# Supplementary material for: Free energy calculations of the functional selectivity of 5-HT2B G protein-coupled receptor
Source: PLoS One. 2020 Dec 9;15(12):e0243313. doi: 10.1371/journal.pone.0243313 (PMC7725398; doi:10.1371/journal.pone.0243313)
Supplement: S1 File — Zip archive containing input files for simulation of the APO, LSD, and LIS systems. (ZIP) [file pone.0243313.s001.zip]

Archive with 58 entries (51 files):
- LIS/
- LIS/topol.top
- __MACOSX/
- __MACOSX/LIS/
- __MACOSX/LIS/._topol.top
- LIS/protein_lis_fit_active.gro
- __MACOSX/LIS/._protein_lis_fit_active.gro
- LIS/md.mdp
- __MACOSX/LIS/._md.mdp
- LIS/LIS_intial.gro
- __MACOSX/LIS/._LIS_intial.gro
- LIS/nvt.mdp
- __MACOSX/LIS/._nvt.mdp
- LIS/minim.mdp
- __MACOSX/LIS/._minim.mdp
- LIS/lis_final_solv_ions.gro
- __MACOSX/LIS/._lis_final_solv_ions.gro
- LIS/npt.mdp
- __MACOSX/LIS/._npt.mdp
- __MACOSX/._LIS
- LSD/
- LSD/topol.top
- __MACOSX/LSD/
- __MACOSX/LSD/._topol.top
- LSD/lsd_initial.gro
- __MACOSX/LSD/._lsd_initial.gro
- LSD/md.mdp
- __MACOSX/LSD/._md.mdp
- LSD/protein_lsd_fit_active.gro
- __MACOSX/LSD/._protein_lsd_fit_active.gro
- LSD/nvt.mdp
- __MACOSX/LSD/._nvt.mdp
- LSD/minim.mdp
- __MACOSX/LSD/._minim.mdp
- LSD/npt.mdp
- __MACOSX/LSD/._npt.mdp
- LSD/lsd_final_solv_ions.gro
- __MACOSX/LSD/._lsd_final_solv_ions.gro
- __MACOSX/._LSD
- APO/
- APO/topol.top
- __MACOSX/APO/
- __MACOSX/APO/._topol.top
- APO/md.mdp
- __MACOSX/APO/._md.mdp
- APO/APO_initial.gro
- __MACOSX/APO/._APO_initial.gro
- APO/apo_final_solv_ions.gro
- __MACOSX/APO/._apo_final_solv_ions.gro
- APO/nvt.mdp
- __MACOSX/APO/._nvt.mdp
- APO/minim.mdp
- __MACOSX/APO/._minim.mdp
- APO/npt.mdp
- __MACOSX/APO/._npt.mdp
- APO/protein_apo_fit_active.gro
- __MACOSX/APO/._protein_apo_fit_active.gro
- __MACOSX/._APO
