# Supplementary material for: Free energy calculations of the functional selectivity of 5-HT2B G protein-coupled receptor
Source: PLoS One. 2020 Dec 9;15(12):e0243313. doi: 10.1371/journal.pone.0243313 (PMC7725398; doi:10.1371/journal.pone.0243313)
Supplement: S1 File — Zip archive containing input files for simulation of the APO, LSD, and LIS systems. (ZIP) [file pone.0243313.s001.zip › LIS/protein_lis_fit_active.gro]

generated by VMD, t= 0.000000
4045
   41GLU    N      1   9.627   2.001   9.987
   41GLU    H1     2   9.727   2.002   9.983
   41GLU    H2     3   9.602   1.906  10.007
   41GLU    H3     4   9.594   2.043   9.903
   41GLU    CA     5   9.586   2.076  10.106
   41GLU    CB     6   9.705   2.133  10.183
   41GLU    CG     7   9.682   2.202  10.318
   41GLU    CD     8   9.607   2.112  10.417
   41GLU    OE1    9   9.485   2.136  10.433
   41GLU    OE2   10   9.673   2.022  10.474
   41GLU    C     11   9.488   2.186  10.066
   41GLU    O     12   9.484   2.226   9.949
   42GLU    N     13   9.399   2.220  10.158
   42GLU    H     14   9.398   2.188  10.253
   42GLU    CA    15   9.305   2.331  10.135
   42GLU    CB    16   9.228   2.350  10.266
   42GLU    CG    17   9.153   2.232  10.328
   42GLU    CD    18   9.080   2.266  10.458
   42GLU    OE1   19   8.981   2.192  10.476
   42GLU    OE2   20   9.134   2.335  10.547
   42GLU    C     21   9.362   2.462  10.081
   42GLU    O     22   9.467   2.506  10.129
   43MET    N     23   9.282   2.526   9.997
   43MET    H     24   9.187   2.497   9.980
   43MET    CA    25   9.299   2.661   9.942
   43MET    CB    26   9.204   2.705   9.830
   43MET    CG    27   9.218   2.593   9.727
   43MET    SD    28   9.363   2.626   9.620
   43MET    CE    29   9.287   2.654   9.461
   43MET    C     30   9.305   2.779  10.040
   43MET    O     31   9.213   2.811  10.115
   44LYS    N     32   9.410   2.860  10.029
   44LYS    H     33   9.461   2.875   9.944
   44LYS    CA    34   9.433   2.977  10.114
   44LYS    CB    35   9.583   3.005  10.112
   44LYS    CG    36   9.669   2.919  10.205
   44LYS    CD    37   9.810   2.971  10.230
   44LYS    CE    38   9.881   2.896  10.343
   44LYS    NZ    39  10.000   2.955  10.407
   44LYS    HZ1   40  10.024   2.914  10.495
   44LYS    HZ2   41  10.076   2.938  10.343
   44LYS    HZ3   42   9.992   3.053  10.420
   44LYS    C     43   9.359   3.105  10.076
   44LYS    O     44   9.420   3.211  10.057
   45GLN    N     45   9.241   3.091  10.016
   45GLN    H     46   9.189   3.006  10.011
   45GLN    CA    47   9.168   3.203   9.954
   45GLN    CB    48   9.074   3.134   9.856
   45GLN    CG    49   9.136   3.110   9.718
   45GLN    CD    50   9.048   3.024   9.627
   45GLN    OE1   51   8.929   3.006   9.654
   45GLN    NE2   52   9.107   2.957   9.529
   45GLN   HE21   53   9.206   2.969   9.519
   45GLN   HE22   54   9.062   2.878   9.488
   45GLN    C     55   9.088   3.294  10.047
   45GLN    O     56   9.047   3.253  10.156
   46ILE    N     57   9.072   3.421  10.010
   46ILE    H     58   9.122   3.464   9.935
   46ILE    CA    59   9.000   3.511  10.101
   46ILE    CB    60   9.096   3.613  10.162
   46ILE    CG1   61   9.167   3.684  10.046
   46ILE    CG2   62   9.186   3.558  10.273
   46ILE    CD    63   9.249   3.807  10.083
   46ILE    C     64   8.879   3.570  10.028
   46ILE    O     65   8.883   3.604   9.909
   47VAL    N     66   8.798   3.624  10.118
   47VAL    H     67   8.811   3.627  10.218
   47VAL    CA    68   8.671   3.678  10.069
   47VAL    CB    69   8.555   3.604  10.136
   47VAL    CG1   70   8.552   3.605  10.289
   47VAL    CG2   71   8.418   3.646  10.083
   47VAL    C     72   8.665   3.831  10.083
   47VAL    O     73   8.629   3.907   9.994
   48GLU    N     74   8.704   3.884  10.198
   48GLU    H     75   8.770   3.835  10.255
   48GLU    CA    76   8.697   4.028  10.226
   48GLU    CB    77   8.723   4.077  10.369
   48GLU    CG    78   8.621   4.049  10.480
   48GLU    CD    79   8.681   4.097  10.612
   48GLU    OE1   80   8.704   4.219  10.625
   48GLU    OE2   81   8.709   4.012  10.699
   48GLU    C     82   8.777   4.108  10.123
   48GLU    O     83   8.889   4.071  10.089
   49GLU    N     84   8.718   4.218  10.077
   49GLU    H     85   8.652   4.270  10.131
   49GLU    CA    86   8.763   4.286   9.955
   49GLU    CB    87   8.665   4.401   9.934
   49GLU    CG    88   8.538   4.335   9.879
   49GLU    CD    89   8.418   4.427   9.899
   49GLU    OE1   90   8.364   4.478   9.798
   49GLU    OE2   91   8.380   4.438  10.018
   49GLU    C     92   8.908   4.337   9.952
   49GLU    O     93   8.975   4.368  10.050
   50GLN    N     94   8.950   4.348   9.826
   50GLN    H     95   8.895   4.311   9.751
   50GLN    CA    96   9.076   4.410   9.781
   50GLN    CB    97   9.109   4.350   9.645
   50GLN    CG    98   9.245   4.377   9.582
   50GLN    CD    99   9.258   4.507   9.502
   50GLN    OE1  100   9.320   4.602   9.548
   50GLN    NE2  101   9.165   4.520   9.407
   50GLN   HE21  102   9.098   4.446   9.405
   50GLN   HE22  103   9.148   4.598   9.347
   50GLN    C    104   9.056   4.561   9.773
   50GLN    O    105   8.982   4.612   9.689
   51GLY    N    106   9.143   4.631   9.844
   51GLY    H    107   9.237   4.598   9.833
   51GLY    CA   108   9.125   4.771   9.885
   51GLY    C    109   9.095   4.871   9.773
   51GLY    O    110   8.990   4.935   9.771
   52ASN    N    111   9.200   4.909   9.701
   52ASN    H    112   9.293   4.901   9.738
   52ASN    CA   113   9.185   5.005   9.591
   52ASN    CB   114   9.319   5.017   9.518
   52ASN    CG   115   9.329   5.142   9.429
   52ASN    OD1  116   9.230   5.212   9.406
   52ASN    ND2  117   9.446   5.165   9.372
   52ASN   HD21  118   9.525   5.104   9.362
   52ASN   HD22  119   9.448   5.250   9.320
   52ASN    C    120   9.086   4.949   9.489
   52ASN    O    121   9.092   4.834   9.447
   53LYS    N    122   9.028   5.050   9.425
   53LYS    H    123   9.083   5.133   9.418
   53LYS    CA   124   8.938   5.029   9.311
   53LYS    CB   125   8.845   5.151   9.302
   53LYS    CG   126   8.735   5.167   9.407
   53LYS    CD   127   8.642   5.286   9.385
   53LYS    CE   128   8.571   5.317   9.517
   53LYS    NZ   129   8.488   5.438   9.513
   53LYS    HZ1  130   8.544   5.518   9.535
   53LYS    HZ2  131   8.449   5.451   9.422
   53LYS    HZ3  132   8.417   5.426   9.582
   53LYS    C    133   8.998   4.988   9.177
   53LYS    O    134   8.972   5.041   9.069
   54LEU    N    135   9.090   4.892   9.185
   54LEU    H    136   9.109   4.843   9.270
   54LEU    CA   137   9.159   4.841   9.065
   54LEU    CB   138   9.240   4.717   9.103
   54LEU    CG   139   9.363   4.740   9.192
   54LEU    CD1  140   9.448   4.613   9.185
   54LEU    CD2  141   9.444   4.859   9.141
   54LEU    C    142   9.077   4.804   8.942
   54LEU    O    143   9.083   4.870   8.838
   55HIS    N    144   8.981   4.717   8.968
   55HIS    H    145   8.947   4.692   9.059
   55HIS    CA   146   8.890   4.668   8.863
   55HIS    CB   147   8.802   4.555   8.915
   55HIS    CG   148   8.688   4.589   9.012
   55HIS    ND1  149   8.689   4.692   9.096
   55HIS    CD2  150   8.580   4.516   9.037
   55HIS    HD2  151   8.544   4.432   8.977
   55HIS    CE1  152   8.575   4.689   9.163
   55HIS    HE1  153   8.552   4.759   9.243
   55HIS    NE2  154   8.511   4.576   9.133
   55HIS    HE2  155   8.420   4.551   9.166
   55HIS    C    156   8.806   4.772   8.788
   55HIS    O    157   8.795   4.765   8.666
   56TRP    N    158   8.753   4.864   8.868
   56TRP    H    159   8.734   4.822   8.956
   56TRP    CA   160   8.694   4.990   8.821
   56TRP    CB   161   8.634   5.059   8.944
   56TRP    CG   162   8.545   5.182   8.921
   56TRP    CD1  163   8.528   5.256   8.812
   56TRP    HD1  164   8.555   5.219   8.713
   56TRP    CD2  165   8.448   5.228   9.009
   56TRP    NE1  166   8.439   5.353   8.830
   56TRP    HE1  167   8.443   5.438   8.777
   56TRP    CE2  168   8.382   5.334   8.949
   56TRP    CE3  169   8.412   5.185   9.136
   56TRP    HE3  170   8.471   5.105   9.180
   56TRP    CZ2  171   8.283   5.399   9.022
   56TRP    HZ2  172   8.233   5.486   8.980
   56TRP    CZ3  173   8.315   5.250   9.212
   56TRP    HZ3  174   8.295   5.245   9.319
   56TRP    CH2  175   8.254   5.360   9.152
   56TRP    HH2  176   8.171   5.402   9.208
   56TRP    C    177   8.787   5.080   8.739
   56TRP    O    178   8.754   5.115   8.626
   57ALA    N    179   8.905   5.106   8.794
   57ALA    H    180   8.925   5.070   8.885
   57ALA    CA   181   9.012   5.190   8.737
   57ALA    CB   182   9.130   5.215   8.830
   57ALA    C    183   9.065   5.149   8.600
   57ALA    O    184   9.049   5.224   8.504
   58ALA    N    185   9.097   5.020   8.591
   58ALA    H    186   9.102   4.967   8.675
   58ALA    CA   187   9.145   4.948   8.472
   58ALA    CB   188   9.206   4.813   8.512
   58ALA    C    189   9.048   4.943   8.354
   58ALA    O    190   9.085   4.991   8.246
   59LEU    N    191   8.922   4.914   8.385
   59LEU    H    192   8.902   4.875   8.475
   59LEU    CA   193   8.809   4.937   8.294
   59LEU    CB   194   8.678   4.888   8.357
   59LEU    CG   195   8.542   4.942   8.312
   59LEU    CD1  196   8.490   4.867   8.190
   59LEU    CD2  197   8.450   4.927   8.433
   59LEU    C    198   8.800   5.080   8.242
   59LEU    O    199   8.807   5.091   8.120
   60LEU    N    200   8.799   5.179   8.331
   60LEU    H    201   8.785   5.152   8.427
   60LEU    CA   202   8.777   5.318   8.288
   60LEU    CB   203   8.757   5.403   8.414
   60LEU    CG   204   8.741   5.554   8.406
   60LEU    CD1  205   8.633   5.596   8.506
   60LEU    CD2  206   8.871   5.627   8.440
   60LEU    C    207   8.889   5.370   8.198
   60LEU    O    208   8.850   5.422   8.093
   61ILE    N    209   9.014   5.354   8.240
   61ILE    H    210   9.034   5.322   8.333
   61ILE    CA   211   9.133   5.395   8.164
   61ILE    CB   212   9.266   5.354   8.227
   61ILE    CG1  213   9.259   5.404   8.371
   61ILE    CG2  214   9.393   5.386   8.148
   61ILE    CD   215   9.376   5.380   8.467
   61ILE    C    216   9.118   5.351   8.018
   61ILE    O    217   9.112   5.442   7.936
   62LEU    N    218   9.113   5.219   7.999
   62LEU    H    219   9.133   5.153   8.071
   62LEU    CA   220   9.081   5.160   7.868
   62LEU    CB   221   9.091   5.008   7.871
   62LEU    CG   222   9.236   4.962   7.888
   62LEU    CD1  223   9.243   4.809   7.886
   62LEU    CD2  224   9.311   4.989   7.757
   62LEU    C    225   8.956   5.207   7.793
   62LEU    O    226   8.961   5.234   7.673
   63MET    N    227   8.840   5.206   7.860
   63MET    H    228   8.831   5.180   7.956
   63MET    CA   229   8.714   5.257   7.805
   63MET    CB   230   8.612   5.233   7.917
   63MET    CG   231   8.553   5.092   7.912
   63MET    SD   232   8.456   5.060   7.760
   63MET    CE   233   8.337   5.191   7.781
   63MET    C    234   8.720   5.404   7.764
   63MET    O    235   8.636   5.452   7.687
   64VAL    N    236   8.811   5.479   7.825
   64VAL    H    237   8.833   5.459   7.921
   64VAL    CA   238   8.838   5.616   7.779
   64VAL    CB   239   8.867   5.722   7.885
   64VAL    CG1  240   8.847   5.868   7.844
   64VAL    CG2  241   8.780   5.709   8.011
   64VAL    C    242   8.947   5.637   7.673
   64VAL    O    243   8.913   5.680   7.563
   65ILE    N    244   9.062   5.573   7.688
   65ILE    H    245   9.076   5.504   7.759
   65ILE    CA   246   9.170   5.599   7.592
   65ILE    CB   247   9.313   5.586   7.647
   65ILE    CG1  248   9.345   5.437   7.662
   65ILE    CG2  249   9.331   5.668   7.774
   65ILE    CD   250   9.493   5.410   7.689
   65ILE    C    251   9.159   5.519   7.462
   65ILE    O    252   9.175   5.576   7.355
   66ILE    N    253   9.106   5.397   7.462
   66ILE    H    254   9.085   5.351   7.549
   66ILE    CA   255   9.081   5.319   7.340
   66ILE    CB   256   9.061   5.172   7.378
   66ILE    CG1  257   9.191   5.114   7.432
   66ILE    CG2  258   8.995   5.072   7.282
   66ILE    CD   259   9.292   5.052   7.334
   66ILE    C    260   8.984   5.384   7.241
   66ILE    O    261   9.026   5.407   7.128
   67PRO    N    262   8.869   5.439   7.281
   67PRO    CA   263   8.786   5.520   7.191
   67PRO    CB   264   8.643   5.510   7.245
   67PRO    CG   265   8.645   5.389   7.338
   67PRO    CD   266   8.785   5.412   7.398
   67PRO    C    267   8.831   5.664   7.168
   67PRO    O    268   8.863   5.702   7.055
   68THR    N    269   8.826   5.744   7.274
   68THR    H    270   8.809   5.696   7.360
   68THR    CA   271   8.837   5.890   7.264
   68THR    CB   272   8.810   5.977   7.387
   68THR    OG1  273   8.905   5.946   7.490
   68THR    HG1  274   8.901   5.850   7.519
   68THR    CG2  275   8.667   5.948   7.433
   68THR    C    276   8.973   5.934   7.210
   68THR    O    277   8.970   6.030   7.133
   69ILE    N    278   9.085   5.887   7.265
   69ILE    H    279   9.084   5.868   7.363
   69ILE    CA   280   9.216   5.899   7.199
   69ILE    CB   281   9.336   5.889   7.294
   69ILE    CG1  282   9.312   5.977   7.418
   69ILE    CG2  283   9.471   5.918   7.229
   69ILE    CD   284   9.422   5.947   7.520
   69ILE    C    285   9.240   5.811   7.076
   69ILE    O    286   9.274   5.857   6.967
   70GLY    N    287   9.216   5.681   7.093
   70GLY    H    288   9.179   5.645   7.179
   70GLY    CA   289   9.242   5.585   6.986
   70GLY    C    290   9.154   5.593   6.861
   70GLY    O    291   9.204   5.651   6.764
   71GLY    N    292   9.028   5.550   6.868
   71GLY    H    293   8.981   5.544   6.956
   71GLY    CA   294   8.937   5.549   6.753
   71GLY    C    295   8.906   5.688   6.698
   71GLY    O    296   8.933   5.724   6.583
   72ASN    N    297   8.858   5.777   6.784
   72ASN    H    298   8.831   5.753   6.877
   72ASN    CA   299   8.830   5.920   6.758
   72ASN    CB   300   8.771   5.997   6.876
   72ASN    CG   301   8.622   5.966   6.893
   72ASN    OD1  302   8.574   5.858   6.858
   72ASN    ND2  303   8.552   6.074   6.931
   72ASN   HD21  304   8.598   6.163   6.929
   72ASN   HD22  305   8.453   6.063   6.942
   72ASN    C    306   8.932   6.001   6.678
   72ASN    O    307   8.903   6.066   6.578
   73THR    N    308   9.059   5.990   6.718
   73THR    H    309   9.087   5.954   6.807
   73THR    CA   310   9.161   6.053   6.634
   73THR    CB   311   9.301   6.062   6.697
   73THR    OG1  312   9.351   5.930   6.722
   73THR    HG1  313   9.332   5.912   6.819
   73THR    CG2  314   9.291   6.143   6.826
   73THR    C    315   9.186   6.000   6.492
   73THR    O    316   9.167   6.069   6.392
   74LEU    N    317   9.183   5.867   6.489
   74LEU    H    318   9.188   5.816   6.575
   74LEU    CA   319   9.196   5.780   6.371
   74LEU    CB   320   9.203   5.631   6.403
   74LEU    CG   321   9.343   5.591   6.450
   74LEU    CD1  322   9.336   5.445   6.496
   74LEU    CD2  323   9.446   5.600   6.337
   74LEU    C    324   9.088   5.809   6.266
   74LEU    O    325   9.124   5.836   6.152
   75VAL    N    326   8.964   5.819   6.313
   75VAL    H    327   8.945   5.800   6.409
   75VAL    CA   328   8.847   5.873   6.242
   75VAL    CB   329   8.719   5.849   6.321
   75VAL    CG1  330   8.592   5.876   6.240
   75VAL    CG2  331   8.695   5.717   6.394
   75VAL    C    332   8.856   6.014   6.181
   75VAL    O    333   8.833   6.024   6.060
   76ILE    N    334   8.911   6.113   6.249
   76ILE    H    335   8.932   6.093   6.345
   76ILE    CA   336   8.943   6.249   6.201
   76ILE    CB   337   8.971   6.337   6.322
   76ILE    CG1  338   8.841   6.354   6.402
   76ILE    CG2  339   9.052   6.466   6.301
   76ILE    CD   340   8.739   6.445   6.333
   76ILE    C    341   9.046   6.244   6.088
   76ILE    O    342   9.033   6.289   5.974
   77LEU    N    343   9.153   6.170   6.115
   77LEU    H    344   9.152   6.117   6.200
   77LEU    CA   345   9.269   6.144   6.029
   77LEU    CB   346   9.353   6.048   6.114
   77LEU    CG   347   9.499   6.028   6.076
   77LEU    CD1  348   9.590   5.982   6.190
   77LEU    CD2  349   9.516   5.922   5.967
   77LEU    C    350   9.227   6.081   5.896
   77LEU    O    351   9.278   6.118   5.790
   78ALA    N    352   9.134   5.986   5.906
   78ALA    H    353   9.121   5.927   5.985
   78ALA    CA   354   9.066   5.930   5.788
   78ALA    CB   355   8.973   5.816   5.831
   78ALA    C    356   8.997   6.041   5.708
   78ALA    O    357   9.045   6.069   5.599
   79VAL    N    358   8.895   6.114   5.756
   79VAL    H    359   8.851   6.074   5.836
   79VAL    CA   360   8.840   6.232   5.690
   79VAL    CB   361   8.744   6.281   5.799
   79VAL    CG1  362   8.646   6.383   5.740
   79VAL    CG2  363   8.654   6.171   5.856
   79VAL    C    364   8.930   6.346   5.641
   79VAL    O    365   8.888   6.411   5.545
   80SER    N    366   9.035   6.380   5.715
   80SER    H    367   9.046   6.348   5.809
   80SER    CA   368   9.145   6.469   5.674
   80SER    CB   369   9.267   6.461   5.765
   80SER    OG   370   9.362   6.564   5.736
   80SER    HG   371   9.349   6.642   5.797
   80SER    C    372   9.203   6.436   5.536
   80SER    O    373   9.217   6.523   5.450
   81LEU    N    374   9.231   6.308   5.514
   81LEU    H    375   9.226   6.241   5.589
   81LEU    CA   376   9.284   6.257   5.387
   81LEU    CB   377   9.363   6.131   5.420
   81LEU    CG   378   9.469   6.144   5.531
   81LEU    CD1  379   9.516   6.007   5.579
   81LEU    CD2  380   9.576   6.245   5.491
   81LEU    C    381   9.185   6.230   5.274
   81LEU    O    382   9.206   6.278   5.163
   82GLU    N    383   9.082   6.149   5.298
   82GLU    H    384   9.076   6.107   5.388
   82GLU    CA   385   8.989   6.097   5.196
   82GLU    CB   386   8.949   5.956   5.241
   82GLU    CG   387   8.878   5.867   5.139
   82GLU    CD   388   8.948   5.864   5.003
   82GLU    OE1  389   8.892   5.938   4.919
   82GLU    OE2  390   9.043   5.785   4.984
   82GLU    C    391   8.874   6.195   5.172
   82GLU    O    392   8.783   6.192   5.255
   83LYS    N    393   8.871   6.265   5.058
   83LYS    H    394   8.950   6.264   4.997
   83LYS    CA   395   8.761   6.354   5.020
   83LYS    CB   396   8.788   6.430   4.890
   83LYS    CG   397   8.887   6.546   4.905
   83LYS    CD   398   8.929   6.603   4.769
   83LYS    CE   399   9.026   6.504   4.705
   83LYS    NZ   400   9.139   6.573   4.641
   83LYS    HZ1  401   9.217   6.560   4.701
   83LYS    HZ2  402   9.162   6.528   4.554
   83LYS    HZ3  403   9.134   6.670   4.619
   83LYS    C    404   8.618   6.299   5.012
   83LYS    O    405   8.526   6.363   5.062
   84LYS    N    406   8.606   6.169   4.985
   84LYS    H    407   8.694   6.122   4.989
   84LYS    CA   408   8.482   6.089   4.981
   84LYS    CB   409   8.515   5.948   4.932
   84LYS    CG   410   8.548   5.934   4.784
   84LYS    CD   411   8.653   5.824   4.767
   84LYS    CE   412   8.675   5.819   4.615
   84LYS    NZ   413   8.756   5.703   4.576
   84LYS    HZ1  414   8.849   5.720   4.609
   84LYS    HZ2  415   8.720   5.622   4.623
   84LYS    HZ3  416   8.764   5.678   4.479
   84LYS    C    417   8.398   6.092   5.109
   84LYS    O    418   8.276   6.074   5.108
   85LEU    N    419   8.460   6.126   5.221
   85LEU    H    420   8.554   6.161   5.211
   85LEU    CA   421   8.405   6.138   5.357
   85LEU    CB   422   8.505   6.087   5.461
   85LEU    CG   423   8.576   5.953   5.445
   85LEU    CD1  424   8.632   5.907   5.580
   85LEU    CD2  425   8.491   5.840   5.385
   85LEU    C    426   8.354   6.279   5.390
   85LEU    O    427   8.256   6.287   5.463
   86GLN    N    428   8.413   6.382   5.330
   86GLN    H    429   8.481   6.369   5.257
   86GLN    CA   430   8.388   6.524   5.357
   86GLN    CB   431   8.499   6.617   5.306
   86GLN    CG   432   8.639   6.568   5.342
   86GLN    CD   433   8.749   6.673   5.322
   86GLN    OE1  434   8.726   6.785   5.276
   86GLN    NE2  435   8.857   6.642   5.392
   86GLN   HE21  436   8.865   6.553   5.437
   86GLN   HE22  437   8.926   6.709   5.420
   86GLN    C    438   8.250   6.580   5.323
   86GLN    O    439   8.247   6.663   5.232
   87TYR    N    440   8.142   6.523   5.377
   87TYR    H    441   8.162   6.442   5.432
   87TYR    CA   442   8.004   6.569   5.358
   87TYR    CB   443   7.898   6.459   5.368
   87TYR    CG   444   7.913   6.364   5.249
   87TYR    CD1  445   7.839   6.394   5.135
   87TYR    HD1  446   7.823   6.500   5.117
   87TYR    CD2  447   7.970   6.238   5.261
   87TYR    HD2  448   8.030   6.216   5.350
   87TYR    CE1  449   7.811   6.293   5.043
   87TYR    HE1  450   7.740   6.319   4.965
   87TYR    CE2  451   7.941   6.138   5.170
   87TYR    HE2  452   7.958   6.037   5.209
   87TYR    CZ   453   7.864   6.166   5.058
   87TYR    OH   454   7.829   6.059   4.980
   87TYR    HH   455   7.748   6.085   4.929
   87TYR    C    456   7.961   6.681   5.453
   87TYR    O    457   8.008   6.689   5.567
   88ALA    N    458   7.867   6.766   5.414
   88ALA    H    459   7.815   6.754   5.330
   88ALA    CA   460   7.828   6.881   5.498
   88ALA    CB   461   7.740   6.988   5.433
   88ALA    C    462   7.752   6.839   5.624
   88ALA    O    463   7.788   6.889   5.731
   89THR    N    464   7.674   6.732   5.611
   89THR    H    465   7.640   6.710   5.520
   89THR    CA   466   7.626   6.666   5.733
   89THR    CB   467   7.517   6.560   5.710
   89THR    OG1  468   7.563   6.468   5.611
   89THR    HG1  469   7.558   6.523   5.527
   89THR    CG2  470   7.389   6.638   5.682
   89THR    C    471   7.740   6.603   5.813
   89THR    O    472   7.753   6.627   5.933
   90ASN    N    473   7.824   6.524   5.747
   90ASN    H    474   7.811   6.502   5.650
   90ASN    CA   475   7.929   6.445   5.814
   90ASN    CB   476   8.017   6.369   5.715
   90ASN    CG   477   7.947   6.234   5.692
   90ASN    OD1  478   7.901   6.202   5.583
   90ASN    ND2  479   7.977   6.134   5.774
   90ASN   HD21  480   8.046   6.143   5.846
   90ASN   HD22  481   7.925   6.048   5.775
   90ASN    C    482   8.007   6.534   5.911
   90ASN    O    483   8.018   6.498   6.028
   91TYR    N    484   8.055   6.648   5.861
   91TYR    H    485   8.032   6.679   5.769
   91TYR    CA   486   8.119   6.751   5.944
   91TYR    CB   487   8.115   6.895   5.891
   91TYR    CG   488   8.214   6.931   5.781
   91TYR    CD1  489   8.349   6.947   5.810
   91TYR    HD1  490   8.385   6.968   5.911
   91TYR    CD2  491   8.179   6.933   5.646
   91TYR    HD2  492   8.075   6.939   5.614
   91TYR    CE1  493   8.442   6.969   5.710
   91TYR    HE1  494   8.546   6.978   5.742
   91TYR    CE2  495   8.271   6.952   5.544
   91TYR    HE2  496   8.243   6.929   5.441
   91TYR    CZ   497   8.405   6.971   5.576
   91TYR    OH   498   8.483   6.939   5.469
   91TYR    HH   499   8.580   6.955   5.486
   91TYR    C    500   8.058   6.767   6.083
   91TYR    O    501   8.133   6.762   6.180
   92PHE    N    502   7.927   6.784   6.094
   92PHE    H    503   7.865   6.799   6.018
   92PHE    CA   504   7.864   6.796   6.227
   92PHE    CB   505   7.716   6.812   6.190
   92PHE    CG   506   7.661   6.951   6.157
   92PHE    CD1  507   7.673   6.998   6.027
   92PHE    HD1  508   7.721   6.937   5.951
   92PHE    CD2  509   7.597   7.030   6.252
   92PHE    HD2  510   7.568   6.988   6.348
   92PHE    CE1  511   7.616   7.120   5.993
   92PHE    HE1  512   7.614   7.153   5.889
   92PHE    CE2  513   7.542   7.154   6.222
   92PHE    HE2  514   7.521   7.212   6.312
   92PHE    CZ   515   7.558   7.200   6.092
   92PHE    HZ   516   7.517   7.293   6.054
   92PHE    C    517   7.879   6.680   6.325
   92PHE    O    518   7.927   6.694   6.437
   93LEU    N    519   7.876   6.562   6.263
   93LEU    H    520   7.874   6.556   6.164
   93LEU    CA   521   7.899   6.435   6.334
   93LEU    CB   522   7.862   6.321   6.238
   93LEU    CG   523   7.716   6.296   6.200
   93LEU    CD1  524   7.694   6.191   6.090
   93LEU    CD2  525   7.637   6.249   6.322
   93LEU    C    526   8.046   6.423   6.376
   93LEU    O    527   8.073   6.393   6.492
   94MET    N    528   8.140   6.447   6.286
   94MET    H    529   8.111   6.467   6.192
   94MET    CA   530   8.284   6.460   6.315
   94MET    CB   531   8.368   6.455   6.187
   94MET    CG   532   8.378   6.313   6.131
   94MET    SD   533   8.234   6.240   6.045
   94MET    CE   534   8.226   6.093   6.147
   94MET    C    535   8.306   6.585   6.400
   94MET    O    536   8.414   6.588   6.460
   95SER    N    537   8.214   6.676   6.430
   95SER    H    538   8.134   6.695   6.372
   95SER    CA   539   8.242   6.788   6.521
   95SER    CB   540   8.148   6.903   6.485
   95SER    OG   541   8.137   6.996   6.593
   95SER    HG   542   8.226   7.027   6.626
   95SER    C    543   8.224   6.739   6.665
   95SER    O    544   8.280   6.799   6.757
   96LEU    N    545   8.145   6.633   6.679
   96LEU    H    546   8.084   6.599   6.608
   96LEU    CA   547   8.138   6.558   6.806
   96LEU    CB   548   8.014   6.469   6.805
   96LEU    CG   549   7.873   6.521   6.835
   96LEU    CD1  550   7.795   6.584   6.719
   96LEU    CD2  551   7.797   6.404   6.899
   96LEU    C    552   8.266   6.480   6.836
   96LEU    O    553   8.325   6.500   6.942
   97ALA    N    554   8.325   6.420   6.733
   97ALA    H    555   8.289   6.436   6.641
   97ALA    CA   556   8.446   6.337   6.733
   97ALA    CB   557   8.474   6.293   6.589
   97ALA    C    558   8.568   6.399   6.801
   97ALA    O    559   8.618   6.362   6.908
   98VAL    N    560   8.586   6.520   6.750
   98VAL    H    561   8.531   6.551   6.672
   98VAL    CA   562   8.692   6.611   6.797
   98VAL    CB   563   8.714   6.720   6.692
   98VAL    CG1  564   8.602   6.824   6.682
   98VAL    CG2  565   8.853   6.779   6.711
   98VAL    C    566   8.671   6.660   6.940
   98VAL    O    567   8.762   6.656   7.023
   99ALA    N    568   8.546   6.697   6.968
   99ALA    H    569   8.479   6.715   6.896
   99ALA    CA   570   8.501   6.731   7.103
   99ALA    CB   571   8.360   6.790   7.087
   99ALA    C    572   8.520   6.620   7.208
   99ALA    O    573   8.564   6.635   7.322
  100ASP    N    574   8.479   6.498   7.176
  100ASP    H    575   8.390   6.489   7.130
  100ASP    CA   576   8.514   6.376   7.250
  100ASP    CB   577   8.465   6.253   7.172
  100ASP    CG   578   8.314   6.239   7.153
  100ASP    OD1  579   8.239   6.302   7.230
  100ASP    OD2  580   8.280   6.144   7.079
  100ASP    C    581   8.661   6.354   7.288
  100ASP    O    582   8.689   6.300   7.395
  101LEU    N    583   8.753   6.394   7.201
  101LEU    H    584   8.724   6.411   7.106
  101LEU    CA   585   8.895   6.393   7.238
  101LEU    CB   586   8.976   6.416   7.110
  101LEU    CG   587   9.125   6.445   7.127
  101LEU    CD1  588   9.181   6.315   7.183
  101LEU    CD2  589   9.180   6.455   6.985
  101LEU    C    590   8.925   6.497   7.346
  101LEU    O    591   8.960   6.461   7.458
  102LEU    N    592   8.874   6.616   7.318
  102LEU    H    593   8.830   6.627   7.229
  102LEU    CA   594   8.873   6.731   7.411
  102LEU    CB   595   8.797   6.849   7.351
  102LEU    CG   596   8.865   6.939   7.248
  102LEU    CD1  597   8.760   6.985   7.147
  102LEU    CD2  598   8.928   7.054   7.325
  102LEU    C    599   8.829   6.701   7.554
  102LEU    O    600   8.910   6.689   7.646
  103VAL    N    601   8.702   6.662   7.570
  103VAL    H    602   8.641   6.658   7.490
  103VAL    CA   603   8.653   6.611   7.698
  103VAL    CB   604   8.502   6.624   7.715
  103VAL    CG1  605   8.422   6.540   7.615
  103VAL    CG2  606   8.451   6.606   7.858
  103VAL    C    607   8.695   6.474   7.753
  103VAL    O    608   8.707   6.452   7.873
  104GLY    N    609   8.731   6.384   7.663
  104GLY    H    610   8.738   6.403   7.565
  104GLY    CA   611   8.773   6.249   7.703
  104GLY    C    612   8.900   6.252   7.788
  104GLY    O    613   8.909   6.182   7.889
  105LEU    N    614   8.983   6.353   7.763
  105LEU    H    615   8.972   6.409   7.681
  105LEU    CA   616   9.103   6.386   7.840
  105LEU    CB   617   9.162   6.507   7.767
  105LEU    CG   618   9.250   6.460   7.651
  105LEU    CD1  619   9.305   6.587   7.585
  105LEU    CD2  620   9.361   6.366   7.698
  105LEU    C    621   9.059   6.429   7.980
  105LEU    O    622   9.063   6.350   8.075
  106PHE    N    623   8.968   6.526   7.987
  106PHE    H    624   8.930   6.572   7.907
  106PHE    CA   625   8.934   6.594   8.113
  106PHE    CB   626   8.885   6.734   8.074
  106PHE    CG   627   8.896   6.829   8.193
  106PHE    CD1  628   9.016   6.899   8.204
  106PHE    HD1  629   9.091   6.900   8.125
  106PHE    CD2  630   8.792   6.846   8.283
  106PHE    HD2  631   8.699   6.792   8.264
  106PHE    CE1  632   9.035   6.983   8.313
  106PHE    HE1  633   9.130   7.035   8.327
  106PHE    CE2  634   8.813   6.929   8.393
  106PHE    HE2  635   8.767   6.909   8.490
  106PHE    CZ   636   8.930   7.004   8.401
  106PHE    HZ   637   8.944   7.079   8.479
  106PHE    C    638   8.844   6.513   8.205
  106PHE    O    639   8.831   6.551   8.321
  107VAL    N    640   8.791   6.399   8.159
  107VAL    H    641   8.785   6.385   8.061
  107VAL    CA   642   8.712   6.309   8.244
  107VAL    CB   643   8.598   6.247   8.163
  107VAL    CG1  644   8.503   6.164   8.250
  107VAL    CG2  645   8.510   6.355   8.100
  107VAL    C    646   8.790   6.198   8.316
  107VAL    O    647   8.766   6.179   8.435
  108MET    N    648   8.909   6.169   8.265
  108MET    H    649   8.940   6.212   8.180
  108MET    CA   650   9.004   6.087   8.341
  108MET    CB   651   9.124   6.050   8.253
  108MET    CG   652   9.081   5.945   8.151
  108MET    SD   653   9.229   5.869   8.075
  108MET    CE   654   9.246   5.960   7.923
  108MET    C    655   9.052   6.146   8.474
  108MET    O    656   9.062   6.074   8.573
  109PRO    N    657   9.076   6.276   8.489
  109PRO    CA   658   9.118   6.337   8.617
  109PRO    CB   659   9.129   6.486   8.583
  109PRO    CG   660   9.181   6.483   8.439
  109PRO    CD   661   9.102   6.367   8.377
  109PRO    C    662   9.025   6.311   8.735
  109PRO    O    663   9.064   6.240   8.827
  110ILE    N    664   8.902   6.364   8.734
  110ILE    H    665   8.879   6.436   8.668
  110ILE    CA   666   8.797   6.338   8.833
  110ILE    CB   667   8.676   6.431   8.815
  110ILE    CG1  668   8.584   6.434   8.937
  110ILE    CG2  669   8.609   6.419   8.678
  110ILE    CD   670   8.652   6.501   9.057
  110ILE    C    671   8.750   6.194   8.853
  110ILE    O    672   8.731   6.152   8.967
  111ALA    N    673   8.747   6.114   8.746
  111ALA    H    674   8.756   6.148   8.652
  111ALA    CA   675   8.743   5.968   8.762
  111ALA    CB   676   8.726   5.919   8.618
  111ALA    C    677   8.861   5.915   8.843
  111ALA    O    678   8.845   5.875   8.958
  112LEU    N    679   8.985   5.931   8.797
  112LEU    H    680   9.013   5.971   8.710
  112LEU    CA   681   9.101   5.861   8.855
  112LEU    CB   682   9.222   5.874   8.763
  112LEU    CG   683   9.219   5.774   8.647
  112LEU    CD1  684   9.319   5.819   8.541
  112LEU    CD2  685   9.260   5.634   8.693
  112LEU    C    686   9.126   5.911   8.997
  112LEU    O    687   9.132   5.827   9.086
  113LEU    N    688   9.114   6.042   9.017
  113LEU    H    689   9.103   6.107   8.941
  113LEU    CA   690   9.124   6.093   9.155
  113LEU    CB   691   9.091   6.241   9.170
  113LEU    CG   692   9.195   6.348   9.136
  113LEU    CD1  693   9.130   6.483   9.169
  113LEU    CD2  694   9.320   6.334   9.223
  113LEU    C    695   9.031   6.028   9.257
  113LEU    O    696   9.074   5.973   9.358
  114THR    N    697   8.900   6.023   9.232
  114THR    H    698   8.866   6.061   9.147
  114THR    CA   699   8.788   5.968   9.309
  114THR    CB   700   8.652   6.004   9.249
  114THR    OG1  701   8.630   5.946   9.120
  114THR    HG1  702   8.674   5.995   9.044
  114THR    CG2  703   8.649   6.156   9.246
  114THR    C    704   8.801   5.817   9.335
  114THR    O    705   8.794   5.779   9.452
  115ILE    N    706   8.853   5.755   9.230
  115ILE    H    707   8.829   5.791   9.140
  115ILE    CA   708   8.886   5.612   9.230
  115ILE    CB   709   8.877   5.548   9.092
  115ILE    CG1  710   8.750   5.577   9.011
  115ILE    CG2  711   8.891   5.395   9.094
  115ILE    CD   712   8.748   5.505   8.877
  115ILE    C    713   9.010   5.575   9.312
  115ILE    O    714   9.008   5.468   9.373
  116MET    N    715   9.102   5.670   9.319
  116MET    H    716   9.102   5.756   9.267
  116MET    CA   717   9.230   5.636   9.384
  116MET    CB   718   9.352   5.681   9.302
  116MET    CG   719   9.364   5.594   9.177
  116MET    SD   720   9.439   5.428   9.196
  116MET    CE   721   9.333   5.326   9.096
  116MET    C    722   9.237   5.695   9.525
  116MET    O    723   9.321   5.655   9.606
  117PHE    N    724   9.145   5.783   9.563
  117PHE    H    725   9.078   5.828   9.504
  117PHE    CA   726   9.133   5.829   9.703
  117PHE    CB   727   9.122   5.981   9.705
  117PHE    CG   728   9.256   6.049   9.675
  117PHE    CD1  729   9.356   6.040   9.771
  117PHE    HD1  730   9.339   5.986   9.864
  117PHE    CD2  731   9.266   6.138   9.569
  117PHE    HD2  732   9.200   6.125   9.483
  117PHE    CE1  733   9.468   6.122   9.767
  117PHE    HE1  734   9.534   6.135   9.853
  117PHE    CE2  735   9.383   6.213   9.565
  117PHE    HE2  736   9.412   6.276   9.481
  117PHE    CZ   737   9.486   6.207   9.659
  117PHE    HZ   738   9.572   6.273   9.656
  117PHE    C    739   9.014   5.758   9.767
  117PHE    O    740   8.928   5.697   9.703
  118GLU    N    741   9.017   5.751   9.900
  118GLU    H    742   9.086   5.797   9.956
  118GLU    CA   743   8.921   5.690   9.993
  118GLU    CB   744   8.996   5.583  10.073
  118GLU    CG   745   8.899   5.480  10.133
  118GLU    CD   746   8.961   5.369  10.217
  118GLU    OE1  747   8.909   5.339  10.327
  118GLU    OE2  748   9.049   5.295  10.166
  118GLU    C    749   8.851   5.792  10.084
  118GLU    O    750   8.752   5.762  10.150
  119ALA    N    751   8.924   5.896  10.121
  119ALA    H    752   9.023   5.885  10.122
  119ALA    CA   753   8.875   6.000  10.213
  119ALA    CB   754   8.972   6.007  10.332
  119ALA    C    755   8.873   6.137  10.145
  119ALA    O    756   8.953   6.169  10.057
  120MET    N    757   8.760   6.197  10.180
  120MET    H    758   8.717   6.172  10.267
  120MET    CA   759   8.710   6.326  10.129
  120MET    CB   760   8.604   6.383  10.223
  120MET    CG   761   8.459   6.337  10.211
  120MET    SD   762   8.428   6.161  10.169
  120MET    CE   763   8.471   6.068  10.314
  120MET    C    764   8.810   6.441  10.121
  120MET    O    765   8.893   6.455  10.211
  121TRP    N    766   8.771   6.542  10.044
  121TRP    H    767   8.682   6.533   9.999
  121TRP    CA   768   8.851   6.659  10.004
  121TRP    CB   769   8.833   6.689   9.855
  121TRP    CG   770   8.929   6.600   9.776
  121TRP    CD1  771   9.047   6.643   9.731
  121TRP    HD1  772   9.093   6.740   9.747
  121TRP    CD2  773   8.901   6.483   9.706
  121TRP    NE1  774   9.091   6.568   9.631
  121TRP    HE1  775   9.156   6.598   9.560
  121TRP    CE2  776   9.005   6.469   9.614
  121TRP    CE3  777   8.804   6.385   9.721
  121TRP    HE3  778   8.746   6.383   9.813
  121TRP    CZ2  779   9.012   6.352   9.539
  121TRP    HZ2  780   9.098   6.335   9.475
  121TRP    CZ3  781   8.809   6.266   9.648
  121TRP    HZ3  782   8.746   6.182   9.677
  121TRP    CH2  783   8.911   6.257   9.555
  121TRP    HH2  784   8.936   6.163   9.504
  121TRP    C    785   8.801   6.775  10.089
  121TRP    O    786   8.682   6.806  10.077
  122PRO    N    787   8.892   6.843  10.158
  122PRO    CA   788   8.865   6.957  10.247
  122PRO    CB   789   8.999   7.001  10.307
  122PRO    CG   790   9.077   6.870  10.304
  122PRO    CD   791   9.033   6.802  10.174
  122PRO    C    792   8.788   7.079  10.195
  122PRO    O    793   8.695   7.119  10.265
  123LEU    N    794   8.849   7.147  10.098
  123LEU    H    795   8.949   7.141  10.095
  123LEU    CA   796   8.786   7.248  10.011
  123LEU    CB   797   8.861   7.376   9.976
  123LEU    CG   798   8.893   7.450  10.106
  123LEU    CD1  799   8.974   7.577  10.083
  123LEU    CD2  800   8.765   7.474  10.187
  123LEU    C    801   8.741   7.177   9.883
  123LEU    O    802   8.829   7.106   9.834
  124PRO    N    803   8.618   7.197   9.837
  124PRO    CA   804   8.559   7.147   9.712
  124PRO    CB   805   8.419   7.208   9.714
  124PRO    CG   806   8.381   7.206   9.862
  124PRO    CD   807   8.513   7.255   9.923
  124PRO    C    808   8.645   7.172   9.589
  124PRO    O    809   8.726   7.265   9.585
  125LEU    N    810   8.633   7.080   9.493
  125LEU    H    811   8.544   7.036   9.492
  125LEU    CA   812   8.724   7.060   9.380
  125LEU    CB   813   8.715   6.920   9.320
  125LEU    CG   814   8.764   6.815   9.420
  125LEU    CD1  815   8.745   6.676   9.359
  125LEU    CD2  816   8.914   6.832   9.444
  125LEU    C    817   8.696   7.170   9.277
  125LEU    O    818   8.585   7.174   9.224
  126VAL    N    819   8.805   7.225   9.222
  126VAL    H    820   8.893   7.178   9.232
  126VAL    CA   821   8.800   7.321   9.112
  126VAL    CB   822   8.943   7.375   9.095
  126VAL    CG1  823   8.963   7.469   8.976
  126VAL    CG2  824   8.996   7.437   9.224
  126VAL    C    825   8.761   7.252   8.981
  126VAL    O    826   8.675   7.294   8.905
  127LEU    N    827   8.818   7.132   8.973
  127LEU    H    828   8.900   7.118   9.029
  127LEU    CA   829   8.781   7.028   8.877
  127LEU    CB   830   8.853   6.899   8.918
  127LEU    CG   831   8.997   6.898   8.865
  127LEU    CD1  832   9.075   6.785   8.933
  127LEU    CD2  833   8.998   6.870   8.715
  127LEU    C    834   8.631   7.000   8.862
  127LEU    O    835   8.594   6.968   8.749
  128CYS    N    836   8.555   7.005   8.971
  128CYS    H    837   8.581   7.047   9.057
  128CYS    CA   838   8.412   6.972   8.956
  128CYS    CB   839   8.354   6.951   9.096
  128CYS    SG   840   8.196   6.858   9.102
  128CYS    C    841   8.339   7.078   8.874
  128CYS    O    842   8.286   7.045   8.768
  129PRO    N    843   8.341   7.208   8.904
  129PRO    CA   844   8.285   7.310   8.814
  129PRO    CB   845   8.309   7.443   8.887
  129PRO    CG   846   8.302   7.410   9.036
  129PRO    CD   847   8.362   7.269   9.036
  129PRO    C    848   8.358   7.303   8.680
  129PRO    O    849   8.296   7.310   8.575
  130ALA    N    850   8.486   7.266   8.682
  130ALA    H    851   8.547   7.274   8.761
  130ALA    CA   852   8.558   7.258   8.554
  130ALA    CB   853   8.709   7.263   8.581
  130ALA    C    854   8.521   7.143   8.460
  130ALA    O    855   8.516   7.169   8.340
  131TRP    N    856   8.480   7.030   8.517
  131TRP    H    857   8.508   7.003   8.609
  131TRP    CA   858   8.426   6.921   8.435
  131TRP    CB   859   8.433   6.795   8.521
  131TRP    CG   860   8.367   6.670   8.461
  131TRP    CD1  861   8.386   6.623   8.338
  131TRP    HD1  862   8.465   6.645   8.266
  131TRP    CD2  863   8.301   6.574   8.536
  131TRP    NE1  864   8.326   6.505   8.329
  131TRP    HE1  865   8.298   6.460   8.245
  131TRP    CE2  866   8.272   6.472   8.446
  131TRP    CE3  867   8.285   6.563   8.674
  131TRP    HE3  868   8.321   6.636   8.746
  131TRP    CZ2  869   8.226   6.351   8.497
  131TRP    HZ2  870   8.222   6.269   8.425
  131TRP    CZ3  871   8.226   6.446   8.720
  131TRP    HZ3  872   8.175   6.435   8.816
  131TRP    CH2  873   8.203   6.339   8.633
  131TRP    HH2  874   8.174   6.246   8.681
  131TRP    C    875   8.287   6.960   8.385
  131TRP    O    876   8.270   6.960   8.263
  132LEU    N    877   8.205   7.010   8.476
  132LEU    H    878   8.231   7.014   8.572
  132LEU    CA   879   8.071   7.059   8.438
  132LEU    CB   880   8.002   7.108   8.565
  132LEU    CG   881   7.895   7.009   8.613
  132LEU    CD1  882   7.844   7.070   8.744
  132LEU    CD2  883   7.766   7.010   8.530
  132LEU    C    884   8.067   7.169   8.332
  132LEU    O    885   7.982   7.171   8.244
  133PHE    N    886   8.172   7.251   8.338
  133PHE    H    887   8.244   7.255   8.407
  133PHE    CA   888   8.191   7.347   8.228
  133PHE    CB   889   8.296   7.446   8.279
  133PHE    CG   890   8.287   7.581   8.206
  133PHE    CD1  891   8.299   7.591   8.068
  133PHE    HD1  892   8.347   7.509   8.016
  133PHE    CD2  893   8.240   7.695   8.271
  133PHE    HD2  894   8.206   7.690   8.374
  133PHE    CE1  895   8.253   7.699   7.994
  133PHE    HE1  896   8.270   7.697   7.886
  133PHE    CE2  897   8.207   7.810   8.201
  133PHE    HE2  898   8.212   7.906   8.253
  133PHE    CZ   899   8.202   7.809   8.062
  133PHE    HZ   900   8.163   7.896   8.008
  133PHE    C    901   8.227   7.284   8.094
  133PHE    O    902   8.133   7.277   8.015
  134LEU    N    903   8.335   7.207   8.082
  134LEU    H    904   8.411   7.208   8.147
  134LEU    CA   905   8.360   7.133   7.958
  134LEU    CB   906   8.501   7.073   7.946
  134LEU    CG   907   8.619   7.170   7.961
  134LEU    CD1  908   8.749   7.105   8.008
  134LEU    CD2  909   8.661   7.228   7.826
  134LEU    C    910   8.259   7.022   7.926
  134LEU    O    911   8.239   6.993   7.808
  135ASP    N    912   8.183   6.963   8.018
  135ASP    H    913   8.229   6.943   8.104
  135ASP    CA   914   8.074   6.871   7.981
  135ASP    CB   915   8.024   6.812   8.113
  135ASP    CG   916   7.922   6.699   8.103
  135ASP    OD1  917   7.928   6.603   8.183
  135ASP    OD2  918   7.836   6.716   8.013
  135ASP    C    919   7.961   6.945   7.910
  135ASP    O    920   7.911   6.905   7.805
  136VAL    N    921   7.907   7.050   7.971
  136VAL    H    922   7.929   7.069   8.067
  136VAL    CA   923   7.806   7.138   7.910
  136VAL    CB   924   7.757   7.237   8.016
  136VAL    CG1  925   7.645   7.323   7.955
  136VAL    CG2  926   7.688   7.163   8.131
  136VAL    C    927   7.858   7.212   7.787
  136VAL    O    928   7.803   7.194   7.678
  137LEU    N    929   7.984   7.256   7.786
  137LEU    H    930   8.033   7.280   7.869
  137LEU    CA   931   8.043   7.313   7.664
  137LEU    CB   932   8.190   7.343   7.695
  137LEU    CG   933   8.266   7.444   7.608
  137LEU    CD1  934   8.213   7.583   7.640
  137LEU    CD2  935   8.416   7.423   7.629
  137LEU    C    936   8.030   7.221   7.542
  137LEU    O    937   7.989   7.267   7.436
  138PHE    N    938   8.056   7.092   7.557
  138PHE    H    939   8.120   7.069   7.630
  138PHE    CA   940   8.027   6.991   7.454
  138PHE    CB   941   8.135   6.882   7.451
  138PHE    CG   942   8.275   6.943   7.456
  138PHE    CD1  943   8.366   6.911   7.555
  138PHE    HD1  944   8.345   6.855   7.646
  138PHE    CD2  945   8.306   7.034   7.356
  138PHE    HD2  946   8.231   7.068   7.285
  138PHE    CE1  947   8.493   6.968   7.552
  138PHE    HE1  948   8.561   6.950   7.635
  138PHE    CE2  949   8.433   7.092   7.357
  138PHE    HE2  950   8.437   7.189   7.308
  138PHE    CZ   951   8.530   7.052   7.448
  138PHE    HZ   952   8.629   7.098   7.442
  138PHE    C    953   7.889   6.927   7.442
  138PHE    O    954   7.837   6.928   7.331
  139SER    N    955   7.832   6.873   7.550
  139SER    H    956   7.881   6.869   7.637
  139SER    CA   957   7.708   6.798   7.526
  139SER    CB   958   7.654   6.752   7.662
  139SER    OG   959   7.629   6.855   7.758
  139SER    HG   960   7.692   6.844   7.835
  139SER    C    961   7.591   6.871   7.461
  139SER    O    962   7.515   6.818   7.380
  140THR    N    963   7.579   6.995   7.509
  140THR    H    964   7.629   7.014   7.593
  140THR    CA   965   7.486   7.097   7.459
  140THR    CB   966   7.504   7.239   7.512
  140THR    OG1  967   7.637   7.288   7.493
  140THR    HG1  968   7.697   7.243   7.559
  140THR    CG2  969   7.460   7.244   7.658
  140THR    C    970   7.499   7.125   7.309
  140THR    O    971   7.399   7.099   7.244
  141ALA    N    972   7.622   7.115   7.259
  141ALA    H    973   7.702   7.090   7.314
  141ALA    CA   974   7.645   7.129   7.114
  141ALA    CB   975   7.793   7.164   7.093
  141ALA    C    976   7.603   7.008   7.031
  141ALA    O    977   7.549   7.028   6.922
  142SER    N    978   7.618   6.889   7.087
  142SER    H    979   7.680   6.871   7.163
  142SER    CA   980   7.565   6.766   7.026
  142SER    CB   981   7.610   6.649   7.114
  142SER    OG   982   7.746   6.654   7.157
  142SER    HG   983   7.778   6.573   7.206
  142SER    C    984   7.414   6.746   7.008
  142SER    O    985   7.372   6.702   6.901
  143ILE    N    986   7.337   6.802   7.101
  143ILE    H    987   7.378   6.847   7.179
  143ILE    CA   988   7.190   6.805   7.098
  143ILE    CB   989   7.139   6.827   7.240
  143ILE    CG1  990   7.205   6.718   7.325
  143ILE    CG2  991   6.986   6.821   7.252
  143ILE    CD   992   7.196   6.751   7.474
  143ILE    C    993   7.133   6.897   6.990
  143ILE    O    994   7.071   6.853   6.893
  144TRP    N    995   7.199   7.012   6.996
  144TRP    H    996   7.258   7.037   7.073
  144TRP    CA   997   7.178   7.110   6.888
  144TRP    CB   998   7.228   7.245   6.940
  144TRP    CG   999   7.169   7.287   7.075
  144TRP    CD1 1000   7.047   7.271   7.124
  144TRP    HD1 1001   6.972   7.199   7.090
  144TRP    CD2 1002   7.229   7.375   7.165
  144TRP    NE1 1003   7.023   7.340   7.235
  144TRP    HE1 1004   6.932   7.341   7.276
  144TRP    CE2 1005   7.132   7.412   7.258
  144TRP    CE3 1006   7.360   7.419   7.175
  144TRP    HE3 1007   7.437   7.380   7.108
  144TRP    CZ2 1008   7.179   7.480   7.370
  144TRP    HZ2 1009   7.105   7.506   7.446
  144TRP    CZ3 1010   7.397   7.499   7.283
  144TRP    HZ3 1011   7.487   7.557   7.266
  144TRP    CH2 1012   7.310   7.522   7.389
  144TRP    HH2 1013   7.336   7.583   7.475
  144TRP    C   1014   7.215   7.054   6.751
  144TRP    O   1015   7.151   7.090   6.652
  145HIS    N   1016   7.335   6.997   6.746
  145HIS    H   1017   7.386   6.971   6.828
  145HIS    CA  1018   7.387   6.953   6.615
  145HIS    CB  1019   7.531   6.904   6.631
  145HIS    CG  1020   7.660   6.984   6.649
  145HIS    ND1 1021   7.665   7.116   6.668
  145HIS    HD1 1022   7.584   7.172   6.687
  145HIS    CD2 1023   7.783   6.938   6.665
  145HIS    HD2 1024   7.822   6.846   6.624
  145HIS    CE1 1025   7.793   7.149   6.682
  145HIS    HE1 1026   7.827   7.245   6.721
  145HIS    NE2 1027   7.867   7.039   6.689
  145HIS    HE2 1028   7.962   7.038   6.720
  145HIS    C   1029   7.301   6.849   6.543
  145HIS    O   1030   7.263   6.869   6.428
  146LEU    N   1031   7.260   6.743   6.613
  146LEU    H   1032   7.284   6.733   6.710
  146LEU    CA  1033   7.170   6.636   6.568
  146LEU    CB  1034   7.167   6.526   6.674
  146LEU    CG  1035   7.298   6.446   6.680
  146LEU    CD1 1036   7.271   6.340   6.787
  146LEU    CD2 1037   7.343   6.389   6.546
  146LEU    C   1038   7.029   6.682   6.528
  146LEU    O   1039   6.979   6.650   6.420
  147CYS    N   1040   6.977   6.778   6.604
  147CYS    H   1041   6.996   6.772   6.702
  147CYS    CA  1042   6.858   6.858   6.570
  147CYS    CB  1043   6.800   6.911   6.701
  147CYS    SG  1044   6.629   6.973   6.680
  147CYS    HG  1045   6.645   7.053   6.575
  147CYS    C   1046   6.870   6.965   6.462
  147CYS    O   1047   6.764   7.015   6.423
  148ALA    N   1048   6.989   7.019   6.438
  148ALA    H   1049   7.060   7.011   6.508
  148ALA    CA  1050   7.009   7.108   6.322
  148ALA    CB  1051   7.132   7.192   6.357
  148ALA    C   1052   7.016   7.021   6.197
  148ALA    O   1053   6.932   7.038   6.109
  149ILE    N   1054   7.087   6.908   6.202
  149ILE    H   1055   7.138   6.874   6.281
  149ILE    CA  1056   7.102   6.836   6.075
  149ILE    CB  1057   7.232   6.755   6.065
  149ILE    CG1 1058   7.261   6.653   6.175
  149ILE    CG2 1059   7.343   6.857   6.037
  149ILE    CD  1060   7.368   6.550   6.136
  149ILE    C   1061   6.989   6.753   6.014
  149ILE    O   1062   6.987   6.752   5.891
  150SER    N   1063   6.897   6.709   6.099
  150SER    H   1064   6.904   6.737   6.195
  150SER    CA  1065   6.768   6.650   6.060
  150SER    CB  1066   6.683   6.622   6.185
  150SER    OG  1067   6.675   6.717   6.291
  150SER    HG  1068   6.598   6.706   6.354
  150SER    C   1069   6.685   6.748   5.977
  150SER    O   1070   6.668   6.725   5.858
  151VAL    N   1071   6.673   6.869   6.033
  151VAL    H   1072   6.693   6.884   6.130
  151VAL    CA  1073   6.602   6.984   5.976
  151VAL    CB  1074   6.591   7.101   6.074
  151VAL    CG1 1075   6.547   7.232   6.008
  151VAL    CG2 1076   6.483   7.072   6.178
  151VAL    C   1077   6.666   7.018   5.842
  151VAL    O   1078   6.600   7.012   5.738
  152ASP    N   1079   6.794   7.054   5.838
  152ASP    H   1080   6.843   7.089   5.918
  152ASP    CA  1081   6.878   7.068   5.718
  152ASP    CB  1082   7.027   7.064   5.751
  152ASP    CG  1083   7.085   7.193   5.811
  152ASP    OD1 1084   7.143   7.272   5.734
  152ASP    OD2 1085   7.047   7.233   5.923
  152ASP    C   1086   6.849   6.967   5.606
  152ASP    O   1087   6.792   7.016   5.509
  153ARG    N   1088   6.873   6.839   5.634
  153ARG    H   1089   6.910   6.809   5.722
  153ARG    CA  1090   6.848   6.729   5.539
  153ARG    CB  1091   6.893   6.592   5.589
  153ARG    CG  1092   7.045   6.583   5.606
  153ARG    CD  1093   7.094   6.442   5.640
  153ARG    NE  1094   7.077   6.358   5.520
  153ARG    HE  1095   7.134   6.391   5.445
  153ARG    CZ  1096   7.011   6.242   5.514
  153ARG    NH1 1097   7.003   6.172   5.399
  153ARG   HH11 1098   7.055   6.202   5.319
  153ARG   HH12 1099   6.942   6.093   5.393
  153ARG    NH2 1100   6.948   6.192   5.621
  153ARG   HH21 1101   6.959   6.241   5.708
  153ARG   HH22 1102   6.894   6.108   5.621
  153ARG    C   1103   6.701   6.722   5.498
  153ARG    O   1104   6.670   6.696   5.382
  154TYR    N   1105   6.611   6.743   5.594
  154TYR    H   1106   6.637   6.726   5.689
  154TYR    CA  1107   6.469   6.759   5.561
  154TYR    CB  1108   6.391   6.771   5.693
  154TYR    CG  1109   6.243   6.782   5.657
  154TYR    CD1 1110   6.167   6.676   5.609
  154TYR    HD1 1111   6.221   6.584   5.587
  154TYR    CD2 1112   6.170   6.894   5.696
  154TYR    HD2 1113   6.221   6.967   5.760
  154TYR    CE1 1114   6.029   6.679   5.598
  154TYR    HE1 1115   5.972   6.595   5.558
  154TYR    CE2 1116   6.032   6.901   5.682
  154TYR    HE2 1117   5.977   6.987   5.722
  154TYR    CZ  1118   5.959   6.793   5.635
  154TYR    OH  1119   5.825   6.814   5.624
  154TYR    HH  1120   5.776   6.727   5.614
  154TYR    C   1121   6.433   6.868   5.460
  154TYR    O   1122   6.393   6.822   5.353
  155ILE    N   1123   6.473   6.993   5.481
  155ILE    H   1124   6.543   7.012   5.550
  155ILE    CA  1125   6.437   7.106   5.395
  155ILE    CB  1126   6.476   7.238   5.461
  155ILE    CG1 1127   6.415   7.243   5.601
  155ILE    CG2 1128   6.458   7.361   5.372
  155ILE    CD  1129   6.465   7.372   5.667
  155ILE    C   1130   6.497   7.094   5.254
  155ILE    O   1131   6.419   7.114   5.161
  156ALA    N   1132   6.614   7.030   5.255
  156ALA    H   1133   6.668   7.034   5.339
  156ALA    CA  1134   6.694   7.005   5.134
  156ALA    CB  1135   6.831   6.956   5.181
  156ALA    C   1136   6.626   6.907   5.038
  156ALA    O   1137   6.613   6.935   4.919
  157ILE    N   1138   6.582   6.799   5.102
  157ILE    H   1139   6.585   6.796   5.202
  157ILE    CA  1140   6.506   6.699   5.026
  157ILE    CB  1141   6.536   6.563   5.090
  157ILE    CG1 1142   6.552   6.449   4.990
  157ILE    CG2 1143   6.454   6.523   5.213
  157ILE    CD  1144   6.697   6.440   4.942
  157ILE    C   1145   6.358   6.734   5.008
  157ILE    O   1146   6.307   6.702   4.901
  158LYS    N   1147   6.306   6.817   5.097
  158LYS    H   1148   6.364   6.846   5.173
  158LYS    CA  1149   6.173   6.878   5.082
  158LYS    CB  1150   6.134   6.927   5.221
  158LYS    CG  1151   6.020   6.848   5.285
  158LYS    CD  1152   5.881   6.862   5.221
  158LYS    CE  1153   5.784   6.771   5.297
  158LYS    NZ  1154   5.678   6.710   5.214
  158LYS    HZ1 1155   5.627   6.780   5.166
  158LYS    HZ2 1156   5.708   6.637   5.152
  158LYS    HZ3 1157   5.616   6.660   5.274
  158LYS    C   1158   6.151   6.982   4.971
  158LYS    O   1159   6.057   6.969   4.893
  159LYS    N   1160   6.227   7.091   4.976
  159LYS    H   1161   6.281   7.104   5.059
  159LYS    CA  1162   6.200   7.212   4.896
  159LYS    CB  1163   6.293   7.327   4.935
  159LYS    CG  1164   6.216   7.400   5.045
  159LYS    CD  1165   6.278   7.538   5.069
  159LYS    CE  1166   6.200   7.634   5.160
  159LYS    NZ  1167   6.175   7.578   5.294
  159LYS    HZ1 1168   6.237   7.625   5.356
  159LYS    HZ2 1169   6.082   7.596   5.326
  159LYS    HZ3 1170   6.183   7.478   5.297
  159LYS    C   1171   6.192   7.213   4.743
  159LYS    O   1172   6.285   7.164   4.679
  160PRO    N   1173   6.082   7.267   4.690
  160PRO    CA  1174   6.063   7.282   4.545
  160PRO    CB  1175   5.932   7.359   4.532
  160PRO    CG  1176   5.851   7.292   4.643
  160PRO    CD  1177   5.953   7.286   4.757
  160PRO    C   1178   6.170   7.353   4.462
  160PRO    O   1179   6.206   7.311   4.351
  161ILE    N   1180   6.213   7.469   4.509
  161ILE    H   1181   6.182   7.520   4.590
  161ILE    CA  1182   6.326   7.534   4.441
  161ILE    CB  1183   6.307   7.686   4.437
  161ILE    CG1 1184   6.181   7.732   4.365
  161ILE    CG2 1185   6.423   7.752   4.363
  161ILE    CD  1186   6.173   7.704   4.215
  161ILE    C   1187   6.449   7.496   4.523
  161ILE    O   1188   6.436   7.501   4.645
  162GLN    N   1189   6.555   7.444   4.463
  162GLN    H   1190   6.546   7.420   4.366
  162GLN    CA  1191   6.676   7.414   4.542
  162GLN    CB  1192   6.794   7.418   4.445
  162GLN    CG  1193   6.933   7.384   4.499
  162GLN    CD  1194   6.963   7.234   4.489
  162GLN    OE1 1195   6.902   7.146   4.550
  162GLN    NE2 1196   7.064   7.206   4.407
  162GLN   HE21 1197   7.106   7.285   4.363
  162GLN   HE22 1198   7.084   7.119   4.362
  162GLN    C   1199   6.711   7.492   4.669
  162GLN    O   1200   6.709   7.615   4.672
  163ALA    N   1201   6.710   7.413   4.776
  163ALA    H   1202   6.669   7.322   4.765
  163ALA    CA  1203   6.734   7.470   4.910
  163ALA    CB  1204   6.686   7.400   5.037
  163ALA    C   1205   6.880   7.503   4.938
  163ALA    O   1206   6.953   7.443   5.017
  164ASN    N   1207   6.918   7.618   4.883
  164ASN    H   1208   6.853   7.678   4.836
  164ASN    CA  1209   7.058   7.664   4.884
  164ASN    CB  1210   7.081   7.785   4.794
  164ASN    CG  1211   6.970   7.891   4.806
  164ASN    OD1 1212   6.853   7.877   4.770
  164ASN    ND2 1213   7.005   8.004   4.866
  164ASN   HD21 1214   7.100   8.006   4.897
  164ASN   HD22 1215   6.939   8.070   4.904
  164ASN    C   1216   7.127   7.686   5.019
  164ASN    O   1217   7.229   7.624   5.046
  165GLN    N   1218   7.043   7.732   5.111
  165GLN    H   1219   6.943   7.733   5.104
  165GLN    CA  1220   7.083   7.770   5.247
  165GLN    CB  1221   7.024   7.905   5.287
  165GLN    CG  1222   7.102   8.030   5.245
  165GLN    CD  1223   7.021   8.158   5.264
  165GLN    OE1 1224   6.948   8.215   5.183
  165GLN    NE2 1225   7.016   8.209   5.387
  165GLN   HE21 1226   7.055   8.164   5.467
  165GLN   HE22 1227   6.974   8.299   5.404
  165GLN    C   1228   7.065   7.663   5.355
  165GLN    O   1229   7.079   7.695   5.473
  166TYR    N   1230   7.015   7.546   5.318
  166TYR    H   1231   6.975   7.534   5.227
  166TYR    CA  1232   7.016   7.430   5.408
  166TYR    CB  1233   6.875   7.381   5.442
  166TYR    CG  1234   6.814   7.478   5.544
  166TYR    CD1 1235   6.734   7.581   5.497
  166TYR    HD1 1236   6.718   7.595   5.390
  166TYR    CD2 1237   6.835   7.465   5.680
  166TYR    HD2 1238   6.888   7.378   5.719
  166TYR    CE1 1239   6.660   7.659   5.585
  166TYR    HE1 1240   6.601   7.739   5.538
  166TYR    CE2 1241   6.765   7.547   5.768
  166TYR    HE2 1242   6.777   7.526   5.874
  166TYR    CZ  1243   6.676   7.643   5.722
  166TYR    OH  1244   6.627   7.743   5.800
  166TYR    HH  1245   6.571   7.808   5.749
  166TYR    C   1246   7.085   7.309   5.343
  166TYR    O   1247   7.049   7.293   5.226
  167ASN    N   1248   7.169   7.243   5.422
  167ASN    H   1249   7.163   7.258   5.521
  167ASN    CA  1250   7.262   7.135   5.389
  167ASN    CB  1251   7.177   7.012   5.355
  167ASN    CG  1252   7.259   6.883   5.359
  167ASN    OD1 1253   7.217   6.788   5.293
  167ASN    ND2 1254   7.368   6.872   5.434
  167ASN   HD21 1255   7.394   6.942   5.501
  167ASN   HD22 1256   7.437   6.800   5.421
  167ASN    C   1257   7.358   7.176   5.277
  167ASN    O   1258   7.339   7.140   5.161
  168SER    N   1259   7.475   7.217   5.325
  168SER    H   1260   7.498   7.229   5.422
  168SER    CA  1261   7.578   7.289   5.249
  168SER    CB  1262   7.515   7.408   5.177
  168SER    OG  1263   7.436   7.497   5.257
  168SER    HG  1264   7.379   7.553   5.198
  168SER    C   1265   7.695   7.330   5.339
  168SER    O   1266   7.673   7.347   5.459
  169ARG    N   1267   7.813   7.351   5.282
  169ARG    H   1268   7.824   7.340   5.183
  169ARG    CA  1269   7.938   7.382   5.354
  169ARG    CB  1270   8.049   7.357   5.252
  169ARG    CG  1271   8.135   7.241   5.303
  169ARG    CD  1272   8.267   7.252   5.227
  169ARG    NE  1273   8.367   7.149   5.260
  169ARG    HE  1274   8.385   7.136   5.358
  169ARG    CZ  1275   8.405   7.057   5.171
  169ARG    NH1 1276   8.363   7.062   5.044
  169ARG   HH11 1277   8.291   7.120   5.007
  169ARG   HH12 1278   8.382   6.984   4.985
  169ARG    NH2 1279   8.475   6.945   5.195
  169ARG   HH21 1280   8.484   6.926   5.292
  169ARG   HH22 1281   8.516   6.885   5.126
  169ARG    C   1282   7.939   7.508   5.441
  169ARG    O   1283   7.973   7.501   5.559
  170ALA    N   1284   7.925   7.629   5.389
  170ALA    H   1285   7.891   7.646   5.296
  170ALA    CA  1286   7.930   7.750   5.473
  170ALA    CB  1287   7.945   7.876   5.388
  170ALA    C   1288   7.818   7.762   5.576
  170ALA    O   1289   7.849   7.807   5.686
  171THR    N   1290   7.695   7.724   5.542
  171THR    H   1291   7.672   7.720   5.444
  171THR    CA  1292   7.588   7.710   5.641
  171THR    CB  1293   7.457   7.658   5.581
  171THR    OG1 1294   7.474   7.524   5.533
  171THR    HG1 1295   7.488   7.524   5.434
  171THR    CG2 1296   7.385   7.743   5.477
  171THR    C   1297   7.622   7.618   5.759
  171THR    O   1298   7.617   7.665   5.873
  172ALA    N   1299   7.687   7.507   5.725
  172ALA    H   1300   7.661   7.462   5.639
  172ALA    CA  1301   7.754   7.418   5.821
  172ALA    CB  1302   7.817   7.296   5.754
  172ALA    C   1303   7.840   7.492   5.924
  172ALA    O   1304   7.814   7.504   6.043
  173PHE    N   1305   7.945   7.552   5.868
  173PHE    H   1306   7.971   7.537   5.772
  173PHE    CA  1307   8.049   7.628   5.939
  173PHE    CB  1308   8.166   7.661   5.845
  173PHE    CG  1309   8.224   7.533   5.785
  173PHE    CD1 1310   8.253   7.544   5.650
  173PHE    HD1 1311   8.222   7.630   5.591
  173PHE    CD2 1312   8.266   7.423   5.858
  173PHE    HD2 1313   8.213   7.394   5.949
  173PHE    CE1 1314   8.321   7.440   5.587
  173PHE    HE1 1315   8.349   7.449   5.482
  173PHE    CE2 1316   8.343   7.325   5.796
  173PHE    HE2 1317   8.352   7.230   5.850
  173PHE    CZ  1318   8.374   7.336   5.661
  173PHE    HZ  1319   8.424   7.256   5.606
  173PHE    C   1320   7.998   7.737   6.033
  173PHE    O   1321   8.061   7.759   6.136
  174ILE    N   1322   7.889   7.802   5.992
  174ILE    H   1323   7.862   7.803   5.896
  174ILE    CA  1324   7.815   7.892   6.082
  174ILE    CB  1325   7.716   7.977   6.003
  174ILE    CG1 1326   7.798   8.050   5.896
  174ILE    CG2 1327   7.646   8.088   6.082
  174ILE    CD  1328   7.715   8.130   5.796
  174ILE    C   1329   7.742   7.809   6.188
  174ILE    O   1330   7.757   7.836   6.307
  175LYS    N   1331   7.646   7.730   6.141
  175LYS    H   1332   7.637   7.718   6.042
  175LYS    CA  1333   7.560   7.638   6.217
  175LYS    CB  1334   7.450   7.578   6.128
  175LYS    CG  1335   7.317   7.579   6.205
  175LYS    CD  1336   7.208   7.503   6.130
  175LYS    CE  1337   7.184   7.588   6.005
  175LYS    NZ  1338   7.079   7.524   5.925
  175LYS    HZ1 1339   7.115   7.438   5.889
  175LYS    HZ2 1340   6.999   7.506   5.982
  175LYS    HZ3 1341   7.044   7.579   5.849
  175LYS    C   1342   7.622   7.544   6.320
  175LYS    O   1343   7.553   7.487   6.404
  176ILE    N   1344   7.744   7.496   6.298
  176ILE    H   1345   7.775   7.488   6.203
  176ILE    CA  1346   7.829   7.449   6.408
  176ILE    CB  1347   7.948   7.370   6.353
  176ILE    CG1 1348   7.901   7.253   6.266
  176ILE    CG2 1349   8.031   7.316   6.470
  176ILE    CD  1350   8.000   7.229   6.152
  176ILE    C   1351   7.881   7.564   6.495
  176ILE    O   1352   7.821   7.569   6.603
  177THR    N   1353   7.944   7.669   6.443
  177THR    H   1354   7.934   7.696   6.348
  177THR    CA  1355   8.026   7.760   6.524
  177THR    CB  1356   8.130   7.845   6.451
  177THR    OG1 1357   8.073   7.918   6.342
  177THR    HG1 1358   8.107   7.905   6.249
  177THR    CG2 1359   8.260   7.775   6.409
  177THR    C   1360   7.946   7.852   6.616
  177THR    O   1361   7.986   7.866   6.732
  178VAL    N   1362   7.825   7.890   6.575
  178VAL    H   1363   7.780   7.848   6.496
  178VAL    CA  1364   7.729   7.970   6.652
  178VAL    CB  1365   7.610   8.003   6.561
  178VAL    CG1 1366   7.517   7.888   6.526
  178VAL    CG2 1367   7.528   8.121   6.615
  178VAL    C   1368   7.691   7.927   6.794
  178VAL    O   1369   7.661   8.004   6.885
  179VAL    N   1370   7.676   7.795   6.807
  179VAL    H   1371   7.712   7.734   6.737
  179VAL    CA  1372   7.624   7.732   6.929
  179VAL    CB  1373   7.594   7.582   6.915
  179VAL    CG1 1374   7.500   7.568   6.796
  179VAL    CG2 1375   7.720   7.497   6.895
  179VAL    C   1376   7.697   7.760   7.060
  179VAL    O   1377   7.641   7.793   7.164
  180TRP    N   1378   7.826   7.792   7.046
  180TRP    H   1379   7.862   7.833   6.962
  180TRP    CA  1380   7.910   7.816   7.164
  180TRP    CB  1381   8.056   7.787   7.127
  180TRP    CG  1382   8.074   7.635   7.129
  180TRP    CD1 1383   8.051   7.555   7.233
  180TRP    HD1 1384   8.054   7.579   7.339
  180TRP    CD2 1385   8.088   7.550   7.019
  180TRP    NE1 1386   8.032   7.430   7.192
  180TRP    HE1 1387   8.018   7.357   7.260
  180TRP    CE2 1388   8.058   7.422   7.062
  180TRP    CE3 1389   8.126   7.582   6.889
  180TRP    HE3 1390   8.142   7.687   6.865
  180TRP    CZ2 1391   8.072   7.324   6.964
  180TRP    HZ2 1392   8.060   7.218   6.985
  180TRP    CZ3 1393   8.127   7.483   6.792
  180TRP    HZ3 1394   8.132   7.515   6.688
  180TRP    CH2 1395   8.103   7.352   6.831
  180TRP    HH2 1396   8.132   7.268   6.768
  180TRP    C   1397   7.879   7.947   7.236
  180TRP    O   1398   7.908   7.962   7.355
  181LEU    N   1399   7.805   8.036   7.172
  181LEU    H   1400   7.770   8.032   7.078
  181LEU    CA  1401   7.753   8.155   7.242
  181LEU    CB  1402   7.675   8.248   7.149
  181LEU    CG  1403   7.766   8.355   7.087
  181LEU    CD1 1404   7.850   8.317   6.966
  181LEU    CD2 1405   7.681   8.479   7.060
  181LEU    C   1406   7.663   8.127   7.362
  181LEU    O   1407   7.684   8.188   7.466
  182ILE    N   1408   7.586   8.020   7.346
  182ILE    H   1409   7.591   7.959   7.266
  182ILE    CA  1410   7.487   7.973   7.445
  182ILE    CB  1411   7.359   7.917   7.383
  182ILE    CG1 1412   7.298   8.013   7.280
  182ILE    CG2 1413   7.251   7.887   7.486
  182ILE    CD  1414   7.344   8.005   7.135
  182ILE    C   1415   7.547   7.867   7.537
  182ILE    O   1416   7.526   7.867   7.659
  183SER    N   1417   7.630   7.779   7.481
  183SER    H   1418   7.636   7.763   7.383
  183SER    CA  1419   7.706   7.683   7.563
  183SER    CB  1420   7.785   7.588   7.474
  183SER    OG  1421   7.712   7.524   7.369
  183SER    HG  1422   7.675   7.439   7.407
  183SER    C   1423   7.796   7.735   7.676
  183SER    O   1424   7.802   7.683   7.787
  184ILE    N   1425   7.878   7.832   7.638
  184ILE    H   1426   7.873   7.874   7.547
  184ILE    CA  1427   7.956   7.908   7.737
  184ILE    CB  1428   8.045   8.001   7.654
  184ILE    CG1 1429   8.162   7.909   7.616
  184ILE    CG2 1430   8.094   8.128   7.723
  184ILE    CD  1431   8.266   7.981   7.530
  184ILE    C   1432   7.871   7.985   7.838
  184ILE    O   1433   7.881   7.955   7.957
  185GLY    N   1434   7.761   8.042   7.789
  185GLY    H   1435   7.736   8.041   7.692
  185GLY    CA  1436   7.678   8.132   7.870
  185GLY    C   1437   7.580   8.060   7.963
  185GLY    O   1438   7.528   8.136   8.044
  186ILE    N   1439   7.539   7.938   7.927
  186ILE    H   1440   7.528   7.923   7.829
  186ILE    CA  1441   7.473   7.839   8.013
  186ILE    CB  1442   7.397   7.740   7.924
  186ILE    CG1 1443   7.288   7.679   8.011
  186ILE    CG2 1444   7.486   7.632   7.862
  186ILE    CD  1445   7.166   7.638   7.929
  186ILE    C   1446   7.564   7.767   8.113
  186ILE    O   1447   7.523   7.736   8.225
  187ALA    N   1448   7.692   7.749   8.083
  187ALA    H   1449   7.720   7.735   7.988
  187ALA    CA  1450   7.786   7.689   8.178
  187ALA    CB  1451   7.898   7.636   8.089
  187ALA    C   1452   7.849   7.789   8.276
  187ALA    O   1453   7.886   7.757   8.389
  188ILE    N   1454   7.831   7.917   8.244
  188ILE    H   1455   7.825   7.936   8.146
  188ILE    CA  1456   7.876   8.022   8.336
  188ILE    CB  1457   7.885   8.156   8.263
  188ILE    CG1 1458   8.022   8.210   8.305
  188ILE    CG2 1459   7.767   8.250   8.287
  188ILE    CD  1460   8.047   8.358   8.272
  188ILE    C   1461   7.818   8.026   8.478
  188ILE    O   1462   7.879   8.083   8.567
  189PRO    N   1463   7.698   7.972   8.501
  189PRO    CA  1464   7.657   7.937   8.638
  189PRO    CB  1465   7.516   7.878   8.628
  189PRO    CG  1466   7.450   7.956   8.514
  189PRO    CD  1467   7.572   7.986   8.426
  189PRO    C   1468   7.751   7.863   8.733
  189PRO    O   1469   7.758   7.900   8.850
  190VAL    N   1470   7.819   7.763   8.676
  190VAL    H   1471   7.833   7.752   8.578
  190VAL    CA  1472   7.894   7.672   8.764
  190VAL    CB  1473   7.914   7.529   8.715
  190VAL    CG1 1474   7.785   7.451   8.740
  190VAL    CG2 1475   7.953   7.518   8.567
  190VAL    C   1476   8.000   7.723   8.862
  190VAL    O   1477   7.998   7.687   8.980
  191PRO    N   1478   8.090   7.811   8.818
  191PRO    CA  1479   8.181   7.885   8.905
  191PRO    CB  1480   8.285   7.955   8.817
  191PRO    CG  1481   8.276   7.887   8.680
  191PRO    CD  1482   8.134   7.831   8.679
  191PRO    C   1483   8.119   8.002   8.982
  191PRO    O   1484   8.159   8.025   9.096
  192ILE    N   1485   8.015   8.067   8.933
  192ILE    H   1486   7.991   8.057   8.836
  192ILE    CA  1487   7.955   8.185   8.996
  192ILE    CB  1488   7.849   8.247   8.904
  192ILE    CG1 1489   7.927   8.305   8.786
  192ILE    CG2 1490   7.757   8.350   8.970
  192ILE    CD  1491   7.823   8.361   8.689
  192ILE    C   1492   7.887   8.135   9.124
  192ILE    O   1493   7.894   8.200   9.228
  193LYS    N   1494   7.839   8.011   9.131
  193LYS    H   1495   7.818   7.957   9.049
  193LYS    CA  1496   7.783   7.943   9.249
  193LYS    CB  1497   7.733   7.804   9.207
  193LYS    CG  1498   7.619   7.811   9.105
  193LYS    CD  1499   7.481   7.847   9.162
  193LYS    CE  1500   7.365   7.781   9.088
  193LYS    NZ  1501   7.240   7.857   9.100
  193LYS    HZ1 1502   7.166   7.816   9.047
  193LYS    HZ2 1503   7.204   7.864   9.193
  193LYS    HZ3 1504   7.252   7.949   9.063
  193LYS    C   1505   7.880   7.933   9.367
  193LYS    O   1506   7.998   7.899   9.358
  194GLY    N   1507   7.816   7.930   9.483
  194GLY    H   1508   7.716   7.922   9.485
  194GLY    CA  1509   7.881   7.907   9.613
  194GLY    C   1510   7.928   7.764   9.639
  194GLY    O   1511   7.860   7.687   9.708
  195ILE    N   1512   8.030   7.724   9.564
  195ILE    H   1513   8.065   7.788   9.495
  195ILE    CA  1514   8.087   7.589   9.569
  195ILE    CB  1515   8.180   7.569   9.450
  195ILE    CG1 1516   8.285   7.680   9.435
  195ILE    CG2 1517   8.098   7.541   9.324
  195ILE    CD  1518   8.389   7.650   9.327
  195ILE    C   1519   8.154   7.536   9.696
  195ILE    O   1520   8.144   7.416   9.720
  196GLU    N   1521   8.189   7.631   9.782
  196GLU    H   1522   8.190   7.729   9.764
  196GLU    CA  1523   8.253   7.604   9.912
  196GLU    CB  1524   8.356   7.713   9.943
  196GLU    CG  1525   8.300   7.853   9.966
  196GLU    CD  1526   8.281   7.915   9.827
  196GLU    OE1 1527   8.383   7.956   9.768
  196GLU    OE2 1528   8.171   7.901   9.771
  196GLU    C   1529   8.150   7.579  10.022
  196GLU    O   1530   8.185   7.523  10.126
  197THR    N   1531   8.031   7.637  10.019
  197THR    H   1532   8.017   7.727   9.977
  197THR    CA  1533   7.922   7.576  10.097
  197THR    CB  1534   7.837   7.692  10.150
  197THR    OG1 1535   7.775   7.759  10.040
  197THR    HG1 1536   7.744   7.690   9.975
  197THR    CG2 1537   7.912   7.792  10.238
  197THR    C   1538   7.851   7.467  10.016
  197THR    O   1539   7.789   7.502   9.915
  198ASP    N   1540   7.834   7.344  10.064
  198ASP    H   1541   7.761   7.295  10.017
  198ASP    CA  1542   7.898   7.288  10.184
  198ASP    CB  1543   7.824   7.160  10.224
  198ASP    CG  1544   7.671   7.167  10.224
  198ASP    OD1 1545   7.614   7.256  10.291
  198ASP    OD2 1546   7.608   7.068  10.183
  198ASP    C   1547   8.045   7.249  10.171
  198ASP    O   1548   8.073   7.201  10.061
  199VAL    N   1549   8.114   7.242  10.285
  199VAL    H   1550   8.098   7.302  10.363
  199VAL    CA  1551   8.246   7.177  10.285
  199VAL    CB  1552   8.330   7.224  10.404
  199VAL    CG1 1553   8.382   7.368  10.393
  199VAL    CG2 1554   8.260   7.215  10.539
  199VAL    C   1555   8.248   7.026  10.265
  199VAL    O   1556   8.143   6.962  10.258
  200ASP    N   1557   8.365   6.963  10.262
  200ASP    H   1558   8.446   7.020  10.280
  200ASP    CA  1559   8.382   6.820  10.232
  200ASP    CB  1560   8.350   6.729  10.350
  200ASP    CG  1561   8.452   6.737  10.464
  200ASP    OD1 1562   8.421   6.829  10.543
  200ASP    OD2 1563   8.548   6.658  10.482
  200ASP    C   1564   8.320   6.772  10.101
  200ASP    O   1565   8.222   6.699  10.086
  201ASN    N   1566   8.419   6.768  10.012
  201ASN    H   1567   8.511   6.768  10.051
  201ASN    CA  1568   8.402   6.712   9.878
  201ASN    CB  1569   8.517   6.756   9.787
  201ASN    CG  1570   8.498   6.740   9.636
  201ASN    OD1 1571   8.448   6.826   9.564
  201ASN    ND2 1572   8.529   6.619   9.590
  201ASN   HD21 1573   8.575   6.550   9.646
  201ASN   HD22 1574   8.516   6.596   9.493
  201ASN    C   1575   8.411   6.560   9.883
  201ASN    O   1576   8.507   6.512   9.944
  202PRO    N   1577   8.312   6.488   9.831
  202PRO    CA  1578   8.298   6.345   9.861
  202PRO    CB  1579   8.167   6.305   9.792
  202PRO    CG  1580   8.158   6.404   9.675
  202PRO    CD  1581   8.211   6.534   9.735
  202PRO    C   1582   8.413   6.262   9.805
  202PRO    O   1583   8.480   6.312   9.714
  203ASN    N   1584   8.445   6.147   9.863
  203ASN    H   1585   8.419   6.127   9.958
  203ASN    CA  1586   8.518   6.043   9.790
  203ASN    CB  1587   8.565   5.938   9.891
  203ASN    CG  1588   8.459   5.855   9.964
  203ASN    OD1 1589   8.370   5.795   9.903
  203ASN    ND2 1590   8.492   5.803  10.081
  203ASN   HD21 1591   8.582   5.816  10.122
  203ASN   HD22 1592   8.423   5.743  10.123
  203ASN    C   1593   8.463   5.982   9.661
  203ASN    O   1594   8.521   5.883   9.617
  204ASN    N   1595   8.389   6.062   9.584
  204ASN    H   1596   8.378   6.153   9.623
  204ASN    CA  1597   8.301   6.025   9.472
  204ASN    CB  1598   8.166   5.982   9.529
  204ASN    CG  1599   8.079   5.908   9.428
  204ASN    OD1 1600   8.127   5.845   9.334
  204ASN    ND2 1601   7.953   5.891   9.466
  204ASN   HD21 1602   7.922   5.938   9.549
  204ASN   HD22 1603   7.896   5.819   9.425
  204ASN    C   1604   8.289   6.143   9.374
  204ASN    O   1605   8.332   6.254   9.404
  205ILE    N   1606   8.206   6.123   9.273
  205ILE    H   1607   8.171   6.033   9.247
  205ILE    CA  1608   8.186   6.229   9.173
  205ILE    CB  1609   8.183   6.175   9.029
  205ILE    CG1 1610   8.095   6.051   9.012
  205ILE    CG2 1611   8.329   6.160   8.985
  205ILE    CD  1612   8.030   6.039   8.874
  205ILE    C   1613   8.067   6.321   9.197
  205ILE    O   1614   8.070   6.431   9.142
  206THR    N   1615   7.995   6.294   9.306
  206THR    H   1616   8.029   6.227   9.373
  206THR    CA  1617   7.870   6.358   9.348
  206THR    CB  1618   7.798   6.277   9.457
  206THR    OG1 1619   7.898   6.235   9.550
  206THR    HG1 1620   7.857   6.162   9.604
  206THR    CG2 1621   7.724   6.157   9.398
  206THR    C   1622   7.881   6.502   9.397
  206THR    O   1623   7.787   6.553   9.458
  207CYS    N   1624   7.993   6.564   9.361
  207CYS    H   1625   8.059   6.523   9.299
  207CYS    CA  1626   8.035   6.702   9.393
  207CYS    CB  1627   8.187   6.705   9.372
  207CYS    SG  1628   8.243   6.684   9.199
  207CYS    C   1629   7.954   6.813   9.327
  207CYS    O   1630   7.888   6.800   9.224
  208VAL    N   1631   7.956   6.923   9.402
  208VAL    H   1632   8.021   6.934   9.476
  208VAL    CA  1633   7.882   7.048   9.376
  208VAL    CB  1634   7.959   7.134   9.276
  208VAL    CG1 1635   8.107   7.151   9.313
  208VAL    CG2 1636   7.918   7.101   9.132
  208VAL    C   1637   7.730   7.043   9.357
  208VAL    O   1638   7.662   7.122   9.423
  209LEU    N   1639   7.680   6.940   9.290
  209LEU    H   1640   7.748   6.873   9.259
  209LEU    CA  1641   7.540   6.909   9.260
  209LEU    CB  1642   7.513   6.827   9.134
  209LEU    CG  1643   7.550   6.894   9.002
  209LEU    CD1 1644   7.564   6.792   8.889
  209LEU    CD2 1645   7.440   6.990   8.955
  209LEU    C   1646   7.447   6.860   9.372
  209LEU    O   1647   7.458   6.745   9.415
  210THR    N   1648   7.398   6.962   9.441
  210THR    H   1649   7.458   7.040   9.457
  210THR    CA  1650   7.293   6.958   9.544
  210THR    CB  1651   7.349   7.012   9.676
  210THR    OG1 1652   7.385   7.149   9.655
  210THR    HG1 1653   7.343   7.198   9.731
  210THR    CG2 1654   7.454   6.915   9.729
  210THR    C   1655   7.170   7.035   9.496
  210THR    O   1656   7.183   7.135   9.425
  211LYS    N   1657   7.055   6.999   9.551
  211LYS    H   1658   7.056   6.921   9.613
  211LYS    CA  1659   6.920   7.044   9.513
  211LYS    CB  1660   6.823   6.953   9.588
  211LYS    CG  1661   6.681   6.957   9.530
  211LYS    CD  1662   6.592   6.848   9.590
  211LYS    CE  1663   6.448   6.849   9.540
  211LYS    NZ  1664   6.369   6.751   9.617
  211LYS    HZ1 1665   6.421   6.666   9.622
  211LYS    HZ2 1666   6.352   6.785   9.709
  211LYS    HZ3 1667   6.282   6.732   9.572
  211LYS    C   1668   6.893   7.190   9.550
  211LYS    O   1669   6.818   7.254   9.477
  212GLU    N   1670   6.947   7.229   9.665
  212GLU    H   1671   7.014   7.175   9.715
  212GLU    CA  1672   6.939   7.365   9.721
  212GLU    CB  1673   6.965   7.374   9.871
  212GLU    CG  1674   7.073   7.290   9.939
  212GLU    CD  1675   7.219   7.331   9.924
  212GLU    OE1 1676   7.269   7.366  10.034
  212GLU    OE2 1677   7.272   7.317   9.812
  212GLU    C   1678   7.020   7.466   9.639
  212GLU    O   1679   6.974   7.578   9.614
  213ARG    N   1680   7.142   7.432   9.599
  213ARG    H   1681   7.188   7.384   9.673
  213ARG    CA  1682   7.218   7.512   9.502
  213ARG    CB  1683   7.365   7.471   9.513
  213ARG    CG  1684   7.427   7.537   9.637
  213ARG    CD  1685   7.579   7.520   9.642
  213ARG    NE  1686   7.601   7.379   9.678
  213ARG    HE  1687   7.518   7.323   9.678
  213ARG    CZ  1688   7.717   7.312   9.672
  213ARG    NH1 1689   7.828   7.366   9.620
  213ARG   HH11 1690   7.833   7.452   9.569
  213ARG   HH12 1691   7.905   7.309   9.649
  213ARG    NH2 1692   7.731   7.189   9.725
  213ARG   HH21 1693   7.663   7.146   9.783
  213ARG   HH22 1694   7.810   7.142   9.686
  213ARG    C   1695   7.165   7.501   9.359
  213ARG    O   1696   7.125   7.600   9.297
  214PHE    N   1697   7.173   7.381   9.302
  214PHE    H   1698   7.196   7.307   9.366
  214PHE    CA  1699   7.157   7.357   9.158
  214PHE    CB  1700   7.266   7.261   9.109
  214PHE    CG  1701   7.407   7.320   9.115
  214PHE    CD1 1702   7.454   7.393   9.007
  214PHE    HD1 1703   7.380   7.420   8.931
  214PHE    CD2 1704   7.485   7.301   9.228
  214PHE    HD2 1705   7.448   7.256   9.320
  214PHE    CE1 1706   7.579   7.454   9.009
  214PHE    HE1 1707   7.595   7.547   8.955
  214PHE    CE2 1708   7.613   7.357   9.226
  214PHE    HE2 1709   7.686   7.321   9.298
  214PHE    CZ  1710   7.659   7.436   9.121
  214PHE    HZ  1711   7.762   7.471   9.119
  214PHE    C   1712   7.025   7.295   9.112
  214PHE    O   1713   7.016   7.246   9.000
  215GLY    N   1714   6.913   7.331   9.175
  215GLY    H   1715   6.907   7.404   9.243
  215GLY    CA  1716   6.784   7.285   9.123
  215GLY    C   1717   6.720   7.368   9.011
  215GLY    O   1718   6.673   7.315   8.911
  216ASP    N   1719   6.768   7.493   9.007
  216ASP    H   1720   6.830   7.534   9.074
  216ASP    CA  1721   6.734   7.584   8.897
  216ASP    CB  1722   6.764   7.727   8.942
  216ASP    CG  1723   6.892   7.762   9.018
  216ASP    OD1 1724   6.999   7.705   8.987
  216ASP    OD2 1725   6.871   7.801   9.135
  216ASP    C   1726   6.806   7.554   8.766
  216ASP    O   1727   6.745   7.559   8.659
  217PHE    N   1728   6.934   7.523   8.778
  217PHE    H   1729   6.973   7.552   8.866
  217PHE    CA  1730   7.024   7.477   8.671
  217PHE    CB  1731   7.167   7.478   8.724
  217PHE    CG  1732   7.283   7.439   8.632
  217PHE    CD1 1733   7.343   7.314   8.630
  217PHE    HD1 1734   7.337   7.255   8.722
  217PHE    CD2 1735   7.319   7.539   8.542
  217PHE    HD2 1736   7.254   7.626   8.536
  217PHE    CE1 1737   7.443   7.290   8.536
  217PHE    HE1 1738   7.477   7.190   8.510
  217PHE    CE2 1739   7.422   7.514   8.452
  217PHE    HE2 1740   7.471   7.596   8.400
  217PHE    CZ  1741   7.483   7.389   8.446
  217PHE    HZ  1742   7.559   7.374   8.370
  217PHE    C   1743   6.984   7.344   8.608
  217PHE    O   1744   6.983   7.336   8.485
  218MET    N   1745   6.927   7.251   8.684
  218MET    H   1746   6.925   7.258   8.784
  218MET    CA  1747   6.869   7.129   8.625
  218MET    CB  1748   6.812   7.033   8.730
  218MET    CG  1749   6.936   6.977   8.800
  218MET    SD  1750   7.070   6.887   8.713
  218MET    CE  1751   7.145   6.823   8.861
  218MET    C   1752   6.744   7.173   8.549
  218MET    O   1753   6.728   7.137   8.433
  219LEU    N   1754   6.655   7.259   8.598
  219LEU    H   1755   6.649   7.282   8.695
  219LEU    CA  1756   6.533   7.303   8.528
  219LEU    CB  1757   6.458   7.399   8.621
  219LEU    CG  1758   6.330   7.460   8.564
  219LEU    CD1 1759   6.214   7.362   8.583
  219LEU    CD2 1760   6.301   7.594   8.631
  219LEU    C   1761   6.581   7.374   8.401
  219LEU    O   1762   6.559   7.329   8.289
  220PHE    N   1763   6.650   7.487   8.415
  220PHE    H   1764   6.668   7.526   8.505
  220PHE    CA  1765   6.677   7.577   8.302
  220PHE    CB  1766   6.732   7.709   8.354
  220PHE    CG  1767   6.631   7.800   8.426
  220PHE    CD1 1768   6.661   7.842   8.555
  220PHE    HD1 1769   6.765   7.835   8.586
  220PHE    CD2 1770   6.510   7.843   8.373
  220PHE    HD2 1771   6.501   7.851   8.265
  220PHE    CE1 1772   6.571   7.904   8.641
  220PHE    HE1 1773   6.593   7.928   8.745
  220PHE    CE2 1774   6.425   7.920   8.452
  220PHE    HE2 1775   6.328   7.940   8.407
  220PHE    CZ  1776   6.451   7.946   8.586
  220PHE    HZ  1777   6.372   7.991   8.646
  220PHE    C   1778   6.766   7.518   8.192
  220PHE    O   1779   6.727   7.523   8.075
  221GLY    N   1780   6.865   7.439   8.232
  221GLY    H   1781   6.886   7.440   8.330
  221GLY    CA  1782   6.948   7.354   8.146
  221GLY    C   1783   6.874   7.237   8.081
  221GLY    O   1784   6.900   7.211   7.964
  222SER    N   1785   6.787   7.162   8.147
  222SER    H   1786   6.796   7.147   8.246
  222SER    CA  1787   6.720   7.053   8.074
  222SER    CB  1788   6.663   6.937   8.156
  222SER    OG  1789   6.770   6.864   8.214
  222SER    HG  1790   6.739   6.771   8.236
  222SER    C   1791   6.629   7.110   7.965
  222SER    O   1792   6.619   7.054   7.856
  223LEU    N   1793   6.564   7.221   8.000
  223LEU    H   1794   6.577   7.268   8.087
  223LEU    CA  1795   6.475   7.290   7.904
  223LEU    CB  1796   6.416   7.418   7.963
  223LEU    CG  1797   6.299   7.376   8.052
  223LEU    CD1 1798   6.243   7.491   8.136
  223LEU    CD2 1799   6.185   7.334   7.960
  223LEU    C   1800   6.559   7.341   7.787
  223LEU    O   1801   6.526   7.305   7.674
  224ALA    N   1802   6.678   7.392   7.816
  224ALA    H   1803   6.699   7.409   7.913
  224ALA    CA  1804   6.775   7.445   7.719
  224ALA    CB  1805   6.871   7.533   7.799
  224ALA    C   1806   6.841   7.345   7.624
  224ALA    O   1807   6.828   7.346   7.502
  225ALA    N   1808   6.915   7.251   7.683
  225ALA    H   1809   6.914   7.254   7.783
  225ALA    CA  1810   6.988   7.143   7.614
  225ALA    CB  1811   7.095   7.082   7.705
  225ALA    C   1812   6.892   7.037   7.560
  225ALA    O   1813   6.879   7.018   7.439
  226PHE    N   1814   6.841   6.955   7.651
  226PHE    H   1815   6.847   6.974   7.749
  226PHE    CA  1816   6.754   6.842   7.619
  226PHE    CB  1817   6.767   6.739   7.731
  226PHE    CG  1818   6.715   6.598   7.702
  226PHE    CD1 1819   6.801   6.516   7.631
  226PHE    HD1 1820   6.904   6.542   7.607
  226PHE    CD2 1821   6.591   6.552   7.747
  226PHE    HD2 1822   6.538   6.600   7.830
  226PHE    CE1 1823   6.760   6.388   7.594
  226PHE    HE1 1824   6.831   6.314   7.556
  226PHE    CE2 1825   6.556   6.423   7.712
  226PHE    HE2 1826   6.465   6.377   7.751
  226PHE    CZ  1827   6.633   6.343   7.628
  226PHE    HZ  1828   6.588   6.252   7.588
  226PHE    C   1829   6.614   6.869   7.562
  226PHE    O   1830   6.587   6.836   7.447
  227PHE    N   1831   6.518   6.911   7.644
  227PHE    H   1832   6.536   6.954   7.732
  227PHE    CA  1833   6.376   6.900   7.607
  227PHE    CB  1834   6.276   6.923   7.721
  227PHE    CG  1835   6.276   6.806   7.820
  227PHE    CD1 1836   6.240   6.681   7.771
  227PHE    HD1 1837   6.192   6.673   7.673
  227PHE    CD2 1838   6.325   6.823   7.949
  227PHE    HD2 1839   6.344   6.925   7.980
  227PHE    CE1 1840   6.252   6.572   7.856
  227PHE    HE1 1841   6.220   6.471   7.832
  227PHE    CE2 1842   6.345   6.712   8.031
  227PHE    HE2 1843   6.402   6.724   8.123
  227PHE    CZ  1844   6.302   6.588   7.985
  227PHE    HZ  1845   6.310   6.507   8.057
  227PHE    C   1846   6.326   6.977   7.484
  227PHE    O   1847   6.278   6.908   7.395
  228THR    N   1848   6.356   7.105   7.469
  228THR    H   1849   6.432   7.152   7.514
  228THR    CA  1850   6.301   7.177   7.353
  228THR    CB  1851   6.301   7.328   7.378
  228THR    OG1 1852   6.433   7.378   7.405
  228THR    HG1 1853   6.432   7.384   7.505
  228THR    CG2 1854   6.208   7.369   7.492
  228THR    C   1855   6.359   7.126   7.221
  228THR    O   1856   6.277   7.100   7.134
  229PRO    N   1857   6.488   7.099   7.199
  229PRO    CA  1858   6.530   7.010   7.091
  229PRO    CB  1859   6.682   7.000   7.109
  229PRO    CG  1860   6.715   7.140   7.159
  229PRO    CD  1861   6.599   7.180   7.251
  229PRO    C   1862   6.470   6.869   7.086
  229PRO    O   1863   6.442   6.825   6.975
  230LEU    N   1864   6.462   6.794   7.196
  230LEU    H   1865   6.487   6.822   7.288
  230LEU    CA  1866   6.414   6.655   7.196
  230LEU    CB  1867   6.383   6.597   7.334
  230LEU    CG  1868   6.336   6.452   7.323
  230LEU    CD1 1869   6.454   6.364   7.282
  230LEU    CD2 1870   6.270   6.413   7.456
  230LEU    C   1871   6.281   6.645   7.122
  230LEU    O   1872   6.276   6.572   7.022
  231ALA    N   1873   6.187   6.735   7.146
  231ALA    H   1874   6.211   6.803   7.215
  231ALA    CA  1875   6.060   6.760   7.076
  231ALA    CB  1876   5.996   6.889   7.128
  231ALA    C   1877   6.080   6.778   6.925
  231ALA    O   1878   6.022   6.691   6.862
  232ILE    N   1879   6.176   6.858   6.878
  232ILE    H   1880   6.232   6.910   6.942
  232ILE    CA  1881   6.207   6.864   6.734
  232ILE    CB  1882   6.285   6.993   6.706
  232ILE    CG1 1883   6.217   7.113   6.772
  232ILE    CG2 1884   6.303   7.011   6.555
  232ILE    CD  1885   6.298   7.240   6.797
  232ILE    C   1886   6.278   6.739   6.683
  232ILE    O   1887   6.245   6.686   6.577
  233MET    N   1888   6.375   6.684   6.756
  233MET    H   1889   6.418   6.727   6.835
  233MET    CA  1890   6.444   6.566   6.703
  233MET    CB  1891   6.557   6.537   6.802
  233MET    CG  1892   6.698   6.548   6.744
  233MET    SD  1893   6.828   6.531   6.872
  233MET    CE  1894   6.794   6.665   6.983
  233MET    C   1895   6.367   6.437   6.674
  233MET    O   1896   6.355   6.412   6.554
  234ILE    N   1897   6.276   6.403   6.764
  234ILE    H   1898   6.269   6.457   6.848
  234ILE    CA  1899   6.179   6.295   6.743
  234ILE    CB  1900   6.114   6.246   6.873
  234ILE    CG1 1901   6.014   6.349   6.925
  234ILE    CG2 1902   6.232   6.204   6.961
  234ILE    CD  1903   5.928   6.291   7.038
  234ILE    C   1904   6.086   6.309   6.623
  234ILE    O   1905   6.099   6.228   6.531
  235VAL    N   1906   6.025   6.426   6.613
  235VAL    H   1907   6.042   6.501   6.677
  235VAL    CA  1908   5.930   6.445   6.502
  235VAL    CB  1909   5.834   6.563   6.522
  235VAL    CG1 1910   5.733   6.579   6.409
  235VAL    CG2 1911   5.764   6.555   6.658
  235VAL    C   1912   6.006   6.452   6.369
  235VAL    O   1913   5.979   6.366   6.285
  236THR    N   1914   6.119   6.521   6.362
  236THR    H   1915   6.163   6.546   6.448
  236THR    CA  1916   6.192   6.541   6.236
  236THR    CB  1917   6.284   6.664   6.225
  236THR    OG1 1918   6.384   6.663   6.326
  236THR    HG1 1919   6.330   6.682   6.408
  236THR    CG2 1920   6.207   6.796   6.236
  236THR    C   1921   6.259   6.414   6.183
  236THR    O   1922   6.250   6.389   6.063
  237TYR    N   1923   6.302   6.317   6.263
  237TYR    H   1924   6.275   6.320   6.360
  237TYR    CA  1925   6.353   6.188   6.215
  237TYR    CB  1926   6.420   6.098   6.319
  237TYR    CG  1927   6.518   5.995   6.264
  237TYR    CD1 1928   6.651   6.019   6.230
  237TYR    HD1 1929   6.699   6.112   6.261
  237TYR    CD2 1930   6.474   5.868   6.228
  237TYR    HD2 1931   6.381   5.830   6.271
  237TYR    CE1 1932   6.735   5.935   6.157
  237TYR    HE1 1933   6.840   5.959   6.142
  237TYR    CE2 1934   6.555   5.782   6.155
  237TYR    HE2 1935   6.525   5.678   6.139
  237TYR    CZ  1936   6.683   5.815   6.111
  237TYR    OH  1937   6.731   5.762   5.996
  237TYR    HH  1938   6.720   5.662   5.996
  237TYR    C   1939   6.256   6.113   6.124
  237TYR    O   1940   6.272   6.124   6.002
  238PHE    N   1941   6.135   6.093   6.177
  238PHE    H   1942   6.118   6.118   6.272
  238PHE    CA  1943   6.023   6.034   6.103
  238PHE    CB  1944   5.902   5.999   6.190
  238PHE    CG  1945   5.928   5.885   6.288
  238PHE    CD1 1946   5.977   5.920   6.414
  238PHE    HD1 1947   5.966   6.022   6.451
  238PHE    CD2 1948   5.940   5.752   6.247
  238PHE    HD2 1949   5.919   5.721   6.145
  238PHE    CE1 1950   6.032   5.821   6.494
  238PHE    HE1 1951   6.054   5.841   6.599
  238PHE    CE2 1952   5.987   5.651   6.330
  238PHE    HE2 1953   6.015   5.559   6.279
  238PHE    CZ  1954   6.040   5.689   6.452
  238PHE    HZ  1955   6.081   5.611   6.517
  238PHE    C   1956   5.974   6.121   5.987
  238PHE    O   1957   5.942   6.055   5.888
  239LEU    N   1958   5.989   6.253   5.977
  239LEU    H   1959   6.012   6.307   6.058
  239LEU    CA  1960   5.979   6.340   5.858
  239LEU    CB  1961   5.976   6.485   5.905
  239LEU    CG  1962   5.855   6.543   5.977
  239LEU    CD1 1963   5.882   6.687   6.021
  239LEU    CD2 1964   5.739   6.525   5.879
  239LEU    C   1965   6.081   6.324   5.745
  239LEU    O   1966   6.031   6.313   5.633
  240THR    N   1967   6.206   6.304   5.785
  240THR    H   1968   6.224   6.330   5.879
  240THR    CA  1969   6.316   6.279   5.690
  240THR    CB  1970   6.457   6.282   5.748
  240THR    OG1 1971   6.490   6.182   5.845
  240THR    HG1 1972   6.411   6.157   5.901
  240THR    CG2 1973   6.476   6.422   5.808
  240THR    C   1974   6.303   6.146   5.615
  240THR    O   1975   6.309   6.141   5.492
  241ILE    N   1976   6.293   6.039   5.693
  241ILE    H   1977   6.324   6.046   5.788
  241ILE    CA  1978   6.276   5.906   5.633
  241ILE    CB  1979   6.294   5.791   5.732
  241ILE    CG1 1980   6.168   5.779   5.818
  241ILE    CG2 1981   6.415   5.819   5.821
  241ILE    CD  1982   6.172   5.677   5.932
  241ILE    C   1983   6.160   5.893   5.535
  241ILE    O   1984   6.184   5.845   5.424
  242HIS    N   1985   6.047   5.959   5.559
  242HIS    H   1986   6.041   6.009   5.645
  242HIS    CA  1987   5.931   5.976   5.470
  242HIS    CB  1988   5.819   6.046   5.546
  242HIS    CG  1989   5.691   6.061   5.463
  242HIS    ND1 1990   5.674   6.158   5.374
  242HIS    CD2 1991   5.585   5.981   5.461
  242HIS    HD2 1992   5.553   5.912   5.539
  242HIS    CE1 1993   5.557   6.139   5.314
  242HIS    HE1 1994   5.512   6.203   5.238
  242HIS    NE2 1995   5.501   6.033   5.371
  242HIS    HE2 1996   5.414   5.990   5.345
  242HIS    C   1997   5.966   6.054   5.343
  242HIS    O   1998   5.973   5.997   5.234
  243ALA    N   1999   6.023   6.172   5.364
  243ALA    H   2000   5.997   6.234   5.438
  243ALA    CA  2001   6.074   6.256   5.256
  243ALA    CB  2002   6.134   6.391   5.297
  243ALA    C   2003   6.176   6.189   5.162
  243ALA    O   2004   6.152   6.201   5.042
  244LEU    N   2005   6.271   6.116   5.220
  244LEU    H   2006   6.282   6.115   5.319
  244LEU    CA  2007   6.363   6.037   5.137
  244LEU    CB  2008   6.485   5.977   5.207
  244LEU    CG  2009   6.593   6.080   5.243
  244LEU    CD1 2010   6.559   6.180   5.354
  244LEU    CD2 2011   6.732   6.018   5.260
  244LEU    C   2012   6.310   5.919   5.055
  244LEU    O   2013   6.342   5.899   4.938
  245GLN    N   2014   6.234   5.835   5.126
  245GLN    H   2015   6.212   5.859   5.220
  245GLN    CA  2016   6.163   5.720   5.068
  245GLN    CB  2017   6.099   5.647   5.186
  245GLN    CG  2018   6.173   5.518   5.221
  245GLN    CD  2019   6.131   5.460   5.357
  245GLN    OE1 2020   6.062   5.358   5.355
  245GLN    NE2 2021   6.170   5.526   5.466
  245GLN   HE21 2022   6.224   5.609   5.455
  245GLN   HE22 2023   6.175   5.480   5.555
  245GLN    C   2024   6.061   5.768   4.964
  245GLN    O   2025   6.068   5.725   4.849
  246LYS    N   2026   5.973   5.865   4.990
  246LYS    H   2027   5.950   5.871   5.087
  246LYS    CA  2028   5.901   5.930   4.880
  246LYS    CB  2029   5.796   6.024   4.939
  246LYS    CG  2030   5.696   5.960   5.035
  246LYS    CD  2031   5.598   5.868   4.961
  246LYS    CE  2032   5.467   5.861   5.039
  246LYS    NZ  2033   5.356   5.781   4.984
  246LYS    HZ1 2034   5.339   5.701   5.041
  246LYS    HZ2 2035   5.272   5.836   4.984
  246LYS    HZ3 2036   5.362   5.735   4.896
  246LYS    C   2037   5.973   6.007   4.769
  246LYS    O   2038   5.932   6.015   4.654
  247LYS    N   2039   6.084   6.075   4.797
  247LYS    H   2040   6.111   6.103   4.890
  247LYS    CA  2041   6.169   6.135   4.693
  247LYS    CB  2042   6.282   6.207   4.767
  247LYS    CG  2043   6.328   6.324   4.680
  247LYS    CD  2044   6.225   6.437   4.677
  247LYS    CE  2045   6.282   6.551   4.592
  247LYS    NZ  2046   6.218   6.678   4.629
  247LYS    HZ1 2047   6.127   6.656   4.664
  247LYS    HZ2 2048   6.267   6.705   4.712
  247LYS    HZ3 2049   6.220   6.751   4.560
  247LYS    C   2050   6.219   6.028   4.596
  247LYS    O   2051   6.200   6.040   4.475
  248ALA    N   2052   6.281   5.922   4.647
  248ALA    H   2053   6.333   5.926   4.733
  248ALA    CA  2054   6.308   5.801   4.568
  248ALA    CB  2055   6.363   5.685   4.650
  248ALA    C   2056   6.196   5.741   4.484
  248ALA    O   2057   6.212   5.726   4.363
 1001ALA    N   2058   6.087   5.721   4.558
 1001ALA    H   2059   6.099   5.727   4.657
 1001ALA    CA  2060   5.958   5.678   4.501
 1001ALA    CB  2061   5.863   5.672   4.621
 1001ALA    C   2062   5.907   5.762   4.384
 1001ALA    O   2063   5.874   5.712   4.276
 1002ASP    N   2064   5.910   5.894   4.400
 1002ASP    H   2065   5.906   5.946   4.485
 1002ASP    CA  2066   5.887   5.990   4.292
 1002ASP    CB  2067   5.889   6.134   4.342
 1002ASP    CG  2068   5.754   6.165   4.408
 1002ASP    OD1 2069   5.748   6.234   4.512
 1002ASP    OD2 2070   5.657   6.139   4.334
 1002ASP    C   2071   5.968   5.977   4.163
 1002ASP    O   2072   5.918   5.970   4.050
 1003LEU    N   2073   6.097   5.948   4.181
 1003LEU    H   2074   6.133   5.979   4.269
 1003LEU    CA  2075   6.191   5.916   4.072
 1003LEU    CB  2076   6.337   5.936   4.112
 1003LEU    CG  2077   6.373   6.076   4.162
 1003LEU    CD1 2078   6.525   6.079   4.144
 1003LEU    CD2 2079   6.325   6.188   4.069
 1003LEU    C   2080   6.184   5.776   4.012
 1003LEU    O   2081   6.170   5.753   3.892
 1004GLU    N   2082   6.143   5.680   4.095
 1004GLU    H   2083   6.160   5.696   4.192
 1004GLU    CA  2084   6.120   5.541   4.056
 1004GLU    CB  2085   6.103   5.447   4.175
 1004GLU    CG  2086   6.231   5.409   4.251
 1004GLU    CD  2087   6.348   5.345   4.177
 1004GLU    OE1 2088   6.356   5.221   4.191
 1004GLU    OE2 2089   6.428   5.413   4.109
 1004GLU    C   2090   5.999   5.522   3.963
 1004GLU    O   2091   6.004   5.463   3.855
 1005ASP    N   2092   5.900   5.599   4.008
 1005ASP    H   2093   5.896   5.646   4.096
 1005ASP    CA  2094   5.779   5.622   3.928
 1005ASP    CB  2095   5.668   5.671   4.022
 1005ASP    CG  2096   5.536   5.696   3.948
 1005ASP    OD1 2097   5.466   5.594   3.929
 1005ASP    OD2 2098   5.506   5.816   3.932
 1005ASP    C   2099   5.794   5.716   3.809
 1005ASP    O   2100   5.752   5.678   3.699
 1006ASN    N   2101   5.875   5.821   3.816
 1006ASN    H   2102   5.903   5.860   3.903
 1006ASN    CA  2103   5.910   5.901   3.697
 1006ASN    CB  2104   5.967   6.039   3.729
 1006ASN    CG  2105   5.904   6.150   3.643
 1006ASN    OD1 2106   5.917   6.149   3.521
 1006ASN    ND2 2107   5.820   6.228   3.710
 1006ASN   HD21 2108   5.802   6.217   3.808
 1006ASN   HD22 2109   5.789   6.300   3.647
 1006ASN    C   2110   5.978   5.821   3.586
 1006ASN    O   2111   5.912   5.804   3.484
 1007TRP    N   2112   6.090   5.758   3.622
 1007TRP    H   2113   6.128   5.766   3.714
 1007TRP    CA  2114   6.157   5.674   3.522
 1007TRP    CB  2115   6.305   5.638   3.530
 1007TRP    CG  2116   6.336   5.528   3.633
 1007TRP    CD1 2117   6.365   5.553   3.760
 1007TRP    HD1 2118   6.390   5.649   3.803
 1007TRP    CD2 2119   6.316   5.391   3.616
 1007TRP    NE1 2120   6.373   5.436   3.823
 1007TRP    HE1 2121   6.382   5.423   3.922
 1007TRP    CE2 2122   6.336   5.337   3.742
 1007TRP    CE3 2123   6.295   5.305   3.509
 1007TRP    HE3 2124   6.280   5.349   3.411
 1007TRP    CZ2 2125   6.344   5.199   3.760
 1007TRP    HZ2 2126   6.325   5.154   3.857
 1007TRP    CZ3 2127   6.300   5.167   3.524
 1007TRP    HZ3 2128   6.304   5.094   3.442
 1007TRP    CH2 2129   6.325   5.116   3.651
 1007TRP    HH2 2130   6.302   5.010   3.665
 1007TRP    C   2131   6.074   5.555   3.472
 1007TRP    O   2132   6.084   5.530   3.352
 1008GLU    N   2133   5.997   5.489   3.557
 1008GLU    H   2134   6.012   5.496   3.656
 1008GLU    CA  2135   5.895   5.393   3.511
 1008GLU    CB  2136   5.842   5.299   3.620
 1008GLU    CG  2137   5.799   5.170   3.550
 1008GLU    CD  2138   5.808   5.052   3.647
 1008GLU    OE1 2139   5.787   4.942   3.589
 1008GLU    OE2 2140   5.832   5.060   3.769
 1008GLU    C   2141   5.794   5.446   3.409
 1008GLU    O   2142   5.764   5.377   3.312
 1009THR    N   2143   5.726   5.551   3.454
 1009THR    H   2144   5.727   5.577   3.550
 1009THR    CA  2145   5.640   5.625   3.360
 1009THR    CB  2146   5.551   5.726   3.433
 1009THR    OG1 2147   5.621   5.828   3.506
 1009THR    HG1 2148   5.701   5.787   3.548
 1009THR    CG2 2149   5.449   5.655   3.522
 1009THR    C   2150   5.697   5.684   3.231
 1009THR    O   2151   5.634   5.661   3.128
 1010LEU    N   2152   5.824   5.723   3.227
 1010LEU    H   2153   5.871   5.755   3.309
 1010LEU    CA  2154   5.897   5.741   3.100
 1010LEU    CB  2155   6.033   5.808   3.122
 1010LEU    CG  2156   6.010   5.953   3.163
 1010LEU    CD1 2157   6.138   6.020   3.214
 1010LEU    CD2 2158   5.963   6.035   3.043
 1010LEU    C   2159   5.915   5.612   3.018
 1010LEU    O   2160   5.874   5.614   2.902
 1011ASN    N   2161   5.954   5.508   3.090
 1011ASN    H   2162   5.992   5.527   3.181
 1011ASN    CA  2163   5.992   5.378   3.032
 1011ASN    CB  2164   6.063   5.295   3.139
 1011ASN    CG  2165   6.138   5.173   3.086
 1011ASN    OD1 2166   6.213   5.183   2.989
 1011ASN    ND2 2167   6.100   5.054   3.131
 1011ASN   HD21 2168   6.028   5.030   3.195
 1011ASN   HD22 2169   6.167   4.984   3.105
 1011ASN    C   2170   5.875   5.306   2.966
 1011ASN    O   2171   5.894   5.261   2.853
 1012ASP    N   2172   5.760   5.312   3.033
 1012ASP    H   2173   5.759   5.316   3.133
 1012ASP    CA  2174   5.634   5.270   2.970
 1012ASP    CB  2175   5.521   5.257   3.072
 1012ASP    CG  2176   5.541   5.135   3.162
 1012ASP    OD1 2177   5.608   5.156   3.265
 1012ASP    OD2 2178   5.482   5.031   3.126
 1012ASP    C   2179   5.577   5.347   2.850
 1012ASP    O   2180   5.567   5.276   2.750
 1013ASN    N   2181   5.572   5.479   2.863
 1013ASN    H   2182   5.569   5.524   2.953
 1013ASN    CA  2183   5.550   5.564   2.745
 1013ASN    CB  2184   5.536   5.709   2.792
 1013ASN    CG  2185   5.407   5.742   2.868
 1013ASN    OD1 2186   5.300   5.684   2.855
 1013ASN    ND2 2187   5.426   5.804   2.984
 1013ASN   HD21 2188   5.520   5.829   3.005
 1013ASN   HD22 2189   5.359   5.807   3.058
 1013ASN    C   2190   5.648   5.556   2.627
 1013ASN    O   2191   5.612   5.563   2.510
 1014LEU    N   2192   5.774   5.524   2.650
 1014LEU    H   2193   5.809   5.524   2.744
 1014LEU    CA  2194   5.874   5.489   2.548
 1014LEU    CB  2195   6.011   5.467   2.613
 1014LEU    CG  2196   6.124   5.535   2.536
 1014LEU    CD1 2197   6.147   5.478   2.396
 1014LEU    CD2 2198   6.106   5.686   2.523
 1014LEU    C   2199   5.835   5.363   2.469
 1014LEU    O   2200   5.831   5.362   2.346
 1015LYS    N   2201   5.802   5.256   2.541
 1015LYS    H   2202   5.825   5.251   2.638
 1015LYS    CA  2203   5.754   5.130   2.484
 1015LYS    CB  2204   5.721   5.038   2.602
 1015LYS    CG  2205   5.856   4.998   2.663
 1015LYS    CD  2206   5.827   4.899   2.776
 1015LYS    CE  2207   5.963   4.881   2.845
 1015LYS    NZ  2208   5.954   4.792   2.962
 1015LYS    HZ1 2209   6.046   4.790   3.002
 1015LYS    HZ2 2210   5.882   4.820   3.026
 1015LYS    HZ3 2211   5.924   4.706   2.921
 1015LYS    C   2212   5.628   5.141   2.398
 1015LYS    O   2213   5.609   5.070   2.299
 1016VAL    N   2214   5.542   5.233   2.442
 1016VAL    H   2215   5.557   5.278   2.529
 1016VAL    CA  2216   5.421   5.274   2.368
 1016VAL    CB  2217   5.312   5.352   2.440
 1016VAL    CG1 2218   5.199   5.414   2.357
 1016VAL    CG2 2219   5.260   5.279   2.564
 1016VAL    C   2220   5.460   5.343   2.237
 1016VAL    O   2221   5.427   5.292   2.130
 1017ILE    N   2222   5.543   5.446   2.241
 1017ILE    H   2223   5.561   5.495   2.327
 1017ILE    CA  2224   5.602   5.509   2.122
 1017ILE    CB  2225   5.692   5.625   2.165
 1017ILE    CG1 2226   5.620   5.725   2.255
 1017ILE    CG2 2227   5.706   5.707   2.036
 1017ILE    CD  2228   5.729   5.806   2.327
 1017ILE    C   2229   5.674   5.413   2.027
 1017ILE    O   2230   5.624   5.399   1.916
 1018GLU    N   2231   5.757   5.321   2.076
 1018GLU    H   2232   5.775   5.322   2.174
 1018GLU    CA  2233   5.820   5.214   1.998
 1018GLU    CB  2234   5.930   5.134   2.070
 1018GLU    CG  2235   6.043   5.223   2.121
 1018GLU    CD  2236   6.183   5.161   2.118
 1018GLU    OE1 2237   6.273   5.246   2.096
 1018GLU    OE2 2238   6.200   5.037   2.116
 1018GLU    C   2239   5.726   5.117   1.927
 1018GLU    O   2240   5.755   5.063   1.821
 1019LYS    N   2241   5.610   5.089   1.986
 1019LYS    H   2242   5.582   5.128   2.074
 1019LYS    CA  2243   5.509   5.002   1.925
 1019LYS    CB  2244   5.429   4.919   2.025
 1019LYS    CG  2245   5.400   4.781   1.965
 1019LYS    CD  2246   5.529   4.707   1.928
 1019LYS    CE  2247   5.516   4.561   1.884
 1019LYS    NZ  2248   5.442   4.552   1.758
 1019LYS    HZ1 2249   5.346   4.574   1.773
 1019LYS    HZ2 2250   5.486   4.604   1.684
 1019LYS    HZ3 2251   5.433   4.455   1.736
 1019LYS    C   2252   5.420   5.070   1.821
 1019LYS    O   2253   5.404   5.022   1.709
 1020ALA    N   2254   5.358   5.176   1.872
 1020ALA    H   2255   5.381   5.207   1.965
 1020ALA    CA  2256   5.234   5.232   1.817
 1020ALA    CB  2257   5.180   5.345   1.904
 1020ALA    C   2258   5.248   5.289   1.675
 1020ALA    O   2259   5.348   5.350   1.641
 1021ASP    N   2260   5.139   5.270   1.601
 1021ASP    H   2261   5.063   5.211   1.628
 1021ASP    CA  2262   5.136   5.314   1.461
 1021ASP    CB  2263   5.101   5.201   1.364
 1021ASP    CG  2264   4.986   5.104   1.392
 1021ASP    OD1 2265   4.870   5.152   1.397
 1021ASP    OD2 2266   5.019   4.984   1.379
 1021ASP    C   2267   5.053   5.440   1.440
 1021ASP    O   2268   5.084   5.518   1.350
 1022ASN    N   2269   4.946   5.453   1.519
 1022ASN    H   2270   4.933   5.382   1.588
 1022ASN    CA  2271   4.865   5.574   1.532
 1022ASN    CB  2272   4.761   5.528   1.634
 1022ASN    CG  2273   4.644   5.625   1.658
 1022ASN    OD1 2274   4.639   5.696   1.758
 1022ASN    ND2 2275   4.549   5.635   1.566
 1022ASN   HD21 2276   4.560   5.594   1.476
 1022ASN   HD22 2277   4.467   5.690   1.588
 1022ASN    C   2278   4.948   5.692   1.583
 1022ASN    O   2279   5.018   5.693   1.684
 1023ALA    N   2280   4.910   5.801   1.517
 1023ALA    H   2281   4.842   5.798   1.443
 1023ALA    CA  2282   4.968   5.930   1.555
 1023ALA    CB  2283   4.952   6.034   1.444
 1023ALA    C   2284   4.916   6.000   1.681
 1023ALA    O   2285   4.994   6.078   1.736
 1024ALA    N   2286   4.790   5.977   1.717
 1024ALA    H   2287   4.714   5.951   1.657
 1024ALA    CA  2288   4.747   6.030   1.847
 1024ALA    CB  2289   4.595   6.011   1.858
 1024ALA    C   2290   4.808   5.961   1.969
 1024ALA    O   2291   4.847   6.029   2.064
 1025GLN    N   2292   4.832   5.831   1.963
 1025GLN    H   2293   4.790   5.775   1.891
 1025GLN    CA  2294   4.903   5.756   2.067
 1025GLN    CB  2295   4.902   5.606   2.038
 1025GLN    CG  2296   4.768   5.544   2.082
 1025GLN    CD  2297   4.756   5.392   2.079
 1025GLN    OE1 2298   4.761   5.328   1.974
 1025GLN    NE2 2299   4.762   5.317   2.188
 1025GLN   HE21 2300   4.781   5.365   2.274
 1025GLN   HE22 2301   4.723   5.224   2.190
 1025GLN    C   2302   5.045   5.802   2.104
 1025GLN    O   2303   5.079   5.778   2.220
 1026VAL    N   2304   5.117   5.850   2.003
 1026VAL    H   2305   5.074   5.860   1.913
 1026VAL    CA  2306   5.248   5.914   2.017
 1026VAL    CB  2307   5.322   5.898   1.883
 1026VAL    CG1 2308   5.459   5.965   1.878
 1026VAL    CG2 2309   5.347   5.750   1.853
 1026VAL    C   2310   5.251   6.056   2.072
 1026VAL    O   2311   5.309   6.082   2.177
 1027LYS    N   2312   5.165   6.141   2.015
 1027LYS    H   2313   5.134   6.135   1.920
 1027LYS    CA  2314   5.140   6.272   2.076
 1027LYS    CB  2315   5.027   6.335   1.995
 1027LYS    CG  2316   5.092   6.413   1.881
 1027LYS    CD  2317   4.976   6.489   1.816
 1027LYS    CE  2318   4.889   6.398   1.729
 1027LYS    NZ  2319   4.788   6.489   1.675
 1027LYS    HZ1 2320   4.731   6.515   1.753
 1027LYS    HZ2 2321   4.827   6.573   1.637
 1027LYS    HZ3 2322   4.732   6.439   1.609
 1027LYS    C   2323   5.094   6.259   2.221
 1027LYS    O   2324   5.140   6.333   2.308
 1028ASP    N   2325   4.995   6.177   2.255
 1028ASP    H   2326   4.935   6.145   2.181
 1028ASP    CA  2327   4.952   6.159   2.395
 1028ASP    CB  2328   4.820   6.084   2.413
 1028ASP    CG  2329   4.742   6.125   2.538
 1028ASP    OD1 2330   4.671   6.228   2.548
 1028ASP    OD2 2331   4.721   6.038   2.625
 1028ASP    C   2332   5.055   6.113   2.498
 1028ASP    O   2333   5.080   6.179   2.599
 1029ALA    N   2334   5.134   6.019   2.449
 1029ALA    H   2335   5.108   5.955   2.376
 1029ALA    CA  2336   5.249   5.974   2.529
 1029ALA    CB  2337   5.319   5.858   2.459
 1029ALA    C   2338   5.354   6.082   2.558
 1029ALA    O   2339   5.379   6.105   2.676
 1030LEU    N   2340   5.390   6.159   2.456
 1030LEU    H   2341   5.376   6.131   2.361
 1030LEU    CA  2342   5.479   6.276   2.470
 1030LEU    CB  2343   5.539   6.319   2.336
 1030LEU    CG  2344   5.629   6.205   2.289
 1030LEU    CD1 2345   5.677   6.231   2.146
 1030LEU    CD2 2346   5.747   6.192   2.386
 1030LEU    C   2347   5.421   6.396   2.545
 1030LEU    O   2348   5.492   6.447   2.632
 1031THR    N   2349   5.291   6.426   2.548
 1031THR    H   2350   5.233   6.389   2.476
 1031THR    CA  2351   5.225   6.518   2.641
 1031THR    CB  2352   5.091   6.572   2.591
 1031THR    OG1 2353   4.993   6.469   2.584
 1031THR    HG1 2354   4.962   6.450   2.677
 1031THR    CG2 2355   5.104   6.624   2.448
 1031THR    C   2356   5.219   6.484   2.790
 1031THR    O   2357   5.275   6.562   2.867
 1032LYS    N   2358   5.208   6.355   2.820
 1032LYS    H   2359   5.187   6.301   2.738
 1032LYS    CA  2360   5.218   6.289   2.951
 1032LYS    CB  2361   5.167   6.144   2.948
 1032LYS    CG  2362   5.016   6.126   2.952
 1032LYS    CD  2363   4.976   5.981   2.981
 1032LYS    CE  2364   4.978   5.896   2.854
 1032LYS    NZ  2365   4.978   5.750   2.874
 1032LYS    HZ1 2366   4.902   5.731   2.936
 1032LYS    HZ2 2367   4.956   5.704   2.789
 1032LYS    HZ3 2368   5.064   5.719   2.915
 1032LYS    C   2369   5.366   6.288   2.991
 1032LYS    O   2370   5.398   6.342   3.097
 1033MET    N   2371   5.443   6.243   2.893
 1033MET    H   2372   5.417   6.197   2.807
 1033MET    CA  2373   5.587   6.255   2.920
 1033MET    CB  2374   5.671   6.203   2.803
 1033MET    CG  2375   5.664   6.050   2.803
 1033MET    SD  2376   5.722   5.965   2.652
 1033MET    CE  2377   5.898   5.969   2.681
 1033MET    C   2378   5.641   6.395   2.952
 1033MET    O   2379   5.723   6.397   3.043
 1034ARG    N   2380   5.605   6.506   2.887
 1034ARG    H   2381   5.523   6.500   2.830
 1034ARG    CA  2382   5.666   6.636   2.919
 1034ARG    CB  2383   5.665   6.746   2.812
 1034ARG    CG  2384   5.527   6.777   2.755
 1034ARG    CD  2385   5.512   6.908   2.679
 1034ARG    NE  2386   5.513   7.033   2.757
 1034ARG    HE  2387   5.459   7.043   2.841
 1034ARG    CZ  2388   5.577   7.148   2.732
 1034ARG    NH1 2389   5.639   7.172   2.616
 1034ARG   HH11 2390   5.636   7.110   2.537
 1034ARG   HH12 2391   5.708   7.244   2.622
 1034ARG    NH2 2392   5.559   7.254   2.812
 1034ARG   HH21 2393   5.491   7.242   2.885
 1034ARG   HH22 2394   5.615   7.337   2.807
 1034ARG    C   2395   5.608   6.700   3.045
 1034ARG    O   2396   5.681   6.736   3.137
 1035ALA    N   2397   5.482   6.665   3.071
 1035ALA    H   2398   5.419   6.639   2.998
 1035ALA    CA  2399   5.414   6.707   3.194
 1035ALA    CB  2400   5.265   6.689   3.166
 1035ALA    C   2401   5.463   6.639   3.322
 1035ALA    O   2402   5.485   6.713   3.418
 1036ALA    N   2403   5.500   6.513   3.302
 1036ALA    H   2404   5.469   6.458   3.224
 1036ALA    CA  2405   5.557   6.441   3.416
 1036ALA    CB  2406   5.535   6.289   3.414
 1036ALA    C   2407   5.703   6.477   3.443
 1036ALA    O   2408   5.757   6.459   3.552
 1037ALA    N   2409   5.766   6.510   3.330
 1037ALA    H   2410   5.721   6.496   3.241
 1037ALA    CA  2411   5.905   6.557   3.333
 1037ALA    CB  2412   5.972   6.536   3.197
 1037ALA    C   2413   5.927   6.700   3.383
 1037ALA    O   2414   6.013   6.732   3.466
 1038LEU    N   2415   5.840   6.790   3.339
 1038LEU    H   2416   5.785   6.765   3.259
 1038LEU    CA  2417   5.831   6.925   3.397
 1038LEU    CB  2418   5.718   7.004   3.332
 1038LEU    CG  2419   5.771   7.088   3.215
 1038LEU    CD1 2420   5.650   7.131   3.132
 1038LEU    CD2 2421   5.867   7.198   3.261
 1038LEU    C   2422   5.794   6.917   3.546
 1038LEU    O   2423   5.854   6.990   3.625
 1039ASP    N   2424   5.705   6.828   3.587
 1039ASP    H   2425   5.656   6.775   3.518
 1039ASP    CA  2426   5.666   6.818   3.729
 1039ASP    CB  2427   5.548   6.721   3.716
 1039ASP    CG  2428   5.477   6.694   3.849
 1039ASP    OD1 2429   5.409   6.786   3.900
 1039ASP    OD2 2430   5.494   6.589   3.913
 1039ASP    C   2431   5.781   6.766   3.814
 1039ASP    O   2432   5.797   6.820   3.924
 1040ALA    N   2433   5.853   6.669   3.759
 1040ALA    H   2434   5.818   6.603   3.693
 1040ALA    CA  2435   5.975   6.617   3.822
 1040ALA    CB  2436   6.030   6.496   3.747
 1040ALA    C   2437   6.081   6.725   3.847
 1040ALA    O   2438   6.085   6.766   3.963
 1041GLN    N   2439   6.125   6.792   3.741
 1041GLN    H   2440   6.119   6.763   3.645
 1041GLN    CA  2441   6.227   6.897   3.755
 1041GLN    CB  2442   6.257   6.962   3.620
 1041GLN    CG  2443   6.379   7.054   3.633
 1041GLN    CD  2444   6.515   6.985   3.630
 1041GLN    OE1 2445   6.549   6.881   3.574
 1041GLN    NE2 2446   6.619   7.051   3.682
 1041GLN   HE21 2447   6.596   7.126   3.744
 1041GLN   HE22 2448   6.715   7.043   3.656
 1041GLN    C   2449   6.179   7.005   3.852
 1041GLN    O   2450   6.254   7.029   3.947
 1042LYS    N   2451   6.053   7.046   3.844
 1042LYS    H   2452   6.003   7.024   3.761
 1042LYS    CA  2453   5.997   7.144   3.939
 1042LYS    CB  2454   5.862   7.201   3.893
 1042LYS    CG  2455   5.918   7.302   3.794
 1042LYS    CD  2456   5.819   7.345   3.686
 1042LYS    CE  2457   5.702   7.421   3.750
 1042LYS    NZ  2458   5.584   7.436   3.663
 1042LYS    HZ1 2459   5.619   7.465   3.574
 1042LYS    HZ2 2460   5.522   7.358   3.653
 1042LYS    HZ3 2461   5.522   7.509   3.691
 1042LYS    C   2462   5.978   7.101   4.085
 1042LYS    O   2463   5.958   7.191   4.167
 1043ALA    N   2464   5.996   6.974   4.118
 1043ALA    H   2465   5.993   6.903   4.048
 1043ALA    CA  2466   5.991   6.927   4.257
 1043ALA    CB  2467   5.872   6.833   4.281
 1043ALA    C   2468   6.120   6.856   4.300
 1043ALA    O   2469   6.148   6.867   4.419
 1044THR    N   2470   6.215   6.845   4.207
 1044THR    H   2471   6.202   6.884   4.116
 1044THR    CA  2472   6.333   6.758   4.200
 1044THR    CB  2473   6.305   6.611   4.167
 1044THR    OG1 2474   6.204   6.566   4.257
 1044THR    HG1 2475   6.118   6.551   4.208
 1044THR    CG2 2476   6.435   6.530   4.175
 1044THR    C   2477   6.451   6.816   4.123
 1044THR    O   2478   6.476   6.789   4.005
 1045PRO    N   2479   6.527   6.906   4.185
 1045PRO    CA  2480   6.654   6.958   4.133
 1045PRO    CB  2481   6.670   7.095   4.200
 1045PRO    CG  2482   6.592   7.087   4.331
 1045PRO    CD  2483   6.489   6.976   4.309
 1045PRO    C   2484   6.768   6.861   4.165
 1045PRO    O   2485   6.759   6.790   4.265
 1046PRO    N   2486   6.855   6.847   4.066
 1046PRO    CA  2487   6.992   6.796   4.083
 1046PRO    CB  2488   7.041   6.797   3.939
 1046PRO    CG  2489   6.915   6.771   3.856
 1046PRO    CD  2490   6.832   6.880   3.925
 1046PRO    C   2491   7.085   6.872   4.179
 1046PRO    O   2492   7.068   6.992   4.204
 1047LYS    N   2493   7.189   6.815   4.237
 1047LYS    H   2494   7.250   6.875   4.289
 1047LYS    CA  2495   7.235   6.675   4.251
 1047LYS    CB  2496   7.382   6.658   4.288
 1047LYS    CG  2497   7.422   6.709   4.427
 1047LYS    CD  2498   7.565   6.660   4.449
 1047LYS    CE  2499   7.605   6.710   4.587
 1047LYS    NZ  2500   7.744   6.675   4.623
 1047LYS    HZ1 2501   7.806   6.715   4.557
 1047LYS    HZ2 2502   7.764   6.699   4.719
 1047LYS    HZ3 2503   7.747   6.576   4.609
 1047LYS    C   2504   7.161   6.571   4.335
 1047LYS    O   2505   7.199   6.454   4.324
 1048LEU    N   2506   7.066   6.615   4.416
 1048LEU    H   2507   7.040   6.709   4.438
 1048LEU    CA  2508   6.997   6.534   4.518
 1048LEU    CB  2509   6.930   6.408   4.465
 1048LEU    CG  2510   6.794   6.461   4.419
 1048LEU    CD1 2511   6.721   6.346   4.349
 1048LEU    CD2 2512   6.707   6.495   4.540
 1048LEU    C   2513   7.073   6.508   4.649
 1048LEU    O   2514   7.004   6.521   4.750
 1049GLU    N   2515   7.204   6.488   4.636
 1049GLU    H   2516   7.245   6.463   4.549
 1049GLU    CA  2517   7.287   6.458   4.754
 1049GLU    CB  2518   7.418   6.386   4.720
 1049GLU    CG  2519   7.420   6.239   4.764
 1049GLU    CD  2520   7.560   6.181   4.747
 1049GLU    OE1 2521   7.617   6.137   4.850
 1049GLU    OE2 2522   7.607   6.154   4.634
 1049GLU    C   2523   7.312   6.581   4.842
 1049GLU    O   2524   7.273   6.694   4.811
 1050ASP    N   2525   7.360   6.553   4.963
 1050ASP    H   2526   7.344   6.466   5.011
 1050ASP    CA  2527   7.430   6.646   5.052
 1050ASP    CB  2528   7.527   6.565   5.139
 1050ASP    CG  2529   7.602   6.652   5.241
 1050ASP    OD1 2530   7.558   6.688   5.352
 1050ASP    OD2 2531   7.705   6.700   5.189
 1050ASP    C   2532   7.516   6.737   4.965
 1050ASP    O   2533   7.595   6.695   4.880
 1051LYS    N   2534   7.482   6.865   4.961
 1051LYS    H   2535   7.389   6.881   4.995
 1051LYS    CA  2536   7.545   6.976   4.887
 1051LYS    CB  2537   7.449   7.095   4.877
 1051LYS    CG  2538   7.328   7.065   4.788
 1051LYS    CD  2539   7.258   7.199   4.761
 1051LYS    CE  2540   7.193   7.257   4.887
 1051LYS    NZ  2541   7.102   7.168   4.960
 1051LYS    HZ1 2542   7.150   7.098   5.013
 1051LYS    HZ2 2543   7.062   7.226   5.032
 1051LYS    HZ3 2544   7.034   7.126   4.899
 1051LYS    C   2545   7.681   7.023   4.938
 1051LYS    O   2546   7.706   7.143   4.943
 1052SER    N   2547   7.760   6.936   5.000
 1052SER    H   2548   7.728   6.843   5.017
 1052SER    CA  2549   7.906   6.954   5.007
 1052SER    CB  2550   7.985   6.838   5.069
 1052SER    OG  2551   8.125   6.865   5.088
 1052SER    HG  2552   8.157   6.785   5.138
 1052SER    C   2553   7.964   6.955   4.866
 1052SER    O   2554   7.940   6.858   4.794
 1053PRO    N   2555   8.020   7.067   4.820
 1053PRO    CA  2556   8.070   7.087   4.684
 1053PRO    CB  2557   8.070   7.238   4.658
 1053PRO    CG  2558   8.101   7.295   4.796
 1053PRO    CD  2559   8.033   7.195   4.891
 1053PRO    C   2560   8.207   7.027   4.650
 1053PRO    O   2561   8.288   7.023   4.743
 1054ASP    N   2562   8.212   6.948   4.543
 1054ASP    H   2563   8.127   6.908   4.511
 1054ASP    CA  2564   8.330   6.881   4.487
 1054ASP    CB  2565   8.447   6.977   4.464
 1054ASP    CG  2566   8.448   7.051   4.330
 1054ASP    OD1 2567   8.468   7.174   4.344
 1054ASP    OD2 2568   8.448   6.984   4.224
 1054ASP    C   2569   8.391   6.760   4.559
 1054ASP    O   2570   8.427   6.666   4.489
 1055SER    N   2571   8.392   6.761   4.692
 1055SER    H   2572   8.360   6.840   4.745
 1055SER    CA  2573   8.448   6.653   4.775
 1055SER    CB  2574   8.462   6.693   4.922
 1055SER    OG  2575   8.545   6.808   4.941
 1055SER    HG  2576   8.629   6.808   4.886
 1055SER    C   2577   8.389   6.512   4.774
 1055SER    O   2578   8.474   6.424   4.784
 1056PRO    N   2579   8.260   6.484   4.757
 1056PRO    CA  2580   8.205   6.349   4.738
 1056PRO    CB  2581   8.054   6.365   4.756
 1056PRO    CG  2582   8.020   6.509   4.717
 1056PRO    CD  2583   8.148   6.579   4.760
 1056PRO    C   2584   8.247   6.279   4.608
 1056PRO    O   2585   8.286   6.340   4.509
 1057GLU    N   2586   8.247   6.146   4.614
 1057GLU    H   2587   8.250   6.111   4.707
 1057GLU    CA  2588   8.260   6.046   4.506
 1057GLU    CB  2589   8.223   5.916   4.576
 1057GLU    CG  2590   8.249   5.801   4.479
 1057GLU    CD  2591   8.234   5.655   4.524
 1057GLU    OE1 2592   8.117   5.611   4.516
 1057GLU    OE2 2593   8.330   5.588   4.568
 1057GLU    C   2594   8.174   6.068   4.381
 1057GLU    O   2595   8.215   6.043   4.268
 1058MET    N   2596   8.044   6.086   4.403
 1058MET    H   2597   8.000   6.086   4.493
 1058MET    CA  2598   7.950   6.116   4.294
 1058MET    CB  2599   7.819   6.039   4.310
 1058MET    CG  2600   7.839   5.887   4.300
 1058MET    SD  2601   7.874   5.827   4.131
 1058MET    CE  2602   7.710   5.859   4.069
 1058MET    C   2603   7.940   6.265   4.262
 1058MET    O   2604   7.863   6.336   4.327
 1059LYS    N   2605   8.040   6.315   4.190
 1059LYS    H   2606   8.089   6.259   4.123
 1059LYS    CA  2607   8.068   6.459   4.180
 1059LYS    CB  2608   8.179   6.497   4.082
 1059LYS    CG  2609   8.315   6.462   4.143
 1059LYS    CD  2610   8.424   6.568   4.160
 1059LYS    CE  2611   8.558   6.508   4.203
 1059LYS    NZ  2612   8.565   6.473   4.346
 1059LYS    HZ1 2613   8.520   6.545   4.399
 1059LYS    HZ2 2614   8.531   6.381   4.365
 1059LYS    HZ3 2615   8.661   6.482   4.370
 1059LYS    C   2616   7.944   6.540   4.141
 1059LYS    O   2617   7.852   6.491   4.074
 1060ASP    N   2618   7.938   6.664   4.188
 1060ASP    H   2619   7.991   6.688   4.269
 1060ASP    CA  2620   7.836   6.768   4.166
 1060ASP    CB  2621   7.899   6.889   4.235
 1060ASP    CG  2622   7.879   6.873   4.386
 1060ASP    OD1 2623   7.791   6.942   4.441
 1060ASP    OD2 2624   7.958   6.796   4.445
 1060ASP    C   2625   7.788   6.809   4.027
 1060ASP    O   2626   7.817   6.915   3.971
 1061PHE    N   2627   7.717   6.715   3.964
 1061PHE    H   2628   7.754   6.623   3.974
 1061PHE    CA  2629   7.641   6.738   3.840
 1061PHE    CB  2630   7.593   6.602   3.788
 1061PHE    CG  2631   7.493   6.517   3.867
 1061PHE    CD1 2632   7.359   6.539   3.841
 1061PHE    HD1 2633   7.335   6.639   3.804
 1061PHE    CD2 2634   7.540   6.421   3.956
 1061PHE    HD2 2635   7.646   6.416   3.983
 1061PHE    CE1 2636   7.262   6.460   3.903
 1061PHE    HE1 2637   7.158   6.469   3.874
 1061PHE    CE2 2638   7.441   6.342   4.012
 1061PHE    HE2 2639   7.477   6.272   4.088
 1061PHE    CZ  2640   7.305   6.362   3.992
 1061PHE    HZ  2641   7.238   6.290   4.039
 1061PHE    C   2642   7.530   6.843   3.847
 1061PHE    O   2643   7.446   6.838   3.937
 1062ARG    N   2644   7.518   6.916   3.737
 1062ARG    H   2645   7.587   6.907   3.665
 1062ARG    CA  2646   7.414   7.018   3.715
 1062ARG    CB  2647   7.469   7.154   3.673
 1062ARG    CG  2648   7.494   7.184   3.525
 1062ARG    CD  2649   7.575   7.311   3.498
 1062ARG    NE  2650   7.611   7.337   3.358
 1062ARG    HE  2651   7.545   7.308   3.288
 1062ARG    CZ  2652   7.705   7.420   3.312
 1062ARG    NH1 2653   7.776   7.488   3.403
 1062ARG   HH11 2654   7.763   7.489   3.502
 1062ARG   HH12 2655   7.845   7.548   3.363
 1062ARG    NH2 2656   7.692   7.455   3.183
 1062ARG   HH21 2657   7.620   7.413   3.127
 1062ARG   HH22 2658   7.742   7.528   3.137
 1062ARG    C   2659   7.284   6.979   3.645
 1062ARG    O   2660   7.174   7.023   3.680
 1063HIS    N   2661   7.297   6.892   3.545
 1063HIS    H   2662   7.382   6.865   3.502
 1063HIS    CA  2663   7.184   6.823   3.481
 1063HIS    CB  2664   7.231   6.784   3.341
 1063HIS    CG  2665   7.269   6.900   3.249
 1063HIS    ND1 2666   7.191   6.969   3.167
 1063HIS    HD1 2667   7.092   6.978   3.179
 1063HIS    CD2 2668   7.393   6.944   3.229
 1063HIS    HD2 2669   7.486   6.910   3.275
 1063HIS    CE1 2670   7.270   7.052   3.098
 1063HIS    HE1 2671   7.245   7.119   3.017
 1063HIS    NE2 2672   7.398   7.037   3.134
 1063HIS    C   2673   7.109   6.708   3.548
 1063HIS    O   2674   7.169   6.629   3.620
 1064GLY    N   2675   6.984   6.688   3.505
 1064GLY    H   2676   6.948   6.760   3.447
 1064GLY    CA  2677   6.885   6.584   3.537
 1064GLY    C   2678   6.774   6.594   3.433
 1064GLY    O   2679   6.800   6.573   3.314
 1065PHE    N   2680   6.648   6.602   3.474
 1065PHE    H   2681   6.624   6.615   3.570
 1065PHE    CA  2682   6.533   6.596   3.382
 1065PHE    CB  2683   6.398   6.611   3.452
 1065PHE    CG  2684   6.342   6.479   3.504
 1065PHE    CD1 2685   6.383   6.424   3.625
 1065PHE    HD1 2686   6.462   6.471   3.683
 1065PHE    CD2 2687   6.266   6.406   3.413
 1065PHE    HD2 2688   6.227   6.455   3.323
 1065PHE    CE1 2689   6.331   6.301   3.664
 1065PHE    HE1 2690   6.347   6.269   3.767
 1065PHE    CE2 2691   6.210   6.287   3.457
 1065PHE    HE2 2692   6.122   6.245   3.407
 1065PHE    CZ  2693   6.246   6.232   3.579
 1065PHE    HZ  2694   6.207   6.135   3.609
 1065PHE    C   2695   6.537   6.705   3.274
 1065PHE    O   2696   6.498   6.681   3.160
 1066ASP    N   2697   6.587   6.823   3.311
 1066ASP    H   2698   6.617   6.838   3.405
 1066ASP    CA  2699   6.598   6.938   3.219
 1066ASP    CB  2700   6.688   7.043   3.285
 1066ASP    CG  2701   6.833   6.997   3.301
 1066ASP    OD1 2702   6.860   6.923   3.399
 1066ASP    OD2 2703   6.925   7.043   3.230
 1066ASP    C   2704   6.646   6.914   3.076
 1066ASP    O   2705   6.586   6.963   2.981
 1067ILE    N   2706   6.733   6.815   3.055
 1067ILE    H   2707   6.772   6.760   3.128
 1067ILE    CA  2708   6.774   6.781   2.918
 1067ILE    CB  2709   6.920   6.739   2.900
 1067ILE    CG1 2710   6.957   6.619   2.988
 1067ILE    CG2 2711   7.012   6.860   2.915
 1067ILE    CD  2712   7.091   6.561   2.941
 1067ILE    C   2713   6.680   6.684   2.847
 1067ILE    O   2714   6.640   6.703   2.732
 1068LEU    N   2715   6.623   6.595   2.928
 1068LEU    H   2716   6.655   6.560   3.016
 1068LEU    CA  2717   6.510   6.512   2.884
 1068LEU    CB  2718   6.482   6.408   2.992
 1068LEU    CG  2719   6.589   6.302   3.019
 1068LEU    CD1 2720   6.670   6.348   3.141
 1068LEU    CD2 2721   6.519   6.169   3.046
 1068LEU    C   2722   6.387   6.592   2.839
 1068LEU    O   2723   6.313   6.546   2.753
 1069VAL    N   2724   6.369   6.709   2.899
 1069VAL    H   2725   6.401   6.712   2.994
 1069VAL    CA  2726   6.256   6.791   2.853
 1069VAL    CB  2727   6.238   6.896   2.964
 1069VAL    CG1 2728   6.142   7.008   2.925
 1069VAL    CG2 2729   6.166   6.832   3.082
 1069VAL    C   2730   6.266   6.856   2.715
 1069VAL    O   2731   6.171   6.859   2.637
 1070GLY    N   2732   6.394   6.880   2.687
 1070GLY    H   2733   6.454   6.893   2.766
 1070GLY    CA  2734   6.441   6.920   2.554
 1070GLY    C   2735   6.400   6.818   2.448
 1070GLY    O   2736   6.317   6.840   2.360
 1071GLN    N   2737   6.440   6.696   2.485
 1071GLN    H   2738   6.489   6.685   2.571
 1071GLN    CA  2739   6.436   6.582   2.393
 1071GLN    CB  2740   6.515   6.472   2.464
 1071GLN    CG  2741   6.664   6.509   2.462
 1071GLN    CD  2742   6.738   6.401   2.540
 1071GLN    OE1 2743   6.793   6.435   2.645
 1071GLN    NE2 2744   6.782   6.297   2.469
 1071GLN   HE21 2745   6.786   6.287   2.370
 1071GLN   HE22 2746   6.804   6.220   2.529
 1071GLN    C   2747   6.292   6.543   2.362
 1071GLN    O   2748   6.259   6.512   2.247
 1072ILE    N   2749   6.211   6.547   2.467
 1072ILE    H   2750   6.245   6.548   2.562
 1072ILE    CA  2751   6.068   6.515   2.459
 1072ILE    CB  2752   5.997   6.491   2.592
 1072ILE    CG1 2753   6.062   6.376   2.669
 1072ILE    CG2 2754   5.846   6.475   2.574
 1072ILE    CD  2755   6.031   6.393   2.818
 1072ILE    C   2756   5.990   6.615   2.373
 1072ILE    O   2757   5.908   6.569   2.294
 1073ASP    N   2758   6.013   6.746   2.385
 1073ASP    H   2759   6.065   6.779   2.463
 1073ASP    CA  2760   5.947   6.854   2.310
 1073ASP    CB  2761   5.969   6.984   2.389
 1073ASP    CG  2762   5.870   7.093   2.346
 1073ASP    OD1 2763   5.766   7.062   2.284
 1073ASP    OD2 2764   5.913   7.210   2.354
 1073ASP    C   2765   5.979   6.862   2.161
 1073ASP    O   2766   5.891   6.853   2.075
 1074ASP    N   2767   6.104   6.831   2.128
 1074ASP    H   2768   6.183   6.842   2.190
 1074ASP    CA  2769   6.157   6.801   1.994
 1074ASP    CB  2770   6.307   6.788   2.022
 1074ASP    CG  2771   6.399   6.799   1.900
 1074ASP    OD1 2772   6.466   6.699   1.865
 1074ASP    OD2 2773   6.421   6.916   1.864
 1074ASP    C   2774   6.092   6.680   1.928
 1074ASP    O   2775   6.048   6.683   1.813
 1075ALA    N   2776   6.084   6.574   2.008
 1075ALA    H   2777   6.133   6.566   2.095
 1075ALA    CA  2778   6.011   6.451   1.971
 1075ALA    CB  2779   6.026   6.342   2.077
 1075ALA    C   2780   5.862   6.472   1.945
 1075ALA    O   2781   5.814   6.425   1.842
 1076LEU    N   2782   5.793   6.548   2.029
 1076LEU    H   2783   5.843   6.578   2.110
 1076LEU    CA  2784   5.658   6.602   2.008
 1076LEU    CB  2785   5.633   6.684   2.135
 1076LEU    CG  2786   5.495   6.750   2.140
 1076LEU    CD1 2787   5.397   6.637   2.168
 1076LEU    CD2 2788   5.483   6.853   2.253
 1076LEU    C   2789   5.649   6.683   1.879
 1076LEU    O   2790   5.572   6.649   1.789
 1077LYS    N   2791   5.742   6.776   1.857
 1077LYS    H   2792   5.814   6.796   1.923
 1077LYS    CA  2793   5.748   6.852   1.732
 1077LYS    CB  2794   5.856   6.959   1.745
 1077LYS    CG  2795   5.862   7.061   1.631
 1077LYS    CD  2796   5.980   7.154   1.658
 1077LYS    CE  2797   6.114   7.080   1.658
 1077LYS    NZ  2798   6.227   7.164   1.699
 1077LYS    HZ1 2799   6.320   7.130   1.685
 1077LYS    HZ2 2800   6.225   7.245   1.640
 1077LYS    HZ3 2801   6.216   7.195   1.793
 1077LYS    C   2802   5.764   6.763   1.608
 1077LYS    O   2803   5.714   6.797   1.502
 1078LEU    N   2804   5.834   6.650   1.609
 1078LEU    H   2805   5.903   6.630   1.680
 1078LEU    CA  2806   5.838   6.560   1.493
 1078LEU    CB  2807   5.948   6.457   1.519
 1078LEU    CG  2808   6.095   6.498   1.519
 1078LEU    CD1 2809   6.177   6.372   1.549
 1078LEU    CD2 2810   6.137   6.556   1.384
 1078LEU    C   2811   5.706   6.485   1.471
 1078LEU    O   2812   5.656   6.472   1.359
 1079ALA    N   2813   5.649   6.432   1.579
 1079ALA    H   2814   5.707   6.425   1.660
 1079ALA    CA  2815   5.520   6.365   1.601
 1079ALA    CB  2816   5.506   6.318   1.746
 1079ALA    C   2817   5.399   6.452   1.565
 1079ALA    O   2818   5.310   6.409   1.492
 1080ASN    N   2819   5.397   6.575   1.615
 1080ASN    H   2820   5.471   6.605   1.675
 1080ASN    CA  2821   5.293   6.671   1.576
 1080ASN    CB  2822   5.322   6.813   1.627
 1080ASN    CG  2823   5.218   6.875   1.720
 1080ASN    OD1 2824   5.130   6.813   1.779
 1080ASN    ND2 2825   5.210   7.007   1.705
 1080ASN   HD21 2826   5.275   7.050   1.643
 1080ASN   HD22 2827   5.177   7.066   1.779
 1080ASN    C   2828   5.257   6.688   1.428
 1080ASN    O   2829   5.137   6.704   1.405
 1081GLU    N   2830   5.352   6.657   1.341
 1081GLU    H   2831   5.445   6.635   1.371
 1081GLU    CA  2832   5.335   6.661   1.195
 1081GLU    CB  2833   5.433   6.759   1.129
 1081GLU    CG  2834   5.576   6.708   1.148
 1081GLU    CD  2835   5.689   6.801   1.104
 1081GLU    OE1 2836   5.805   6.761   1.084
 1081GLU    OE2 2837   5.664   6.923   1.090
 1081GLU    C   2838   5.346   6.518   1.140
 1081GLU    O   2839   5.371   6.488   1.023
 1082GLY    N   2840   5.311   6.423   1.227
 1082GLY    H   2841   5.266   6.449   1.312
 1082GLY    CA  2842   5.276   6.292   1.172
 1082GLY    C   2843   5.392   6.204   1.124
 1082GLY    O   2844   5.365   6.108   1.051
 1083LYS    N   2845   5.514   6.236   1.166
 1083LYS    H   2846   5.530   6.314   1.226
 1083LYS    CA  2847   5.633   6.152   1.145
 1083LYS    CB  2848   5.761   6.228   1.108
 1083LYS    CG  2849   5.752   6.304   0.976
 1083LYS    CD  2850   5.885   6.355   0.921
 1083LYS    CE  2851   5.918   6.481   1.002
 1083LYS    NZ  2852   6.038   6.548   0.951
 1083LYS    HZ1 2853   6.028   6.549   0.852
 1083LYS    HZ2 2854   6.052   6.637   0.995
 1083LYS    HZ3 2855   6.113   6.487   0.978
 1083LYS    C   2856   5.671   6.060   1.262
 1083LYS    O   2857   5.735   6.101   1.359
 1084VAL    N   2858   5.603   5.946   1.256
 1084VAL    H   2859   5.529   5.937   1.189
 1084VAL    CA  2860   5.601   5.843   1.361
 1084VAL    CB  2861   5.474   5.758   1.347
 1084VAL    CG1 2862   5.452   5.666   1.467
 1084VAL    CG2 2863   5.346   5.839   1.324
 1084VAL    C   2864   5.732   5.766   1.379
 1084VAL    O   2865   5.781   5.740   1.489
 1085LYS    N   2866   5.791   5.729   1.266
 1085LYS    H   2867   5.746   5.730   1.177
 1085LYS    CA  2868   5.927   5.673   1.261
 1085LYS    CB  2869   5.963   5.614   1.125
 1085LYS    CG  2870   5.880   5.489   1.097
 1085LYS    CD  2871   5.922   5.366   1.178
 1085LYS    CE  2872   5.812   5.261   1.165
 1085LYS    NZ  2873   5.825   5.148   1.258
 1085LYS    HZ1 2874   5.829   5.193   1.347
 1085LYS    HZ2 2875   5.741   5.093   1.252
 1085LYS    HZ3 2876   5.912   5.101   1.241
 1085LYS    C   2877   6.039   5.768   1.304
 1085LYS    O   2878   6.122   5.730   1.387
 1086GLU    N   2879   6.025   5.897   1.275
 1086GLU    H   2880   5.983   5.929   1.189
 1086GLU    CA  2881   6.102   6.007   1.334
 1086GLU    CB  2882   6.106   6.150   1.279
 1086GLU    CG  2883   6.150   6.144   1.133
 1086GLU    CD  2884   6.202   6.273   1.070
 1086GLU    OE1 2885   6.208   6.283   0.946
 1086GLU    OE2 2886   6.235   6.364   1.149
 1086GLU    C   2887   6.082   6.018   1.486
 1086GLU    O   2888   6.168   5.957   1.550
 1087ALA    N   2889   5.955   6.022   1.523
 1087ALA    H   2890   5.881   6.027   1.456
 1087ALA    CA  2891   5.914   6.025   1.664
 1087ALA    CB  2892   5.762   6.024   1.682
 1087ALA    C   2893   5.968   5.902   1.736
 1087ALA    O   2894   6.022   5.914   1.846
 1088GLN    N   2895   5.953   5.784   1.677
 1088GLN    H   2896   5.881   5.780   1.607
 1088GLN    CA  2897   6.006   5.663   1.742
 1088GLN    CB  2898   5.981   5.542   1.652
 1088GLN    CG  2899   5.839   5.491   1.680
 1088GLN    CD  2900   5.778   5.379   1.595
 1088GLN    OE1 2901   5.826   5.335   1.491
 1088GLN    NE2 2902   5.662   5.336   1.643
 1088GLN   HE21 2903   5.633   5.364   1.734
 1088GLN   HE22 2904   5.597   5.296   1.577
 1088GLN    C   2905   6.158   5.665   1.765
 1088GLN    O   2906   6.209   5.633   1.872
 1089ALA    N   2907   6.226   5.689   1.654
 1089ALA    H   2908   6.186   5.704   1.563
 1089ALA    CA  2909   6.373   5.703   1.661
 1089ALA    CB  2910   6.426   5.728   1.520
 1089ALA    C   2911   6.424   5.808   1.760
 1089ALA    O   2912   6.507   5.786   1.848
 1090ALA    N   2913   6.355   5.922   1.760
 1090ALA    H   2914   6.311   5.951   1.675
 1090ALA    CA  2915   6.375   6.025   1.863
 1090ALA    CB  2916   6.299   6.149   1.817
 1090ALA    C   2917   6.338   5.981   2.005
 1090ALA    O   2918   6.428   5.993   2.088
 1091ALA    N   2919   6.232   5.904   2.027
 1091ALA    H   2920   6.157   5.900   1.961
 1091ALA    CA  2921   6.208   5.825   2.149
 1091ALA    CB  2922   6.075   5.754   2.125
 1091ALA    C   2923   6.317   5.725   2.187
 1091ALA    O   2924   6.367   5.736   2.299
 1092GLU    N   2925   6.367   5.641   2.097
 1092GLU    H   2926   6.318   5.636   2.010
 1092GLU    CA  2927   6.474   5.543   2.121
 1092GLU    CB  2928   6.496   5.466   1.990
 1092GLU    CG  2929   6.580   5.342   2.021
 1092GLU    CD  2930   6.641   5.291   1.890
 1092GLU    OE1 2931   6.762   5.313   1.869
 1092GLU    OE2 2932   6.570   5.227   1.810
 1092GLU    C   2933   6.603   5.613   2.167
 1092GLU    O   2934   6.673   5.550   2.246
 1093GLN    N   2935   6.626   5.737   2.126
 1093GLN    H   2936   6.574   5.776   2.050
 1093GLN    CA  2937   6.732   5.826   2.176
 1093GLN    CB  2938   6.779   5.924   2.069
 1093GLN    CG  2939   6.836   5.850   1.947
 1093GLN    CD  2940   6.878   5.928   1.822
 1093GLN    OE1 2941   6.935   6.037   1.822
 1093GLN    NE2 2942   6.823   5.887   1.708
 1093GLN   HE21 2943   6.767   5.804   1.706
 1093GLN   HE22 2944   6.831   5.938   1.623
 1093GLN    C   2945   6.718   5.885   2.317
 1093GLN    O   2946   6.814   5.944   2.365
 1094LEU    N   2947   6.602   5.866   2.380
 1094LEU    H   2948   6.523   5.839   2.325
 1094LEU    CA  2949   6.591   5.897   2.523
 1094LEU    CB  2950   6.459   5.937   2.587
 1094LEU    CG  2951   6.398   6.069   2.540
 1094LEU    CD1 2952   6.291   6.040   2.435
 1094LEU    CD2 2953   6.353   6.151   2.660
 1094LEU    C   2954   6.653   5.792   2.616
 1094LEU    O   2955   6.701   5.830   2.723
 1095LYS    N   2956   6.655   5.664   2.580
 1095LYS    H   2957   6.635   5.644   2.485
 1095LYS    CA  2958   6.712   5.549   2.652
 1095LYS    CB  2959   6.711   5.427   2.560
 1095LYS    CG  2960   6.573   5.383   2.510
 1095LYS    CD  2961   6.565   5.246   2.442
 1095LYS    CE  2962   6.424   5.223   2.388
 1095LYS    NZ  2963   6.408   5.085   2.340
 1095LYS    HZ1 2964   6.475   5.063   2.269
 1095LYS    HZ2 2965   6.410   5.018   2.415
 1095LYS    HZ3 2966   6.320   5.071   2.295
 1095LYS    C   2967   6.848   5.586   2.712
 1095LYS    O   2968   6.867   5.563   2.832
 1096THR    N   2969   6.942   5.627   2.627
 1096THR    H   2970   6.942   5.603   2.530
 1096THR    CA  2971   7.075   5.667   2.673
 1096THR    CB  2972   7.168   5.691   2.553
 1096THR    OG1 2973   7.095   5.713   2.432
 1096THR    HG1 2974   7.155   5.704   2.353
 1096THR    CG2 2975   7.246   5.559   2.549
 1096THR    C   2976   7.091   5.786   2.768
 1096THR    O   2977   7.175   5.783   2.858
 1097THR    N   2978   6.993   5.877   2.766
 1097THR    H   2979   6.920   5.889   2.699
 1097THR    CA  2980   6.996   5.992   2.857
 1097THR    CB  2981   6.965   6.125   2.788
 1097THR    OG1 2982   6.834   6.125   2.729
 1097THR    HG1 2983   6.820   6.224   2.719
 1097THR    CG2 2984   7.068   6.159   2.680
 1097THR    C   2985   6.927   5.976   2.992
 1097THR    O   2986   6.978   6.026   3.092
 1098ARG    N   2987   6.822   5.894   2.987
 1098ARG    H   2988   6.779   5.898   2.897
 1098ARG    CA  2989   6.745   5.833   3.096
 1098ARG    CB  2990   6.632   5.762   3.021
 1098ARG    CG  2991   6.520   5.721   3.117
 1098ARG    CD  2992   6.421   5.615   3.068
 1098ARG    NE  2993   6.481   5.481   3.059
 1098ARG    HE  2994   6.560   5.467   3.119
 1098ARG    CZ  2995   6.446   5.396   2.962
 1098ARG    NH1 2996   6.363   5.433   2.864
 1098ARG   HH11 2997   6.319   5.522   2.879
 1098ARG   HH12 2998   6.331   5.378   2.786
 1098ARG    NH2 2999   6.513   5.282   2.943
 1098ARG   HH21 3000   6.597   5.265   2.994
 1098ARG   HH22 3001   6.484   5.225   2.866
 1098ARG    C   3002   6.838   5.736   3.170
 1098ARG    O   3003   6.871   5.769   3.284
 1099ASN    N   3004   6.903   5.644   3.100
 1099ASN    H   3005   6.868   5.621   3.009
 1099ASN    CA  3006   7.001   5.557   3.167
 1099ASN    CB  3007   7.040   5.436   3.082
 1099ASN    CG  3008   6.918   5.344   3.080
 1099ASN    OD1 3009   6.819   5.361   3.009
 1099ASN    ND2 3010   6.916   5.248   3.173
 1099ASN   HD21 3011   6.989   5.245   3.241
 1099ASN   HD22 3012   6.840   5.184   3.164
 1099ASN    C   3013   7.133   5.611   3.221
 1099ASN    O   3014   7.179   5.557   3.321
 1100ALA    N   3015   7.197   5.710   3.158
 1100ALA    H   3016   7.190   5.725   3.060
 1100ALA    CA  3017   7.301   5.796   3.217
 1100ALA    CB  3018   7.363   5.890   3.113
 1100ALA    C   3019   7.249   5.878   3.335
 1100ALA    O   3020   7.281   5.839   3.447
 1101TYR    N   3021   7.162   5.977   3.317
 1101TYR    H   3022   7.117   5.996   3.230
 1101TYR    CA  3023   7.120   6.078   3.415
 1101TYR    CB  3024   7.074   6.212   3.355
 1101TYR    CG  3025   7.196   6.296   3.317
 1101TYR    CD1 3026   7.227   6.323   3.184
 1101TYR    HD1 3027   7.185   6.255   3.109
 1101TYR    CD2 3028   7.277   6.352   3.415
 1101TYR    HD2 3029   7.221   6.363   3.507
 1101TYR    CE1 3030   7.335   6.407   3.159
 1101TYR    HE1 3031   7.368   6.408   3.055
 1101TYR    CE2 3032   7.380   6.441   3.387
 1101TYR    HE2 3033   7.439   6.490   3.465
 1101TYR    CZ  3034   7.408   6.476   3.255
 1101TYR    OH  3035   7.502   6.571   3.230
 1101TYR    HH  3036   7.484   6.616   3.142
 1101TYR    C   3037   7.020   6.031   3.521
 1101TYR    O   3038   7.045   6.047   3.640
 1102ILE    N   3039   6.920   5.956   3.475
 1102ILE    H   3040   6.914   5.918   3.383
 1102ILE    CA  3041   6.821   5.899   3.567
 1102ILE    CB  3042   6.675   5.889   3.520
 1102ILE    CG1 3043   6.628   6.013   3.445
 1102ILE    CG2 3044   6.577   5.865   3.635
 1102ILE    CD  3045   6.640   6.156   3.498
 1102ILE    C   3046   6.864   5.769   3.635
 1102ILE    O   3047   6.920   5.771   3.744
 1103GLN    N   3048   6.868   5.662   3.556
 1103GLN    H   3049   6.866   5.661   3.456
 1103GLN    CA  3050   6.888   5.527   3.611
 1103GLN    CB  3051   6.848   5.424   3.505
 1103GLN    CG  3052   6.700   5.431   3.469
 1103GLN    CD  3053   6.653   5.325   3.369
 1103GLN    OE1 3054   6.626   5.361   3.255
 1103GLN    NE2 3055   6.634   5.201   3.414
 1103GLN   HE21 3056   6.665   5.179   3.507
 1103GLN   HE22 3057   6.577   5.143   3.358
 1103GLN    C   3058   7.025   5.495   3.671
 1103GLN    O   3059   7.038   5.414   3.762
 1104LYS    N   3060   7.122   5.565   3.614
 1104LYS    H   3061   7.127   5.573   3.514
 1104LYS    CA  3062   7.250   5.577   3.686
 1104LYS    CB  3063   7.375   5.571   3.599
 1104LYS    CG  3064   7.405   5.449   3.511
 1104LYS    CD  3065   7.538   5.476   3.442
 1104LYS    CE  3066   7.565   5.368   3.337
 1104LYS    NZ  3067   7.670   5.413   3.244
 1104LYS    HZ1 3068   7.634   5.497   3.204
 1104LYS    HZ2 3069   7.754   5.440   3.292
 1104LYS    HZ3 3070   7.682   5.341   3.176
 1104LYS    C   3071   7.255   5.686   3.793
 1104LYS    O   3072   7.219   5.672   3.910
 1105TYR    N   3073   7.285   5.807   3.747
 1105TYR    H   3074   7.258   5.832   3.655
 1105TYR    CA  3075   7.332   5.921   3.828
 1105TYR    CB  3076   7.358   6.035   3.729
 1105TYR    CG  3077   7.502   6.055   3.679
 1105TYR    CD1 3078   7.566   6.172   3.719
 1105TYR    HD1 3079   7.503   6.247   3.766
 1105TYR    CD2 3080   7.563   5.961   3.597
 1105TYR    HD2 3081   7.512   5.877   3.550
 1105TYR    CE1 3082   7.694   6.198   3.673
 1105TYR    HE1 3083   7.748   6.285   3.709
 1105TYR    CE2 3084   7.690   5.994   3.549
 1105TYR    HE2 3085   7.744   5.912   3.501
 1105TYR    CZ  3086   7.753   6.114   3.578
 1105TYR    OH  3087   7.863   6.151   3.507
 1105TYR    HH  3088   7.893   6.074   3.450
 1105TYR    C   3089   7.233   5.971   3.934
 1105TYR    O   3090   7.276   5.973   4.049
 1106LEU    N   3091   7.109   6.004   3.897
 1106LEU    H   3092   7.071   5.989   3.806
 1106LEU    CA  3093   7.004   6.042   3.992
 1106LEU    CB  3094   6.881   6.111   3.931
 1106LEU    CG  3095   6.887   6.262   3.909
 1106LEU    CD1 3096   6.759   6.319   3.847
 1106LEU    CD2 3097   6.899   6.347   4.035
 1106LEU    C   3098   6.959   5.941   4.098
 1106LEU    O   3099   6.954   5.966   4.218
  313VAL    N   3100   6.927   5.823   4.045
  313VAL    H   3101   6.930   5.808   3.946
  313VAL    CA  3102   6.898   5.699   4.119
  313VAL    CB  3103   6.870   5.586   4.021
  313VAL    CG1 3104   6.886   5.451   4.090
  313VAL    CG2 3105   6.725   5.593   3.972
  313VAL    C   3106   7.011   5.674   4.220
  313VAL    O   3107   6.991   5.670   4.341
  314GLN    N   3108   7.133   5.672   4.167
  314GLN    H   3109   7.148   5.678   4.068
  314GLN    CA  3110   7.253   5.657   4.251
  314GLN    CB  3111   7.380   5.636   4.169
  314GLN    CG  3112   7.407   5.496   4.115
  314GLN    CD  3113   7.524   5.476   4.018
  314GLN    OE1 3114   7.627   5.542   4.024
  314GLN    NE2 3115   7.507   5.389   3.918
  314GLN   HE21 3116   7.414   5.354   3.905
  314GLN   HE22 3117   7.585   5.367   3.859
  314GLN    C   3118   7.265   5.757   4.366
  314GLN    O   3119   7.283   5.713   4.479
  315THR    N   3120   7.244   5.886   4.342
  315THR    H   3121   7.202   5.922   4.258
  315THR    CA  3122   7.257   5.977   4.456
  315THR    CB  3123   7.269   6.124   4.416
  315THR    OG1 3124   7.155   6.183   4.352
  315THR    HG1 3125   7.186   6.258   4.294
  315THR    CG2 3126   7.406   6.152   4.355
  315THR    C   3127   7.142   5.966   4.556
  315THR    O   3128   7.160   5.966   4.678
  316ILE    N   3129   7.016   5.961   4.514
  316ILE    H   3130   7.000   5.989   4.420
  316ILE    CA  3131   6.908   5.933   4.610
  316ILE    CB  3132   6.774   5.956   4.539
  316ILE    CG1 3133   6.661   5.974   4.641
  316ILE    CG2 3134   6.743   5.844   4.440
  316ILE    CD  3135   6.673   6.107   4.716
  316ILE    C   3136   6.922   5.801   4.685
  316ILE    O   3137   6.894   5.800   4.805
  317SER    N   3138   6.961   5.693   4.618
  317SER    H   3139   6.968   5.687   4.519
  317SER    CA  3140   7.006   5.570   4.685
  317SER    CB  3141   7.057   5.474   4.578
  317SER    OG  3142   6.954   5.387   4.530
  317SER    HG  3143   6.994   5.330   4.458
  317SER    C   3144   7.116   5.606   4.784
  317SER    O   3145   7.101   5.555   4.895
  318ASN    N   3146   7.223   5.682   4.757
  318ASN    H   3147   7.254   5.703   4.664
  318ASN    CA  3148   7.323   5.716   4.859
  318ASN    CB  3149   7.430   5.800   4.789
  318ASN    CG  3150   7.528   5.713   4.710
  318ASN    OD1 3151   7.541   5.590   4.712
  318ASN    ND2 3152   7.619   5.791   4.652
  318ASN   HD21 3153   7.611   5.891   4.657
  318ASN   HD22 3154   7.690   5.747   4.598
  318ASN    C   3155   7.271   5.804   4.973
  318ASN    O   3156   7.314   5.759   5.079
  319GLU    N   3157   7.176   5.892   4.943
  319GLU    H   3158   7.170   5.938   4.854
  319GLU    CA  3159   7.107   5.956   5.056
  319GLU    CB  3160   7.016   6.066   5.002
  319GLU    CG  3161   7.080   6.199   4.962
  319GLU    CD  3162   7.142   6.271   5.083
  319GLU    OE1 3163   7.063   6.348   5.142
  319GLU    OE2 3164   7.262   6.258   5.112
  319GLU    C   3165   7.030   5.864   5.151
  319GLU    O   3166   7.036   5.884   5.272
  320GLN    N   3167   6.977   5.752   5.104
  320GLN    H   3168   6.959   5.745   5.006
  320GLN    CA  3169   6.907   5.655   5.189
  320GLN    CB  3170   6.828   5.561   5.097
  320GLN    CG  3171   6.714   5.645   5.039
  320GLN    CD  3172   6.635   5.568   4.933
  320GLN    OE1 3173   6.688   5.516   4.835
  320GLN    NE2 3174   6.533   5.508   4.994
  320GLN   HE21 3175   6.517   5.511   5.093
  320GLN   HE22 3176   6.483   5.442   4.938
  320GLN    C   3177   7.009   5.580   5.274
  320GLN    O   3178   6.981   5.548   5.390
  321ARG    N   3179   7.122   5.550   5.211
  321ARG    H   3180   7.103   5.526   5.116
  321ARG    CA  3181   7.243   5.494   5.273
  321ARG    CB  3182   7.354   5.456   5.175
  321ARG    CG  3183   7.315   5.338   5.085
  321ARG    CD  3184   7.429   5.279   5.001
  321ARG    NE  3185   7.380   5.191   4.894
  321ARG    HE  3186   7.334   5.107   4.922
  321ARG    CZ  3187   7.383   5.212   4.761
  321ARG    NH1 3188   7.325   5.126   4.677
  321ARG   HH11 3189   7.279   5.047   4.716
  321ARG   HH12 3190   7.320   5.144   4.578
  321ARG    NH2 3191   7.480   5.287   4.707
  321ARG   HH21 3192   7.560   5.312   4.762
  321ARG   HH22 3193   7.493   5.297   4.608
  321ARG    C   3194   7.307   5.581   5.382
  321ARG    O   3195   7.336   5.532   5.490
  322ALA    N   3196   7.302   5.712   5.356
  322ALA    H   3197   7.308   5.740   5.261
  322ALA    CA  3198   7.334   5.818   5.453
  322ALA    CB  3199   7.337   5.952   5.380
  322ALA    C   3200   7.235   5.821   5.570
  322ALA    O   3201   7.279   5.816   5.685
  323SER    N   3202   7.105   5.801   5.549
  323SER    H   3203   7.073   5.817   5.456
  323SER    CA  3204   6.996   5.789   5.647
  323SER    CB  3205   6.862   5.782   5.575
  323SER    OG  3206   6.814   5.916   5.570
  323SER    HG  3207   6.764   5.939   5.653
  323SER    C   3208   6.993   5.670   5.744
  323SER    O   3209   7.003   5.698   5.863
  324LYS    N   3210   7.041   5.555   5.699
  324LYS    H   3211   7.059   5.540   5.602
  324LYS    CA  3212   7.072   5.435   5.778
  324LYS    CB  3213   7.105   5.319   5.684
  324LYS    CG  3214   6.989   5.263   5.602
  324LYS    CD  3215   7.035   5.131   5.541
  324LYS    CE  3216   7.139   5.148   5.431
  324LYS    NZ  3217   7.124   5.048   5.324
  324LYS    HZ1 3218   7.030   5.053   5.289
  324LYS    HZ2 3219   7.198   5.062   5.258
  324LYS    HZ3 3220   7.122   4.956   5.363
  324LYS    C   3221   7.180   5.444   5.886
  324LYS    O   3222   7.140   5.449   6.003
  325VAL    N   3223   7.304   5.479   5.856
  325VAL    H   3224   7.337   5.488   5.762
  325VAL    CA  3225   7.405   5.503   5.960
  325VAL    CB  3226   7.549   5.507   5.908
  325VAL    CG1 3227   7.585   5.367   5.858
  325VAL    CG2 3228   7.565   5.608   5.795
  325VAL    C   3229   7.386   5.626   6.049
  325VAL    O   3230   7.393   5.608   6.171
  326LEU    N   3231   7.324   5.728   5.992
  326LEU    H   3232   7.324   5.754   5.895
  326LEU    CA  3233   7.279   5.843   6.071
  326LEU    CB  3234   7.223   5.948   5.975
  326LEU    CG  3235   7.220   6.090   6.034
  326LEU    CD1 3236   7.350   6.145   6.091
  326LEU    CD2 3237   7.158   6.187   5.933
  326LEU    C   3238   7.172   5.806   6.175
  326LEU    O   3239   7.182   5.848   6.290
  327GLY    N   3240   7.074   5.726   6.134
  327GLY    H   3241   7.056   5.704   6.038
  327GLY    CA  3242   6.972   5.681   6.230
  327GLY    C   3243   7.028   5.615   6.356
  327GLY    O   3244   6.997   5.652   6.469
  328ILE    N   3245   7.128   5.532   6.327
  328ILE    H   3246   7.164   5.523   6.234
  328ILE    CA  3247   7.194   5.457   6.434
  328ILE    CB  3248   7.303   5.366   6.376
  328ILE    CG1 3249   7.234   5.242   6.318
  328ILE    CG2 3250   7.412   5.315   6.471
  328ILE    CD  3251   7.316   5.190   6.200
  328ILE    C   3252   7.252   5.552   6.539
  328ILE    O   3253   7.228   5.544   6.660
  329VAL    N   3254   7.324   5.653   6.492
  329VAL    H   3255   7.345   5.666   6.395
  329VAL    CA  3256   7.386   5.752   6.580
  329VAL    CB  3257   7.498   5.822   6.502
  329VAL    CG1 3258   7.456   5.959   6.448
  329VAL    CG2 3259   7.631   5.817   6.577
  329VAL    C   3260   7.279   5.835   6.652
  329VAL    O   3261   7.286   5.854   6.773
  330PHE    N   3262   7.173   5.872   6.581
  330PHE    H   3263   7.160   5.838   6.487
  330PHE    CA  3264   7.074   5.973   6.621
  330PHE    CB  3265   6.981   5.993   6.502
  330PHE    CG  3266   6.900   6.122   6.498
  330PHE    CD1 3267   6.777   6.132   6.562
  330PHE    HD1 3268   6.732   6.049   6.616
  330PHE    CD2 3269   6.948   6.233   6.429
  330PHE    HD2 3270   7.052   6.225   6.398
  330PHE    CE1 3271   6.698   6.245   6.546
  330PHE    HE1 3272   6.594   6.241   6.579
  330PHE    CE2 3273   6.876   6.351   6.414
  330PHE    HE2 3274   6.915   6.432   6.353
  330PHE    CZ  3275   6.749   6.351   6.471
  330PHE    HZ  3276   6.696   6.446   6.480
  330PHE    C   3277   6.992   5.922   6.740
  330PHE    O   3278   7.011   5.970   6.852
  331PHE    N   3279   6.920   5.816   6.704
  331PHE    H   3280   6.911   5.778   6.612
  331PHE    CA  3281   6.848   5.749   6.813
  331PHE    CB  3282   6.772   5.624   6.767
  331PHE    CG  3283   6.642   5.672   6.701
  331PHE    CD1 3284   6.544   5.733   6.778
  331PHE    HD1 3285   6.565   5.754   6.883
  331PHE    CD2 3286   6.617   5.651   6.566
  331PHE    HD2 3287   6.695   5.614   6.500
  331PHE    CE1 3288   6.437   5.800   6.718
  331PHE    HE1 3289   6.377   5.866   6.780
  331PHE    CE2 3290   6.498   5.699   6.511
  331PHE    HE2 3291   6.463   5.657   6.417
  331PHE    CZ  3292   6.416   5.786   6.582
  331PHE    HZ  3293   6.331   5.844   6.547
  331PHE    C   3294   6.935   5.703   6.930
  331PHE    O   3295   6.890   5.720   7.043
  332LEU    N   3296   7.055   5.652   6.903
  332LEU    H   3297   7.082   5.638   6.808
  332LEU    CA  3298   7.148   5.603   7.007
  332LEU    CB  3299   7.281   5.542   6.964
  332LEU    CG  3300   7.301   5.393   6.993
  332LEU    CD1 3301   7.240   5.295   6.892
  332LEU    CD2 3302   7.450   5.356   6.995
  332LEU    C   3303   7.185   5.716   7.103
  332LEU    O   3304   7.158   5.704   7.222
  333PHE    N   3305   7.226   5.833   7.054
  333PHE    H   3306   7.251   5.843   6.958
  333PHE    CA  3307   7.244   5.952   7.139
  333PHE    CB  3308   7.289   6.073   7.056
  333PHE    CG  3309   7.441   6.075   7.042
  333PHE    CD1 3310   7.483   6.055   6.911
  333PHE    HD1 3311   7.412   6.036   6.831
  333PHE    CD2 3312   7.536   6.109   7.139
  333PHE    HD2 3313   7.498   6.156   7.230
  333PHE    CE1 3314   7.616   6.069   6.876
  333PHE    HE1 3315   7.651   6.011   6.791
  333PHE    CE2 3316   7.670   6.118   7.104
  333PHE    HE2 3317   7.747   6.168   7.163
  333PHE    CZ  3318   7.711   6.097   6.973
  333PHE    HZ  3319   7.815   6.111   6.944
  333PHE    C   3320   7.115   5.991   7.210
  333PHE    O   3321   7.121   6.005   7.332
  334LEU    N   3322   7.001   6.003   7.141
  334LEU    H   3323   6.998   6.013   7.042
  334LEU    CA  3324   6.873   6.027   7.208
  334LEU    CB  3325   6.762   6.026   7.101
  334LEU    CG  3326   6.764   6.153   7.016
  334LEU    CD1 3327   6.649   6.140   6.917
  334LEU    CD2 3328   6.752   6.282   7.098
  334LEU    C   3329   6.850   5.931   7.324
  334LEU    O   3330   6.822   5.984   7.432
  335LEU    N   3331   6.873   5.802   7.298
  335LEU    H   3332   6.877   5.774   7.203
  335LEU    CA  3333   6.850   5.695   7.397
  335LEU    CB  3334   6.877   5.553   7.345
  335LEU    CG  3335   6.780   5.485   7.248
  335LEU    CD1 3336   6.835   5.344   7.224
  335LEU    CD2 3337   6.643   5.468   7.314
  335LEU    C   3338   6.949   5.714   7.512
  335LEU    O   3339   6.907   5.705   7.628
  336MET    N   3340   7.078   5.731   7.487
  336MET    H   3341   7.120   5.724   7.396
  336MET    CA  3342   7.180   5.753   7.591
  336MET    CB  3343   7.316   5.751   7.520
  336MET    CG  3344   7.364   5.613   7.475
  336MET    SD  3345   7.463   5.622   7.321
  336MET    CE  3346   7.532   5.458   7.320
  336MET    C   3347   7.183   5.875   7.683
  336MET    O   3348   7.200   5.875   7.805
  337TRP    N   3349   7.132   5.982   7.623
  337TRP    H   3350   7.124   5.990   7.524
  337TRP    CA  3351   7.104   6.100   7.706
  337TRP    CB  3352   7.107   6.229   7.622
  337TRP    CG  3353   7.233   6.269   7.546
  337TRP    CD1 3354   7.356   6.277   7.596
  337TRP    HD1 3355   7.384   6.221   7.685
  337TRP    CD2 3356   7.242   6.322   7.418
  337TRP    NE1 3357   7.440   6.333   7.509
  337TRP    HE1 3358   7.531   6.364   7.536
  337TRP    CE2 3359   7.374   6.357   7.395
  337TRP    CE3 3360   7.136   6.350   7.331
  337TRP    HE3 3361   7.049   6.285   7.337
  337TRP    CZ2 3362   7.411   6.407   7.271
  337TRP    HZ2 3363   7.503   6.465   7.263
  337TRP    CZ3 3364   7.173   6.412   7.212
  337TRP    HZ3 3365   7.095   6.414   7.136
  337TRP    CH2 3366   7.307   6.423   7.179
  337TRP    HH2 3367   7.338   6.429   7.074
  337TRP    C   3368   6.980   6.098   7.796
  337TRP    O   3369   6.981   6.157   7.904
  338CYS    N   3370   6.874   6.028   7.758
  338CYS    H   3371   6.880   5.973   7.675
  338CYS    CA  3372   6.751   6.014   7.838
  338CYS    CB  3373   6.662   5.905   7.777
  338CYS    SG  3374   6.576   5.958   7.624
  338CYS    HG  3375   6.678   5.977   7.542
  338CYS    C   3376   6.751   5.989   7.989
  338CYS    O   3377   6.692   6.066   8.063
  339PRO    N   3378   6.835   5.901   8.043
  339PRO    CA  3379   6.825   5.876   8.187
  339PRO    CB  3380   6.875   5.735   8.221
  339PRO    CG  3381   6.970   5.701   8.106
  339PRO    CD  3382   6.923   5.794   7.993
  339PRO    C   3383   6.878   5.986   8.279
  339PRO    O   3384   6.792   6.020   8.361
  340PHE    N   3385   6.987   6.057   8.250
  340PHE    H   3386   7.056   6.021   8.188
  340PHE    CA  3387   7.019   6.183   8.320
  340PHE    CB  3388   7.152   6.238   8.270
  340PHE    CG  3389   7.200   6.356   8.356
  340PHE    CD1 3390   7.260   6.323   8.477
  340PHE    HD1 3391   7.266   6.216   8.496
  340PHE    CD2 3392   7.175   6.488   8.323
  340PHE    HD2 3393   7.173   6.527   8.221
  340PHE    CE1 3394   7.294   6.422   8.569
  340PHE    HE1 3395   7.358   6.399   8.655
  340PHE    CE2 3396   7.200   6.583   8.422
  340PHE    HE2 3397   7.195   6.688   8.397
  340PHE    CZ  3398   7.260   6.554   8.544
  340PHE    HZ  3399   7.305   6.634   8.604
  340PHE    C   3400   6.908   6.287   8.304
  340PHE    O   3401   6.823   6.312   8.390
  341PHE    N   3402   6.893   6.337   8.182
  341PHE    H   3403   6.948   6.306   8.105
  341PHE    CA  3404   6.800   6.444   8.142
  341PHE    CB  3405   6.823   6.473   7.994
  341PHE    CG  3406   6.954   6.545   7.965
  341PHE    CD1 3407   6.977   6.676   8.005
  341PHE    HD1 3408   6.898   6.744   8.036
  341PHE    CD2 3409   7.053   6.473   7.899
  341PHE    HD2 3410   7.021   6.379   7.853
  341PHE    CE1 3411   7.103   6.730   7.981
  341PHE    HE1 3412   7.125   6.818   8.041
  341PHE    CE2 3413   7.177   6.532   7.876
  341PHE    HE2 3414   7.245   6.473   7.814
  341PHE    CZ  3415   7.207   6.660   7.920
  341PHE    HZ  3416   7.304   6.706   7.901
  341PHE    C   3417   6.650   6.430   8.171
  341PHE    O   3418   6.573   6.525   8.158
  342ILE    N   3419   6.601   6.309   8.197
  342ILE    H   3420   6.620   6.226   8.144
  342ILE    CA  3421   6.473   6.305   8.270
  342ILE    CB  3422   6.384   6.200   8.203
  342ILE    CG1 3423   6.341   6.225   8.058
  342ILE    CG2 3424   6.258   6.175   8.285
  342ILE    CD  3425   6.288   6.095   7.997
  342ILE    C   3426   6.482   6.298   8.423
  342ILE    O   3427   6.411   6.372   8.491
  343THR    N   3428   6.569   6.216   8.481
  343THR    H   3429   6.630   6.165   8.421
  343THR    CA  3430   6.585   6.201   8.627
  343THR    CB  3431   6.687   6.091   8.660
  343THR    OG1 3432   6.813   6.127   8.604
  343THR    HG1 3433   6.831   6.065   8.528
  343THR    CG2 3434   6.628   5.955   8.624
  343THR    C   3435   6.628   6.334   8.689
  343THR    O   3436   6.553   6.379   8.774
  344ASN    N   3437   6.723   6.408   8.631
  344ASN    H   3438   6.780   6.381   8.554
  344ASN    CA  3439   6.768   6.533   8.694
  344ASN    CB  3440   6.873   6.603   8.607
  344ASN    CG  3441   6.840   6.678   8.478
  344ASN    OD1 3442   6.743   6.644   8.411
  344ASN    ND2 3443   6.913   6.785   8.450
  344ASN   HD21 3444   6.979   6.815   8.519
  344ASN   HD22 3445   6.880   6.841   8.374
  344ASN    C   3446   6.658   6.632   8.731
  344ASN    O   3447   6.625   6.652   8.848
  345ILE    N   3448   6.576   6.671   8.634
  345ILE    H   3449   6.579   6.623   8.546
  345ILE    CA  3450   6.462   6.763   8.645
  345ILE    CB  3451   6.438   6.822   8.505
  345ILE    CG1 3452   6.327   6.927   8.502
  345ILE    CG2 3453   6.425   6.714   8.397
  345ILE    CD  3454   6.325   7.014   8.375
  345ILE    C   3455   6.341   6.718   8.727
  345ILE    O   3456   6.301   6.793   8.816
  346THR    N   3457   6.297   6.594   8.706
  346THR    H   3458   6.342   6.537   8.637
  346THR    CA  3459   6.182   6.536   8.776
  346THR    CB  3460   6.155   6.397   8.716
  346THR    OG1 3461   6.270   6.312   8.723
  346THR    HG1 3462   6.319   6.320   8.636
  346THR    CG2 3463   6.095   6.405   8.576
  346THR    C   3464   6.206   6.505   8.924
  346THR    O   3465   6.121   6.553   8.998
  347LEU    N   3466   6.333   6.500   8.964
  347LEU    H   3467   6.412   6.520   8.905
  347LEU    CA  3468   6.370   6.486   9.105
  347LEU    CB  3469   6.489   6.392   9.126
  347LEU    CG  3470   6.466   6.242   9.110
  347LEU    CD1 3471   6.580   6.158   9.051
  347LEU    CD2 3472   6.444   6.180   9.248
  347LEU    C   3473   6.408   6.618   9.173
  347LEU    O   3474   6.396   6.628   9.295
  348VAL    N   3475   6.424   6.722   9.092
  348VAL    H   3476   6.460   6.710   9.000
  348VAL    CA  3477   6.438   6.860   9.141
  348VAL    CB  3478   6.564   6.930   9.090
  348VAL    CG1 3479   6.691   6.850   9.115
  348VAL    CG2 3480   6.557   7.003   8.956
  348VAL    C   3481   6.311   6.946   9.146
  348VAL    O   3482   6.299   7.035   9.230
  349LEU    N   3483   6.219   6.921   9.054
  349LEU    H   3484   6.229   6.868   8.969
  349LEU    CA  3485   6.084   6.978   9.065
  349LEU    CB  3486   6.011   6.983   8.930
  349LEU    CG  3487   6.072   7.086   8.834
  349LEU    CD1 3488   6.036   7.044   8.691
  349LEU    CD2 3489   6.019   7.227   8.862
  349LEU    C   3490   5.998   6.914   9.174
  349LEU    O   3491   5.943   6.995   9.249
  350CYS    N   3492   6.007   6.783   9.195
  350CYS    H   3493   6.035   6.733   9.113
  350CYS    CA  3494   5.946   6.699   9.299
  350CYS    CB  3495   6.000   6.558   9.270
  350CYS    SG  3496   5.931   6.421   9.368
  350CYS    C   3497   5.994   6.736   9.440
  350CYS    O   3498   6.111   6.747   9.475
  351ASP    N   3499   5.893   6.804   9.495
  351ASP    H   3500   5.816   6.840   9.443
  351ASP    CA  3501   5.889   6.835   9.638
  351ASP    CB  3502   5.759   6.911   9.668
  351ASP    CG  3503   5.745   6.967   9.810
  351ASP    OD1 3504   5.695   6.887   9.892
  351ASP    OD2 3505   5.789   7.080   9.842
  351ASP    C   3506   5.924   6.724   9.737
  351ASP    O   3507   6.028   6.738   9.801
  352SER    N   3508   5.853   6.612   9.732
  352SER    H   3509   5.781   6.607   9.663
  352SER    CA  3510   5.864   6.495   9.820
  352SER    CB  3511   5.746   6.401   9.795
  352SER    OG  3512   5.750   6.341   9.665
  352SER    HG  3513   5.730   6.406   9.592
  352SER    C   3514   5.990   6.414   9.790
  352SER    O   3515   6.043   6.356   9.885
  353CYS    N   3516   6.049   6.417   9.671
  353CYS    H   3517   5.986   6.425   9.594
  353CYS    CA  3518   6.175   6.346   9.643
  353CYS    CB  3519   6.213   6.361   9.496
  353CYS    SG  3520   6.093   6.298   9.373
  353CYS    C   3521   6.303   6.374   9.722
  353CYS    O   3522   6.316   6.476   9.789
  354ASN    N   3523   6.385   6.271   9.737
  354ASN    H   3524   6.372   6.178   9.702
  354ASN    CA  3525   6.512   6.280   9.810
  354ASN    CB  3526   6.539   6.152   9.890
  354ASN    CG  3527   6.452   6.135  10.015
  354ASN    OD1 3528   6.329   6.139  10.016
  354ASN    ND2 3529   6.525   6.101  10.121
  354ASN   HD21 3530   6.624   6.097  10.112
  354ASN   HD22 3531   6.484   6.079  10.210
  354ASN    C   3532   6.637   6.330   9.738
  354ASN    O   3533   6.666   6.307   9.621
  355GLN    N   3534   6.731   6.386   9.813
  355GLN    H   3535   6.718   6.414   9.909
  355GLN    CA  3536   6.861   6.436   9.763
  355GLN    CB  3537   6.923   6.548   9.847
  355GLN    CG  3538   7.026   6.622   9.762
  355GLN    CD  3539   7.066   6.758   9.818
  355GLN    OE1 3540   7.030   6.870   9.779
  355GLN    NE2 3541   7.154   6.762   9.918
  355GLN   HE21 3542   7.200   6.678   9.945
  355GLN   HE22 3543   7.138   6.836   9.984
  355GLN    C   3544   6.958   6.317   9.758
  355GLN    O   3545   7.038   6.303   9.666
  356THR    N   3546   6.939   6.226   9.852
  356THR    H   3547   6.878   6.237   9.931
  356THR    CA  3548   6.999   6.091   9.845
  356THR    CB  3549   6.959   6.001   9.962
  356THR    OG1 3550   6.818   5.979   9.965
  356THR    HG1 3551   6.795   5.885   9.938
  356THR    CG2 3552   7.005   6.053  10.098
  356THR    C   3553   6.978   6.004   9.722
  356THR    O   3554   7.074   5.962   9.656
  357THR    N   3555   6.854   6.004   9.673
  357THR    H   3556   6.778   6.014   9.737
  357THR    CA  3557   6.822   5.935   9.547
  357THR    CB  3558   6.674   5.901   9.536
  357THR    OG1 3559   6.609   6.018   9.587
  357THR    HG1 3560   6.514   6.026   9.555
  357THR    CG2 3561   6.650   5.781   9.628
  357THR    C   3562   6.859   6.020   9.426
  357THR    O   3563   6.940   5.967   9.351
  358LEU    N   3564   6.856   6.153   9.432
  358LEU    H   3565   6.806   6.199   9.505
  358LEU    CA  3566   6.909   6.240   9.325
  358LEU    CB  3567   6.857   6.383   9.345
  358LEU    CG  3568   6.909   6.486   9.245
  358LEU    CD1 3569   6.857   6.460   9.103
  358LEU    CD2 3570   6.872   6.626   9.293
  358LEU    C   3571   7.058   6.227   9.294
  358LEU    O   3572   7.093   6.175   9.188
  359GLN    N   3573   7.143   6.235   9.396
  359GLN    H   3574   7.105   6.252   9.487
  359GLN    CA  3575   7.287   6.207   9.385
  359GLN    CB  3576   7.364   6.247   9.512
  359GLN    CG  3577   7.360   6.396   9.544
  359GLN    CD  3578   7.427   6.431   9.677
  359GLN    OE1 3579   7.413   6.372   9.784
  359GLN    NE2 3580   7.506   6.536   9.657
  359GLN   HE21 3581   7.509   6.586   9.571
  359GLN   HE22 3582   7.570   6.552   9.732
  359GLN    C   3583   7.327   6.065   9.346
  359GLN    O   3584   7.411   6.052   9.257
  360MET    N   3585   7.253   5.965   9.393
  360MET    H   3586   7.183   5.985   9.462
  360MET    CA  3587   7.275   5.822   9.368
  360MET    CB  3588   7.185   5.735   9.455
  360MET    CG  3589   7.216   5.586   9.445
  360MET    SD  3590   7.103   5.475   9.537
  360MET    CE  3591   6.956   5.527   9.451
  360MET    C   3592   7.247   5.791   9.221
  360MET    O   3593   7.330   5.743   9.144
  361LEU    N   3594   7.129   5.829   9.175
  361LEU    H   3595   7.055   5.858   9.235
  361LEU    CA  3596   7.099   5.840   9.031
  361LEU    CB  3597   6.949   5.869   9.018
  361LEU    CG  3598   6.852   5.771   9.083
  361LEU    CD1 3599   6.707   5.820   9.074
  361LEU    CD2 3600   6.874   5.628   9.031
  361LEU    C   3601   7.188   5.920   8.936
  361LEU    O   3602   7.217   5.883   8.823
  362LEU    N   3603   7.245   6.034   8.976
  362LEU    H   3604   7.219   6.075   9.063
  362LEU    CA  3605   7.340   6.108   8.892
  362LEU    CB  3606   7.365   6.254   8.930
  362LEU    CG  3607   7.241   6.333   8.973
  362LEU    CD1 3608   7.271   6.475   9.022
  362LEU    CD2 3609   7.135   6.345   8.864
  362LEU    C   3610   7.475   6.039   8.868
  362LEU    O   3611   7.519   6.016   8.756
  363GLU    N   3612   7.527   5.975   8.972
  363GLU    H   3613   7.504   6.003   9.065
  363GLU    CA  3614   7.646   5.889   8.967
  363GLU    CB  3615   7.723   5.863   9.096
  363GLU    CG  3616   7.636   5.796   9.203
  363GLU    CD  3617   7.731   5.736   9.307
  363GLU    OE1 3618   7.711   5.763   9.428
  363GLU    OE2 3619   7.829   5.669   9.267
  363GLU    C   3620   7.646   5.763   8.880
  363GLU    O   3621   7.747   5.722   8.824
  364ILE    N   3622   7.523   5.720   8.851
  364ILE    H   3623   7.450   5.755   8.909
  364ILE    CA  3624   7.498   5.604   8.763
  364ILE    CB  3625   7.410   5.490   8.814
  364ILE    CG1 3626   7.495   5.385   8.885
  364ILE    CG2 3627   7.326   5.417   8.709
  364ILE    CD  3628   7.434   5.339   9.018
  364ILE    C   3629   7.466   5.661   8.625
  364ILE    O   3630   7.527   5.610   8.531
  365PHE    N   3631   7.376   5.757   8.613
  365PHE    H   3632   7.321   5.776   8.694
  365PHE    CA  3633   7.336   5.815   8.484
  365PHE    CB  3634   7.198   5.877   8.504
  365PHE    CG  3635   7.085   5.782   8.543
  365PHE    CD1 3636   7.076   5.654   8.490
  365PHE    HD1 3637   7.136   5.633   8.402
  365PHE    CD2 3638   6.998   5.812   8.647
  365PHE    HD2 3639   6.998   5.912   8.693
  365PHE    CE1 3640   6.983   5.563   8.539
  365PHE    HE1 3641   6.963   5.475   8.477
  365PHE    CE2 3642   6.903   5.721   8.692
  365PHE    HE2 3643   6.844   5.752   8.778
  365PHE    CZ  3644   6.895   5.592   8.642
  365PHE    HZ  3645   6.832   5.523   8.699
  365PHE    C   3646   7.437   5.898   8.404
  365PHE    O   3647   7.446   5.884   8.283
  366VAL    N   3648   7.525   5.962   8.481
  366VAL    H   3649   7.522   5.959   8.581
  366VAL    CA  3650   7.638   6.037   8.424
  366VAL    CB  3651   7.703   6.138   8.520
  366VAL    CG1 3652   7.799   6.058   8.608
  366VAL    CG2 3653   7.773   6.260   8.462
  366VAL    C   3654   7.734   5.952   8.341
  366VAL    O   3655   7.757   5.984   8.224
  367TRP    N   3656   7.761   5.832   8.391
  367TRP    H   3657   7.745   5.813   8.488
  367TRP    CA  3658   7.845   5.733   8.321
  367TRP    CB  3659   7.904   5.628   8.415
  367TRP    CG  3660   8.020   5.670   8.505
  367TRP    CD1 3661   8.005   5.668   8.637
  367TRP    HD1 3662   7.929   5.605   8.685
  367TRP    CD2 3663   8.127   5.754   8.477
  367TRP    NE1 3664   8.086   5.758   8.690
  367TRP    HE1 3665   8.100   5.760   8.789
  367TRP    CE2 3666   8.161   5.816   8.597
  367TRP    CE3 3667   8.196   5.789   8.362
  367TRP    HE3 3668   8.188   5.736   8.266
  367TRP    CZ2 3669   8.266   5.907   8.601
  367TRP    HZ2 3670   8.305   5.947   8.695
  367TRP    CZ3 3671   8.299   5.883   8.367
  367TRP    HZ3 3672   8.367   5.900   8.283
  367TRP    CH2 3673   8.336   5.943   8.486
  367TRP    HH2 3674   8.415   6.018   8.487
  367TRP    C   3675   7.765   5.668   8.208
  367TRP    O   3676   7.825   5.656   8.102
  368ILE    N   3677   7.635   5.644   8.220
  368ILE    H   3678   7.591   5.610   8.304
  368ILE    CA  3679   7.550   5.608   8.106
  368ILE    CB  3680   7.410   5.566   8.152
  368ILE    CG1 3681   7.417   5.451   8.252
  368ILE    CG2 3682   7.335   5.518   8.028
  368ILE    CD  3683   7.284   5.381   8.279
  368ILE    C   3684   7.540   5.715   7.997
  368ILE    O   3685   7.561   5.687   7.879
  369GLY    N   3686   7.524   5.841   8.036
  369GLY    H   3687   7.494   5.865   8.128
  369GLY    CA  3688   7.537   5.961   7.950
  369GLY    C   3689   7.672   5.960   7.878
  369GLY    O   3690   7.667   5.958   7.755
  370TYR    N   3691   7.780   5.933   7.950
  370TYR    H   3692   7.780   5.923   8.050
  370TYR    CA  3693   7.915   5.922   7.892
  370TYR    CB  3694   8.031   5.942   7.990
  370TYR    CG  3695   8.063   6.086   8.032
  370TYR    CD1 3696   8.031   6.136   8.157
  370TYR    HD1 3697   8.004   6.069   8.238
  370TYR    CD2 3698   8.132   6.165   7.940
  370TYR    HD2 3699   8.173   6.132   7.845
  370TYR    CE1 3700   8.057   6.270   8.185
  370TYR    HE1 3701   8.006   6.321   8.267
  370TYR    CE2 3702   8.162   6.297   7.970
  370TYR    HE2 3703   8.187   6.361   7.885
  370TYR    CZ  3704   8.128   6.348   8.095
  370TYR    OH  3705   8.142   6.482   8.115
  370TYR    HH  3706   8.058   6.523   8.150
  370TYR    C   3707   7.953   5.822   7.782
  370TYR    O   3708   8.024   5.863   7.691
  371VAL    N   3709   7.875   5.714   7.777
  371VAL    H   3710   7.828   5.669   7.853
  371VAL    CA  3711   7.885   5.620   7.665
  371VAL    CB  3712   7.813   5.493   7.712
  371VAL    CG1 3713   7.780   5.391   7.604
  371VAL    CG2 3714   7.901   5.434   7.823
  371VAL    C   3715   7.845   5.665   7.524
  371VAL    O   3716   7.891   5.614   7.422
  372SER    N   3717   7.792   5.787   7.523
  372SER    H   3718   7.743   5.825   7.602
  372SER    CA  3719   7.770   5.865   7.400
  372SER    CB  3720   7.694   5.994   7.433
  372SER    OG  3721   7.759   6.061   7.541
  372SER    HG  3722   7.705   6.044   7.624
  372SER    C   3723   7.903   5.903   7.336
  372SER    O   3724   7.923   5.882   7.217
  373SER    N   3725   8.001   5.943   7.417
  373SER    H   3726   7.993   5.936   7.517
  373SER    CA  3727   8.137   5.984   7.379
  373SER    CB  3728   8.198   6.081   7.480
  373SER    OG  3729   8.142   6.207   7.442
  373SER    HG  3730   8.187   6.236   7.358
  373SER    C   3731   8.243   5.879   7.343
  373SER    O   3732   8.246   5.774   7.406
  374GLY    N   3733   8.312   5.901   7.231
  374GLY    H   3734   8.303   5.985   7.179
  374GLY    CA  3735   8.407   5.804   7.174
  374GLY    C   3736   8.339   5.683   7.110
  374GLY    O   3737   8.331   5.670   6.988
  375VAL    N   3738   8.248   5.614   7.179
  375VAL    H   3739   8.233   5.625   7.277
  375VAL    CA  3740   8.172   5.494   7.137
  375VAL    CB  3741   8.102   5.435   7.259
  375VAL    CG1 3742   8.013   5.315   7.227
  375VAL    CG2 3743   8.202   5.388   7.366
  375VAL    C   3744   8.080   5.514   7.017
  375VAL    O   3745   8.093   5.434   6.924
  376ASN    N   3746   8.007   5.625   7.012
  376ASN    H   3747   7.972   5.666   7.096
  376ASN    CA  3748   7.931   5.663   6.892
  376ASN    CB  3749   7.800   5.738   6.919
  376ASN    CG  3750   7.697   5.678   7.015
  376ASN    OD1 3751   7.698   5.560   7.051
  376ASN    ND2 3752   7.618   5.768   7.073
  376ASN   HD21 3753   7.627   5.866   7.054
  376ASN   HD22 3754   7.549   5.732   7.136
  376ASN    C   3755   7.999   5.701   6.761
  376ASN    O   3756   7.944   5.680   6.653
  377PRO    N   3757   8.108   5.777   6.768
  377PRO    CA  3758   8.196   5.813   6.655
  377PRO    CB  3759   8.305   5.907   6.707
  377PRO    CG  3760   8.211   5.987   6.798
  377PRO    CD  3761   8.126   5.882   6.870
  377PRO    C   3762   8.255   5.680   6.608
  377PRO    O   3763   8.277   5.668   6.488
  378LEU    N   3764   8.280   5.581   6.693
  378LEU    H   3765   8.290   5.591   6.792
  378LEU    CA  3766   8.309   5.443   6.652
  378LEU    CB  3767   8.370   5.358   6.764
  378LEU    CG  3768   8.522   5.375   6.769
  378LEU    CD1 3769   8.571   5.324   6.905
  378LEU    CD2 3770   8.577   5.294   6.651
  378LEU    C   3771   8.195   5.365   6.587
  378LEU    O   3772   8.220   5.306   6.482
  379VAL    N   3773   8.073   5.365   6.641
  379VAL    H   3774   8.064   5.396   6.736
  379VAL    CA  3775   7.957   5.290   6.591
  379VAL    CB  3776   7.843   5.298   6.692
  379VAL    CG1 3777   7.712   5.234   6.647
  379VAL    CG2 3778   7.884   5.225   6.820
  379VAL    C   3779   7.914   5.331   6.449
  379VAL    O   3780   7.893   5.248   6.361
  380TYR    N   3781   7.892   5.460   6.430
  380TYR    H   3782   7.889   5.523   6.508
  380TYR    CA  3783   7.878   5.522   6.298
  380TYR    CB  3784   7.905   5.672   6.316
  380TYR    CG  3785   7.870   5.750   6.189
  380TYR    CD1 3786   7.984   5.793   6.121
  380TYR    HD1 3787   8.079   5.789   6.175
  380TYR    CD2 3788   7.739   5.763   6.144
  380TYR    HD2 3789   7.661   5.722   6.208
  380TYR    CE1 3790   7.961   5.849   5.996
  380TYR    HE1 3791   8.053   5.863   5.938
  380TYR    CE2 3792   7.719   5.831   6.024
  380TYR    HE2 3793   7.623   5.874   5.999
  380TYR    CZ  3794   7.831   5.868   5.951
  380TYR    OH  3795   7.820   5.911   5.822
  380TYR    HH  3796   7.728   5.950   5.825
  380TYR    C   3797   7.976   5.458   6.200
  380TYR    O   3798   7.926   5.374   6.125
  381THR    N   3799   8.103   5.496   6.212
  381THR    H   3800   8.133   5.572   6.269
  381THR    CA  3801   8.210   5.450   6.122
  381THR    CB  3802   8.343   5.492   6.186
  381THR    OG1 3803   8.333   5.634   6.196
  381THR    HG1 3804   8.338   5.659   6.292
  381THR    CG2 3805   8.469   5.452   6.109
  381THR    C   3806   8.217   5.298   6.104
  381THR    O   3807   8.226   5.252   5.990
  382LEU    N   3808   8.187   5.227   6.212
  382LEU    H   3809   8.186   5.264   6.305
  382LEU    CA  3810   8.176   5.081   6.200
  382LEU    CB  3811   8.164   5.003   6.331
  382LEU    CG  3812   8.305   4.962   6.373
  382LEU    CD1 3813   8.298   4.931   6.523
  382LEU    CD2 3814   8.337   4.826   6.310
  382LEU    C   3815   8.065   5.030   6.108
  382LEU    O   3816   8.097   4.945   6.025
  383PHE    N   3817   7.943   5.080   6.125
  383PHE    H   3818   7.925   5.148   6.196
  383PHE    CA  3819   7.837   5.049   6.027
  383PHE    CB  3820   7.701   5.082   6.089
  383PHE    CG  3821   7.653   4.989   6.201
  383PHE    CD1 3822   7.594   4.868   6.166
  383PHE    HD1 3823   7.582   4.869   6.058
  383PHE    CD2 3824   7.633   5.037   6.330
  383PHE    HD2 3825   7.668   5.138   6.350
  383PHE    CE1 3826   7.512   4.804   6.259
  383PHE    HE1 3827   7.432   4.744   6.217
  383PHE    CE2 3828   7.557   4.967   6.424
  383PHE    HE2 3829   7.536   5.004   6.524
  383PHE    CZ  3830   7.498   4.846   6.390
  383PHE    HZ  3831   7.437   4.798   6.467
  383PHE    C   3832   7.854   5.109   5.887
  383PHE    O   3833   7.849   5.029   5.794
  384ASN    N   3834   7.910   5.230   5.880
  384ASN    H   3835   7.961   5.278   5.952
  384ASN    CA  3836   7.936   5.291   5.749
  384ASN    CB  3837   7.963   5.438   5.780
  384ASN    CG  3838   7.963   5.538   5.664
  384ASN    OD1 3839   8.017   5.500   5.560
  384ASN    ND2 3840   7.912   5.660   5.682
  384ASN   HD21 3841   7.857   5.679   5.763
  384ASN   HD22 3842   7.941   5.726   5.613
  384ASN    C   3843   8.051   5.216   5.682
  384ASN    O   3844   8.170   5.250   5.684
  385LYS    N   3845   8.017   5.154   5.570
  385LYS    H   3846   7.929   5.174   5.526
  385LYS    CA  3847   8.107   5.073   5.487
  385LYS    CB  3848   8.014   5.005   5.386
  385LYS    CG  3849   8.089   4.910   5.293
  385LYS    CD  3850   7.989   4.842   5.199
  385LYS    CE  3851   8.055   4.714   5.149
  385LYS    NZ  3852   7.970   4.646   5.050
  385LYS    HZ1 3853   8.017   4.559   5.034
  385LYS    HZ2 3854   7.878   4.618   5.079
  385LYS    HZ3 3855   7.970   4.697   4.964
  385LYS    C   3856   8.214   5.161   5.423
  385LYS    O   3857   8.331   5.129   5.443
  386THR    N   3858   8.176   5.275   5.365
  386THR    H   3859   8.078   5.295   5.366
  386THR    CA  3860   8.270   5.368   5.302
  386THR    CB  3861   8.203   5.480   5.223
  386THR    OG1 3862   8.134   5.563   5.317
  386THR    HG1 3863   8.052   5.511   5.341
  386THR    CG2 3864   8.118   5.437   5.104
  386THR    C   3865   8.368   5.431   5.402
  386THR    O   3866   8.479   5.470   5.366
  387PHE    N   3867   8.315   5.455   5.521
  387PHE    H   3868   8.219   5.438   5.545
  387PHE    CA  3869   8.396   5.492   5.638
  387PHE    CB  3870   8.322   5.547   5.760
  387PHE    CG  3871   8.318   5.699   5.779
  387PHE    CD1 3872   8.411   5.759   5.863
  387PHE    HD1 3873   8.452   5.696   5.942
  387PHE    CD2 3874   8.241   5.773   5.691
  387PHE    HD2 3875   8.171   5.721   5.626
  387PHE    CE1 3876   8.428   5.897   5.861
  387PHE    HE1 3877   8.518   5.947   5.898
  387PHE    CE2 3878   8.243   5.912   5.696
  387PHE    HE2 3879   8.174   5.970   5.635
  387PHE    CZ  3880   8.335   5.967   5.786
  387PHE    HZ  3881   8.337   6.075   5.792
  387PHE    C   3882   8.486   5.381   5.692
  387PHE    O   3883   8.605   5.402   5.713
  388ARG    N   3884   8.433   5.258   5.696
  388ARG    H   3885   8.338   5.242   5.671
  388ARG    CA  3886   8.503   5.138   5.742
  388ARG    CB  3887   8.412   5.018   5.771
  388ARG    CG  3888   8.462   4.895   5.848
  388ARG    CD  3889   8.343   4.811   5.896
  388ARG    NE  3890   8.281   4.727   5.792
  388ARG    HE  3891   8.338   4.652   5.760
  388ARG    CZ  3892   8.163   4.743   5.731
  388ARG    NH1 3893   8.077   4.836   5.773
  388ARG   HH11 3894   8.092   4.881   5.861
  388ARG   HH12 3895   8.003   4.867   5.713
  388ARG    NH2 3896   8.151   4.687   5.610
  388ARG   HH21 3897   8.221   4.621   5.585
  388ARG   HH22 3898   8.089   4.731   5.544
  388ARG    C   3899   8.614   5.095   5.645
  388ARG    O   3900   8.722   5.050   5.683
  389ASP    N   3901   8.591   5.125   5.518
  389ASP    H   3902   8.505   5.155   5.476
  389ASP    CA  3903   8.690   5.106   5.410
  389ASP    CB  3904   8.637   5.094   5.267
  389ASP    CG  3905   8.727   5.022   5.166
  389ASP    OD1 3906   8.664   4.981   5.066
  389ASP    OD2 3907   8.847   4.997   5.187
  389ASP    C   3908   8.796   5.216   5.403
  389ASP    O   3909   8.914   5.192   5.429
  390ALA    N   3910   8.748   5.338   5.427
  390ALA    H   3911   8.651   5.357   5.410
  390ALA    CA  3912   8.840   5.452   5.436
  390ALA    CB  3913   8.757   5.580   5.429
  390ALA    C   3914   8.932   5.458   5.558
  390ALA    O   3915   9.048   5.497   5.548
  391PHE    N   3916   8.878   5.423   5.674
  391PHE    H   3917   8.781   5.396   5.672
  391PHE    CA  3918   8.960   5.403   5.795
  391PHE    CB  3919   8.856   5.390   5.906
  391PHE    CG  3920   8.903   5.368   6.050
  391PHE    CD1 3921   8.926   5.474   6.136
  391PHE    HD1 3922   8.932   5.578   6.102
  391PHE    CD2 3923   8.906   5.236   6.093
  391PHE    HD2 3924   8.899   5.167   6.009
  391PHE    CE1 3925   8.929   5.441   6.271
  391PHE    HE1 3926   8.885   5.512   6.341
  391PHE    CE2 3927   8.904   5.209   6.229
  391PHE    HE2 3928   8.917   5.104   6.253
  391PHE    CZ  3929   8.918   5.312   6.321
  391PHE    HZ  3930   8.951   5.287   6.422
  391PHE    C   3931   9.066   5.293   5.797
  391PHE    O   3932   9.182   5.333   5.811
  392GLY    N   3933   9.031   5.181   5.735
  392GLY    H   3934   8.935   5.178   5.709
  392GLY    CA  3935   9.116   5.062   5.715
  392GLY    C   3936   9.227   5.096   5.616
  392GLY    O   3937   9.343   5.067   5.648
  393ARG    N   3938   9.199   5.172   5.511
  393ARG    H   3939   9.103   5.183   5.485
  393ARG    CA  3940   9.301   5.227   5.421
  393ARG    CB  3941   9.247   5.315   5.308
  393ARG    CG  3942   9.188   5.246   5.184
  393ARG    CD  3943   9.159   5.351   5.077
  393ARG    NE  3944   9.059   5.282   4.995
  393ARG    HE  3945   9.093   5.215   4.929
  393ARG    CZ  3946   8.927   5.306   4.999
  393ARG    NH1 3947   8.882   5.410   5.071
  393ARG   HH11 3948   8.946   5.468   5.121
  393ARG   HH12 3949   8.783   5.420   5.064
  393ARG    NH2 3950   8.843   5.240   4.919
  393ARG   HH21 3951   8.883   5.172   4.858
  393ARG   HH22 3952   8.743   5.239   4.926
  393ARG    C   3953   9.411   5.305   5.494
  393ARG    O   3954   9.521   5.252   5.508
  394TYR    N   3955   9.382   5.416   5.561
  394TYR    H   3956   9.288   5.433   5.590
  394TYR    CA  3957   9.482   5.516   5.602
  394TYR    CB  3958   9.430   5.659   5.593
  394TYR    CG  3959   9.403   5.701   5.448
  394TYR    CD1 3960   9.507   5.745   5.367
  394TYR    HD1 3961   9.612   5.736   5.395
  394TYR    CD2 3962   9.271   5.698   5.404
  394TYR    HD2 3963   9.186   5.694   5.471
  394TYR    CE1 3964   9.476   5.774   5.235
  394TYR    HE1 3965   9.561   5.771   5.167
  394TYR    CE2 3966   9.241   5.739   5.274
  394TYR    HE2 3967   9.137   5.759   5.247
  394TYR    CZ  3968   9.345   5.775   5.190
  394TYR    OH  3969   9.315   5.830   5.069
  394TYR    HH  3970   9.218   5.817   5.048
  394TYR    C   3971   9.574   5.497   5.723
  394TYR    O   3972   9.665   5.576   5.750
  395ILE    N   3973   9.559   5.378   5.780
  395ILE    H   3974   9.534   5.301   5.723
  395ILE    CA  3975   9.618   5.349   5.912
  395ILE    CB  3976   9.535   5.280   6.020
  395ILE    CG1 3977   9.398   5.350   6.022
  395ILE    CG2 3978   9.599   5.303   6.157
  395ILE    CD  3979   9.294   5.274   6.104
  395ILE    C   3980   9.746   5.270   5.886
  395ILE    O   3981   9.752   5.147   5.891
  396THR    N   3982   9.849   5.348   5.854
  396THR    H   3983   9.861   5.446   5.873
  396THR    CA  3984   9.974   5.289   5.802
  396THR    CB  3985   9.971   5.224   5.664
  396THR    OG1 3986   9.886   5.294   5.572
  396THR    HG1 3987   9.889   5.259   5.478
  396THR    CG2 3988   9.954   5.073   5.679
  396THR    C   3989  10.086   5.394   5.802
  396THR    O   3990  10.083   5.486   5.721
  397CYS    N   3991  10.161   5.393   5.911
  397CYS    H   3992  10.126   5.341   5.989
  397CYS    CA  3993  10.286   5.470   5.918
  397CYS    CB  3994  10.277   5.561   6.041
  397CYS    SG  3995  10.414   5.680   6.063
  397CYS    HG  3996  10.385   5.733   5.944
  397CYS    C   3997  10.418   5.393   5.914
  397CYS    O   3998  10.523   5.442   5.872
  398ASN    N   3999  10.409   5.278   5.979
  398ASN    H   4000  10.328   5.248   6.030
  398ASN    CA  4001  10.517   5.178   5.968
  398ASN    CB  4002  10.506   5.066   6.072
  398ASN    CG  4003  10.632   4.980   6.076
  398ASN    OD1 4004  10.745   5.028   6.069
  398ASN    ND2 4005  10.625   4.853   6.116
  398ASN   HD21 4006  10.540   4.801   6.115
  398ASN   HD22 4007  10.711   4.809   6.141
  398ASN    C   4008  10.543   5.127   5.827
  398ASN    O   4009  10.636   5.177   5.765
  399TYR    N   4010  10.471   5.027   5.776
  399TYR    H   4011  10.404   4.981   5.834
  399TYR    CA  4012  10.490   4.975   5.639
  399TYR    CB  4013  10.470   4.825   5.617
  399TYR    CG  4014  10.578   4.744   5.688
  399TYR    CD1 4015  10.550   4.687   5.812
  399TYR    HD1 4016  10.482   4.730   5.886
  399TYR    CD2 4017  10.698   4.715   5.625
  399TYR    HD2 4018  10.724   4.766   5.532
  399TYR    CE1 4019  10.641   4.604   5.876
  399TYR    HE1 4020  10.633   4.587   5.983
  399TYR    CE2 4021  10.777   4.615   5.679
  399TYR    HE2 4022  10.857   4.574   5.616
  399TYR    CZ  4023  10.751   4.560   5.804
  399TYR    OH  4024  10.812   4.444   5.842
  399TYR    HH  4025  10.899   4.443   5.794
  399TYR    C   4026  10.399   5.050   5.542
  399TYR    O   4027  10.281   5.018   5.537
  400ARG    N   4028  10.461   5.151   5.481
  400ARG    H   4029  10.552   5.177   5.513
  400ARG    CA  4030  10.414   5.228   5.364
  400ARG    CB  4031  10.317   5.332   5.418
  400ARG    CG  4032  10.227   5.394   5.310
  400ARG    CD  4033  10.175   5.534   5.342
  400ARG    NE  4034  10.068   5.542   5.443
  400ARG    HE  4035  10.069   5.471   5.513
  400ARG    CZ  4036   9.959   5.619   5.438
  400ARG    NH1 4037   9.951   5.715   5.344
  400ARG   HH11 4038  10.025   5.721   5.278
  400ARG   HH12 4039   9.889   5.791   5.365
  400ARG    NH2 4040   9.853   5.581   5.511
  400ARG   HH21 4041   9.870   5.498   5.566
  400ARG   HH22 4042   9.768   5.632   5.517
  400ARG    C   4043  10.534   5.310   5.314
  400ARG    O1  4044  10.602   5.368   5.401
  400ARG    O2  4045  10.551   5.320   5.191
   9.76242   9.76242  15.69659   0.00000   0.00000   0.00000   0.00000   0.00000   0.00000
