# Supplementary material for: Free energy calculations of the functional selectivity of 5-HT2B G protein-coupled receptor
Source: PLoS One. 2020 Dec 9;15(12):e0243313. doi: 10.1371/journal.pone.0243313 (PMC7725398; doi:10.1371/journal.pone.0243313)
Supplement: S1 File — Zip archive containing input files for simulation of the APO, LSD, and LIS systems. (ZIP) [file pone.0243313.s001.zip › LIS/LIS_intial.gro]

MEMBRANE PROTEIN in water
30461
   41GLU      N    1   7.009   5.064   8.521
   41GLU     H1    2   6.948   5.130   8.476
   41GLU     H2    3   7.077   5.113   8.575
   41GLU     H3    4   7.057   5.014   8.448
   41GLU     CA    5   6.928   4.974   8.604
   41GLU     CB    6   6.777   4.992   8.584
   41GLU     CG    7   6.727   5.003   8.441
   41GLU     CD    8   6.761   5.137   8.375
   41GLU    OE1    9   6.772   5.237   8.446
   41GLU    OE2   10   6.796   5.132   8.254
   41GLU      C   11   6.971   4.828   8.592
   41GLU      O   12   7.076   4.806   8.531
   42GLU      N   13   6.907   4.737   8.667
   42GLU      H   14   6.809   4.742   8.686
   42GLU     CA   15   6.958   4.598   8.668
   42GLU     CB   16   6.941   4.517   8.797
   42GLU     CG   17   7.043   4.403   8.807
   42GLU     CD   18   7.188   4.421   8.757
   42GLU    OE1   19   7.279   4.416   8.842
   42GLU    OE2   20   7.215   4.410   8.634
   42GLU      C   21   6.909   4.526   8.545
   42GLU      O   22   6.792   4.533   8.512
   43MET      N   23   7.014   4.511   8.467
   43MET      H   24   7.100   4.484   8.514
   43MET     CA   25   7.005   4.502   8.321
   43MET     CB   26   6.951   4.634   8.264
   43MET     CG   27   6.865   4.605   8.141
   43MET     SD   28   6.805   4.757   8.059
   43MET     CE   29   6.662   4.785   8.161
   43MET      C   30   7.138   4.463   8.255
   43MET      O   31   7.175   4.513   8.149
   44LYS      N   32   7.204   4.363   8.312
   44LYS      H   33   7.189   4.331   8.406
   44LYS     CA   34   7.296   4.282   8.229
   44LYS     CB   35   7.396   4.198   8.307
   44LYS     CG   36   7.449   4.275   8.429
   44LYS     CD   37   7.540   4.395   8.403
   44LYS     CE   38   7.525   4.504   8.510
   44LYS     NZ   39   7.515   4.454   8.648
   44LYS    HZ1   40   7.571   4.372   8.663
   44LYS    HZ2   41   7.545   4.525   8.714
   44LYS    HZ3   42   7.419   4.433   8.672
   44LYS      C   43   7.213   4.197   8.130
   44LYS      O   44   7.267   4.144   8.033
   45GLN      N   45   7.080   4.198   8.148
   45GLN      H   46   7.045   4.174   8.238
   45GLN     CA   47   6.978   4.189   8.040
   45GLN     CB   48   6.846   4.254   8.078
   45GLN     CG   49   6.768   4.166   8.174
   45GLN     CD   50   6.751   4.224   8.314
   45GLN    OE1   51   6.688   4.326   8.334
   45GLN    NE2   52   6.804   4.153   8.410
   45GLN   HE21   53   6.852   4.066   8.385
   45GLN   HE22   54   6.824   4.192   8.502
   45GLN      C   55   7.016   4.240   7.899
   45GLN      O   56   6.954   4.197   7.802
   46ILE      N   57   7.109   4.335   7.893
   46ILE      H   58   7.138   4.385   7.974
   46ILE     CA   59   7.181   4.365   7.768
   46ILE     CB   60   7.166   4.513   7.728
   46ILE    CG1   61   7.020   4.563   7.730
   46ILE    CG2   62   7.233   4.543   7.595
   46ILE     CD   63   6.927   4.490   7.632
   46ILE      C   64   7.330   4.326   7.786
   46ILE      O   65   7.405   4.400   7.851
   47VAL      N   66   7.363   4.204   7.743
   47VAL      H   67   7.294   4.151   7.691
   47VAL     CA   68   7.505   4.160   7.730
   47VAL     CB   69   7.548   4.026   7.794
   47VAL    CG1   70   7.527   4.021   7.945
   47VAL    CG2   71   7.496   3.901   7.723
   47VAL      C   72   7.554   4.158   7.584
   47VAL      O   73   7.672   4.133   7.559
   48GLU      N   74   7.460   4.172   7.490
   48GLU      H   75   7.362   4.160   7.510
   48GLU     CA   76   7.488   4.182   7.346
   48GLU     CB   77   7.360   4.194   7.260
   48GLU     CG   78   7.233   4.249   7.326
   48GLU     CD   79   7.160   4.142   7.408
   48GLU    OE1   80   7.082   4.066   7.349
   48GLU    OE2   81   7.190   4.132   7.530
   48GLU      C   82   7.590   4.291   7.309
   48GLU      O   83   7.559   4.410   7.302
   49GLU      N   84   7.715   4.248   7.320
   49GLU      H   85   7.739   4.183   7.393
   49GLU     CA   86   7.828   4.307   7.247
   49GLU     CB   87   7.959   4.238   7.289
   49GLU     CG   88   8.082   4.279   7.207
   49GLU     CD   89   8.099   4.431   7.194
   49GLU    OE1   90   8.144   4.492   7.293
   49GLU    OE2   91   8.058   4.483   7.088
   49GLU      C   92   7.795   4.283   7.099
   49GLU      O   93   7.771   4.169   7.057
   50GLN      N   94   7.797   4.392   7.024
   50GLN      H   95   7.874   4.457   7.036
   50GLN     CA   96   7.711   4.408   6.905
   50GLN     CB   97   7.695   4.558   6.875
   50GLN     CG   98   7.618   4.633   6.985
   50GLN     CD   99   7.469   4.596   6.996
   50GLN    OE1  100   7.386   4.630   6.912
   50GLN    NE2  101   7.429   4.524   7.097
   50GLN   HE21  102   7.492   4.493   7.169
   50GLN   HE22  103   7.333   4.499   7.099
   50GLN      C  104   7.738   4.323   6.780
   50GLN      O  105   7.689   4.353   6.670
   51GLY      N  106   7.806   4.211   6.800
   51GLY      H  107   7.821   4.184   6.897
   51GLY     CA  108   7.832   4.103   6.702
   51GLY      C  109   7.896   4.141   6.569
   51GLY      O  110   7.872   4.072   6.470
   52ASN      N  111   7.979   4.246   6.568
   52ASN      H  112   8.004   4.291   6.654
   52ASN     CA  113   8.039   4.305   6.445
   52ASN     CB  114   8.142   4.204   6.388
   52ASN     CG  115   8.216   4.240   6.260
   52ASN    OD1  116   8.179   4.203   6.148
   52ASN    ND2  117   8.333   4.298   6.271
   52ASN   HD21  118   8.372   4.318   6.361
   52ASN   HD22  119   8.379   4.323   6.188
   52ASN      C  120   7.924   4.341   6.347
   52ASN      O  121   7.912   4.280   6.240
   53LYS      N  122   7.835   4.431   6.388
   53LYS      H  123   7.853   4.491   6.466
   53LYS     CA  124   7.704   4.457   6.321
   53LYS     CB  125   7.608   4.528   6.417
   53LYS     CG  126   7.462   4.491   6.388
   53LYS     CD  127   7.364   4.603   6.424
   53LYS     CE  128   7.337   4.619   6.573
   53LYS     NZ  129   7.454   4.663   6.649
   53LYS    HZ1  130   7.433   4.667   6.747
   53LYS    HZ2  131   7.532   4.602   6.636
   53LYS    HZ3  132   7.487   4.754   6.621
   53LYS      C  133   7.708   4.530   6.187
   53LYS      O  134   7.608   4.586   6.138
   54LEU      N  135   7.804   4.483   6.109
   54LEU      H  136   7.864   4.412   6.148
   54LEU     CA  137   7.836   4.519   5.970
   54LEU     CB  138   7.975   4.455   5.957
   54LEU     CG  139   8.053   4.458   5.827
   54LEU    CD1  140   8.051   4.595   5.760
   54LEU    CD2  141   8.197   4.419   5.860
   54LEU      C  142   7.729   4.480   5.865
   54LEU      O  143   7.725   4.537   5.757
   55HIS      N  144   7.617   4.430   5.919
   55HIS      H  145   7.595   4.455   6.013
   55HIS     CA  146   7.508   4.363   5.846
   55HIS     CB  147   7.404   4.310   5.945
   55HIS     CG  148   7.424   4.161   5.973
   55HIS    ND1  149   7.464   4.107   6.089
   55HIS    CD2  150   7.383   4.063   5.893
   55HIS    HD2  151   7.358   4.074   5.787
   55HIS    CE1  152   7.442   3.976   6.080
   55HIS    HE1  153   7.454   3.905   6.162
   55HIS    NE2  154   7.392   3.949   5.960
   55HIS    HE2  155   7.356   3.860   5.929
   55HIS      C  156   7.440   4.437   5.731
   55HIS      O  157   7.426   4.387   5.620
   56TRP      N  158   7.424   4.566   5.753
   56TRP      H  159   7.446   4.607   5.842
   56TRP     CA  160   7.352   4.656   5.661
   56TRP     CB  161   7.284   4.766   5.745
   56TRP     CG  162   7.215   4.708   5.870
   56TRP    CD1  163   7.278   4.694   5.987
   56TRP    HD1  164   7.355   4.761   6.026
   56TRP    CD2  165   7.114   4.612   5.870
   56TRP    NE1  166   7.231   4.587   6.052
   56TRP    HE1  167   7.270   4.549   6.136
   56TRP    CE2  168   7.132   4.534   5.983
   56TRP    CE3  169   7.013   4.582   5.780
   56TRP    HE3  170   6.988   4.653   5.701
   56TRP    CZ2  171   7.056   4.419   6.000
   56TRP    HZ2  172   7.081   4.348   6.079
   56TRP    CZ3  173   6.934   4.469   5.799
   56TRP    HZ3  174   6.848   4.449   5.735
   56TRP    CH2  175   6.958   4.385   5.908
   56TRP    HH2  176   6.908   4.288   5.913
   56TRP      C  177   7.438   4.709   5.545
   56TRP      O  178   7.382   4.751   5.444
   57ALA      N  179   7.567   4.675   5.547
   57ALA      H  180   7.600   4.605   5.611
   57ALA     CA  181   7.675   4.743   5.472
   57ALA     CB  182   7.811   4.684   5.507
   57ALA      C  183   7.670   4.772   5.322
   57ALA      O  184   7.733   4.867   5.278
   58ALA      N  185   7.590   4.700   5.245
   58ALA      H  186   7.559   4.608   5.268
   58ALA     CA  187   7.576   4.735   5.102
   58ALA     CB  188   7.647   4.635   5.012
   58ALA      C  189   7.436   4.766   5.049
   58ALA      O  190   7.423   4.781   4.927
   59LEU      N  191   7.334   4.789   5.131
   59LEU      H  192   7.309   4.723   5.203
   59LEU     CA  193   7.237   4.895   5.091
   59LEU     CB  194   7.136   4.949   5.194
   59LEU     CG  195   7.021   4.863   5.240
   59LEU    CD1  196   6.910   4.955   5.289
   59LEU    CD2  197   6.979   4.766   5.129
   59LEU      C  198   7.319   5.021   5.065
   59LEU      O  199   7.355   5.046   4.951
   60LEU      N  200   7.399   5.035   5.169
   60LEU      H  201   7.382   4.977   5.249
   60LEU     CA  202   7.502   5.133   5.194
   60LEU     CB  203   7.561   5.116   5.334
   60LEU     CG  204   7.483   5.058   5.454
   60LEU    CD1  205   7.544   5.104   5.587
   60LEU    CD2  206   7.331   5.070   5.462
   60LEU      C  207   7.609   5.144   5.082
   60LEU      O  208   7.668   5.250   5.066
   61ILE      N  209   7.626   5.041   5.000
   61ILE      H  210   7.591   4.952   5.030
   61ILE     CA  211   7.718   5.039   4.884
   61ILE     CB  212   7.839   4.956   4.927
   61ILE    CG1  213   7.908   5.024   5.045
   61ILE    CG2  214   7.936   4.936   4.812
   61ILE     CD  215   7.996   4.929   5.127
   61ILE      C  216   7.658   4.992   4.749
   61ILE      O  217   7.658   5.063   4.650
   62LEU      N  218   7.612   4.868   4.748
   62LEU      H  219   7.600   4.817   4.834
   62LEU     CA  220   7.561   4.791   4.632
   62LEU     CB  221   7.591   4.649   4.679
   62LEU     CG  222   7.519   4.530   4.620
   62LEU    CD1  223   7.559   4.506   4.476
   62LEU    CD2  224   7.548   4.410   4.705
   62LEU      C  225   7.415   4.822   4.591
   62LEU      O  226   7.370   4.778   4.486
   63MET      N  227   7.337   4.884   4.681
   63MET      H  228   7.339   4.858   4.778
   63MET     CA  229   7.228   4.973   4.635
   63MET     CB  230   7.136   5.020   4.749
   63MET     CG  231   6.997   4.963   4.776
   63MET     SD  232   6.917   5.060   4.908
   63MET     CE  233   6.774   4.959   4.939
   63MET      C  234   7.287   5.100   4.575
   63MET      O  235   7.285   5.125   4.455
   64VAL      N  236   7.359   5.162   4.665
   64VAL      H  237   7.378   5.113   4.750
   64VAL     CA  238   7.407   5.300   4.667
   64VAL     CB  239   7.423   5.316   4.819
   64VAL    CG1  240   7.506   5.428   4.878
   64VAL    CG2  241   7.285   5.331   4.879
   64VAL      C  242   7.523   5.321   4.569
   64VAL      O  243   7.512   5.282   4.453
   65ILE      N  244   7.641   5.346   4.624
   65ILE      H  245   7.656   5.319   4.719
   65ILE     CA  246   7.762   5.397   4.556
   65ILE     CB  247   7.879   5.381   4.655
   65ILE    CG1  248   7.844   5.453   4.783
   65ILE    CG2  249   8.010   5.442   4.608
   65ILE     CD  250   7.876   5.357   4.894
   65ILE      C  251   7.792   5.326   4.424
   65ILE      O  252   7.784   5.389   4.318
   66ILE      N  253   7.774   5.195   4.427
   66ILE      H  254   7.732   5.149   4.506
   66ILE     CA  255   7.802   5.110   4.311
   66ILE     CB  256   7.837   4.970   4.361
   66ILE    CG1  257   7.953   4.980   4.462
   66ILE    CG2  258   7.858   4.879   4.242
   66ILE     CD  259   8.031   4.852   4.483
   66ILE      C  260   7.702   5.124   4.193
   66ILE      O  261   7.744   5.190   4.096
   67PRO      N  262   7.574   5.081   4.198
   67PRO     CA  263   7.478   5.104   4.089
   67PRO     CB  264   7.346   5.047   4.139
   67PRO     CG  265   7.393   4.927   4.216
   67PRO     CD  266   7.511   4.987   4.292
   67PRO      C  267   7.461   5.252   4.054
   67PRO      O  268   7.467   5.288   3.936
   68THR      N  269   7.465   5.333   4.160
   68THR      H  270   7.450   5.297   4.252
   68THR     CA  271   7.469   5.480   4.153
   68THR     CB  272   7.475   5.537   4.295
   68THR    OG1  273   7.341   5.541   4.344
   68THR    HG1  274   7.335   5.587   4.433
   68THR    CG2  275   7.547   5.669   4.321
   68THR      C  276   7.576   5.533   4.056
   68THR      O  277   7.548   5.567   3.941
   69ILE      N  278   7.701   5.516   4.095
   69ILE      H  279   7.728   5.464   4.177
   69ILE     CA  280   7.811   5.569   4.012
   69ILE     CB  281   7.929   5.614   4.097
   69ILE    CG1  282   7.882   5.693   4.219
   69ILE    CG2  283   8.015   5.711   4.016
   69ILE     CD  284   7.958   5.641   4.339
   69ILE      C  285   7.846   5.481   3.892
   69ILE      O  286   7.905   5.530   3.796
   70GLY      N  287   7.785   5.362   3.887
   70GLY      H  288   7.762   5.312   3.971
   70GLY     CA  289   7.769   5.282   3.764
   70GLY      C  290   7.717   5.366   3.648
   70GLY      O  291   7.789   5.393   3.552
   71GLY      N  292   7.609   5.435   3.681
   71GLY      H  293   7.561   5.420   3.768
   71GLY     CA  294   7.551   5.538   3.593
   71GLY      C  295   7.630   5.667   3.581
   71GLY      O  296   7.652   5.716   3.471
   72ASN      N  297   7.676   5.718   3.693
   72ASN      H  298   7.641   5.685   3.782
   72ASN     CA  299   7.745   5.848   3.696
   72ASN     CB  300   7.752   5.894   3.841
   72ASN     CG  301   7.609   5.899   3.893
   72ASN    OD1  302   7.518   5.937   3.825
   72ASN    ND2  303   7.582   5.849   4.010
   72ASN   HD21  304   7.650   5.819   4.076
   72ASN   HD22  305   7.484   5.834   4.024
   72ASN      C  306   7.880   5.858   3.624
   72ASN      O  307   7.903   5.957   3.555
   73THR      N  308   7.948   5.743   3.619
   73THR      H  309   7.932   5.672   3.689
   73THR     CA  310   8.061   5.713   3.526
   73THR     CB  311   8.092   5.562   3.526
   73THR    OG1  312   8.125   5.524   3.658
   73THR    HG1  313   8.040   5.504   3.710
   73THR    CG2  314   8.200   5.515   3.428
   73THR      C  315   8.019   5.749   3.384
   73THR      O  316   8.049   5.858   3.334
   74LEU      N  317   7.913   5.679   3.346
   74LEU      H  318   7.864   5.623   3.413
   74LEU     CA  319   7.852   5.680   3.214
   74LEU     CB  320   7.743   5.575   3.215
   74LEU     CG  321   7.805   5.438   3.218
   74LEU    CD1  322   7.694   5.335   3.232
   74LEU    CD2  323   7.892   5.422   3.093
   74LEU      C  324   7.792   5.813   3.174
   74LEU      O  325   7.820   5.860   3.064
   75VAL      N  326   7.711   5.870   3.261
   75VAL      H  327   7.681   5.822   3.344
   75VAL     CA  328   7.642   5.995   3.227
   75VAL     CB  329   7.531   6.028   3.326
   75VAL    CG1  330   7.449   6.147   3.278
   75VAL    CG2  331   7.443   5.907   3.353
   75VAL      C  332   7.741   6.110   3.207
   75VAL      O  333   7.756   6.147   3.091
   76ILE      N  334   7.829   6.136   3.304
   76ILE      H  335   7.838   6.080   3.387
   76ILE     CA  336   7.930   6.243   3.285
   76ILE     CB  337   8.007   6.280   3.412
   76ILE    CG1  338   7.914   6.307   3.528
   76ILE    CG2  339   8.092   6.405   3.393
   76ILE     CD  340   7.983   6.267   3.658
   76ILE      C  341   8.028   6.207   3.173
   76ILE      O  342   8.058   6.296   3.094
   77LEU      N  343   8.059   6.078   3.156
   77LEU      H  344   8.051   6.010   3.230
   77LEU     CA  345   8.123   6.026   3.033
   77LEU     CB  346   8.128   5.873   3.035
   77LEU     CG  347   8.266   5.816   3.065
   77LEU    CD1  348   8.255   5.672   3.113
   77LEU    CD2  349   8.349   5.820   2.938
   77LEU      C  350   8.047   6.070   2.907
   77LEU      O  351   8.080   6.174   2.853
   78ALA      N  352   7.929   6.016   2.886
   78ALA      H  353   7.885   5.958   2.957
   78ALA     CA  354   7.848   6.039   2.766
   78ALA     CB  355   7.731   5.943   2.764
   78ALA      C  356   7.804   6.183   2.737
   78ALA      O  357   7.822   6.229   2.624
   79VAL      N  358   7.773   6.258   2.843
   79VAL      H  359   7.770   6.218   2.935
   79VAL     CA  360   7.741   6.403   2.834
   79VAL     CB  361   7.734   6.465   2.975
   79VAL    CG1  362   7.723   6.617   2.968
   79VAL    CG2  363   7.621   6.409   3.060
   79VAL      C  364   7.855   6.476   2.762
   79VAL      O  365   7.835   6.553   2.668
   80SER      N  366   7.970   6.456   2.826
   80SER      H  367   7.975   6.405   2.911
   80SER     CA  368   8.098   6.508   2.779
   80SER     CB  369   8.211   6.470   2.873
   80SER     OG  370   8.175   6.508   3.005
   80SER     HG  371   8.137   6.425   3.052
   80SER      C  372   8.128   6.451   2.641
   80SER      O  373   8.103   6.521   2.545
   81LEU      N  374   8.123   6.320   2.636
   81LEU      H  375   8.096   6.266   2.717
   81LEU     CA  376   8.159   6.239   2.519
   81LEU     CB  377   8.161   6.094   2.565
   81LEU     CG  378   8.303   6.049   2.597
   81LEU    CD1  379   8.385   6.069   2.471
   81LEU    CD2  380   8.361   6.116   2.721
   81LEU      C  381   8.089   6.262   2.385
   81LEU      O  382   8.121   6.365   2.327
   82GLU      N  383   8.023   6.166   2.322
   82GLU      H  384   8.020   6.071   2.356
   82GLU     CA  385   7.970   6.187   2.184
   82GLU     CB  386   7.846   6.101   2.158
   82GLU     CG  387   7.876   5.952   2.151
   82GLU     CD  388   7.984   5.918   2.049
   82GLU    OE1  389   7.958   5.936   1.928
   82GLU    OE2  390   8.086   5.861   2.093
   82GLU      C  391   7.928   6.330   2.148
   82GLU      O  392   7.849   6.390   2.220
   83LYS      N  393   7.978   6.383   2.036
   83LYS      H  394   8.072   6.356   2.006
   83LYS     CA  395   7.931   6.510   1.973
   83LYS     CB  396   7.963   6.520   1.823
   83LYS     CG  397   8.105   6.517   1.767
   83LYS     CD  398   8.187   6.644   1.780
   83LYS     CE  399   8.288   6.643   1.894
   83LYS     NZ  400   8.229   6.688   2.020
   83LYS    HZ1  401   8.292   6.673   2.096
   83LYS    HZ2  402   8.214   6.788   2.016
   83LYS    HZ3  403   8.142   6.644   2.039
   83LYS      C  404   7.778   6.513   1.977
   83LYS      O  405   7.720   6.590   2.053
   84LYS      N  406   7.733   6.395   1.938
   84LYS      H  407   7.802   6.328   1.911
   84LYS     CA  408   7.598   6.340   1.931
   84LYS     CB  409   7.618   6.196   1.880
   84LYS     CG  410   7.700   6.179   1.751
   84LYS     CD  411   7.741   6.032   1.734
   84LYS     CE  412   7.810   5.993   1.602
   84LYS     NZ  413   7.721   5.991   1.485
   84LYS    HZ1  414   7.767   5.951   1.406
   84LYS    HZ2  415   7.640   5.934   1.509
   84LYS    HZ3  416   7.690   6.083   1.464
   84LYS      C  417   7.519   6.344   2.064
   84LYS      O  418   7.406   6.299   2.069
   85LEU      N  419   7.586   6.386   2.171
   85LEU      H  420   7.686   6.393   2.168
   85LEU     CA  421   7.534   6.406   2.308
   85LEU     CB  422   7.599   6.306   2.400
   85LEU     CG  423   7.515   6.182   2.398
   85LEU    CD1  424   7.589   6.082   2.484
   85LEU    CD2  425   7.373   6.209   2.447
   85LEU      C  426   7.558   6.538   2.381
   85LEU      O  427   7.509   6.554   2.492
   86GLN      N  428   7.638   6.627   2.326
   86GLN      H  429   7.681   6.611   2.236
   86GLN     CA  430   7.667   6.756   2.391
   86GLN     CB  431   7.788   6.816   2.320
   86GLN     CG  432   7.915   6.802   2.404
   86GLN     CD  433   8.018   6.736   2.315
   86GLN    OE1  434   8.098   6.795   2.244
   86GLN    NE2  435   8.005   6.607   2.308
   86GLN   HE21  436   7.925   6.564   2.352
   86GLN   HE22  437   8.085   6.547   2.313
   86GLN      C  438   7.549   6.855   2.399
   86GLN      O  439   7.563   6.975   2.382
   87TYR      N  440   7.431   6.804   2.433
   87TYR      H  441   7.426   6.709   2.464
   87TYR     CA  442   7.310   6.885   2.453
   87TYR     CB  443   7.184   6.800   2.470
   87TYR     CG  444   7.139   6.694   2.369
   87TYR    CD1  445   7.021   6.631   2.405
   87TYR    HD1  446   6.955   6.679   2.477
   87TYR    CD2  447   7.223   6.634   2.276
   87TYR    HD2  448   7.303   6.690   2.228
   87TYR    CE1  449   6.987   6.507   2.353
   87TYR    HE1  450   6.889   6.466   2.375
   87TYR    CE2  451   7.190   6.509   2.227
   87TYR    HE2  452   7.257   6.463   2.152
   87TYR     CZ  453   7.073   6.445   2.264
   87TYR     OH  454   7.046   6.319   2.223
   87TYR     HH  455   7.094   6.308   2.134
   87TYR      C  456   7.319   6.967   2.583
   87TYR      O  457   7.379   6.923   2.681
   88ALA      N  458   7.241   7.074   2.591
   88ALA      H  459   7.164   7.086   2.525
   88ALA     CA  460   7.232   7.157   2.714
   88ALA     CB  461   7.145   7.276   2.687
   88ALA      C  462   7.165   7.082   2.829
   88ALA      O  463   7.220   7.075   2.940
   89THR      N  464   7.057   7.015   2.790
   89THR      H  465   7.007   7.047   2.708
   89THR     CA  466   6.989   6.906   2.862
   89THR     CB  467   6.924   6.813   2.757
   89THR    OG1  468   6.853   6.886   2.657
   89THR    HG1  469   6.914   6.930   2.585
   89THR    CG2  470   6.836   6.706   2.822
   89THR      C  471   7.091   6.815   2.931
   89THR      O  472   7.084   6.792   3.052
   90ASN      N  473   7.196   6.785   2.856
   90ASN      H  474   7.218   6.835   2.773
   90ASN     CA  475   7.294   6.682   2.891
   90ASN     CB  476   7.345   6.617   2.761
   90ASN     CG  477   7.230   6.554   2.681
   90ASN    OD1  478   7.113   6.549   2.716
   90ASN    ND2  479   7.265   6.487   2.576
   90ASN   HD21  480   7.363   6.480   2.552
   90ASN   HD22  481   7.195   6.449   2.516
   90ASN      C  482   7.404   6.730   2.984
   90ASN      O  483   7.438   6.654   3.072
   91TYR      N  484   7.451   6.855   2.977
   91TYR      H  485   7.457   6.904   2.891
   91TYR     CA  486   7.533   6.907   3.090
   91TYR     CB  487   7.617   7.032   3.066
   91TYR     CG  488   7.669   7.032   2.925
   91TYR    CD1  489   7.764   6.942   2.878
   91TYR    HD1  490   7.827   6.886   2.946
   91TYR    CD2  491   7.596   7.111   2.840
   91TYR    HD2  492   7.523   7.182   2.880
   91TYR    CE1  493   7.786   6.933   2.741
   91TYR    HE1  494   7.845   6.849   2.703
   91TYR    CE2  495   7.614   7.098   2.707
   91TYR    HE2  496   7.529   7.118   2.643
   91TYR     CZ  497   7.715   7.017   2.657
   91TYR     OH  498   7.771   7.063   2.543
   91TYR     HH  499   7.856   7.012   2.529
   91TYR      C  500   7.454   6.935   3.217
   91TYR      O  501   7.506   6.925   3.328
   92PHE      N  502   7.327   6.970   3.198
   92PHE      H  503   7.291   7.002   3.109
   92PHE     CA  504   7.234   6.974   3.311
   92PHE     CB  505   7.105   7.043   3.264
   92PHE     CG  506   7.018   7.073   3.385
   92PHE    CD1  507   7.053   7.179   3.468
   92PHE    HD1  508   7.083   7.274   3.424
   92PHE    CD2  509   6.961   6.960   3.442
   92PHE    HD2  510   6.936   6.878   3.376
   92PHE    CE1  511   7.043   7.164   3.605
   92PHE    HE1  512   7.063   7.248   3.671
   92PHE    CE2  513   6.955   6.944   3.578
   92PHE    HE2  514   6.936   6.844   3.619
   92PHE     CZ  515   6.997   7.046   3.660
   92PHE     HZ  516   6.988   7.035   3.767
   92PHE      C  517   7.220   6.834   3.376
   92PHE      O  518   7.234   6.815   3.496
   93LEU      N  519   7.213   6.733   3.290
   93LEU      H  520   7.179   6.750   3.197
   93LEU     CA  521   7.224   6.591   3.326
   93LEU     CB  522   7.164   6.525   3.203
   93LEU     CG  523   7.173   6.375   3.185
   93LEU    CD1  524   7.098   6.296   3.291
   93LEU    CD2  525   7.108   6.355   3.051
   93LEU      C  526   7.363   6.539   3.370
   93LEU      O  527   7.373   6.447   3.451
   94MET      N  528   7.471   6.600   3.320
   94MET      H  529   7.468   6.632   3.224
   94MET     CA  530   7.606   6.591   3.381
   94MET     CB  531   7.711   6.675   3.308
   94MET     CG  532   7.850   6.665   3.370
   94MET     SD  533   7.963   6.794   3.308
   94MET     CE  534   8.096   6.774   3.424
   94MET      C  535   7.600   6.644   3.523
   94MET      O  536   7.629   6.567   3.612
   95SER      N  537   7.544   6.763   3.542
   95SER      H  538   7.526   6.824   3.464
   95SER     CA  539   7.522   6.820   3.677
   95SER     CB  540   7.448   6.952   3.663
   95SER     OG  541   7.452   7.027   3.785
   95SER     HG  542   7.507   7.110   3.767
   95SER      C  543   7.442   6.727   3.769
   95SER      O  544   7.457   6.733   3.891
   96LEU      N  545   7.350   6.651   3.709
   96LEU      H  546   7.314   6.676   3.618
   96LEU     CA  547   7.283   6.536   3.772
   96LEU     CB  548   7.163   6.497   3.684
   96LEU     CG  549   7.099   6.365   3.725
   96LEU    CD1  550   7.033   6.368   3.863
   96LEU    CD2  551   7.009   6.315   3.614
   96LEU      C  552   7.376   6.419   3.805
   96LEU      O  553   7.409   6.402   3.921
   97ALA      N  554   7.444   6.366   3.705
   97ALA      H  555   7.422   6.387   3.609
   97ALA     CA  556   7.544   6.260   3.726
   97ALA     CB  557   7.600   6.223   3.592
   97ALA      C  558   7.660   6.297   3.818
   97ALA      O  559   7.721   6.210   3.879
   98VAL      N  560   7.698   6.423   3.813
   98VAL      H  561   7.672   6.479   3.733
   98VAL     CA  562   7.789   6.488   3.908
   98VAL     CB  563   7.821   6.628   3.857
   98VAL    CG1  564   7.886   6.716   3.961
   98VAL    CG2  565   7.914   6.616   3.736
   98VAL      C  566   7.729   6.489   4.049
   98VAL      O  567   7.789   6.427   4.135
   99ALA      N  568   7.604   6.534   4.062
   99ALA      H  569   7.545   6.549   3.982
   99ALA     CA  570   7.531   6.531   4.191
   99ALA     CB  571   7.388   6.583   4.174
   99ALA      C  572   7.525   6.393   4.252
   99ALA      O  573   7.565   6.375   4.366
  100ASP      N  574   7.523   6.299   4.160
  100ASP      H  575   7.481   6.320   4.071
  100ASP     CA  576   7.507   6.158   4.196
  100ASP     CB  577   7.392   6.120   4.106
  100ASP     CG  578   7.272   6.197   4.160
  100ASP    OD1  579   7.261   6.197   4.285
  100ASP    OD2  580   7.216   6.279   4.085
  100ASP      C  581   7.632   6.071   4.196
  100ASP      O  582   7.638   5.970   4.266
  101LEU      N  583   7.733   6.119   4.124
  101LEU      H  584   7.717   6.159   4.033
  101LEU     CA  585   7.874   6.091   4.155
  101LEU     CB  586   7.965   6.173   4.064
  101LEU     CG  587   8.088   6.097   4.014
  101LEU    CD1  588   8.062   6.024   3.883
  101LEU    CD2  589   8.207   6.189   3.995
  101LEU      C  590   7.893   6.132   4.302
  101LEU      O  591   7.879   6.044   4.385
  102LEU      N  592   7.868   6.260   4.332
  102LEU      H  593   7.836   6.323   4.259
  102LEU     CA  594   7.879   6.319   4.466
  102LEU     CB  595   7.837   6.465   4.469
  102LEU     CG  596   7.939   6.550   4.401
  102LEU    CD1  597   7.868   6.651   4.315
  102LEU    CD2  598   8.030   6.621   4.500
  102LEU      C  599   7.794   6.259   4.578
  102LEU      O  600   7.826   6.283   4.693
  103VAL      N  601   7.676   6.208   4.550
  103VAL      H  602   7.621   6.241   4.472
  103VAL     CA  603   7.603   6.141   4.658
  103VAL     CB  604   7.452   6.130   4.632
  103VAL    CG1  605   7.376   6.109   4.764
  103VAL    CG2  606   7.397   6.259   4.573
  103VAL      C  607   7.673   6.007   4.689
  103VAL      O  608   7.732   5.994   4.797
  104GLY      N  609   7.695   5.930   4.583
  104GLY      H  610   7.663   5.956   4.492
  104GLY     CA  611   7.767   5.800   4.589
  104GLY      C  612   7.909   5.812   4.641
  104GLY      O  613   7.957   5.732   4.721
  105LEU      N  614   7.975   5.909   4.582
  105LEU      H  615   7.935   5.954   4.500
  105LEU     CA  616   8.105   5.960   4.622
  105LEU     CB  617   8.160   6.053   4.516
  105LEU     CG  618   8.239   5.979   4.408
  105LEU    CD1  619   8.153   5.906   4.307
  105LEU    CD2  620   8.336   6.065   4.332
  105LEU      C  621   8.098   6.021   4.762
  105LEU      O  622   8.139   5.952   4.854
  106PHE      N  623   8.036   6.138   4.781
  106PHE      H  624   7.973   6.179   4.715
  106PHE     CA  625   8.031   6.198   4.917
  106PHE     CB  626   8.005   6.348   4.927
  106PHE     CG  627   8.121   6.446   4.912
  106PHE    CD1  628   8.194   6.492   5.020
  106PHE    HD1  629   8.175   6.454   5.120
  106PHE    CD2  630   8.140   6.504   4.788
  106PHE    HD2  631   8.078   6.469   4.707
  106PHE    CE1  632   8.286   6.594   5.002
  106PHE    HE1  633   8.337   6.635   5.089
  106PHE    CE2  634   8.233   6.605   4.771
  106PHE    HE2  635   8.252   6.645   4.672
  106PHE     CZ  636   8.309   6.649   4.877
  106PHE     HZ  637   8.390   6.720   4.861
  106PHE      C  638   7.946   6.124   5.018
  106PHE      O  639   7.982   6.018   5.068
  107VAL      N  640   7.822   6.168   5.023
  107VAL      H  641   7.782   6.209   4.940
  107VAL     CA  642   7.730   6.152   5.136
  107VAL     CB  643   7.590   6.174   5.080
  107VAL    CG1  644   7.491   6.163   5.193
  107VAL    CG2  645   7.571   6.310   5.013
  107VAL      C  646   7.731   6.013   5.201
  107VAL      O  647   7.751   5.997   5.320
  108MET      N  648   7.732   5.918   5.108
  108MET      H  649   7.784   5.934   5.023
  108MET     CA  650   7.690   5.781   5.130
  108MET     CB  651   7.667   5.720   4.991
  108MET     CG  652   7.533   5.776   4.946
  108MET     SD  653   7.476   5.803   4.774
  108MET     CE  654   7.485   5.662   4.668
  108MET      C  655   7.773   5.708   5.237
  108MET      O  656   7.730   5.712   5.353
  109PRO      N  657   7.896   5.663   5.210
  109PRO     CA  658   7.963   5.568   5.299
  109PRO     CB  659   8.091   5.524   5.231
  109PRO     CG  660   8.052   5.542   5.087
  109PRO     CD  661   7.974   5.673   5.087
  109PRO      C  662   7.990   5.604   5.445
  109PRO      O  663   8.002   5.508   5.520
  110ILE      N  664   7.983   5.728   5.491
  110ILE      H  665   7.959   5.808   5.436
  110ILE     CA  666   8.012   5.749   5.635
  110ILE     CB  667   8.060   5.887   5.681
  110ILE    CG1  668   8.116   5.975   5.569
  110ILE    CG2  669   8.160   5.866   5.794
  110ILE     CD  670   8.186   6.100   5.622
  110ILE      C  671   7.910   5.690   5.734
  110ILE      O  672   7.949   5.644   5.841
  111ALA      N  673   7.786   5.668   5.689
  111ALA      H  674   7.755   5.699   5.599
  111ALA     CA  675   7.689   5.590   5.770
  111ALA     CB  676   7.545   5.621   5.727
  111ALA      C  677   7.719   5.439   5.774
  111ALA      O  678   7.636   5.358   5.815
  112LEU      N  679   7.829   5.399   5.710
  112LEU      H  680   7.876   5.457   5.643
  112LEU     CA  681   7.894   5.269   5.735
  112LEU     CB  682   7.983   5.228   5.618
  112LEU     CG  683   7.903   5.165   5.506
  112LEU    CD1  684   7.955   5.202   5.368
  112LEU    CD2  685   7.913   5.015   5.523
  112LEU      C  686   7.979   5.265   5.862
  112LEU      O  687   7.997   5.156   5.917
  113LEU      N  688   8.032   5.378   5.910
  113LEU      H  689   8.021   5.467   5.865
  113LEU     CA  690   8.111   5.377   6.036
  113LEU     CB  691   8.176   5.512   6.068
  113LEU     CG  692   8.309   5.527   5.993
  113LEU    CD1  693   8.371   5.662   6.029
  113LEU    CD2  694   8.407   5.414   6.025
  113LEU      C  695   8.036   5.325   6.158
  113LEU      O  696   8.088   5.235   6.224
  114THR      N  697   7.910   5.365   6.171
  114THR      H  698   7.871   5.442   6.119
  114THR     CA  699   7.814   5.311   6.270
  114THR     CB  700   7.676   5.377   6.261
  114THR    OG1  701   7.671   5.471   6.154
  114THR    HG1  702   7.586   5.529   6.167
  114THR    CG2  703   7.639   5.441   6.395
  114THR      C  704   7.797   5.159   6.253
  114THR      O  705   7.856   5.083   6.327
  115ILE      N  706   7.756   5.120   6.132
  115ILE      H  707   7.715   5.185   6.069
  115ILE     CA  708   7.744   4.977   6.092
  115ILE     CB  709   7.686   4.975   5.950
  115ILE    CG1  710   7.533   4.977   5.952
  115ILE    CG2  711   7.735   4.862   5.859
  115ILE     CD  712   7.472   5.115   5.978
  115ILE      C  713   7.872   4.892   6.115
  115ILE      O  714   7.863   4.781   6.167
  116MET      N  715   7.991   4.947   6.086
  116MET      H  716   7.995   5.035   6.038
  116MET     CA  717   8.120   4.876   6.108
  116MET     CB  718   8.227   4.925   6.010
  116MET     CG  719   8.186   4.901   5.865
  116MET     SD  720   8.320   4.909   5.740
  116MET     CE  721   8.220   4.857   5.603
  116MET      C  722   8.179   4.877   6.249
  116MET      O  723   8.230   4.774   6.294
  117PHE      N  724   8.183   4.995   6.312
  117PHE      H  725   8.139   5.077   6.273
  117PHE     CA  726   8.251   5.018   6.441
  117PHE     CB  727   8.365   5.120   6.420
  117PHE     CG  728   8.481   5.065   6.335
  117PHE    CD1  729   8.584   4.995   6.396
  117PHE    HD1  730   8.580   4.976   6.503
  117PHE    CD2  731   8.486   5.090   6.200
  117PHE    HD2  732   8.403   5.143   6.151
  117PHE    CE1  733   8.692   4.950   6.321
  117PHE    HE1  734   8.772   4.896   6.372
  117PHE    CE2  735   8.593   5.045   6.123
  117PHE    HE2  736   8.593   5.059   6.016
  117PHE     CZ  737   8.697   4.975   6.184
  117PHE     HZ  738   8.782   4.940   6.127
  117PHE      C  739   8.161   5.065   6.557
  117PHE      O  740   8.209   5.118   6.658
  118GLU      N  741   8.030   5.052   6.538
  118GLU      H  742   7.991   5.031   6.448
  118GLU     CA  743   7.924   5.079   6.638
  118GLU     CB  744   7.919   4.964   6.740
  118GLU     CG  745   7.774   4.919   6.764
  118GLU     CD  746   7.708   4.854   6.642
  118GLU    OE1  747   7.745   4.739   6.609
  118GLU    OE2  748   7.604   4.909   6.599
  118GLU      C  749   7.929   5.222   6.697
  118GLU      O  750   7.955   5.318   6.625
  119ALA      N  751   7.913   5.234   6.828
  119ALA      H  752   7.897   5.153   6.884
  119ALA     CA  753   7.907   5.363   6.901
  119ALA     CB  754   7.866   5.333   7.045
  119ALA      C  755   8.033   5.453   6.901
  119ALA      O  756   8.028   5.561   6.960
  120MET      N  757   8.140   5.415   6.832
  120MET      H  758   8.132   5.348   6.757
  120MET     CA  759   8.269   5.488   6.840
  120MET     CB  760   8.370   5.416   6.931
  120MET     CG  761   8.338   5.438   7.078
  120MET     SD  762   8.348   5.614   7.128
  120MET     CE  763   8.218   5.613   7.250
  120MET      C  764   8.335   5.528   6.707
  120MET      O  765   8.403   5.449   6.642
  121TRP      N  766   8.330   5.658   6.684
  121TRP      H  767   8.280   5.718   6.747
  121TRP     CA  768   8.387   5.728   6.568
  121TRP     CB  769   8.337   5.873   6.577
  121TRP     CG  770   8.382   5.965   6.464
  121TRP    CD1  771   8.459   6.072   6.480
  121TRP    HD1  772   8.527   6.089   6.564
  121TRP    CD2  773   8.318   5.979   6.341
  121TRP    NE1  774   8.443   6.155   6.378
  121TRP    HE1  775   8.495   6.239   6.363
  121TRP    CE2  776   8.357   6.102   6.292
  121TRP    CE3  777   8.236   5.895   6.267
  121TRP    HE3  778   8.203   5.799   6.308
  121TRP    CZ2  779   8.312   6.142   6.167
  121TRP    HZ2  780   8.327   6.244   6.132
  121TRP    CZ3  781   8.195   5.933   6.141
  121TRP    HZ3  782   8.133   5.867   6.082
  121TRP    CH2  783   8.233   6.057   6.090
  121TRP    HH2  784   8.207   6.083   5.987
  121TRP      C  785   8.542   5.720   6.557
  121TRP      O  786   8.611   5.792   6.630
  122PRO      N  787   8.596   5.640   6.465
  122PRO     CA  788   8.742   5.613   6.452
  122PRO     CB  789   8.750   5.490   6.361
  122PRO     CG  790   8.609   5.433   6.359
  122PRO     CD  791   8.521   5.557   6.369
  122PRO      C  792   8.824   5.729   6.392
  122PRO      O  793   8.917   5.706   6.314
  123LEU      N  794   8.786   5.854   6.419
  123LEU      H  795   8.726   5.873   6.498
  123LEU     CA  796   8.837   5.972   6.346
  123LEU     CB  797   8.730   6.018   6.248
  123LEU     CG  798   8.725   5.930   6.124
  123LEU    CD1  799   8.594   5.952   6.049
  123LEU    CD2  800   8.847   5.958   6.036
  123LEU      C  801   8.877   6.094   6.431
  123LEU      O  802   8.822   6.114   6.539
  124PRO      N  803   8.965   6.181   6.378
  124PRO     CA  804   8.988   6.315   6.433
  124PRO     CB  805   9.089   6.379   6.339
  124PRO     CG  806   9.174   6.260   6.295
  124PRO     CD  807   9.072   6.147   6.280
  124PRO      C  808   8.855   6.393   6.431
  124PRO      O  809   8.791   6.406   6.326
  125LEU      N  810   8.830   6.461   6.543
  125LEU      H  811   8.891   6.453   6.621
  125LEU     CA  812   8.702   6.530   6.572
  125LEU     CB  813   8.717   6.613   6.701
  125LEU     CG  814   8.756   6.530   6.823
  125LEU    CD1  815   8.786   6.623   6.940
  125LEU    CD2  816   8.646   6.431   6.861
  125LEU      C  817   8.647   6.623   6.463
  125LEU      O  818   8.530   6.608   6.425
  126VAL      N  819   8.739   6.689   6.392
  126VAL      H  820   8.835   6.678   6.417
  126VAL     CA  821   8.714   6.787   6.285
  126VAL     CB  822   8.848   6.831   6.222
  126VAL    CG1  823   8.831   6.945   6.122
  126VAL    CG2  824   8.949   6.875   6.329
  126VAL      C  825   8.618   6.734   6.174
  126VAL      O  826   8.539   6.812   6.122
  127LEU      N  827   8.620   6.604   6.148
  127LEU      H  828   8.693   6.545   6.182
  127LEU     CA  829   8.529   6.537   6.052
  127LEU     CB  830   8.573   6.390   6.046
  127LEU     CG  831   8.566   6.339   5.903
  127LEU    CD1  832   8.690   6.253   5.874
  127LEU    CD2  833   8.436   6.264   5.873
  127LEU      C  834   8.378   6.547   6.086
  127LEU      O  835   8.296   6.593   6.007
  128CYS      N  836   8.351   6.532   6.216
  128CYS      H  837   8.421   6.547   6.286
  128CYS     CA  838   8.212   6.521   6.266
  128CYS     CB  839   8.209   6.460   6.407
  128CYS     SG  840   8.037   6.427   6.457
  128CYS      C  841   8.120   6.644   6.259
  128CYS      O  842   8.007   6.625   6.212
  129PRO      N  843   8.165   6.768   6.287
  129PRO     CA  844   8.081   6.889   6.275
  129PRO     CB  845   8.174   7.006   6.307
  129PRO     CG  846   8.266   6.945   6.413
  129PRO     CD  847   8.289   6.803   6.359
  129PRO      C  848   8.016   6.912   6.138
  129PRO      O  849   7.921   6.989   6.129
  130ALA      N  850   8.060   6.838   6.036
  130ALA      H  851   8.108   6.752   6.052
  130ALA     CA  852   8.012   6.858   5.898
  130ALA     CB  853   8.063   6.992   5.844
  130ALA      C  854   8.028   6.747   5.793
  130ALA      O  855   7.993   6.772   5.677
  131TRP      N  856   8.056   6.623   5.834
  131TRP      H  857   8.133   6.603   5.896
  131TRP     CA  858   8.010   6.505   5.756
  131TRP     CB  859   8.031   6.374   5.835
  131TRP     CG  860   7.937   6.256   5.799
  131TRP    CD1  861   7.880   6.228   5.681
  131TRP    HD1  862   7.890   6.286   5.589
  131TRP    CD2  863   7.895   6.156   5.885
  131TRP    NE1  864   7.806   6.119   5.689
  131TRP    HE1  865   7.752   6.081   5.613
  131TRP    CE2  866   7.815   6.070   5.812
  131TRP    CE3  867   7.928   6.123   6.016
  131TRP    HE3  868   7.992   6.190   6.073
  131TRP    CZ2  869   7.774   5.950   5.868
  131TRP    HZ2  870   7.710   5.883   5.811
  131TRP    CZ3  871   7.886   6.003   6.071
  131TRP    HZ3  872   7.912   5.978   6.174
  131TRP    CH2  873   7.810   5.915   5.997
  131TRP    HH2  874   7.778   5.820   6.039
  131TRP      C  875   7.861   6.519   5.722
  131TRP      O  876   7.820   6.525   5.606
  132LEU      N  877   7.784   6.535   5.828
  132LEU      H  878   7.818   6.502   5.917
  132LEU     CA  879   7.639   6.560   5.826
  132LEU     CB  880   7.594   6.579   5.970
  132LEU     CG  881   7.639   6.461   6.058
  132LEU    CD1  882   7.626   6.496   6.207
  132LEU    CD2  883   7.561   6.333   6.027
  132LEU      C  884   7.598   6.675   5.731
  132LEU      O  885   7.503   6.660   5.655
  133PHE      N  886   7.683   6.777   5.716
  133PHE      H  887   7.770   6.777   5.764
  133PHE     CA  888   7.668   6.884   5.615
  133PHE     CB  889   7.763   6.999   5.655
  133PHE     CG  890   7.806   7.100   5.547
  133PHE    CD1  891   7.737   7.219   5.532
  133PHE    HD1  892   7.690   7.266   5.618
  133PHE    CD2  893   7.876   7.050   5.440
  133PHE    HD2  894   7.961   6.986   5.460
  133PHE    CE1  895   7.729   7.277   5.406
  133PHE    HE1  896   7.671   7.369   5.393
  133PHE    CE2  897   7.859   7.100   5.312
  133PHE    HE2  898   7.895   7.044   5.227
  133PHE     CZ  899   7.783   7.215   5.296
  133PHE     HZ  900   7.758   7.247   5.195
  133PHE      C  901   7.692   6.831   5.472
  133PHE      O  902   7.611   6.854   5.382
  134LEU      N  903   7.804   6.763   5.451
  134LEU      H  904   7.874   6.753   5.523
  134LEU     CA  905   7.840   6.703   5.320
  134LEU     CB  906   7.981   6.646   5.329
  134LEU     CG  907   8.076   6.765   5.339
  134LEU    CD1  908   8.191   6.740   5.434
  134LEU    CD2  909   8.126   6.800   5.201
  134LEU      C  910   7.737   6.599   5.273
  134LEU      O  911   7.693   6.602   5.158
  135ASP      N  912   7.678   6.534   5.372
  135ASP      H  913   7.726   6.519   5.459
  135ASP     CA  914   7.553   6.460   5.354
  135ASP     CB  915   7.510   6.392   5.484
  135ASP     CG  916   7.385   6.306   5.465
  135ASP    OD1  917   7.372   6.206   5.537
  135ASP    OD2  918   7.308   6.330   5.372
  135ASP      C  919   7.440   6.547   5.295
  135ASP      O  920   7.408   6.539   5.176
  136VAL      N  921   7.398   6.642   5.377
  136VAL      H  922   7.437   6.649   5.469
  136VAL     CA  923   7.288   6.736   5.348
  136VAL     CB  924   7.264   6.816   5.477
  136VAL    CG1  925   7.153   6.919   5.464
  136VAL    CG2  926   7.222   6.723   5.592
  136VAL      C  927   7.310   6.821   5.222
  136VAL      O  928   7.215   6.875   5.164
  137LEU      N  929   7.434   6.828   5.175
  137LEU      H  930   7.513   6.814   5.236
  137LEU     CA  931   7.466   6.885   5.043
  137LEU     CB  932   7.614   6.918   5.030
  137LEU     CG  933   7.620   7.034   4.931
  137LEU    CD1  934   7.566   7.158   5.002
  137LEU    CD2  935   7.758   7.058   4.873
  137LEU      C  936   7.422   6.801   4.922
  137LEU      O  937   7.340   6.844   4.841
  138PHE      N  938   7.483   6.685   4.905
  138PHE      H  939   7.554   6.652   4.969
  138PHE     CA  940   7.462   6.608   4.782
  138PHE     CB  941   7.585   6.530   4.738
  138PHE     CG  942   7.712   6.608   4.771
  138PHE    CD1  943   7.755   6.714   4.693
  138PHE    HD1  944   7.690   6.754   4.616
  138PHE    CD2  945   7.777   6.579   4.887
  138PHE    HD2  946   7.750   6.491   4.944
  138PHE    CE1  947   7.868   6.786   4.731
  138PHE    HE1  948   7.904   6.867   4.667
  138PHE    CE2  949   7.885   6.654   4.929
  138PHE    HE2  950   7.931   6.635   5.025
  138PHE     CZ  951   7.933   6.755   4.848
  138PHE     HZ  952   8.034   6.789   4.866
  138PHE      C  953   7.337   6.519   4.785
  138PHE      O  954   7.264   6.518   4.686
  139SER      N  955   7.297   6.479   4.905
  139SER      H  956   7.358   6.481   4.985
  139SER     CA  957   7.167   6.413   4.928
  139SER     CB  958   7.140   6.396   5.077
  139SER     OG  959   7.219   6.289   5.127
  139SER     HG  960   7.264   6.315   5.217
  139SER      C  961   7.047   6.489   4.872
  139SER      O  962   6.964   6.434   4.800
  140THR      N  963   7.053   6.620   4.891
  140THR      H  964   7.117   6.656   4.959
  140THR     CA  965   6.960   6.721   4.837
  140THR     CB  966   6.996   6.853   4.905
  140THR    OG1  967   6.989   6.839   5.049
  140THR    HG1  968   7.079   6.868   5.089
  140THR    CG2  969   6.910   6.969   4.856
  140THR      C  970   6.972   6.740   4.684
  140THR      O  971   6.873   6.753   4.613
  141ALA      N  972   7.094   6.734   4.635
  141ALA      H  973   7.164   6.676   4.679
  141ALA     CA  974   7.134   6.785   4.502
  141ALA     CB  975   7.281   6.752   4.485
  141ALA      C  976   7.062   6.722   4.384
  141ALA      O  977   7.018   6.790   4.292
  142SER      N  978   7.070   6.590   4.377
  142SER      H  979   7.103   6.535   4.455
  142SER     CA  980   7.015   6.507   4.268
  142SER     CB  981   7.033   6.364   4.311
  142SER     OG  982   7.000   6.350   4.450
  142SER     HG  983   7.049   6.264   4.479
  142SER      C  984   6.865   6.524   4.245
  142SER      O  985   6.822   6.552   4.132
  143ILE      N  986   6.796   6.538   4.356
  143ILE      H  987   6.838   6.506   4.443
  143ILE     CA  988   6.652   6.568   4.363
  143ILE     CB  989   6.604   6.565   4.507
  143ILE    CG1  990   6.681   6.467   4.596
  143ILE    CG2  991   6.457   6.522   4.504
  143ILE     CD  992   6.667   6.504   4.745
  143ILE      C  993   6.620   6.701   4.292
  143ILE      O  994   6.544   6.706   4.195
  144TRP      N  995   6.706   6.797   4.323
  144TRP      H  996   6.755   6.797   4.410
  144TRP     CA  997   6.712   6.924   4.248
  144TRP     CB  998   6.798   7.025   4.323
  144TRP     CG  999   6.718   7.069   4.444
  144TRP    CD1 1000   6.747   7.038   4.569
  144TRP    HD1 1001   6.839   6.989   4.601
  144TRP    CD2 1002   6.598   7.137   4.443
  144TRP    NE1 1003   6.651   7.081   4.650
  144TRP    HE1 1004   6.636   7.048   4.743
  144TRP    CE2 1005   6.562   7.148   4.576
  144TRP    CE3 1006   6.515   7.183   4.342
  144TRP    HE3 1007   6.549   7.183   4.240
  144TRP    CZ2 1008   6.444   7.213   4.609
  144TRP    HZ2 1009   6.422   7.236   4.714
  144TRP    CZ3 1010   6.393   7.240   4.374
  144TRP    HZ3 1011   6.330   7.283   4.297
  144TRP    CH2 1012   6.359   7.255   4.509
  144TRP    HH2 1013   6.265   7.304   4.532
  144TRP      C 1014   6.753   6.918   4.101
  144TRP      O 1015   6.693   6.984   4.017
  145HIS      N 1016   6.844   6.829   4.068
  145HIS      H 1017   6.880   6.765   4.136
  145HIS     CA 1018   6.878   6.806   3.927
  145HIS     CB 1019   6.996   6.712   3.913
  145HIS     CG 1020   7.123   6.787   3.950
  145HIS    ND1 1021   7.164   6.801   4.075
  145HIS    HD1 1022   7.129   6.751   4.155
  145HIS    CD2 1023   7.180   6.880   3.875
  145HIS    HD2 1024   7.179   6.884   3.766
  145HIS    CE1 1025   7.236   6.911   4.080
  145HIS    HE1 1026   7.249   6.968   4.170
  145HIS    NE2 1027   7.252   6.957   3.956
  145HIS    HE2 1028   7.326   7.017   3.924
  145HIS      C 1029   6.763   6.746   3.847
  145HIS      O 1030   6.731   6.797   3.740
  146LEU      N 1031   6.696   6.650   3.908
  146LEU      H 1032   6.731   6.603   3.990
  146LEU     CA 1033   6.576   6.592   3.847
  146LEU     CB 1034   6.543   6.455   3.905
  146LEU     CG 1035   6.659   6.361   3.871
  146LEU    CD1 1036   6.610   6.219   3.867
  146LEU    CD2 1037   6.716   6.384   3.732
  146LEU      C 1038   6.457   6.687   3.838
  146LEU      O 1039   6.399   6.701   3.732
  147CYS      N 1040   6.454   6.775   3.937
  147CYS      H 1041   6.496   6.753   4.026
  147CYS     CA 1042   6.373   6.897   3.933
  147CYS     CB 1043   6.387   6.959   4.070
  147CYS     SG 1044   6.291   7.111   4.092
  147CYS     HG 1045   6.322   7.124   4.221
  147CYS      C 1046   6.410   6.991   3.817
  147CYS      O 1047   6.330   7.005   3.724
  148ALA      N 1048   6.537   7.026   3.805
  148ALA      H 1049   6.605   7.008   3.878
  148ALA     CA 1050   6.584   7.108   3.692
  148ALA     CB 1051   6.716   7.180   3.719
  148ALA      C 1052   6.588   7.045   3.553
  148ALA      O 1053   6.556   7.120   3.462
  149ILE      N 1054   6.619   6.917   3.533
  149ILE      H 1055   6.669   6.862   3.602
  149ILE     CA 1056   6.592   6.853   3.402
  149ILE     CB 1057   6.678   6.736   3.351
  149ILE    CG1 1058   6.770   6.677   3.457
  149ILE    CG2 1059   6.744   6.774   3.217
  149ILE     CD 1060   6.859   6.564   3.404
  149ILE      C 1061   6.445   6.823   3.376
  149ILE      O 1062   6.405   6.833   3.260
  150SER      N 1063   6.364   6.802   3.480
  150SER      H 1064   6.397   6.771   3.570
  150SER     CA 1065   6.216   6.802   3.463
  150SER     CB 1066   6.131   6.777   3.588
  150SER     OG 1067   6.156   6.646   3.635
  150SER     HG 1068   6.239   6.648   3.693
  150SER      C 1069   6.171   6.935   3.408
  150SER      O 1070   6.133   6.939   3.291
  151VAL      N 1071   6.219   7.041   3.474
  151VAL      H 1072   6.254   7.031   3.568
  151VAL     CA 1073   6.205   7.178   3.423
  151VAL     CB 1074   6.244   7.287   3.525
  151VAL    CG1 1075   6.200   7.426   3.476
  151VAL    CG2 1076   6.181   7.266   3.663
  151VAL      C 1077   6.276   7.196   3.287
  151VAL      O 1078   6.213   7.253   3.200
  152ASP      N 1079   6.396   7.143   3.261
  152ASP      H 1080   6.454   7.107   3.335
  152ASP     CA 1081   6.466   7.154   3.130
  152ASP     CB 1082   6.617   7.134   3.138
  152ASP     CG 1083   6.690   7.262   3.179
  152ASP    OD1 1084   6.647   7.371   3.134
  152ASP    OD2 1085   6.773   7.253   3.272
  152ASP      C 1086   6.411   7.076   3.010
  152ASP      O 1087   6.403   7.134   2.902
  153ARG      N 1088   6.377   6.948   3.024
  153ARG      H 1089   6.388   6.896   3.110
  153ARG     CA 1090   6.305   6.882   2.912
  153ARG     CB 1091   6.296   6.731   2.914
  153ARG     CG 1092   6.429   6.667   2.873
  153ARG     CD 1093   6.449   6.650   2.722
  153ARG     NE 1094   6.466   6.770   2.636
  153ARG     HE 1095   6.395   6.781   2.567
  153ARG     CZ 1096   6.559   6.866   2.648
  153ARG    NH1 1097   6.587   6.943   2.543
  153ARG   HH11 1098   6.542   6.933   2.454
  153ARG   HH12 1099   6.654   7.017   2.556
  153ARG    NH2 1100   6.597   6.916   2.766
  153ARG   HH21 1101   6.555   6.884   2.851
  153ARG   HH22 1102   6.675   6.979   2.767
  153ARG      C 1103   6.171   6.947   2.884
  153ARG      O 1104   6.160   7.000   2.773
  154TYR      N 1105   6.106   6.987   2.993
  154TYR      H 1106   6.125   6.948   3.083
  154TYR     CA 1107   5.993   7.080   2.990
  154TYR     CB 1108   5.943   7.096   3.133
  154TYR     CG 1109   5.841   7.206   3.154
  154TYR    CD1 1110   5.707   7.178   3.135
  154TYR    HD1 1111   5.678   7.092   3.076
  154TYR    CD2 1112   5.881   7.326   3.208
  154TYR    HD2 1113   5.986   7.344   3.230
  154TYR    CE1 1114   5.612   7.268   3.178
  154TYR    HE1 1115   5.507   7.239   3.172
  154TYR    CE2 1116   5.786   7.419   3.244
  154TYR    HE2 1117   5.820   7.521   3.258
  154TYR     CZ 1118   5.651   7.389   3.231
  154TYR     OH 1119   5.558   7.487   3.243
  154TYR     HH 1120   5.585   7.544   3.322
  154TYR      C 1121   6.027   7.213   2.919
  154TYR      O 1122   5.975   7.230   2.812
  155ILE      N 1123   6.131   7.287   2.958
  155ILE      H 1124   6.175   7.268   3.047
  155ILE     CA 1125   6.175   7.414   2.892
  155ILE     CB 1126   6.293   7.477   2.969
  155ILE    CG1 1127   6.246   7.533   3.104
  155ILE    CG2 1128   6.365   7.590   2.894
  155ILE     CD 1129   6.362   7.581   3.193
  155ILE      C 1130   6.197   7.403   2.740
  155ILE      O 1131   6.137   7.484   2.668
  156ALA      N 1132   6.255   7.293   2.692
  156ALA      H 1133   6.295   7.225   2.753
  156ALA     CA 1134   6.270   7.267   2.546
  156ALA     CB 1135   6.386   7.173   2.520
  156ALA      C 1136   6.147   7.211   2.473
  156ALA      O 1137   6.128   7.229   2.353
  157ILE      N 1138   6.071   7.129   2.544
  157ILE      H 1139   6.104   7.088   2.630
  157ILE     CA 1140   5.938   7.081   2.500
  157ILE     CB 1141   5.905   6.968   2.598
  157ILE    CG1 1142   5.918   6.829   2.536
  157ILE    CG2 1143   5.783   6.991   2.688
  157ILE     CD 1144   6.065   6.789   2.516
  157ILE      C 1145   5.837   7.197   2.493
  157ILE      O 1146   5.766   7.215   2.394
  158LYS      N 1147   5.847   7.282   2.595
  158LYS      H 1148   5.901   7.254   2.676
  158LYS     CA 1149   5.782   7.413   2.608
  158LYS     CB 1150   5.797   7.473   2.747
  158LYS     CG 1151   5.716   7.402   2.858
  158LYS     CD 1152   5.574   7.375   2.812
  158LYS     CE 1153   5.463   7.366   2.917
  158LYS     NZ 1154   5.429   7.483   2.996
  158LYS    HZ1 1155   5.342   7.466   3.043
  158LYS    HZ2 1156   5.499   7.496   3.067
  158LYS    HZ3 1157   5.422   7.564   2.939
  158LYS      C 1158   5.834   7.512   2.504
  158LYS      O 1159   5.763   7.602   2.464
  159LYS      N 1160   5.962   7.505   2.471
  159LYS      H 1161   6.035   7.487   2.539
  159LYS     CA 1162   6.005   7.573   2.349
  159LYS     CB 1163   6.079   7.701   2.381
  159LYS     CG 1164   6.088   7.780   2.251
  159LYS     CD 1165   6.125   7.924   2.272
  159LYS     CE 1166   6.087   7.989   2.139
  159LYS     NZ 1167   6.078   8.132   2.161
  159LYS    HZ1 1168   6.088   8.177   2.071
  159LYS    HZ2 1169   5.990   8.158   2.200
  159LYS    HZ3 1170   6.154   8.161   2.220
  159LYS      C 1171   6.080   7.485   2.249
  159LYS      O 1172   6.202   7.478   2.253
  160PRO      N 1173   6.008   7.440   2.147
  160PRO     CA 1174   6.070   7.378   2.030
  160PRO     CB 1175   5.953   7.341   1.939
  160PRO     CG 1176   5.834   7.420   1.991
  160PRO     CD 1177   5.862   7.428   2.141
  160PRO      C 1178   6.172   7.467   1.958
  160PRO      O 1179   6.285   7.423   1.939
  161ILE      N 1180   6.142   7.595   1.934
  161ILE      H 1181   6.049   7.625   1.912
  161ILE     CA 1182   6.251   7.687   1.894
  161ILE     CB 1183   6.218   7.796   1.793
  161ILE    CG1 1184   6.082   7.781   1.724
  161ILE    CG2 1185   6.327   7.787   1.687
  161ILE     CD 1186   6.050   7.909   1.648
  161ILE      C 1187   6.346   7.738   2.005
  161ILE      O 1188   6.391   7.853   2.003
  162GLN      N 1189   6.357   7.660   2.112
  162GLN      H 1190   6.279   7.613   2.155
  162GLN     CA 1191   6.484   7.634   2.182
  162GLN     CB 1192   6.463   7.610   2.332
  162GLN     CG 1193   6.427   7.741   2.400
  162GLN     CD 1194   6.379   7.718   2.543
  162GLN    OE1 1195   6.406   7.619   2.608
  162GLN    NE2 1196   6.315   7.816   2.602
  162GLN   HE21 1197   6.303   7.905   2.559
  162GLN   HE22 1198   6.276   7.794   2.691
  162GLN      C 1199   6.562   7.519   2.116
  162GLN      O 1200   6.648   7.453   2.174
  163ALA      N 1201   6.540   7.511   1.985
  163ALA      H 1202   6.450   7.483   1.951
  163ALA     CA 1203   6.648   7.519   1.885
  163ALA     CB 1204   6.591   7.545   1.746
  163ALA      C 1205   6.741   7.636   1.917
  163ALA      O 1206   6.712   7.753   1.891
  164ASN      N 1207   6.818   7.603   2.019
  164ASN      H 1208   6.787   7.531   2.083
  164ASN     CA 1209   6.937   7.676   2.062
  164ASN     CB 1210   7.026   7.686   1.938
  164ASN     CG 1211   7.077   7.551   1.885
  164ASN    OD1 1212   7.052   7.444   1.938
  164ASN    ND2 1213   7.138   7.551   1.770
  164ASN   HD21 1214   7.144   7.639   1.717
  164ASN   HD22 1215   7.162   7.465   1.728
  164ASN      C 1216   6.921   7.810   2.137
  164ASN      O 1217   7.017   7.857   2.197
  165GLN      N 1218   6.800   7.864   2.141
  165GLN      H 1219   6.736   7.843   2.066
  165GLN     CA 1220   6.760   7.981   2.223
  165GLN     CB 1221   6.611   8.001   2.200
  165GLN     CG 1222   6.555   8.131   2.257
  165GLN     CD 1223   6.417   8.162   2.202
  165GLN    OE1 1224   6.323   8.189   2.276
  165GLN    NE2 1225   6.402   8.141   2.075
  165GLN   HE21 1226   6.482   8.103   2.025
  165GLN   HE22 1227   6.320   8.166   2.020
  165GLN      C 1228   6.799   7.970   2.373
  165GLN      O 1229   6.909   8.013   2.405
  166TYR      N 1230   6.701   7.949   2.463
  166TYR      H 1231   6.608   7.972   2.438
  166TYR     CA 1232   6.720   7.886   2.595
  166TYR     CB 1233   6.605   7.922   2.689
  166TYR     CG 1234   6.605   8.064   2.744
  166TYR    CD1 1235   6.561   8.173   2.668
  166TYR    HD1 1236   6.528   8.159   2.565
  166TYR    CD2 1237   6.642   8.084   2.875
  166TYR    HD2 1238   6.644   7.998   2.942
  166TYR    CE1 1239   6.562   8.300   2.723
  166TYR    HE1 1240   6.529   8.385   2.663
  166TYR    CE2 1241   6.646   8.211   2.930
  166TYR    HE2 1242   6.664   8.222   3.037
  166TYR     CZ 1243   6.608   8.319   2.853
  166TYR     OH 1244   6.635   8.445   2.895
  166TYR     HH 1245   6.670   8.443   2.988
  166TYR      C 1246   6.732   7.733   2.575
  166TYR      O 1247   6.749   7.687   2.461
  167ASN      N 1248   6.722   7.656   2.683
  167ASN      H 1249   6.676   7.690   2.764
  167ASN     CA 1250   6.758   7.512   2.688
  167ASN     CB 1251   6.650   7.420   2.629
  167ASN     CG 1252   6.649   7.288   2.705
  167ASN    OD1 1253   6.687   7.181   2.659
  167ASN    ND2 1254   6.613   7.297   2.830
  167ASN   HD21 1255   6.604   7.384   2.878
  167ASN   HD22 1256   6.570   7.217   2.872
  167ASN      C 1257   6.892   7.486   2.617
  167ASN      O 1258   6.911   7.406   2.525
  168SER      N 1259   6.981   7.576   2.655
  168SER      H 1260   6.956   7.648   2.720
  168SER     CA 1261   7.110   7.597   2.589
  168SER     CB 1262   7.090   7.681   2.464
  168SER     OG 1263   7.033   7.804   2.503
  168SER     HG 1264   7.008   7.861   2.422
  168SER      C 1265   7.209   7.651   2.692
  168SER      O 1266   7.173   7.682   2.806
  169ARG      N 1267   7.336   7.658   2.656
  169ARG      H 1268   7.362   7.704   2.571
  169ARG     CA 1269   7.441   7.644   2.760
  169ARG     CB 1270   7.570   7.592   2.701
  169ARG     CG 1271   7.548   7.443   2.678
  169ARG     CD 1272   7.618   7.404   2.549
  169ARG     NE 1273   7.555   7.289   2.483
  169ARG     HE 1274   7.612   7.206   2.481
  169ARG     CZ 1275   7.433   7.284   2.426
  169ARG    NH1 1276   7.344   7.382   2.438
  169ARG   HH11 1277   7.367   7.465   2.487
  169ARG   HH12 1278   7.250   7.368   2.405
  169ARG    NH2 1279   7.401   7.185   2.345
  169ARG   HH21 1280   7.470   7.114   2.322
  169ARG   HH22 1281   7.304   7.165   2.325
  169ARG      C 1282   7.464   7.745   2.872
  169ARG      O 1283   7.485   7.700   2.983
  170ALA      N 1284   7.448   7.875   2.851
  170ALA      H 1285   7.463   7.918   2.761
  170ALA     CA 1286   7.435   7.969   2.964
  170ALA     CB 1287   7.441   8.117   2.925
  170ALA      C 1288   7.312   7.938   3.050
  170ALA      O 1289   7.337   7.907   3.165
  171THR      N 1290   7.192   7.910   2.995
  171THR      H 1291   7.175   7.905   2.897
  171THR     CA 1292   7.079   7.864   3.081
  171THR     CB 1293   6.936   7.848   3.030
  171THR    OG1 1294   6.927   7.848   2.888
  171THR    HG1 1295   6.916   7.943   2.855
  171THR    CG2 1296   6.847   7.947   3.104
  171THR      C 1297   7.106   7.729   3.145
  171THR      O 1298   7.085   7.720   3.266
  172ALA      N 1299   7.164   7.636   3.071
  172ALA      H 1300   7.167   7.645   2.970
  172ALA     CA 1301   7.211   7.508   3.127
  172ALA     CB 1302   7.280   7.421   3.022
  172ALA      C 1303   7.306   7.535   3.245
  172ALA      O 1304   7.263   7.513   3.356
  173PHE      N 1305   7.410   7.616   3.225
  173PHE      H 1306   7.432   7.656   3.135
  173PHE     CA 1307   7.508   7.649   3.331
  173PHE     CB 1308   7.637   7.704   3.272
  173PHE     CG 1309   7.722   7.602   3.195
  173PHE    CD1 1310   7.670   7.504   3.110
  173PHE    HD1 1311   7.572   7.461   3.127
  173PHE    CD2 1312   7.857   7.631   3.188
  173PHE    HD2 1313   7.902   7.701   3.259
  173PHE    CE1 1314   7.749   7.446   3.012
  173PHE    HE1 1315   7.709   7.365   2.951
  173PHE    CE2 1316   7.937   7.572   3.092
  173PHE    HE2 1317   8.040   7.604   3.081
  173PHE     CZ 1318   7.882   7.482   3.002
  173PHE     HZ 1319   7.942   7.445   2.919
  173PHE      C 1320   7.457   7.738   3.445
  173PHE      O 1321   7.484   7.708   3.562
  174ILE      N 1322   7.368   7.831   3.413
  174ILE      H 1323   7.358   7.862   3.317
  174ILE     CA 1324   7.287   7.907   3.512
  174ILE     CB 1325   7.199   8.015   3.446
  174ILE    CG1 1326   7.284   8.121   3.375
  174ILE    CG2 1327   7.110   8.084   3.550
  174ILE     CD 1328   7.204   8.216   3.286
  174ILE      C 1329   7.202   7.808   3.594
  174ILE      O 1330   7.220   7.803   3.715
  175LYS      N 1331   7.129   7.719   3.529
  175LYS      H 1332   7.122   7.719   3.428
  175LYS     CA 1333   7.045   7.615   3.595
  175LYS     CB 1334   6.943   7.556   3.499
  175LYS     CG 1335   6.838   7.661   3.461
  175LYS     CD 1336   6.722   7.595   3.389
  175LYS     CE 1337   6.648   7.506   3.488
  175LYS     NZ 1338   6.566   7.407   3.419
  175LYS    HZ1 1339   6.521   7.345   3.483
  175LYS    HZ2 1340   6.501   7.451   3.358
  175LYS    HZ3 1341   6.628   7.352   3.360
  175LYS      C 1342   7.121   7.503   3.667
  175LYS      O 1343   7.080   7.463   3.776
  176ILE      N 1344   7.231   7.458   3.607
  176ILE      H 1345   7.247   7.478   3.509
  176ILE     CA 1346   7.331   7.368   3.669
  176ILE     CB 1347   7.447   7.346   3.570
  176ILE    CG1 1348   7.402   7.262   3.451
  176ILE    CG2 1349   7.566   7.276   3.634
  176ILE     CD 1350   7.504   7.260   3.338
  176ILE      C 1351   7.378   7.428   3.801
  176ILE      O 1352   7.373   7.360   3.904
  177THR      N 1353   7.404   7.559   3.797
  177THR      H 1354   7.431   7.604   3.711
  177THR     CA 1355   7.429   7.638   3.918
  177THR     CB 1356   7.502   7.770   3.890
  177THR    OG1 1357   7.602   7.754   3.789
  177THR    HG1 1358   7.560   7.754   3.696
  177THR    CG2 1359   7.582   7.810   4.014
  177THR      C 1360   7.304   7.653   4.009
  177THR      O 1361   7.304   7.582   4.109
  178VAL      N 1362   7.193   7.708   3.957
  178VAL      H 1363   7.195   7.747   3.864
  178VAL     CA 1364   7.065   7.732   4.031
  178VAL     CB 1365   6.939   7.757   3.943
  178VAL    CG1 1366   6.815   7.786   4.028
  178VAL    CG2 1367   6.953   7.870   3.842
  178VAL      C 1368   7.028   7.615   4.123
  178VAL      O 1369   7.036   7.622   4.245
  179VAL      N 1370   7.015   7.501   4.057
  179VAL      H 1371   7.040   7.491   3.960
  179VAL     CA 1372   6.964   7.382   4.125
  179VAL     CB 1373   6.911   7.290   4.017
  179VAL    CG1 1374   6.992   7.161   3.997
  179VAL    CG2 1375   6.765   7.268   4.051
  179VAL      C 1376   7.056   7.319   4.231
  179VAL      O 1377   7.010   7.265   4.330
  180TRP      N 1378   7.185   7.334   4.209
  180TRP      H 1379   7.222   7.390   4.134
  180TRP     CA 1380   7.284   7.286   4.306
  180TRP     CB 1381   7.418   7.278   4.235
  180TRP     CG 1382   7.445   7.139   4.183
  180TRP    CD1 1383   7.495   7.113   4.063
  180TRP    HD1 1384   7.509   7.186   3.984
  180TRP    CD2 1385   7.469   7.031   4.266
  180TRP    NE1 1386   7.550   6.992   4.063
  180TRP    HE1 1387   7.581   6.941   3.982
  180TRP    CE2 1388   7.540   6.943   4.186
  180TRP    CE3 1389   7.464   7.014   4.403
  180TRP    HE3 1390   7.395   7.073   4.464
  180TRP    CZ2 1391   7.610   6.842   4.248
  180TRP    HZ2 1392   7.673   6.778   4.188
  180TRP    CZ3 1393   7.537   6.915   4.464
  180TRP    HZ3 1394   7.538   6.907   4.573
  180TRP    CH2 1395   7.607   6.825   4.386
  180TRP    HH2 1396   7.631   6.727   4.426
  180TRP      C 1397   7.297   7.369   4.432
  180TRP      O 1398   7.282   7.316   4.542
  181LEU      N 1399   7.292   7.500   4.412
  181LEU      H 1400   7.300   7.539   4.320
  181LEU     CA 1401   7.287   7.600   4.521
  181LEU     CB 1402   7.264   7.739   4.464
  181LEU     CG 1403   7.364   7.772   4.358
  181LEU    CD1 1404   7.296   7.873   4.267
  181LEU    CD2 1405   7.492   7.829   4.417
  181LEU      C 1406   7.171   7.581   4.618
  181LEU      O 1407   7.171   7.634   4.729
  182ILE      N 1408   7.068   7.510   4.573
  182ILE      H 1409   7.054   7.490   4.476
  182ILE     CA 1410   6.958   7.474   4.663
  182ILE     CB 1411   6.842   7.408   4.589
  182ILE    CG1 1412   6.804   7.498   4.472
  182ILE    CG2 1413   6.724   7.402   4.686
  182ILE     CD 1414   6.699   7.446   4.375
  182ILE      C 1415   7.003   7.399   4.789
  182ILE      O 1416   6.966   7.440   4.899
  183SER      N 1417   7.107   7.317   4.776
  183SER      H 1418   7.153   7.294   4.689
  183SER     CA 1419   7.169   7.260   4.898
  183SER     CB 1420   7.239   7.127   4.875
  183SER     OG 1421   7.295   7.105   4.745
  183SER     HG 1422   7.329   7.010   4.745
  183SER      C 1423   7.251   7.350   4.990
  183SER      O 1424   7.274   7.310   5.104
  184ILE      N 1425   7.264   7.478   4.955
  184ILE      H 1426   7.220   7.517   4.873
  184ILE     CA 1427   7.336   7.575   5.042
  184ILE     CB 1428   7.369   7.708   4.973
  184ILE    CG1 1429   7.457   7.678   4.852
  184ILE    CG2 1430   7.440   7.804   5.070
  184ILE     CD 1431   7.508   7.797   4.773
  184ILE      C 1432   7.272   7.596   5.177
  184ILE      O 1433   7.325   7.545   5.276
  185GLY      N 1434   7.156   7.661   5.179
  185GLY      H 1435   7.120   7.707   5.098
  185GLY     CA 1436   7.082   7.681   5.304
  185GLY      C 1437   7.051   7.550   5.377
  185GLY      O 1438   7.087   7.537   5.495
  186ILE      N 1439   7.021   7.448   5.299
  186ILE      H 1440   7.021   7.458   5.198
  186ILE     CA 1441   6.991   7.311   5.347
  186ILE     CB 1442   6.950   7.222   5.229
  186ILE    CG1 1443   6.831   7.287   5.158
  186ILE    CG2 1444   6.906   7.083   5.276
  186ILE     CD 1445   6.786   7.227   5.026
  186ILE      C 1446   7.108   7.254   5.428
  186ILE      O 1447   7.089   7.213   5.543
  187ALA      N 1448   7.230   7.275   5.380
  187ALA      H 1449   7.246   7.306   5.286
  187ALA     CA 1450   7.349   7.227   5.452
  187ALA     CB 1451   7.440   7.161   5.349
  187ALA      C 1452   7.423   7.324   5.547
  187ALA      O 1453   7.452   7.284   5.661
  188ILE      N 1454   7.429   7.454   5.514
  188ILE      H 1455   7.380   7.489   5.433
  188ILE     CA 1456   7.511   7.555   5.587
  188ILE     CB 1457   7.501   7.696   5.523
  188ILE    CG1 1458   7.587   7.803   5.592
  188ILE    CG2 1459   7.359   7.751   5.517
  188ILE     CD 1460   7.736   7.782   5.566
  188ILE      C 1461   7.507   7.557   5.742
  188ILE      O 1462   7.616   7.566   5.800
  189PRO      N 1463   7.395   7.529   5.812
  189PRO     CA 1464   7.396   7.524   5.959
  189PRO     CB 1465   7.251   7.501   6.002
  189PRO     CG 1466   7.177   7.576   5.891
  189PRO     CD 1467   7.255   7.535   5.767
  189PRO      C 1468   7.490   7.422   6.026
  189PRO      O 1469   7.564   7.466   6.113
  190VAL      N 1470   7.509   7.301   5.971
  190VAL      H 1471   7.489   7.281   5.875
  190VAL     CA 1472   7.578   7.194   6.049
  190VAL     CB 1473   7.582   7.053   5.986
  190VAL    CG1 1474   7.601   6.946   6.094
  190VAL    CG2 1475   7.460   7.020   5.901
  190VAL      C 1476   7.720   7.229   6.102
  190VAL      O 1477   7.733   7.225   6.223
  191PRO      N 1478   7.815   7.284   6.023
  191PRO     CA 1479   7.948   7.324   6.076
  191PRO     CB 1480   8.029   7.363   5.952
  191PRO     CG 1481   7.921   7.417   5.859
  191PRO     CD 1482   7.807   7.317   5.879
  191PRO      C 1483   7.943   7.440   6.176
  191PRO      O 1484   8.020   7.439   6.271
  192ILE      N 1485   7.856   7.537   6.151
  192ILE      H 1486   7.794   7.534   6.072
  192ILE     CA 1487   7.837   7.655   6.238
  192ILE     CB 1488   7.758   7.764   6.162
  192ILE    CG1 1489   7.827   7.798   6.030
  192ILE    CG2 1490   7.743   7.891   6.247
  192ILE     CD 1491   7.740   7.886   5.938
  192ILE      C 1492   7.766   7.615   6.369
  192ILE      O 1493   7.796   7.669   6.476
  193LYS      N 1494   7.669   7.525   6.359
  193LYS      H 1495   7.633   7.498   6.269
  193LYS     CA 1496   7.596   7.468   6.474
  193LYS     CB 1497   7.458   7.423   6.424
  193LYS     CG 1498   7.366   7.376   6.536
  193LYS     CD 1499   7.219   7.383   6.496
  193LYS     CE 1500   7.138   7.321   6.609
  193LYS     NZ 1501   6.994   7.350   6.603
  193LYS    HZ1 1502   6.946   7.287   6.664
  193LYS    HZ2 1503   6.974   7.443   6.631
  193LYS    HZ3 1504   6.955   7.337   6.511
  193LYS      C 1505   7.670   7.358   6.554
  193LYS      O 1506   7.652   7.350   6.675
  194GLY      N 1507   7.742   7.270   6.484
  194GLY      H 1508   7.742   7.269   6.385
  194GLY     CA 1509   7.820   7.159   6.543
  194GLY      C 1510   7.740   7.049   6.615
  194GLY      O 1511   7.618   7.055   6.629
  195ILE      N 1512   7.814   6.949   6.662
  195ILE      H 1513   7.914   6.956   6.661
  195ILE     CA 1514   7.765   6.836   6.746
  195ILE     CB 1515   7.783   6.701   6.671
  195ILE    CG1 1516   7.696   6.689   6.545
  195ILE    CG2 1517   7.751   6.580   6.760
  195ILE     CD 1518   7.755   6.755   6.420
  195ILE      C 1519   7.852   6.841   6.873
  195ILE      O 1520   7.965   6.889   6.863
  196GLU      N 1521   7.799   6.802   6.990
  196GLU      H 1522   7.701   6.782   7.004
  196GLU     CA 1523   7.876   6.802   7.116
  196GLU     CB 1524   7.798   6.733   7.229
  196GLU     CG 1525   7.702   6.820   7.312
  196GLU     CD 1526   7.576   6.867   7.240
  196GLU    OE1 1527   7.520   6.970   7.283
  196GLU    OE2 1528   7.540   6.806   7.136
  196GLU      C 1529   8.013   6.734   7.111
  196GLU      O 1530   8.023   6.616   7.076
  197THR      N 1531   8.117   6.813   7.138
  197THR      H 1532   8.120   6.910   7.112
  197THR     CA 1533   8.236   6.757   7.205
  197THR     CB 1534   8.375   6.817   7.174
  197THR    OG1 1535   8.370   6.917   7.071
  197THR    HG1 1536   8.319   6.999   7.110
  197THR    CG2 1537   8.470   6.704   7.135
  197THR      C 1538   8.209   6.749   7.356
  197THR      O 1539   8.220   6.639   7.410
  198ASP      N 1540   8.176   6.850   7.439
  198ASP      H 1541   8.130   6.817   7.520
  198ASP     CA 1542   8.186   6.999   7.439
  198ASP     CB 1543   8.069   7.070   7.369
  198ASP     CG 1544   8.101   7.110   7.226
  198ASP    OD1 1545   8.003   7.127   7.149
  198ASP    OD2 1546   8.219   7.111   7.187
  198ASP      C 1547   8.194   7.053   7.583
  198ASP      O 1548   8.176   7.172   7.611
  199VAL      N 1549   8.243   6.967   7.672
  199VAL      H 1550   8.315   6.905   7.641
  199VAL     CA 1551   8.228   6.982   7.819
  199VAL     CB 1552   8.085   6.954   7.873
  199VAL    CG1 1553   7.997   7.079   7.865
  199VAL    CG2 1554   8.016   6.836   7.804
  199VAL      C 1555   8.335   6.910   7.904
  199VAL      O 1556   8.440   6.968   7.924
  200ASP      N 1557   8.317   6.781   7.934
  200ASP      H 1558   8.232   6.732   7.912
  200ASP     CA 1559   8.397   6.705   8.033
  200ASP     CB 1560   8.362   6.555   8.028
  200ASP     CG 1561   8.215   6.515   8.042
  200ASP    OD1 1562   8.125   6.595   8.007
  200ASP    OD2 1563   8.196   6.400   8.085
  200ASP      C 1564   8.551   6.722   8.038
  200ASP      O 1565   8.600   6.765   8.143
  201ASN      N 1566   8.637   6.694   7.940
  201ASN      H 1567   8.732   6.682   7.970
  201ASN     CA 1568   8.613   6.647   7.802
  201ASN     CB 1569   8.596   6.767   7.708
  201ASN     CG 1570   8.491   6.743   7.601
  201ASN    OD1 1571   8.465   6.830   7.520
  201ASN    ND2 1572   8.406   6.643   7.611
  201ASN   HD21 1573   8.402   6.583   7.690
  201ASN   HD22 1574   8.347   6.625   7.531
  201ASN      C 1575   8.725   6.556   7.750
  201ASN      O 1576   8.839   6.600   7.734
  202PRO      N 1577   8.694   6.426   7.736
  202PRO     CA 1578   8.771   6.336   7.649
  202PRO     CB 1579   8.725   6.195   7.689
  202PRO     CG 1580   8.584   6.216   7.742
  202PRO     CD 1581   8.592   6.352   7.812
  202PRO      C 1582   8.740   6.368   7.503
  202PRO      O 1583   8.629   6.409   7.470
  203ASN      N 1584   8.843   6.360   7.419
  203ASN      H 1585   8.937   6.359   7.453
  203ASN     CA 1586   8.833   6.385   7.273
  203ASN     CB 1587   8.976   6.400   7.217
  203ASN     CG 1588   9.054   6.509   7.292
  203ASN    OD1 1589   9.108   6.489   7.398
  203ASN    ND2 1590   9.047   6.631   7.242
  203ASN   HD21 1591   8.993   6.652   7.161
  203ASN   HD22 1592   9.091   6.702   7.296
  203ASN      C 1593   8.750   6.282   7.193
  203ASN      O 1594   8.798   6.221   7.096
  204ASN      N 1595   8.622   6.275   7.226
  204ASN      H 1596   8.581   6.342   7.288
  204ASN     CA 1597   8.527   6.175   7.174
  204ASN     CB 1598   8.499   6.079   7.292
  204ASN     CG 1599   8.421   5.953   7.253
  204ASN    OD1 1600   8.324   5.916   7.318
  204ASN    ND2 1601   8.462   5.883   7.149
  204ASN   HD21 1602   8.542   5.908   7.095
  204ASN   HD22 1603   8.414   5.796   7.135
  204ASN      C 1604   8.398   6.242   7.124
  204ASN      O 1605   8.363   6.350   7.170
  205ILE      N 1606   8.327   6.172   7.036
  205ILE      H 1607   8.348   6.076   7.016
  205ILE     CA 1608   8.203   6.220   6.970
  205ILE     CB 1609   8.240   6.331   6.868
  205ILE    CG1 1610   8.117   6.412   6.826
  205ILE    CG2 1611   8.316   6.278   6.746
  205ILE     CD 1612   8.158   6.549   6.773
  205ILE      C 1613   8.127   6.102   6.905
  205ILE      O 1614   8.188   6.007   6.853
  206THR      N 1615   7.996   6.099   6.926
  206THR      H 1616   7.951   6.156   6.997
  206THR     CA 1617   7.904   6.007   6.858
  206THR     CB 1618   7.794   5.955   6.951
  206THR    OG1 1619   7.747   6.062   7.033
  206THR    HG1 1620   7.666   6.033   7.085
  206THR    CG2 1621   7.846   5.839   7.036
  206THR      C 1622   7.841   6.077   6.736
  206THR      O 1623   7.743   6.150   6.744
  207CYS      N 1624   7.908   6.060   6.622
  207CYS      H 1625   7.980   5.991   6.611
  207CYS     CA 1626   7.876   6.139   6.503
  207CYS     CB 1627   7.991   6.140   6.404
  207CYS     SG 1628   7.980   6.297   6.312
  207CYS      C 1629   7.743   6.105   6.432
  207CYS      O 1630   7.739   6.028   6.336
  208VAL      N 1631   7.639   6.171   6.483
  208VAL      H 1632   7.646   6.216   6.571
  208VAL     CA 1633   7.501   6.158   6.431
  208VAL     CB 1634   7.432   6.042   6.504
  208VAL    CG1 1635   7.416   6.066   6.655
  208VAL    CG2 1636   7.298   6.007   6.440
  208VAL      C 1637   7.423   6.291   6.444
  208VAL      O 1638   7.452   6.373   6.530
  209LEU      N 1639   7.329   6.314   6.352
  209LEU      H 1640   7.319   6.256   6.270
  209LEU     CA 1641   7.229   6.422   6.370
  209LEU     CB 1642   7.150   6.453   6.242
  209LEU     CG 1643   7.230   6.533   6.138
  209LEU    CD1 1644   7.144   6.554   6.014
  209LEU    CD2 1645   7.276   6.669   6.190
  209LEU      C 1646   7.132   6.386   6.484
  209LEU      O 1647   7.038   6.310   6.464
  210THR      N 1648   7.173   6.422   6.605
  210THR      H 1649   7.268   6.447   6.622
  210THR     CA 1650   7.085   6.409   6.724
  210THR     CB 1651   7.156   6.438   6.858
  210THR    OG1 1652   7.193   6.576   6.869
  210THR    HG1 1653   7.260   6.584   6.944
  210THR    CG2 1654   7.277   6.346   6.878
  210THR      C 1655   6.966   6.504   6.711
  210THR      O 1656   6.981   6.619   6.668
  211LYS      N 1657   6.849   6.459   6.757
  211LYS      H 1658   6.843   6.377   6.814
  211LYS     CA 1659   6.728   6.545   6.756
  211LYS     CB 1660   6.605   6.463   6.793
  211LYS     CG 1661   6.481   6.551   6.779
  211LYS     CD 1662   6.358   6.492   6.847
  211LYS     CE 1663   6.248   6.597   6.834
  211LYS     NZ 1664   6.117   6.540   6.866
  211LYS    HZ1 1665   6.044   6.599   6.832
  211LYS    HZ2 1666   6.106   6.449   6.826
  211LYS    HZ3 1667   6.105   6.532   6.966
  211LYS      C 1668   6.746   6.662   6.856
  211LYS      O 1669   6.724   6.778   6.823
  212GLU      N 1670   6.805   6.623   6.968
  212GLU      H 1671   6.810   6.524   6.988
  212GLU     CA 1672   6.848   6.704   7.083
  212GLU     CB 1673   6.916   6.606   7.181
  212GLU     CG 1674   6.824   6.498   7.241
  212GLU     CD 1675   6.763   6.392   7.146
  212GLU    OE1 1676   6.826   6.357   7.043
  212GLU    OE2 1677   6.649   6.349   7.174
  212GLU      C 1678   6.939   6.824   7.049
  212GLU      O 1679   6.940   6.922   7.122
  213ARG      N 1680   7.018   6.815   6.941
  213ARG      H 1681   7.061   6.729   6.911
  213ARG     CA 1682   7.069   6.939   6.878
  213ARG     CB 1683   7.217   6.936   6.840
  213ARG     CG 1684   7.307   6.989   6.951
  213ARG     CD 1685   7.434   7.055   6.894
  213ARG     NE 1686   7.527   7.077   7.006
  213ARG     HE 1687   7.502   7.026   7.090
  213ARG     CZ 1688   7.648   7.134   7.007
  213ARG    NH1 1689   7.706   7.187   6.899
  213ARG   HH11 1690   7.659   7.191   6.812
  213ARG   HH12 1691   7.801   7.219   6.906
  213ARG    NH2 1692   7.714   7.137   7.122
  213ARG   HH21 1693   7.669   7.099   7.203
  213ARG   HH22 1694   7.814   7.154   7.126
  213ARG      C 1695   6.991   6.985   6.753
  213ARG      O 1696   6.962   7.103   6.740
  214PHE      N 1697   6.953   6.893   6.664
  214PHE      H 1698   6.959   6.794   6.683
  214PHE     CA 1699   6.910   6.928   6.526
  214PHE     CB 1700   7.001   6.854   6.427
  214PHE     CG 1701   7.146   6.902   6.429
  214PHE    CD1 1702   7.241   6.834   6.504
  214PHE    HD1 1703   7.211   6.751   6.569
  214PHE    CD2 1704   7.186   7.008   6.348
  214PHE    HD2 1705   7.112   7.067   6.295
  214PHE    CE1 1706   7.374   6.872   6.498
  214PHE    HE1 1707   7.447   6.826   6.565
  214PHE    CE2 1708   7.320   7.043   6.339
  214PHE    HE2 1709   7.351   7.121   6.269
  214PHE     CZ 1710   7.414   6.975   6.414
  214PHE     HZ 1711   7.520   7.002   6.407
  214PHE      C 1712   6.762   6.915   6.485
  214PHE      O 1713   6.734   6.908   6.366
  215GLY      N 1714   6.668   6.928   6.579
  215GLY      H 1715   6.692   6.922   6.676
  215GLY     CA 1716   6.522   6.922   6.550
  215GLY      C 1717   6.471   7.013   6.437
  215GLY      O 1718   6.419   6.964   6.336
  216ASP      N 1719   6.510   7.140   6.444
  216ASP      H 1720   6.566   7.174   6.520
  216ASP     CA 1721   6.487   7.245   6.340
  216ASP     CB 1722   6.554   7.375   6.389
  216ASP     CG 1723   6.694   7.354   6.448
  216ASP    OD1 1724   6.700   7.316   6.566
  216ASP    OD2 1725   6.795   7.355   6.373
  216ASP      C 1726   6.542   7.206   6.201
  216ASP      O 1727   6.468   7.190   6.103
  217PHE      N 1728   6.669   7.171   6.204
  217PHE      H 1729   6.725   7.209   6.280
  217PHE     CA 1730   6.747   7.114   6.092
  217PHE     CB 1731   6.884   7.080   6.151
  217PHE     CG 1732   6.993   7.042   6.050
  217PHE    CD1 1733   7.077   7.142   6.003
  217PHE    HD1 1734   7.091   7.234   6.059
  217PHE    CD2 1735   6.992   6.916   5.992
  217PHE    HD2 1736   6.942   6.833   6.042
  217PHE    CE1 1737   7.153   7.118   5.889
  217PHE    HE1 1738   7.215   7.197   5.846
  217PHE    CE2 1739   7.069   6.893   5.879
  217PHE    HE2 1740   7.070   6.794   5.832
  217PHE     CZ 1741   7.147   6.995   5.826
  217PHE     HZ 1742   7.206   6.977   5.736
  217PHE      C 1743   6.680   6.993   6.026
  217PHE      O 1744   6.650   6.999   5.907
  218MET      N 1745   6.637   6.898   6.109
  218MET      H 1746   6.655   6.905   6.207
  218MET     CA 1747   6.567   6.776   6.063
  218MET     CB 1748   6.549   6.681   6.182
  218MET     CG 1749   6.681   6.628   6.237
  218MET     SD 1750   6.651   6.529   6.388
  218MET     CE 1751   6.770   6.402   6.355
  218MET      C 1752   6.433   6.801   5.994
  218MET      O 1753   6.419   6.771   5.875
  219LEU      N 1754   6.348   6.877   6.062
  219LEU      H 1755   6.371   6.908   6.156
  219LEU     CA 1756   6.213   6.916   6.014
  219LEU     CB 1757   6.142   6.995   6.127
  219LEU     CG 1758   5.995   7.026   6.098
  219LEU    CD1 1759   5.908   6.901   6.108
  219LEU    CD2 1760   5.946   7.134   6.194
  219LEU      C 1761   6.219   6.997   5.884
  219LEU      O 1762   6.200   6.942   5.775
  220PHE      N 1763   6.277   7.117   5.894
  220PHE      H 1764   6.317   7.150   5.980
  220PHE     CA 1765   6.286   7.210   5.780
  220PHE     CB 1766   6.326   7.349   5.828
  220PHE     CG 1767   6.215   7.419   5.907
  220PHE    CD1 1768   6.100   7.460   5.842
  220PHE    HD1 1769   6.091   7.452   5.734
  220PHE    CD2 1770   6.230   7.438   6.044
  220PHE    HD2 1771   6.327   7.425   6.091
  220PHE    CE1 1772   5.996   7.517   5.915
  220PHE    HE1 1773   5.905   7.549   5.865
  220PHE    CE2 1774   6.125   7.494   6.117
  220PHE    HE2 1775   6.135   7.508   6.224
  220PHE     CZ 1776   6.008   7.533   6.052
  220PHE     HZ 1777   5.927   7.579   6.109
  220PHE      C 1778   6.376   7.164   5.667
  220PHE      O 1779   6.340   7.175   5.549
  221GLY      N 1780   6.481   7.090   5.701
  221GLY      H 1781   6.501   7.067   5.797
  221GLY     CA 1782   6.575   7.031   5.603
  221GLY      C 1783   6.512   6.918   5.521
  221GLY      O 1784   6.534   6.913   5.401
  222SER      N 1785   6.429   6.836   5.585
  222SER      H 1786   6.426   6.831   5.686
  222SER     CA 1787   6.349   6.733   5.514
  222SER     CB 1788   6.268   6.647   5.610
  222SER     OG 1789   6.355   6.577   5.701
  222SER     HG 1790   6.384   6.639   5.775
  222SER      C 1791   6.253   6.793   5.411
  222SER      O 1792   6.248   6.748   5.296
  223LEU      N 1793   6.190   6.904   5.450
  223LEU      H 1794   6.192   6.934   5.545
  223LEU     CA 1795   6.108   6.986   5.359
  223LEU     CB 1796   6.038   7.100   5.434
  223LEU     CG 1797   5.957   7.056   5.557
  223LEU    CD1 1798   5.900   7.179   5.628
  223LEU    CD2 1799   5.845   6.959   5.521
  223LEU      C 1800   6.192   7.043   5.242
  223LEU      O 1801   6.185   6.994   5.130
  224ALA      N 1802   6.300   7.110   5.282
  224ALA      H 1803   6.315   7.130   5.379
  224ALA     CA 1804   6.396   7.176   5.191
  224ALA     CB 1805   6.498   7.243   5.282
  224ALA      C 1806   6.471   7.089   5.089
  224ALA      O 1807   6.480   7.122   4.971
  225ALA      N 1808   6.532   6.982   5.141
  225ALA      H 1809   6.526   6.960   5.240
  225ALA     CA 1810   6.618   6.891   5.062
  225ALA     CB 1811   6.680   6.786   5.153
  225ALA      C 1812   6.548   6.813   4.954
  225ALA      O 1813   6.590   6.815   4.839
  226PHE      N 1814   6.432   6.763   4.997
  226PHE      H 1815   6.391   6.797   5.080
  226PHE     CA 1816   6.361   6.656   4.927
  226PHE     CB 1817   6.375   6.531   5.013
  226PHE     CG 1818   6.310   6.412   4.944
  226PHE    CD1 1819   6.366   6.369   4.825
  226PHE    HD1 1820   6.471   6.342   4.823
  226PHE    CD2 1821   6.174   6.399   4.965
  226PHE    HD2 1822   6.133   6.413   5.065
  226PHE    CE1 1823   6.284   6.330   4.719
  226PHE    HE1 1824   6.328   6.294   4.627
  226PHE    CE2 1825   6.093   6.360   4.860
  226PHE    HE2 1826   5.986   6.348   4.877
  226PHE     CZ 1827   6.147   6.328   4.738
  226PHE     HZ 1828   6.084   6.286   4.660
  226PHE      C 1829   6.214   6.688   4.896
  226PHE      O 1830   6.173   6.679   4.781
  227PHE      N 1831   6.138   6.729   4.997
  227PHE      H 1832   6.165   6.718   5.094
  227PHE     CA 1833   5.997   6.767   4.973
  227PHE     CB 1834   5.919   6.786   5.102
  227PHE     CG 1835   5.897   6.653   5.174
  227PHE    CD1 1836   5.863   6.540   5.101
  227PHE    HD1 1837   5.802   6.550   5.011
  227PHE    CD2 1838   5.944   6.638   5.304
  227PHE    HD2 1839   5.964   6.726   5.365
  227PHE    CE1 1840   5.888   6.414   5.151
  227PHE    HE1 1841   5.887   6.330   5.082
  227PHE    CE2 1842   5.964   6.511   5.358
  227PHE    HE2 1843   6.004   6.500   5.458
  227PHE     CZ 1844   5.938   6.399   5.280
  227PHE     HZ 1845   5.969   6.300   5.314
  227PHE      C 1846   5.978   6.885   4.877
  227PHE      O 1847   5.896   6.875   4.787
  228THR      N 1848   6.070   6.981   4.879
  228THR      H 1849   6.130   6.993   4.960
  228THR     CA 1850   6.072   7.092   4.781
  228THR     CB 1851   6.141   7.219   4.835
  228THR    OG1 1852   6.097   7.244   4.969
  228THR    HG1 1853   6.005   7.284   4.967
  228THR    CG2 1854   6.102   7.340   4.750
  228THR      C 1855   6.116   7.058   4.636
  228THR      O 1856   6.068   7.122   4.542
  229PRO      N 1857   6.203   6.959   4.610
  229PRO     CA 1858   6.223   6.909   4.473
  229PRO     CB 1859   6.371   6.879   4.458
  229PRO     CG 1860   6.409   6.845   4.601
  229PRO     CD 1861   6.323   6.933   4.690
  229PRO      C 1862   6.137   6.791   4.427
  229PRO      O 1863   6.101   6.791   4.311
  230LEU      N 1864   6.090   6.708   4.521
  230LEU      H 1865   6.135   6.693   4.610
  230LEU     CA 1866   5.970   6.624   4.499
  230LEU     CB 1867   5.926   6.558   4.630
  230LEU     CG 1868   5.806   6.465   4.618
  230LEU    CD1 1869   5.839   6.344   4.533
  230LEU    CD2 1870   5.754   6.423   4.755
  230LEU      C 1871   5.856   6.714   4.451
  230LEU      O 1872   5.805   6.698   4.340
  231ALA      N 1873   5.850   6.828   4.519
  231ALA      H 1874   5.882   6.833   4.615
  231ALA     CA 1875   5.769   6.942   4.478
  231ALA     CB 1876   5.781   7.058   4.576
  231ALA      C 1877   5.789   6.994   4.337
  231ALA      O 1878   5.704   6.972   4.252
  232ILE      N 1879   5.903   7.057   4.311
  232ILE      H 1880   5.967   7.083   4.384
  232ILE     CA 1881   5.919   7.123   4.181
  232ILE     CB 1882   6.004   7.249   4.195
  232ILE    CG1 1883   5.941   7.333   4.306
  232ILE    CG2 1884   6.007   7.331   4.066
  232ILE     CD 1885   6.043   7.412   4.386
  232ILE      C 1886   5.938   7.031   4.058
  232ILE      O 1887   5.894   7.064   3.947
  233MET      N 1888   5.967   6.905   4.087
  233MET      H 1889   6.011   6.877   4.174
  233MET     CA 1890   5.942   6.796   3.991
  233MET     CB 1891   6.004   6.666   4.036
  233MET     CG 1892   6.135   6.645   3.963
  233MET     SD 1893   6.165   6.477   3.901
  233MET     CE 1894   6.010   6.444   3.820
  233MET      C 1895   5.794   6.767   3.965
  233MET      O 1896   5.754   6.765   3.849
  234ILE      N 1897   5.714   6.750   4.069
  234ILE      H 1898   5.746   6.744   4.164
  234ILE     CA 1899   5.569   6.728   4.049
  234ILE     CB 1900   5.507   6.644   4.161
  234ILE    CG1 1901   5.590   6.518   4.181
  234ILE    CG2 1902   5.366   6.599   4.120
  234ILE     CD 1903   5.568   6.460   4.320
  234ILE      C 1904   5.489   6.853   4.005
  234ILE      O 1905   5.395   6.841   3.926
  235VAL      N 1906   5.545   6.971   4.033
  235VAL      H 1907   5.606   6.981   4.115
  235VAL     CA 1908   5.508   7.098   3.964
  235VAL     CB 1909   5.589   7.220   4.010
  235VAL    CG1 1910   5.551   7.349   3.937
  235VAL    CG2 1911   5.573   7.244   4.160
  235VAL      C 1912   5.523   7.079   3.813
  235VAL      O 1913   5.425   7.072   3.739
  236THR      N 1914   5.646   7.045   3.774
  236THR      H 1915   5.720   7.028   3.839
  236THR     CA 1916   5.677   7.018   3.632
  236THR     CB 1917   5.822   7.039   3.592
  236THR    OG1 1918   5.913   6.981   3.686
  236THR    HG1 1919   5.909   7.024   3.778
  236THR    CG2 1920   5.845   7.189   3.573
  236THR      C 1921   5.619   6.889   3.573
  236THR      O 1922   5.596   6.887   3.453
  237TYR      N 1923   5.578   6.794   3.656
  237TYR      H 1924   5.627   6.781   3.743
  237TYR     CA 1925   5.494   6.678   3.617
  237TYR     CB 1926   5.467   6.592   3.741
  237TYR     CG 1927   5.414   6.450   3.727
  237TYR    CD1 1928   5.481   6.347   3.792
  237TYR    HD1 1929   5.566   6.369   3.857
  237TYR    CD2 1930   5.304   6.420   3.648
  237TYR    HD2 1931   5.236   6.499   3.616
  237TYR    CE1 1932   5.442   6.215   3.773
  237TYR    HE1 1933   5.495   6.135   3.825
  237TYR    CE2 1934   5.267   6.289   3.626
  237TYR    HE2 1935   5.193   6.268   3.549
  237TYR     CZ 1936   5.335   6.186   3.689
  237TYR     OH 1937   5.314   6.060   3.644
  237TYR     HH 1938   5.215   6.047   3.640
  237TYR      C 1939   5.365   6.725   3.550
  237TYR      O 1940   5.361   6.733   3.427
  238PHE      N 1941   5.275   6.785   3.627
  238PHE      H 1942   5.291   6.798   3.726
  238PHE     CA 1943   5.144   6.830   3.575
  238PHE     CB 1944   5.045   6.863   3.686
  238PHE     CG 1945   4.999   6.730   3.747
  238PHE    CD1 1946   4.899   6.662   3.679
  238PHE    HD1 1947   4.823   6.717   3.624
  238PHE    CD2 1948   5.085   6.661   3.832
  238PHE    HD2 1949   5.155   6.716   3.896
  238PHE    CE1 1950   4.889   6.524   3.691
  238PHE    HE1 1951   4.815   6.470   3.632
  238PHE    CE2 1952   5.075   6.523   3.843
  238PHE    HE2 1953   5.144   6.469   3.908
  238PHE     CZ 1954   4.977   6.455   3.773
  238PHE     HZ 1955   4.955   6.352   3.798
  238PHE      C 1956   5.150   6.938   3.466
  238PHE      O 1957   5.093   6.920   3.359
  239LEU      N 1958   5.250   7.023   3.482
  239LEU      H 1959   5.301   7.028   3.569
  239LEU     CA 1960   5.292   7.120   3.379
  239LEU     CB 1961   5.411   7.199   3.433
  239LEU     CG 1962   5.373   7.317   3.521
  239LEU    CD1 1963   5.500   7.373   3.583
  239LEU    CD2 1964   5.312   7.426   3.434
  239LEU      C 1965   5.333   7.056   3.245
  239LEU      O 1966   5.295   7.107   3.140
  240THR      N 1967   5.420   6.954   3.250
  240THR      H 1968   5.461   6.924   3.337
  240THR     CA 1969   5.467   6.883   3.129
  240THR     CB 1970   5.604   6.815   3.139
  240THR    OG1 1971   5.692   6.890   3.221
  240THR    HG1 1972   5.666   6.877   3.319
  240THR    CG2 1973   5.673   6.813   3.004
  240THR      C 1974   5.366   6.783   3.072
  240THR      O 1975   5.363   6.765   2.950
  241ILE      N 1976   5.277   6.730   3.155
  241ILE      H 1977   5.292   6.726   3.254
  241ILE     CA 1978   5.161   6.653   3.102
  241ILE     CB 1979   5.076   6.582   3.209
  241ILE    CG1 1980   5.149   6.534   3.334
  241ILE    CG2 1981   5.013   6.459   3.145
  241ILE     CD 1982   5.274   6.449   3.310
  241ILE      C 1983   5.071   6.748   3.019
  241ILE      O 1984   5.062   6.731   2.898
  242HIS      N 1985   5.043   6.864   3.079
  242HIS      H 1986   5.060   6.876   3.178
  242HIS     CA 1987   4.967   6.974   3.016
  242HIS     CB 1988   4.942   7.082   3.123
  242HIS     CG 1989   4.815   7.164   3.100
  242HIS    ND1 1990   4.771   7.207   2.982
  242HIS    CD2 1991   4.725   7.198   3.191
  242HIS    HD2 1992   4.728   7.173   3.297
  242HIS    CE1 1993   4.654   7.269   3.001
  242HIS    HE1 1994   4.594   7.316   2.923
  242HIS    NE2 1995   4.625   7.263   3.130
  242HIS    HE2 1996   4.539   7.292   3.172
  242HIS      C 1997   5.034   7.029   2.888
  242HIS      O 1998   4.978   7.019   2.780
  243ALA      N 1999   5.165   7.047   2.898
  243ALA      H 2000   5.207   7.048   2.990
  243ALA     CA 2001   5.256   7.083   2.787
  243ALA     CB 2002   5.400   7.065   2.833
  243ALA      C 2003   5.253   6.993   2.664
  243ALA      O 2004   5.292   7.036   2.556
  244LEU      N 2005   5.244   6.864   2.694
  244LEU      H 2006   5.238   6.831   2.788
  244LEU     CA 2007   5.273   6.762   2.592
  244LEU     CB 2008   5.387   6.677   2.643
  244LEU     CG 2009   5.515   6.761   2.641
  244LEU    CD1 2010   5.630   6.682   2.700
  244LEU    CD2 2011   5.551   6.807   2.500
  244LEU      C 2012   5.157   6.680   2.542
  244LEU      O 2013   5.163   6.634   2.427
  245GLN      N 2014   5.053   6.673   2.622
  245GLN      H 2015   5.060   6.683   2.722
  245GLN     CA 2016   4.917   6.647   2.571
  245GLN     CB 2017   4.825   6.610   2.687
  245GLN     CG 2018   4.876   6.483   2.756
  245GLN     CD 2019   4.776   6.417   2.852
  245GLN    OE1 2020   4.788   6.413   2.972
  245GLN    NE2 2021   4.682   6.344   2.799
  245GLN   HE21 2022   4.675   6.332   2.700
  245GLN   HE22 2023   4.618   6.304   2.862
  245GLN      C 2024   4.868   6.764   2.484
  245GLN      O 2025   4.782   6.746   2.398
  246LYS      N 2026   4.927   6.883   2.506
  246LYS      H 2027   4.939   6.917   2.601
  246LYS     CA 2028   4.942   6.986   2.401
  246LYS     CB 2029   5.015   7.111   2.457
  246LYS     CG 2030   5.052   7.210   2.345
  246LYS     CD 2031   5.095   7.349   2.389
  246LYS     CE 2032   5.106   7.440   2.267
  246LYS     NZ 2033   4.995   7.442   2.171
  246LYS    HZ1 2034   5.011   7.513   2.102
  246LYS    HZ2 2035   4.995   7.354   2.121
  246LYS    HZ3 2036   4.906   7.454   2.214
  246LYS      C 2037   5.014   6.936   2.274
  246LYS      O 2038   4.946   6.891   2.183
  247LYS      N 2039   5.147   6.925   2.283
  247LYS      H 2040   5.193   6.931   2.372
  247LYS     CA 2041   5.237   6.911   2.167
  247LYS     CB 2042   5.381   6.915   2.218
  247LYS     CG 2043   5.485   6.869   2.116
  247LYS     CD 2044   5.624   6.920   2.148
  247LYS     CE 2045   5.632   7.072   2.134
  247LYS     NZ 2046   5.773   7.108   2.122
  247LYS    HZ1 2047   5.798   7.120   2.024
  247LYS    HZ2 2048   5.795   7.187   2.177
  247LYS    HZ3 2049   5.829   7.029   2.155
  247LYS      C 2050   5.209   6.789   2.077
  247LYS      O 2051   5.238   6.788   1.958
  248ALA      N 2052   5.155   6.689   2.143
  248ALA      H 2053   5.180   6.671   2.240
  248ALA     CA 2054   5.079   6.581   2.083
  248ALA     CB 2055   4.989   6.538   2.200
  248ALA      C 2056   4.994   6.621   1.964
  248ALA      O 2057   5.024   6.604   1.845
 1001ALA      N 2058   4.907   6.713   1.997
 1001ALA      H 2059   4.919   6.774   2.076
 1001ALA     CA 2060   4.782   6.720   1.924
 1001ALA     CB 2061   4.685   6.679   2.031
 1001ALA      C 2062   4.762   6.851   1.847
 1001ALA      O 2063   4.703   6.844   1.740
 1002ASP      N 2064   4.837   6.957   1.882
 1002ASP      H 2065   4.869   6.978   1.977
 1002ASP     CA 2066   4.859   7.068   1.786
 1002ASP     CB 2067   4.906   7.202   1.846
 1002ASP     CG 2068   5.006   7.201   1.963
 1002ASP    OD1 2069   4.980   7.131   2.062
 1002ASP    OD2 2070   5.104   7.278   1.959
 1002ASP      C 2071   4.937   7.030   1.659
 1002ASP      O 2072   4.970   7.112   1.575
 1003LEU      N 2073   4.969   6.901   1.644
 1003LEU      H 2074   4.961   6.837   1.721
 1003LEU     CA 2075   5.010   6.845   1.514
 1003LEU     CB 2076   5.091   6.716   1.530
 1003LEU     CG 2077   5.237   6.758   1.542
 1003LEU    CD1 2078   5.330   6.645   1.583
 1003LEU    CD2 2079   5.290   6.818   1.411
 1003LEU      C 2080   4.899   6.835   1.409
 1003LEU      O 2081   4.922   6.876   1.295
 1004GLU      N 2082   4.775   6.814   1.451
 1004GLU      H 2083   4.750   6.784   1.543
 1004GLU     CA 2084   4.661   6.829   1.358
 1004GLU     CB 2085   4.542   6.742   1.401
 1004GLU     CG 2086   4.529   6.609   1.323
 1004GLU     CD 2087   4.630   6.496   1.353
 1004GLU    OE1 2088   4.666   6.477   1.471
 1004GLU    OE2 2089   4.661   6.419   1.259
 1004GLU      C 2090   4.623   6.976   1.325
 1004GLU      O 2091   4.541   6.999   1.235
 1005ASP      N 2092   4.694   7.075   1.381
 1005ASP      H 2093   4.767   7.055   1.446
 1005ASP     CA 2094   4.667   7.220   1.366
 1005ASP     CB 2095   4.757   7.303   1.457
 1005ASP     CG 2096   4.676   7.356   1.576
 1005ASP    OD1 2097   4.656   7.277   1.669
 1005ASP    OD2 2098   4.633   7.473   1.569
 1005ASP      C 2099   4.669   7.278   1.227
 1005ASP      O 2100   4.578   7.343   1.175
 1006ASN      N 2101   4.778   7.237   1.165
 1006ASN      H 2102   4.849   7.192   1.221
 1006ASN     CA 2103   4.818   7.261   1.026
 1006ASN     CB 2104   4.966   7.219   1.012
 1006ASN     CG 2105   5.039   7.230   1.148
 1006ASN    OD1 2106   5.048   7.136   1.224
 1006ASN    ND2 2107   5.065   7.349   1.192
 1006ASN   HD21 2108   5.050   7.429   1.135
 1006ASN   HD22 2109   5.107   7.353   1.282
 1006ASN      C 2110   4.728   7.179   0.933
 1006ASN      O 2111   4.666   7.236   0.845
 1007TRP      N 2112   4.689   7.062   0.981
 1007TRP      H 2113   4.686   7.045   1.080
 1007TRP     CA 2114   4.620   6.960   0.902
 1007TRP     CB 2115   4.629   6.827   0.977
 1007TRP     CG 2116   4.563   6.710   0.902
 1007TRP    CD1 2117   4.448   6.654   0.937
 1007TRP    HD1 2118   4.379   6.692   1.013
 1007TRP    CD2 2119   4.624   6.627   0.810
 1007TRP    NE1 2120   4.433   6.539   0.872
 1007TRP    HE1 2121   4.359   6.474   0.889
 1007TRP    CE2 2122   4.538   6.520   0.793
 1007TRP    CE3 2123   4.746   6.633   0.744
 1007TRP    HE3 2124   4.813   6.718   0.760
 1007TRP    CZ2 2125   4.574   6.417   0.705
 1007TRP    HZ2 2126   4.510   6.330   0.694
 1007TRP    CZ3 2127   4.782   6.530   0.658
 1007TRP    HZ3 2128   4.878   6.534   0.608
 1007TRP    CH2 2129   4.696   6.423   0.638
 1007TRP    HH2 2130   4.721   6.346   0.565
 1007TRP      C 2131   4.476   6.997   0.861
 1007TRP      O 2132   4.452   7.007   0.741
 1008GLU      N 2133   4.381   7.017   0.953
 1008GLU      H 2134   4.397   7.018   1.053
 1008GLU     CA 2135   4.244   7.051   0.909
 1008GLU     CB 2136   4.134   7.010   1.009
 1008GLU     CG 2137   4.159   7.048   1.155
 1008GLU     CD 2138   4.119   7.192   1.185
 1008GLU    OE1 2139   4.025   7.210   1.264
 1008GLU    OE2 2140   4.199   7.282   1.150
 1008GLU      C 2141   4.226   7.191   0.846
 1008GLU      O 2142   4.174   7.200   0.735
 1009THR      N 2143   4.299   7.289   0.900
 1009THR      H 2144   4.293   7.297   1.001
 1009THR     CA 2145   4.324   7.421   0.835
 1009THR     CB 2146   4.421   7.508   0.917
 1009THR    OG1 2147   4.382   7.514   1.052
 1009THR    HG1 2148   4.432   7.445   1.109
 1009THR    CG2 2149   4.427   7.652   0.862
 1009THR      C 2150   4.377   7.407   0.691
 1009THR      O 2151   4.326   7.475   0.602
 1010LEU      N 2152   4.475   7.319   0.668
 1010LEU      H 2153   4.532   7.283   0.744
 1010LEU     CA 2154   4.518   7.279   0.532
 1010LEU     CB 2155   4.639   7.184   0.536
 1010LEU     CG 2156   4.773   7.246   0.497
 1010LEU    CD1 2157   4.816   7.362   0.586
 1010LEU    CD2 2158   4.880   7.136   0.497
 1010LEU      C 2159   4.405   7.212   0.453
 1010LEU      O 2160   4.349   7.276   0.365
 1011ASN      N 2161   4.353   7.099   0.503
 1011ASN      H 2162   4.380   7.068   0.595
 1011ASN     CA 2163   4.250   7.017   0.434
 1011ASN     CB 2164   4.219   6.889   0.512
 1011ASN     CG 2165   4.329   6.782   0.503
 1011ASN    OD1 2166   4.340   6.708   0.406
 1011ASN    ND2 2167   4.417   6.778   0.599
 1011ASN   HD21 2168   4.418   6.848   0.671
 1011ASN   HD22 2169   4.476   6.697   0.609
 1011ASN      C 2170   4.120   7.091   0.398
 1011ASN      O 2171   4.073   7.077   0.283
 1012ASP      N 2172   4.068   7.174   0.488
 1012ASP      H 2173   4.096   7.173   0.585
 1012ASP     CA 2174   3.953   7.262   0.458
 1012ASP     CB 2175   3.880   7.308   0.584
 1012ASP     CG 2176   3.767   7.209   0.608
 1012ASP    OD1 2177   3.797   7.104   0.668
 1012ASP    OD2 2178   3.662   7.224   0.540
 1012ASP      C 2179   3.977   7.379   0.362
 1012ASP      O 2180   3.910   7.387   0.260
 1013ASN      N 2181   4.090   7.448   0.380
 1013ASN      H 2182   4.154   7.429   0.454
 1013ASN     CA 2183   4.128   7.552   0.282
 1013ASN     CB 2184   4.227   7.654   0.339
 1013ASN     CG 2185   4.162   7.743   0.445
 1013ASN    OD1 2186   4.090   7.839   0.421
 1013ASN    ND2 2187   4.185   7.708   0.569
 1013ASN   HD21 2188   4.243   7.627   0.586
 1013ASN   HD22 2189   4.140   7.755   0.644
 1013ASN      C 2190   4.168   7.493   0.145
 1013ASN      O 2191   4.117   7.542   0.045
 1014LEU      N 2192   4.226   7.372   0.145
 1014LEU      H 2193   4.274   7.338   0.227
 1014LEU     CA 2194   4.240   7.288   0.023
 1014LEU     CB 2195   4.307   7.152   0.049
 1014LEU     CG 2196   4.458   7.156   0.076
 1014LEU    CD1 2197   4.508   7.016   0.115
 1014LEU    CD2 2198   4.535   7.204  -0.048
 1014LEU      C 2199   4.105   7.259  -0.045
 1014LEU      O 2200   4.085   7.303  -0.158
 1015LYS      N 2201   4.008   7.207   0.031
 1015LYS      H 2202   4.027   7.177   0.126
 1015LYS     CA 2203   3.870   7.183  -0.017
 1015LYS     CB 2204   3.780   7.125   0.092
 1015LYS     CG 2205   3.791   6.973   0.108
 1015LYS     CD 2206   3.700   6.920   0.220
 1015LYS     CE 2207   3.763   6.943   0.358
 1015LYS     NZ 2208   3.666   6.937   0.467
 1015LYS    HZ1 2209   3.714   6.969   0.551
 1015LYS    HZ2 2210   3.595   7.006   0.454
 1015LYS    HZ3 2211   3.628   6.847   0.483
 1015LYS      C 2212   3.803   7.307  -0.078
 1015LYS      O 2213   3.749   7.298  -0.188
 1016VAL      N 2214   3.822   7.423  -0.013
 1016VAL      H 2215   3.862   7.423   0.080
 1016VAL     CA 2216   3.779   7.555  -0.065
 1016VAL     CB 2217   3.793   7.666   0.043
 1016VAL    CG1 2218   3.751   7.804  -0.012
 1016VAL    CG2 2219   3.711   7.634   0.167
 1016VAL      C 2220   3.851   7.591  -0.195
 1016VAL      O 2221   3.786   7.584  -0.299
 1017ILE      N 2222   3.985   7.594  -0.197
 1017ILE      H 2223   4.038   7.577  -0.113
 1017ILE     CA 2224   4.065   7.628  -0.319
 1017ILE     CB 2225   4.217   7.618  -0.290
 1017ILE    CG1 2226   4.258   7.712  -0.175
 1017ILE    CG2 2227   4.301   7.655  -0.411
 1017ILE     CD 2228   4.392   7.671  -0.115
 1017ILE      C 2229   4.030   7.538  -0.440
 1017ILE      O 2230   3.997   7.587  -0.547
 1018GLU      N 2231   4.016   7.409  -0.411
 1018GLU      H 2232   4.041   7.374  -0.320
 1018GLU     CA 2233   3.980   7.304  -0.510
 1018GLU     CB 2234   4.017   7.174  -0.438
 1018GLU     CG 2235   4.035   7.050  -0.527
 1018GLU     CD 2236   3.997   6.924  -0.447
 1018GLU    OE1 2237   4.014   6.922  -0.323
 1018GLU    OE2 2238   3.941   6.832  -0.508
 1018GLU      C 2239   3.832   7.304  -0.559
 1018GLU      O 2240   3.787   7.207  -0.620
 1019LYS      N 2241   3.748   7.390  -0.501
 1019LYS      H 2242   3.774   7.438  -0.417
 1019LYS     CA 2243   3.609   7.414  -0.548
 1019LYS     CB 2244   3.509   7.356  -0.447
 1019LYS     CG 2245   3.495   7.205  -0.468
 1019LYS     CD 2246   3.506   7.127  -0.337
 1019LYS     CE 2247   3.581   6.995  -0.361
 1019LYS     NZ 2248   3.720   7.021  -0.399
 1019LYS    HZ1 2249   3.769   6.937  -0.424
 1019LYS    HZ2 2250   3.724   7.082  -0.481
 1019LYS    HZ3 2251   3.770   7.065  -0.325
 1019LYS      C 2252   3.572   7.560  -0.580
 1019LYS      O 2253   3.470   7.585  -0.644
 1020ALA      N 2254   3.651   7.653  -0.527
 1020ALA      H 2255   3.716   7.629  -0.455
 1020ALA     CA 2256   3.635   7.799  -0.545
 1020ALA     CB 2257   3.743   7.864  -0.457
 1020ALA      C 2258   3.645   7.854  -0.688
 1020ALA      O 2259   3.730   7.812  -0.767
 1021ASP      N 2260   3.566   7.959  -0.711
 1021ASP      H 2261   3.497   7.991  -0.644
 1021ASP     CA 2262   3.569   8.040  -0.832
 1021ASP     CB 2263   3.425   8.088  -0.865
 1021ASP     CG 2264   3.369   8.191  -0.766
 1021ASP    OD1 2265   3.350   8.154  -0.648
 1021ASP    OD2 2266   3.367   8.310  -0.805
 1021ASP      C 2267   3.666   8.160  -0.822
 1021ASP      O 2268   3.756   8.177  -0.904
 1022ASN      N 2269   3.652   8.235  -0.713
 1022ASN      H 2270   3.575   8.214  -0.649
 1022ASN     CA 2271   3.719   8.364  -0.688
 1022ASN     CB 2272   3.633   8.440  -0.587
 1022ASN     CG 2273   3.657   8.591  -0.582
 1022ASN    OD1 2274   3.765   8.645  -0.602
 1022ASN    ND2 2275   3.549   8.661  -0.559
 1022ASN   HD21 2276   3.461   8.612  -0.550
 1022ASN   HD22 2277   3.556   8.759  -0.549
 1022ASN      C 2278   3.865   8.354  -0.642
 1022ASN      O 2279   3.896   8.307  -0.533
 1023ALA      N 2280   3.940   8.442  -0.707
 1023ALA      H 2281   3.897   8.504  -0.773
 1023ALA     CA 2282   4.083   8.467  -0.678
 1023ALA     CB 2283   4.139   8.568  -0.778
 1023ALA      C 2284   4.107   8.517  -0.534
 1023ALA      O 2285   4.199   8.470  -0.467
 1024ALA      N 2286   4.014   8.598  -0.483
 1024ALA      H 2287   3.930   8.622  -0.534
 1024ALA     CA 2288   4.018   8.650  -0.344
 1024ALA     CB 2289   3.909   8.756  -0.324
 1024ALA      C 2290   4.006   8.541  -0.237
 1024ALA      O 2291   4.099   8.524  -0.159
 1025GLN      N 2292   3.907   8.452  -0.253
 1025GLN      H 2293   3.846   8.456  -0.332
 1025GLN     CA 2294   3.883   8.340  -0.160
 1025GLN     CB 2295   3.739   8.288  -0.174
 1025GLN     CG 2296   3.720   8.182  -0.282
 1025GLN     CD 2297   3.581   8.169  -0.345
 1025GLN    OE1 2298   3.570   8.129  -0.460
 1025GLN    NE2 2299   3.472   8.195  -0.279
 1025GLN   HE21 2300   3.472   8.222  -0.183
 1025GLN   HE22 2301   3.388   8.186  -0.332
 1025GLN      C 2302   3.992   8.231  -0.168
 1025GLN      O 2303   4.044   8.186  -0.067
 1026VAL      N 2304   4.042   8.207  -0.291
 1026VAL      H 2305   3.993   8.235  -0.374
 1026VAL     CA 2306   4.161   8.121  -0.312
 1026VAL     CB 2307   4.187   8.101  -0.464
 1026VAL    CG1 2308   4.316   8.023  -0.493
 1026VAL    CG2 2309   4.071   8.026  -0.529
 1026VAL      C 2310   4.285   8.178  -0.240
 1026VAL      O 2311   4.349   8.109  -0.161
 1027LYS      N 2312   4.308   8.309  -0.256
 1027LYS      H 2313   4.255   8.364  -0.320
 1027LYS     CA 2314   4.419   8.379  -0.188
 1027LYS     CB 2315   4.438   8.516  -0.253
 1027LYS     CG 2316   4.582   8.565  -0.234
 1027LYS     CD 2317   4.609   8.688  -0.320
 1027LYS     CE 2318   4.542   8.814  -0.266
 1027LYS     NZ 2319   4.565   8.923  -0.361
 1027LYS    HZ1 2320   4.540   9.011  -0.319
 1027LYS    HZ2 2321   4.662   8.924  -0.390
 1027LYS    HZ3 2322   4.510   8.908  -0.443
 1027LYS      C 2323   4.406   8.391  -0.035
 1027LYS      O 2324   4.507   8.381   0.036
 1028ASP      N 2325   4.285   8.413   0.017
 1028ASP      H 2326   4.205   8.441  -0.036
 1028ASP     CA 2327   4.265   8.408   0.163
 1028ASP     CB 2328   4.140   8.482   0.214
 1028ASP     CG 2329   4.002   8.418   0.195
 1028ASP    OD1 2330   3.989   8.297   0.221
 1028ASP    OD2 2331   3.909   8.494   0.164
 1028ASP      C 2332   4.281   8.265   0.220
 1028ASP      O 2333   4.352   8.245   0.319
 1029ALA      N 2334   4.236   8.166   0.143
 1029ALA      H 2335   4.163   8.183   0.076
 1029ALA     CA 2336   4.262   8.024   0.176
 1029ALA     CB 2337   4.176   7.935   0.086
 1029ALA      C 2338   4.410   7.985   0.171
 1029ALA      O 2339   4.463   7.930   0.268
 1030LEU      N 2340   4.481   8.034   0.069
 1030LEU      H 2341   4.435   8.065  -0.016
 1030LEU     CA 2342   4.628   8.024   0.062
 1030LEU     CB 2343   4.681   8.066  -0.076
 1030LEU     CG 2344   4.654   7.960  -0.183
 1030LEU    CD1 2345   4.680   8.018  -0.322
 1030LEU    CD2 2346   4.739   7.835  -0.160
 1030LEU      C 2347   4.705   8.096   0.174
 1030LEU      O 2348   4.793   8.035   0.234
 1031THR      N 2349   4.663   8.217   0.214
 1031THR      H 2350   4.592   8.267   0.165
 1031THR     CA 2351   4.723   8.285   0.332
 1031THR     CB 2352   4.691   8.435   0.348
 1031THR    OG1 2353   4.551   8.458   0.332
 1031THR    HG1 2354   4.528   8.468   0.235
 1031THR    CG2 2355   4.773   8.520   0.251
 1031THR      C 2356   4.696   8.216   0.467
 1031THR      O 2357   4.791   8.195   0.543
 1032LYS      N 2358   4.574   8.165   0.485
 1032LYS      H 2359   4.496   8.199   0.431
 1032LYS     CA 2360   4.541   8.075   0.598
 1032LYS     CB 2361   4.393   8.036   0.595
 1032LYS     CG 2362   4.305   8.130   0.678
 1032LYS     CD 2363   4.157   8.104   0.649
 1032LYS     CE 2364   4.115   8.177   0.522
 1032LYS     NZ 2365   4.011   8.108   0.445
 1032LYS    HZ1 2366   3.925   8.108   0.496
 1032LYS    HZ2 2367   3.998   8.157   0.358
 1032LYS    HZ3 2368   4.040   8.013   0.426
 1032LYS      C 2369   4.627   7.947   0.602
 1032LYS      O 2370   4.696   7.922   0.701
 1033MET      N 2371   4.639   7.882   0.486
 1033MET      H 2372   4.579   7.902   0.408
 1033MET     CA 2373   4.733   7.769   0.468
 1033MET     CB 2374   4.716   7.705   0.330
 1033MET     CG 2375   4.594   7.613   0.326
 1033MET     SD 2376   4.578   7.524   0.167
 1033MET     CE 2377   4.738   7.447   0.157
 1033MET      C 2378   4.882   7.803   0.490
 1033MET      O 2379   4.952   7.728   0.557
 1034ARG      N 2380   4.925   7.918   0.438
 1034ARG      H 2381   4.874   7.966   0.366
 1034ARG     CA 2382   5.062   7.969   0.464
 1034ARG     CB 2383   5.089   8.095   0.381
 1034ARG     CG 2384   5.240   8.120   0.372
 1034ARG     CD 2385   5.270   8.257   0.310
 1034ARG     NE 2386   5.416   8.272   0.303
 1034ARG     HE 2387   5.462   8.218   0.231
 1034ARG     CZ 2388   5.493   8.362   0.365
 1034ARG    NH1 2389   5.439   8.458   0.442
 1034ARG   HH11 2390   5.340   8.462   0.454
 1034ARG   HH12 2391   5.497   8.530   0.479
 1034ARG    NH2 2392   5.624   8.361   0.341
 1034ARG   HH21 2393   5.656   8.296   0.272
 1034ARG   HH22 2394   5.689   8.421   0.388
 1034ARG      C 2395   5.090   7.997   0.611
 1034ARG      O 2396   5.190   7.948   0.663
 1035ALA      N 2397   4.996   8.063   0.681
 1035ALA      H 2398   4.916   8.104   0.635
 1035ALA     CA 2399   5.006   8.087   0.826
 1035ALA     CB 2400   4.885   8.167   0.874
 1035ALA      C 2401   5.017   7.955   0.905
 1035ALA      O 2402   5.125   7.923   0.955
 1036ALA      N 2403   4.923   7.865   0.873
 1036ALA      H 2404   4.843   7.890   0.819
 1036ALA     CA 2405   4.921   7.727   0.927
 1036ALA     CB 2406   4.802   7.650   0.871
 1036ALA      C 2407   5.050   7.647   0.902
 1036ALA      O 2408   5.095   7.575   0.992
 1037ALA      N 2409   5.107   7.658   0.781
 1037ALA      H 2410   5.056   7.699   0.704
 1037ALA     CA 2411   5.237   7.598   0.744
 1037ALA     CB 2412   5.252   7.601   0.592
 1037ALA      C 2413   5.362   7.661   0.808
 1037ALA      O 2414   5.450   7.590   0.858
 1038LEU      N 2415   5.363   7.794   0.819
 1038LEU      H 2416   5.290   7.851   0.780
 1038LEU     CA 2417   5.474   7.869   0.882
 1038LEU     CB 2418   5.455   8.021   0.869
 1038LEU     CG 2419   5.501   8.075   0.734
 1038LEU    CD1 2420   5.453   8.219   0.718
 1038LEU    CD2 2421   5.653   8.069   0.722
 1038LEU      C 2422   5.498   7.836   1.030
 1038LEU      O 2423   5.613   7.832   1.075
 1039ASP      N 2424   5.391   7.831   1.109
 1039ASP      H 2425   5.304   7.878   1.088
 1039ASP     CA 2426   5.404   7.790   1.250
 1039ASP     CB 2427   5.290   7.842   1.338
 1039ASP     CG 2428   5.244   7.982   1.294
 1039ASP    OD1 2429   5.323   8.077   1.310
 1039ASP    OD2 2430   5.135   7.990   1.236
 1039ASP      C 2431   5.425   7.639   1.270
 1039ASP      O 2432   5.519   7.601   1.340
 1040ALA      N 2433   5.370   7.563   1.176
 1040ALA      H 2434   5.312   7.603   1.106
 1040ALA     CA 2435   5.383   7.415   1.171
 1040ALA     CB 2436   5.323   7.367   1.040
 1040ALA      C 2437   5.525   7.362   1.172
 1040ALA      O 2438   5.549   7.249   1.214
 1041GLN      N 2439   5.611   7.437   1.104
 1041GLN      H 2440   5.578   7.495   1.030
 1041GLN     CA 2441   5.756   7.416   1.108
 1041GLN     CB 2442   5.817   7.520   1.014
 1041GLN     CG 2443   5.942   7.463   0.948
 1041GLN     CD 2444   6.055   7.564   0.953
 1041GLN    OE1 2445   6.086   7.623   1.056
 1041GLN    NE2 2446   6.140   7.559   0.854
 1041GLN   HE21 2447   6.140   7.488   0.780
 1041GLN   HE22 2448   6.198   7.637   0.835
 1041GLN      C 2449   5.816   7.429   1.249
 1041GLN      O 2450   5.872   7.333   1.301
 1042LYS      N 2451   5.776   7.533   1.321
 1042LYS      H 2452   5.684   7.571   1.308
 1042LYS     CA 2453   5.840   7.577   1.447
 1042LYS     CB 2454   5.788   7.716   1.484
 1042LYS     CG 2455   5.803   7.815   1.368
 1042LYS     CD 2456   5.792   7.961   1.412
 1042LYS     CE 2457   5.758   8.056   1.299
 1042LYS     NZ 2458   5.616   8.042   1.262
 1042LYS    HZ1 2459   5.587   8.111   1.197
 1042LYS    HZ2 2460   5.600   7.951   1.223
 1042LYS    HZ3 2461   5.558   8.052   1.345
 1042LYS      C 2462   5.828   7.475   1.563
 1042LYS      O 2463   5.906   7.477   1.657
 1043ALA      N 2464   5.719   7.397   1.556
 1043ALA      H 2465   5.637   7.434   1.513
 1043ALA     CA 2466   5.695   7.264   1.616
 1043ALA     CB 2467   5.645   7.176   1.501
 1043ALA      C 2468   5.796   7.184   1.701
 1043ALA      O 2469   5.761   7.143   1.812
 1044THR      N 2470   5.889   7.123   1.628
 1044THR      H 2471   5.874   7.105   1.530
 1044THR     CA 2472   6.019   7.071   1.676
 1044THR     CB 2473   6.064   6.942   1.604
 1044THR    OG1 2474   5.991   6.918   1.484
 1044THR    HG1 2475   5.930   6.835   1.492
 1044THR    CG2 2476   6.070   6.824   1.701
 1044THR      C 2477   6.126   7.177   1.644
 1044THR      O 2478   6.105   7.259   1.555
 1045PRO      N 2479   6.242   7.173   1.711
 1045PRO     CA 2480   6.357   7.254   1.668
 1045PRO     CB 2481   6.472   7.210   1.760
 1045PRO     CG 2482   6.419   7.091   1.839
 1045PRO     CD 2483   6.268   7.111   1.842
 1045PRO      C 2484   6.392   7.230   1.522
 1045PRO      O 2485   6.376   7.118   1.472
 1046PRO      N 2486   6.426   7.337   1.446
 1046PRO     CA 2487   6.489   7.326   1.313
 1046PRO     CB 2488   6.531   7.469   1.280
 1046PRO     CG 2489   6.415   7.547   1.339
 1046PRO     CD 2490   6.384   7.476   1.471
 1046PRO      C 2491   6.611   7.234   1.326
 1046PRO      O 2492   6.665   7.226   1.434
 1047LYS      N 2493   6.653   7.173   1.215
 1047LYS      H 2494   6.623   7.198   1.123
 1047LYS     CA 2495   6.743   7.055   1.220
 1047LYS     CB 2496   6.755   6.992   1.082
 1047LYS     CG 2497   6.742   6.841   1.096
 1047LYS     CD 2498   6.604   6.803   1.155
 1047LYS     CE 2499   6.594   6.653   1.183
 1047LYS     NZ 2500   6.618   6.577   1.060
 1047LYS    HZ1 2501   6.600   6.481   1.076
 1047LYS    HZ2 2502   6.558   6.615   0.988
 1047LYS    HZ3 2503   6.713   6.591   1.031
 1047LYS      C 2504   6.880   7.068   1.292
 1047LYS      O 2505   6.982   7.100   1.230
 1048LEU      N 2506   6.866   7.059   1.424
 1048LEU      H 2507   6.772   7.057   1.457
 1048LEU     CA 2508   6.966   7.071   1.532
 1048LEU     CB 2509   7.044   7.205   1.523
 1048LEU     CG 2510   6.966   7.336   1.503
 1048LEU    CD1 2511   6.890   7.379   1.628
 1048LEU    CD2 2512   7.059   7.448   1.454
 1048LEU      C 2513   6.904   7.046   1.674
 1048LEU      O 2514   6.945   7.107   1.772
 1049GLU      N 2515   6.823   6.941   1.685
 1049GLU      H 2516   6.814   6.874   1.609
 1049GLU     CA 2517   6.742   6.902   1.806
 1049GLU     CB 2518   6.652   6.781   1.772
 1049GLU     CG 2519   6.720   6.664   1.698
 1049GLU     CD 2520   6.711   6.678   1.545
 1049GLU    OE1 2521   6.614   6.625   1.488
 1049GLU    OE2 2522   6.801   6.744   1.488
 1049GLU      C 2523   6.815   6.881   1.940
 1049GLU      O 2524   6.858   6.772   1.976
 1050ASP      N 2525   6.834   6.992   2.014
 1050ASP      H 2526   6.761   7.059   2.020
 1050ASP     CA 2527   6.946   7.017   2.110
 1050ASP     CB 2528   6.907   7.005   2.259
 1050ASP     CG 2529   7.001   7.075   2.360
 1050ASP    OD1 2530   6.988   7.040   2.480
 1050ASP    OD2 2531   7.092   7.153   2.323
 1050ASP      C 2532   7.082   6.950   2.073
 1050ASP      O 2533   7.184   6.968   2.139
 1051LYS      N 2534   7.090   6.940   1.940
 1051LYS      H 2535   7.015   6.980   1.886
 1051LYS     CA 2536   7.196   6.883   1.858
 1051LYS     CB 2537   7.310   6.985   1.855
 1051LYS     CG 2538   7.272   7.119   1.792
 1051LYS     CD 2539   7.349   7.240   1.846
 1051LYS     CE 2540   7.335   7.256   1.998
 1051LYS     NZ 2541   7.195   7.246   2.043
 1051LYS    HZ1 2542   7.186   7.241   2.142
 1051LYS    HZ2 2543   7.142   7.324   2.007
 1051LYS    HZ3 2544   7.156   7.162   2.005
 1051LYS      C 2545   7.237   6.738   1.891
 1051LYS      O 2546   7.318   6.711   1.978
 1052SER      N 2547   7.184   6.648   1.806
 1052SER      H 2548   7.112   6.676   1.743
 1052SER     CA 2549   7.208   6.501   1.810
 1052SER     CB 2550   7.098   6.437   1.895
 1052SER     OG 2551   7.139   6.320   1.970
 1052SER     HG 2552   7.195   6.259   1.912
 1052SER      C 2553   7.198   6.445   1.667
 1052SER      O 2554   7.088   6.409   1.625
 1053PRO      N 2555   7.307   6.444   1.586
 1053PRO     CA 2556   7.305   6.410   1.442
 1053PRO     CB 2557   7.444   6.448   1.391
 1053PRO     CG 2558   7.533   6.413   1.510
 1053PRO     CD 2559   7.446   6.447   1.631
 1053PRO      C 2560   7.274   6.261   1.418
 1053PRO      O 2561   7.220   6.227   1.314
 1054ASP      N 2562   7.323   6.181   1.514
 1054ASP      H 2563   7.409   6.206   1.556
 1054ASP     CA 2564   7.281   6.046   1.556
 1054ASP     CB 2565   7.359   6.022   1.684
 1054ASP     CG 2566   7.423   5.885   1.707
 1054ASP    OD1 2567   7.516   5.848   1.634
 1054ASP    OD2 2568   7.400   5.829   1.815
 1054ASP      C 2569   7.129   6.052   1.582
 1054ASP      O 2570   7.085   6.093   1.688
 1055SER      N 2571   7.059   6.041   1.468
 1055SER      H 2572   7.117   6.022   1.386
 1055SER     CA 2573   6.913   6.043   1.440
 1055SER     CB 2574   6.810   6.098   1.543
 1055SER     OG 2575   6.829   6.051   1.676
 1055SER     HG 2576   6.923   6.084   1.701
 1055SER      C 2577   6.884   6.112   1.305
 1055SER      O 2578   6.821   6.046   1.222
 1056PRO      N 2579   6.925   6.238   1.279
 1056PRO     CA 2580   6.923   6.299   1.143
 1056PRO     CB 2581   6.977   6.440   1.161
 1056PRO     CG 2582   6.917   6.479   1.294
 1056PRO     CD 2583   6.931   6.350   1.374
 1056PRO      C 2584   6.995   6.229   1.027
 1056PRO      O 2585   6.971   6.270   0.914
 1057GLU      N 2586   7.080   6.128   1.050
 1057GLU      H 2587   7.136   6.120   1.135
 1057GLU     CA 2588   7.123   6.038   0.940
 1057GLU     CB 2589   7.222   5.930   0.985
 1057GLU     CG 2590   7.350   5.984   1.049
 1057GLU     CD 2591   7.351   5.973   1.202
 1057GLU    OE1 2592   7.460   5.990   1.261
 1057GLU    OE2 2593   7.240   5.957   1.260
 1057GLU      C 2594   7.003   5.969   0.872
 1057GLU      O 2595   7.004   5.942   0.751
 1058MET      N 2596   6.900   5.938   0.951
 1058MET      H 2597   6.904   5.958   1.049
 1058MET     CA 2598   6.769   5.891   0.900
 1058MET     CB 2599   6.699   5.800   1.003
 1058MET     CG 2600   6.773   5.668   1.023
 1058MET     SD 2601   6.657   5.527   1.036
 1058MET     CE 2602   6.763   5.408   1.116
 1058MET      C 2603   6.677   6.007   0.859
 1058MET      O 2604   6.681   6.117   0.914
 1059LYS      N 2605   6.575   5.969   0.782
 1059LYS      H 2606   6.558   5.872   0.767
 1059LYS     CA 2607   6.483   6.061   0.713
 1059LYS     CB 2608   6.380   5.976   0.636
 1059LYS     CG 2609   6.288   6.065   0.553
 1059LYS     CD 2610   6.208   5.988   0.448
 1059LYS     CE 2611   6.134   6.089   0.360
 1059LYS     NZ 2612   6.225   6.190   0.303
 1059LYS    HZ1 2613   6.173   6.244   0.235
 1059LYS    HZ2 2614   6.258   6.251   0.374
 1059LYS    HZ3 2615   6.304   6.145   0.260
 1059LYS      C 2616   6.414   6.170   0.797
 1059LYS      O 2617   6.332   6.144   0.886
 1060ASP      N 2618   6.443   6.293   0.756
 1060ASP      H 2619   6.522   6.310   0.698
 1060ASP     CA 2620   6.372   6.415   0.801
 1060ASP     CB 2621   6.451   6.537   0.753
 1060ASP     CG 2622   6.426   6.664   0.834
 1060ASP    OD1 2623   6.330   6.667   0.914
 1060ASP    OD2 2624   6.515   6.750   0.834
 1060ASP      C 2625   6.231   6.424   0.740
 1060ASP      O 2626   6.210   6.390   0.623
 1061PHE      N 2627   6.135   6.461   0.825
 1061PHE      H 2628   6.143   6.446   0.924
 1061PHE     CA 2629   6.004   6.508   0.775
 1061PHE     CB 2630   5.889   6.418   0.823
 1061PHE     CG 2631   5.901   6.271   0.781
 1061PHE    CD1 2632   5.873   6.229   0.652
 1061PHE    HD1 2633   5.841   6.302   0.576
 1061PHE    CD2 2634   5.933   6.177   0.878
 1061PHE    HD2 2635   5.948   6.210   0.981
 1061PHE    CE1 2636   5.878   6.094   0.621
 1061PHE    HE1 2637   5.853   6.062   0.519
 1061PHE    CE2 2638   5.937   6.042   0.847
 1061PHE    HE2 2639   5.960   5.970   0.925
 1061PHE     CZ 2640   5.911   6.000   0.718
 1061PHE     HZ 2641   5.919   5.895   0.692
 1061PHE      C 2642   5.972   6.656   0.807
 1061PHE      O 2643   5.888   6.715   0.740
 1062ARG      N 2644   6.054   6.720   0.891
 1062ARG      H 2645   6.146   6.683   0.912
 1062ARG     CA 2646   6.035   6.860   0.933
 1062ARG     CB 2647   6.125   6.893   1.052
 1062ARG     CG 2648   6.087   7.031   1.108
 1062ARG     CD 2649   6.173   7.073   1.226
 1062ARG     NE 2650   6.132   7.207   1.269
 1062ARG     HE 2651   6.073   7.209   1.351
 1062ARG     CZ 2652   6.155   7.323   1.205
 1062ARG    NH1 2653   6.214   7.329   1.085
 1062ARG   HH11 2654   6.243   7.245   1.038
 1062ARG   HH12 2655   6.221   7.417   1.038
 1062ARG    NH2 2656   6.125   7.438   1.264
 1062ARG   HH21 2657   6.086   7.439   1.356
 1062ARG   HH22 2658   6.128   7.523   1.210
 1062ARG      C 2659   6.056   6.963   0.821
 1062ARG      O 2660   5.971   7.049   0.799
 1063HIS      N 2661   6.163   6.940   0.744
 1063HIS      H 2662   6.238   6.882   0.777
 1063HIS     CA 2663   6.194   7.017   0.622
 1063HIS     CB 2664   6.328   6.968   0.565
 1063HIS     CG 2665   6.379   7.049   0.446
 1063HIS    ND1 2666   6.358   7.179   0.424
 1063HIS    HD1 2667   6.316   7.245   0.487
 1063HIS    CD2 2668   6.430   6.996   0.335
 1063HIS    HD2 2669   6.472   6.895   0.327
 1063HIS    CE1 2670   6.393   7.204   0.297
 1063HIS    HE1 2671   6.384   7.300   0.247
 1063HIS    NE2 2672   6.437   7.091   0.243
 1063HIS      C 2673   6.082   7.012   0.514
 1063HIS      O 2674   6.071   7.100   0.428
 1064GLY      N 2675   5.988   6.919   0.533
 1064GLY      H 2676   5.997   6.849   0.604
 1064GLY     CA 2677   5.862   6.914   0.458
 1064GLY      C 2678   5.777   7.041   0.470
 1064GLY      O 2679   5.718   7.081   0.369
 1065PHE      N 2680   5.786   7.111   0.582
 1065PHE      H 2681   5.839   7.080   0.661
 1065PHE     CA 2682   5.722   7.243   0.595
 1065PHE     CB 2683   5.697   7.286   0.740
 1065PHE     CG 2684   5.578   7.208   0.793
 1065PHE    CD1 2685   5.449   7.245   0.760
 1065PHE    HD1 2686   5.431   7.339   0.707
 1065PHE    CD2 2687   5.602   7.090   0.862
 1065PHE    HD2 2688   5.702   7.067   0.900
 1065PHE    CE1 2689   5.342   7.164   0.794
 1065PHE    HE1 2690   5.240   7.196   0.773
 1065PHE    CE2 2691   5.495   7.007   0.892
 1065PHE    HE2 2692   5.515   6.903   0.911
 1065PHE     CZ 2693   5.365   7.046   0.863
 1065PHE     HZ 2694   5.281   6.989   0.905
 1065PHE      C 2695   5.787   7.355   0.516
 1065PHE      O 2696   5.713   7.423   0.446
 1066ASP      N 2697   5.919   7.360   0.506
 1066ASP      H 2698   5.981   7.316   0.573
 1066ASP     CA 2699   5.991   7.454   0.418
 1066ASP     CB 2700   6.142   7.432   0.430
 1066ASP     CG 2701   6.196   7.442   0.572
 1066ASP    OD1 2702   6.272   7.536   0.599
 1066ASP    OD2 2703   6.161   7.355   0.655
 1066ASP      C 2704   5.948   7.434   0.270
 1066ASP      O 2705   5.904   7.529   0.207
 1067ILE      N 2706   5.935   7.307   0.231
 1067ILE      H 2707   5.971   7.233   0.289
 1067ILE     CA 2708   5.881   7.267   0.099
 1067ILE     CB 2709   5.919   7.120   0.071
 1067ILE    CG1 2710   6.072   7.111   0.060
 1067ILE    CG2 2711   5.853   7.065  -0.056
 1067ILE     CD 2712   6.125   6.968   0.053
 1067ILE      C 2713   5.730   7.299   0.083
 1067ILE      O 2714   5.692   7.360  -0.016
 1068LEU      N 2715   5.649   7.271   0.185
 1068LEU      H 2716   5.679   7.209   0.260
 1068LEU     CA 2717   5.505   7.310   0.190
 1068LEU     CB 2718   5.442   7.255   0.319
 1068LEU     CG 2719   5.289   7.253   0.319
 1068LEU    CD1 2720   5.236   7.130   0.246
 1068LEU    CD2 2721   5.236   7.258   0.461
 1068LEU      C 2722   5.486   7.463   0.184
 1068LEU      O 2723   5.412   7.511   0.099
 1069VAL      N 2724   5.565   7.537   0.263
 1069VAL      H 2725   5.626   7.494   0.332
 1069VAL     CA 2726   5.569   7.685   0.261
 1069VAL     CB 2727   5.651   7.746   0.376
 1069VAL    CG1 2728   5.654   7.899   0.372
 1069VAL    CG2 2729   5.595   7.704   0.512
 1069VAL      C 2730   5.620   7.736   0.125
 1069VAL      O 2731   5.546   7.812   0.064
 1070GLY      N 2732   5.724   7.675   0.069
 1070GLY      H 2733   5.788   7.619   0.123
 1070GLY     CA 2734   5.772   7.703  -0.069
 1070GLY      C 2735   5.662   7.686  -0.175
 1070GLY      O 2736   5.626   7.783  -0.241
 1071GLN      N 2737   5.593   7.572  -0.172
 1071GLN      H 2738   5.624   7.495  -0.114
 1071GLN     CA 2739   5.475   7.546  -0.257
 1071GLN     CB 2740   5.433   7.399  -0.245
 1071GLN     CG 2741   5.530   7.305  -0.316
 1071GLN     CD 2742   5.504   7.157  -0.285
 1071GLN    OE1 2743   5.399   7.112  -0.241
 1071GLN    NE2 2744   5.608   7.078  -0.296
 1071GLN   HE21 2745   5.697   7.117  -0.319
 1071GLN   HE22 2746   5.595   6.981  -0.278
 1071GLN      C 2747   5.355   7.639  -0.232
 1071GLN      O 2748   5.292   7.684  -0.328
 1072ILE      N 2749   5.324   7.672  -0.106
 1072ILE      H 2750   5.362   7.621  -0.028
 1072ILE     CA 2751   5.222   7.775  -0.073
 1072ILE     CB 2752   5.168   7.769   0.071
 1072ILE    CG1 2753   5.120   7.628   0.106
 1072ILE    CG2 2754   5.047   7.862   0.085
 1072ILE     CD 2755   5.094   7.608   0.255
 1072ILE      C 2756   5.269   7.919  -0.107
 1072ILE      O 2757   5.188   7.996  -0.157
 1073ASP      N 2758   5.395   7.955  -0.083
 1073ASP      H 2759   5.457   7.899  -0.027
 1073ASP     CA 2760   5.453   8.084  -0.128
 1073ASP     CB 2761   5.597   8.103  -0.080
 1073ASP     CG 2762   5.598   8.184   0.049
 1073ASP    OD1 2763   5.557   8.302   0.044
 1073ASP    OD2 2764   5.635   8.128   0.155
 1073ASP      C 2765   5.449   8.100  -0.280
 1073ASP      O 2766   5.391   8.198  -0.326
 1074ASP      N 2767   5.486   7.993  -0.351
 1074ASP      H 2768   5.543   7.920  -0.312
 1074ASP     CA 2769   5.466   7.986  -0.497
 1074ASP     CB 2770   5.532   7.864  -0.561
 1074ASP     CG 2771   5.586   7.902  -0.699
 1074ASP    OD1 2772   5.506   7.902  -0.795
 1074ASP    OD2 2773   5.700   7.952  -0.707
 1074ASP      C 2774   5.317   7.998  -0.533
 1074ASP      O 2775   5.281   8.105  -0.580
 1075ALA      N 2776   5.229   7.916  -0.474
 1075ALA      H 2777   5.260   7.831  -0.429
 1075ALA     CA 2778   5.082   7.929  -0.493
 1075ALA     CB 2779   5.010   7.818  -0.416
 1075ALA      C 2780   5.019   8.066  -0.457
 1075ALA      O 2781   4.939   8.120  -0.534
 1076LEU      N 2782   5.062   8.126  -0.346
 1076LEU      H 2783   5.120   8.076  -0.280
 1076LEU     CA 2784   5.023   8.262  -0.304
 1076LEU     CB 2785   5.076   8.289  -0.162
 1076LEU     CG 2786   5.022   8.418  -0.100
 1076LEU    CD1 2787   4.872   8.406  -0.074
 1076LEU    CD2 2788   5.098   8.450   0.030
 1076LEU      C 2789   5.073   8.370  -0.401
 1076LEU      O 2790   4.997   8.459  -0.440
 1077LYS      N 2791   5.200   8.359  -0.441
 1077LYS      H 2792   5.264   8.293  -0.398
 1077LYS     CA 2793   5.259   8.441  -0.549
 1077LYS     CB 2794   5.406   8.400  -0.562
 1077LYS     CG 2795   5.484   8.472  -0.673
 1077LYS     CD 2796   5.625   8.416  -0.695
 1077LYS     CE 2797   5.634   8.263  -0.714
 1077LYS     NZ 2798   5.560   8.204  -0.826
 1077LYS    HZ1 2799   5.564   8.103  -0.817
 1077LYS    HZ2 2800   5.464   8.233  -0.826
 1077LYS    HZ3 2801   5.598   8.232  -0.914
 1077LYS      C 2802   5.177   8.421  -0.679
 1077LYS      O 2803   5.103   8.513  -0.712
 1078LEU      N 2804   5.153   8.295  -0.714
 1078LEU      H 2805   5.198   8.218  -0.666
 1078LEU     CA 2806   5.075   8.254  -0.833
 1078LEU     CB 2807   5.075   8.101  -0.851
 1078LEU     CG 2808   5.213   8.037  -0.875
 1078LEU    CD1 2809   5.199   7.885  -0.872
 1078LEU    CD2 2810   5.284   8.085  -1.001
 1078LEU      C 2811   4.930   8.304  -0.839
 1078LEU      O 2812   4.888   8.353  -0.944
 1079ALA      N 2813   4.862   8.304  -0.725
 1079ALA      H 2814   4.894   8.247  -0.647
 1079ALA     CA 2815   4.727   8.364  -0.706
 1079ALA     CB 2816   4.678   8.334  -0.563
 1079ALA      C 2817   4.717   8.515  -0.733
 1079ALA      O 2818   4.606   8.570  -0.740
 1080ASN      N 2819   4.831   8.583  -0.732
 1080ASN      H 2820   4.917   8.538  -0.707
 1080ASN     CA 2821   4.844   8.723  -0.780
 1080ASN     CB 2822   4.928   8.809  -0.684
 1080ASN     CG 2823   4.882   8.817  -0.537
 1080ASN    OD1 2824   4.802   8.900  -0.496
 1080ASN    ND2 2825   4.932   8.728  -0.455
 1080ASN   HD21 2826   4.989   8.651  -0.487
 1080ASN   HD22 2827   4.919   8.739  -0.357
 1080ASN      C 2828   4.912   8.723  -0.918
 1080ASN      O 2829   4.845   8.746  -1.020
 1081GLU      N 2830   5.036   8.673  -0.918
 1081GLU      H 2831   5.068   8.624  -0.836
 1081GLU     CA 2832   5.137   8.669  -1.024
 1081GLU     CB 2833   5.270   8.657  -0.947
 1081GLU     CG 2834   5.403   8.614  -1.010
 1081GLU     CD 2835   5.429   8.462  -1.008
 1081GLU    OE1 2836   5.349   8.390  -0.944
 1081GLU    OE2 2837   5.531   8.415  -1.062
 1081GLU      C 2838   5.107   8.570  -1.140
 1081GLU      O 2839   5.017   8.600  -1.218
 1082GLY      N 2840   5.151   8.445  -1.131
 1082GLY      H 2841   5.214   8.419  -1.056
 1082GLY     CA 2842   5.153   8.354  -1.249
 1082GLY      C 2843   5.098   8.210  -1.256
 1082GLY      O 2844   5.159   8.132  -1.329
 1083LYS      N 2845   4.993   8.173  -1.181
 1083LYS      H 2846   4.975   8.219  -1.093
 1083LYS     CA 2847   4.909   8.052  -1.207
 1083LYS     CB 2848   4.963   7.919  -1.154
 1083LYS     CG 2849   5.086   7.858  -1.221
 1083LYS     CD 2850   5.059   7.804  -1.362
 1083LYS     CE 2851   5.187   7.740  -1.414
 1083LYS     NZ 2852   5.166   7.687  -1.549
 1083LYS    HZ1 2853   5.253   7.663  -1.591
 1083LYS    HZ2 2854   5.110   7.604  -1.544
 1083LYS    HZ3 2855   5.119   7.756  -1.605
 1083LYS      C 2856   4.769   8.065  -1.143
 1083LYS      O 2857   4.754   8.119  -1.035
 1084VAL      N 2858   4.666   8.013  -1.211
 1084VAL      H 2859   4.677   7.978  -1.303
 1084VAL     CA 2860   4.530   8.004  -1.152
 1084VAL     CB 2861   4.422   8.084  -1.227
 1084VAL    CG1 2862   4.296   8.092  -1.141
 1084VAL    CG2 2863   4.467   8.226  -1.260
 1084VAL      C 2864   4.489   7.857  -1.128
 1084VAL      O 2865   4.485   7.814  -1.013
 1085LYS      N 2866   4.466   7.779  -1.235
 1085LYS      H 2867   4.396   7.810  -1.301
 1085LYS     CA 2868   4.462   7.631  -1.220
 1085LYS     CB 2869   4.458   7.557  -1.353
 1085LYS     CG 2870   4.393   7.419  -1.341
 1085LYS     CD 2871   4.466   7.298  -1.280
 1085LYS     CE 2872   4.588   7.246  -1.358
 1085LYS     NZ 2873   4.568   7.164  -1.478
 1085LYS    HZ1 2874   4.521   7.079  -1.457
 1085LYS    HZ2 2875   4.515   7.214  -1.546
 1085LYS    HZ3 2876   4.658   7.144  -1.520
 1085LYS      C 2877   4.578   7.574  -1.138
 1085LYS      O 2878   4.549   7.507  -1.042
 1086GLU      N 2879   4.703   7.595  -1.176
 1086GLU      H 2880   4.732   7.600  -1.273
 1086GLU     CA 2881   4.813   7.554  -1.086
 1086GLU     CB 2882   4.936   7.527  -1.171
 1086GLU     CG 2883   5.022   7.409  -1.126
 1086GLU     CD 2884   5.129   7.375  -1.230
 1086GLU    OE1 2885   5.154   7.254  -1.251
 1086GLU    OE2 2886   5.179   7.468  -1.298
 1086GLU      C 2887   4.837   7.641  -0.961
 1086GLU      O 2888   4.949   7.651  -0.911
 1087ALA      N 2889   4.734   7.711  -0.912
 1087ALA      H 2890   4.669   7.757  -0.973
 1087ALA     CA 2891   4.719   7.746  -0.769
 1087ALA     CB 2892   4.665   7.888  -0.752
 1087ALA      C 2893   4.627   7.643  -0.700
 1087ALA      O 2894   4.665   7.580  -0.601
 1088GLN      N 2895   4.519   7.609  -0.770
 1088GLN      H 2896   4.493   7.660  -0.852
 1088GLN     CA 2897   4.426   7.498  -0.733
 1088GLN     CB 2898   4.296   7.513  -0.815
 1088GLN     CG 2899   4.235   7.653  -0.797
 1088GLN     CD 2900   4.105   7.682  -0.872
 1088GLN    OE1 2901   4.102   7.721  -0.989
 1088GLN    NE2 2902   3.994   7.673  -0.804
 1088GLN   HE21 2903   3.996   7.643  -0.707
 1088GLN   HE22 2904   3.911   7.718  -0.837
 1088GLN      C 2905   4.491   7.358  -0.747
 1088GLN      O 2906   4.471   7.268  -0.666
 1089ALA      N 2907   4.576   7.342  -0.849
 1089ALA      H 2908   4.569   7.405  -0.928
 1089ALA     CA 2909   4.667   7.228  -0.870
 1089ALA     CB 2910   4.688   7.195  -1.016
 1089ALA      C 2911   4.805   7.238  -0.802
 1089ALA      O 2912   4.866   7.134  -0.773
 1090ALA      N 2913   4.851   7.359  -0.769
 1090ALA      H 2914   4.843   7.438  -0.828
 1090ALA     CA 2915   4.951   7.373  -0.661
 1090ALA     CB 2916   4.999   7.517  -0.640
 1090ALA      C 2917   4.893   7.320  -0.530
 1090ALA      O 2918   4.960   7.240  -0.466
 1091ALA      N 2919   4.764   7.343  -0.503
 1091ALA      H 2920   4.721   7.428  -0.536
 1091ALA     CA 2921   4.689   7.272  -0.398
 1091ALA     CB 2922   4.550   7.333  -0.379
 1091ALA      C 2923   4.682   7.118  -0.411
 1091ALA      O 2924   4.693   7.048  -0.311
 1092GLU      N 2925   4.671   7.065  -0.534
 1092GLU      H 2926   4.627   7.117  -0.608
 1092GLU     CA 2927   4.690   6.920  -0.562
 1092GLU     CB 2928   4.651   6.891  -0.708
 1092GLU     CG 2929   4.619   6.744  -0.739
 1092GLU     CD 2930   4.477   6.705  -0.694
 1092GLU    OE1 2931   4.466   6.610  -0.615
 1092GLU    OE2 2932   4.382   6.780  -0.727
 1092GLU      C 2933   4.835   6.872  -0.536
 1092GLU      O 2934   4.860   6.770  -0.471
 1093GLN      N 2935   4.932   6.954  -0.576
 1093GLN      H 2936   4.915   7.025  -0.646
 1093GLN     CA 2937   5.074   6.931  -0.542
 1093GLN     CB 2938   5.165   7.023  -0.624
 1093GLN     CG 2939   5.306   6.966  -0.641
 1093GLN     CD 2940   5.312   6.849  -0.741
 1093GLN    OE1 2941   5.356   6.861  -0.855
 1093GLN    NE2 2942   5.284   6.729  -0.699
 1093GLN   HE21 2943   5.260   6.711  -0.603
 1093GLN   HE22 2944   5.286   6.657  -0.767
 1093GLN      C 2945   5.101   6.941  -0.390
 1093GLN      O 2946   5.168   6.855  -0.333
 1094LEU      N 2947   5.032   7.034  -0.323
 1094LEU      H 2948   5.001   7.117  -0.372
 1094LEU     CA 2949   5.022   7.041  -0.175
 1094LEU     CB 2950   4.952   7.169  -0.129
 1094LEU     CG 2951   5.037   7.294  -0.155
 1094LEU    CD1 2952   4.952   7.420  -0.147
 1094LEU    CD2 2953   5.150   7.301  -0.053
 1094LEU      C 2954   4.951   6.921  -0.112
 1094LEU      O 2955   5.001   6.868  -0.013
 1095LYS      N 2956   4.845   6.868  -0.174
 1095LYS      H 2957   4.793   6.922  -0.241
 1095LYS     CA 2958   4.784   6.738  -0.135
 1095LYS     CB 2959   4.668   6.692  -0.224
 1095LYS     CG 2960   4.539   6.775  -0.217
 1095LYS     CD 2961   4.442   6.714  -0.319
 1095LYS     CE 2962   4.319   6.801  -0.348
 1095LYS     NZ 2963   4.245   6.748  -0.464
 1095LYS    HZ1 2964   4.157   6.796  -0.475
 1095LYS    HZ2 2965   4.299   6.762  -0.549
 1095LYS    HZ3 2966   4.229   6.650  -0.457
 1095LYS      C 2967   4.889   6.625  -0.137
 1095LYS      O 2968   4.903   6.556  -0.036
 1096THR      N 2969   4.972   6.622  -0.240
 1096THR      H 2970   4.950   6.677  -0.323
 1096THR     CA 2971   5.086   6.527  -0.253
 1096THR     CB 2972   5.156   6.534  -0.389
 1096THR    OG1 2973   5.059   6.529  -0.496
 1096THR    HG1 2974   5.005   6.613  -0.504
 1096THR    CG2 2975   5.255   6.418  -0.407
 1096THR      C 2976   5.189   6.546  -0.140
 1096THR      O 2977   5.206   6.455  -0.059
 1097THR      N 2978   5.237   6.669  -0.118
 1097THR      H 2979   5.231   6.741  -0.188
 1097THR     CA 2980   5.328   6.703  -0.004
 1097THR     CB 2981   5.378   6.849  -0.016
 1097THR    OG1 2982   5.429   6.871  -0.147
 1097THR    HG1 2983   5.404   6.966  -0.179
 1097THR    CG2 2984   5.488   6.880   0.086
 1097THR      C 2985   5.265   6.676   0.135
 1097THR      O 2986   5.333   6.625   0.223
 1098ARG      N 2987   5.133   6.694   0.145
 1098ARG      H 2988   5.084   6.751   0.078
 1098ARG     CA 2989   5.052   6.653   0.263
 1098ARG     CB 2990   4.909   6.707   0.241
 1098ARG     CG 2991   4.807   6.672   0.349
 1098ARG     CD 2992   4.663   6.684   0.296
 1098ARG     NE 2993   4.642   6.586   0.188
 1098ARG     HE 2994   4.723   6.536   0.159
 1098ARG     CZ 2995   4.527   6.562   0.123
 1098ARG    NH1 2996   4.412   6.623   0.155
 1098ARG   HH11 2997   4.407   6.684   0.235
 1098ARG   HH12 2998   4.329   6.608   0.102
 1098ARG    NH2 2999   4.522   6.460   0.037
 1098ARG   HH21 3000   4.604   6.402   0.026
 1098ARG   HH22 3001   4.440   6.440  -0.016
 1098ARG      C 3002   5.052   6.501   0.292
 1098ARG      O 3003   5.085   6.459   0.402
 1099ASN      N 3004   5.022   6.423   0.188
 1099ASN      H 3005   4.992   6.464   0.099
 1099ASN     CA 3006   5.024   6.274   0.188
 1099ASN     CB 3007   4.979   6.215   0.053
 1099ASN     CG 3008   4.849   6.265  -0.010
 1099ASN    OD1 3009   4.759   6.322   0.051
 1099ASN    ND2 3010   4.844   6.253  -0.141
 1099ASN   HD21 3011   4.922   6.217  -0.192
 1099ASN   HD22 3012   4.763   6.283  -0.191
 1099ASN      C 3013   5.165   6.216   0.214
 1099ASN      O 3014   5.181   6.097   0.241
 1100ALA      N 3015   5.262   6.290   0.161
 1100ALA      H 3016   5.241   6.359   0.090
 1100ALA     CA 3017   5.406   6.262   0.176
 1100ALA     CB 3018   5.480   6.329   0.060
 1100ALA      C 3019   5.464   6.301   0.313
 1100ALA      O 3020   5.471   6.218   0.404
 1101TYR      N 3021   5.500   6.428   0.328
 1101TYR      H 3022   5.478   6.496   0.257
 1101TYR     CA 3023   5.569   6.483   0.446
 1101TYR     CB 3024   5.637   6.615   0.409
 1101TYR     CG 3025   5.772   6.598   0.340
 1101TYR    CD1 3026   5.792   6.659   0.217
 1101TYR    HD1 3027   5.708   6.679   0.151
 1101TYR    CD2 3028   5.882   6.561   0.417
 1101TYR    HD2 3029   5.867   6.515   0.513
 1101TYR    CE1 3030   5.920   6.688   0.174
 1101TYR    HE1 3031   5.933   6.744   0.082
 1101TYR    CE2 3032   6.011   6.589   0.374
 1101TYR    HE2 3033   6.095   6.559   0.438
 1101TYR     CZ 3034   6.030   6.654   0.253
 1101TYR     OH 3035   6.155   6.672   0.204
 1101TYR     HH 3036   6.216   6.698   0.280
 1101TYR      C 3037   5.482   6.509   0.570
 1101TYR      O 3038   5.504   6.449   0.675
 1102ILE      N 3039   5.374   6.586   0.551
 1102ILE      H 3040   5.345   6.611   0.459
 1102ILE     CA 3041   5.302   6.650   0.663
 1102ILE     CB 3042   5.199   6.752   0.612
 1102ILE    CG1 3043   5.260   6.851   0.511
 1102ILE    CG2 3044   5.127   6.827   0.726
 1102ILE     CD 3045   5.393   6.916   0.551
 1102ILE      C 3046   5.244   6.550   0.766
 1102ILE      O 3047   5.295   6.548   0.878
 1103GLN      N 3048   5.170   6.450   0.718
 1103GLN      H 3049   5.142   6.447   0.622
 1103GLN     CA 3050   5.116   6.342   0.805
 1103GLN     CB 3051   5.021   6.253   0.722
 1103GLN     CG 3052   4.955   6.136   0.797
 1103GLN     CD 3053   4.868   6.168   0.920
 1103GLN    OE1 3054   4.869   6.095   1.018
 1103GLN    NE2 3055   4.787   6.272   0.918
 1103GLN   HE21 3056   4.778   6.333   0.839
 1103GLN   HE22 3057   4.739   6.292   1.003
 1103GLN      C 3058   5.223   6.262   0.881
 1103GLN      O 3059   5.210   6.238   1.001
 1104LYS      N 3060   5.339   6.246   0.816
 1104LYS      H 3061   5.354   6.290   0.728
 1104LYS     CA 3062   5.459   6.180   0.873
 1104LYS     CB 3063   5.542   6.116   0.763
 1104LYS     CG 3064   5.468   5.996   0.705
 1104LYS     CD 3065   5.555   5.928   0.601
 1104LYS     CE 3066   5.479   5.812   0.537
 1104LYS     NZ 3067   5.562   5.752   0.432
 1104LYS    HZ1 3068   5.504   5.699   0.371
 1104LYS    HZ2 3069   5.607   5.826   0.380
 1104LYS    HZ3 3070   5.632   5.693   0.472
 1104LYS      C 3071   5.547   6.267   0.964
 1104LYS      O 3072   5.609   6.216   1.057
 1105TYR      N 3073   5.549   6.398   0.941
 1105TYR      H 3074   5.531   6.436   0.849
 1105TYR     CA 3075   5.598   6.495   1.043
 1105TYR     CB 3076   5.606   6.637   0.986
 1105TYR     CG 3077   5.637   6.737   1.098
 1105TYR    CD1 3078   5.768   6.756   1.137
 1105TYR    HD1 3079   5.844   6.682   1.115
 1105TYR    CD2 3080   5.538   6.824   1.142
 1105TYR    HD2 3081   5.433   6.801   1.126
 1105TYR    CE1 3082   5.801   6.870   1.208
 1105TYR    HE1 3083   5.900   6.877   1.253
 1105TYR    CE2 3084   5.572   6.940   1.210
 1105TYR    HE2 3085   5.493   7.006   1.247
 1105TYR     CZ 3086   5.706   6.966   1.235
 1105TYR     OH 3087   5.750   7.093   1.230
 1105TYR     HH 3088   5.669   7.156   1.227
 1105TYR      C 3089   5.509   6.497   1.168
 1105TYR      O 3090   5.560   6.499   1.280
 1106LEU      N 3091   5.378   6.494   1.142
 1106LEU      H 3092   5.342   6.512   1.049
 1106LEU     CA 3093   5.279   6.485   1.250
 1106LEU     CB 3094   5.132   6.490   1.205
 1106LEU     CG 3095   5.078   6.593   1.104
 1106LEU    CD1 3096   4.926   6.591   1.105
 1106LEU    CD2 3097   5.136   6.734   1.115
 1106LEU      C 3098   5.301   6.362   1.340
 1106LEU      O 3099   5.251   6.356   1.452
  313VAL      N 3100   5.358   6.257   1.280
  313VAL      H 3101   5.349   6.249   1.181
  313VAL     CA 3102   5.418   6.139   1.346
  313VAL     CB 3103   5.414   6.030   1.237
  313VAL    CG1 3104   5.507   5.911   1.256
  313VAL    CG2 3105   5.270   5.982   1.215
  313VAL      C 3106   5.559   6.163   1.407
  313VAL      O 3107   5.580   6.145   1.527
  314GLN      N 3108   5.655   6.214   1.329
  314GLN      H 3109   5.638   6.227   1.231
  314GLN     CA 3110   5.796   6.230   1.373
  314GLN     CB 3111   5.885   6.267   1.253
  314GLN     CG 3112   6.034   6.258   1.286
  314GLN     CD 3113   6.123   6.279   1.163
  314GLN    OE1 3114   6.117   6.378   1.091
  314GLN    NE2 3115   6.208   6.182   1.136
  314GLN   HE21 3116   6.218   6.103   1.195
  314GLN   HE22 3117   6.257   6.186   1.047
  314GLN      C 3118   5.823   6.326   1.491
  314GLN      O 3119   5.894   6.288   1.584
  315THR      N 3120   5.767   6.446   1.490
  315THR      H 3121   5.709   6.477   1.414
  315THR     CA 3122   5.793   6.546   1.598
  315THR     CB 3123   5.727   6.679   1.562
  315THR    OG1 3124   5.807   6.731   1.457
  315THR    HG1 3125   5.749   6.765   1.382
  315THR    CG2 3126   5.719   6.781   1.676
  315THR      C 3127   5.751   6.499   1.738
  315THR      O 3128   5.834   6.485   1.828
  316ILE      N 3129   5.629   6.449   1.738
  316ILE      H 3130   5.569   6.461   1.659
  316ILE     CA 3131   5.563   6.378   1.849
  316ILE     CB 3132   5.433   6.334   1.781
  316ILE    CG1 3133   5.314   6.410   1.839
  316ILE    CG2 3134   5.409   6.184   1.773
  316ILE     CD 3135   5.187   6.376   1.760
  316ILE      C 3136   5.654   6.266   1.905
  316ILE      O 3137   5.704   6.279   2.016
  317SER      N 3138   5.707   6.188   1.810
  317SER      H 3139   5.670   6.190   1.716
  317SER     CA 3140   5.797   6.073   1.836
  317SER     CB 3141   5.834   6.006   1.703
  317SER     OG 3142   5.899   5.880   1.723
  317SER     HG 3143   5.825   5.814   1.757
  317SER      C 3144   5.924   6.108   1.915
  317SER      O 3145   5.948   6.056   2.024
  318ASN      N 3146   5.993   6.211   1.867
  318ASN      H 3147   5.964   6.257   1.782
  318ASN     CA 3148   6.119   6.259   1.927
  318ASN     CB 3149   6.185   6.360   1.833
  318ASN     CG 3150   6.211   6.300   1.694
  318ASN    OD1 3151   6.234   6.182   1.674
  318ASN    ND2 3152   6.190   6.381   1.595
  318ASN   HD21 3153   6.157   6.474   1.609
  318ASN   HD22 3154   6.206   6.345   1.503
  318ASN      C 3155   6.102   6.319   2.067
  318ASN      O 3156   6.180   6.289   2.157
  319GLU      N 3157   5.995   6.395   2.089
  319GLU      H 3158   5.935   6.428   2.014
  319GLU     CA 3159   5.969   6.453   2.221
  319GLU     CB 3160   5.901   6.588   2.204
  319GLU     CG 3161   6.000   6.682   2.135
  319GLU     CD 3162   5.944   6.823   2.121
  319GLU    OE1 3163   5.902   6.859   2.009
  319GLU    OE2 3164   5.944   6.894   2.222
  319GLU      C 3165   5.899   6.357   2.320
  319GLU      O 3166   5.932   6.358   2.439
  320GLN      N 3167   5.819   6.264   2.266
  320GLN      H 3168   5.783   6.273   2.172
  320GLN     CA 3169   5.759   6.153   2.345
  320GLN     CB 3170   5.647   6.082   2.264
  320GLN     CG 3171   5.570   5.973   2.340
  320GLN     CD 3172   5.491   6.012   2.465
  320GLN    OE1 3173   5.373   6.043   2.465
  320GLN    NE2 3174   5.555   6.013   2.580
  320GLN   HE21 3175   5.653   5.991   2.584
  320GLN   HE22 3176   5.503   6.050   2.655
  320GLN      C 3177   5.863   6.057   2.400
  320GLN      O 3178   5.852   6.015   2.516
  321ARG      N 3179   5.969   6.045   2.322
  321ARG      H 3180   5.959   6.060   2.223
  321ARG     CA 3181   6.100   5.993   2.366
  321ARG     CB 3182   6.192   6.001   2.246
  321ARG     CG 3183   6.298   5.892   2.242
  321ARG     CD 3184   6.256   5.792   2.136
  321ARG     NE 3185   6.282   5.844   2.001
  321ARG     HE 3186   6.379   5.860   1.979
  321ARG     CZ 3187   6.190   5.861   1.905
  321ARG    NH1 3188   6.222   5.921   1.792
  321ARG   HH11 3189   6.315   5.952   1.773
  321ARG   HH12 3190   6.149   5.955   1.731
  321ARG    NH2 3191   6.070   5.804   1.915
  321ARG   HH21 3192   6.045   5.748   1.994
  321ARG   HH22 3193   5.998   5.830   1.849
  321ARG      C 3194   6.155   6.077   2.484
  321ARG      O 3195   6.115   6.057   2.598
  322ALA      N 3196   6.214   6.192   2.448
  322ALA      H 3197   6.200   6.232   2.358
  322ALA     CA 3198   6.298   6.272   2.540
  322ALA     CB 3199   6.343   6.398   2.466
  322ALA      C 3200   6.231   6.310   2.674
  322ALA      O 3201   6.282   6.275   2.780
  323SER      N 3202   6.108   6.359   2.667
  323SER      H 3203   6.055   6.363   2.582
  323SER     CA 3204   6.040   6.404   2.789
  323SER     CB 3205   5.942   6.517   2.760
  323SER     OG 3206   5.923   6.597   2.876
  323SER     HG 3207   5.852   6.665   2.859
  323SER      C 3208   5.974   6.290   2.872
  323SER      O 3209   5.974   6.295   2.994
  324LYS      N 3210   5.935   6.179   2.808
  324LYS      H 3211   5.942   6.166   2.709
  324LYS     CA 3212   5.885   6.064   2.886
  324LYS     CB 3213   5.783   5.980   2.809
  324LYS     CG 3214   5.706   5.873   2.888
  324LYS     CD 3215   5.622   5.925   3.005
  324LYS     CE 3216   5.533   5.811   3.053
  324LYS     NZ 3217   5.452   5.846   3.171
  324LYS    HZ1 3218   5.370   5.789   3.173
  324LYS    HZ2 3219   5.505   5.828   3.254
  324LYS    HZ3 3220   5.427   5.943   3.168
  324LYS      C 3221   5.995   5.979   2.951
  324LYS      O 3222   5.968   5.923   3.057
  325VAL      N 3223   6.117   5.988   2.898
  325VAL      H 3224   6.132   6.023   2.806
  325VAL     CA 3225   6.237   5.930   2.962
  325VAL     CB 3226   6.365   5.936   2.876
  325VAL    CG1 3227   6.336   5.909   2.729
  325VAL    CG2 3228   6.463   6.052   2.889
  325VAL      C 3229   6.253   5.990   3.103
  325VAL      O 3230   6.210   5.925   3.197
  326LEU      N 3231   6.255   6.123   3.099
  326LEU      H 3232   6.262   6.169   3.010
  326LEU     CA 3233   6.252   6.218   3.212
  326LEU     CB 3234   6.225   6.351   3.142
  326LEU     CG 3235   6.239   6.476   3.225
  326LEU    CD1 3236   6.378   6.532   3.198
  326LEU    CD2 3237   6.133   6.578   3.184
  326LEU      C 3238   6.138   6.181   3.308
  326LEU      O 3239   6.164   6.120   3.411
  327GLY      N 3240   6.022   6.168   3.244
  327GLY      H 3241   6.012   6.207   3.152
  327GLY     CA 3242   5.895   6.122   3.303
  327GLY      C 3243   5.902   6.008   3.404
  327GLY      O 3244   5.894   6.030   3.525
  328ILE      N 3245   5.921   5.889   3.350
  328ILE      H 3246   5.954   5.881   3.256
  328ILE     CA 3247   5.922   5.766   3.433
  328ILE     CB 3248   5.939   5.638   3.351
  328ILE    CG1 3249   5.877   5.645   3.213
  328ILE    CG2 3250   5.883   5.519   3.429
  328ILE     CD 3251   5.989   5.624   3.111
  328ILE      C 3252   6.042   5.769   3.530
  328ILE      O 3253   6.026   5.759   3.651
  329VAL      N 3254   6.156   5.805   3.474
  329VAL      H 3255   6.162   5.850   3.384
  329VAL     CA 3256   6.285   5.785   3.543
  329VAL     CB 3257   6.400   5.785   3.442
  329VAL    CG1 3258   6.370   5.687   3.330
  329VAL    CG2 3259   6.433   5.923   3.388
  329VAL      C 3260   6.308   5.879   3.662
  329VAL      O 3261   6.328   5.831   3.773
  330PHE      N 3262   6.270   6.004   3.643
  330PHE      H 3263   6.245   6.039   3.551
  330PHE     CA 3264   6.278   6.105   3.748
  330PHE     CB 3265   6.260   6.239   3.681
  330PHE     CG 3266   6.383   6.284   3.603
  330PHE    CD1 3267   6.484   6.202   3.554
  330PHE    HD1 3268   6.503   6.103   3.595
  330PHE    CD2 3269   6.384   6.418   3.573
  330PHE    HD2 3270   6.311   6.482   3.620
  330PHE    CE1 3271   6.581   6.253   3.470
  330PHE    HE1 3272   6.674   6.198   3.460
  330PHE    CE2 3273   6.481   6.468   3.489
  330PHE    HE2 3274   6.480   6.574   3.469
  330PHE     CZ 3275   6.576   6.386   3.433
  330PHE     HZ 3276   6.634   6.419   3.347
  330PHE      C 3277   6.176   6.086   3.859
  330PHE      O 3278   6.208   6.099   3.977
  331PHE      N 3279   6.063   6.031   3.818
  331PHE      H 3280   6.036   6.028   3.722
  331PHE     CA 3281   5.968   5.977   3.915
  331PHE     CB 3282   5.832   5.956   3.849
  331PHE     CG 3283   5.721   6.023   3.931
  331PHE    CD1 3284   5.743   6.144   3.997
  331PHE    HD1 3285   5.814   6.217   3.957
  331PHE    CD2 3286   5.614   5.945   3.970
  331PHE    HD2 3287   5.594   5.852   3.916
  331PHE    CE1 3288   5.668   6.177   4.108
  331PHE    HE1 3289   5.700   6.258   4.172
  331PHE    CE2 3290   5.535   5.981   4.078
  331PHE    HE2 3291   5.451   5.918   4.108
  331PHE     CZ 3292   5.564   6.095   4.150
  331PHE     HZ 3293   5.519   6.110   4.249
  331PHE      C 3294   6.025   5.859   3.995
  331PHE      O 3295   6.046   5.883   4.115
  332LEU      N 3296   6.095   5.763   3.931
  332LEU      H 3297   6.095   5.759   3.830
  332LEU     CA 3298   6.162   5.650   4.002
  332LEU     CB 3299   6.266   5.562   3.929
  332LEU     CG 3300   6.255   5.499   3.790
  332LEU    CD1 3301   6.346   5.376   3.786
  332LEU    CD2 3302   6.114   5.465   3.742
  332LEU      C 3303   6.247   5.701   4.122
  332LEU      O 3304   6.212   5.682   4.238
  333PHE      N 3305   6.326   5.799   4.082
  333PHE      H 3306   6.319   5.833   3.988
  333PHE     CA 3307   6.420   5.874   4.165
  333PHE     CB 3308   6.485   5.974   4.073
  333PHE     CG 3309   6.575   6.075   4.141
  333PHE    CD1 3310   6.710   6.049   4.156
  333PHE    HD1 3311   6.749   5.951   4.134
  333PHE    CD2 3312   6.516   6.184   4.200
  333PHE    HD2 3313   6.426   6.227   4.158
  333PHE    CE1 3314   6.786   6.134   4.233
  333PHE    HE1 3315   6.892   6.142   4.210
  333PHE    CE2 3316   6.588   6.253   4.295
  333PHE    HE2 3317   6.533   6.296   4.378
  333PHE     CZ 3318   6.723   6.230   4.308
  333PHE     HZ 3319   6.777   6.277   4.391
  333PHE      C 3320   6.354   5.950   4.281
  333PHE      O 3321   6.397   5.931   4.396
  334LEU      N 3322   6.262   6.042   4.252
  334LEU      H 3323   6.234   6.059   4.156
  334LEU     CA 3324   6.205   6.132   4.354
  334LEU     CB 3325   6.079   6.201   4.306
  334LEU     CG 3326   6.100   6.315   4.209
  334LEU    CD1 3327   5.960   6.367   4.181
  334LEU    CD2 3328   6.192   6.423   4.266
  334LEU      C 3329   6.158   6.056   4.476
  334LEU      O 3330   6.205   6.074   4.587
  335LEU      N 3331   6.090   5.948   4.443
  335LEU      H 3332   6.077   5.922   4.346
  335LEU     CA 3333   6.028   5.862   4.542
  335LEU     CB 3334   5.914   5.789   4.476
  335LEU     CG 3335   5.807   5.878   4.412
  335LEU    CD1 3336   5.791   6.020   4.464
  335LEU    CD2 3337   5.806   5.868   4.261
  335LEU      C 3338   6.129   5.771   4.611
  335LEU      O 3339   6.135   5.765   4.733
  336MET      N 3340   6.225   5.723   4.533
  336MET      H 3341   6.217   5.721   4.433
  336MET     CA 3342   6.343   5.656   4.587
  336MET     CB 3343   6.406   5.597   4.462
  336MET     CG 3344   6.505   5.483   4.472
  336MET     SD 3345   6.555   5.446   4.300
  336MET     CE 3346   6.703   5.353   4.330
  336MET      C 3347   6.435   5.747   4.672
  336MET      O 3348   6.522   5.693   4.738
  337TRP      N 3349   6.425   5.881   4.660
  337TRP      H 3350   6.388   5.921   4.576
  337TRP     CA 3351   6.490   5.979   4.752
  337TRP     CB 3352   6.559   6.094   4.681
  337TRP     CG 3353   6.706   6.112   4.720
  337TRP    CD1 3354   6.797   6.128   4.625
  337TRP    HD1 3355   6.780   6.104   4.521
  337TRP    CD2 3356   6.775   6.111   4.842
  337TRP    NE1 3357   6.917   6.142   4.679
  337TRP    HE1 3358   7.002   6.159   4.627
  337TRP    CE2 3359   6.908   6.128   4.809
  337TRP    CE3 3360   6.745   6.080   4.976
  337TRP    HE3 3361   6.649   6.038   5.000
  337TRP    CZ2 3362   7.007   6.112   4.905
  337TRP    HZ2 3363   7.112   6.119   4.874
  337TRP    CZ3 3364   6.843   6.069   5.072
  337TRP    HZ3 3365   6.817   6.040   5.174
  337TRP    CH2 3366   6.975   6.085   5.036
  337TRP    HH2 3367   7.052   6.086   5.111
  337TRP      C 3368   6.398   6.041   4.859
  337TRP      O 3369   6.443   6.094   4.960
  338CYS      N 3370   6.268   6.024   4.845
  338CYS      H 3371   6.228   6.030   4.753
  338CYS     CA 3372   6.173   6.040   4.958
  338CYS     CB 3373   6.036   5.990   4.914
  338CYS     SG 3374   5.935   6.089   4.799
  338CYS     HG 3375   5.833   6.003   4.799
  338CYS      C 3376   6.210   5.981   5.097
  338CYS      O 3377   6.186   6.049   5.197
  339PRO      N 3378   6.279   5.865   5.106
  339PRO     CA 3379   6.332   5.800   5.227
  339PRO     CB 3380   6.461   5.730   5.183
  339PRO     CG 3381   6.451   5.732   5.032
  339PRO     CD 3382   6.307   5.768   5.000
  339PRO      C 3383   6.344   5.863   5.363
  339PRO      O 3384   6.246   5.879   5.434
  340PHE      N 3385   6.466   5.905   5.392
  340PHE      H 3386   6.539   5.895   5.326
  340PHE     CA 3387   6.507   5.962   5.521
  340PHE     CB 3388   6.652   6.001   5.497
  340PHE     CG 3389   6.713   6.071   5.618
  340PHE    CD1 3390   6.768   5.997   5.722
  340PHE    HD1 3391   6.780   5.889   5.714
  340PHE    CD2 3392   6.696   6.208   5.628
  340PHE    HD2 3393   6.650   6.264   5.547
  340PHE    CE1 3394   6.807   6.063   5.839
  340PHE    HE1 3395   6.862   6.009   5.915
  340PHE    CE2 3396   6.733   6.272   5.745
  340PHE    HE2 3397   6.708   6.377   5.757
  340PHE     CZ 3398   6.789   6.200   5.848
  340PHE     HZ 3399   6.831   6.254   5.933
  340PHE      C 3400   6.420   6.080   5.569
  340PHE      O 3401   6.409   6.106   5.689
  341PHE      N 3402   6.343   6.137   5.478
  341PHE      H 3403   6.319   6.091   5.392
  341PHE     CA 3404   6.277   6.266   5.499
  341PHE     CB 3405   6.279   6.343   5.368
  341PHE     CG 3406   6.425   6.354   5.320
  341PHE    CD1 3407   6.515   6.440   5.382
  341PHE    HD1 3408   6.493   6.481   5.480
  341PHE    CD2 3409   6.465   6.285   5.207
  341PHE    HD2 3410   6.392   6.226   5.151
  341PHE    CE1 3411   6.641   6.461   5.327
  341PHE    HE1 3412   6.705   6.536   5.372
  341PHE    CE2 3413   6.591   6.306   5.153
  341PHE    HE2 3414   6.608   6.276   5.049
  341PHE     CZ 3415   6.680   6.394   5.212
  341PHE     HZ 3416   6.773   6.420   5.162
  341PHE      C 3417   6.147   6.268   5.582
  341PHE      O 3418   6.147   6.337   5.683
  342ILE      N 3419   6.046   6.182   5.557
  342ILE      H 3420   6.034   6.132   5.470
  342ILE     CA 3421   5.941   6.166   5.661
  342ILE     CB 3422   5.802   6.112   5.622
  342ILE    CG1 3423   5.733   6.204   5.521
  342ILE    CG2 3424   5.707   6.091   5.742
  342ILE     CD 3425   5.603   6.142   5.469
  342ILE      C 3426   5.995   6.096   5.786
  342ILE      O 3427   5.961   6.139   5.896
  343THR      N 3428   6.094   6.009   5.773
  343THR      H 3429   6.123   5.970   5.686
  343THR     CA 3430   6.161   5.946   5.891
  343THR     CB 3431   6.275   5.853   5.846
  343THR    OG1 3432   6.249   5.801   5.715
  343THR    HG1 3433   6.331   5.755   5.681
  343THR    CG2 3434   6.295   5.739   5.945
  343THR      C 3435   6.220   6.054   5.984
  343THR      O 3436   6.193   6.051   6.103
  344ASN      N 3437   6.284   6.156   5.926
  344ASN      H 3438   6.323   6.149   5.833
  344ASN     CA 3439   6.324   6.278   6.000
  344ASN     CB 3440   6.438   6.352   5.931
  344ASN     CG 3441   6.568   6.345   6.013
  344ASN    OD1 3442   6.654   6.431   6.003
  344ASN    ND2 3443   6.594   6.238   6.084
  344ASN   HD21 3444   6.534   6.159   6.086
  344ASN   HD22 3445   6.682   6.239   6.131
  344ASN      C 3446   6.213   6.377   6.042
  344ASN      O 3447   6.212   6.417   6.158
  345ILE      N 3448   6.115   6.403   5.954
  345ILE      H 3449   6.123   6.379   5.858
  345ILE     CA 3450   5.991   6.478   5.993
  345ILE     CB 3451   5.889   6.486   5.877
  345ILE    CG1 3452   5.938   6.571   5.760
  345ILE    CG2 3453   5.747   6.529   5.918
  345ILE     CD 3454   5.951   6.720   5.792
  345ILE      C 3455   5.926   6.411   6.116
  345ILE      O 3456   5.897   6.476   6.216
  346THR      N 3457   5.915   6.278   6.113
  346THR      H 3458   5.932   6.225   6.030
  346THR     CA 3459   5.866   6.201   6.229
  346THR     CB 3460   5.780   6.079   6.197
  346THR    OG1 3461   5.843   5.984   6.111
  346THR    HG1 3462   5.941   5.972   6.135
  346THR    CG2 3463   5.647   6.127   6.138
  346THR      C 3464   5.963   6.169   6.344
  346THR      O 3465   5.915   6.146   6.454
  347LEU      N 3466   6.094   6.176   6.325
  347LEU      H 3467   6.137   6.149   6.237
  347LEU     CA 3468   6.186   6.185   6.440
  347LEU     CB 3469   6.332   6.165   6.395
  347LEU     CG 3470   6.426   6.127   6.510
  347LEU    CD1 3471   6.385   5.995   6.576
  347LEU    CD2 3472   6.570   6.116   6.459
  347LEU      C 3473   6.167   6.318   6.517
  347LEU      O 3474   6.164   6.321   6.641
  348VAL      N 3475   6.137   6.425   6.444
  348VAL      H 3476   6.162   6.429   6.346
  348VAL     CA 3477   6.092   6.553   6.503
  348VAL     CB 3478   6.113   6.671   6.407
  348VAL    CG1 3479   6.075   6.806   6.468
  348VAL    CG2 3480   6.259   6.677   6.366
  348VAL      C 3481   5.949   6.551   6.562
  348VAL      O 3482   5.926   6.610   6.668
  349LEU      N 3483   5.856   6.483   6.496
  349LEU      H 3484   5.873   6.457   6.400
  349LEU     CA 3485   5.713   6.480   6.536
  349LEU     CB 3486   5.627   6.516   6.415
  349LEU     CG 3487   5.649   6.662   6.374
  349LEU    CD1 3488   5.611   6.681   6.227
  349LEU    CD2 3489   5.568   6.756   6.464
  349LEU      C 3490   5.653   6.358   6.609
  349LEU      O 3491   5.548   6.370   6.671
  350CYS      N 3492   5.716   6.241   6.602
  350CYS      H 3493   5.801   6.228   6.549
  350CYS     CA 3494   5.667   6.118   6.669
  350CYS     CB 3495   5.650   6.002   6.569
  350CYS     SG 3496   5.582   5.848   6.641
  350CYS      C 3497   5.758   6.076   6.786
  350CYS      O 3498   5.817   5.968   6.787
  351ASP      N 3499   5.756   6.154   6.893
  351ASP      H 3500   5.756   6.255   6.885
  351ASP     CA 3501   5.810   6.111   7.025
  351ASP     CB 3502   5.819   6.234   7.115
  351ASP     CG 3503   5.906   6.339   7.046
  351ASP    OD1 3504   5.853   6.410   6.959
  351ASP    OD2 3505   6.028   6.337   7.070
  351ASP      C 3506   5.730   5.996   7.091
  351ASP      O 3507   5.756   5.951   7.203
  352SER      N 3508   5.618   5.961   7.029
  352SER      H 3509   5.564   6.031   6.980
  352SER     CA 3510   5.555   5.829   7.046
  352SER     CB 3511   5.404   5.827   7.020
  352SER     OG 3512   5.346   5.862   7.148
  352SER     HG 3513   5.277   5.936   7.136
  352SER      C 3514   5.628   5.706   6.992
  352SER      O 3515   5.628   5.605   7.062
  353CYS      N 3516   5.717   5.729   6.897
  353CYS      H 3517   5.742   5.822   6.867
  353CYS     CA 3518   5.809   5.629   6.839
  353CYS     CB 3519   5.840   5.669   6.694
  353CYS     SG 3520   5.699   5.693   6.577
  353CYS      C 3521   5.941   5.633   6.919
  353CYS      O 3522   5.977   5.735   6.977
  354ASN      N 3523   6.009   5.519   6.931
  354ASN      H 3524   5.977   5.433   6.891
  354ASN     CA 3525   6.141   5.512   6.998
  354ASN     CB 3526   6.160   5.371   7.058
  354ASN     CG 3527   6.306   5.333   7.086
  354ASN    OD1 3528   6.374   5.277   7.003
  354ASN    ND2 3529   6.363   5.363   7.201
  354ASN   HD21 3530   6.315   5.406   7.276
  354ASN   HD22 3531   6.461   5.337   7.207
  354ASN      C 3532   6.257   5.558   6.908
  354ASN      O 3533   6.273   5.512   6.795
  355GLN      N 3534   6.339   5.646   6.965
  355GLN      H 3535   6.310   5.699   7.044
  355GLN     CA 3536   6.463   5.695   6.900
  355GLN     CB 3537   6.527   5.806   6.984
  355GLN     CG 3538   6.464   5.941   6.950
  355GLN     CD 3539   6.509   6.045   7.050
  355GLN    OE1 3540   6.453   6.054   7.158
  355GLN    NE2 3541   6.614   6.119   7.021
  355GLN   HE21 3542   6.669   6.106   6.940
  355GLN   HE22 3543   6.637   6.198   7.083
  355GLN      C 3544   6.570   5.591   6.865
  355GLN      O 3545   6.624   5.597   6.755
  356THR      N 3546   6.589   5.489   6.950
  356THR      H 3547   6.533   5.475   7.030
  356THR     CA 3548   6.693   5.385   6.930
  356THR     CB 3549   6.704   5.287   7.047
  356THR    OG1 3550   6.652   5.346   7.168
  356THR    HG1 3551   6.732   5.374   7.224
  356THR    CG2 3552   6.849   5.244   7.068
  356THR      C 3553   6.666   5.301   6.805
  356THR      O 3554   6.754   5.285   6.720
  357THR      N 3555   6.542   5.253   6.790
  357THR      H 3556   6.472   5.264   6.861
  357THR     CA 3557   6.497   5.178   6.670
  357THR     CB 3558   6.358   5.115   6.683
  357THR    OG1 3559   6.260   5.214   6.716
  357THR    HG1 3560   6.170   5.171   6.716
  357THR    CG2 3561   6.359   5.002   6.786
  357THR      C 3562   6.499   5.267   6.546
  357THR      O 3563   6.577   5.240   6.455
  358LEU      N 3564   6.437   5.385   6.557
  358LEU      H 3565   6.374   5.403   6.634
  358LEU     CA 3566   6.438   5.487   6.450
  358LEU     CB 3567   6.348   5.607   6.480
  358LEU     CG 3568   6.214   5.599   6.405
  358LEU    CD1 3569   6.124   5.487   6.459
  358LEU    CD2 3570   6.142   5.734   6.411
  358LEU      C 3571   6.577   5.534   6.405
  358LEU      O 3572   6.599   5.544   6.286
  359GLN      N 3573   6.673   5.547   6.497
  359GLN      H 3574   6.652   5.560   6.595
  359GLN     CA 3575   6.814   5.576   6.464
  359GLN     CB 3576   6.893   5.619   6.588
  359GLN     CG 3577   7.035   5.668   6.557
  359GLN     CD 3578   7.037   5.782   6.454
  359GLN    OE1 3579   6.979   5.888   6.470
  359GLN    NE2 3580   7.108   5.761   6.346
  359GLN   HE21 3581   7.163   5.675   6.332
  359GLN   HE22 3582   7.116   5.835   6.281
  359GLN      C 3583   6.886   5.463   6.386
  359GLN      O 3584   6.927   5.486   6.273
  360MET      N 3585   6.879   5.340   6.438
  360MET      H 3586   6.842   5.324   6.530
  360MET     CA 3587   6.929   5.220   6.367
  360MET     CB 3588   6.895   5.094   6.450
  360MET     CG 3589   6.937   4.964   6.379
  360MET     SD 3590   6.848   4.817   6.443
  360MET     CE 3591   6.858   4.715   6.297
  360MET      C 3592   6.863   5.207   6.228
  360MET      O 3593   6.930   5.182   6.128
  361LEU      N 3594   6.733   5.231   6.227
  361LEU      H 3595   6.679   5.240   6.312
  361LEU     CA 3596   6.655   5.237   6.102
  361LEU     CB 3597   6.505   5.232   6.131
  361LEU     CG 3598   6.455   5.097   6.184
  361LEU    CD1 3599   6.304   5.104   6.207
  361LEU    CD2 3600   6.491   4.980   6.092
  361LEU      C 3601   6.693   5.352   6.007
  361LEU      O 3602   6.724   5.321   5.893
  362LEU      N 3603   6.719   5.474   6.056
  362LEU      H 3604   6.691   5.499   6.150
  362LEU     CA 3605   6.772   5.587   5.974
  362LEU     CB 3606   6.816   5.710   6.056
  362LEU     CG 3607   6.707   5.797   6.120
  362LEU    CD1 3608   6.773   5.907   6.202
  362LEU    CD2 3609   6.615   5.859   6.016
  362LEU      C 3610   6.897   5.546   5.894
  362LEU      O 3611   6.895   5.548   5.771
  363GLU      N 3612   6.992   5.486   5.966
  363GLU      H 3613   6.987   5.482   6.066
  363GLU     CA 3614   7.119   5.435   5.908
  363GLU     CB 3615   7.222   5.424   6.020
  363GLU     CG 3616   7.252   5.566   6.070
  363GLU     CD 3617   7.335   5.569   6.198
  363GLU    OE1 3618   7.449   5.618   6.190
  363GLU    OE2 3619   7.276   5.540   6.304
  363GLU      C 3620   7.111   5.309   5.819
  363GLU      O 3621   7.212   5.270   5.760
  364ILE      N 3622   6.993   5.249   5.811
  364ILE      H 3623   6.928   5.255   5.886
  364ILE     CA 3624   6.955   5.154   5.702
  364ILE     CB 3625   6.875   5.035   5.760
  364ILE    CG1 3626   6.949   4.968   5.875
  364ILE    CG2 3627   6.847   4.931   5.650
  364ILE     CD 3628   6.858   4.873   5.954
  364ILE      C 3629   6.872   5.225   5.592
  364ILE      O 3630   6.911   5.231   5.476
  365PHE      N 3631   6.768   5.298   5.635
  365PHE      H 3632   6.748   5.305   5.734
  365PHE     CA 3633   6.670   5.369   5.549
  365PHE     CB 3634   6.570   5.446   5.634
  365PHE     CG 3635   6.473   5.362   5.716
  365PHE    CD1 3636   6.422   5.241   5.669
  365PHE    HD1 3637   6.448   5.202   5.571
  365PHE    CD2 3638   6.421   5.420   5.832
  365PHE    HD2 3639   6.468   5.509   5.872
  365PHE    CE1 3640   6.319   5.180   5.738
  365PHE    HE1 3641   6.271   5.092   5.696
  365PHE    CE2 3642   6.317   5.359   5.899
  365PHE    HE2 3643   6.275   5.404   5.990
  365PHE     CZ 3644   6.267   5.238   5.853
  365PHE     HZ 3645   6.187   5.187   5.908
  365PHE      C 3646   6.725   5.472   5.451
  365PHE      O 3647   6.682   5.480   5.335
  366VAL      N 3648   6.820   5.551   5.498
  366VAL      H 3649   6.850   5.545   5.594
  366VAL     CA 3650   6.881   5.659   5.418
  366VAL     CB 3651   6.976   5.737   5.510
  366VAL    CG1 3652   7.101   5.663   5.556
  366VAL    CG2 3653   7.012   5.865   5.438
  366VAL      C 3654   6.945   5.612   5.286
  366VAL      O 3655   6.933   5.678   5.181
  367TRP      N 3656   6.982   5.485   5.286
  367TRP      H 3657   6.979   5.429   5.368
  367TRP     CA 3658   7.050   5.421   5.172
  367TRP     CB 3659   7.141   5.314   5.229
  367TRP     CG 3660   7.231   5.376   5.339
  367TRP    CD1 3661   7.211   5.362   5.469
  367TRP    HD1 3662   7.120   5.326   5.516
  367TRP    CD2 3663   7.360   5.424   5.326
  367TRP    NE1 3664   7.322   5.388   5.537
  367TRP    HE1 3665   7.334   5.366   5.635
  367TRP    CE2 3666   7.417   5.422   5.452
  367TRP    CE3 3667   7.440   5.449   5.215
  367TRP    HE3 3668   7.396   5.453   5.117
  367TRP    CZ2 3669   7.554   5.428   5.464
  367TRP    HZ2 3670   7.600   5.391   5.556
  367TRP    CZ3 3671   7.577   5.462   5.229
  367TRP    HZ3 3672   7.640   5.472   5.141
  367TRP    CH2 3673   7.634   5.445   5.353
  367TRP    HH2 3674   7.738   5.414   5.359
  367TRP      C 3675   6.966   5.390   5.047
  367TRP      O 3676   7.010   5.414   4.936
  368ILE      N 3677   6.836   5.383   5.070
  368ILE      H 3678   6.800   5.362   5.162
  368ILE     CA 3679   6.735   5.390   4.964
  368ILE     CB 3680   6.596   5.368   5.026
  368ILE    CG1 3681   6.574   5.223   5.070
  368ILE    CG2 3682   6.484   5.410   4.932
  368ILE     CD 3683   6.629   5.188   5.208
  368ILE      C 3684   6.743   5.523   4.884
  368ILE      O 3685   6.761   5.525   4.762
  369GLY      N 3686   6.758   5.632   4.958
  369GLY      H 3687   6.775   5.627   5.056
  369GLY     CA 3688   6.767   5.767   4.899
  369GLY      C 3689   6.894   5.789   4.816
  369GLY      O 3690   6.895   5.824   4.698
  370TYR      N 3691   6.997   5.736   4.877
  370TYR      H 3692   6.991   5.706   4.971
  370TYR     CA 3693   7.131   5.732   4.819
  370TYR     CB 3694   7.214   5.671   4.931
  370TYR     CG 3695   7.229   5.758   5.056
  370TYR    CD1 3696   7.230   5.897   5.057
  370TYR    HD1 3697   7.227   5.953   4.965
  370TYR    CD2 3698   7.269   5.695   5.171
  370TYR    HD2 3699   7.250   5.591   5.178
  370TYR    CE1 3700   7.265   5.962   5.174
  370TYR    HE1 3701   7.251   6.069   5.176
  370TYR    CE2 3702   7.315   5.759   5.286
  370TYR    HE2 3703   7.367   5.703   5.362
  370TYR     CZ 3704   7.309   5.896   5.288
  370TYR     OH 3705   7.323   5.957   5.407
  370TYR     HH 3706   7.377   6.043   5.403
  370TYR      C 3707   7.142   5.656   4.686
  370TYR      O 3708   7.199   5.707   4.589
  371VAL      N 3709   7.076   5.540   4.675
  371VAL      H 3710   7.037   5.493   4.755
  371VAL     CA 3711   7.067   5.471   4.545
  371VAL     CB 3712   7.023   5.325   4.556
  371VAL    CG1 3713   6.893   5.305   4.631
  371VAL    CG2 3714   7.017   5.255   4.422
  371VAL      C 3715   6.989   5.548   4.438
  371VAL      O 3716   7.046   5.572   4.332
  372SER      N 3717   6.877   5.608   4.481
  372SER      H 3718   6.844   5.595   4.573
  372SER     CA 3719   6.795   5.698   4.394
  372SER     CB 3720   6.699   5.780   4.481
  372SER     OG 3721   6.652   5.898   4.414
  372SER     HG 3722   6.551   5.906   4.418
  372SER      C 3723   6.879   5.797   4.318
  372SER      O 3724   6.898   5.780   4.198
  373SER      N 3725   6.956   5.861   4.406
  373SER      H 3726   6.940   5.847   4.504
  373SER     CA 3727   7.043   5.973   4.373
  373SER     CB 3728   7.132   6.000   4.492
  373SER     OG 3729   7.134   6.142   4.505
  373SER     HG 3730   7.190   6.173   4.422
  373SER      C 3731   7.123   5.945   4.247
  373SER      O 3732   7.077   5.978   4.139
  374GLY      N 3733   7.204   5.842   4.261
  374GLY      H 3734   7.196   5.778   4.339
  374GLY     CA 3735   7.296   5.808   4.155
  374GLY      C 3736   7.246   5.721   4.039
  374GLY      O 3737   7.303   5.728   3.931
  375VAL      N 3738   7.156   5.628   4.068
  375VAL      H 3739   7.126   5.607   4.162
  375VAL     CA 3740   7.102   5.545   3.959
  375VAL     CB 3741   7.021   5.423   4.003
  375VAL    CG1 3742   7.106   5.329   4.087
  375VAL    CG2 3743   6.892   5.463   4.075
  375VAL      C 3744   7.022   5.628   3.859
  375VAL      O 3745   7.023   5.596   3.741
  376ASN      N 3746   6.959   5.738   3.902
  376ASN      H 3747   6.960   5.768   3.998
  376ASN     CA 3748   6.879   5.818   3.807
  376ASN     CB 3749   6.776   5.904   3.874
  376ASN     CG 3750   6.646   5.870   3.803
  376ASN    OD1 3751   6.609   5.925   3.702
  376ASN    ND2 3752   6.580   5.769   3.853
  376ASN   HD21 3753   6.614   5.717   3.931
  376ASN   HD22 3754   6.486   5.762   3.819
  376ASN      C 3755   6.941   5.896   3.691
  376ASN      O 3756   6.880   5.903   3.584
  377PRO      N 3757   7.066   5.939   3.705
  377PRO     CA 3758   7.147   5.980   3.589
  377PRO     CB 3759   7.284   6.003   3.648
  377PRO     CG 3760   7.253   6.057   3.787
  377PRO     CD 3761   7.130   5.980   3.831
  377PRO      C 3762   7.150   5.870   3.485
  377PRO      O 3763   7.102   5.891   3.373
  378LEU      N 3764   7.181   5.749   3.531
  378LEU      H 3765   7.214   5.735   3.625
  378LEU     CA 3766   7.173   5.626   3.449
  378LEU     CB 3767   7.221   5.508   3.534
  378LEU     CG 3768   7.244   5.375   3.462
  378LEU    CD1 3769   7.336   5.388   3.341
  378LEU    CD2 3770   7.308   5.280   3.562
  378LEU      C 3771   7.030   5.604   3.399
  378LEU      O 3772   7.009   5.618   3.279
  379VAL      N 3773   6.932   5.606   3.490
  379VAL      H 3774   6.953   5.608   3.589
  379VAL     CA 3775   6.791   5.583   3.453
  379VAL     CB 3776   6.690   5.558   3.566
  379VAL    CG1 3777   6.581   5.464   3.515
  379VAL    CG2 3778   6.746   5.493   3.692
  379VAL      C 3779   6.735   5.681   3.347
  379VAL      O 3780   6.675   5.634   3.250
  380TYR      N 3781   6.775   5.808   3.348
  380TYR      H 3782   6.815   5.850   3.431
  380TYR     CA 3783   6.743   5.901   3.237
  380TYR     CB 3784   6.783   6.045   3.272
  380TYR     CG 3785   6.747   6.144   3.161
  380TYR    CD1 3786   6.624   6.206   3.158
  380TYR    HD1 3787   6.546   6.174   3.226
  380TYR    CD2 3788   6.840   6.174   3.062
  380TYR    HD2 3789   6.938   6.129   3.067
  380TYR    CE1 3790   6.596   6.300   3.060
  380TYR    HE1 3791   6.494   6.337   3.049
  380TYR    CE2 3792   6.811   6.266   2.962
  380TYR    HE2 3793   6.884   6.280   2.882
  380TYR     CZ 3794   6.690   6.332   2.964
  380TYR     OH 3795   6.672   6.441   2.886
  380TYR     HH 3796   6.761   6.463   2.846
  380TYR      C 3797   6.809   5.862   3.105
  380TYR      O 3798   6.748   5.845   2.999
  381THR      N 3799   6.939   5.853   3.117
  381THR      H 3800   6.981   5.843   3.208
  381THR     CA 3801   7.031   5.836   3.003
  381THR     CB 3802   7.172   5.867   3.049
  381THR    OG1 3803   7.202   5.786   3.162
  381THR    HG1 3804   7.170   5.831   3.248
  381THR    CG2 3805   7.188   6.013   3.084
  381THR      C 3806   7.028   5.700   2.935
  381THR      O 3807   7.058   5.692   2.816
  382LEU      N 3808   6.972   5.601   3.005
  382LEU      H 3809   6.977   5.602   3.106
  382LEU     CA 3810   6.924   5.475   2.944
  382LEU     CB 3811   6.828   5.394   3.032
  382LEU     CG 3812   6.861   5.359   3.176
  382LEU    CD1 3813   6.758   5.260   3.231
  382LEU    CD2 3814   7.004   5.315   3.198
  382LEU      C 3815   6.834   5.500   2.823
  382LEU      O 3816   6.823   5.420   2.730
  383PHE      N 3817   6.758   5.608   2.835
  383PHE      H 3818   6.761   5.665   2.918
  383PHE     CA 3819   6.645   5.632   2.747
  383PHE     CB 3820   6.521   5.628   2.833
  383PHE     CG 3821   6.500   5.501   2.915
  383PHE    CD1 3822   6.469   5.518   3.049
  383PHE    HD1 3823   6.480   5.617   3.092
  383PHE    CD2 3824   6.513   5.373   2.862
  383PHE    HD2 3825   6.535   5.358   2.756
  383PHE    CE1 3826   6.450   5.408   3.131
  383PHE    HE1 3827   6.441   5.422   3.239
  383PHE    CE2 3828   6.498   5.263   2.945
  383PHE    HE2 3829   6.526   5.165   2.909
  383PHE     CZ 3830   6.464   5.280   3.079
  383PHE     HZ 3831   6.452   5.193   3.143
  383PHE      C 3832   6.651   5.757   2.657
  383PHE      O 3833   6.572   5.768   2.563
  384ASN      N 3834   6.746   5.848   2.680
  384ASN      H 3835   6.791   5.858   2.768
  384ASN     CA 3836   6.795   5.930   2.566
  384ASN     CB 3837   6.890   6.041   2.612
  384ASN     CG 3838   6.963   6.109   2.496
  384ASN    OD1 3839   7.061   6.060   2.441
  384ASN    ND2 3840   6.907   6.211   2.437
  384ASN   HD21 3841   6.820   6.249   2.465
  384ASN   HD22 3842   6.961   6.252   2.360
  384ASN      C 3843   6.862   5.834   2.466
  384ASN      O 3844   6.909   5.726   2.504
  385LYS      N 3845   6.863   5.875   2.340
  385LYS      H 3846   6.860   5.972   2.319
  385LYS     CA 3847   6.914   5.788   2.234
  385LYS     CB 3848   6.870   5.835   2.095
  385LYS     CG 3849   6.872   5.713   2.003
  385LYS     CD 3850   6.862   5.749   1.854
  385LYS     CE 3851   6.984   5.830   1.812
  385LYS     NZ 3852   7.111   5.759   1.819
  385LYS    HZ1 3853   7.188   5.821   1.802
  385LYS    HZ2 3854   7.125   5.716   1.908
  385LYS    HZ3 3855   7.115   5.687   1.748
  385LYS      C 3856   7.066   5.767   2.247
  385LYS      O 3857   7.111   5.679   2.321
  386THR      N 3858   7.138   5.869   2.202
  386THR      H 3859   7.100   5.945   2.150
  386THR     CA 3860   7.285   5.867   2.201
  386THR     CB 3861   7.342   5.976   2.112
  386THR    OG1 3862   7.268   5.977   1.990
  386THR    HG1 3863   7.330   5.929   1.921
  386THR    CG2 3864   7.489   5.947   2.080
  386THR      C 3865   7.352   5.863   2.339
  386THR      O 3866   7.464   5.816   2.347
  387PHE      N 3867   7.279   5.891   2.447
  387PHE      H 3868   7.193   5.943   2.441
  387PHE     CA 3869   7.332   5.876   2.584
  387PHE     CB 3870   7.228   5.923   2.683
  387PHE     CG 3871   7.285   6.040   2.759
  387PHE    CD1 3872   7.406   6.033   2.826
  387PHE    HD1 3873   7.452   5.936   2.845
  387PHE    CD2 3874   7.218   6.159   2.744
  387PHE    HD2 3875   7.132   6.167   2.680
  387PHE    CE1 3876   7.463   6.148   2.876
  387PHE    HE1 3877   7.554   6.142   2.935
  387PHE    CE2 3878   7.273   6.272   2.797
  387PHE    HE2 3879   7.209   6.357   2.812
  387PHE     CZ 3880   7.396   6.268   2.859
  387PHE     HZ 3881   7.446   6.363   2.876
  387PHE      C 3882   7.378   5.737   2.623
  387PHE      O 3883   7.497   5.707   2.634
  388ARG      N 3884   7.277   5.654   2.635
  388ARG      H 3885   7.189   5.686   2.672
  388ARG     CA 3886   7.286   5.510   2.623
  388ARG     CB 3887   7.142   5.472   2.597
  388ARG     CG 3888   7.129   5.330   2.547
  388ARG     CD 3889   6.991   5.308   2.494
  388ARG     NE 3890   6.965   5.397   2.381
  388ARG     HE 3891   7.043   5.415   2.320
  388ARG     CZ 3892   6.848   5.457   2.361
  388ARG    NH1 3893   6.753   5.459   2.455
  388ARG   HH11 3894   6.774   5.422   2.546
  388ARG   HH12 3895   6.663   5.498   2.437
  388ARG    NH2 3896   6.817   5.486   2.235
  388ARG   HH21 3897   6.885   5.467   2.164
  388ARG   HH22 3898   6.729   5.527   2.211
  388ARG      C 3899   7.381   5.467   2.510
  388ARG      O 3900   7.479   5.403   2.540
  389ASP      N 3901   7.364   5.518   2.387
  389ASP      H 3902   7.281   5.566   2.360
  389ASP     CA 3903   7.449   5.473   2.274
  389ASP     CB 3904   7.395   5.523   2.139
  389ASP     CG 3905   7.244   5.501   2.119
  389ASP    OD1 3906   7.184   5.413   2.185
  389ASP    OD2 3907   7.183   5.580   2.044
  389ASP      C 3908   7.599   5.501   2.293
  389ASP      O 3909   7.685   5.416   2.272
  390ALA      N 3910   7.627   5.614   2.356
  390ALA      H 3911   7.558   5.688   2.363
  390ALA     CA 3912   7.759   5.651   2.411
  390ALA     CB 3913   7.762   5.799   2.439
  390ALA      C 3914   7.802   5.575   2.536
  390ALA      O 3915   7.920   5.553   2.552
  391PHE      N 3916   7.714   5.538   2.628
  391PHE      H 3917   7.626   5.586   2.641
  391PHE     CA 3918   7.753   5.439   2.733
  391PHE     CB 3919   7.643   5.405   2.832
  391PHE     CG 3920   7.574   5.520   2.899
  391PHE    CD1 3921   7.625   5.650   2.899
  391PHE    HD1 3922   7.725   5.674   2.863
  391PHE    CD2 3923   7.464   5.484   2.974
  391PHE    HD2 3924   7.436   5.380   2.982
  391PHE    CE1 3925   7.561   5.743   2.977
  391PHE    HE1 3926   7.594   5.847   2.976
  391PHE    CE2 3927   7.404   5.578   3.054
  391PHE    HE2 3928   7.309   5.557   3.104
  391PHE     CZ 3929   7.456   5.705   3.057
  391PHE     HZ 3930   7.428   5.772   3.136
  391PHE      C 3931   7.782   5.302   2.674
  391PHE      O 3932   7.869   5.230   2.721
  392GLY      N 3933   7.703   5.270   2.572
  392GLY      H 3934   7.617   5.321   2.556
  392GLY     CA 3935   7.727   5.157   2.483
  392GLY      C 3936   7.871   5.155   2.437
  392GLY      O 3937   7.949   5.071   2.480
  393ARG      N 3938   7.905   5.275   2.393
  393ARG      H 3939   7.838   5.339   2.356
  393ARG     CA 3940   8.045   5.313   2.380
  393ARG     CB 3941   8.055   5.442   2.299
  393ARG     CG 3942   8.010   5.405   2.157
  393ARG     CD 3943   8.045   5.510   2.053
  393ARG     NE 3944   7.942   5.614   2.043
  393ARG     HE 3945   7.978   5.707   2.063
  393ARG     CZ 3946   7.814   5.602   2.004
  393ARG    NH1 3947   7.758   5.482   1.985
  393ARG   HH11 3948   7.806   5.400   2.016
  393ARG   HH12 3949   7.681   5.472   1.921
  393ARG    NH2 3950   7.748   5.709   1.960
  393ARG   HH21 3951   7.798   5.796   1.957
  393ARG   HH22 3952   7.653   5.703   1.930
  393ARG      C 3953   8.126   5.305   2.511
  393ARG      O 3954   8.193   5.204   2.524
  394TYR      N 3955   8.103   5.384   2.615
  394TYR      H 3956   8.037   5.460   2.608
  394TYR     CA 3957   8.195   5.388   2.733
  394TYR     CB 3958   8.208   5.527   2.792
  394TYR     CG 3959   8.214   5.637   2.687
  394TYR    CD1 3960   8.281   5.624   2.564
  394TYR    HD1 3961   8.357   5.547   2.551
  394TYR    CD2 3962   8.108   5.725   2.696
  394TYR    HD2 3963   8.052   5.732   2.789
  394TYR    CE1 3964   8.239   5.696   2.452
  394TYR    HE1 3965   8.296   5.689   2.359
  394TYR    CE2 3966   8.065   5.793   2.585
  394TYR    HE2 3967   7.977   5.855   2.593
  394TYR     CZ 3968   8.129   5.779   2.464
  394TYR     OH 3969   8.088   5.863   2.365
  394TYR     HH 3970   8.121   5.835   2.273
  394TYR      C 3971   8.193   5.285   2.846
  394TYR      O 3972   8.300   5.258   2.901
  395ILE      N 3973   8.080   5.222   2.878
  395ILE      H 3974   7.993   5.239   2.829
  395ILE     CA 3975   8.087   5.099   2.961
  395ILE     CB 3976   7.967   5.058   3.048
  395ILE    CG1 3977   7.829   5.082   2.988
  395ILE    CG2 3978   7.988   5.118   3.186
  395ILE     CD 3979   7.717   5.027   3.077
  395ILE      C 3980   8.144   4.978   2.886
  395ILE      O 3981   8.151   4.867   2.938
  396THR      N 3982   8.171   5.001   2.759
  396THR      H 3983   8.122   5.071   2.707
  396THR     CA 3984   8.260   4.916   2.678
  396THR     CB 3985   8.182   4.824   2.583
  396THR    OG1 3986   8.130   4.887   2.465
  396THR    HG1 3987   8.060   4.958   2.486
  396THR    CG2 3988   8.069   4.756   2.661
  396THR      C 3989   8.362   5.003   2.602
  396THR      O 3990   8.377   4.991   2.481
  397CYS      N 3991   8.419   5.102   2.674
  397CYS      H 3992   8.399   5.111   2.772
  397CYS     CA 3993   8.506   5.213   2.623
  397CYS     CB 3994   8.639   5.220   2.698
  397CYS     SG 3995   8.621   5.258   2.876
  397CYS     HG 3996   8.750   5.242   2.906
  397CYS      C 3997   8.530   5.236   2.473
  397CYS      O 3998   8.644   5.256   2.431
  398ASN      N 3999   8.422   5.240   2.394
  398ASN      H 4000   8.334   5.205   2.430
  398ASN     CA 4001   8.424   5.276   2.251
  398ASN     CB 4002   8.306   5.237   2.162
  398ASN     CG 4003   8.268   5.094   2.122
  398ASN    OD1 4004   8.222   5.074   2.010
  398ASN    ND2 4005   8.275   4.994   2.205
  398ASN   HD21 4006   8.295   4.999   2.303
  398ASN   HD22 4007   8.270   4.904   2.159
  398ASN      C 4008   8.455   5.424   2.229
  398ASN      O 4009   8.370   5.512   2.222
  399TYR      N 4010   8.581   5.447   2.259
  399TYR      H 4011   8.631   5.377   2.310
  399TYR     CA 4012   8.643   5.579   2.250
  399TYR     CB 4013   8.768   5.577   2.341
  399TYR     CG 4014   8.746   5.555   2.492
  399TYR    CD1 4015   8.626   5.578   2.558
  399TYR    HD1 4016   8.543   5.623   2.504
  399TYR    CD2 4017   8.859   5.532   2.569
  399TYR    HD2 4018   8.951   5.501   2.519
  399TYR    CE1 4019   8.619   5.574   2.696
  399TYR    HE1 4020   8.524   5.597   2.747
  399TYR    CE2 4021   8.855   5.534   2.707
  399TYR    HE2 4022   8.947   5.525   2.763
  399TYR     CZ 4023   8.734   5.553   2.772
  399TYR     OH 4024   8.726   5.526   2.904
  399TYR     HH 4025   8.649   5.462   2.918
  399TYR      C 4026   8.669   5.633   2.108
  399TYR      O 4027   8.778   5.681   2.079
  400ARG      N 4028   8.577   5.602   2.016
  400ARG      H 4029   8.492   5.554   2.038
  400ARG     CA 4030   8.565   5.652   1.876
  400ARG     CB 4031   8.677   5.628   1.774
  400ARG     CG 4032   8.694   5.483   1.729
  400ARG     CD 4033   8.838   5.437   1.750
  400ARG     NE 4034   8.887   5.461   1.887
  400ARG     HE 4035   8.944   5.543   1.898
  400ARG     CZ 4036   8.840   5.402   1.999
  400ARG    NH1 4037   8.723   5.338   2.003
  400ARG   HH11 4038   8.663   5.344   1.924
  400ARG   HH12 4039   8.701   5.274   2.077
  400ARG    NH2 4040   8.910   5.409   2.111
  400ARG   HH21 4041   8.993   5.464   2.115
  400ARG   HH22 4042   8.886   5.349   2.188
  400ARG      C 4043   8.430   5.602   1.821
  400ARG     O1 4044   8.371   5.516   1.891
  400ARG     O2 4045   8.387   5.650   1.714
 11074DYC   OAD 4046   7.165   6.038   5.967
 11074DYC   CAP 4047   7.257   6.063   5.885
 11074DYC   NAY 4048   7.388   6.019   5.896
 11074DYC   CAK 4049   7.428   5.906   5.980
 11074DYC  HAK2 4050   7.506   5.846   5.924
 11074DYC  HAK1 4051   7.340   5.838   5.997
 11074DYC   CAB 4052   7.485   5.945   6.116
 11074DYC  HAB3 4053   7.575   6.010   6.106
 11074DYC  HAB2 4054   7.408   5.999   6.176
 11074DYC  HAB1 4055   7.515   5.853   6.173
 11074DYC   CAJ 4056   7.487   6.074   5.812
 11074DYC  HAJ2 4057   7.580   6.077   5.871
 11074DYC  HAJ1 4058   7.466   6.183   5.790
 11074DYC   CAA 4059   7.500   6.000   5.679
 11074DYC  HAA3 4060   7.542   5.897   5.692
 11074DYC  HAA2 4061   7.400   5.989   5.631
 11074DYC  HAA1 4062   7.566   6.056   5.608
 11074DYC   NAN 4063   7.233   6.162   5.783
 11074DYC   HAN 4064   7.303   6.176   5.712
 11074DYC   CAV 4065   7.104   6.204   5.738
 11074DYC   HAV 4066   7.025   6.165   5.810
 11074DYC   CAM 4067   7.074   6.135   5.600
 11074DYC  HAM2 4068   7.158   6.060   5.579
 11074DYC  HAM1 4069   6.978   6.079   5.610
 11074DYC   NAX 4070   7.064   6.229   5.484
 11074DYC   HAX 4071   7.172   6.265   5.471
 11074DYC   CAW 4072   6.984   6.355   5.506
 11074DYC   HAW 4073   6.873   6.328   5.502
 11074DYC   CAQ 4074   7.010   6.408   5.647
 11074DYC   CAS 4075   6.928   6.527   5.679
 11074DYC   CAU 4076   6.904   6.611   5.571
 11074DYC   CAT 4077   6.836   6.734   5.579
 11074DYC   NAO 4078   6.836   6.787   5.450
 11074DYC   HAO 4079   6.790   6.870   5.422
 11074DYC   CAI 4080   6.906   6.702   5.364
 11074DYC   HAI 4081   6.931   6.727   5.261
 11074DYC   CAR 4082   6.947   6.591   5.435
 11074DYC   CAL 4083   7.012   6.465   5.397
 11074DYC  HAL2 4084   7.123   6.481   5.386
 11074DYC  HAL1 4085   6.973   6.430   5.298
 11074DYC   CAH 4086   6.793   6.775   5.705
 11074DYC   HAH 4087   6.758   6.877   5.722
 11074DYC   CAF 4088   6.816   6.691   5.812
 11074DYC   HAF 4089   6.790   6.726   5.912
 11074DYC   CAG 4090   6.881   6.567   5.803
 11074DYC   HAG 4091   6.884   6.499   5.888
 11074DYC   CAE 4092   7.097   6.354   5.732
 11074DYC   HAE 4093   7.178   6.414   5.775
 11074DYC   CAC 4094   7.033   6.158   5.359
 11074DYC  HAC3 4095   6.933   6.109   5.368
 11074DYC  HAC2 4096   7.031   6.231   5.274
 11074DYC  HAC1 4097   7.114   6.084   5.338
 1108POPC   CN1 4098   1.101   4.911   1.527
 1108POPC   CN2 4099   0.992   4.731   1.422
 1108POPC   CN3 4100   1.185   4.688   1.550
 1108POPC   NTM 4101   1.125   4.784   1.457
 1108POPC    CA 4102   1.207   4.797   1.334
 1108POPC    CB 4103   1.353   4.851   1.338
 1108POPC    OA 4104   1.361   4.986   1.383
 1108POPC     P 4105   1.511   5.037   1.401
 1108POPC    OB 4106   1.596   4.967   1.304
 1108POPC    OC 4107   1.516   5.181   1.429
 1108POPC    OD 4108   1.538   4.967   1.539
 1108POPC    CC 4109   1.458   5.023   1.642
 1108POPC    CD 4110   1.497   4.972   1.781
 1108POPC    OE 4111   1.394   4.992   1.882
 1108POPC   C1A 4112   1.289   4.911   1.887
 1108POPC    OF 4113   1.259   4.844   1.788
 1108POPC   C1B 4114   1.203   4.918   2.008
 1108POPC   C1C 4115   1.207   5.045   2.095
 1108POPC   C1D 4116   1.099   5.031   2.202
 1108POPC   C1E 4117   1.104   5.131   2.317
 1108POPC   C1F 4118   0.987   5.111   2.413
 1108POPC   C1G 4119   1.005   5.193   2.541
 1108POPC   C1H 4120   0.894   5.166   2.643
 1108POPC   C1I 4121   0.920   5.240   2.774
 1108POPC   C1J 4122   0.877   5.194   2.892
 1108POPC   C1K 4123   0.801   5.061   2.902
 1108POPC   C1L 4124   0.892   4.947   2.946
 1108POPC   C1M 4125   0.835   4.811   2.907
 1108POPC   C1N 4126   0.826   4.793   2.755
 1108POPC   C1O 4127   0.962   4.792   2.686
 1108POPC   C1P 4128   0.949   4.749   2.540
 1108POPC   C1Q 4129   1.089   4.730   2.481
 1108POPC   C1R 4130   1.083   4.679   2.338
 1108POPC    CE 4131   1.629   5.047   1.808
 1108POPC    OG 4132   1.731   4.990   1.893
 1108POPC   C2A 4133   1.711   4.998   2.025
 1108POPC    OH 4134   1.606   5.038   2.074
 1108POPC   C2B 4135   1.826   4.950   2.104
 1108POPC   C2C 4136   1.830   5.024   2.239
 1108POPC   C2D 4137   1.932   4.960   2.331
 1108POPC   C2E 4138   1.923   5.021   2.471
 1108POPC   C2F 4139   2.017   4.942   2.562
 1108POPC   C2G 4140   2.019   4.996   2.704
 1108POPC   C2H 4141   2.094   4.896   2.794
 1108POPC   C2I 4142   2.054   4.916   2.940
 1108POPC   C2J 4143   1.904   4.894   2.959
 1108POPC   C2K 4144   1.858   4.945   3.095
 1108POPC   C2L 4145   1.706   4.944   3.109
 1108POPC   C2M 4146   1.649   4.802   3.112
 1108POPC   C2N 4147   1.497   4.808   3.124
 1108POPC   C2O 4148   1.434   4.669   3.128
 1108POPC   C2P 4149   1.282   4.679   3.120
 1109POPC   CN1 4150   1.726   1.622   1.403
 1109POPC   CN2 4151   1.912   1.537   1.289
 1109POPC   CN3 4152   1.855   1.765   1.268
 1109POPC   NTM 4153   1.799   1.629   1.277
 1109POPC    CA 4154   1.708   1.592   1.165
 1109POPC    CB 4155   1.602   1.694   1.115
 1109POPC    OA 4156   1.530   1.753   1.222
 1109POPC     P 4157   1.460   1.889   1.184
 1109POPC    OB 4158   1.569   1.965   1.119
 1109POPC    OC 4159   1.339   1.840   1.119
 1109POPC    OD 4160   1.443   1.931   1.335
 1109POPC    CC 4161   1.567   1.964   1.396
 1109POPC    CD 4162   1.570   1.992   1.547
 1109POPC    OE 4163   1.563   1.876   1.634
 1109POPC   C1A 4164   1.680   1.827   1.673
 1109POPC    OF 4165   1.778   1.842   1.600
 1109POPC   C1B 4166   1.671   1.732   1.785
 1109POPC   C1C 4167   1.685   1.802   1.919
 1109POPC   C1D 4168   1.671   1.699   2.031
 1109POPC   C1E 4169   1.713   1.757   2.165
 1109POPC   C1F 4170   1.712   1.646   2.269
 1109POPC   C1G 4171   1.787   1.684   2.396
 1109POPC   C1H 4172   1.800   1.561   2.485
 1109POPC   C1I 4173   1.911   1.581   2.588
 1109POPC   C1J 4174   1.909   1.518   2.705
 1109POPC   C1K 4175   1.796   1.424   2.744
 1109POPC   C1L 4176   1.738   1.466   2.880
 1109POPC   C1M 4177   1.604   1.538   2.863
 1109POPC   C1N 4178   1.493   1.437   2.832
 1109POPC   C1O 4179   1.377   1.498   2.755
 1109POPC   C1P 4180   1.422   1.538   2.614
 1109POPC   C1Q 4181   1.302   1.561   2.522
 1109POPC   C1R 4182   1.349   1.584   2.378
 1109POPC    CE 4183   1.468   2.104   1.571
 1109POPC    OG 4184   1.510   2.205   1.663
 1109POPC   C2A 4185   1.597   2.296   1.622
 1109POPC    OH 4186   1.657   2.285   1.515
 1109POPC   C2B 4187   1.634   2.395   1.726
 1109POPC   C2C 4188   1.734   2.340   1.829
 1109POPC   C2D 4189   1.663   2.263   1.940
 1109POPC   C2E 4190   1.761   2.218   2.049
 1109POPC   C2F 4191   1.686   2.164   2.170
 1109POPC   C2G 4192   1.781   2.126   2.283
 1109POPC   C2H 4193   1.707   2.089   2.412
 1109POPC   C2I 4194   1.645   2.213   2.480
 1109POPC   C2J 4195   1.596   2.189   2.623
 1109POPC   C2K 4196   1.707   2.158   2.724
 1109POPC   C2L 4197   1.718   2.010   2.760
 1109POPC   C2M 4198   1.853   1.984   2.827
 1109POPC   C2N 4199   1.868   1.842   2.879
 1109POPC   C2O 4200   2.012   1.819   2.925
 1109POPC   C2P 4201   2.029   1.686   2.999
 1110POPC   CN1 4202   0.844   2.460   1.476
 1110POPC   CN2 4203   0.821   2.549   1.255
 1110POPC   CN3 4204   0.645   2.415   1.357
 1110POPC   NTM 4205   0.790   2.435   1.342
 1110POPC    CA 4206   0.845   2.308   1.287
 1110POPC    CB 4207   0.993   2.291   1.242
 1110POPC    OA 4208   1.088   2.346   1.333
 1110POPC     P 4209   1.210   2.249   1.363
 1110POPC    OB 4210   1.224   2.155   1.252
 1110POPC    OC 4211   1.322   2.328   1.413
 1110POPC    OD 4212   1.145   2.169   1.481
 1110POPC    CC 4213   1.136   2.246   1.600
 1110POPC    CD 4214   1.018   2.204   1.689
 1110POPC    OE 4215   0.956   2.310   1.769
 1110POPC   C1A 4216   1.026   2.382   1.857
 1110POPC    OF 4217   1.149   2.385   1.856
 1110POPC   C1B 4218   0.941   2.472   1.937
 1110POPC   C1C 4219   0.975   2.467   2.086
 1110POPC   C1D 4220   0.963   2.326   2.145
 1110POPC   C1E 4221   0.963   2.333   2.297
 1110POPC   C1F 4222   0.968   2.192   2.357
 1110POPC   C1G 4223   0.989   2.197   2.508
 1110POPC   C1H 4224   1.121   2.264   2.550
 1110POPC   C1I 4225   1.126   2.267   2.703
 1110POPC   C1J 4226   1.206   2.343   2.777
 1110POPC   C1K 4227   1.313   2.431   2.714
 1110POPC   C1L 4228   1.290   2.580   2.741
 1110POPC   C1M 4229   1.391   2.662   2.660
 1110POPC   C1N 4230   1.332   2.729   2.535
 1110POPC   C1O 4231   1.268   2.639   2.428
 1110POPC   C1P 4232   1.365   2.535   2.372
 1110POPC   C1Q 4233   1.296   2.457   2.260
 1110POPC   C1R 4234   1.375   2.334   2.217
 1110POPC    CE 4235   1.050   2.066   1.750
 1110POPC    OG 4236   1.152   2.059   1.850
 1110POPC   C2A 4237   1.190   1.938   1.890
 1110POPC    OH 4238   1.172   1.839   1.819
 1110POPC   C2B 4239   1.269   1.939   2.016
 1110POPC   C2C 4240   1.179   1.977   2.134
 1110POPC   C2D 4241   1.200   1.897   2.262
 1110POPC   C2E 4242   1.289   1.963   2.368
 1110POPC   C2F 4243   1.245   1.909   2.505
 1110POPC   C2G 4244   1.332   1.948   2.625
 1110POPC   C2H 4245   1.281   1.879   2.752
 1110POPC   C2I 4246   1.361   1.912   2.879
 1110POPC   C2J 4247   1.328   2.053   2.929
 1110POPC   C2K 4248   1.394   2.091   3.062
 1110POPC   C2L 4249   1.349   2.232   3.100
 1110POPC   C2M 4250   1.405   2.278   3.235
 1110POPC   C2N 4251   1.362   2.420   3.271
 1110POPC   C2O 4252   1.421   2.526   3.176
 1110POPC   C2P 4253   1.374   2.666   3.215
 1111POPC   CN1 4254   1.914   4.158   1.263
 1111POPC   CN2 4255   1.692   4.228   1.324
 1111POPC   CN3 4256   1.842   4.153   1.490
 1111POPC   NTM 4257   1.799   4.131   1.352
 1111POPC    CA 4258   1.749   3.992   1.343
 1111POPC    CB 4259   1.699   3.936   1.207
 1111POPC    OA 4260   1.599   3.836   1.220
 1111POPC     P 4261   1.452   3.895   1.216
 1111POPC    OB 4262   1.455   4.022   1.142
 1111POPC    OC 4263   1.355   3.789   1.189
 1111POPC    OD 4264   1.445   3.940   1.367
 1111POPC    CC 4265   1.373   3.847   1.447
 1111POPC    CD 4266   1.385   3.870   1.599
 1111POPC    OE 4267   1.314   3.767   1.674
 1111POPC   C1A 4268   1.181   3.753   1.667
 1111POPC    OF 4269   1.112   3.840   1.616
 1111POPC   C1B 4270   1.131   3.624   1.720
 1111POPC   C1C 4271   1.132   3.622   1.872
 1111POPC   C1D 4272   1.084   3.487   1.925
 1111POPC   C1E 4273   1.091   3.481   2.077
 1111POPC   C1F 4274   1.235   3.478   2.130
 1111POPC   C1G 4275   1.236   3.468   2.283
 1111POPC   C1H 4276   1.375   3.461   2.346
 1111POPC   C1I 4277   1.446   3.327   2.324
 1111POPC   C1J 4278   1.443   3.230   2.414
 1111POPC   C1K 4279   1.367   3.243   2.547
 1111POPC   C1L 4280   1.300   3.111   2.587
 1111POPC   C1M 4281   1.150   3.104   2.556
 1111POPC   C1N 4282   1.113   3.115   2.407
 1111POPC   C1O 4283   1.152   2.992   2.325
 1111POPC   C1P 4284   1.228   3.024   2.197
 1111POPC   C1Q 4285   1.157   3.122   2.103
 1111POPC   C1R 4286   1.034   3.064   2.032
 1111POPC    CE 4287   1.356   4.020   1.626
 1111POPC    OG 4288   1.444   4.080   1.724
 1111POPC   C2A 4289   1.495   4.198   1.693
 1111POPC    OH 4290   1.493   4.242   1.578
 1111POPC   C2B 4291   1.570   4.263   1.803
 1111POPC   C2C 4292   1.481   4.358   1.884
 1111POPC   C2D 4293   1.565   4.457   1.964
 1111POPC   C2E 4294   1.480   4.537   2.063
 1111POPC   C2F 4295   1.563   4.651   2.123
 1111POPC   C2G 4296   1.495   4.720   2.241
 1111POPC   C2H 4297   1.512   4.643   2.372
 1111POPC   C2I 4298   1.455   4.725   2.489
 1111POPC   C2J 4299   1.484   4.668   2.628
 1111POPC   C2K 4300   1.424   4.530   2.654
 1111POPC   C2L 4301   1.443   4.492   2.801
 1111POPC   C2M 4302   1.408   4.345   2.827
 1111POPC   C2N 4303   1.420   4.305   2.974
 1111POPC   C2O 4304   1.401   4.154   2.989
 1111POPC   C2P 4305   1.405   4.111   3.136
 1112POPC   CN1 4306   2.507   0.799   1.367
 1112POPC   CN2 4307   2.418   0.990   1.254
 1112POPC   CN3 4308   2.651   0.941   1.242
 1112POPC   NTM 4309   2.534   0.940   1.330
 1112POPC    CA 4310   2.563   1.022   1.451
 1112POPC    CB 4311   2.449   1.061   1.549
 1112POPC    OA 4312   2.371   0.949   1.587
 1112POPC     P 4313   2.215   0.972   1.589
 1112POPC    OB 4314   2.192   1.090   1.504
 1112POPC    OC 4315   2.180   0.839   1.541
 1112POPC    OD 4316   2.201   0.992   1.743
 1112POPC    CC 4317   2.218   0.868   1.812
 1112POPC    CD 4318   2.228   0.877   1.966
 1112POPC    OE 4319   2.109   0.855   2.045
 1112POPC   C1A 4320   2.070   0.730   2.068
 1112POPC    OF 4321   2.101   0.637   1.993
 1112POPC   C1B 4322   1.994   0.719   2.194
 1112POPC   C1C 4323   1.887   0.610   2.191
 1112POPC   C1D 4324   1.839   0.588   2.333
 1112POPC   C1E 4325   1.701   0.521   2.335
 1112POPC   C1F 4326   1.657   0.492   2.478
 1112POPC   C1G 4327   1.747   0.384   2.538
 1112POPC   C1H 4328   1.725   0.366   2.688
 1112POPC   C1I 4329   1.817   0.254   2.733
 1112POPC   C1J 4330   1.860   0.239   2.858
 1112POPC   C1K 4331   1.821   0.338   2.966
 1112POPC   C1L 4332   1.936   0.357   3.066
 1112POPC   C1M 4333   1.933   0.497   3.129
 1112POPC   C1N 4334   2.031   0.595   3.064
 1112POPC   C1O 4335   2.002   0.626   2.917
 1112POPC   C1P 4336   2.118   0.698   2.849
 1112POPC   C1Q 4337   2.109   0.690   2.696
 1112POPC   C1R 4338   2.135   0.548   2.644
 1112POPC    CE 4339   2.305   1.004   2.002
 1112POPC    OG 4340   2.448   0.988   2.001
 1112POPC   C2A 4341   2.516   1.093   2.046
 1112POPC    OH 4342   2.462   1.202   2.065
 1112POPC   C2B 4343   2.659   1.061   2.066
 1112POPC   C2C 4344   2.708   1.123   2.196
 1112POPC   C2D 4345   2.834   1.053   2.246
 1112POPC   C2E 4346   2.892   1.121   2.370
 1112POPC   C2F 4347   2.798   1.130   2.490
 1112POPC   C2G 4348   2.874   1.175   2.615
 1112POPC   C2H 4349   2.782   1.163   2.736
 1112POPC   C2I 4350   2.860   1.136   2.865
 1112POPC   C2J 4351   2.764   1.071   2.965
 1112POPC   C2K 4352   2.829   1.030   3.097
 1112POPC   C2L 4353   2.726   0.950   3.176
 1112POPC   C2M 4354   2.763   0.928   3.322
 1112POPC   C2N 4355   2.647   0.855   3.390
 1112POPC   C2O 4356   2.663   0.849   3.542
 1112POPC   C2P 4357   2.542   0.781   3.605
 1113POPC   CN1 4358   1.762   2.225   1.244
 1113POPC   CN2 4359   1.858   2.156   1.036
 1113POPC   CN3 4360   1.814   2.386   1.081
 1113POPC   NTM 4361   1.860   2.260   1.140
 1113POPC    CA 4362   1.994   2.282   1.200
 1113POPC    CB 4363   2.068   2.164   1.271
 1113POPC    OA 4364   2.099   2.052   1.188
 1113POPC     P 4365   2.240   2.062   1.118
 1113POPC    OB 4366   2.256   1.953   1.022
 1113POPC    OC 4367   2.262   2.202   1.080
 1113POPC    OD 4368   2.333   2.027   1.240
 1113POPC    CC 4369   2.313   1.892   1.281
 1113POPC    CD 4370   2.347   1.860   1.427
 1113POPC    OE 4371   2.251   1.908   1.524
 1113POPC   C1A 4372   2.141   1.835   1.547
 1113POPC    OF 4373   2.103   1.750   1.465
 1113POPC   C1B 4374   2.076   1.872   1.674
 1113POPC   C1C 4375   2.130   1.781   1.785
 1113POPC   C1D 4376   2.084   1.820   1.925
 1113POPC   C1E 4377   2.153   1.725   2.023
 1113POPC   C1F 4378   2.123   1.755   2.170
 1113POPC   C1G 4379   2.211   1.664   2.256
 1113POPC   C1H 4380   2.192   1.689   2.406
 1113POPC   C1I 4381   2.295   1.608   2.485
 1113POPC   C1J 4382   2.347   1.636   2.605
 1113POPC   C1K 4383   2.323   1.752   2.703
 1113POPC   C1L 4384   2.324   1.896   2.650
 1113POPC   C1M 4385   2.456   1.940   2.585
 1113POPC   C1N 4386   2.436   2.066   2.501
 1113POPC   C1O 4387   2.340   2.040   2.385
 1113POPC   C1P 4388   2.298   2.168   2.312
 1113POPC   C1Q 4389   2.185   2.139   2.213
 1113POPC   C1R 4390   2.137   2.266   2.144
 1113POPC    CE 4391   2.492   1.907   1.450
 1113POPC    OG 4392   2.555   1.863   1.571
 1113POPC   C2A 4393   2.687   1.875   1.579
 1113POPC    OH 4394   2.755   1.885   1.477
 1113POPC   C2B 4395   2.738   1.847   1.715
 1113POPC   C2C 4396   2.746   1.975   1.797
 1113POPC   C2D 4397   2.766   1.941   1.945
 1113POPC   C2E 4398   2.776   2.065   2.033
 1113POPC   C2F 4399   2.910   2.136   2.017
 1113POPC   C2G 4400   2.912   2.270   2.090
 1113POPC   C2H 4401   2.907   2.262   2.243
 1113POPC   C2I 4402   2.891   2.406   2.294
 1113POPC   C2J 4403   2.884   2.419   2.446
 1113POPC   C2K 4404   3.021   2.402   2.512
 1113POPC   C2L 4405   3.045   2.511   2.616
 1113POPC   C2M 4406   2.951   2.503   2.737
 1113POPC   C2N 4407   2.972   2.624   2.828
 1113POPC   C2O 4408   2.881   2.616   2.951
 1113POPC   C2P 4409   2.892   2.743   3.036
 1114POPC   CN1 4410   1.413   3.166   1.520
 1114POPC   CN2 4411   1.293   3.105   1.325
 1114POPC   CN3 4412   1.317   3.337   1.388
 1114POPC   NTM 4413   1.383   3.206   1.382
 1114POPC    CA 4414   1.504   3.219   1.296
 1114POPC    CB 4415   1.626   3.125   1.315
 1114POPC    OA 4416   1.589   2.991   1.349
 1114POPC     P 4417   1.708   2.909   1.411
 1114POPC    OB 4418   1.655   2.783   1.463
 1114POPC    OC 4419   1.818   2.914   1.315
 1114POPC    OD 4420   1.748   3.003   1.532
 1114POPC    CC 4421   1.792   2.929   1.645
 1114POPC    CD 4422   1.820   3.015   1.770
 1114POPC    OE 4423   1.902   2.952   1.872
 1114POPC   C1A 4424   2.033   2.975   1.869
 1114POPC    OF 4425   2.079   3.055   1.788
 1114POPC   C1B 4426   2.105   2.908   1.980
 1114POPC   C1C 4427   2.256   2.931   1.973
 1114POPC   C1D 4428   2.330   2.873   2.094
 1114POPC   C1E 4429   2.308   2.951   2.224
 1114POPC   C1F 4430   2.398   2.890   2.331
 1114POPC   C1G 4431   2.392   2.961   2.467
 1114POPC   C1H 4432   2.474   2.879   2.567
 1114POPC   C1I 4433   2.496   2.952   2.700
 1114POPC   C1J 4434   2.468   2.893   2.817
 1114POPC   C1K 4435   2.407   2.753   2.826
 1114POPC   C1L 4436   2.512   2.643   2.849
 1114POPC   C1M 4437   2.447   2.505   2.840
 1114POPC   C1N 4438   2.517   2.411   2.741
 1114POPC   C1O 4439   2.513   2.459   2.595
 1114POPC   C1P 4440   2.370   2.475   2.541
 1114POPC   C1Q 4441   2.372   2.529   2.399
 1114POPC   C1R 4442   2.231   2.559   2.348
 1114POPC    CE 4443   1.689   3.080   1.819
 1114POPC    OG 4444   1.568   3.008   1.794
 1114POPC   C2A 4445   1.460   3.042   1.864
 1114POPC    OH 4446   1.466   3.132   1.947
 1114POPC   C2B 4447   1.336   2.975   1.816
 1114POPC   C2C 4448   1.349   2.824   1.800
 1114POPC   C2D 4449   1.326   2.753   1.934
 1114POPC   C2E 4450   1.408   2.624   1.942
 1114POPC   C2F 4451   1.555   2.650   1.979
 1114POPC   C2G 4452   1.568   2.708   2.120
 1114POPC   C2H 4453   1.703   2.678   2.185
 1114POPC   C2I 4454   1.697   2.728   2.330
 1114POPC   C2J 4455   1.820   2.696   2.416
 1114POPC   C2K 4456   1.841   2.547   2.440
 1114POPC   C2L 4457   1.927   2.528   2.566
 1114POPC   C2M 4458   1.978   2.384   2.580
 1114POPC   C2N 4459   2.049   2.366   2.714
 1114POPC   C2O 4460   2.114   2.228   2.722
 1114POPC   C2P 4461   2.180   2.205   2.858
 1115POPC   CN1 4462   2.069   3.122   1.428
 1115POPC   CN2 4463   2.267   3.041   1.328
 1115POPC   CN3 4464   2.072   3.076   1.193
 1115POPC   NTM 4465   2.151   3.128   1.306
 1115POPC    CA 4466   2.197   3.266   1.275
 1115POPC    CB 4467   2.098   3.386   1.281
 1115POPC    OA 4468   1.965   3.354   1.241
 1115POPC     P 4469   1.876   3.482   1.212
 1115POPC    OB 4470   1.960   3.569   1.130
 1115POPC    OC 4471   1.746   3.425   1.174
 1115POPC    OD 4472   1.871   3.535   1.361
 1115POPC    CC 4473   1.773   3.465   1.437
 1115POPC    CD 4474   1.788   3.465   1.590
 1115POPC    OE 4475   1.695   3.544   1.667
 1115POPC   C1A 4476   1.573   3.495   1.689
 1115POPC    OF 4477   1.523   3.415   1.611
 1115POPC   C1B 4478   1.507   3.551   1.809
 1115POPC   C1C 4479   1.596   3.541   1.933
 1115POPC   C1D 4480   1.543   3.631   2.043
 1115POPC   C1E 4481   1.547   3.779   2.005
 1115POPC   C1F 4482   1.486   3.859   2.119
 1115POPC   C1G 4483   1.522   4.007   2.110
 1115POPC   C1H 4484   1.480   4.076   2.239
 1115POPC   C1I 4485   1.536   4.217   2.248
 1115POPC   C1J 4486   1.577   4.263   2.365
 1115POPC   C1K 4487   1.565   4.172   2.487
 1115POPC   C1L 4488   1.683   4.195   2.582
 1115POPC   C1M 4489   1.679   4.107   2.707
 1115POPC   C1N 4490   1.771   3.985   2.707
 1115POPC   C1O 4491   1.723   3.869   2.619
 1115POPC   C1P 4492   1.796   3.865   2.485
 1115POPC   C1Q 4493   1.739   3.755   2.397
 1115POPC   C1R 4494   1.814   3.748   2.265
 1115POPC    CE 4495   1.934   3.487   1.630
 1115POPC    OG 4496   2.017   3.371   1.615
 1115POPC   C2A 4497   2.115   3.339   1.701
 1115POPC    OH 4498   2.213   3.290   1.648
 1115POPC   C2B 4499   2.118   3.401   1.838
 1115POPC   C2C 4500   2.022   3.334   1.939
 1115POPC   C2D 4501   2.039   3.386   2.082
 1115POPC   C2E 4502   1.923   3.339   2.170
 1115POPC   C2F 4503   1.946   3.375   2.318
 1115POPC   C2G 4504   1.815   3.363   2.397
 1115POPC   C2H 4505   1.833   3.393   2.546
 1115POPC   C2I 4506   1.698   3.430   2.608
 1115POPC   C2J 4507   1.696   3.449   2.760
 1115POPC   C2K 4508   1.800   3.550   2.809
 1115POPC   C2L 4509   1.767   3.606   2.948
 1115POPC   C2M 4510   1.888   3.683   3.000
 1115POPC   C2N 4511   1.860   3.772   3.121
 1115POPC   C2O 4512   1.782   3.898   3.085
 1115POPC   C2P 4513   1.775   3.993   3.204
 1116POPC   CN1 4514   3.614   1.331   1.229
 1116POPC   CN2 4515   3.561   1.273   1.002
 1116POPC   CN3 4516   3.390   1.287   1.169
 1116POPC   NTM 4517   3.528   1.248   1.143
 1116POPC    CA 4518   3.538   1.104   1.179
 1116POPC    CB 4519   3.673   1.029   1.162
 1116POPC    OA 4520   3.716   0.955   1.276
 1116POPC     P 4521   3.809   1.037   1.373
 1116POPC    OB 4522   3.873   0.950   1.472
 1116POPC    OC 4523   3.887   1.128   1.288
 1116POPC    OD 4524   3.696   1.120   1.445
 1116POPC    CC 4525   3.629   1.042   1.545
 1116POPC    CD 4526   3.547   1.118   1.650
 1116POPC    OE 4527   3.406   1.142   1.624
 1116POPC   C1A 4528   3.360   1.232   1.537
 1116POPC    OF 4529   3.436   1.301   1.469
 1116POPC   C1B 4530   3.213   1.249   1.539
 1116POPC   C1C 4531   3.176   1.359   1.639
 1116POPC   C1D 4532   3.025   1.373   1.660
 1116POPC   C1E 4533   3.000   1.445   1.792
 1116POPC   C1F 4534   2.851   1.460   1.824
 1116POPC   C1G 4535   2.833   1.482   1.974
 1116POPC   C1H 4536   2.687   1.511   2.010
 1116POPC   C1I 4537   2.657   1.479   2.157
 1116POPC   C1J 4538   2.655   1.568   2.255
 1116POPC   C1K 4539   2.684   1.717   2.231
 1116POPC   C1L 4540   2.738   1.789   2.354
 1116POPC   C1M 4541   2.877   1.742   2.400
 1116POPC   C1N 4542   2.984   1.850   2.384
 1116POPC   C1O 4543   3.040   1.864   2.242
 1116POPC   C1P 4544   3.130   1.747   2.205
 1116POPC   C1Q 4545   3.187   1.761   2.064
 1116POPC   C1R 4546   3.285   1.647   2.036
 1116POPC    CE 4547   3.637   1.230   1.705
 1116POPC    OG 4548   3.735   1.180   1.797
 1116POPC   C2A 4549   3.709   1.196   1.926
 1116POPC    OH 4550   3.629   1.282   1.964
 1116POPC   C2B 4551   3.797   1.114   2.013
 1116POPC   C2C 4552   3.773   1.133   2.164
 1116POPC   C2D 4553   3.637   1.078   2.207
 1116POPC   C2E 4554   3.566   1.167   2.310
 1116POPC   C2F 4555   3.616   1.157   2.454
 1116POPC   C2G 4556   3.524   1.247   2.537
 1116POPC   C2H 4557   3.570   1.271   2.681
 1116POPC   C2I 4558   3.549   1.152   2.774
 1116POPC   C2J 4559   3.601   1.184   2.915
 1116POPC   C2K 4560   3.525   1.300   2.979
 1116POPC   C2L 4561   3.585   1.344   3.113
 1116POPC   C2M 4562   3.502   1.455   3.179
 1116POPC   C2N 4563   3.494   1.581   3.092
 1116POPC   C2O 4564   3.396   1.684   3.150
 1116POPC   C2P 4565   3.387   1.806   3.058
 1117POPC   CN1 4566   2.805   1.980   1.186
 1117POPC   CN2 4567   2.800   1.964   0.946
 1117POPC   CN3 4568   2.619   2.066   1.066
 1117POPC   NTM 4569   2.765   2.048   1.062
 1117POPC    CA 4570   2.824   2.183   1.047
 1117POPC    CB 4571   2.974   2.203   1.077
 1117POPC    OA 4572   3.063   2.111   1.016
 1117POPC     P 4573   3.203   2.114   1.088
 1117POPC    OB 4574   3.307   2.042   1.014
 1117POPC    OC 4575   3.231   2.249   1.138
 1117POPC    OD 4576   3.163   2.031   1.215
 1117POPC    CC 4577   3.257   2.056   1.319
 1117POPC    CD 4578   3.201   2.058   1.462
 1117POPC    OE 4579   3.243   1.950   1.547
 1117POPC   C1A 4580   3.331   1.981   1.642
 1117POPC    OF 4581   3.378   2.095   1.652
 1117POPC   C1B 4582   3.368   1.864   1.723
 1117POPC   C1C 4583   3.492   1.797   1.664
 1117POPC   C1D 4584   3.514   1.665   1.735
 1117POPC   C1E 4585   3.664   1.639   1.752
 1117POPC   C1F 4586   3.693   1.599   1.896
 1117POPC   C1G 4587   3.678   1.713   1.999
 1117POPC   C1H 4588   3.778   1.828   1.980
 1117POPC   C1I 4589   3.924   1.783   1.992
 1117POPC   C1J 4590   4.009   1.825   2.085
 1117POPC   C1K 4591   3.977   1.931   2.190
 1117POPC   C1L 4592   3.932   1.879   2.328
 1117POPC   C1M 4593   3.781   1.889   2.348
 1117POPC   C1N 4594   3.733   2.034   2.339
 1117POPC   C1O 4595   3.593   2.042   2.278
 1117POPC   C1P 4596   3.568   2.185   2.230
 1117POPC   C1Q 4597   3.440   2.192   2.147
 1117POPC   C1R 4598   3.424   2.333   2.089
 1117POPC    CE 4599   3.051   2.091   1.460
 1117POPC    OG 4600   3.030   2.232   1.475
 1117POPC   C2A 4601   2.905   2.273   1.469
 1117POPC    OH 4602   2.822   2.211   1.401
 1117POPC   C2B 4603   2.885   2.407   1.529
 1117POPC   C2C 4604   2.921   2.411   1.677
 1117POPC   C2D 4605   3.054   2.483   1.703
 1117POPC   C2E 4606   3.080   2.482   1.854
 1117POPC   C2F 4607   3.168   2.596   1.906
 1117POPC   C2G 4608   3.155   2.597   2.058
 1117POPC   C2H 4609   3.224   2.714   2.129
 1117POPC   C2I 4610   3.139   2.747   2.252
 1117POPC   C2J 4611   3.201   2.848   2.348
 1117POPC   C2K 4612   3.303   2.783   2.441
 1117POPC   C2L 4613   3.314   2.863   2.571
 1117POPC   C2M 4614   3.410   2.800   2.672
 1117POPC   C2N 4615   3.367   2.660   2.717
 1117POPC   C2O 4616   3.466   2.599   2.816
 1117POPC   C2P 4617   3.415   2.463   2.864
 1118POPC   CN1 4618   3.666   2.234   0.989
 1118POPC   CN2 4619   3.647   2.447   0.881
 1118POPC   CN3 4620   3.526   2.404   1.081
 1118POPC   NTM 4621   3.574   2.343   0.956
 1118POPC    CA 4622   3.465   2.288   0.871
 1118POPC    CB 4623   3.331   2.364   0.855
 1118POPC    OA 4624   3.347   2.502   0.823
 1118POPC     P 4625   3.210   2.580   0.834
 1118POPC    OB 4626   3.229   2.718   0.791
 1118POPC    OC 4627   3.102   2.493   0.785
 1118POPC    OD 4628   3.195   2.578   0.991
 1118POPC    CC 4629   3.067   2.628   1.030
 1118POPC    CD 4630   3.018   2.558   1.159
 1118POPC    OE 4631   2.875   2.527   1.173
 1118POPC   C1A 4632   2.779   2.619   1.180
 1118POPC    OF 4633   2.805   2.738   1.189
 1118POPC   C1B 4634   2.644   2.559   1.191
 1118POPC   C1C 4635   2.601   2.553   1.337
 1118POPC   C1D 4636   2.475   2.470   1.358
 1118POPC   C1E 4637   2.448   2.458   1.508
 1118POPC   C1F 4638   2.333   2.361   1.537
 1118POPC   C1G 4639   2.319   2.332   1.687
 1118POPC   C1H 4640   2.444   2.263   1.743
 1118POPC   C1I 4641   2.431   2.225   1.890
 1118POPC   C1J 4642   2.486   2.297   1.988
 1118POPC   C1K 4643   2.564   2.427   1.962
 1118POPC   C1L 4644   2.568   2.508   2.092
 1118POPC   C1M 4645   2.618   2.651   2.074
 1118POPC   C1N 4646   2.768   2.663   2.047
 1118POPC   C1O 4647   2.807   2.807   2.014
 1118POPC   C1P 4648   2.752   2.850   1.878
 1118POPC   C1Q 4649   2.825   2.779   1.763
 1118POPC   C1R 4650   2.744   2.783   1.634
 1118POPC    CE 4651   3.100   2.608   1.278
 1118POPC    OG 4652   3.120   2.749   1.290
 1118POPC   C2A 4653   3.176   2.796   1.401
 1118POPC    OH 4654   3.215   2.720   1.491
 1118POPC   C2B 4655   3.198   2.942   1.396
 1118POPC   C2C 4656   3.089   3.030   1.459
 1118POPC   C2D 4657   2.950   3.014   1.396
 1118POPC   C2E 4658   2.847   3.119   1.439
 1118POPC   C2F 4659   2.843   3.142   1.591
 1118POPC   C2G 4660   2.715   3.211   1.639
 1118POPC   C2H 4661   2.740   3.256   1.783
 1118POPC   C2I 4662   2.628   3.222   1.881
 1118POPC   C2J 4663   2.683   3.243   2.022
 1118POPC   C2K 4664   2.585   3.198   2.130
 1118POPC   C2L 4665   2.646   3.208   2.270
 1118POPC   C2M 4666   2.748   3.099   2.302
 1118POPC   C2N 4667   2.789   3.110   2.449
 1118POPC   C2O 4668   2.872   2.989   2.492
 1118POPC   C2P 4669   2.905   2.996   2.641
 1119POPC   CN1 4670   3.575   0.463   1.555
 1119POPC   CN2 4671   3.473   0.672   1.598
 1119POPC   CN3 4672   3.341   0.473   1.581
 1119POPC   NTM 4673   3.457   0.545   1.526
 1119POPC    CA 4674   3.445   0.564   1.379
 1119POPC    CB 4675   3.321   0.635   1.318
 1119POPC    OA 4676   3.313   0.777   1.330
 1119POPC     P 4677   3.171   0.829   1.373
 1119POPC    OB 4678   3.157   0.973   1.347
 1119POPC    OC 4679   3.066   0.735   1.329
 1119POPC    OD 4680   3.192   0.805   1.526
 1119POPC    CC 4681   3.110   0.886   1.608
 1119POPC    CD 4682   3.105   0.843   1.756
 1119POPC    OE 4683   3.041   0.714   1.777
 1119POPC   C1A 4684   3.119   0.618   1.827
 1119POPC    OF 4685   3.242   0.625   1.821
 1119POPC   C1B 4686   3.043   0.499   1.873
 1119POPC   C1C 4687   2.955   0.528   1.995
 1119POPC   C1D 4688   3.036   0.586   2.112
 1119POPC   C1E 4689   2.947   0.636   2.226
 1119POPC   C1F 4690   3.033   0.716   2.322
 1119POPC   C1G 4691   2.963   0.749   2.453
 1119POPC   C1H 4692   3.058   0.820   2.550
 1119POPC   C1I 4693   3.001   0.821   2.692
 1119POPC   C1J 4694   3.083   0.830   2.797
 1119POPC   C1K 4695   3.232   0.844   2.772
 1119POPC   C1L 4696   3.319   0.764   2.869
 1119POPC   C1M 4697   3.465   0.760   2.820
 1119POPC   C1N 4698   3.492   0.645   2.722
 1119POPC   C1O 4699   3.542   0.691   2.584
 1119POPC   C1P 4700   3.430   0.752   2.499
 1119POPC   C1Q 4701   3.475   0.784   2.357
 1119POPC   C1R 4702   3.361   0.840   2.273
 1119POPC    CE 4703   3.033   0.953   1.836
 1119POPC    OG 4704   3.107   1.076   1.856
 1119POPC   C2A 4705   3.178   1.086   1.968
 1119POPC    OH 4706   3.176   0.997   2.053
 1119POPC   C2B 4707   3.255   1.212   1.977
 1119POPC   C2C 4708   3.281   1.263   2.119
 1119POPC   C2D 4709   3.157   1.318   2.189
 1119POPC   C2E 4710   3.175   1.319   2.341
 1119POPC   C2F 4711   3.213   1.453   2.405
 1119POPC   C2G 4712   3.200   1.439   2.557
 1119POPC   C2H 4713   3.236   1.567   2.633
 1119POPC   C2I 4714   3.235   1.542   2.784
 1119POPC   C2J 4715   3.094   1.517   2.840
 1119POPC   C2K 4716   3.096   1.470   2.985
 1119POPC   C2L 4717   3.152   1.328   2.997
 1119POPC   C2M 4718   3.154   1.277   3.141
 1119POPC   C2N 4719   3.206   1.133   3.144
 1119POPC   C2O 4720   3.209   1.078   3.287
 1119POPC   C2P 4721   3.248   0.930   3.285
 1120POPC   CN1 4722   4.306   2.244   1.405
 1120POPC   CN2 4723   4.227   2.349   1.601
 1120POPC   CN3 4724   4.400   2.451   1.475
 1120POPC   NTM 4725   4.275   2.375   1.465
 1120POPC    CA 4726   4.177   2.453   1.386
 1120POPC    CB 4727   4.029   2.406   1.375
 1120POPC    OA 4728   4.018   2.272   1.327
 1120POPC     P 4729   3.878   2.205   1.350
 1120POPC    OB 4730   3.770   2.301   1.326
 1120POPC    OC 4731   3.881   2.074   1.284
 1120POPC    OD 4732   3.891   2.184   1.504
 1120POPC    CC 4733   3.964   2.069   1.547
 1120POPC    CD 4734   3.993   2.078   1.697
 1120POPC    OE 4735   4.070   1.968   1.752
 1120POPC   C1A 4736   4.203   1.963   1.733
 1120POPC    OF 4737   4.260   2.049   1.665
 1120POPC   C1B 4738   4.266   1.847   1.800
 1120POPC   C1C 4739   4.413   1.873   1.836
 1120POPC   C1D 4740   4.470   1.759   1.919
 1120POPC   C1E 4741   4.620   1.781   1.944
 1120POPC   C1F 4742   4.677   1.684   2.048
 1120POPC   C1G 4743   4.621   1.717   2.188
 1120POPC   C1H 4744   4.679   1.631   2.300
 1120POPC   C1I 4745   4.643   1.483   2.288
 1120POPC   C1J 4746   4.626   1.410   2.397
 1120POPC   C1K 4747   4.636   1.472   2.536
 1120POPC   C1L 4748   4.549   1.393   2.634
 1120POPC   C1M 4749   4.510   1.476   2.757
 1120POPC   C1N 4750   4.361   1.515   2.766
 1120POPC   C1O 4751   4.314   1.633   2.680
 1120POPC   C1P 4752   4.289   1.600   2.533
 1120POPC   C1Q 4753   4.278   1.726   2.447
 1120POPC   C1R 4754   4.274   1.687   2.300
 1120POPC    CE 4755   3.856   2.106   1.763
 1120POPC    OG 4756   3.853   2.163   1.896
 1120POPC   C2A 4757   3.893   2.289   1.911
 1120POPC    OH 4758   3.896   2.366   1.815
 1120POPC   C2B 4759   3.897   2.329   2.052
 1120POPC   C2C 4760   4.027   2.286   2.121
 1120POPC   C2D 4761   4.003   2.292   2.272
 1120POPC   C2E 4762   4.120   2.239   2.355
 1120POPC   C2F 4763   4.073   2.191   2.493
 1120POPC   C2G 4764   3.982   2.291   2.565
 1120POPC   C2H 4765   3.910   2.221   2.680
 1120POPC   C2I 4766   3.795   2.307   2.733
 1120POPC   C2J 4767   3.701   2.220   2.816
 1120POPC   C2K 4768   3.762   2.178   2.950
 1120POPC   C2L 4769   3.724   2.034   2.985
 1120POPC   C2M 4770   3.804   1.934   2.901
 1120POPC   C2N 4771   3.772   1.791   2.941
 1120POPC   C2O 4772   3.874   1.694   2.882
 1120POPC   C2P 4773   3.855   1.555   2.944
 1121POPC   CN1 4774   3.416   2.392   1.509
 1121POPC   CN2 4775   3.519   2.350   1.720
 1121POPC   CN3 4776   3.437   2.568   1.670
 1121POPC   NTM 4777   3.502   2.449   1.613
 1121POPC    CA 4778   3.637   2.483   1.564
 1121POPC    CB 4779   3.648   2.593   1.457
 1121POPC    OA 4780   3.779   2.645   1.450
 1121POPC     P 4781   3.784   2.780   1.370
 1121POPC    OB 4782   3.924   2.794   1.332
 1121POPC    OC 4783   3.679   2.778   1.268
 1121POPC    OD 4784   3.746   2.876   1.488
 1121POPC    CC 4785   3.856   2.899   1.576
 1121POPC    CD 4786   3.834   2.994   1.696
 1121POPC    OE 4787   3.788   3.131   1.667
 1121POPC   C1A 4788   3.857   3.217   1.592
 1121POPC    OF 4789   3.960   3.183   1.536
 1121POPC   C1B 4790   3.807   3.356   1.589
 1121POPC   C1C 4791   3.784   3.413   1.729
 1121POPC   C1D 4792   3.902   3.396   1.824
 1121POPC   C1E 4793   3.845   3.407   1.965
 1121POPC   C1F 4794   3.939   3.359   2.074
 1121POPC   C1G 4795   3.873   3.397   2.205
 1121POPC   C1H 4796   3.904   3.302   2.320
 1121POPC   C1I 4797   4.043   3.319   2.381
 1121POPC   C1J 4798   4.047   3.310   2.513
 1121POPC   C1K 4799   3.911   3.293   2.580
 1121POPC   C1L 4800   3.917   3.210   2.708
 1121POPC   C1M 4801   3.780   3.157   2.751
 1121POPC   C1N 4802   3.752   3.014   2.703
 1121POPC   C1O 4803   3.723   3.003   2.553
 1121POPC   C1P 4804   3.728   2.858   2.506
 1121POPC   C1Q 4805   3.710   2.850   2.354
 1121POPC   C1R 4806   3.719   2.706   2.304
 1121POPC    CE 4807   3.964   2.988   1.779
 1121POPC    OG 4808   4.020   2.859   1.810
 1121POPC   C2A 4809   3.990   2.804   1.928
 1121POPC    OH 4810   3.896   2.846   1.996
 1121POPC   C2B 4811   4.073   2.685   1.959
 1121POPC   C2C 4812   4.106   2.678   2.108
 1121POPC   C2D 4813   4.229   2.593   2.140
 1121POPC   C2E 4814   4.260   2.603   2.290
 1121POPC   C2F 4815   4.370   2.507   2.336
 1121POPC   C2G 4816   4.401   2.521   2.486
 1121POPC   C2H 4817   4.281   2.498   2.579
 1121POPC   C2I 4818   4.317   2.514   2.726
 1121POPC   C2J 4819   4.194   2.506   2.817
 1121POPC   C2K 4820   4.232   2.531   2.963
 1121POPC   C2L 4821   4.110   2.529   3.057
 1121POPC   C2M 4822   4.014   2.647   3.038
 1121POPC   C2N 4823   4.076   2.780   3.081
 1121POPC   C2O 4824   3.979   2.896   3.057
 1121POPC   C2P 4825   4.047   3.031   3.082
 1122POPC   CN1 4826   3.676   4.148   1.779
 1122POPC   CN2 4827   3.487   4.043   1.696
 1122POPC   CN3 4828   3.609   4.189   1.555
 1122POPC   NTM 4829   3.622   4.086   1.659
 1122POPC    CA 4830   3.717   3.978   1.620
 1122POPC    CB 4831   3.711   3.898   1.487
 1122POPC    OA 4832   3.662   3.764   1.490
 1122POPC     P 4833   3.507   3.749   1.468
 1122POPC    OB 4834   3.456   3.873   1.410
 1122POPC    OC 4835   3.465   3.620   1.412
 1122POPC    OD 4836   3.464   3.752   1.619
 1122POPC    CC 4837   3.497   3.628   1.681
 1122POPC    CD 4838   3.481   3.612   1.834
 1122POPC    OE 4839   3.358   3.549   1.880
 1122POPC   C1A 4840   3.237   3.602   1.862
 1122POPC    OF 4841   3.225   3.712   1.811
 1122POPC   C1B 4842   3.125   3.519   1.913
 1122POPC   C1C 4843   3.130   3.375   1.861
 1122POPC   C1D 4844   3.067   3.280   1.964
 1122POPC   C1E 4845   3.094   3.133   1.928
 1122POPC   C1F 4846   3.244   3.100   1.931
 1122POPC   C1G 4847   3.300   3.107   2.073
 1122POPC   C1H 4848   3.451   3.127   2.072
 1122POPC   C1I 4849   3.509   3.114   2.213
 1122POPC   C1J 4850   3.530   3.217   2.294
 1122POPC   C1K 4851   3.500   3.362   2.254
 1122POPC   C1L 4852   3.478   3.449   2.379
 1122POPC   C1M 4853   3.345   3.424   2.451
 1122POPC   C1N 4854   3.224   3.471   2.370
 1122POPC   C1O 4855   3.225   3.623   2.354
 1122POPC   C1P 4856   3.125   3.668   2.247
 1122POPC   C1Q 4857   3.145   3.815   2.210
 1122POPC   C1R 4858   3.283   3.845   2.151
 1122POPC    CE 4859   3.531   3.741   1.902
 1122POPC    OG 4860   3.669   3.778   1.877
 1122POPC   C2A 4861   3.757   3.756   1.975
 1122POPC    OH 4862   3.722   3.700   2.079
 1122POPC   C2B 4863   3.894   3.805   1.941
 1122POPC   C2C 4864   4.010   3.741   2.019
 1122POPC   C2D 4865   4.015   3.789   2.164
 1122POPC   C2E 4866   4.111   3.711   2.253
 1122POPC   C2F 4867   4.082   3.749   2.399
 1122POPC   C2G 4868   4.157   3.663   2.500
 1122POPC   C2H 4869   4.089   3.674   2.636
 1122POPC   C2I 4870   4.142   3.572   2.736
 1122POPC   C2J 4871   4.049   3.566   2.857
 1122POPC   C2K 4872   4.092   3.464   2.963
 1122POPC   C2L 4873   3.992   3.460   3.079
 1122POPC   C2M 4874   3.859   3.401   3.032
 1122POPC   C2N 4875   3.742   3.436   3.123
 1122POPC   C2O 4876   3.613   3.377   3.065
 1122POPC   C2P 4877   3.490   3.423   3.142
 1123POPC   CN1 4878   0.844   0.807   1.088
 1123POPC   CN2 4879   0.626   0.893   1.034
 1123POPC   CN3 4880   0.653   0.662   1.087
 1123POPC   NTM 4881   0.700   0.798   1.119
 1123POPC    CA 4882   0.674   0.822   1.263
 1123POPC    CB 4883   0.729   0.950   1.331
 1123POPC    OA 4884   0.690   1.071   1.266
 1123POPC     P 4885   0.769   1.200   1.308
 1123POPC    OB 4886   0.904   1.159   1.348
 1123POPC    OC 4887   0.744   1.298   1.202
 1123POPC    OD 4888   0.689   1.243   1.437
 1123POPC    CC 4889   0.767   1.255   1.557
 1123POPC    CD 4890   0.775   1.133   1.651
 1123POPC    OE 4891   0.682   1.140   1.763
 1123POPC   C1A 4892   0.556   1.103   1.743
 1123POPC    OF 4893   0.521   1.057   1.634
 1123POPC   C1B 4894   0.469   1.124   1.861
 1123POPC   C1C 4895   0.342   1.039   1.857
 1123POPC   C1D 4896   0.268   1.039   1.991
 1123POPC   C1E 4897   0.217   1.176   2.033
 1123POPC   C1F 4898   0.156   1.169   2.173
 1123POPC   C1G 4899   0.138   1.311   2.224
 1123POPC   C1H 4900   0.090   1.318   2.369
 1123POPC   C1I 4901  -0.060   1.299   2.387
 1123POPC   C1J 4902  -0.113   1.331   2.505
 1123POPC   C1K 4903  -0.026   1.383   2.619
 1123POPC   C1L 4904   0.019   1.271   2.714
 1123POPC   C1M 4905   0.108   1.327   2.825
 1123POPC   C1N 4906   0.216   1.227   2.870
 1123POPC   C1O 4907   0.312   1.197   2.755
 1123POPC   C1P 4908   0.448   1.148   2.803
 1123POPC   C1Q 4909   0.542   1.136   2.683
 1123POPC   C1R 4910   0.685   1.103   2.725
 1123POPC    CE 4911   0.925   1.120   1.684
 1123POPC    OG 4912   0.969   0.996   1.742
 1123POPC   C2A 4913   1.098   0.964   1.731
 1123POPC    OH 4914   1.171   1.025   1.653
 1123POPC   C2B 4915   1.141   0.841   1.803
 1123POPC   C2C 4916   1.088   0.835   1.946
 1123POPC   C2D 4917   1.167   0.737   2.033
 1123POPC   C2E 4918   1.122   0.765   2.176
 1123POPC   C2F 4919   1.212   0.704   2.282
 1123POPC   C2G 4920   1.177   0.773   2.414
 1123POPC   C2H 4921   1.249   0.707   2.531
 1123POPC   C2I 4922   1.236   0.789   2.660
 1123POPC   C2J 4923   1.094   0.812   2.713
 1123POPC   C2K 4924   1.107   0.880   2.849
 1123POPC   C2L 4925   0.972   0.908   2.915
 1123POPC   C2M 4926   0.997   0.966   3.055
 1123POPC   C2N 4927   0.868   1.001   3.129
 1123POPC   C2O 4928   0.801   1.126   3.074
 1123POPC   C2P 4929   0.672   1.156   3.151
 1124POPC   CN1 4930   4.028   0.948   5.385
 1124POPC   CN2 4931   4.078   0.717   5.396
 1124POPC   CN3 4932   4.061   0.845   5.598
 1124POPC   NTM 4933   4.105   0.847   5.457
 1124POPC    CA 4934   4.247   0.886   5.440
 1124POPC    CB 4935   4.351   0.796   5.508
 1124POPC    OA 4936   4.486   0.826   5.474
 1124POPC     P 4937   4.572   0.696   5.496
 1124POPC    OB 4938   4.709   0.743   5.474
 1124POPC    OC 4939   4.527   0.648   5.627
 1124POPC    OD 4940   4.519   0.617   5.370
 1124POPC    CC 4941   4.588   0.657   5.252
 1124POPC    CD 4942   4.551   0.576   5.126
 1124POPC    OE 4943   4.641   0.594   5.013
 1124POPC   C1A 4944   4.753   0.520   5.009
 1124POPC    OF 4945   4.760   0.419   5.080
 1124POPC   C1B 4946   4.844   0.548   4.896
 1124POPC   C1C 4947   4.849   0.690   4.839
 1124POPC   C1D 4948   4.946   0.690   4.721
 1124POPC   C1E 4949   4.981   0.830   4.669
 1124POPC   C1F 4950   5.106   0.820   4.582
 1124POPC   C1G 4951   5.157   0.956   4.533
 1124POPC   C1H 4952   5.067   1.012   4.422
 1124POPC   C1I 4953   5.104   1.155   4.384
 1124POPC   C1J 4954   5.022   1.252   4.423
 1124POPC   C1K 4955   4.897   1.212   4.500
 1124POPC   C1L 4956   4.858   1.315   4.605
 1124POPC   C1M 4957   4.825   1.250   4.740
 1124POPC   C1N 4958   4.719   1.140   4.735
 1124POPC   C1O 4959   4.676   1.107   4.877
 1124POPC   C1P 4960   4.576   0.991   4.879
 1124POPC   C1Q 4961   4.505   0.987   5.014
 1124POPC   C1R 4962   4.399   1.097   5.024
 1124POPC    CE 4963   4.401   0.595   5.095
 1124POPC    OG 4964   4.330   0.717   5.129
 1124POPC   C2A 4965   4.232   0.766   5.052
 1124POPC    OH 4966   4.154   0.845   5.105
 1124POPC   C2B 4967   4.214   0.713   4.913
 1124POPC   C2C 4968   4.186   0.826   4.813
 1124POPC   C2D 4969   4.178   0.774   4.669
 1124POPC   C2E 4970   4.168   0.893   4.573
 1124POPC   C2F 4971   4.160   0.850   4.426
 1124POPC   C2G 4972   4.160   0.974   4.335
 1124POPC   C2H 4973   4.143   0.944   4.186
 1124POPC   C2I 4974   4.246   0.845   4.132
 1124POPC   C2J 4975   4.271   0.856   3.981
 1124POPC   C2K 4976   4.348   0.984   3.945
 1124POPC   C2L 4977   4.492   0.977   3.996
 1124POPC   C2M 4978   4.536   1.106   4.064
 1124POPC   C2N 4979   4.638   1.075   4.175
 1124POPC   C2O 4980   4.570   1.004   4.292
 1124POPC   C2P 4981   4.670   0.946   4.391
 1125POPC   CN1 4982   1.649   1.411   5.596
 1125POPC   CN2 4983   1.479   1.434   5.432
 1125POPC   CN3 4984   1.429   1.473   5.663
 1125POPC   NTM 4985   1.531   1.490   5.558
 1125POPC    CA 4986   1.570   1.632   5.538
 1125POPC    CB 4987   1.459   1.739   5.533
 1125POPC    OA 4988   1.499   1.864   5.477
 1125POPC     P 4989   1.382   1.971   5.478
 1125POPC    OB 4990   1.327   1.970   5.615
 1125POPC    OC 4991   1.429   2.096   5.417
 1125POPC    OD 4992   1.278   1.909   5.378
 1125POPC    CC 4993   1.334   1.893   5.248
 1125POPC    CD 4994   1.238   1.837   5.141
 1125POPC    OE 4995   1.307   1.790   5.021
 1125POPC   C1A 4996   1.390   1.865   4.950
 1125POPC    OF 4997   1.407   1.984   4.977
 1125POPC   C1B 4998   1.463   1.792   4.844
 1125POPC   C1C 4999   1.384   1.793   4.714
 1125POPC   C1D 5000   1.463   1.728   4.602
 1125POPC   C1E 5001   1.385   1.746   4.472
 1125POPC   C1F 5002   1.460   1.698   4.348
 1125POPC   C1G 5003   1.468   1.546   4.339
 1125POPC   C1H 5004   1.508   1.509   4.196
 1125POPC   C1I 5005   1.513   1.358   4.175
 1125POPC   C1J 5006   1.477   1.311   4.057
 1125POPC   C1K 5007   1.430   1.412   3.951
 1125POPC   C1L 5008   1.309   1.361   3.871
 1125POPC   C1M 5009   1.181   1.340   3.954
 1125POPC   C1N 5010   1.098   1.467   3.982
 1125POPC   C1O 5011   1.129   1.546   4.109
 1125POPC   C1P 5012   1.117   1.461   4.236
 1125POPC   C1Q 5013   1.096   1.547   4.360
 1125POPC   C1R 5014   1.103   1.461   4.487
 1125POPC    CE 5015   1.124   1.940   5.133
 1125POPC    OG 5016   1.030   1.940   5.023
 1125POPC   C2A 5017   1.017   2.057   4.961
 1125POPC    OH 5018   1.060   2.160   5.012
 1125POPC   C2B 5019   0.924   2.050   4.846
 1125POPC   C2C 5020   0.969   2.130   4.723
 1125POPC   C2D 5021   1.105   2.083   4.670
 1125POPC   C2E 5022   1.126   2.135   4.528
 1125POPC   C2F 5023   1.268   2.105   4.480
 1125POPC   C2G 5024   1.275   2.110   4.327
 1125POPC   C2H 5025   1.416   2.072   4.280
 1125POPC   C2I 5026   1.421   2.039   4.131
 1125POPC   C2J 5027   1.385   2.160   4.044
 1125POPC   C2K 5028   1.379   2.124   3.896
 1125POPC   C2L 5029   1.267   2.024   3.865
 1125POPC   C2M 5030   1.254   2.005   3.714
 1125POPC   C2N 5031   1.154   1.897   3.674
 1125POPC   C2O 5032   1.203   1.758   3.714
 1125POPC   C2P 5033   1.121   1.650   3.644
 1126POPC   CN1 5034   4.552   2.788   4.753
 1126POPC   CN2 5035   4.418   2.627   4.637
 1126POPC   CN3 5036   4.537   2.566   4.834
 1126POPC   NTM 5037   4.461   2.675   4.770
 1126POPC    CA 5038   4.344   2.723   4.849
 1126POPC    CB 5039   4.235   2.626   4.899
 1126POPC    OA 5040   4.288   2.529   4.989
 1126POPC     P 5041   4.228   2.386   4.964
 1126POPC    OB 5042   4.291   2.292   5.056
 1126POPC    OC 5043   4.083   2.397   4.943
 1126POPC    OD 5044   4.290   2.365   4.822
 1126POPC    CC 5045   4.257   2.235   4.775
 1126POPC    CD 5046   4.306   2.204   4.632
 1126POPC    OE 5047   4.448   2.227   4.612
 1126POPC   C1A 5048   4.540   2.142   4.657
 1126POPC    OF 5049   4.509   2.044   4.724
 1126POPC   C1B 5050   4.677   2.186   4.625
 1126POPC   C1C 5051   4.724   2.148   4.484
 1126POPC   C1D 5052   4.645   2.216   4.373
 1126POPC   C1E 5053   4.712   2.198   4.236
 1126POPC   C1F 5054   4.622   2.248   4.122
 1126POPC   C1G 5055   4.574   2.393   4.140
 1126POPC   C1H 5056   4.487   2.442   4.023
 1126POPC   C1I 5057   4.363   2.355   4.000
 1126POPC   C1J 5058   4.293   2.361   3.887
 1126POPC   C1K 5059   4.324   2.460   3.775
 1126POPC   C1L 5060   4.214   2.566   3.760
 1126POPC   C1M 5061   4.221   2.672   3.871
 1126POPC   C1N 5062   4.100   2.765   3.871
 1126POPC   C1O 5063   4.115   2.874   3.977
 1126POPC   C1P 5064   4.115   2.819   4.120
 1126POPC   C1Q 5065   4.128   2.933   4.221
 1126POPC   C1R 5066   4.127   2.880   4.365
 1126POPC    CE 5067   4.236   2.301   4.536
 1126POPC    OG 5068   4.095   2.325   4.541
 1126POPC   C2A 5069   4.061   2.450   4.509
 1126POPC    OH 5070   4.146   2.540   4.507
 1126POPC   C2B 5071   3.916   2.472   4.486
 1126POPC   C2C 5072   3.893   2.571   4.371
 1126POPC   C2D 5073   3.879   2.508   4.231
 1126POPC   C2E 5074   3.996   2.421   4.185
 1126POPC   C2F 5075   3.957   2.340   4.062
 1126POPC   C2G 5076   4.013   2.197   4.065
 1126POPC   C2H 5077   3.909   2.093   4.106
 1126POPC   C2I 5078   3.873   2.095   4.256
 1126POPC   C2J 5079   3.733   2.038   4.283
 1126POPC   C2K 5080   3.634   2.146   4.328
 1126POPC   C2L 5081   3.596   2.245   4.217
 1126POPC   C2M 5082   3.515   2.362   4.272
 1126POPC   C2N 5083   3.505   2.472   4.166
 1126POPC   C2O 5084   3.430   2.595   4.218
 1126POPC   C2P 5085   3.425   2.703   4.110
 1127POPC   CN1 5086   0.990   4.194   5.086
 1127POPC   CN2 5087   1.065   4.291   5.293
 1127POPC   CN3 5088   0.836   4.289   5.240
 1127POPC   NTM 5089   0.960   4.212   5.229
 1127POPC    CA 5090   0.943   4.081   5.298
 1127POPC    CB 5091   1.052   3.972   5.285
 1127POPC    OA 5092   1.184   4.020   5.311
 1127POPC     P 5093   1.295   3.938   5.237
 1127POPC    OB 5094   1.428   3.997   5.253
 1127POPC    OC 5095   1.275   3.794   5.262
 1127POPC    OD 5096   1.250   3.966   5.090
 1127POPC    CC 5097   1.339   3.899   5.002
 1127POPC    CD 5098   1.298   3.903   4.854
 1127POPC    OE 5099   1.167   3.849   4.820
 1127POPC   C1A 5100   1.137   3.718   4.825
 1127POPC    OF 5101   1.215   3.637   4.876
 1127POPC   C1B 5102   1.007   3.684   4.764
 1127POPC   C1C 5103   0.992   3.734   4.619
 1127POPC   C1D 5104   1.099   3.676   4.526
 1127POPC   C1E 5105   1.081   3.727   4.383
 1127POPC   C1F 5106   1.192   3.673   4.293
 1127POPC   C1G 5107   1.167   3.710   4.146
 1127POPC   C1H 5108   1.280   3.667   4.052
 1127POPC   C1I 5109   1.297   3.515   4.044
 1127POPC   C1J 5110   1.348   3.453   3.937
 1127POPC   C1K 5111   1.394   3.524   3.809
 1127POPC   C1L 5112   1.541   3.568   3.810
 1127POPC   C1M 5113   1.641   3.453   3.831
 1127POPC   C1N 5114   1.780   3.500   3.876
 1127POPC   C1O 5115   1.797   3.507   4.028
 1127POPC   C1P 5116   1.720   3.621   4.095
 1127POPC   C1Q 5117   1.704   3.597   4.245
 1127POPC   C1R 5118   1.598   3.691   4.303
 1127POPC    CE 5119   1.417   3.847   4.773
 1127POPC    OG 5120   1.533   3.933   4.764
 1127POPC   C2A 5121   1.591   3.938   4.644
 1127POPC    OH 5122   1.540   3.879   4.548
 1127POPC   C2B 5123   1.715   4.019   4.640
 1127POPC   C2C 5124   1.806   3.984   4.522
 1127POPC   C2D 5125   1.766   4.056   4.392
 1127POPC   C2E 5126   1.833   3.992   4.270
 1127POPC   C2F 5127   1.810   4.075   4.144
 1127POPC   C2G 5128   1.820   3.987   4.019
 1127POPC   C2H 5129   1.801   4.070   3.892
 1127POPC   C2I 5130   1.759   3.985   3.771
 1127POPC   C2J 5131   1.865   3.885   3.726
 1127POPC   C2K 5132   1.816   3.802   3.608
 1127POPC   C2L 5133   1.917   3.695   3.569
 1127POPC   C2M 5134   1.862   3.606   3.457
 1127POPC   C2N 5135   1.960   3.495   3.416
 1127POPC   C2O 5136   1.969   3.382   3.519
 1127POPC   C2P 5137   1.842   3.298   3.523
 1128POPC   CN1 5138   3.232   0.424   5.376
 1128POPC   CN2 5139   3.250   0.658   5.352
 1128POPC   CN3 5140   3.384   0.515   5.216
 1128POPC   NTM 5141   3.327   0.532   5.351
 1128POPC    CA 5142   3.428   0.538   5.459
 1128POPC    CB 5143   3.562   0.614   5.439
 1128POPC    OA 5144   3.554   0.736   5.365
 1128POPC     P 5145   3.688   0.817   5.375
 1128POPC    OB 5146   3.683   0.944   5.300
 1128POPC    OC 5147   3.736   0.813   5.514
 1128POPC    OD 5148   3.785   0.725   5.293
 1128POPC    CC 5149   3.766   0.731   5.152
 1128POPC    CD 5150   3.794   0.599   5.078
 1128POPC    OE 5151   3.930   0.551   5.094
 1128POPC   C1A 5152   3.947   0.453   5.183
 1128POPC    OF 5153   3.855   0.416   5.254
 1128POPC   C1B 5154   4.088   0.407   5.196
 1128POPC   C1C 5155   4.130   0.302   5.092
 1128POPC   C1D 5156   4.127   0.356   4.949
 1128POPC   C1E 5157   4.196   0.261   4.853
 1128POPC   C1F 5158   4.208   0.319   4.712
 1128POPC   C1G 5159   4.079   0.310   4.631
 1128POPC   C1H 5160   4.111   0.356   4.489
 1128POPC   C1I 5161   3.996   0.325   4.394
 1128POPC   C1J 5162   4.023   0.292   4.268
 1128POPC   C1K 5163   4.167   0.282   4.216
 1128POPC   C1L 5164   4.213   0.394   4.121
 1128POPC   C1M 5165   4.159   0.391   3.977
 1128POPC   C1N 5166   4.013   0.436   3.961
 1128POPC   C1O 5167   3.994   0.576   4.020
 1128POPC   C1P 5168   3.847   0.602   4.053
 1128POPC   C1Q 5169   3.834   0.710   4.161
 1128POPC   C1R 5170   3.877   0.660   4.298
 1128POPC    CE 5171   3.754   0.617   4.931
 1128POPC    OG 5172   3.635   0.696   4.916
 1128POPC   C2A 5173   3.600   0.729   4.793
 1128POPC    OH 5174   3.655   0.678   4.695
 1128POPC   C2B 5175   3.498   0.837   4.790
 1128POPC   C2C 5176   3.548   0.958   4.710
 1128POPC   C2D 5177   3.524   0.940   4.560
 1128POPC   C2E 5178   3.622   1.020   4.475
 1128POPC   C2F 5179   3.584   1.005   4.328
 1128POPC   C2G 5180   3.678   1.076   4.231
 1128POPC   C2H 5181   3.616   1.061   4.092
 1128POPC   C2I 5182   3.698   1.121   3.978
 1128POPC   C2J 5183   3.825   1.040   3.948
 1128POPC   C2K 5184   3.879   1.078   3.810
 1128POPC   C2L 5185   4.010   1.006   3.781
 1128POPC   C2M 5186   4.069   1.044   3.645
 1128POPC   C2N 5187   4.015   0.957   3.530
 1128POPC   C2O 5188   4.067   0.813   3.538
 1128POPC   C2P 5189   4.022   0.731   3.418
 1129POPC   CN1 5190   3.676   1.195   5.045
 1129POPC   CN2 5191   3.822   1.382   4.999
 1129POPC   CN3 5192   3.898   1.204   5.134
 1129POPC   NTM 5193   3.780   1.284   5.100
 1129POPC    CA 5194   3.732   1.356   5.221
 1129POPC    CB 5195   3.599   1.436   5.216
 1129POPC    OA 5196   3.590   1.538   5.116
 1129POPC     P 5197   3.440   1.574   5.085
 1129POPC    OB 5198   3.362   1.547   5.207
 1129POPC    OC 5199   3.432   1.702   5.013
 1129POPC    OD 5200   3.418   1.453   4.985
 1129POPC    CC 5201   3.458   1.487   4.852
 1129POPC    CD 5202   3.473   1.369   4.754
 1129POPC    OE 5203   3.606   1.306   4.744
 1129POPC   C1A 5204   3.705   1.358   4.671
 1129POPC    OF 5205   3.703   1.478   4.646
 1129POPC   C1B 5206   3.820   1.266   4.652
 1129POPC   C1C 5207   3.951   1.332   4.607
 1129POPC   C1D 5208   3.953   1.369   4.458
 1129POPC   C1E 5209   4.096   1.414   4.425
 1129POPC   C1F 5210   4.126   1.439   4.277
 1129POPC   C1G 5211   4.082   1.578   4.231
 1129POPC   C1H 5212   4.151   1.612   4.099
 1129POPC   C1I 5213   4.102   1.744   4.039
 1129POPC   C1J 5214   4.140   1.776   3.916
 1129POPC   C1K 5215   4.239   1.684   3.843
 1129POPC   C1L 5216   4.203   1.648   3.698
 1129POPC   C1M 5217   4.104   1.531   3.692
 1129POPC   C1N 5218   3.959   1.578   3.699
 1129POPC   C1O 5219   3.866   1.463   3.738
 1129POPC   C1P 5220   3.857   1.443   3.890
 1129POPC   C1Q 5221   3.777   1.553   3.959
 1129POPC   C1R 5222   3.739   1.514   4.102
 1129POPC    CE 5223   3.416   1.420   4.620
 1129POPC    OG 5224   3.280   1.389   4.589
 1129POPC   C2A 5225   3.249   1.327   4.474
 1129POPC    OH 5226   3.135   1.283   4.463
 1129POPC   C2B 5227   3.357   1.296   4.376
 1129POPC   C2C 5228   3.367   1.386   4.252
 1129POPC   C2D 5229   3.249   1.362   4.157
 1129POPC   C2E 5230   3.282   1.397   4.011
 1129POPC   C2F 5231   3.320   1.544   3.992
 1129POPC   C2G 5232   3.332   1.585   3.845
 1129POPC   C2H 5233   3.439   1.504   3.770
 1129POPC   C2I 5234   3.526   1.596   3.685
 1129POPC   C2J 5235   3.463   1.642   3.553
 1129POPC   C2K 5236   3.550   1.751   3.490
 1129POPC   C2L 5237   3.692   1.707   3.456
 1129POPC   C2M 5238   3.782   1.830   3.438
 1129POPC   C2N 5239   3.851   1.839   3.302
 1129POPC   C2O 5240   3.992   1.780   3.296
 1129POPC   C2P 5241   3.997   1.627   3.294
 1130POPC   CN1 5242   3.507   2.238   4.941
 1130POPC   CN2 5243   3.431   2.112   4.752
 1130POPC   CN3 5244   3.569   2.008   4.914
 1130POPC   NTM 5245   3.462   2.106   4.895
 1130POPC    CA 5246   3.342   2.059   4.970
 1130POPC    CB 5247   3.219   2.151   4.992
 1130POPC    OA 5248   3.183   2.227   4.877
 1130POPC     P 5249   3.034   2.280   4.878
 1130POPC    OB 5250   3.003   2.319   5.016
 1130POPC    OC 5251   3.023   2.374   4.766
 1130POPC    OD 5252   2.956   2.149   4.840
 1130POPC    CC 5253   2.992   2.104   4.710
 1130POPC    CD 5254   2.951   1.958   4.689
 1130POPC    OE 5255   3.038   1.880   4.602
 1130POPC   C1A 5256   3.155   1.839   4.650
 1130POPC    OF 5257   3.205   1.888   4.751
 1130POPC   C1B 5258   3.222   1.738   4.565
 1130POPC   C1C 5259   3.366   1.778   4.529
 1130POPC   C1D 5260   3.373   1.872   4.409
 1130POPC   C1E 5261   3.322   1.802   4.283
 1130POPC   C1F 5262   3.330   1.888   4.157
 1130POPC   C1G 5263   3.247   2.015   4.167
 1130POPC   C1H 5264   3.246   2.086   4.031
 1130POPC   C1I 5265   3.202   2.231   4.047
 1130POPC   C1J 5266   3.238   2.320   3.956
 1130POPC   C1K 5267   3.318   2.273   3.834
 1130POPC   C1L 5268   3.427   2.374   3.798
 1130POPC   C1M 5269   3.501   2.332   3.671
 1130POPC   C1N 5270   3.652   2.321   3.693
 1130POPC   C1O 5271   3.694   2.203   3.783
 1130POPC   C1P 5272   3.670   2.068   3.715
 1130POPC   C1Q 5273   3.573   1.978   3.794
 1130POPC   C1R 5274   3.636   1.921   3.921
 1130POPC    CE 5275   2.804   1.966   4.646
 1130POPC    OG 5276   2.727   1.845   4.651
 1130POPC   C2A 5277   2.608   1.836   4.591
 1130POPC    OH 5278   2.543   1.734   4.607
 1130POPC   C2B 5279   2.558   1.955   4.515
 1130POPC   C2C 5280   2.480   1.919   4.389
 1130POPC   C2D 5281   2.560   1.838   4.287
 1130POPC   C2E 5282   2.637   1.922   4.186
 1130POPC   C2F 5283   2.636   1.845   4.054
 1130POPC   C2G 5284   2.701   1.920   3.938
 1130POPC   C2H 5285   2.674   1.841   3.809
 1130POPC   C2I 5286   2.737   1.903   3.684
 1130POPC   C2J 5287   2.890   1.902   3.691
 1130POPC   C2K 5288   2.950   1.949   3.559
 1130POPC   C2L 5289   3.102   1.960   3.569
 1130POPC   C2M 5290   3.159   2.013   3.438
 1130POPC   C2N 5291   3.309   2.041   3.449
 1130POPC   C2O 5292   3.363   2.098   3.318
 1130POPC   C2P 5293   3.514   2.122   3.327
 1131POPC   CN1 5294   3.520   3.989   4.833
 1131POPC   CN2 5295   3.620   4.204   4.848
 1131POPC   CN3 5296   3.638   4.055   5.031
 1131POPC   NTM 5297   3.548   4.101   4.924
 1131POPC    CA 5298   3.423   4.159   4.981
 1131POPC    CB 5299   3.319   4.063   5.045
 1131POPC    OA 5300   3.371   3.979   5.147
 1131POPC     P 5301   3.300   3.838   5.147
 1131POPC    OB 5302   3.343   3.771   5.269
 1131POPC    OC 5303   3.158   3.859   5.122
 1131POPC    OD 5304   3.367   3.771   5.022
 1131POPC    CC 5305   3.327   3.634   5.023
 1131POPC    CD 5306   3.381   3.539   4.914
 1131POPC    OE 5307   3.499   3.464   4.952
 1131POPC   C1A 5308   3.509   3.339   4.906
 1131POPC    OF 5309   3.417   3.290   4.840
 1131POPC   C1B 5310   3.630   3.266   4.951
 1131POPC   C1C 5311   3.666   3.145   4.863
 1131POPC   C1D 5312   3.732   3.187   4.731
 1131POPC   C1E 5313   3.752   3.073   4.631
 1131POPC   C1F 5314   3.620   3.028   4.567
 1131POPC   C1G 5315   3.642   2.932   4.450
 1131POPC   C1H 5316   3.694   3.003   4.325
 1131POPC   C1I 5317   3.736   2.903   4.217
 1131POPC   C1J 5318   3.729   2.932   4.087
 1131POPC   C1K 5319   3.675   3.067   4.037
 1131POPC   C1L 5320   3.747   3.116   3.911
 1131POPC   C1M 5321   3.890   3.169   3.931
 1131POPC   C1N 5322   3.895   3.302   4.006
 1131POPC   C1O 5323   3.932   3.286   4.153
 1131POPC   C1P 5324   3.851   3.386   4.236
 1131POPC   C1Q 5325   3.863   3.353   4.384
 1131POPC   C1R 5326   3.750   3.424   4.459
 1131POPC    CE 5327   3.384   3.619   4.782
 1131POPC    OG 5328   3.421   3.547   4.663
 1131POPC   C2A 5329   3.334   3.457   4.618
 1131POPC    OH 5330   3.214   3.467   4.645
 1131POPC   C2B 5331   3.388   3.369   4.511
 1131POPC   C2C 5332   3.365   3.426   4.371
 1131POPC   C2D 5333   3.433   3.336   4.267
 1131POPC   C2E 5334   3.427   3.388   4.123
 1131POPC   C2F 5335   3.496   3.524   4.104
 1131POPC   C2G 5336   3.582   3.530   3.978
 1131POPC   C2H 5337   3.505   3.500   3.849
 1131POPC   C2I 5338   3.603   3.476   3.734
 1131POPC   C2J 5339   3.534   3.423   3.609
 1131POPC   C2K 5340   3.637   3.380   3.503
 1131POPC   C2L 5341   3.716   3.257   3.548
 1131POPC   C2M 5342   3.841   3.236   3.463
 1131POPC   C2N 5343   3.925   3.122   3.520
 1131POPC   C2O 5344   4.062   3.115   3.452
 1131POPC   C2P 5345   4.147   3.002   3.511
 1132POPC   CN1 5346   2.330   0.311   5.460
 1132POPC   CN2 5347   2.430   0.200   5.275
 1132POPC   CN3 5348   2.444   0.105   5.490
 1132POPC   NTM 5349   2.446   0.233   5.417
 1132POPC    CA 5350   2.574   0.304   5.441
 1132POPC    CB 5351   2.590   0.447   5.385
 1132POPC    OA 5352   2.719   0.504   5.409
 1132POPC     P 5353   2.717   0.661   5.420
 1132POPC    OB 5354   2.587   0.697   5.479
 1132POPC    OC 5355   2.845   0.705   5.475
 1132POPC    OD 5356   2.715   0.699   5.267
 1132POPC    CC 5357   2.839   0.665   5.205
 1132POPC    CD 5358   2.836   0.680   5.052
 1132POPC    OE 5359   2.915   0.582   4.977
 1132POPC   C1A 5360   3.046   0.564   4.991
 1132POPC    OF 5361   3.105   0.598   5.094
 1132POPC   C1B 5362   3.101   0.476   4.885
 1132POPC   C1C 5363   3.214   0.547   4.810
 1132POPC   C1D 5364   3.238   0.477   4.677
 1132POPC   C1E 5365   3.358   0.536   4.603
 1132POPC   C1F 5366   3.372   0.463   4.470
 1132POPC   C1G 5367   3.501   0.493   4.392
 1132POPC   C1H 5368   3.517   0.637   4.343
 1132POPC   C1I 5369   3.407   0.694   4.253
 1132POPC   C1J 5370   3.398   0.678   4.121
 1132POPC   C1K 5371   3.490   0.591   4.034
 1132POPC   C1L 5372   3.420   0.537   3.909
 1132POPC   C1M 5373   3.338   0.407   3.921
 1132POPC   C1N 5374   3.205   0.420   3.995
 1132POPC   C1O 5375   3.221   0.384   4.143
 1132POPC   C1P 5376   3.097   0.407   4.229
 1132POPC   C1Q 5377   3.057   0.553   4.248
 1132POPC   C1R 5378   2.941   0.561   4.347
 1132POPC    CE 5379   2.849   0.830   5.019
 1132POPC    OG 5380   2.833   0.866   4.880
 1132POPC   C2A 5381   2.939   0.854   4.802
 1132POPC    OH 5382   3.053   0.846   4.850
 1132POPC   C2B 5383   2.908   0.867   4.657
 1132POPC   C2C 5384   3.025   0.924   4.577
 1132POPC   C2D 5385   2.996   0.916   4.427
 1132POPC   C2E 5386   3.114   0.966   4.343
 1132POPC   C2F 5387   3.091   0.931   4.196
 1132POPC   C2G 5388   3.200   0.988   4.105
 1132POPC   C2H 5389   3.190   0.925   3.966
 1132POPC   C2I 5390   3.295   0.979   3.869
 1132POPC   C2J 5391   3.299   0.890   3.744
 1132POPC   C2K 5392   3.397   0.939   3.636
 1132POPC   C2L 5393   3.544   0.942   3.678
 1132POPC   C2M 5394   3.607   0.805   3.711
 1132POPC   C2N 5395   3.624   0.715   3.588
 1132POPC   C2O 5396   3.695   0.585   3.625
 1132POPC   C2P 5397   3.713   0.496   3.502
 1133POPC   CN1 5398   3.060   1.506   5.114
 1133POPC   CN2 5399   2.862   1.385   5.061
 1133POPC   CN3 5400   2.957   1.538   4.904
 1133POPC   NTM 5401   2.931   1.514   5.047
 1133POPC    CA 5402   2.846   1.624   5.099
 1133POPC    CB 5403   2.821   1.632   5.252
 1133POPC    OA 5404   2.708   1.707   5.295
 1133POPC     P 5405   2.575   1.621   5.307
 1133POPC    OB 5406   2.614   1.479   5.311
 1133POPC    OC 5407   2.485   1.678   5.406
 1133POPC    OD 5408   2.524   1.652   5.160
 1133POPC    CC 5409   2.491   1.536   5.083
 1133POPC    CD 5410   2.500   1.553   4.930
 1133POPC    OE 5411   2.626   1.520   4.865
 1133POPC   C1A 5412   2.630   1.398   4.811
 1133POPC    OF 5413   2.613   1.304   4.889
 1133POPC   C1B 5414   2.707   1.392   4.685
 1133POPC   C1C 5415   2.661   1.275   4.598
 1133POPC   C1D 5416   2.722   1.281   4.458
 1133POPC   C1E 5417   2.664   1.167   4.373
 1133POPC   C1F 5418   2.665   1.201   4.224
 1133POPC   C1G 5419   2.779   1.136   4.147
 1133POPC   C1H 5420   2.759   1.157   3.997
 1133POPC   C1I 5421   2.859   1.076   3.915
 1133POPC   C1J 5422   2.904   1.121   3.798
 1133POPC   C1K 5423   2.858   1.258   3.746
 1133POPC   C1L 5424   2.974   1.357   3.745
 1133POPC   C1M 5425   2.922   1.501   3.738
 1133POPC   C1N 5426   2.957   1.581   3.864
 1133POPC   C1O 5427   2.887   1.533   3.991
 1133POPC   C1P 5428   2.934   1.613   4.113
 1133POPC   C1Q 5429   2.863   1.565   4.239
 1133POPC   C1R 5430   2.905   1.647   4.361
 1133POPC    CE 5431   2.440   1.691   4.896
 1133POPC    OG 5432   2.297   1.708   4.901
 1133POPC   C2A 5433   2.232   1.665   4.793
 1133POPC    OH 5434   2.273   1.570   4.726
 1133POPC   C2B 5435   2.094   1.718   4.778
 1133POPC   C2C 5436   2.087   1.831   4.674
 1133POPC   C2D 5437   2.162   1.805   4.542
 1133POPC   C2E 5438   2.114   1.682   4.466
 1133POPC   C2F 5439   2.207   1.643   4.351
 1133POPC   C2G 5440   2.184   1.726   4.224
 1133POPC   C2H 5441   2.281   1.685   4.114
 1133POPC   C2I 5442   2.263   1.764   3.984
 1133POPC   C2J 5443   2.155   1.703   3.895
 1133POPC   C2K 5444   2.155   1.764   3.755
 1133POPC   C2L 5445   2.063   1.689   3.658
 1133POPC   C2M 5446   2.113   1.550   3.619
 1133POPC   C2N 5447   2.243   1.555   3.539
 1133POPC   C2O 5448   2.292   1.413   3.506
 1133POPC   C2P 5449   2.424   1.418   3.430
 1134POPC   CN1 5450   2.156   2.801   5.209
 1134POPC   CN2 5451   2.225   3.009   5.110
 1134POPC   CN3 5452   1.998   2.935   5.097
 1134POPC   NTM 5453   2.138   2.892   5.095
 1134POPC    CA 5454   2.161   2.830   4.962
 1134POPC    CB 5455   2.274   2.726   4.943
 1134POPC    OA 5456   2.243   2.599   4.999
 1134POPC     P 5457   2.372   2.518   5.038
 1134POPC    OB 5458   2.459   2.616   5.104
 1134POPC    OC 5459   2.341   2.389   5.099
 1134POPC    OD 5460   2.434   2.491   4.894
 1134POPC    CC 5461   2.363   2.386   4.826
 1134POPC    CD 5462   2.355   2.406   4.674
 1134POPC    OE 5463   2.235   2.352   4.613
 1134POPC   C1A 5464   2.212   2.220   4.607
 1134POPC    OF 5465   2.297   2.139   4.644
 1134POPC   C1B 5466   2.080   2.187   4.551
 1134POPC   C1C 5467   2.087   2.145   4.404
 1134POPC   C1D 5468   1.959   2.069   4.371
 1134POPC   C1E 5469   1.958   2.011   4.230
 1134POPC   C1F 5470   1.828   1.934   4.203
 1134POPC   C1G 5471   1.849   1.849   4.078
 1134POPC   C1H 5472   1.726   1.770   4.035
 1134POPC   C1I 5473   1.767   1.668   3.929
 1134POPC   C1J 5474   1.702   1.658   3.814
 1134POPC   C1K 5475   1.581   1.747   3.786
 1134POPC   C1L 5476   1.590   1.826   3.654
 1134POPC   C1M 5477   1.658   1.963   3.670
 1134POPC   C1N 5478   1.809   1.954   3.650
 1134POPC   C1O 5479   1.881   2.088   3.670
 1134POPC   C1P 5480   1.896   2.122   3.818
 1134POPC   C1Q 5481   1.989   2.242   3.835
 1134POPC   C1R 5482   2.020   2.263   3.983
 1134POPC    CE 5483   2.491   2.372   4.610
 1134POPC    OG 5484   2.497   2.399   4.469
 1134POPC   C2A 5485   2.578   2.323   4.396
 1134POPC    OH 5486   2.664   2.252   4.449
 1134POPC   C2B 5487   2.565   2.346   4.251
 1134POPC   C2C 5488   2.461   2.256   4.183
 1134POPC   C2D 5489   2.479   2.266   4.032
 1134POPC   C2E 5490   2.392   2.167   3.954
 1134POPC   C2F 5491   2.429   2.175   3.806
 1134POPC   C2G 5492   2.343   2.083   3.720
 1134POPC   C2H 5493   2.374   2.099   3.571
 1134POPC   C2I 5494   2.278   2.010   3.492
 1134POPC   C2J 5495   2.284   2.036   3.341
 1134POPC   C2K 5496   2.166   1.969   3.270
 1134POPC   C2L 5497   2.033   2.029   3.317
 1134POPC   C2M 5498   1.913   1.970   3.242
 1134POPC   C2N 5499   1.779   2.033   3.283
 1134POPC   C2O 5500   1.773   2.185   3.264
 1134POPC   C2P 5501   1.777   2.226   3.117
 1135POPC   CN1 5502   2.919   2.676   4.850
 1135POPC   CN2 5503   2.760   2.553   4.976
 1135POPC   CN3 5504   2.687   2.712   4.816
 1135POPC   NTM 5505   2.789   2.684   4.918
 1135POPC    CA 5506   2.801   2.785   5.026
 1135POPC    CB 5507   2.676   2.847   5.093
 1135POPC    OA 5508   2.595   2.929   5.008
 1135POPC     P 5509   2.621   3.083   5.027
 1135POPC    OB 5510   2.514   3.160   4.963
 1135POPC    OC 5511   2.661   3.111   5.165
 1135POPC    OD 5512   2.751   3.098   4.939
 1135POPC    CC 5513   2.721   3.093   4.799
 1135POPC    CD 5514   2.836   3.128   4.704
 1135POPC    OE 5515   2.946   3.035   4.685
 1135POPC   C1A 5516   2.926   2.935   4.599
 1135POPC    OF 5517   2.813   2.887   4.588
 1135POPC   C1B 5518   3.052   2.871   4.552
 1135POPC   C1C 5519   3.039   2.729   4.496
 1135POPC   C1D 5520   2.971   2.723   4.359
 1135POPC   C1E 5521   2.966   2.580   4.305
 1135POPC   C1F 5522   2.904   2.575   4.166
 1135POPC   C1G 5523   2.909   2.432   4.112
 1135POPC   C1H 5524   2.850   2.422   3.971
 1135POPC   C1I 5525   2.865   2.280   3.915
 1135POPC   C1J 5526   2.863   2.260   3.783
 1135POPC   C1K 5527   2.838   2.377   3.688
 1135POPC   C1L 5528   2.911   2.364   3.554
 1135POPC   C1M 5529   3.064   2.383   3.558
 1135POPC   C1N 5530   3.113   2.528   3.561
 1135POPC   C1O 5531   3.109   2.593   3.700
 1135POPC   C1P 5532   3.173   2.731   3.699
 1135POPC   C1Q 5533   3.169   2.793   3.839
 1135POPC   C1R 5534   3.242   2.927   3.842
 1135POPC    CE 5535   2.868   3.277   4.725
 1135POPC    OG 5536   2.773   3.351   4.647
 1135POPC   C2A 5537   2.777   3.483   4.650
 1135POPC    OH 5538   2.810   3.540   4.754
 1135POPC   C2B 5539   2.695   3.541   4.541
 1135POPC   C2C 5540   2.649   3.685   4.566
 1135POPC   C2D 5541   2.569   3.739   4.448
 1135POPC   C2E 5542   2.544   3.890   4.461
 1135POPC   C2F 5543   2.672   3.974   4.448
 1135POPC   C2G 5544   2.696   4.047   4.315
 1135POPC   C2H 5545   2.747   3.960   4.199
 1135POPC   C2I 5546   2.632   3.896   4.120
 1135POPC   C2J 5547   2.676   3.800   4.010
 1135POPC   C2K 5548   2.736   3.670   4.064
 1135POPC   C2L 5549   2.779   3.585   3.945
 1135POPC   C2M 5550   2.900   3.499   3.981
 1135POPC   C2N 5551   2.972   3.454   3.854
 1135POPC   C2O 5552   3.108   3.394   3.887
 1135POPC   C2P 5553   3.172   3.331   3.763
 1136POPC   CN1 5554   2.436   0.992   5.428
 1136POPC   CN2 5555   2.310   1.193   5.426
 1136POPC   CN3 5556   2.357   1.075   5.223
 1136POPC   NTM 5557   2.322   1.060   5.365
 1136POPC    CA 5558   2.199   0.979   5.382
 1136POPC    CB 5559   2.060   1.037   5.345
 1136POPC    OA 5560   1.951   0.951   5.379
 1136POPC     P 5561   1.809   1.018   5.370
 1136POPC    OB 5562   1.705   0.924   5.412
 1136POPC    OC 5563   1.812   1.154   5.425
 1136POPC    OD 5564   1.799   1.035   5.214
 1136POPC    CC 5565   1.757   0.917   5.147
 1136POPC    CD 5566   1.758   0.931   4.994
 1136POPC    OE 5567   1.634   0.902   4.924
 1136POPC   C1A 5568   1.576   0.782   4.926
 1136POPC    OF 5569   1.616   0.693   5.002
 1136POPC   C1B 5570   1.453   0.778   4.844
 1136POPC   C1C 5571   1.422   0.638   4.792
 1136POPC   C1D 5572   1.298   0.637   4.704
 1136POPC   C1E 5573   1.169   0.669   4.780
 1136POPC   C1F 5574   1.045   0.651   4.692
 1136POPC   C1G 5575   1.030   0.504   4.653
 1136POPC   C1H 5576   0.955   0.478   4.522
 1136POPC   C1I 5577   0.985   0.333   4.484
 1136POPC   C1J 5578   1.000   0.294   4.358
 1136POPC   C1K 5579   0.979   0.391   4.241
 1136POPC   C1L 5580   1.074   0.364   4.125
 1136POPC   C1M 5581   1.218   0.401   4.161
 1136POPC   C1N 5582   1.231   0.552   4.182
 1136POPC   C1O 5583   1.356   0.588   4.261
 1136POPC   C1P 5584   1.339   0.733   4.303
 1136POPC   C1Q 5585   1.454   0.787   4.386
 1136POPC   C1R 5586   1.419   0.932   4.421
 1136POPC    CE 5587   1.886   0.863   4.941
 1136POPC    OG 5588   2.009   0.922   4.987
 1136POPC   C2A 5589   2.129   0.884   4.942
 1136POPC    OH 5590   2.222   0.899   5.021
 1136POPC   C2B 5591   2.139   0.804   4.817
 1136POPC   C2C 5592   2.272   0.826   4.744
 1136POPC   C2D 5593   2.290   0.735   4.622
 1136POPC   C2E 5594   2.218   0.783   4.496
 1136POPC   C2F 5595   2.244   0.682   4.384
 1136POPC   C2G 5596   2.204   0.732   4.244
 1136POPC   C2H 5597   2.237   0.622   4.143
 1136POPC   C2I 5598   2.225   0.659   3.995
 1136POPC   C2J 5599   2.082   0.674   3.943
 1136POPC   C2K 5600   2.085   0.669   3.790
 1136POPC   C2L 5601   1.956   0.713   3.721
 1136POPC   C2M 5602   1.833   0.626   3.752
 1136POPC   C2N 5603   1.714   0.677   3.670
 1136POPC   C2O 5604   1.588   0.596   3.695
 1136POPC   C2P 5605   1.475   0.642   3.603
 1137POPC   CN1 5606   2.192   1.679   5.238
 1137POPC   CN2 5607   2.025   1.837   5.303
 1137POPC   CN3 5608   2.244   1.908   5.229
 1137POPC   NTM 5609   2.169   1.807   5.305
 1137POPC    CA 5610   2.225   1.803   5.443
 1137POPC    CB 5611   2.161   1.715   5.554
 1137POPC    OA 5612   2.150   1.575   5.528
 1137POPC     P 5613   2.016   1.514   5.584
 1137POPC    OB 5614   2.032   1.374   5.624
 1137POPC    OC 5615   1.939   1.614   5.661
 1137POPC    OD 5616   1.945   1.525   5.444
 1137POPC    CC 5617   1.965   1.406   5.369
 1137POPC    CD 5618   1.916   1.403   5.223
 1137POPC    OE 5619   2.012   1.442   5.120
 1137POPC   C1A 5620   2.107   1.353   5.092
 1137POPC    OF 5621   2.168   1.299   5.184
 1137POPC   C1B 5622   2.157   1.364   4.954
 1137POPC   C1C 5623   2.100   1.253   4.867
 1137POPC   C1D 5624   2.138   1.281   4.722
 1137POPC   C1E 5625   2.103   1.163   4.632
 1137POPC   C1F 5626   2.127   1.195   4.484
 1137POPC   C1G 5627   2.274   1.225   4.454
 1137POPC   C1H 5628   2.297   1.251   4.305
 1137POPC   C1I 5629   2.287   1.124   4.221
 1137POPC   C1J 5630   2.295   1.133   4.089
 1137POPC   C1K 5631   2.315   1.272   4.026
 1137POPC   C1L 5632   2.223   1.300   3.907
 1137POPC   C1M 5633   2.074   1.297   3.943
 1137POPC   C1N 5634   2.034   1.403   4.045
 1137POPC   C1O 5635   1.920   1.358   4.136
 1137POPC   C1P 5636   1.895   1.465   4.242
 1137POPC   C1Q 5637   1.827   1.407   4.366
 1137POPC   C1R 5638   1.803   1.514   4.472
 1137POPC    CE 5639   1.781   1.478   5.225
 1137POPC    OG 5640   1.707   1.496   5.104
 1137POPC   C2A 5641   1.624   1.400   5.064
 1137POPC    OH 5642   1.583   1.316   5.146
 1137POPC   C2B 5643   1.567   1.433   4.932
 1137POPC   C2C 5644   1.657   1.390   4.815
 1137POPC   C2D 5645   1.626   1.247   4.773
 1137POPC   C2E 5646   1.721   1.196   4.665
 1137POPC   C2F 5647   1.679   1.055   4.625
 1137POPC   C2G 5648   1.777   0.976   4.539
 1137POPC   C2H 5649   1.790   1.026   4.394
 1137POPC   C2I 5650   1.863   0.919   4.314
 1137POPC   C2J 5651   1.911   0.963   4.175
 1137POPC   C2K 5652   1.799   0.995   4.076
 1137POPC   C2L 5653   1.860   1.011   3.937
 1137POPC   C2M 5654   1.766   1.070   3.832
 1137POPC   C2N 5655   1.847   1.094   3.705
 1137POPC   C2O 5656   1.767   1.164   3.595
 1137POPC   C2P 5657   1.859   1.195   3.477
 1138POPC   CN1 5658   1.459   2.456   5.064
 1138POPC   CN2 5659   1.333   2.262   5.110
 1138POPC   CN3 5660   1.480   2.265   4.925
 1138POPC   NTM 5661   1.463   2.309   5.064
 1138POPC    CA 5662   1.569   2.251   5.150
 1138POPC    CB 5663   1.718   2.292   5.135
 1138POPC    OA 5664   1.734   2.433   5.144
 1138POPC     P 5665   1.881   2.490   5.137
 1138POPC    OB 5666   1.860   2.635   5.152
 1138POPC    OC 5667   1.948   2.405   5.236
 1138POPC    OD 5668   1.912   2.457   4.985
 1138POPC    CC 5669   1.832   2.536   4.898
 1138POPC    CD 5670   1.850   2.518   4.746
 1138POPC    OE 5671   1.807   2.389   4.691
 1138POPC   C1A 5672   1.679   2.377   4.658
 1138POPC    OF 5673   1.595   2.444   4.717
 1138POPC   C1B 5674   1.646   2.259   4.574
 1138POPC   C1C 5675   1.691   2.274   4.429
 1138POPC   C1D 5676   1.634   2.391   4.349
 1138POPC   C1E 5677   1.686   2.386   4.205
 1138POPC   C1F 5678   1.648   2.509   4.122
 1138POPC   C1G 5679   1.496   2.526   4.104
 1138POPC   C1H 5680   1.461   2.639   4.007
 1138POPC   C1I 5681   1.496   2.780   4.059
 1138POPC   C1J 5682   1.521   2.880   3.975
 1138POPC   C1K 5683   1.519   2.857   3.823
 1138POPC   C1L 5684   1.663   2.850   3.771
 1138POPC   C1M 5685   1.680   2.742   3.663
 1138POPC   C1N 5686   1.826   2.697   3.658
 1138POPC   C1O 5687   1.864   2.627   3.789
 1138POPC   C1P 5688   2.011   2.650   3.825
 1138POPC   C1Q 5689   2.037   2.618   3.973
 1138POPC   C1R 5690   1.958   2.707   4.069
 1138POPC    CE 5691   1.993   2.561   4.715
 1138POPC    OG 5692   2.012   2.608   4.581
 1138POPC   C2A 5693   2.125   2.674   4.556
 1138POPC    OH 5694   2.189   2.727   4.647
 1138POPC   C2B 5695   2.144   2.700   4.412
 1138POPC   C2C 5696   2.290   2.690   4.371
 1138POPC   C2D 5697   2.300   2.716   4.222
 1138POPC   C2E 5698   2.439   2.689   4.165
 1138POPC   C2F 5699   2.427   2.685   4.013
 1138POPC   C2G 5700   2.560   2.650   3.946
 1138POPC   C2H 5701   2.547   2.652   3.794
 1138POPC   C2I 5702   2.470   2.529   3.745
 1138POPC   C2J 5703   2.434   2.532   3.597
 1138POPC   C2K 5704   2.553   2.549   3.502
 1138POPC   C2L 5705   2.517   2.511   3.358
 1138POPC   C2M 5706   2.397   2.590   3.305
 1138POPC   C2N 5707   2.310   2.497   3.220
 1138POPC   C2O 5708   2.174   2.562   3.192
 1138POPC   C2P 5709   2.082   2.463   3.121
 1139POPC   CN1 5710   1.713   3.820   5.192
 1139POPC   CN2 5711   1.663   3.831   5.427
 1139POPC   CN3 5712   1.876   3.903   5.343
 1139POPC   NTM 5713   1.768   3.804   5.327
 1139POPC    CA 5714   1.825   3.668   5.346
 1139POPC    CB 5715   1.736   3.543   5.329
 1139POPC    OA 5716   1.819   3.428   5.323
 1139POPC     P 5717   1.757   3.308   5.243
 1139POPC    OB 5718   1.858   3.202   5.241
 1139POPC    OC 5719   1.618   3.290   5.287
 1139POPC    OD 5720   1.754   3.379   5.101
 1139POPC    CC 5721   1.880   3.382   5.033
 1139POPC    CD 5722   1.886   3.287   4.913
 1139POPC    OE 5723   2.017   3.273   4.854
 1139POPC   C1A 5724   2.042   3.159   4.790
 1139POPC    OF 5725   1.976   3.059   4.817
 1139POPC   C1B 5726   2.164   3.164   4.706
 1139POPC   C1C 5727   2.149   3.074   4.582
 1139POPC   C1D 5728   2.260   3.096   4.479
 1139POPC   C1E 5729   2.397   3.056   4.535
 1139POPC   C1F 5730   2.505   3.055   4.427
 1139POPC   C1G 5731   2.584   3.186   4.416
 1139POPC   C1H 5732   2.707   3.157   4.331
 1139POPC   C1I 5733   2.816   3.264   4.328
 1139POPC   C1J 5734   2.938   3.228   4.287
 1139POPC   C1K 5735   2.958   3.082   4.241
 1139POPC   C1L 5736   2.981   3.058   4.091
 1139POPC   C1M 5737   2.882   3.134   4.003
 1139POPC   C1N 5738   2.842   3.064   3.873
 1139POPC   C1O 5739   2.726   2.966   3.895
 1139POPC   C1P 5740   2.586   3.029   3.895
 1139POPC   C1Q 5741   2.539   3.084   4.029
 1139POPC   C1R 5742   2.388   3.105   4.034
 1139POPC    CE 5743   1.776   3.333   4.815
 1139POPC    OG 5744   1.796   3.459   4.748
 1139POPC   C2A 5745   1.787   3.470   4.615
 1139POPC    OH 5746   1.802   3.582   4.569
 1139POPC   C2B 5747   1.761   3.349   4.530
 1139POPC   C2C 5748   1.879   3.319   4.436
 1139POPC   C2D 5749   1.851   3.212   4.330
 1139POPC   C2E 5750   1.960   3.214   4.223
 1139POPC   C2F 5751   1.933   3.111   4.113
 1139POPC   C2G 5752   2.018   3.136   3.987
 1139POPC   C2H 5753   1.989   3.027   3.884
 1139POPC   C2I 5754   2.044   3.052   3.743
 1139POPC   C2J 5755   2.196   3.043   3.728
 1139POPC   C2K 5756   2.234   3.074   3.583
 1139POPC   C2L 5757   2.383   3.101   3.562
 1139POPC   C2M 5758   2.469   2.975   3.545
 1139POPC   C2N 5759   2.613   3.018   3.515
 1139POPC   C2O 5760   2.707   2.899   3.495
 1139POPC   C2P 5761   2.851   2.946   3.471
 1140POPC   CN1 5762   1.989   0.524   1.314
 1140POPC   CN2 5763   1.930   0.472   1.541
 1140POPC   CN3 5764   1.763   0.544   1.390
 1140POPC   NTM 5765   1.903   0.561   1.427
 1140POPC    CA 5766   1.933   0.698   1.474
 1140POPC    CB 5767   1.932   0.815   1.374
 1140POPC    OA 5768   1.804   0.846   1.319
 1140POPC     P 5769   1.816   0.934   1.189
 1140POPC    OB 5770   1.921   0.868   1.110
 1140POPC    OC 5771   1.675   0.941   1.147
 1140POPC    OD 5772   1.863   1.069   1.256
 1140POPC    CC 5773   1.756   1.136   1.322
 1140POPC    CD 5774   1.772   1.151   1.475
 1140POPC    OE 5775   1.648   1.180   1.545
 1140POPC   C1A 5776   1.578   1.291   1.522
 1140POPC    OF 5777   1.594   1.357   1.420
 1140POPC   C1B 5778   1.469   1.307   1.621
 1140POPC   C1C 5779   1.466   1.452   1.670
 1140POPC   C1D 5780   1.386   1.464   1.800
 1140POPC   C1E 5781   1.236   1.446   1.778
 1140POPC   C1F 5782   1.167   1.431   1.914
 1140POPC   C1G 5783   1.181   1.289   1.967
 1140POPC   C1H 5784   1.124   1.279   2.108
 1140POPC   C1I 5785   1.082   1.135   2.138
 1140POPC   C1J 5786   1.013   1.101   2.246
 1140POPC   C1K 5787   0.973   1.202   2.354
 1140POPC   C1L 5788   0.998   1.143   2.493
 1140POPC   C1M 5789   1.105   1.215   2.577
 1140POPC   C1N 5790   1.252   1.172   2.560
 1140POPC   C1O 5791   1.309   1.205   2.422
 1140POPC   C1P 5792   1.460   1.223   2.414
 1140POPC   C1Q 5793   1.493   1.265   2.271
 1140POPC   C1R 5794   1.642   1.291   2.253
 1140POPC    CE 5795   1.897   1.239   1.500
 1140POPC    OG 5796   1.937   1.263   1.636
 1140POPC   C2A 5797   1.895   1.374   1.695
 1140POPC    OH 5798   1.832   1.458   1.630
 1140POPC   C2B 5799   1.939   1.395   1.835
 1140POPC   C2C 5800   1.947   1.266   1.918
 1140POPC   C2D 5801   1.979   1.295   2.065
 1140POPC   C2E 5802   1.988   1.161   2.139
 1140POPC   C2F 5803   1.987   1.172   2.292
 1140POPC   C2G 5804   2.111   1.238   2.354
 1140POPC   C2H 5805   2.102   1.231   2.507
 1140POPC   C2I 5806   2.115   1.087   2.557
 1140POPC   C2J 5807   2.044   1.061   2.691
 1140POPC   C2K 5808   2.104   1.136   2.810
 1140POPC   C2L 5809   2.039   1.096   2.943
 1140POPC   C2M 5810   1.888   1.125   2.945
 1140POPC   C2N 5811   1.824   1.105   3.082
 1140POPC   C2O 5812   1.677   1.148   3.076
 1140POPC   C2P 5813   1.607   1.135   3.211
 1141POPC   CN1 5814   1.099   5.454   1.906
 1141POPC   CN2 5815   1.089   5.485   1.671
 1141POPC   CN3 5816   1.264   5.356   1.772
 1141POPC   NTM 5817   1.179   5.475   1.786
 1141POPC    CA 5818   1.253   5.602   1.808
 1141POPC    CB 5819   1.361   5.652   1.709
 1141POPC    OA 5820   1.466   5.561   1.680
 1141POPC     P 5821   1.607   5.606   1.737
 1141POPC    OB 5822   1.710   5.524   1.674
 1141POPC    OC 5823   1.614   5.753   1.728
 1141POPC    OD 5824   1.587   5.561   1.886
 1141POPC    CC 5825   1.592   5.419   1.903
 1141POPC    CD 5826   1.588   5.368   2.049
 1141POPC    OE 5827   1.464   5.353   2.122
 1141POPC   C1A 5828   1.386   5.454   2.159
 1141POPC    OF 5829   1.364   5.546   2.083
 1141POPC   C1B 5830   1.304   5.423   2.278
 1141POPC   C1C 5831   1.358   5.488   2.406
 1141POPC   C1D 5832   1.266   5.451   2.522
 1141POPC   C1E 5833   1.296   5.527   2.652
 1141POPC   C1F 5834   1.188   5.491   2.754
 1141POPC   C1G 5835   1.203   5.563   2.888
 1141POPC   C1H 5836   1.093   5.514   2.982
 1141POPC   C1I 5837   1.098   5.581   3.119
 1141POPC   C1J 5838   1.063   5.515   3.229
 1141POPC   C1K 5839   1.024   5.367   3.223
 1141POPC   C1L 5840   1.142   5.279   3.264
 1141POPC   C1M 5841   1.115   5.131   3.232
 1141POPC   C1N 5842   1.226   5.072   3.144
 1141POPC   C1O 5843   1.227   5.131   3.003
 1141POPC   C1P 5844   1.335   5.067   2.915
 1141POPC   C1Q 5845   1.326   5.121   2.772
 1141POPC   C1R 5846   1.438   5.063   2.685
 1141POPC    CE 5847   1.701   5.443   2.121
 1141POPC    OG 5848   1.832   5.390   2.100
 1141POPC   C2A 5849   1.930   5.466   2.150
 1141POPC    OH 5850   1.913   5.584   2.179
 1141POPC   C2B 5851   2.057   5.393   2.161
 1141POPC   C2C 5852   2.083   5.361   2.308
 1141POPC   C2D 5853   2.209   5.276   2.321
 1141POPC   C2E 5854   2.240   5.243   2.467
 1141POPC   C2F 5855   2.294   5.363   2.544
 1141POPC   C2G 5856   2.314   5.333   2.692
 1141POPC   C2H 5857   2.413   5.220   2.722
 1141POPC   C2I 5858   2.438   5.217   2.872
 1141POPC   C2J 5859   2.500   5.085   2.919
 1141POPC   C2K 5860   2.489   5.067   3.070
 1141POPC   C2L 5861   2.343   5.083   3.115
 1141POPC   C2M 5862   2.314   5.033   3.256
 1141POPC   C2N 5863   2.168   5.063   3.287
 1141POPC   C2O 5864   2.119   4.975   3.402
 1141POPC   C2P 5865   1.971   4.998   3.436
 1142POPC   CN1 5866   1.788   6.433   1.944
 1142POPC   CN2 5867   1.572   6.348   1.919
 1142POPC   CN3 5868   1.758   6.238   1.811
 1142POPC   NTM 5869   1.699   6.368   1.847
 1142POPC    CA 5870   1.682   6.457   1.730
 1142POPC    CB 5871   1.600   6.409   1.607
 1142POPC    OA 5872   1.462   6.382   1.632
 1142POPC     P 5873   1.388   6.309   1.512
 1142POPC    OB 5874   1.259   6.379   1.498
 1142POPC    OC 5875   1.483   6.295   1.402
 1142POPC    OD 5876   1.365   6.173   1.588
 1142POPC    CC 5877   1.259   6.184   1.684
 1142POPC    CD 5878   1.252   6.076   1.794
 1142POPC    OE 5879   1.165   6.111   1.907
 1142POPC   C1A 5880   1.193   6.209   1.993
 1142POPC    OF 5881   1.270   6.300   1.962
 1142POPC   C1B 5882   1.110   6.205   2.116
 1142POPC   C1C 5883   1.067   6.343   2.167
 1142POPC   C1D 5884   1.011   6.332   2.309
 1142POPC   C1E 5885   0.978   6.469   2.370
 1142POPC   C1F 5886   0.930   6.448   2.514
 1142POPC   C1G 5887   0.885   6.578   2.582
 1142POPC   C1H 5888   0.839   6.549   2.725
 1142POPC   C1I 5889   0.744   6.656   2.778
 1142POPC   C1J 5890   0.719   6.677   2.908
 1142POPC   C1K 5891   0.791   6.600   3.019
 1142POPC   C1L 5892   0.722   6.469   3.057
 1142POPC   C1M 5893   0.807   6.384   3.152
 1142POPC   C1N 5894   0.948   6.353   3.099
 1142POPC   C1O 5895   0.948   6.270   2.970
 1142POPC   C1P 5896   1.084   6.278   2.901
 1142POPC   C1Q 5897   1.079   6.210   2.764
 1142POPC   C1R 5898   1.208   6.237   2.688
 1142POPC    CE 5899   1.398   6.042   1.828
 1142POPC    OG 5900   1.419   5.941   1.928
 1142POPC   C2A 5901   1.542   5.932   1.977
 1142POPC    OH 5902   1.621   6.026   1.964
 1142POPC   C2B 5903   1.554   5.823   2.075
 1142POPC   C2C 5904   1.660   5.848   2.182
 1142POPC   C2D 5905   1.636   5.745   2.292
 1142POPC   C2E 5906   1.737   5.747   2.406
 1142POPC   C2F 5907   1.701   5.629   2.496
 1142POPC   C2G 5908   1.771   5.633   2.631
 1142POPC   C2H 5909   1.701   5.535   2.725
 1142POPC   C2I 5910   1.745   5.565   2.868
 1142POPC   C2J 5911   1.658   5.497   2.974
 1142POPC   C2K 5912   1.692   5.555   3.112
 1142POPC   C2L 5913   1.649   5.702   3.124
 1142POPC   C2M 5914   1.717   5.772   3.241
 1142POPC   C2N 5915   1.677   5.919   3.246
 1142POPC   C2O 5916   1.755   5.995   3.353
 1142POPC   C2P 5917   1.710   6.141   3.360
 1143POPC   CN1 5918   1.088  -0.014   1.807
 1143POPC   CN2 5919   1.308   0.073   1.837
 1143POPC   CN3 5920   1.116   0.217   1.847
 1143POPC   NTM 5921   1.175   0.101   1.780
 1143POPC    CA 5922   1.177   0.122   1.633
 1143POPC    CB 5923   1.289   0.205   1.566
 1143POPC    OA 5924   1.310   0.334   1.624
 1143POPC     P 5925   1.441   0.401   1.567
 1143POPC    OB 5926   1.474   0.348   1.435
 1143POPC    OC 5927   1.435   0.546   1.588
 1143POPC    OD 5928   1.544   0.345   1.672
 1143POPC    CC 5929   1.513   0.400   1.800
 1143POPC    CD 5930   1.626   0.399   1.902
 1143POPC    OE 5931   1.577   0.385   2.039
 1143POPC   C1A 5932   1.540   0.264   2.081
 1143POPC    OF 5933   1.565   0.163   2.014
 1143POPC   C1B 5934   1.471   0.269   2.212
 1143POPC   C1C 5935   1.336   0.197   2.214
 1143POPC   C1D 5936   1.349   0.046   2.235
 1143POPC   C1E 5937   1.401   0.012   2.375
 1143POPC   C1F 5938   1.391  -0.137   2.409
 1143POPC   C1G 5939   1.476  -0.226   2.318
 1143POPC   C1H 5940   1.483  -0.371   2.369
 1143POPC   C1I 5941   1.349  -0.446   2.364
 1143POPC   C1J 5942   1.322  -0.539   2.456
 1143POPC   C1K 5943   1.427  -0.569   2.563
 1143POPC   C1L 5944   1.363  -0.599   2.699
 1143POPC   C1M 5945   1.463  -0.604   2.816
 1143POPC   C1N 5946   1.502  -0.467   2.873
 1143POPC   C1O 5947   1.613  -0.397   2.794
 1143POPC   C1P 5948   1.597  -0.246   2.806
 1143POPC   C1Q 5949   1.674  -0.177   2.694
 1143POPC   C1R 5950   1.631  -0.031   2.684
 1143POPC    CE 5951   1.716   0.519   1.867
 1143POPC    OG 5952   1.649   0.646   1.854
 1143POPC   C2A 5953   1.725   0.749   1.816
 1143POPC    OH 5954   1.833   0.730   1.761
 1143POPC   C2B 5955   1.655   0.881   1.819
 1143POPC   C2C 5956   1.571   0.905   1.945
 1143POPC   C2D 5957   1.660   0.917   2.069
 1143POPC   C2E 5958   1.578   0.904   2.197
 1143POPC   C2F 5959   1.670   0.912   2.319
 1143POPC   C2G 5960   1.589   0.892   2.448
 1143POPC   C2H 5961   1.675   0.885   2.574
 1143POPC   C2I 5962   1.580   0.890   2.693
 1143POPC   C2J 5963   1.632   0.827   2.822
 1143POPC   C2K 5964   1.517   0.829   2.923
 1143POPC   C2L 5965   1.552   0.770   3.060
 1143POPC   C2M 5966   1.571   0.618   3.061
 1143POPC   C2N 5967   1.443   0.540   3.033
 1143POPC   C2O 5968   1.470   0.390   3.052
 1143POPC   C2P 5969   1.349   0.304   3.018
 1144POPC   CN1 5970   2.030   5.072   1.617
 1144POPC   CN2 5971   1.889   4.910   1.510
 1144POPC   CN3 5972   1.995   4.861   1.719
 1144POPC   NTM 5973   2.011   4.929   1.590
 1144POPC    CA 5974   2.132   4.878   1.520
 1144POPC    CB 5975   2.133   4.738   1.455
 1144POPC    OA 5976   2.085   4.637   1.542
 1144POPC     P 5977   2.072   4.500   1.464
 1144POPC    OB 5978   1.963   4.514   1.369
 1144POPC    OC 5979   2.206   4.461   1.421
 1144POPC    OD 5980   2.022   4.405   1.579
 1144POPC    CC 5981   2.127   4.371   1.669
 1144POPC    CD 5982   2.085   4.277   1.784
 1144POPC    OE 5983   2.069   4.137   1.748
 1144POPC   C1A 5984   2.177   4.059   1.763
 1144POPC    OF 5985   2.288   4.109   1.776
 1144POPC   C1B 5986   2.152   3.914   1.749
 1144POPC   C1C 5987   2.108   3.849   1.882
 1144POPC   C1D 5988   2.209   3.865   1.996
 1144POPC   C1E 5989   2.151   3.803   2.123
 1144POPC   C1F 5990   2.230   3.835   2.250
 1144POPC   C1G 5991   2.157   3.769   2.367
 1144POPC   C1H 5992   2.220   3.794   2.504
 1144POPC   C1I 5993   2.145   3.710   2.607
 1144POPC   C1J 5994   2.147   3.742   2.736
 1144POPC   C1K 5995   2.223   3.866   2.782
 1144POPC   C1L 5996   2.186   3.905   2.926
 1144POPC   C1M 5997   2.225   4.049   2.961
 1144POPC   C1N 5998   2.136   4.149   2.885
 1144POPC   C1O 5999   2.216   4.229   2.783
 1144POPC   C1P 6000   2.130   4.272   2.663
 1144POPC   C1Q 6001   2.093   4.153   2.574
 1144POPC   C1R 6002   2.030   4.197   2.442
 1144POPC    CE 6003   1.964   4.341   1.854
 1144POPC    OG 6004   1.992   4.454   1.940
 1144POPC   C2A 6005   2.002   4.427   2.070
 1144POPC    OH 6006   1.985   4.314   2.114
 1144POPC   C2B 6007   2.026   4.546   2.155
 1144POPC   C2C 6008   1.917   4.549   2.262
 1144POPC   C2D 6009   1.971   4.587   2.400
 1144POPC   C2E 6010   1.865   4.551   2.504
 1144POPC   C2F 6011   1.909   4.578   2.647
 1144POPC   C2G 6012   1.825   4.491   2.739
 1144POPC   C2H 6013   1.856   4.511   2.887
 1144POPC   C2I 6014   1.796   4.396   2.968
 1144POPC   C2J 6015   1.789   4.429   3.117
 1144POPC   C2K 6016   1.928   4.459   3.175
 1144POPC   C2L 6017   1.914   4.558   3.289
 1144POPC   C2M 6018   2.049   4.617   3.329
 1144POPC   C2N 6019   2.136   4.519   3.407
 1144POPC   C2O 6020   2.261   4.591   3.459
 1144POPC   C2P 6021   2.342   4.500   3.551
 1145POPC   CN1 6022   2.677   5.641   1.506
 1145POPC   CN2 6023   2.706   5.438   1.632
 1145POPC   CN3 6024   2.492   5.542   1.611
 1145POPC   NTM 6025   2.617   5.511   1.540
 1145POPC    CA 6026   2.584   5.439   1.415
 1145POPC    CB 6027   2.544   5.289   1.416
 1145POPC    OA 6028   2.445   5.252   1.512
 1145POPC     P 6029   2.438   5.096   1.524
 1145POPC    OB 6030   2.370   5.044   1.406
 1145POPC    OC 6031   2.577   5.057   1.554
 1145POPC    OD 6032   2.349   5.080   1.652
 1145POPC    CC 6033   2.422   5.110   1.770
 1145POPC    CD 6034   2.341   5.160   1.890
 1145POPC    OE 6035   2.311   5.302   1.898
 1145POPC   C1A 6036   2.406   5.395   1.906
 1145POPC    OF 6037   2.521   5.370   1.871
 1145POPC   C1B 6038   2.359   5.526   1.955
 1145POPC   C1C 6039   2.403   5.539   2.100
 1145POPC   C1D 6040   2.358   5.668   2.167
 1145POPC   C1E 6041   2.408   5.666   2.311
 1145POPC   C1F 6042   2.380   5.796   2.385
 1145POPC   C1G 6043   2.426   5.780   2.530
 1145POPC   C1H 6044   2.409   5.907   2.614
 1145POPC   C1I 6045   2.509   6.019   2.581
 1145POPC   C1J 6046   2.617   6.036   2.656
 1145POPC   C1K 6047   2.641   5.942   2.775
 1145POPC   C1L 6048   2.789   5.911   2.796
 1145POPC   C1M 6049   2.809   5.779   2.873
 1145POPC   C1N 6050   2.759   5.658   2.794
 1145POPC   C1O 6051   2.844   5.630   2.670
 1145POPC   C1P 6052   2.768   5.559   2.557
 1145POPC   C1Q 6053   2.726   5.416   2.591
 1145POPC   C1R 6054   2.670   5.347   2.467
 1145POPC    CE 6055   2.417   5.112   2.015
 1145POPC    OG 6056   2.390   4.980   2.066
 1145POPC   C2A 6057   2.405   4.969   2.198
 1145POPC    OH 6058   2.439   5.067   2.265
 1145POPC   C2B 6059   2.378   4.836   2.257
 1145POPC   C2C 6060   2.330   4.856   2.402
 1145POPC   C2D 6061   2.319   4.727   2.483
 1145POPC   C2E 6062   2.452   4.684   2.545
 1145POPC   C2F 6063   2.494   4.758   2.672
 1145POPC   C2G 6064   2.605   4.674   2.736
 1145POPC   C2H 6065   2.677   4.732   2.857
 1145POPC   C2I 6066   2.777   4.626   2.905
 1145POPC   C2J 6067   2.874   4.671   3.014
 1145POPC   C2K 6068   2.805   4.702   3.147
 1145POPC   C2L 6069   2.906   4.721   3.261
 1145POPC   C2M 6070   3.004   4.837   3.241
 1145POPC   C2N 6071   2.935   4.974   3.245
 1145POPC   C2O 6072   3.035   5.086   3.219
 1145POPC   C2P 6073   2.966   5.222   3.219
 1146POPC   CN1 6074   1.981   5.933   1.289
 1146POPC   CN2 6075   1.846   5.767   1.394
 1146POPC   CN3 6076   1.801   5.836   1.170
 1146POPC   NTM 6077   1.907   5.808   1.266
 1146POPC    CA 6078   1.996   5.703   1.210
 1146POPC    CB 6079   2.099   5.628   1.299
 1146POPC    OA 6080   2.188   5.713   1.372
 1146POPC     P 6081   2.325   5.729   1.297
 1146POPC    OB 6082   2.370   5.594   1.266
 1146POPC    OC 6083   2.288   5.826   1.194
 1146POPC    OD 6084   2.399   5.792   1.420
 1146POPC    CC 6085   2.359   5.929   1.432
 1146POPC    CD 6086   2.345   5.989   1.573
 1146POPC    OE 6087   2.470   6.035   1.631
 1146POPC   C1A 6088   2.530   6.143   1.582
 1146POPC    OF 6089   2.489   6.200   1.480
 1146POPC   C1B 6090   2.650   6.184   1.657
 1146POPC   C1C 6091   2.612   6.272   1.775
 1146POPC   C1D 6092   2.632   6.198   1.907
 1146POPC   C1E 6093   2.570   6.276   2.023
 1146POPC   C1F 6094   2.599   6.207   2.156
 1146POPC   C1G 6095   2.740   6.237   2.207
 1146POPC   C1H 6096   2.769   6.154   2.332
 1146POPC   C1I 6097   2.888   6.208   2.410
 1146POPC   C1J 6098   2.972   6.127   2.473
 1146POPC   C1K 6099   2.951   5.976   2.465
 1146POPC   C1L 6100   3.080   5.903   2.425
 1146POPC   C1M 6101   3.062   5.754   2.396
 1146POPC   C1N 6102   3.016   5.721   2.253
 1146POPC   C1O 6103   2.870   5.752   2.220
 1146POPC   C1P 6104   2.844   5.740   2.070
 1146POPC   C1Q 6105   2.705   5.791   2.034
 1146POPC   C1R 6106   2.681   5.780   1.883
 1146POPC    CE 6107   2.270   5.884   1.657
 1146POPC    OG 6108   2.185   5.933   1.763
 1146POPC   C2A 6109   2.236   5.933   1.886
 1146POPC    OH 6110   2.347   5.886   1.910
 1146POPC   C2B 6111   2.138   5.981   1.985
 1146POPC   C2C 6112   2.201   6.049   2.107
 1146POPC   C2D 6113   2.093   6.071   2.213
 1146POPC   C2E 6114   2.154   6.116   2.346
 1146POPC   C2F 6115   2.052   6.102   2.458
 1146POPC   C2G 6116   2.118   6.130   2.592
 1146POPC   C2H 6117   2.020   6.110   2.708
 1146POPC   C2I 6118   2.091   6.136   2.841
 1146POPC   C2J 6119   2.000   6.115   2.963
 1146POPC   C2K 6120   2.026   5.980   3.029
 1146POPC   C2L 6121   1.973   5.861   2.948
 1146POPC   C2M 6122   2.051   5.733   2.976
 1146POPC   C2N 6123   2.193   5.741   2.919
 1146POPC   C2O 6124   2.270   5.613   2.952
 1146POPC   C2P 6125   2.412   5.624   2.896
 1147POPC   CN1 6126   2.746   0.053   1.462
 1147POPC   CN2 6127   2.598   0.177   1.320
 1147POPC   CN3 6128   2.654  -0.052   1.267
 1147POPC   NTM 6129   2.628   0.044   1.375
 1147POPC    CA 6130   2.516  -0.005   1.459
 1147POPC    CB 6131   2.373  -0.017   1.402
 1147POPC    OA 6132   2.307   0.108   1.379
 1147POPC     P 6133   2.152   0.083   1.358
 1147POPC    OB 6134   2.085   0.213   1.351
 1147POPC    OC 6135   2.137  -0.021   1.256
 1147POPC    OD 6136   2.118   0.019   1.499
 1147POPC    CC 6137   2.069   0.110   1.597
 1147POPC    CD 6138   2.147   0.116   1.730
 1147POPC    OE 6139   2.067   0.119   1.853
 1147POPC   C1A 6140   1.992   0.225   1.886
 1147POPC    OF 6141   1.946   0.295   1.797
 1147POPC   C1B 6142   1.952   0.233   2.029
 1147POPC   C1C 6143   2.056   0.187   2.132
 1147POPC   C1D 6144   2.183   0.272   2.130
 1147POPC   C1E 6145   2.294   0.207   2.212
 1147POPC   C1F 6146   2.291   0.241   2.361
 1147POPC   C1G 6147   2.387   0.147   2.433
 1147POPC   C1H 6148   2.417   0.186   2.578
 1147POPC   C1I 6149   2.501   0.075   2.642
 1147POPC   C1J 6150   2.538   0.077   2.770
 1147POPC   C1K 6151   2.502   0.195   2.861
 1147POPC   C1L 6152   2.409   0.160   2.979
 1147POPC   C1M 6153   2.263   0.142   2.936
 1147POPC   C1N 6154   2.223  -0.005   2.925
 1147POPC   C1O 6155   2.098  -0.023   2.840
 1147POPC   C1P 6156   2.128  -0.005   2.691
 1147POPC   C1Q 6157   2.003  -0.019   2.605
 1147POPC   C1R 6158   2.034  -0.013   2.456
 1147POPC    CE 6159   2.249   0.232   1.718
 1147POPC    OG 6160   2.383   0.206   1.672
 1147POPC   C2A 6161   2.477   0.303   1.674
 1147POPC    OH 6162   2.582   0.280   1.615
 1147POPC   C2B 6163   2.444   0.436   1.734
 1147POPC   C2C 6164   2.522   0.464   1.863
 1147POPC   C2D 6165   2.430   0.536   1.961
 1147POPC   C2E 6166   2.494   0.568   2.097
 1147POPC   C2F 6167   2.380   0.596   2.196
 1147POPC   C2G 6168   2.424   0.641   2.335
 1147POPC   C2H 6169   2.473   0.786   2.334
 1147POPC   C2I 6170   2.495   0.839   2.476
 1147POPC   C2J 6171   2.601   0.758   2.551
 1147POPC   C2K 6172   2.636   0.824   2.685
 1147POPC   C2L 6173   2.532   0.804   2.795
 1147POPC   C2M 6174   2.549   0.668   2.862
 1147POPC   C2N 6175   2.465   0.663   2.990
 1147POPC   C2O 6176   2.486   0.532   3.065
 1147POPC   C2P 6177   2.400   0.528   3.191
 1148POPC   CN1 6178   2.892   4.935   1.493
 1148POPC   CN2 6179   2.864   4.746   1.350
 1148POPC   CN3 6180   2.982   4.722   1.554
 1148POPC   NTM 6181   2.957   4.813   1.441
 1148POPC    CA 6182   3.083   4.847   1.370
 1148POPC    CB 6183   3.197   4.923   1.443
 1148POPC    OA 6184   3.262   4.848   1.544
 1148POPC     P 6185   3.335   4.939   1.651
 1148POPC    OB 6186   3.442   4.863   1.715
 1148POPC    OC 6187   3.356   5.074   1.597
 1148POPC    OD 6188   3.216   4.948   1.752
 1148POPC    CC 6189   3.196   4.826   1.824
 1148POPC    CD 6190   3.104   4.835   1.947
 1148POPC    OE 6191   2.959   4.821   1.932
 1148POPC   C1A 6192   2.880   4.902   1.860
 1148POPC    OF 6193   2.925   4.988   1.787
 1148POPC   C1B 6194   2.735   4.878   1.878
 1148POPC   C1C 6195   2.680   4.755   1.806
 1148POPC   C1D 6196   2.528   4.756   1.822
 1148POPC   C1E 6197   2.463   4.618   1.807
 1148POPC   C1F 6198   2.508   4.527   1.921
 1148POPC   C1G 6199   2.415   4.407   1.934
 1148POPC   C1H 6200   2.465   4.315   2.045
 1148POPC   C1I 6201   2.356   4.219   2.092
 1148POPC   C1J 6202   2.357   4.187   2.220
 1148POPC   C1K 6203   2.468   4.250   2.305
 1148POPC   C1L 6204   2.421   4.270   2.449
 1148POPC   C1M 6205   2.526   4.341   2.535
 1148POPC   C1N 6206   2.645   4.252   2.571
 1148POPC   C1O 6207   2.761   4.335   2.626
 1148POPC   C1P 6208   2.821   4.423   2.516
 1148POPC   C1Q 6209   2.938   4.506   2.569
 1148POPC   C1R 6210   3.013   4.572   2.453
 1148POPC    CE 6211   3.154   4.954   2.031
 1148POPC    OG 6212   3.292   4.953   2.073
 1148POPC   C2A 6213   3.339   4.909   2.190
 1148POPC    OH 6214   3.458   4.927   2.212
 1148POPC   C2B 6215   3.244   4.848   2.288
 1148POPC   C2C 6216   3.280   4.868   2.435
 1148POPC   C2D 6217   3.382   4.768   2.490
 1148POPC   C2E 6218   3.329   4.711   2.622
 1148POPC   C2F 6219   3.430   4.619   2.690
 1148POPC   C2G 6220   3.364   4.539   2.803
 1148POPC   C2H 6221   3.280   4.425   2.744
 1148POPC   C2I 6222   3.193   4.352   2.847
 1148POPC   C2J 6223   3.273   4.283   2.959
 1148POPC   C2K 6224   3.182   4.198   3.048
 1148POPC   C2L 6225   3.075   4.282   3.118
 1148POPC   C2M 6226   2.976   4.194   3.193
 1148POPC   C2N 6227   2.865   4.280   3.253
 1148POPC   C2O 6228   2.763   4.195   3.329
 1148POPC   C2P 6229   2.652   4.283   3.387
 1149POPC   CN1 6230   3.375   5.979   1.587
 1149POPC   CN2 6231   3.438   6.162   1.727
 1149POPC   CN3 6232   3.566   6.111   1.537
 1149POPC   NTM 6233   3.428   6.116   1.588
 1149POPC    CA 6234   3.348   6.209   1.505
 1149POPC    CB 6235   3.202   6.242   1.542
 1149POPC    OA 6236   3.116   6.129   1.553
 1149POPC     P 6237   3.022   6.139   1.679
 1149POPC    OB 6238   2.957   6.270   1.663
 1149POPC    OC 6239   2.948   6.013   1.692
 1149POPC    OD 6240   3.131   6.149   1.792
 1149POPC    CC 6241   3.084   6.104   1.919
 1149POPC    CD 6242   3.198   6.072   2.018
 1149POPC    OE 6243   3.212   5.929   2.041
 1149POPC   C1A 6244   3.297   5.860   1.965
 1149POPC    OF 6245   3.360   5.914   1.874
 1149POPC   C1B 6246   3.300   5.715   1.992
 1149POPC   C1C 6247   3.194   5.645   1.909
 1149POPC   C1D 6248   3.182   5.502   1.961
 1149POPC   C1E 6249   3.048   5.438   1.926
 1149POPC   C1F 6250   3.033   5.321   2.023
 1149POPC   C1G 6251   2.890   5.269   2.031
 1149POPC   C1H 6252   2.884   5.176   2.152
 1149POPC   C1I 6253   2.745   5.115   2.163
 1149POPC   C1J 6254   2.726   4.996   2.219
 1149POPC   C1K 6255   2.834   4.906   2.277
 1149POPC   C1L 6256   2.791   4.856   2.415
 1149POPC   C1M 6257   2.806   4.964   2.523
 1149POPC   C1N 6258   2.954   4.991   2.548
 1149POPC   C1O 6259   2.980   5.130   2.606
 1149POPC   C1P 6260   3.096   5.192   2.529
 1149POPC   C1Q 6261   3.124   5.336   2.572
 1149POPC   C1R 6262   3.225   5.399   2.476
 1149POPC    CE 6263   3.172   6.146   2.150
 1149POPC    OG 6264   3.169   6.290   2.152
 1149POPC   C2A 6265   3.205   6.344   2.269
 1149POPC    OH 6266   3.233   6.273   2.365
 1149POPC   C2B 6267   3.200   6.492   2.274
 1149POPC   C2C 6268   3.191   6.542   2.419
 1149POPC   C2D 6269   3.055   6.512   2.484
 1149POPC   C2E 6270   3.060   6.517   2.636
 1149POPC   C2F 6271   2.921   6.491   2.695
 1149POPC   C2G 6272   2.918   6.488   2.848
 1149POPC   C2H 6273   2.956   6.622   2.912
 1149POPC   C2I 6274   2.941   6.621   3.065
 1149POPC   C2J 6275   2.796   6.597   3.105
 1149POPC   C2K 6276   2.789   6.521   3.237
 1149POPC   C2L 6277   2.656   6.446   3.250
 1149POPC   C2M 6278   2.642   6.339   3.141
 1149POPC   C2N 6279   2.513   6.259   3.157
 1149POPC   C2O 6280   2.508   6.151   3.050
 1149POPC   C2P 6281   2.393   6.054   3.075
 1150POPC   CN1 6282   4.050  -0.049   1.862
 1150POPC   CN2 6283   4.143  -0.122   1.653
 1150POPC   CN3 6284   4.256   0.042   1.786
 1150POPC   NTM 6285   4.125  -0.007   1.743
 1150POPC    CA 6286   4.053   0.104   1.675
 1150POPC    CB 6287   3.919   0.085   1.599
 1150POPC    OA 6288   3.818   0.012   1.669
 1150POPC     P 6289   3.673   0.054   1.621
 1150POPC    OB 6290   3.681   0.118   1.489
 1150POPC    OC 6291   3.590  -0.066   1.643
 1150POPC    OD 6292   3.646   0.164   1.730
 1150POPC    CC 6293   3.611   0.106   1.856
 1150POPC    CD 6294   3.493   0.170   1.931
 1150POPC    OE 6295   3.361   0.112   1.909
 1150POPC   C1A 6296   3.302   0.112   1.790
 1150POPC    OF 6297   3.339   0.188   1.700
 1150POPC   C1B 6298   3.177   0.033   1.787
 1150POPC   C1C 6299   3.056   0.120   1.820
 1150POPC   C1D 6300   2.928   0.040   1.797
 1150POPC   C1E 6301   2.802   0.111   1.846
 1150POPC   C1F 6302   2.806   0.129   1.997
 1150POPC   C1G 6303   2.668   0.168   2.050
 1150POPC   C1H 6304   2.676   0.220   2.193
 1150POPC   C1I 6305   2.722   0.116   2.296
 1150POPC   C1J 6306   2.782   0.164   2.404
 1150POPC   C1K 6307   2.802   0.316   2.410
 1150POPC   C1L 6308   2.744   0.380   2.537
 1150POPC   C1M 6309   2.827   0.353   2.663
 1150POPC   C1N 6310   2.926   0.465   2.696
 1150POPC   C1O 6311   3.075   0.431   2.682
 1150POPC   C1P 6312   3.123   0.422   2.537
 1150POPC   C1Q 6313   3.273   0.398   2.525
 1150POPC   C1R 6314   3.316   0.400   2.378
 1150POPC    CE 6315   3.512   0.323   1.928
 1150POPC    OG 6316   3.584   0.369   2.043
 1150POPC   C2A 6317   3.631   0.493   2.043
 1150POPC    OH 6318   3.641   0.558   1.939
 1150POPC   C2B 6319   3.686   0.528   2.176
 1150POPC   C2C 6320   3.770   0.656   2.181
 1150POPC   C2D 6321   3.831   0.674   2.320
 1150POPC   C2E 6322   3.893   0.813   2.331
 1150POPC   C2F 6323   3.977   0.833   2.458
 1150POPC   C2G 6324   3.895   0.870   2.581
 1150POPC   C2H 6325   3.992   0.897   2.696
 1150POPC   C2I 6326   3.923   0.963   2.815
 1150POPC   C2J 6327   4.027   1.017   2.914
 1150POPC   C2K 6328   3.961   1.080   3.037
 1150POPC   C2L 6329   3.892   0.972   3.120
 1150POPC   C2M 6330   3.789   1.029   3.217
 1150POPC   C2N 6331   3.702   0.916   3.273
 1150POPC   C2O 6332   3.623   0.845   3.162
 1150POPC   C2P 6333   3.556   0.718   3.213
 1151POPC   CN1 6334   3.099   3.592   1.397
 1151POPC   CN2 6335   2.934   3.764   1.415
 1151POPC   CN3 6336   3.135   3.802   1.289
 1151POPC   NTM 6337   3.078   3.737   1.407
 1151POPC    CA 6338   3.143   3.783   1.532
 1151POPC    CB 6339   3.159   3.933   1.563
 1151POPC    OA 6340   3.039   4.010   1.560
 1151POPC     P 6341   3.069   4.163   1.588
 1151POPC    OB 6342   3.195   4.194   1.519
 1151POPC    OC 6343   2.948   4.244   1.568
 1151POPC    OD 6344   3.103   4.157   1.741
 1151POPC    CC 6345   2.987   4.138   1.823
 1151POPC    CD 6346   3.027   4.099   1.967
 1151POPC    OE 6347   2.926   4.025   2.041
 1151POPC   C1A 6348   2.811   4.081   2.079
 1151POPC    OF 6349   2.796   4.203   2.074
 1151POPC   C1B 6350   2.719   3.983   2.143
 1151POPC   C1C 6351   2.739   3.985   2.294
 1151POPC   C1D 6352   2.664   3.872   2.364
 1151POPC   C1E 6353   2.671   3.894   2.515
 1151POPC   C1F 6354   2.621   3.775   2.595
 1151POPC   C1G 6355   2.607   3.814   2.742
 1151POPC   C1H 6356   2.580   3.691   2.828
 1151POPC   C1I 6357   2.529   3.730   2.967
 1151POPC   C1J 6358   2.460   3.642   3.040
 1151POPC   C1K 6359   2.438   3.500   2.987
 1151POPC   C1L 6360   2.298   3.472   2.931
 1151POPC   C1M 6361   2.291   3.333   2.868
 1151POPC   C1N 6362   2.384   3.318   2.747
 1151POPC   C1O 6363   2.326   3.383   2.621
 1151POPC   C1P 6364   2.436   3.412   2.519
 1151POPC   C1Q 6365   2.375   3.465   2.389
 1151POPC   C1R 6366   2.480   3.532   2.301
 1151POPC    CE 6367   3.092   4.222   2.033
 1151POPC    OG 6368   3.212   4.195   2.107
 1151POPC   C2A 6369   3.221   4.195   2.241
 1151POPC    OH 6370   3.334   4.185   2.288
 1151POPC   C2B 6371   3.101   4.225   2.323
 1151POPC   C2C 6372   3.109   4.181   2.470
 1151POPC   C2D 6373   3.079   4.033   2.490
 1151POPC   C2E 6374   3.068   3.997   2.639
 1151POPC   C2F 6375   3.047   3.846   2.654
 1151POPC   C2G 6376   3.025   3.805   2.799
 1151POPC   C2H 6377   3.000   3.654   2.806
 1151POPC   C2I 6378   2.955   3.609   2.946
 1151POPC   C2J 6379   2.914   3.462   2.943
 1151POPC   C2K 6380   2.838   3.421   3.069
 1151POPC   C2L 6381   2.777   3.282   3.051
 1151POPC   C2M 6382   2.668   3.257   3.155
 1151POPC   C2N 6383   2.582   3.137   3.114
 1151POPC   C2O 6384   2.448   3.142   3.187
 1151POPC   C2P 6385   2.359   3.023   3.149
 1152POPC   CN1 6386   4.300   5.651   1.973
 1152POPC   CN2 6387   4.206   5.754   2.164
 1152POPC   CN3 6388   4.112   5.802   1.953
 1152POPC   NTM 6389   4.175   5.696   2.034
 1152POPC    CA 6390   4.080   5.587   2.060
 1152POPC    CB 6391   4.084   5.455   1.981
 1152POPC    OA 6392   4.002   5.365   2.051
 1152POPC     P 6393   4.026   5.217   2.010
 1152POPC    OB 6394   3.970   5.202   1.875
 1152POPC    OC 6395   4.166   5.189   2.042
 1152POPC    OD 6396   3.927   5.163   2.117
 1152POPC    CC 6397   3.984   5.173   2.248
 1152POPC    CD 6398   3.896   5.127   2.365
 1152POPC    OE 6399   3.908   4.990   2.411
 1152POPC   C1A 6400   3.888   4.883   2.335
 1152POPC    OF 6401   3.883   4.888   2.212
 1152POPC   C1B 6402   3.898   4.761   2.416
 1152POPC   C1C 6403   4.043   4.715   2.420
 1152POPC   C1D 6404   4.074   4.641   2.550
 1152POPC   C1E 6405   4.001   4.507   2.563
 1152POPC   C1F 6406   4.046   4.441   2.692
 1152POPC   C1G 6407   4.007   4.294   2.695
 1152POPC   C1H 6408   4.069   4.226   2.816
 1152POPC   C1I 6409   4.014   4.084   2.835
 1152POPC   C1J 6410   4.009   4.038   2.959
 1152POPC   C1K 6411   4.058   4.131   3.070
 1152POPC   C1L 6412   3.983   4.110   3.201
 1152POPC   C1M 6413   3.955   4.244   3.271
 1152POPC   C1N 6414   3.843   4.321   3.201
 1152POPC   C1O 6415   3.892   4.452   3.139
 1152POPC   C1P 6416   3.782   4.517   3.055
 1152POPC   C1Q 6417   3.834   4.645   2.990
 1152POPC   C1R 6418   3.725   4.711   2.905
 1152POPC    CE 6419   3.758   5.192   2.351
 1152POPC    OG 6420   3.764   5.329   2.398
 1152POPC   C2A 6421   3.654   5.403   2.388
 1152POPC    OH 6422   3.565   5.372   2.310
 1152POPC   C2B 6423   3.670   5.534   2.455
 1152POPC   C2C 6424   3.659   5.525   2.608
 1152POPC   C2D 6425   3.515   5.529   2.658
 1152POPC   C2E 6426   3.505   5.505   2.809
 1152POPC   C2F 6427   3.527   5.357   2.844
 1152POPC   C2G 6428   3.533   5.334   2.995
 1152POPC   C2H 6429   3.564   5.186   3.022
 1152POPC   C2I 6430   3.600   5.159   3.168
 1152POPC   C2J 6431   3.641   5.013   3.182
 1152POPC   C2K 6432   3.662   4.972   3.327
 1152POPC   C2L 6433   3.680   4.820   3.333
 1152POPC   C2M 6434   3.668   4.766   3.475
 1152POPC   C2N 6435   3.654   4.613   3.474
 1152POPC   C2O 6436   3.523   4.567   3.409
 1152POPC   C2P 6437   3.516   4.415   3.402
 1153POPC   CN1 6438   3.560   5.109   1.978
 1153POPC   CN2 6439   3.448   5.284   1.862
 1153POPC   CN3 6440   3.649   5.188   1.774
 1153POPC   NTM 6441   3.579   5.229   1.897
 1153POPC    CA 6442   3.656   5.324   1.981
 1153POPC    CB 6443   3.736   5.442   1.922
 1153POPC    OA 6444   3.670   5.554   1.863
 1153POPC     P 6445   3.774   5.668   1.829
 1153POPC    OB 6446   3.900   5.607   1.783
 1153POPC    OC 6447   3.714   5.776   1.751
 1153POPC    OD 6448   3.807   5.721   1.975
 1153POPC    CC 6449   3.711   5.812   2.030
 1153POPC    CD 6450   3.723   5.823   2.184
 1153POPC    OE 6451   3.613   5.892   2.249
 1153POPC   C1A 6452   3.603   6.026   2.245
 1153POPC    OF 6453   3.668   6.090   2.162
 1153POPC   C1B 6454   3.504   6.086   2.338
 1153POPC   C1C 6455   3.485   6.012   2.472
 1153POPC   C1D 6456   3.392   6.093   2.562
 1153POPC   C1E 6457   3.351   6.019   2.689
 1153POPC   C1F 6458   3.254   6.102   2.773
 1153POPC   C1G 6459   3.322   6.228   2.828
 1153POPC   C1H 6460   3.235   6.315   2.919
 1153POPC   C1I 6461   3.188   6.243   3.047
 1153POPC   C1J 6462   3.193   6.303   3.165
 1153POPC   C1K 6463   3.247   6.446   3.178
 1153POPC   C1L 6464   3.342   6.463   3.297
 1153POPC   C1M 6465   3.489   6.467   3.253
 1153POPC   C1N 6466   3.539   6.334   3.197
 1153POPC   C1O 6467   3.638   6.357   3.083
 1153POPC   C1P 6468   3.657   6.228   3.004
 1153POPC   C1Q 6469   3.701   6.262   2.862
 1153POPC   C1R 6470   3.710   6.135   2.778
 1153POPC    CE 6471   3.864   5.876   2.219
 1153POPC    OG 6472   3.928   5.827   2.340
 1153POPC   C2A 6473   3.904   5.892   2.454
 1153POPC    OH 6474   3.826   5.987   2.460
 1153POPC   C2B 6475   3.981   5.842   2.571
 1153POPC   C2C 6476   3.894   5.832   2.697
 1153POPC   C2D 6477   3.977   5.796   2.821
 1153POPC   C2E 6478   3.890   5.769   2.944
 1153POPC   C2F 6479   3.978   5.724   3.061
 1153POPC   C2G 6480   3.897   5.674   3.182
 1153POPC   C2H 6481   3.840   5.786   3.269
 1153POPC   C2I 6482   3.756   5.725   3.382
 1153POPC   C2J 6483   3.706   5.826   3.487
 1153POPC   C2K 6484   3.820   5.877   3.575
 1153POPC   C2L 6485   3.771   5.955   3.697
 1153POPC   C2M 6486   3.894   5.991   3.780
 1153POPC   C2N 6487   3.871   6.067   3.909
 1153POPC   C2O 6488   4.005   6.078   3.981
 1153POPC   C2P 6489   3.992   6.141   4.120
 1154POPC   CN1 6490   4.347   0.941   1.580
 1154POPC   CN2 6491   4.335   0.790   1.396
 1154POPC   CN3 6492   4.343   0.710   1.622
 1154POPC   NTM 6493   4.290   0.815   1.533
 1154POPC    CA 6494   4.143   0.824   1.546
 1154POPC    CB 6495   4.052   0.718   1.480
 1154POPC    OA 6496   4.096   0.585   1.503
 1154POPC     P 6497   3.978   0.481   1.506
 1154POPC    OB 6498   3.872   0.526   1.414
 1154POPC    OC 6499   4.042   0.349   1.495
 1154POPC    OD 6500   3.934   0.506   1.655
 1154POPC    CC 6501   4.031   0.450   1.743
 1154POPC    CD 6502   4.035   0.495   1.890
 1154POPC    OE 6503   3.967   0.416   1.992
 1154POPC   C1A 6504   4.026   0.304   2.036
 1154POPC    OF 6505   4.116   0.249   1.973
 1154POPC   C1B 6506   3.967   0.251   2.161
 1154POPC   C1C 6507   3.849   0.158   2.135
 1154POPC   C1D 6508   3.799   0.088   2.262
 1154POPC   C1E 6509   3.747   0.183   2.370
 1154POPC   C1F 6510   3.725   0.105   2.500
 1154POPC   C1G 6511   3.687   0.196   2.616
 1154POPC   C1H 6512   3.705   0.123   2.749
 1154POPC   C1I 6513   3.676   0.214   2.868
 1154POPC   C1J 6514   3.749   0.208   2.979
 1154POPC   C1K 6515   3.868   0.111   2.988
 1154POPC   C1L 6516   3.973   0.145   3.094
 1154POPC   C1M 6517   4.071   0.256   3.052
 1154POPC   C1N 6518   4.020   0.397   3.082
 1154POPC   C1O 6519   4.098   0.505   3.006
 1154POPC   C1P 6520   4.076   0.496   2.854
 1154POPC   C1Q 6521   3.931   0.525   2.814
 1154POPC   C1R 6522   3.909   0.497   2.666
 1154POPC    CE 6523   4.014   0.647   1.894
 1154POPC    OG 6524   4.135   0.721   1.864
 1154POPC   C2A 6525   4.214   0.778   1.957
 1154POPC    OH 6526   4.319   0.827   1.917
 1154POPC   C2B 6527   4.169   0.786   2.099
 1154POPC   C2C 6528   4.256   0.712   2.202
 1154POPC   C2D 6529   4.252   0.560   2.183
 1154POPC   C2E 6530   4.310   0.478   2.299
 1154POPC   C2F 6531   4.222   0.490   2.423
 1154POPC   C2G 6532   4.260   0.390   2.533
 1154POPC   C2H 6533   4.233   0.245   2.491
 1154POPC   C2I 6534   4.225   0.151   2.612
 1154POPC   C2J 6535   4.354   0.150   2.696
 1154POPC   C2K 6536   4.337   0.061   2.818
 1154POPC   C2L 6537   4.454   0.071   2.916
 1154POPC   C2M 6538   4.465   0.212   2.977
 1154POPC   C2N 6539   4.572   0.220   3.087
 1154POPC   C2O 6540   4.535   0.142   3.214
 1154POPC   C2P 6541   4.414   0.201   3.287
 1155POPC   CN1 6542   0.409   4.424   0.900
 1155POPC   CN2 6543   0.435   4.193   0.842
 1155POPC   CN3 6544   0.619   4.342   0.823
 1155POPC   NTM 6545   0.501   4.309   0.903
 1155POPC    CA 6546   0.547   4.282   1.042
 1155POPC    CB 6547   0.443   4.272   1.155
 1155POPC    OA 6548   0.496   4.316   1.279
 1155POPC     P 6549   0.388   4.393   1.363
 1155POPC    OB 6550   0.364   4.508   1.275
 1155POPC    OC 6551   0.285   4.290   1.384
 1155POPC    OD 6552   0.470   4.431   1.491
 1155POPC    CC 6553   0.534   4.316   1.548
 1155POPC    CD 6554   0.573   4.320   1.697
 1155POPC    OE 6555   0.488   4.243   1.788
 1155POPC   C1A 6556   0.356   4.261   1.795
 1155POPC    OF 6557   0.304   4.362   1.750
 1155POPC   C1B 6558   0.290   4.153   1.873
 1155POPC   C1C 6559   0.159   4.195   1.939
 1155POPC   C1D 6560   0.112   4.083   2.031
 1155POPC   C1E 6561  -0.007   4.126   2.117
 1155POPC   C1F 6562  -0.011   4.038   2.242
 1155POPC   C1G 6563  -0.123   4.077   2.338
 1155POPC   C1H 6564  -0.111   3.993   2.466
 1155POPC   C1I 6565  -0.231   4.014   2.558
 1155POPC   C1J 6566  -0.213   4.020   2.690
 1155POPC   C1K 6567  -0.072   4.010   2.749
 1155POPC   C1L 6568  -0.054   4.109   2.864
 1155POPC   C1M 6569   0.089   4.161   2.880
 1155POPC   C1N 6570   0.126   4.268   2.776
 1155POPC   C1O 6571   0.193   4.211   2.651
 1155POPC   C1P 6572   0.197   4.313   2.538
 1155POPC   C1Q 6573   0.254   4.246   2.412
 1155POPC   C1R 6574   0.256   4.342   2.294
 1155POPC    CE 6575   0.624   4.461   1.734
 1155POPC    OG 6576   0.741   4.500   1.659
 1155POPC   C2A 6577   0.867   4.483   1.699
 1155POPC    OH 6578   0.954   4.499   1.613
 1155POPC   C2B 6579   0.897   4.445   1.839
 1155POPC   C2C 6580   1.025   4.514   1.891
 1155POPC   C2D 6581   1.056   4.474   2.035
 1155POPC   C2E 6582   1.100   4.328   2.046
 1155POPC   C2F 6583   1.058   4.264   2.179
 1155POPC   C2G 6584   1.136   4.307   2.303
 1155POPC   C2H 6585   1.099   4.213   2.417
 1155POPC   C2I 6586   1.181   4.243   2.542
 1155POPC   C2J 6587   1.183   4.130   2.646
 1155POPC   C2K 6588   1.048   4.089   2.705
 1155POPC   C2L 6589   1.071   4.022   2.841
 1155POPC   C2M 6590   0.943   3.963   2.900
 1155POPC   C2N 6591   0.967   3.915   3.044
 1155POPC   C2O 6592   0.841   3.850   3.101
 1155POPC   C2P 6593   0.859   3.817   3.250
 1156POPC   CN1 6594   4.448   3.886   5.256
 1156POPC   CN2 6595   4.384   3.677   5.349
 1156POPC   CN3 6596   4.415   3.865   5.491
 1156POPC   NTM 6597   4.466   3.796   5.371
 1156POPC    CA 6598   4.609   3.757   5.382
 1156POPC    CB 6599   4.711   3.857   5.441
 1156POPC    OA 6600   4.693   3.988   5.388
 1156POPC     P 6601   4.788   4.098   5.449
 1156POPC    OB 6602   4.733   4.231   5.417
 1156POPC    OC 6603   4.820   4.055   5.585
 1156POPC    OD 6604   4.911   4.065   5.357
 1156POPC    CC 6605   4.893   4.114   5.224
 1156POPC    CD 6606   4.905   4.013   5.108
 1156POPC    OE 6607   5.034   3.953   5.076
 1156POPC   C1A 6608   5.139   4.029   5.042
 1156POPC    OF 6609   5.145   4.147   5.075
 1156POPC   C1B 6610   5.245   3.957   4.967
 1156POPC   C1C 6611   5.276   4.028   4.834
 1156POPC   C1D 6612   5.164   4.015   4.730
 1156POPC   C1E 6613   5.178   4.127   4.626
 1156POPC   C1F 6614   5.078   4.122   4.510
 1156POPC   C1G 6615   5.121   4.027   4.399
 1156POPC   C1H 6616   5.034   4.047   4.274
 1156POPC   C1I 6617   5.081   3.963   4.154
 1156POPC   C1J 6618   5.042   3.989   4.029
 1156POPC   C1K 6619   4.943   4.101   3.996
 1156POPC   C1L 6620   4.801   4.046   3.976
 1156POPC   C1M 6621   4.699   4.144   4.035
 1156POPC   C1N 6622   4.572   4.076   4.088
 1156POPC   C1O 6623   4.601   3.965   4.191
 1156POPC   C1P 6624   4.666   4.015   4.320
 1156POPC   C1Q 6625   4.701   3.897   4.412
 1156POPC   C1R 6626   4.754   3.948   4.546
 1156POPC    CE 6627   4.849   4.088   4.985
 1156POPC    OG 6628   4.733   4.169   5.003
 1156POPC   C2A 6629   4.614   4.113   4.990
 1156POPC    OH 6630   4.598   3.990   4.987
 1156POPC   C2B 6631   4.505   4.213   4.981
 1156POPC   C2C 6632   4.483   4.261   4.837
 1156POPC   C2D 6633   4.604   4.338   4.784
 1156POPC   C2E 6634   4.609   4.360   4.633
 1156POPC   C2F 6635   4.752   4.403   4.601
 1156POPC   C2G 6636   4.770   4.469   4.465
 1156POPC   C2H 6637   4.760   4.373   4.347
 1156POPC   C2I 6638   4.784   4.447   4.215
 1156POPC   C2J 6639   4.667   4.537   4.176
 1156POPC   C2K 6640   4.693   4.604   4.041
 1156POPC   C2L 6641   4.689   4.507   3.922
 1156POPC   C2M 6642   4.744   4.575   3.796
 1156POPC   C2N 6643   4.639   4.589   3.685
 1156POPC   C2O 6644   4.599   4.453   3.626
 1156POPC   C2P 6645   4.497   4.473   3.515
 1157POPC   CN1 6646   1.448   5.768   5.772
 1157POPC   CN2 6647   1.624   5.923   5.823
 1157POPC   CN3 6648   1.583   5.851   5.598
 1157POPC   NTM 6649   1.521   5.888   5.725
 1157POPC    CA 6650   1.434   6.006   5.700
 1157POPC    CB 6651   1.338   6.060   5.808
 1157POPC    OA 6652   1.241   5.964   5.848
 1157POPC     P 6653   1.092   6.006   5.814
 1157POPC    OB 6654   1.007   5.902   5.870
 1157POPC    OC 6655   1.079   6.149   5.845
 1157POPC    OD 6656   1.102   5.988   5.657
 1157POPC    CC 6657   1.094   5.852   5.614
 1157POPC    CD 6658   1.108   5.827   5.462
 1157POPC    OE 6659   1.124   5.685   5.430
 1157POPC   C1A 6660   1.236   5.617   5.456
 1157POPC    OF 6661   1.328   5.670   5.519
 1157POPC   C1B 6662   1.235   5.473   5.418
 1157POPC   C1C 6663   1.140   5.435   5.305
 1157POPC   C1D 6664   1.150   5.286   5.272
 1157POPC   C1E 6665   1.036   5.246   5.177
 1157POPC   C1F 6666   1.067   5.112   5.111
 1157POPC   C1G 6667   0.956   5.074   5.013
 1157POPC   C1H 6668   1.004   4.978   4.903
 1157POPC   C1I 6669   1.063   4.846   4.953
 1157POPC   C1J 6670   1.114   4.759   4.866
 1157POPC   C1K 6671   1.111   4.788   4.716
 1157POPC   C1L 6672   1.245   4.755   4.649
 1157POPC   C1M 6673   1.327   4.876   4.602
 1157POPC   C1N 6674   1.362   4.976   4.713
 1157POPC   C1O 6675   1.288   5.107   4.690
 1157POPC   C1P 6676   1.302   5.203   4.808
 1157POPC   C1Q 6677   1.202   5.318   4.791
 1157POPC   C1R 6678   1.213   5.419   4.905
 1157POPC    CE 6679   1.215   5.921   5.403
 1157POPC    OG 6680   1.254   5.898   5.265
 1157POPC   C2A 6681   1.194   5.971   5.172
 1157POPC    OH 6682   1.153   6.083   5.199
 1157POPC   C2B 6683   1.204   5.918   5.034
 1157POPC   C2C 6684   1.313   5.981   4.948
 1157POPC   C2D 6685   1.267   5.977   4.801
 1157POPC   C2E 6686   1.383   5.989   4.703
 1157POPC   C2F 6687   1.337   6.007   4.557
 1157POPC   C2G 6688   1.246   5.898   4.501
 1157POPC   C2H 6689   1.208   5.932   4.357
 1157POPC   C2I 6690   1.128   5.820   4.290
 1157POPC   C2J 6691   1.093   5.858   4.145
 1157POPC   C2K 6692   1.003   5.757   4.073
 1157POPC   C2L 6693   1.065   5.617   4.063
 1157POPC   C2M 6694   0.979   5.527   3.973
 1157POPC   C2N 6695   1.024   5.381   3.981
 1157POPC   C2O 6696   0.941   5.294   3.886
 1157POPC   C2P 6697   0.982   5.147   3.897
 1158POPC   CN1 6698   4.167   5.653   5.429
 1158POPC   CN2 6699   4.341   5.593   5.586
 1158POPC   CN3 6700   4.393   5.648   5.361
 1158POPC   NTM 6701   4.304   5.680   5.473
 1158POPC    CA 6702   4.320   5.825   5.502
 1158POPC    CB 6703   4.439   5.876   5.587
 1158POPC    OA 6704   4.564   5.815   5.554
 1158POPC     P 6705   4.681   5.921   5.546
 1158POPC    OB 6706   4.652   6.025   5.646
 1158POPC    OC 6707   4.810   5.850   5.543
 1158POPC    OD 6708   4.643   5.969   5.402
 1158POPC    CC 6709   4.696   5.884   5.300
 1158POPC    CD 6710   4.662   5.926   5.157
 1158POPC    OE 6711   4.741   6.034   5.101
 1158POPC   C1A 6712   4.857   6.000   5.046
 1158POPC    OF 6713   4.894   5.883   5.041
 1158POPC   C1B 6714   4.920   6.114   4.977
 1158POPC   C1C 6715   4.881   6.105   4.830
 1158POPC   C1D 6716   4.928   6.234   4.765
 1158POPC   C1E 6717   4.905   6.238   4.615
 1158POPC   C1F 6718   4.919   6.384   4.575
 1158POPC   C1G 6719   4.957   6.397   4.429
 1158POPC   C1H 6720   4.997   6.540   4.398
 1158POPC   C1I 6721   5.064   6.545   4.261
 1158POPC   C1J 6722   5.001   6.587   4.152
 1158POPC   C1K 6723   4.857   6.638   4.154
 1158POPC   C1L 6724   4.774   6.579   4.039
 1158POPC   C1M 6725   4.765   6.426   4.044
 1158POPC   C1N 6726   4.699   6.385   4.175
 1158POPC   C1O 6727   4.692   6.238   4.208
 1158POPC   C1P 6728   4.621   6.234   4.343
 1158POPC   C1Q 6729   4.628   6.096   4.405
 1158POPC   C1R 6730   4.575   6.098   4.548
 1158POPC    CE 6731   4.510   5.942   5.148
 1158POPC    OG 6732   4.444   5.835   5.077
 1158POPC   C2A 6733   4.313   5.841   5.068
 1158POPC    OH 6734   4.248   5.889   5.161
 1158POPC   C2B 6735   4.256   5.749   4.967
 1158POPC   C2C 6736   4.250   5.816   4.830
 1158POPC   C2D 6737   4.177   5.726   4.730
 1158POPC   C2E 6738   4.154   5.798   4.596
 1158POPC   C2F 6739   4.280   5.806   4.510
 1158POPC   C2G 6740   4.251   5.887   4.384
 1158POPC   C2H 6741   4.360   5.863   4.279
 1158POPC   C2I 6742   4.344   5.956   4.159
 1158POPC   C2J 6743   4.466   5.939   4.070
 1158POPC   C2K 6744   4.471   6.039   3.955
 1158POPC   C2L 6745   4.608   6.035   3.887
 1158POPC   C2M 6746   4.612   6.118   3.759
 1158POPC   C2N 6747   4.581   6.266   3.783
 1158POPC   C2O 6748   4.563   6.340   3.651
 1158POPC   C2P 6749   4.518   6.484   3.674
 1159POPC   CN1 6750   1.397   1.035   5.393
 1159POPC   CN2 6751   1.272   1.097   5.204
 1159POPC   CN3 6752   1.373   0.884   5.208
 1159POPC   NTM 6753   1.305   0.985   5.291
 1159POPC    CA 6754   1.180   0.932   5.350
 1159POPC    CB 6755   1.181   0.820   5.458
 1159POPC    OA 6756   1.249   0.700   5.420
 1159POPC     P 6757   1.185   0.569   5.481
 1159POPC    OB 6758   1.277   0.455   5.468
 1159POPC    OC 6759   1.119   0.606   5.606
 1159POPC    OD 6760   1.069   0.546   5.378
 1159POPC    CC 6761   1.120   0.524   5.246
 1159POPC    CD 6762   1.014   0.536   5.135
 1159POPC    OE 6763   0.932   0.656   5.138
 1159POPC   C1A 6764   0.978   0.767   5.080
 1159POPC    OF 6765   1.099   0.788   5.076
 1159POPC   C1B 6766   0.875   0.873   5.060
 1159POPC   C1C 6767   0.761   0.830   4.965
 1159POPC   C1D 6768   0.663   0.737   5.037
 1159POPC   C1E 6769   0.579   0.649   4.944
 1159POPC   C1F 6770   0.662   0.558   4.853
 1159POPC   C1G 6771   0.572   0.455   4.786
 1159POPC   C1H 6772   0.470   0.519   4.692
 1159POPC   C1I 6773   0.356   0.422   4.661
 1159POPC   C1J 6774   0.316   0.407   4.535
 1159POPC   C1K 6775   0.388   0.482   4.424
 1159POPC   C1L 6776   0.352   0.430   4.284
 1159POPC   C1M 6777   0.473   0.441   4.191
 1159POPC   C1N 6778   0.516   0.305   4.133
 1159POPC   C1O 6779   0.545   0.197   4.239
 1159POPC   C1P 6780   0.664   0.232   4.328
 1159POPC   C1Q 6781   0.639   0.216   4.478
 1159POPC   C1R 6782   0.615   0.071   4.521
 1159POPC    CE 6783   0.932   0.406   5.138
 1159POPC    OG 6784   0.999   0.292   5.082
 1159POPC   C2A 6785   0.978   0.268   4.952
 1159POPC    OH 6786   0.885   0.319   4.891
 1159POPC   C2B 6787   1.072   0.167   4.898
 1159POPC   C2C 6788   1.199   0.233   4.843
 1159POPC   C2D 6789   1.222   0.185   4.700
 1159POPC   C2E 6790   1.328   0.261   4.619
 1159POPC   C2F 6791   1.473   0.234   4.658
 1159POPC   C2G 6792   1.567   0.303   4.558
 1159POPC   C2H 6793   1.567   0.234   4.421
 1159POPC   C2I 6794   1.614   0.329   4.311
 1159POPC   C2J 6795   1.623   0.266   4.171
 1159POPC   C2K 6796   1.496   0.193   4.127
 1159POPC   C2L 6797   1.510   0.126   3.990
 1159POPC   C2M 6798   1.484   0.219   3.870
 1159POPC   C2N 6799   1.335   0.226   3.840
 1159POPC   C2O 6800   1.307   0.307   3.713
 1159POPC   C2P 6801   1.158   0.308   3.680
 1160POPC   CN1 6802   4.374   4.626   5.148
 1160POPC   CN2 6803   4.255   4.833   5.141
 1160POPC   CN3 6804   4.215   4.674   5.316
 1160POPC   NTM 6805   4.244   4.690   5.173
 1160POPC    CA 6806   4.138   4.631   5.087
 1160POPC    CB 6807   4.091   4.486   5.113
 1160POPC    OA 6808   4.198   4.391   5.118
 1160POPC     P 6809   4.162   4.268   5.210
 1160POPC    OB 6810   4.280   4.184   5.227
 1160POPC    OC 6811   4.085   4.324   5.322
 1160POPC    OD 6812   4.064   4.203   5.106
 1160POPC    CC 6813   4.134   4.119   5.015
 1160POPC    CD 6814   4.049   4.080   4.895
 1160POPC    OE 6815   4.052   3.937   4.870
 1160POPC   C1A 6816   3.936   3.881   4.837
 1160POPC    OF 6817   3.833   3.949   4.834
 1160POPC   C1B 6818   3.949   3.739   4.799
 1160POPC   C1C 6819   3.994   3.729   4.653
 1160POPC   C1D 6820   3.880   3.728   4.551
 1160POPC   C1E 6821   3.803   3.857   4.529
 1160POPC   C1F 6822   3.675   3.821   4.453
 1160POPC   C1G 6823   3.584   3.942   4.434
 1160POPC   C1H 6824   3.453   3.893   4.373
 1160POPC   C1I 6825   3.362   4.009   4.335
 1160POPC   C1J 6826   3.348   4.041   4.207
 1160POPC   C1K 6827   3.419   3.962   4.097
 1160POPC   C1L 6828   3.463   4.046   3.977
 1160POPC   C1M 6829   3.354   4.130   3.911
 1160POPC   C1N 6830   3.393   4.278   3.898
 1160POPC   C1O 6831   3.367   4.360   4.025
 1160POPC   C1P 6832   3.486   4.367   4.122
 1160POPC   C1Q 6833   3.443   4.425   4.257
 1160POPC   C1R 6834   3.557   4.415   4.358
 1160POPC    CE 6835   4.095   4.164   4.775
 1160POPC    OG 6836   4.094   4.307   4.793
 1160POPC   C2A 6837   4.169   4.377   4.708
 1160POPC    OH 6838   4.226   4.325   4.613
 1160POPC   C2B 6839   4.176   4.520   4.744
 1160POPC   C2C 6840   4.188   4.613   4.623
 1160POPC   C2D 6841   4.193   4.757   4.672
 1160POPC   C2E 6842   4.192   4.852   4.553
 1160POPC   C2F 6843   4.325   4.925   4.540
 1160POPC   C2G 6844   4.330   4.987   4.401
 1160POPC   C2H 6845   4.458   5.066   4.379
 1160POPC   C2I 6846   4.473   5.097   4.230
 1160POPC   C2J 6847   4.545   4.980   4.162
 1160POPC   C2K 6848   4.483   4.942   4.028
 1160POPC   C2L 6849   4.381   4.830   4.046
 1160POPC   C2M 6850   4.354   4.768   3.909
 1160POPC   C2N 6851   4.264   4.645   3.916
 1160POPC   C2O 6852   4.234   4.598   3.774
 1160POPC   C2P 6853   4.142   4.477   3.774
 1161POPC   CN1 6854   3.301   5.054   5.377
 1161POPC   CN2 6855   3.372   5.100   5.153
 1161POPC   CN3 6856   3.249   4.905   5.200
 1161POPC   NTM 6857   3.353   4.995   5.253
 1161POPC    CA 6858   3.476   4.916   5.275
 1161POPC    CB 6859   3.599   4.984   5.339
 1161POPC    OA 6860   3.715   4.900   5.339
 1161POPC     P 6861   3.846   4.973   5.388
 1161POPC    OB 6862   3.812   5.058   5.502
 1161POPC    OC 6863   3.956   4.875   5.395
 1161POPC    OD 6864   3.869   5.063   5.261
 1161POPC    CC 6865   3.908   4.983   5.151
 1161POPC    CD 6866   3.923   5.052   5.015
 1161POPC    OE 6867   4.047   5.126   5.003
 1161POPC   C1A 6868   4.084   5.167   4.881
 1161POPC    OF 6869   4.022   5.127   4.783
 1161POPC   C1B 6870   4.204   5.251   4.880
 1161POPC   C1C 6871   4.328   5.165   4.861
 1161POPC   C1D 6872   4.451   5.253   4.845
 1161POPC   C1E 6873   4.575   5.164   4.838
 1161POPC   C1F 6874   4.704   5.244   4.825
 1161POPC   C1G 6875   4.822   5.153   4.856
 1161POPC   C1H 6876   4.956   5.219   4.825
 1161POPC   C1I 6877   5.021   5.143   4.709
 1161POPC   C1J 6878   5.055   5.212   4.601
 1161POPC   C1K 6879   5.026   5.362   4.598
 1161POPC   C1L 6880   4.995   5.410   4.456
 1161POPC   C1M 6881   4.865   5.356   4.398
 1161POPC   C1N 6882   4.746   5.393   4.486
 1161POPC   C1O 6883   4.618   5.395   4.405
 1161POPC   C1P 6884   4.505   5.427   4.502
 1161POPC   C1Q 6885   4.370   5.428   4.434
 1161POPC   C1R 6886   4.266   5.420   4.545
 1161POPC    CE 6887   3.790   5.126   4.983
 1161POPC    OG 6888   3.664   5.057   4.992
 1161POPC   C2A 6889   3.614   4.964   4.908
 1161POPC    OH 6890   3.507   4.915   4.943
 1161POPC   C2B 6891   3.695   4.909   4.795
 1161POPC   C2C 6892   3.629   4.916   4.658
 1161POPC   C2D 6893   3.645   5.054   4.595
 1161POPC   C2E 6894   3.627   5.049   4.444
 1161POPC   C2F 6895   3.739   4.972   4.374
 1161POPC   C2G 6896   3.722   4.976   4.222
 1161POPC   C2H 6897   3.845   4.917   4.153
 1161POPC   C2I 6898   3.837   4.935   4.001
 1161POPC   C2J 6899   3.964   4.881   3.936
 1161POPC   C2K 6900   3.961   4.890   3.782
 1161POPC   C2L 6901   3.981   5.032   3.727
 1161POPC   C2M 6902   4.124   5.086   3.743
 1161POPC   C2N 6903   4.223   5.015   3.651
 1161POPC   C2O 6904   4.364   5.068   3.672
 1161POPC   C2P 6905   4.466   4.978   3.603
 1162POPC   CN1 6906   4.237   6.450   5.670
 1162POPC   CN2 6907   4.164   6.499   5.449
 1162POPC   CN3 6908   4.299   6.305   5.491
 1162POPC   NTM 6909   4.191   6.390   5.544
 1162POPC    CA 6910   4.069   6.313   5.575
 1162POPC    CB 6911   4.011   6.227   5.461
 1162POPC    OA 6912   3.905   6.141   5.498
 1162POPC     P 6913   3.918   6.010   5.413
 1162POPC    OB 6914   4.051   5.955   5.438
 1162POPC    OC 6915   3.797   5.929   5.436
 1162POPC    OD 6916   3.911   6.067   5.266
 1162POPC    CC 6917   3.924   5.968   5.164
 1162POPC    CD 6918   3.789   5.924   5.106
 1162POPC    OE 6919   3.796   5.810   5.016
 1162POPC   C1A 6920   3.689   5.729   5.016
 1162POPC    OF 6921   3.609   5.731   5.110
 1162POPC   C1B 6922   3.681   5.636   4.901
 1162POPC   C1C 6923   3.812   5.581   4.846
 1162POPC   C1D 6924   3.780   5.508   4.716
 1162POPC   C1E 6925   3.899   5.444   4.646
 1162POPC   C1F 6926   3.851   5.394   4.509
 1162POPC   C1G 6927   3.960   5.327   4.425
 1162POPC   C1H 6928   3.911   5.307   4.282
 1162POPC   C1I 6929   4.024   5.259   4.190
 1162POPC   C1J 6930   4.013   5.281   4.060
 1162POPC   C1K 6931   3.891   5.354   4.003
 1162POPC   C1L 6932   3.899   5.377   3.851
 1162POPC   C1M 6933   4.016   5.465   3.808
 1162POPC   C1N 6934   3.988   5.614   3.828
 1162POPC   C1O 6935   4.106   5.686   3.894
 1162POPC   C1P 6936   4.114   5.659   4.045
 1162POPC   C1Q 6937   3.991   5.714   4.117
 1162POPC   C1R 6938   3.988   5.668   4.263
 1162POPC    CE 6939   3.722   6.051   5.049
 1162POPC    OG 6940   3.586   6.031   5.002
 1162POPC   C2A 6941   3.571   6.032   4.870
 1162POPC    OH 6942   3.654   6.087   4.798
 1162POPC   C2B 6943   3.437   5.989   4.823
 1162POPC   C2C 6944   3.450   5.907   4.693
 1162POPC   C2D 6945   3.317   5.894   4.618
 1162POPC   C2E 6946   3.344   5.823   4.485
 1162POPC   C2F 6947   3.228   5.833   4.385
 1162POPC   C2G 6948   3.258   5.750   4.260
 1162POPC   C2H 6949   3.159   5.778   4.146
 1162POPC   C2I 6950   3.188   5.682   4.030
 1162POPC   C2J 6951   3.099   5.702   3.907
 1162POPC   C2K 6952   3.152   5.813   3.817
 1162POPC   C2L 6953   3.068   5.831   3.690
 1162POPC   C2M 6954   3.087   5.718   3.587
 1162POPC   C2N 6955   3.220   5.727   3.511
 1162POPC   C2O 6956   3.224   5.847   3.416
 1162POPC   C2P 6957   3.354   5.850   3.336
 1163POPC   CN1 6958   3.300   6.405   5.908
 1163POPC   CN2 6959   3.255   6.452   5.680
 1163POPC   CN3 6960   3.381   6.255   5.739
 1163POPC   NTM 6961   3.356   6.396   5.772
 1163POPC    CA 6962   3.480   6.477   5.769
 1163POPC    CB 6963   3.563   6.485   5.638
 1163POPC    OA 6964   3.653   6.596   5.633
 1163POPC     P 6965   3.587   6.724   5.568
 1163POPC    OB 6966   3.448   6.731   5.616
 1163POPC    OC 6967   3.672   6.843   5.575
 1163POPC    OD 6968   3.574   6.675   5.420
 1163POPC    CC 6969   3.701   6.669   5.355
 1163POPC    CD 6970   3.689   6.627   5.208
 1163POPC    OE 6971   3.814   6.582   5.149
 1163POPC   C1A 6972   3.858   6.460   5.176
 1163POPC    OF 6973   3.820   6.400   5.276
 1163POPC   C1B 6974   3.976   6.418   5.098
 1163POPC   C1C 6975   3.988   6.471   4.955
 1163POPC   C1D 6976   3.886   6.413   4.857
 1163POPC   C1E 6977   3.921   6.461   4.717
 1163POPC   C1F 6978   3.852   6.379   4.608
 1163POPC   C1G 6979   3.893   6.232   4.617
 1163POPC   C1H 6980   3.817   6.148   4.515
 1163POPC   C1I 6981   3.837   6.000   4.545
 1163POPC   C1J 6982   3.804   5.914   4.449
 1163POPC   C1K 6983   3.753   5.975   4.319
 1163POPC   C1L 6984   3.647   5.890   4.249
 1163POPC   C1M 6985   3.595   5.962   4.124
 1163POPC   C1N 6986   3.472   6.052   4.139
 1163POPC   C1O 6987   3.481   6.182   4.222
 1163POPC   C1P 6988   3.432   6.161   4.365
 1163POPC   C1Q 6989   3.407   6.292   4.438
 1163POPC   C1R 6990   3.365   6.272   4.583
 1163POPC    CE 6991   3.620   6.747   5.141
 1163POPC    OG 6992   3.590   6.751   5.000
 1163POPC   C2A 6993   3.494   6.673   4.951
 1163POPC    OH 6994   3.423   6.604   5.024
 1163POPC   C2B 6995   3.468   6.698   4.807
 1163POPC   C2C 6996   3.555   6.618   4.710
 1163POPC   C2D 6997   3.520   6.662   4.568
 1163POPC   C2E 6998   3.597   6.591   4.456
 1163POPC   C2F 6999   3.545   6.638   4.319
 1163POPC   C2G 7000   3.587   6.551   4.200
 1163POPC   C2H 7001   3.739   6.543   4.185
 1163POPC   C2I 7002   3.783   6.488   4.050
 1163POPC   C2J 7003   3.934   6.507   4.039
 1163POPC   C2K 7004   4.001   6.467   3.907
 1163POPC   C2L 7005   3.994   6.571   3.794
 1163POPC   C2M 7006   3.863   6.569   3.714
 1163POPC   C2N 7007   3.845   6.434   3.645
 1163POPC   C2O 7008   3.705   6.421   3.585
 1163POPC   C2P 7009   3.686   6.279   3.531
 1164POPC   CN1 7010   3.312   3.916   5.568
 1164POPC   CN2 7011   3.366   4.104   5.437
 1164POPC   CN3 7012   3.211   4.128   5.618
 1164POPC   NTM 7013   3.256   4.039   5.510
 1164POPC    CA 7014   3.147   4.003   5.416
 1164POPC    CB 7015   3.048   4.110   5.362
 1164POPC    OA 7016   3.113   4.230   5.319
 1164POPC     P 7017   3.027   4.359   5.347
 1164POPC    OB 7018   2.959   4.337   5.476
 1164POPC    OC 7019   3.117   4.472   5.327
 1164POPC    OD 7020   2.920   4.353   5.233
 1164POPC    CC 7021   2.972   4.387   5.105
 1164POPC    CD 7022   2.881   4.340   4.989
 1164POPC    OE 7023   2.895   4.200   4.953
 1164POPC   C1A 7024   3.007   4.149   4.903
 1164POPC    OF 7025   3.109   4.217   4.888
 1164POPC   C1B 7026   2.998   4.006   4.868
 1164POPC   C1C 7027   2.927   3.989   4.733
 1164POPC   C1D 7028   2.962   3.856   4.668
 1164POPC   C1E 7029   3.091   3.866   4.586
 1164POPC   C1F 7030   3.122   3.734   4.516
 1164POPC   C1G 7031   3.023   3.696   4.406
 1164POPC   C1H 7032   3.050   3.770   4.274
 1164POPC   C1I 7033   3.159   3.701   4.192
 1164POPC   C1J 7034   3.172   3.729   4.063
 1164POPC   C1K 7035   3.079   3.830   3.996
 1164POPC   C1L 7036   3.098   3.831   3.844
 1164POPC   C1M 7037   2.976   3.886   3.770
 1164POPC   C1N 7038   2.944   4.032   3.804
 1164POPC   C1O 7039   2.810   4.074   3.741
 1164POPC   C1P 7040   2.782   4.223   3.757
 1164POPC   C1Q 7041   2.750   4.267   3.901
 1164POPC   C1R 7042   2.607   4.232   3.940
 1164POPC    CE 7043   2.900   4.436   4.870
 1164POPC    OG 7044   2.871   4.574   4.899
 1164POPC   C2A 7045   2.855   4.652   4.792
 1164POPC    OH 7046   2.833   4.604   4.681
 1164POPC   C2B 7047   2.848   4.796   4.826
 1164POPC   C2C 7048   2.943   4.882   4.741
 1164POPC   C2D 7049   3.091   4.848   4.767
 1164POPC   C2E 7050   3.187   4.927   4.677
 1164POPC   C2F 7051   3.166   4.895   4.529
 1164POPC   C2G 7052   3.269   4.965   4.440
 1164POPC   C2H 7053   3.237   4.956   4.290
 1164POPC   C2I 7054   3.230   4.814   4.234
 1164POPC   C2J 7055   3.194   4.818   4.085
 1164POPC   C2K 7056   3.154   4.680   4.035
 1164POPC   C2L 7057   3.133   4.680   3.883
 1164POPC   C2M 7058   3.094   4.539   3.836
 1164POPC   C2N 7059   3.123   4.521   3.687
 1164POPC   C2O 7060   3.109   4.374   3.649
 1164POPC   C2P 7061   3.156   4.348   3.506
 1165POPC   CN1 7062   2.493   4.555   5.403
 1165POPC   CN2 7063   2.633   4.371   5.348
 1165POPC   CN3 7064   2.654   4.467   5.563
 1165POPC   NTM 7065   2.627   4.498   5.421
 1165POPC    CA 7066   2.735   4.584   5.367
 1165POPC    CB 7067   2.743   4.729   5.420
 1165POPC    OA 7068   2.858   4.800   5.381
 1165POPC     P 7069   2.850   4.950   5.430
 1165POPC    OB 7070   2.762   4.953   5.548
 1165POPC    OC 7071   2.985   5.007   5.431
 1165POPC    OD 7072   2.772   5.007   5.305
 1165POPC    CC 7073   2.856   5.005   5.190
 1165POPC    CD 7074   2.822   5.101   5.073
 1165POPC    OE 7075   2.903   5.221   5.057
 1165POPC   C1A 7076   3.027   5.206   5.011
 1165POPC    OF 7077   3.084   5.096   5.020
 1165POPC   C1B 7078   3.093   5.330   4.964
 1165POPC   C1C 7079   3.191   5.295   4.851
 1165POPC   C1D 7080   3.252   5.416   4.781
 1165POPC   C1E 7081   3.342   5.369   4.667
 1165POPC   C1F 7082   3.399   5.490   4.593
 1165POPC   C1G 7083   3.497   5.455   4.481
 1165POPC   C1H 7084   3.432   5.388   4.360
 1165POPC   C1I 7085   3.536   5.347   4.256
 1165POPC   C1J 7086   3.505   5.339   4.126
 1165POPC   C1K 7087   3.364   5.374   4.080
 1165POPC   C1L 7088   3.274   5.253   4.054
 1165POPC   C1M 7089   3.127   5.289   4.081
 1165POPC   C1N 7090   3.104   5.308   4.231
 1165POPC   C1O 7091   2.968   5.370   4.263
 1165POPC   C1P 7092   2.943   5.386   4.413
 1165POPC   C1Q 7093   2.927   5.251   4.484
 1165POPC   C1R 7094   2.883   5.270   4.629
 1165POPC    CE 7095   2.670   5.117   5.067
 1165POPC    OG 7096   2.606   5.006   5.001
 1165POPC   C2A 7097   2.473   5.007   4.994
 1165POPC    OH 7098   2.404   5.085   5.060
 1165POPC   C2B 7099   2.419   4.904   4.903
 1165POPC   C2C 7100   2.411   4.964   4.763
 1165POPC   C2D 7101   2.312   4.890   4.675
 1165POPC   C2E 7102   2.302   4.962   4.541
 1165POPC   C2F 7103   2.184   4.911   4.460
 1165POPC   C2G 7104   2.176   4.985   4.326
 1165POPC   C2H 7105   2.056   4.932   4.249
 1165POPC   C2I 7106   2.031   5.006   4.117
 1165POPC   C2J 7107   2.121   4.949   4.008
 1165POPC   C2K 7108   2.088   5.012   3.873
 1165POPC   C2L 7109   2.127   4.916   3.761
 1165POPC   C2M 7110   2.277   4.893   3.742
 1165POPC   C2N 7111   2.350   5.015   3.685
 1165POPC   C2O 7112   2.488   4.974   3.634
 1165POPC   C2P 7113   2.559   5.092   3.567
 1166POPC   CN1 7114   3.263   5.927   5.398
 1166POPC   CN2 7115   3.411   5.740   5.356
 1166POPC   CN3 7116   3.481   5.963   5.315
 1166POPC   NTM 7117   3.366   5.872   5.309
 1166POPC    CA 7118   3.323   5.862   5.168
 1166POPC    CB 7119   3.196   5.783   5.128
 1166POPC    OA 7120   3.075   5.842   5.174
 1166POPC     P 7121   2.979   5.741   5.248
 1166POPC    OB 7122   3.069   5.659   5.329
 1166POPC    OC 7123   2.879   5.831   5.306
 1166POPC    OD 7124   2.932   5.665   5.118
 1166POPC    CC 7125   2.814   5.720   5.059
 1166POPC    CD 7126   2.798   5.700   4.907
 1166POPC    OE 7127   2.736   5.575   4.866
 1166POPC   C1A 7128   2.603   5.572   4.859
 1166POPC    OF 7129   2.534   5.668   4.897
 1166POPC   C1B 7130   2.552   5.446   4.803
 1166POPC   C1C 7131   2.518   5.465   4.655
 1166POPC   C1D 7132   2.475   5.334   4.589
 1166POPC   C1E 7133   2.416   5.364   4.451
 1166POPC   C1F 7134   2.265   5.337   4.450
 1166POPC   C1G 7135   2.189   5.396   4.330
 1166POPC   C1H 7136   2.255   5.368   4.195
 1166POPC   C1I 7137   2.151   5.336   4.088
 1166POPC   C1J 7138   2.152   5.393   3.968
 1166POPC   C1K 7139   2.254   5.501   3.934
 1166POPC   C1L 7140   2.280   5.515   3.783
 1166POPC   C1M 7141   2.376   5.413   3.722
 1166POPC   C1N 7142   2.525   5.447   3.734
 1166POPC   C1O 7143   2.590   5.395   3.863
 1166POPC   C1P 7144   2.616   5.506   3.964
 1166POPC   C1Q 7145   2.637   5.445   4.102
 1166POPC   C1R 7146   2.656   5.552   4.209
 1166POPC    CE 7147   2.934   5.734   4.842
 1166POPC    OG 7148   2.940   5.743   4.699
 1166POPC   C2A 7149   2.886   5.850   4.640
 1166POPC    OH 7150   2.866   5.954   4.703
 1166POPC   C2B 7151   2.884   5.831   4.494
 1166POPC   C2C 7152   2.776   5.909   4.418
 1166POPC   C2D 7153   2.798   5.880   4.270
 1166POPC   C2E 7154   2.720   5.974   4.178
 1166POPC   C2F 7155   2.761   5.950   4.033
 1166POPC   C2G 7156   2.709   6.063   3.944
 1166POPC   C2H 7157   2.755   6.045   3.799
 1166POPC   C2I 7158   2.704   6.160   3.711
 1166POPC   C2J 7159   2.769   6.163   3.572
 1166POPC   C2K 7160   2.693   6.087   3.462
 1166POPC   C2L 7161   2.708   5.934   3.465
 1166POPC   C2M 7162   2.636   5.872   3.346
 1166POPC   C2N 7163   2.626   5.720   3.360
 1166POPC   C2O 7164   2.541   5.662   3.248
 1166POPC   C2P 7165   2.520   5.511   3.266
 1167POPC   CN1 7166   2.602  -0.261   5.147
 1167POPC   CN2 7167   2.820  -0.359   5.182
 1167POPC   CN3 7168   2.624  -0.487   5.202
 1167POPC   NTM 7169   2.681  -0.354   5.228
 1167POPC    CA 7170   2.673  -0.326   5.374
 1167POPC    CB 7171   2.706  -0.185   5.429
 1167POPC    OA 7172   2.839  -0.137   5.411
 1167POPC     P 7173   2.863   0.012   5.460
 1167POPC    OB 7174   2.767   0.035   5.569
 1167POPC    OC 7175   3.007   0.036   5.474
 1167POPC    OD 7176   2.805   0.086   5.333
 1167POPC    CC 7177   2.894   0.078   5.221
 1167POPC    CD 7178   2.826   0.121   5.089
 1167POPC    OE 7179   2.894   0.080   4.968
 1167POPC   C1A 7180   2.881  -0.046   4.925
 1167POPC    OF 7181   2.822  -0.127   4.996
 1167POPC   C1B 7182   2.935  -0.079   4.791
 1167POPC   C1C 7183   3.009   0.035   4.720
 1167POPC   C1D 7184   3.048  -0.007   4.578
 1167POPC   C1E 7185   3.123   0.108   4.512
 1167POPC   C1F 7186   3.184   0.067   4.377
 1167POPC   C1G 7187   3.080   0.050   4.266
 1167POPC   C1H 7188   3.151   0.029   4.132
 1167POPC   C1I 7189   3.051   0.043   4.017
 1167POPC   C1J 7190   3.088   0.042   3.889
 1167POPC   C1K 7191   3.232   0.023   3.842
 1167POPC   C1L 7192   3.254  -0.116   3.780
 1167POPC   C1M 7193   3.299  -0.219   3.885
 1167POPC   C1N 7194   3.217  -0.349   3.879
 1167POPC   C1O 7195   3.077  -0.334   3.938
 1167POPC   C1P 7196   3.075  -0.330   4.091
 1167POPC   C1Q 7197   2.937  -0.292   4.144
 1167POPC   C1R 7198   2.936  -0.284   4.297
 1167POPC    CE 7199   2.802   0.273   5.096
 1167POPC    OG 7200   2.663   0.310   5.104
 1167POPC   C2A 7201   2.590   0.348   4.998
 1167POPC    OH 7202   2.469   0.358   5.017
 1167POPC   C2B 7203   2.658   0.372   4.867
 1167POPC   C2C 7204   2.576   0.329   4.745
 1167POPC   C2D 7205   2.668   0.333   4.623
 1167POPC   C2E 7206   2.594   0.288   4.497
 1167POPC   C2F 7207   2.694   0.265   4.383
 1167POPC   C2G 7208   2.621   0.221   4.256
 1167POPC   C2H 7209   2.715   0.180   4.143
 1167POPC   C2I 7210   2.795   0.297   4.085
 1167POPC   C2J 7211   2.728   0.376   3.973
 1167POPC   C2K 7212   2.822   0.491   3.934
 1167POPC   C2L 7213   2.794   0.551   3.796
 1167POPC   C2M 7214   2.831   0.458   3.681
 1167POPC   C2N 7215   2.982   0.431   3.670
 1167POPC   C2O 7216   3.011   0.331   3.558
 1167POPC   C2P 7217   3.161   0.300   3.550
 1168POPC   CN1 7218   2.440   3.631   5.075
 1168POPC   CN2 7219   2.610   3.482   5.000
 1168POPC   CN3 7220   2.607   3.705   4.921
 1168POPC   NTM 7221   2.582   3.620   5.038
 1168POPC    CA 7222   2.670   3.657   5.152
 1168POPC    CB 7223   2.686   3.806   5.190
 1168POPC    OA 7224   2.563   3.872   5.218
 1168POPC     P 7225   2.576   4.028   5.198
 1168POPC    OB 7226   2.458   4.091   5.259
 1168POPC    OC 7227   2.711   4.064   5.243
 1168POPC    OD 7228   2.562   4.026   5.041
 1168POPC    CC 7229   2.427   4.051   4.998
 1168POPC    CD 7230   2.396   4.031   4.849
 1168POPC    OE 7231   2.374   3.894   4.803
 1168POPC   C1A 7232   2.256   3.835   4.828
 1168POPC    OF 7233   2.195   3.866   4.930
 1168POPC   C1B 7234   2.240   3.707   4.755
 1168POPC   C1C 7235   2.180   3.725   4.616
 1168POPC   C1D 7236   2.169   3.588   4.547
 1168POPC   C1E 7237   2.091   3.597   4.416
 1168POPC   C1F 7238   2.171   3.634   4.292
 1168POPC   C1G 7239   2.260   3.521   4.238
 1168POPC   C1H 7240   2.321   3.570   4.107
 1168POPC   C1I 7241   2.405   3.466   4.034
 1168POPC   C1J 7242   2.408   3.463   3.901
 1168POPC   C1K 7243   2.327   3.563   3.817
 1168POPC   C1L 7244   2.412   3.681   3.767
 1168POPC   C1M 7245   2.327   3.795   3.710
 1168POPC   C1N 7246   2.231   3.858   3.813
 1168POPC   C1O 7247   2.304   3.930   3.927
 1168POPC   C1P 7248   2.212   3.944   4.048
 1168POPC   C1Q 7249   2.292   3.990   4.170
 1168POPC   C1R 7250   2.211   3.984   4.298
 1168POPC    CE 7251   2.505   4.106   4.771
 1168POPC    OG 7252   2.483   4.247   4.755
 1168POPC   C2A 7253   2.572   4.309   4.677
 1168POPC    OH 7254   2.676   4.254   4.643
 1168POPC   C2B 7255   2.532   4.447   4.643
 1168POPC   C2C 7256   2.560   4.474   4.495
 1168POPC   C2D 7257   2.496   4.605   4.447
 1168POPC   C2E 7258   2.511   4.615   4.295
 1168POPC   C2F 7259   2.424   4.727   4.238
 1168POPC   C2G 7260   2.424   4.729   4.085
 1168POPC   C2H 7261   2.544   4.800   4.024
 1168POPC   C2I 7262   2.532   4.952   4.040
 1168POPC   C2J 7263   2.656   5.022   3.985
 1168POPC   C2K 7264   2.747   5.088   4.090
 1168POPC   C2L 7265   2.831   4.992   4.175
 1168POPC   C2M 7266   2.761   4.947   4.304
 1168POPC   C2N 7267   2.838   4.837   4.377
 1168POPC   C2O 7268   2.858   4.711   4.291
 1168POPC   C2P 7269   2.930   4.601   4.369
 1169POPC   CN1 7270   2.325   5.348   5.182
 1169POPC   CN2 7271   2.131   5.216   5.239
 1169POPC   CN3 7272   2.119   5.394   5.079
 1169POPC   NTM 7273   2.180   5.350   5.205
 1169POPC    CA 7274   2.159   5.449   5.315
 1169POPC    CB 7275   2.019   5.477   5.373
 1169POPC    OA 7276   1.925   5.513   5.273
 1169POPC     P 7277   1.778   5.502   5.327
 1169POPC    OB 7278   1.766   5.357   5.347
 1169POPC    OC 7279   1.770   5.600   5.436
 1169POPC    OD 7280   1.708   5.552   5.195
 1169POPC    CC 7281   1.730   5.460   5.088
 1169POPC    CD 7282   1.630   5.464   4.972
 1169POPC    OE 7283   1.668   5.379   4.860
 1169POPC   C1A 7284   1.673   5.247   4.870
 1169POPC    OF 7285   1.665   5.189   4.979
 1169POPC   C1B 7286   1.692   5.183   4.739
 1169POPC   C1C 7287   1.757   5.045   4.748
 1169POPC   C1D 7288   1.731   4.971   4.616
 1169POPC   C1E 7289   1.797   5.043   4.499
 1169POPC   C1F 7290   1.734   5.000   4.367
 1169POPC   C1G 7291   1.608   5.078   4.331
 1169POPC   C1H 7292   1.558   5.042   4.191
 1169POPC   C1I 7293   1.656   5.080   4.079
 1169POPC   C1J 7294   1.609   5.122   3.962
 1169POPC   C1K 7295   1.457   5.139   3.942
 1169POPC   C1L 7296   1.421   5.236   3.829
 1169POPC   C1M 7297   1.468   5.379   3.856
 1169POPC   C1N 7298   1.393   5.446   3.971
 1169POPC   C1O 7299   1.484   5.532   4.059
 1169POPC   C1P 7300   1.580   5.442   4.138
 1169POPC   C1Q 7301   1.673   5.520   4.231
 1169POPC   C1R 7302   1.769   5.426   4.305
 1169POPC    CE 7303   1.623   5.611   4.923
 1169POPC    OG 7304   1.495   5.655   4.873
 1169POPC   C2A 7305   1.443   5.633   4.752
 1169POPC    OH 7306   1.326   5.667   4.738
 1169POPC   C2B 7307   1.525   5.574   4.642
 1169POPC   C2C 7308   1.450   5.472   4.556
 1169POPC   C2D 7309   1.355   5.537   4.455
 1169POPC   C2E 7310   1.237   5.446   4.419
 1169POPC   C2F 7311   1.279   5.317   4.348
 1169POPC   C2G 7312   1.159   5.223   4.333
 1169POPC   C2H 7313   1.208   5.093   4.269
 1169POPC   C2I 7314   1.105   4.980   4.270
 1169POPC   C2J 7315   1.166   4.854   4.208
 1169POPC   C2K 7316   1.185   4.871   4.057
 1169POPC   C2L 7317   1.285   4.771   4.000
 1169POPC   C2M 7318   1.296   4.789   3.848
 1169POPC   C2N 7319   1.411   4.707   3.790
 1169POPC   C2O 7320   1.547   4.772   3.811
 1169POPC   C2P 7321   1.577   4.875   3.701
 1170POPC   CN1 7322   1.735   6.093   5.182
 1170POPC   CN2 7323   1.836   5.886   5.134
 1170POPC   CN3 7324   1.876   6.074   4.991
 1170POPC   NTM 7325   1.857   6.032   5.130
 1170POPC    CA 7326   1.970   6.077   5.216
 1170POPC    CB 7327   2.114   6.031   5.184
 1170POPC    OA 7328   2.123   5.889   5.178
 1170POPC     P 7329   2.267   5.835   5.152
 1170POPC    OB 7330   2.350   5.919   5.239
 1170POPC    OC 7331   2.253   5.691   5.172
 1170POPC    OD 7332   2.270   5.873   4.999
 1170POPC    CC 7333   2.203   5.777   4.917
 1170POPC    CD 7334   2.177   5.828   4.774
 1170POPC    OE 7335   2.074   5.756   4.699
 1170POPC   C1A 7336   1.946   5.779   4.724
 1170POPC    OF 7337   1.908   5.815   4.836
 1170POPC   C1B 7338   1.856   5.735   4.616
 1170POPC   C1C 7339   1.841   5.845   4.510
 1170POPC   C1D 7340   1.713   5.821   4.429
 1170POPC   C1E 7341   1.708   5.906   4.303
 1170POPC   C1F 7342   1.576   5.881   4.229
 1170POPC   C1G 7343   1.570   5.962   4.099
 1170POPC   C1H 7344   1.436   5.940   4.028
 1170POPC   C1I 7345   1.417   6.038   3.912
 1170POPC   C1J 7346   1.424   5.996   3.786
 1170POPC   C1K 7347   1.452   5.849   3.754
 1170POPC   C1L 7348   1.534   5.840   3.626
 1170POPC   C1M 7349   1.571   5.697   3.587
 1170POPC   C1N 7350   1.669   5.629   3.683
 1170POPC   C1O 7351   1.805   5.698   3.693
 1170POPC   C1P 7352   1.902   5.614   3.776
 1170POPC   C1Q 7353   1.865   5.604   3.924
 1170POPC   C1R 7354   1.904   5.730   4.002
 1170POPC    CE 7355   2.315   5.835   4.705
 1170POPC    OG 7356   2.313   5.874   4.566
 1170POPC   C2A 7357   2.282   5.779   4.478
 1170POPC    OH 7358   2.290   5.660   4.507
 1170POPC   C2B 7359   2.265   5.828   4.339
 1170POPC   C2C 7360   2.389   5.790   4.258
 1170POPC   C2D 7361   2.371   5.802   4.106
 1170POPC   C2E 7362   2.364   5.946   4.058
 1170POPC   C2F 7363   2.356   5.959   3.906
 1170POPC   C2G 7364   2.229   5.896   3.849
 1170POPC   C2H 7365   2.205   5.938   3.704
 1170POPC   C2I 7366   2.305   5.875   3.606
 1170POPC   C2J 7367   2.281   5.928   3.464
 1170POPC   C2K 7368   2.144   5.894   3.404
 1170POPC   C2L 7369   2.135   5.756   3.338
 1170POPC   C2M 7370   2.090   5.643   3.430
 1170POPC   C2N 7371   2.035   5.527   3.347
 1170POPC   C2O 7372   1.969   5.422   3.436
 1170POPC   C2P 7373   1.879   5.331   3.352
 1171POPC   CN1 7374   1.693   0.085   5.430
 1171POPC   CN2 7375   1.747   0.310   5.486
 1171POPC   CN3 7376   1.529   0.250   5.404
 1171POPC   NTM 7377   1.673   0.225   5.391
 1171POPC    CA 7378   1.714   0.255   5.252
 1171POPC    CB 7379   1.829   0.175   5.186
 1171POPC    OA 7380   1.951   0.163   5.259
 1171POPC     P 7381   2.016   0.020   5.242
 1171POPC    OB 7382   2.141   0.025   5.319
 1171POPC    OC 7383   1.913  -0.083   5.263
 1171POPC    OD 7384   2.041   0.026   5.086
 1171POPC    CC 7385   2.176   0.054   5.050
 1171POPC    CD 7386   2.203   0.028   4.901
 1171POPC    OE 7387   2.344   0.025   4.866
 1171POPC   C1A 7388   2.406  -0.093   4.878
 1171POPC    OF 7389   2.372  -0.171   4.967
 1171POPC   C1B 7390   2.532  -0.105   4.800
 1171POPC   C1C 7391   2.514  -0.089   4.648
 1171POPC   C1D 7392   2.410  -0.184   4.589
 1171POPC   C1E 7393   2.398  -0.163   4.438
 1171POPC   C1F 7394   2.270  -0.227   4.383
 1171POPC   C1G 7395   2.267  -0.211   4.231
 1171POPC   C1H 7396   2.132  -0.244   4.166
 1171POPC   C1I 7397   2.087  -0.389   4.183
 1171POPC   C1J 7398   2.021  -0.451   4.085
 1171POPC   C1K 7399   1.991  -0.377   3.955
 1171POPC   C1L 7400   1.871  -0.438   3.881
 1171POPC   C1M 7401   1.834  -0.366   3.750
 1171POPC   C1N 7402   1.739  -0.246   3.760
 1171POPC   C1O 7403   1.806  -0.111   3.786
 1171POPC   C1P 7404   1.809  -0.078   3.936
 1171POPC   C1Q 7405   1.898   0.041   3.968
 1171POPC   C1R 7406   1.903   0.057   4.120
 1171POPC    CE 7407   2.120   0.129   4.820
 1171POPC    OG 7408   2.112   0.095   4.680
 1171POPC   C2A 7409   2.109   0.194   4.593
 1171POPC    OH 7410   2.091   0.310   4.629
 1171POPC   C2B 7411   2.116   0.147   4.452
 1171POPC   C2C 7412   2.198   0.240   4.362
 1171POPC   C2D 7413   2.215   0.173   4.225
 1171POPC   C2E 7414   2.284   0.260   4.121
 1171POPC   C2F 7415   2.301   0.190   3.986
 1171POPC   C2G 7416   2.384   0.062   3.997
 1171POPC   C2H 7417   2.422   0.001   3.861
 1171POPC   C2I 7418   2.520   0.090   3.786
 1171POPC   C2J 7419   2.563   0.026   3.654
 1171POPC   C2K 7420   2.644   0.123   3.568
 1171POPC   C2L 7421   2.564   0.244   3.514
 1171POPC   C2M 7422   2.457   0.206   3.411
 1171POPC   C2N 7423   2.316   0.225   3.466
 1171POPC   C2O 7424   2.211   0.178   3.366
 1171POPC   C2P 7425   2.071   0.192   3.424
 1172POPC   CN1 7426   5.110   4.642   2.082
 1172POPC   CN2 7427   5.291   4.781   2.122
 1172POPC   CN3 7428   5.137   4.847   1.956
 1172POPC   NTM 7429   5.206   4.731   2.016
 1172POPC    CA 7430   5.291   4.661   1.917
 1172POPC    CB 7431   5.226   4.577   1.805
 1172POPC    OA 7432   5.133   4.649   1.725
 1172POPC     P 7433   5.001   4.569   1.699
 1172POPC    OB 7434   4.927   4.638   1.594
 1172POPC    OC 7435   5.026   4.424   1.707
 1172POPC    OD 7436   4.940   4.609   1.837
 1172POPC    CC 7437   4.803   4.575   1.837
 1172POPC    CD 7438   4.740   4.555   1.976
 1172POPC    OE 7439   4.630   4.461   1.971
 1172POPC   C1A 7440   4.526   4.482   1.890
 1172POPC    OF 7441   4.493   4.597   1.861
 1172POPC   C1B 7442   4.447   4.359   1.865
 1172POPC   C1C 7443   4.301   4.364   1.913
 1172POPC   C1D 7444   4.283   4.356   2.065
 1172POPC   C1E 7445   4.307   4.492   2.131
 1172POPC   C1F 7446   4.293   4.484   2.282
 1172POPC   C1G 7447   4.404   4.403   2.350
 1172POPC   C1H 7448   4.372   4.404   2.498
 1172POPC   C1I 7449   4.473   4.330   2.583
 1172POPC   C1J 7450   4.489   4.370   2.709
 1172POPC   C1K 7451   4.412   4.489   2.767
 1172POPC   C1L 7452   4.469   4.541   2.900
 1172POPC   C1M 7453   4.590   4.635   2.886
 1172POPC   C1N 7454   4.721   4.565   2.851
 1172POPC   C1O 7455   4.821   4.662   2.788
 1172POPC   C1P 7456   4.937   4.588   2.721
 1172POPC   C1Q 7457   4.892   4.499   2.605
 1172POPC   C1R 7458   4.853   4.577   2.479
 1172POPC    CE 7459   4.716   4.692   2.045
 1172POPC    OG 7460   4.834   4.766   2.081
 1172POPC   C2A 7461   4.836   4.877   2.156
 1172POPC    OH 7462   4.948   4.918   2.188
 1172POPC   C2B 7463   4.709   4.925   2.216
 1172POPC   C2C 7464   4.710   4.894   2.366
 1172POPC   C2D 7465   4.569   4.901   2.427
 1172POPC   C2E 7466   4.570   4.874   2.578
 1172POPC   C2F 7467   4.644   4.985   2.654
 1172POPC   C2G 7468   4.601   4.995   2.800
 1172POPC   C2H 7469   4.611   5.140   2.845
 1172POPC   C2I 7470   4.530   5.169   2.971
 1172POPC   C2J 7471   4.497   5.318   2.979
 1172POPC   C2K 7472   4.469   5.363   3.122
 1172POPC   C2L 7473   4.597   5.353   3.204
 1172POPC   C2M 7474   4.566   5.313   3.348
 1172POPC   C2N 7475   4.678   5.225   3.405
 1172POPC   C2O 7476   4.691   5.093   3.328
 1172POPC   C2P 7477   4.802   5.004   3.385
 1173POPC   CN1 7478   5.382   2.433   1.573
 1173POPC   CN2 7479   5.483   2.571   1.407
 1173POPC   CN3 7480   5.263   2.620   1.483
 1173POPC   NTM 7481   5.356   2.511   1.451
 1173POPC    CA 7482   5.306   2.427   1.339
 1173POPC    CB 7483   5.197   2.320   1.365
 1173POPC    OA 7484   5.079   2.372   1.424
 1173POPC     P 7485   4.991   2.263   1.496
 1173POPC    OB 7486   4.862   2.322   1.533
 1173POPC    OC 7487   5.008   2.132   1.431
 1173POPC    OD 7488   5.083   2.256   1.623
 1173POPC    CC 7489   5.007   2.227   1.740
 1173POPC    CD 7490   5.092   2.238   1.867
 1173POPC    OE 7491   5.048   2.156   1.979
 1173POPC   C1A 7492   5.098   2.033   1.986
 1173POPC    OF 7493   5.175   1.994   1.897
 1173POPC   C1B 7494   5.056   1.952   2.102
 1173POPC   C1C 7495   5.069   1.802   2.073
 1173POPC   C1D 7496   5.050   1.717   2.198
 1173POPC   C1E 7497   5.058   1.568   2.162
 1173POPC   C1F 7498   5.035   1.481   2.286
 1173POPC   C1G 7499   5.034   1.333   2.249
 1173POPC   C1H 7500   5.025   1.239   2.370
 1173POPC   C1I 7501   5.146   1.256   2.463
 1173POPC   C1J 7502   5.147   1.208   2.586
 1173POPC   C1K 7503   5.034   1.122   2.644
 1173POPC   C1L 7504   4.996   1.168   2.785
 1173POPC   C1M 7505   4.886   1.274   2.778
 1173POPC   C1N 7506   4.893   1.377   2.891
 1173POPC   C1O 7507   5.005   1.479   2.871
 1173POPC   C1P 7508   4.986   1.562   2.743
 1173POPC   C1Q 7509   5.103   1.657   2.721
 1173POPC   C1R 7510   5.086   1.736   2.591
 1173POPC    CE 7511   5.123   2.387   1.889
 1173POPC    OG 7512   5.011   2.477   1.888
 1173POPC   C2A 7513   5.037   2.600   1.846
 1173POPC    OH 7514   5.142   2.626   1.787
 1173POPC   C2B 7515   4.919   2.690   1.856
 1173POPC   C2C 7516   4.903   2.766   1.989
 1173POPC   C2D 7517   4.884   2.676   2.111
 1173POPC   C2E 7518   4.807   2.747   2.223
 1173POPC   C2F 7519   4.802   2.661   2.350
 1173POPC   C2G 7520   4.716   2.725   2.459
 1173POPC   C2H 7521   4.736   2.653   2.593
 1173POPC   C2I 7522   4.648   2.708   2.705
 1173POPC   C2J 7523   4.689   2.660   2.845
 1173POPC   C2K 7524   4.661   2.512   2.873
 1173POPC   C2L 7525   4.716   2.472   3.010
 1173POPC   C2M 7526   4.701   2.322   3.033
 1173POPC   C2N 7527   4.777   2.277   3.158
 1173POPC   C2O 7528   4.775   2.124   3.170
 1173POPC   C2P 7529   4.861   2.078   3.287
 1174POPC   CN1 7530   4.018   3.021   1.069
 1174POPC   CN2 7531   3.901   3.175   1.210
 1174POPC   CN3 7532   4.130   3.220   1.154
 1174POPC   NTM 7533   4.032   3.114   1.182
 1174POPC    CA 7534   4.071   3.043   1.305
 1174POPC    CB 7535   4.187   2.941   1.310
 1174POPC    OA 7536   4.315   2.997   1.285
 1174POPC     P 7537   4.425   2.884   1.286
 1174POPC    OB 7538   4.370   2.774   1.206
 1174POPC    OC 7539   4.554   2.947   1.258
 1174POPC    OD 7540   4.418   2.840   1.438
 1174POPC    CC 7541   4.477   2.938   1.523
 1174POPC    CD 7542   4.427   2.941   1.669
 1174POPC    OE 7543   4.440   3.071   1.735
 1174POPC   C1A 7544   4.558   3.126   1.759
 1174POPC    OF 7545   4.662   3.066   1.732
 1174POPC   C1B 7546   4.550   3.263   1.816
 1174POPC   C1C 7547   4.546   3.265   1.970
 1174POPC   C1D 7548   4.677   3.215   2.032
 1174POPC   C1E 7549   4.680   3.245   2.182
 1174POPC   C1F 7550   4.587   3.157   2.265
 1174POPC   C1G 7551   4.572   3.218   2.405
 1174POPC   C1H 7552   4.486   3.128   2.493
 1174POPC   C1I 7553   4.434   3.203   2.616
 1174POPC   C1J 7554   4.389   3.132   2.718
 1174POPC   C1K 7555   4.393   2.979   2.711
 1174POPC   C1L 7556   4.266   2.915   2.768
 1174POPC   C1M 7557   4.146   2.937   2.676
 1174POPC   C1N 7558   4.148   2.844   2.555
 1174POPC   C1O 7559   4.087   2.908   2.430
 1174POPC   C1P 7560   4.194   2.973   2.343
 1174POPC   C1Q 7561   4.136   3.020   2.210
 1174POPC   C1R 7562   4.246   3.066   2.115
 1174POPC    CE 7563   4.483   2.818   1.744
 1174POPC    OG 7564   4.404   2.700   1.727
 1174POPC   C2A 7565   4.412   2.595   1.809
 1174POPC    OH 7566   4.312   2.525   1.815
 1174POPC   C2B 7567   4.528   2.577   1.899
 1174POPC   C2C 7568   4.546   2.427   1.928
 1174POPC   C2D 7569   4.636   2.400   2.049
 1174POPC   C2E 7570   4.618   2.256   2.096
 1174POPC   C2F 7571   4.693   2.234   2.227
 1174POPC   C2G 7572   4.653   2.100   2.291
 1174POPC   C2H 7573   4.725   2.086   2.424
 1174POPC   C2I 7574   4.683   1.963   2.503
 1174POPC   C2J 7575   4.760   1.962   2.636
 1174POPC   C2K 7576   4.717   1.850   2.732
 1174POPC   C2L 7577   4.572   1.864   2.779
 1174POPC   C2M 7578   4.546   1.986   2.868
 1174POPC   C2N 7579   4.397   1.991   2.904
 1174POPC   C2O 7580   4.365   2.111   2.993
 1174POPC   C2P 7581   4.216   2.115   3.026
 1175POPC   CN1 7582   5.313   4.166   1.976
 1175POPC   CN2 7583   5.354   4.017   1.793
 1175POPC   CN3 7584   5.406   4.247   1.771
 1175POPC   NTM 7585   5.309   4.152   1.829
 1175POPC    CA 7586   5.174   4.180   1.775
 1175POPC    CB 7587   5.049   4.113   1.837
 1175POPC    OA 7588   5.060   3.971   1.838
 1175POPC     P 7589   4.991   3.903   1.962
 1175POPC    OB 7590   4.884   3.989   2.013
 1175POPC    OC 7591   4.977   3.759   1.939
 1175POPC    OD 7592   5.111   3.926   2.062
 1175POPC    CC 7593   5.092   3.837   2.172
 1175POPC    CD 7594   5.186   3.866   2.289
 1175POPC    OE 7595   5.193   3.758   2.385
 1175POPC   C1A 7596   5.293   3.757   2.473
 1175POPC    OF 7597   5.382   3.842   2.467
 1175POPC   C1B 7598   5.286   3.651   2.575
 1175POPC   C1C 7599   5.210   3.701   2.698
 1175POPC   C1D 7600   5.232   3.608   2.817
 1175POPC   C1E 7601   5.145   3.652   2.935
 1175POPC   C1F 7602   5.175   3.570   3.060
 1175POPC   C1G 7603   5.063   3.589   3.162
 1175POPC   C1H 7604   5.095   3.527   3.298
 1175POPC   C1I 7605   5.194   3.612   3.378
 1175POPC   C1J 7606   5.188   3.611   3.510
 1175POPC   C1K 7607   5.084   3.523   3.580
 1175POPC   C1L 7608   5.024   3.584   3.708
 1175POPC   C1M 7609   4.912   3.685   3.682
 1175POPC   C1N 7610   4.962   3.826   3.645
 1175POPC   C1O 7611   4.849   3.918   3.599
 1175POPC   C1P 7612   4.788   3.876   3.464
 1175POPC   C1Q 7613   4.881   3.905   3.346
 1175POPC   C1R 7614   4.813   3.866   3.214
 1175POPC    CE 7615   5.137   4.001   2.344
 1175POPC    OG 7616   5.007   4.000   2.403
 1175POPC   C2A 7617   4.950   4.118   2.425
 1175POPC    OH 7618   4.995   4.221   2.376
 1175POPC   C2B 7619   4.828   4.107   2.508
 1175POPC   C2C 7620   4.863   4.112   2.657
 1175POPC   C2D 7621   4.735   4.112   2.740
 1175POPC   C2E 7622   4.755   4.135   2.890
 1175POPC   C2F 7623   4.615   4.155   2.947
 1175POPC   C2G 7624   4.603   4.178   3.098
 1175POPC   C2H 7625   4.456   4.210   3.126
 1175POPC   C2I 7626   4.420   4.208   3.275
 1175POPC   C2J 7627   4.423   4.066   3.330
 1175POPC   C2K 7628   4.395   4.063   3.480
 1175POPC   C2L 7629   4.414   3.920   3.531
 1175POPC   C2M 7630   4.425   3.916   3.683
 1175POPC   C2N 7631   4.492   3.785   3.725
 1175POPC   C2O 7632   4.519   3.785   3.875
 1175POPC   C2P 7633   4.607   3.667   3.918
 1176POPC   CN1 7634   5.272   1.799   1.468
 1176POPC   CN2 7635   5.112   1.873   1.628
 1176POPC   CN3 7636   5.343   1.871   1.685
 1176POPC   NTM 7637   5.238   1.799   1.611
 1176POPC    CA 7638   5.216   1.663   1.667
 1176POPC    CB 7639   5.325   1.555   1.646
 1176POPC    OA 7640   5.450   1.589   1.703
 1176POPC     P 7641   5.570   1.545   1.613
 1176POPC    OB 7642   5.537   1.414   1.557
 1176POPC    OC 7643   5.598   1.660   1.527
 1176POPC    OD 7644   5.681   1.534   1.724
 1176POPC    CC 7645   5.657   1.419   1.805
 1176POPC    CD 7646   5.770   1.383   1.901
 1176POPC    OE 7647   5.765   1.246   1.947
 1176POPC   C1A 7648   5.836   1.157   1.880
 1176POPC    OF 7649   5.898   1.185   1.777
 1176POPC   C1B 7650   5.826   1.022   1.939
 1176POPC   C1C 7651   5.916   1.014   2.061
 1176POPC   C1D 7652   5.893   0.881   2.132
 1176POPC   C1E 7653   5.952   0.881   2.273
 1176POPC   C1F 7654   5.882   0.979   2.368
 1176POPC   C1G 7655   5.934   0.958   2.510
 1176POPC   C1H 7656   5.862   1.047   2.612
 1176POPC   C1I 7657   5.945   1.168   2.655
 1176POPC   C1J 7658   5.938   1.204   2.783
 1176POPC   C1K 7659   5.849   1.123   2.878
 1176POPC   C1L 7660   5.926   1.069   2.999
 1176POPC   C1M 7661   5.960   1.176   3.103
 1176POPC   C1N 7662   5.835   1.222   3.179
 1176POPC   C1O 7663   5.855   1.360   3.243
 1176POPC   C1P 7664   5.872   1.469   3.137
 1176POPC   C1Q 7665   5.747   1.478   3.048
 1176POPC   C1R 7666   5.773   1.562   2.924
 1176POPC    CE 7667   5.783   1.492   2.010
 1176POPC    OG 7668   5.662   1.545   2.068
 1176POPC   C2A 7669   5.674   1.659   2.136
 1176POPC    OH 7670   5.778   1.724   2.131
 1176POPC   C2B 7671   5.548   1.708   2.197
 1176POPC   C2C 7672   5.535   1.674   2.346
 1176POPC   C2D 7673   5.628   1.754   2.437
 1176POPC   C2E 7674   5.553   1.869   2.507
 1176POPC   C2F 7675   5.464   1.821   2.623
 1176POPC   C2G 7676   5.538   1.817   2.757
 1176POPC   C2H 7677   5.444   1.775   2.871
 1176POPC   C2I 7678   5.512   1.789   3.008
 1176POPC   C2J 7679   5.442   1.708   3.117
 1176POPC   C2K 7680   5.523   1.713   3.246
 1176POPC   C2L 7681   5.469   1.618   3.354
 1176POPC   C2M 7682   5.536   1.638   3.490
 1176POPC   C2N 7683   5.687   1.609   3.490
 1176POPC   C2O 7684   5.747   1.632   3.629
 1176POPC   C2P 7685   5.898   1.604   3.629
 1177POPC   CN1 7686   5.839   1.802   1.838
 1177POPC   CN2 7687   6.011   1.911   1.718
 1177POPC   CN3 7688   5.933   1.695   1.647
 1177POPC   NTM 7689   5.893   1.824   1.703
 1177POPC    CA 7690   5.781   1.888   1.630
 1177POPC    CB 7691   5.804   1.961   1.496
 1177POPC    OA 7692   5.723   2.077   1.483
 1177POPC     P 7693   5.807   2.206   1.449
 1177POPC    OB 7694   5.916   2.165   1.360
 1177POPC    OC 7695   5.717   2.320   1.423
 1177POPC    OD 7696   5.873   2.227   1.591
 1177POPC    CC 7697   5.786   2.286   1.689
 1177POPC    CD 7698   5.829   2.240   1.829
 1177POPC    OE 7699   5.728   2.244   1.932
 1177POPC   C1A 7700   5.652   2.136   1.944
 1177POPC    OF 7701   5.649   2.049   1.857
 1177POPC   C1B 7702   5.579   2.128   2.072
 1177POPC   C1C 7703   5.466   2.229   2.079
 1177POPC   C1D 7704   5.381   2.192   2.199
 1177POPC   C1E 7705   5.276   2.299   2.227
 1177POPC   C1F 7706   5.183   2.244   2.334
 1177POPC   C1G 7707   5.092   2.354   2.389
 1177POPC   C1H 7708   5.016   2.291   2.504
 1177POPC   C1I 7709   4.963   2.397   2.600
 1177POPC   C1J 7710   4.951   2.363   2.727
 1177POPC   C1K 7711   4.987   2.221   2.767
 1177POPC   C1L 7712   5.068   2.220   2.896
 1177POPC   C1M 7713   5.144   2.088   2.907
 1177POPC   C1N 7714   5.277   2.105   2.981
 1177POPC   C1O 7715   5.373   2.205   2.913
 1177POPC   C1P 7716   5.405   2.169   2.767
 1177POPC   C1Q 7717   5.495   2.274   2.702
 1177POPC   C1R 7718   5.515   2.243   2.554
 1177POPC    CE 7719   5.967   2.300   1.862
 1177POPC    OG 7720   6.013   2.287   1.999
 1177POPC   C2A 7721   6.054   2.169   2.045
 1177POPC    OH 7722   6.080   2.076   1.967
 1177POPC   C2B 7723   6.085   2.170   2.190
 1177POPC   C2C 7724   5.965   2.134   2.279
 1177POPC   C2D 7725   6.007   2.143   2.426
 1177POPC   C2E 7726   5.894   2.111   2.524
 1177POPC   C2F 7727   5.945   2.112   2.669
 1177POPC   C2G 7728   5.829   2.099   2.767
 1177POPC   C2H 7729   5.873   2.093   2.914
 1177POPC   C2I 7730   5.749   2.104   3.004
 1177POPC   C2J 7731   5.779   2.082   3.152
 1177POPC   C2K 7732   5.651   2.107   3.234
 1177POPC   C2L 7733   5.670   2.072   3.383
 1177POPC   C2M 7734   5.546   2.103   3.467
 1177POPC   C2N 7735   5.424   2.020   3.426
 1177POPC   C2O 7736   5.305   2.041   3.520
 1177POPC   C2P 7737   5.188   1.951   3.479
 1178POPC   CN1 7738   4.936   3.172   1.230
 1178POPC   CN2 7739   5.078   3.368   1.209
 1178POPC   CN3 7740   4.942   3.337   1.402
 1178POPC   NTM 7741   5.023   3.267   1.301
 1178POPC    CA 7742   5.130   3.196   1.375
 1178POPC    CB 7743   5.240   3.119   1.297
 1178POPC    OA 7744   5.330   3.052   1.383
 1178POPC     P 7745   5.423   2.960   1.295
 1178POPC    OB 7746   5.333   2.863   1.233
 1178POPC    OC 7747   5.508   3.049   1.215
 1178POPC    OD 7748   5.511   2.889   1.405
 1178POPC    CC 7749   5.592   2.985   1.473
 1178POPC    CD 7750   5.698   2.931   1.571
 1178POPC    OE 7751   5.832   2.913   1.518
 1178POPC   C1A 7752   5.922   3.006   1.549
 1178POPC    OF 7753   5.887   3.124   1.555
 1178POPC   C1B 7754   6.063   2.959   1.545
 1178POPC   C1C 7755   6.086   2.830   1.625
 1178POPC   C1D 7756   6.051   2.849   1.773
 1178POPC   C1E 7757   6.007   2.717   1.837
 1178POPC   C1F 7758   5.952   2.741   1.978
 1178POPC   C1G 7759   5.893   2.610   2.031
 1178POPC   C1H 7760   5.841   2.620   2.174
 1178POPC   C1I 7761   5.779   2.487   2.217
 1178POPC   C1J 7762   5.774   2.453   2.346
 1178POPC   C1K 7763   5.829   2.548   2.452
 1178POPC   C1L 7764   5.765   2.524   2.589
 1178POPC   C1M 7765   5.800   2.631   2.692
 1178POPC   C1N 7766   5.687   2.732   2.719
 1178POPC   C1O 7767   5.701   2.868   2.648
 1178POPC   C1P 7768   5.669   2.860   2.499
 1178POPC   C1Q 7769   5.717   2.983   2.422
 1178POPC   C1R 7770   5.722   2.951   2.273
 1178POPC    CE 7771   5.642   2.808   1.643
 1178POPC    OG 7772   5.541   2.834   1.741
 1178POPC   C2A 7773   5.500   2.729   1.812
 1178POPC    OH 7774   5.528   2.614   1.776
 1178POPC   C2B 7775   5.412   2.766   1.925
 1178POPC   C2C 7776   5.444   2.686   2.051
 1178POPC   C2D 7777   5.365   2.740   2.170
 1178POPC   C2E 7778   5.392   2.657   2.295
 1178POPC   C2F 7779   5.318   2.713   2.417
 1178POPC   C2G 7780   5.333   2.618   2.535
 1178POPC   C2H 7781   5.274   2.676   2.664
 1178POPC   C2I 7782   5.276   2.569   2.773
 1178POPC   C2J 7783   5.247   2.622   2.913
 1178POPC   C2K 7784   5.362   2.710   2.963
 1178POPC   C2L 7785   5.343   2.750   3.110
 1178POPC   C2M 7786   5.453   2.847   3.156
 1178POPC   C2N 7787   5.592   2.782   3.159
 1178POPC   C2O 7788   5.702   2.883   3.195
 1178POPC   C2P 7789   5.689   2.934   3.339
 1179POPC   CN1 7790   5.834   3.181   1.060
 1179POPC   CN2 7791   5.925   3.211   1.275
 1179POPC   CN3 7792   5.885   3.402   1.137
 1179POPC   NTM 7793   5.834   3.270   1.177
 1179POPC    CA 7794   5.695   3.277   1.228
 1179POPC    CB 7795   5.658   3.353   1.358
 1179POPC    OA 7796   5.518   3.347   1.382
 1179POPC     P 7797   5.462   3.456   1.482
 1179POPC    OB 7798   5.551   3.572   1.470
 1179POPC    OC 7799   5.318   3.460   1.449
 1179POPC    OD 7800   5.491   3.378   1.616
 1179POPC    CC 7801   5.385   3.288   1.647
 1179POPC    CD 7802   5.389   3.206   1.778
 1179POPC    OE 7803   5.280   3.230   1.871
 1179POPC   C1A 7804   5.263   3.346   1.935
 1179POPC    OF 7805   5.339   3.441   1.916
 1179POPC   C1B 7806   5.152   3.340   2.032
 1179POPC   C1C 7807   5.087   3.476   2.054
 1179POPC   C1D 7808   4.978   3.468   2.162
 1179POPC   C1E 7809   5.035   3.446   2.302
 1179POPC   C1F 7810   4.919   3.431   2.401
 1179POPC   C1G 7811   4.966   3.432   2.546
 1179POPC   C1H 7812   4.845   3.419   2.639
 1179POPC   C1I 7813   4.879   3.471   2.779
 1179POPC   C1J 7814   4.812   3.429   2.885
 1179POPC   C1K 7815   4.701   3.325   2.869
 1179POPC   C1L 7816   4.713   3.220   2.979
 1179POPC   C1M 7817   4.692   3.076   2.930
 1179POPC   C1N 7818   4.816   3.006   2.873
 1179POPC   C1O 7819   4.857   3.047   2.731
 1179POPC   C1P 7820   4.964   2.954   2.675
 1179POPC   C1Q 7821   5.028   3.006   2.545
 1179POPC   C1R 7822   4.929   3.034   2.432
 1179POPC    CE 7823   5.535   3.192   1.828
 1179POPC    OG 7824   5.569   3.243   1.958
 1179POPC   C2A 7825   5.525   3.175   2.063
 1179POPC    OH 7826   5.503   3.054   2.054
 1179POPC   C2B 7827   5.538   3.249   2.191
 1179POPC   C2C 7828   5.417   3.224   2.281
 1179POPC   C2D 7829   5.455   3.239   2.428
 1179POPC   C2E 7830   5.333   3.230   2.519
 1179POPC   C2F 7831   5.373   3.196   2.663
 1179POPC   C2G 7832   5.254   3.218   2.756
 1179POPC   C2H 7833   5.272   3.154   2.893
 1179POPC   C2I 7834   5.151   3.189   2.979
 1179POPC   C2J 7835   5.147   3.112   3.111
 1179POPC   C2K 7836   5.031   3.165   3.196
 1179POPC   C2L 7837   5.010   3.084   3.324
 1179POPC   C2M 7838   4.913   3.154   3.421
 1179POPC   C2N 7839   4.769   3.164   3.370
 1179POPC   C2O 7840   4.697   3.029   3.366
 1179POPC   C2P 7841   4.553   3.045   3.319
 1180POPC   CN1 7842   6.953   1.387   1.470
 1180POPC   CN2 7843   6.942   1.152   1.442
 1180POPC   CN3 7844   6.804   1.290   1.309
 1180POPC   NTM 7845   6.862   1.275   1.443
 1180POPC    CA 7846   6.765   1.265   1.555
 1180POPC    CB 7847   6.612   1.274   1.532
 1180POPC    OA 7848   6.564   1.396   1.475
 1180POPC     P 7849   6.418   1.378   1.416
 1180POPC    OB 7850   6.384   1.508   1.358
 1180POPC    OC 7851   6.429   1.255   1.337
 1180POPC    OD 7852   6.343   1.360   1.553
 1180POPC    CC 7853   6.309   1.482   1.619
 1180POPC    CD 7854   6.274   1.460   1.767
 1180POPC    OE 7855   6.208   1.574   1.829
 1180POPC   C1A 7856   6.166   1.556   1.955
 1180POPC    OF 7857   6.136   1.444   1.994
 1180POPC   C1B 7858   6.138   1.680   2.031
 1180POPC   C1C 7859   6.248   1.703   2.135
 1180POPC   C1D 7860   6.198   1.794   2.247
 1180POPC   C1E 7861   6.304   1.808   2.357
 1180POPC   C1F 7862   6.243   1.874   2.481
 1180POPC   C1G 7863   6.342   1.897   2.595
 1180POPC   C1H 7864   6.407   1.767   2.646
 1180POPC   C1I 7865   6.518   1.793   2.749
 1180POPC   C1J 7866   6.510   1.750   2.875
 1180POPC   C1K 7867   6.387   1.672   2.922
 1180POPC   C1L 7868   6.287   1.765   2.992
 1180POPC   C1M 7869   6.143   1.714   2.984
 1180POPC   C1N 7870   6.077   1.737   2.847
 1180POPC   C1O 7871   6.079   1.615   2.755
 1180POPC   C1P 7872   5.997   1.642   2.628
 1180POPC   C1Q 7873   5.988   1.522   2.534
 1180POPC   C1R 7874   6.123   1.482   2.475
 1180POPC    CE 7875   6.408   1.418   1.831
 1180POPC    OG 7876   6.503   1.526   1.840
 1180POPC   C2A 7877   6.629   1.495   1.868
 1180POPC    OH 7878   6.672   1.383   1.842
 1180POPC   C2B 7879   6.709   1.614   1.905
 1180POPC   C2C 7880   6.716   1.629   2.057
 1180POPC   C2D 7881   6.694   1.773   2.102
 1180POPC   C2E 7882   6.700   1.783   2.255
 1180POPC   C2F 7883   6.657   1.922   2.303
 1180POPC   C2G 7884   6.677   1.938   2.453
 1180POPC   C2H 7885   6.643   2.080   2.502
 1180POPC   C2I 7886   6.672   2.096   2.651
 1180POPC   C2J 7887   6.697   2.242   2.690
 1180POPC   C2K 7888   6.706   2.258   2.842
 1180POPC   C2L 7889   6.737   2.403   2.879
 1180POPC   C2M 7890   6.725   2.428   3.030
 1180POPC   C2N 7891   6.581   2.417   3.080
 1180POPC   C2O 7892   6.572   2.442   3.230
 1180POPC   C2P 7893   6.428   2.428   3.280
 1181POPC   CN1 7894   6.710   2.329   1.074
 1181POPC   CN2 7895   6.551   2.480   1.164
 1181POPC   CN3 7896   6.781   2.516   1.203
 1181POPC   NTM 7897   6.684   2.471   1.103
 1181POPC    CA 7898   6.695   2.548   0.977
 1181POPC    CB 7899   6.680   2.703   0.978
 1181POPC    OA 7900   6.551   2.749   1.014
 1181POPC     P 7901   6.551   2.903   1.048
 1181POPC    OB 7902   6.675   2.968   1.003
 1181POPC    OC 7903   6.421   2.964   1.029
 1181POPC    OD 7904   6.571   2.889   1.203
 1181POPC    CC 7905   6.455   2.844   1.274
 1181POPC    CD 7906   6.483   2.824   1.424
 1181POPC    OE 7907   6.431   2.698   1.475
 1181POPC   C1A 7908   6.522   2.605   1.503
 1181POPC    OF 7909   6.626   2.603   1.437
 1181POPC   C1B 7910   6.469   2.492   1.581
 1181POPC   C1C 7911   6.415   2.538   1.716
 1181POPC   C1D 7912   6.382   2.419   1.807
 1181POPC   C1E 7913   6.309   2.464   1.934
 1181POPC   C1F 7914   6.391   2.560   2.021
 1181POPC   C1G 7915   6.310   2.607   2.142
 1181POPC   C1H 7916   6.285   2.493   2.241
 1181POPC   C1I 7917   6.187   2.539   2.349
 1181POPC   C1J 7918   6.193   2.491   2.472
 1181POPC   C1K 7919   6.298   2.386   2.511
 1181POPC   C1L 7920   6.365   2.416   2.646
 1181POPC   C1M 7921   6.468   2.530   2.634
 1181POPC   C1N 7922   6.416   2.663   2.689
 1181POPC   C1O 7923   6.493   2.781   2.629
 1181POPC   C1P 7924   6.467   2.790   2.479
 1181POPC   C1Q 7925   6.536   2.910   2.415
 1181POPC   C1R 7926   6.516   2.907   2.263
 1181POPC    CE 7927   6.445   2.952   1.500
 1181POPC    OG 7928   6.483   2.956   1.639
 1181POPC   C2A 7929   6.567   3.051   1.679
 1181POPC    OH 7930   6.644   3.102   1.598
 1181POPC   C2B 7931   6.584   3.055   1.826
 1181POPC   C2C 7932   6.722   3.105   1.868
 1181POPC   C2D 7933   6.739   3.091   2.019
 1181POPC   C2E 7934   6.880   3.128   2.066
 1181POPC   C2F 7935   6.894   3.110   2.218
 1181POPC   C2G 7936   6.806   3.210   2.293
 1181POPC   C2H 7937   6.806   3.191   2.444
 1181POPC   C2I 7938   6.739   3.312   2.510
 1181POPC   C2J 7939   6.774   3.328   2.658
 1181POPC   C2K 7940   6.704   3.227   2.748
 1181POPC   C2L 7941   6.759   3.238   2.890
 1181POPC   C2M 7942   6.661   3.181   2.994
 1181POPC   C2N 7943   6.628   3.034   2.971
 1181POPC   C2O 7944   6.518   2.989   3.067
 1181POPC   C2P 7945   6.477   2.845   3.039
 1182POPC   CN1 7946   6.808   3.239   1.168
 1182POPC   CN2 7947   6.699   3.320   1.376
 1182POPC   CN3 7948   6.755   3.094   1.335
 1182POPC   NTM 7949   6.708   3.217   1.272
 1182POPC    CA 7950   6.576   3.201   1.207
 1182POPC    CB 7951   6.506   3.312   1.125
 1182POPC    OA 7952   6.441   3.410   1.203
 1182POPC     P 7953   6.287   3.416   1.168
 1182POPC    OB 7954   6.261   3.510   1.060
 1182POPC    OC 7955   6.233   3.281   1.169
 1182POPC    OD 7956   6.240   3.485   1.301
 1182POPC    CC 7957   6.237   3.399   1.415
 1182POPC    CD 7958   6.260   3.472   1.550
 1182POPC    OE 7959   6.199   3.404   1.662
 1182POPC   C1A 7960   6.244   3.288   1.708
 1182POPC    OF 7961   6.335   3.227   1.653
 1182POPC   C1B 7962   6.159   3.243   1.821
 1182POPC   C1C 7963   6.226   3.150   1.921
 1182POPC   C1D 7964   6.131   3.129   2.038
 1182POPC   C1E 7965   6.180   3.023   2.136
 1182POPC   C1F 7966   6.093   3.026   2.261
 1182POPC   C1G 7967   6.136   2.923   2.366
 1182POPC   C1H 7968   6.065   2.954   2.497
 1182POPC   C1I 7969   6.109   2.864   2.613
 1182POPC   C1J 7970   6.117   2.917   2.735
 1182POPC   C1K 7971   6.084   3.065   2.758
 1182POPC   C1L 7972   6.201   3.145   2.817
 1182POPC   C1M 7973   6.319   3.161   2.720
 1182POPC   C1N 7974   6.285   3.250   2.599
 1182POPC   C1O 7975   6.387   3.227   2.488
 1182POPC   C1P 7976   6.363   3.313   2.364
 1182POPC   C1Q 7977   6.458   3.274   2.251
 1182POPC   C1R 7978   6.454   3.369   2.132
 1182POPC    CE 7979   6.197   3.612   1.535
 1182POPC    OG 7980   6.237   3.709   1.632
 1182POPC   C2A 7981   6.156   3.720   1.738
 1182POPC    OH 7982   6.037   3.687   1.730
 1182POPC   C2B 7983   6.220   3.785   1.853
 1182POPC   C2C 7984   6.304   3.681   1.929
 1182POPC   C2D 7985   6.386   3.741   2.044
 1182POPC   C2E 7986   6.302   3.778   2.166
 1182POPC   C2F 7987   6.246   3.655   2.238
 1182POPC   C2G 7988   6.185   3.689   2.374
 1182POPC   C2H 7989   6.124   3.561   2.430
 1182POPC   C2I 7990   6.049   3.574   2.563
 1182POPC   C2J 7991   6.135   3.611   2.682
 1182POPC   C2K 7992   6.084   3.534   2.804
 1182POPC   C2L 7993   6.117   3.600   2.938
 1182POPC   C2M 7994   6.265   3.629   2.963
 1182POPC   C2N 7995   6.348   3.504   2.989
 1182POPC   C2O 7996   6.495   3.540   3.014
 1182POPC   C2P 7997   6.563   3.599   2.890
 1183POPC   CN1 7998   6.165   0.921   1.529
 1183POPC   CN2 7999   5.939   0.986   1.557
 1183POPC   CN3 8000   6.026   0.807   1.686
 1183POPC   NTM 8001   6.029   0.871   1.554
 1183POPC    CA 8002   5.981   0.777   1.448
 1183POPC    CB 8003   6.068   0.658   1.402
 1183POPC    OA 8004   6.112   0.577   1.510
 1183POPC     P 8005   6.195   0.450   1.469
 1183POPC    OB 8006   6.106   0.338   1.505
 1183POPC    OC 8007   6.249   0.468   1.334
 1183POPC    OD 8008   6.305   0.471   1.578
 1183POPC    CC 8009   6.252   0.444   1.707
 1183POPC    CD 8010   6.328   0.505   1.827
 1183POPC    OE 8011   6.262   0.472   1.953
 1183POPC   C1A 8012   6.140   0.517   1.985
 1183POPC    OF 8013   6.071   0.580   1.905
 1183POPC   C1B 8014   6.093   0.463   2.114
 1183POPC   C1C 8015   6.134   0.553   2.230
 1183POPC   C1D 8016   6.086   0.496   2.363
 1183POPC   C1E 8017   6.119   0.591   2.478
 1183POPC   C1F 8018   6.089   0.523   2.612
 1183POPC   C1G 8019   6.135   0.609   2.730
 1183POPC   C1H 8020   6.106   0.534   2.860
 1183POPC   C1I 8021   6.149   0.615   2.983
 1183POPC   C1J 8022   6.169   0.553   3.099
 1183POPC   C1K 8023   6.147   0.402   3.110
 1183POPC   C1L 8024   6.262   0.328   3.180
 1183POPC   C1M 8025   6.397   0.341   3.107
 1183POPC   C1N 8026   6.391   0.283   2.966
 1183POPC   C1O 8027   6.466   0.371   2.866
 1183POPC   C1P 8028   6.428   0.336   2.722
 1183POPC   C1Q 8029   6.478   0.443   2.626
 1183POPC   C1R 8030   6.430   0.420   2.483
 1183POPC    CE 8031   6.353   0.653   1.791
 1183POPC    OG 8032   6.416   0.737   1.889
 1183POPC   C2A 8033   6.410   0.868   1.866
 1183POPC    OH 8034   6.364   0.914   1.762
 1183POPC   C2B 8035   6.456   0.947   1.982
 1183POPC   C2C 8036   6.334   0.989   2.064
 1183POPC   C2D 8037   6.373   1.042   2.201
 1183POPC   C2E 8038   6.249   1.099   2.269
 1183POPC   C2F 8039   6.274   1.146   2.412
 1183POPC   C2G 8040   6.308   1.033   2.510
 1183POPC   C2H 8041   6.316   1.093   2.651
 1183POPC   C2I 8042   6.325   0.985   2.758
 1183POPC   C2J 8043   6.320   1.050   2.897
 1183POPC   C2K 8044   6.316   0.942   3.005
 1183POPC   C2L 8045   6.298   1.001   3.144
 1183POPC   C2M 8046   6.281   0.887   3.245
 1183POPC   C2N 8047   6.251   0.938   3.386
 1183POPC   C2O 8048   6.236   0.820   3.481
 1183POPC   C2P 8049   6.205   0.867   3.623
 1184POPC   CN1 8050   1.192   1.629   1.352
 1184POPC   CN2 8051   1.050   1.696   1.537
 1184POPC   CN3 8052   1.278   1.754   1.535
 1184POPC   NTM 8053   1.161   1.735   1.449
 1184POPC    CA 8054   1.133   1.865   1.383
 1184POPC    CB 8055   1.027   1.878   1.270
 1184POPC    OA 8056   0.899   1.827   1.307
 1184POPC     P 8057   0.788   1.939   1.311
 1184POPC    OB 8058   0.840   2.042   1.402
 1184POPC    OC 8059   0.750   1.979   1.176
 1184POPC    OD 8060   0.673   1.862   1.388
 1184POPC    CC 8061   0.714   1.851   1.524
 1184POPC    CD 8062   0.625   1.780   1.627
 1184POPC    OE 8063   0.652   1.642   1.660
 1184POPC   C1A 8064   0.750   1.628   1.750
 1184POPC    OF 8065   0.842   1.710   1.756
 1184POPC   C1B 8066   0.744   1.500   1.822
 1184POPC   C1C 8067   0.812   1.511   1.958
 1184POPC   C1D 8068   0.786   1.387   2.042
 1184POPC   C1E 8069   0.646   1.390   2.100
 1184POPC   C1F 8070   0.629   1.276   2.199
 1184POPC   C1G 8071   0.506   1.300   2.287
 1184POPC   C1H 8072   0.527   1.421   2.377
 1184POPC   C1I 8073   0.397   1.467   2.442
 1184POPC   C1J 8074   0.398   1.513   2.567
 1184POPC   C1K 8075   0.532   1.516   2.639
 1184POPC   C1L 8076   0.570   1.658   2.682
 1184POPC   C1M 8077   0.722   1.675   2.693
 1184POPC   C1N 8078   0.794   1.665   2.558
 1184POPC   C1O 8079   0.751   1.776   2.461
 1184POPC   C1P 8080   0.811   1.759   2.321
 1184POPC   C1Q 8081   0.754   1.867   2.229
 1184POPC   C1R 8082   0.817   1.859   2.089
 1184POPC    CE 8083   0.482   1.832   1.617
 1184POPC    OG 8084   0.469   1.948   1.700
 1184POPC   C2A 8085   0.454   1.928   1.831
 1184POPC    OH 8086   0.405   1.823   1.873
 1184POPC   C2B 8087   0.486   2.047   1.912
 1184POPC   C2C 8088   0.621   2.112   1.876
 1184POPC   C2D 8089   0.630   2.258   1.920
 1184POPC   C2E 8090   0.609   2.272   2.071
 1184POPC   C2F 8091   0.607   2.417   2.120
 1184POPC   C2G 8092   0.587   2.412   2.272
 1184POPC   C2H 8093   0.623   2.539   2.346
 1184POPC   C2I 8094   0.563   2.538   2.487
 1184POPC   C2J 8095   0.623   2.444   2.592
 1184POPC   C2K 8096   0.757   2.494   2.645
 1184POPC   C2L 8097   0.791   2.435   2.783
 1184POPC   C2M 8098   0.785   2.282   2.785
 1184POPC   C2N 8099   0.849   2.220   2.909
 1184POPC   C2O 8100   0.867   2.070   2.886
 1184POPC   C2P 8101   0.937   2.002   3.004
 1185POPC   CN1 8102  -0.157   1.832   1.220
 1185POPC   CN2 8103   0.066   1.914   1.225
 1185POPC   CN3 8104  -0.035   1.825   1.424
 1185POPC   NTM 8105  -0.059   1.904   1.302
 1185POPC    CA 8106  -0.119   2.036   1.336
 1185POPC    CB 8107  -0.039   2.145   1.411
 1185POPC    OA 8108   0.072   2.199   1.339
 1185POPC     P 8109   0.198   2.212   1.435
 1185POPC    OB 8110   0.206   2.080   1.498
 1185POPC    OC 8111   0.307   2.266   1.354
 1185POPC    OD 8112   0.145   2.314   1.539
 1185POPC    CC 8113   0.242   2.325   1.642
 1185POPC    CD 8114   0.204   2.408   1.766
 1185POPC    OE 8115   0.221   2.552   1.756
 1185POPC   C1A 8116   0.336   2.611   1.723
 1185POPC    OF 8117   0.435   2.549   1.686
 1185POPC   C1B 8118   0.329   2.758   1.741
 1185POPC   C1C 8119   0.384   2.798   1.878
 1185POPC   C1D 8120   0.536   2.806   1.878
 1185POPC   C1E 8121   0.591   2.814   2.020
 1185POPC   C1F 8122   0.742   2.834   2.016
 1185POPC   C1G 8123   0.811   2.798   2.148
 1185POPC   C1H 8124   0.770   2.885   2.267
 1185POPC   C1I 8125   0.846   2.838   2.391
 1185POPC   C1J 8126   0.798   2.858   2.513
 1185POPC   C1K 8127   0.662   2.926   2.529
 1185POPC   C1L 8128   0.591   2.883   2.657
 1185POPC   C1M 8129   0.446   2.932   2.668
 1185POPC   C1N 8130   0.342   2.833   2.613
 1185POPC   C1O 8131   0.337   2.825   2.461
 1185POPC   C1P 8132   0.253   2.708   2.411
 1185POPC   C1Q 8133   0.256   2.702   2.259
 1185POPC   C1R 8134   0.153   2.600   2.208
 1185POPC    CE 8135   0.289   2.342   1.876
 1185POPC    OG 8136   0.258   2.352   2.016
 1185POPC   C2A 8137   0.212   2.241   2.074
 1185POPC    OH 8138   0.168   2.147   2.008
 1185POPC   C2B 8139   0.218   2.243   2.223
 1185POPC   C2C 8140   0.335   2.156   2.269
 1185POPC   C2D 8141   0.366   2.166   2.419
 1185POPC   C2E 8142   0.489   2.082   2.453
 1185POPC   C2F 8143   0.478   2.007   2.586
 1185POPC   C2G 8144   0.476   2.097   2.709
 1185POPC   C2H 8145   0.471   2.013   2.838
 1185POPC   C2I 8146   0.491   2.105   2.958
 1185POPC   C2J 8147   0.507   2.031   3.091
 1185POPC   C2K 8148   0.580   2.113   3.199
 1185POPC   C2L 8149   0.516   2.248   3.230
 1185POPC   C2M 8150   0.601   2.365   3.179
 1185POPC   C2N 8151   0.511   2.480   3.135
 1185POPC   C2O 8152   0.591   2.591   3.068
 1185POPC   C2P 8153   0.497   2.693   3.003
 1186POPC   CN1 8154  -0.083   4.030   1.367
 1186POPC   CN2 8155  -0.029   3.997   1.598
 1186POPC   CN3 8156  -0.002   3.816   1.445
 1186POPC   NTM 8157   0.008   3.963   1.460
 1186POPC    CA 8158   0.148   4.008   1.441
 1186POPC    CB 8159   0.214   4.001   1.301
 1186POPC    OA 8160   0.215   3.871   1.240
 1186POPC     P 8161   0.341   3.853   1.148
 1186POPC    OB 8162   0.336   3.719   1.088
 1186POPC    OC 8163   0.361   3.975   1.070
 1186POPC    OD 8164   0.452   3.852   1.260
 1186POPC    CC 8165   0.456   3.728   1.330
 1186POPC    CD 8166   0.531   3.720   1.465
 1186POPC    OE 8167   0.466   3.630   1.559
 1186POPC   C1A 8168   0.351   3.662   1.619
 1186POPC    OF 8169   0.273   3.743   1.570
 1186POPC   C1B 8170   0.319   3.577   1.735
 1186POPC   C1C 8171   0.363   3.650   1.861
 1186POPC   C1D 8172   0.333   3.567   1.986
 1186POPC   C1E 8173   0.390   3.639   2.108
 1186POPC   C1F 8174   0.375   3.550   2.231
 1186POPC   C1G 8175   0.458   3.603   2.348
 1186POPC   C1H 8176   0.476   3.501   2.460
 1186POPC   C1I 8177   0.535   3.367   2.415
 1186POPC   C1J 8178   0.579   3.280   2.505
 1186POPC   C1K 8179   0.575   3.320   2.653
 1186POPC   C1L 8180   0.693   3.264   2.735
 1186POPC   C1M 8181   0.830   3.297   2.676
 1186POPC   C1N 8182   0.857   3.448   2.664
 1186POPC   C1O 8183   0.958   3.472   2.553
 1186POPC   C1P 8184   0.897   3.471   2.412
 1186POPC   C1Q 8185   0.832   3.605   2.377
 1186POPC   C1R 8186   0.790   3.608   2.230
 1186POPC    CE 8187   0.566   3.863   1.514
 1186POPC    OG 8188   0.612   3.868   1.650
 1186POPC   C2A 8189   0.706   3.957   1.682
 1186POPC    OH 8190   0.748   4.038   1.599
 1186POPC   C2B 8191   0.735   3.956   1.828
 1186POPC   C2C 8192   0.884   3.952   1.864
 1186POPC   C2D 8193   0.895   3.939   2.016
 1186POPC   C2E 8194   1.037   3.914   2.068
 1186POPC   C2F 8195   1.029   3.891   2.219
 1186POPC   C2G 8196   1.161   3.852   2.286
 1186POPC   C2H 8197   1.132   3.822   2.433
 1186POPC   C2I 8198   1.248   3.773   2.520
 1186POPC   C2J 8199   1.184   3.729   2.651
 1186POPC   C2K 8200   1.270   3.662   2.758
 1186POPC   C2L 8201   1.172   3.605   2.860
 1186POPC   C2M 8202   1.234   3.539   2.984
 1186POPC   C2N 8203   1.288   3.643   3.083
 1186POPC   C2O 8204   1.322   3.581   3.219
 1186POPC   C2P 8205   1.197   3.536   3.295
 1187POPC   CN1 8206   5.042   1.236   1.069
 1187POPC   CN2 8207   4.932   1.072   0.936
 1187POPC   CN3 8208   5.147   1.027   1.032
 1187POPC   NTM 8209   5.017   1.092   1.054
 1187POPC    CA 8210   4.953   1.032   1.174
 1187POPC    CB 8211   4.816   1.083   1.224
 1187POPC    OA 8212   4.819   1.214   1.280
 1187POPC     P 8213   4.690   1.298   1.243
 1187POPC    OB 8214   4.732   1.355   1.115
 1187POPC    OC 8215   4.581   1.201   1.253
 1187POPC    OD 8216   4.694   1.395   1.367
 1187POPC    CC 8217   4.584   1.382   1.458
 1187POPC    CD 8218   4.616   1.318   1.594
 1187POPC    OE 8219   4.502   1.313   1.684
 1187POPC   C1A 8220   4.487   1.201   1.755
 1187POPC    OF 8221   4.556   1.103   1.728
 1187POPC   C1B 8222   4.372   1.196   1.847
 1187POPC   C1C 8223   4.411   1.217   1.994
 1187POPC   C1D 8224   4.296   1.171   2.084
 1187POPC   C1E 8225   4.318   1.216   2.228
 1187POPC   C1F 8226   4.205   1.169   2.319
 1187POPC   C1G 8227   4.224   1.230   2.458
 1187POPC   C1H 8228   4.099   1.206   2.542
 1187POPC   C1I 8229   4.095   1.294   2.667
 1187POPC   C1J 8230   3.997   1.383   2.676
 1187POPC   C1K 8231   3.897   1.383   2.561
 1187POPC   C1L 8232   3.858   1.521   2.511
 1187POPC   C1M 8233   3.826   1.510   2.361
 1187POPC   C1N 8234   3.956   1.489   2.283
 1187POPC   C1O 8235   3.929   1.452   2.137
 1187POPC   C1P 8236   4.056   1.456   2.052
 1187POPC   C1Q 8237   4.023   1.424   1.907
 1187POPC   C1R 8238   4.133   1.471   1.813
 1187POPC    CE 8239   4.745   1.386   1.645
 1187POPC    OG 8240   4.771   1.407   1.786
 1187POPC   C2A 8241   4.817   1.320   1.876
 1187POPC    OH 8242   4.845   1.366   1.986
 1187POPC   C2B 8243   4.848   1.179   1.840
 1187POPC   C2C 8244   4.798   1.085   1.950
 1187POPC   C2D 8245   4.795   0.937   1.910
 1187POPC   C2E 8246   4.706   0.862   2.009
 1187POPC   C2F 8247   4.699   0.713   1.980
 1187POPC   C2G 8248   4.606   0.639   2.077
 1187POPC   C2H 8249   4.646   0.650   2.224
 1187POPC   C2I 8250   4.731   0.534   2.276
 1187POPC   C2J 8251   4.769   0.557   2.422
 1187POPC   C2K 8252   4.881   0.662   2.433
 1187POPC   C2L 8253   4.877   0.742   2.564
 1187POPC   C2M 8254   4.759   0.839   2.568
 1187POPC   C2N 8255   4.767   0.940   2.453
 1187POPC   C2O 8256   4.635   1.013   2.433
 1187POPC   C2P 8257   4.642   1.083   2.298
 1188POPC   CN1 8258   0.680   1.679   5.177
 1188POPC   CN2 8259   0.666   1.530   5.362
 1188POPC   CN3 8260   0.524   1.717   5.355
 1188POPC   NTM 8261   0.660   1.672   5.323
 1188POPC    CA 8262   0.763   1.753   5.393
 1188POPC    CB 8263   0.906   1.697   5.417
 1188POPC    OA 8264   0.969   1.650   5.299
 1188POPC     P 8265   1.075   1.538   5.330
 1188POPC    OB 8266   1.187   1.601   5.401
 1188POPC    OC 8267   0.997   1.434   5.398
 1188POPC    OD 8268   1.106   1.493   5.183
 1188POPC    CC 8269   0.999   1.422   5.122
 1188POPC    CD 8270   1.006   1.394   4.970
 1188POPC    OE 8271   1.063   1.267   4.926
 1188POPC   C1A 8272   1.193   1.250   4.907
 1188POPC    OF 8273   1.273   1.323   4.963
 1188POPC   C1B 8274   1.228   1.120   4.845
 1188POPC   C1C 8275   1.222   1.122   4.692
 1188POPC   C1D 8276   1.088   1.070   4.640
 1188POPC   C1E 8277   1.082   1.079   4.487
 1188POPC   C1F 8278   0.954   1.015   4.432
 1188POPC   C1G 8279   0.964   0.863   4.424
 1188POPC   C1H 8280   0.980   0.811   4.281
 1188POPC   C1I 8281   0.846   0.768   4.223
 1188POPC   C1J 8282   0.835   0.738   4.094
 1188POPC   C1K 8283   0.959   0.747   4.005
 1188POPC   C1L 8284   0.942   0.671   3.873
 1188POPC   C1M 8285   1.070   0.663   3.790
 1188POPC   C1N 8286   1.105   0.786   3.704
 1188POPC   C1O 8287   1.162   0.907   3.779
 1188POPC   C1P 8288   1.292   0.871   3.852
 1188POPC   C1Q 8289   1.326   0.979   3.954
 1188POPC   C1R 8290   1.453   0.942   4.029
 1188POPC    CE 8291   1.038   1.527   4.897
 1188POPC    OG 8292   0.917   1.599   4.866
 1188POPC   C2A 8293   0.922   1.680   4.760
 1188POPC    OH 8294   1.026   1.700   4.698
 1188POPC   C2B 8295   0.789   1.736   4.726
 1188POPC   C2C 8296   0.780   1.780   4.579
 1188POPC   C2D 8297   0.647   1.851   4.554
 1188POPC   C2E 8298   0.638   1.919   4.417
 1188POPC   C2F 8299   0.627   1.819   4.302
 1188POPC   C2G 8300   0.585   1.893   4.174
 1188POPC   C2H 8301   0.548   1.798   4.060
 1188POPC   C2I 8302   0.671   1.727   4.003
 1188POPC   C2J 8303   0.631   1.630   3.891
 1188POPC   C2K 8304   0.756   1.569   3.831
 1188POPC   C2L 8305   0.724   1.462   3.727
 1188POPC   C2M 8306   0.855   1.400   3.678
 1188POPC   C2N 8307   0.833   1.278   3.589
 1188POPC   C2O 8308   0.969   1.214   3.558
 1188POPC   C2P 8309   0.951   1.082   3.483
 1189POPC   CN1 8310   4.162   1.410   6.213
 1189POPC   CN2 8311   4.374   1.512   6.168
 1189POPC   CN3 8312   4.342   1.274   6.137
 1189POPC   NTM 8313   4.279   1.407   6.124
 1189POPC    CA 8314   4.231   1.426   5.985
 1189POPC    CB 8315   4.336   1.438   5.871
 1189POPC    OA 8316   4.290   1.394   5.744
 1189POPC     P 8317   4.317   1.240   5.721
 1189POPC    OB 8318   4.458   1.228   5.759
 1189POPC    OC 8319   4.212   1.178   5.802
 1189POPC    OD 8320   4.292   1.236   5.566
 1189POPC    CC 8321   4.401   1.298   5.498
 1189POPC    CD 8322   4.385   1.309   5.345
 1189POPC    OE 8323   4.509   1.324   5.272
 1189POPC   C1A 8324   4.577   1.438   5.269
 1189POPC    OF 8325   4.559   1.524   5.355
 1189POPC   C1B 8326   4.676   1.438   5.159
 1189POPC   C1C 8327   4.644   1.548   5.058
 1189POPC   C1D 8328   4.745   1.550   4.945
 1189POPC   C1E 8329   4.727   1.675   4.859
 1189POPC   C1F 8330   4.816   1.672   4.735
 1189POPC   C1G 8331   4.809   1.807   4.665
 1189POPC   C1H 8332   4.854   1.803   4.518
 1189POPC   C1I 8333   5.000   1.766   4.493
 1189POPC   C1J 8334   5.031   1.712   4.375
 1189POPC   C1K 8335   4.919   1.692   4.273
 1189POPC   C1L 8336   4.908   1.544   4.233
 1189POPC   C1M 8337   4.764   1.497   4.210
 1189POPC   C1N 8338   4.680   1.514   4.338
 1189POPC   C1O 8339   4.562   1.418   4.345
 1189POPC   C1P 8340   4.505   1.422   4.487
 1189POPC   C1Q 8341   4.427   1.295   4.520
 1189POPC   C1R 8342   4.374   1.301   4.663
 1189POPC    CE 8343   4.268   1.407   5.318
 1189POPC    OG 8344   4.278   1.482   5.196
 1189POPC   C2A 8345   4.168   1.538   5.147
 1189POPC    OH 8346   4.058   1.486   5.168
 1189POPC   C2B 8347   4.199   1.647   5.051
 1189POPC   C2C 8348   4.200   1.607   4.903
 1189POPC   C2D 8349   4.270   1.716   4.822
 1189POPC   C2E 8350   4.256   1.698   4.671
 1189POPC   C2F 8351   4.357   1.786   4.597
 1189POPC   C2G 8352   4.336   1.785   4.446
 1189POPC   C2H 8353   4.456   1.844   4.371
 1189POPC   C2I 8354   4.433   1.835   4.221
 1189POPC   C2J 8355   4.561   1.856   4.139
 1189POPC   C2K 8356   4.529   1.839   3.990
 1189POPC   C2L 8357   4.650   1.851   3.897
 1189POPC   C2M 8358   4.754   1.739   3.910
 1189POPC   C2N 8359   4.742   1.625   3.808
 1189POPC   C2O 8360   4.630   1.525   3.837
 1189POPC   C2P 8361   4.632   1.409   3.737
 1190POPC   CN1 8362   1.441   2.462   5.456
 1190POPC   CN2 8363   1.380   2.341   5.650
 1190POPC   CN3 8364   1.611   2.373   5.592
 1190POPC   NTM 8365   1.478   2.436   5.595
 1190POPC    CA 8366   1.482   2.563   5.671
 1190POPC    CB 8367   1.349   2.632   5.713
 1190POPC    OA 8368   1.258   2.648   5.605
 1190POPC     P 8369   1.116   2.693   5.654
 1190POPC    OB 8370   1.064   2.566   5.709
 1190POPC    OC 8371   1.142   2.809   5.739
 1190POPC    OD 8372   1.052   2.730   5.514
 1190POPC    CC 8373   1.117   2.842   5.454
 1190POPC    CD 8374   1.174   2.807   5.316
 1190POPC    OE 8375   1.297   2.878   5.286
 1190POPC   C1A 8376   1.402   2.802   5.254
 1190POPC    OF 8377   1.397   2.679   5.261
 1190POPC   C1B 8378   1.520   2.880   5.211
 1190POPC   C1C 8379   1.514   2.896   5.059
 1190POPC   C1D 8380   1.592   3.018   5.011
 1190POPC   C1E 8381   1.527   3.071   4.882
 1190POPC   C1F 8382   1.546   2.979   4.761
 1190POPC   C1G 8383   1.679   3.006   4.689
 1190POPC   C1H 8384   1.693   2.936   4.554
 1190POPC   C1I 8385   1.581   2.972   4.456
 1190POPC   C1J 8386   1.507   2.875   4.404
 1190POPC   C1K 8387   1.541   2.730   4.440
 1190POPC   C1L 8388   1.461   2.671   4.556
 1190POPC   C1M 8389   1.331   2.603   4.513
 1190POPC   C1N 8390   1.287   2.498   4.616
 1190POPC   C1O 8391   1.254   2.556   4.754
 1190POPC   C1P 8392   1.162   2.460   4.830
 1190POPC   C1Q 8393   1.112   2.524   4.960
 1190POPC   C1R 8394   0.986   2.458   5.015
 1190POPC    CE 8395   1.060   2.817   5.212
 1190POPC    OG 8396   1.060   2.928   5.118
 1190POPC   C2A 8397   1.134   2.916   5.008
 1190POPC    OH 8398   1.203   2.817   4.987
 1190POPC   C2B 8399   1.123   3.031   4.914
 1190POPC   C2C 8400   1.164   2.991   4.772
 1190POPC   C2D 8401   1.147   3.103   4.670
 1190POPC   C2E 8402   1.186   3.051   4.531
 1190POPC   C2F 8403   1.172   3.160   4.425
 1190POPC   C2G 8404   1.209   3.112   4.284
 1190POPC   C2H 8405   1.118   2.999   4.232
 1190POPC   C2I 8406   1.156   2.965   4.088
 1190POPC   C2J 8407   1.084   2.841   4.036
 1190POPC   C2K 8408   1.129   2.812   3.893
 1190POPC   C2L 8409   1.066   2.684   3.839
 1190POPC   C2M 8410   1.107   2.658   3.693
 1190POPC   C2N 8411   1.246   2.596   3.677
 1190POPC   C2O 8412   1.250   2.448   3.719
 1190POPC   C2P 8413   1.167   2.360   3.626
 1191POPC   CN1 8414   4.384   2.911   5.782
 1191POPC   CN2 8415   4.221   2.802   5.645
 1191POPC   CN3 8416   4.166   3.010   5.746
 1191POPC   NTM 8417   4.275   2.933   5.685
 1191POPC    CA 8418   4.322   3.002   5.562
 1191POPC    CB 8419   4.388   3.142   5.574
 1191POPC    OA 8420   4.391   3.214   5.452
 1191POPC     P 8421   4.262   3.306   5.439
 1191POPC    OB 8422   4.152   3.210   5.428
 1191POPC    OC 8423   4.276   3.395   5.554
 1191POPC    OD 8424   4.297   3.376   5.304
 1191POPC    CC 8425   4.298   3.286   5.192
 1191POPC    CD 8426   4.346   3.358   5.065
 1191POPC    OE 8427   4.324   3.287   4.938
 1191POPC   C1A 8428   4.399   3.185   4.896
 1191POPC    OF 8429   4.480   3.130   4.971
 1191POPC   C1B 8430   4.363   3.140   4.760
 1191POPC   C1C 8431   4.448   3.206   4.651
 1191POPC   C1D 8432   4.396   3.165   4.513
 1191POPC   C1E 8433   4.468   3.236   4.398
 1191POPC   C1F 8434   4.381   3.226   4.271
 1191POPC   C1G 8435   4.438   3.302   4.151
 1191POPC   C1H 8436   4.333   3.311   4.040
 1191POPC   C1I 8437   4.390   3.366   3.909
 1191POPC   C1J 8438   4.319   3.444   3.827
 1191POPC   C1K 8439   4.177   3.491   3.860
 1191POPC   C1L 8440   4.179   3.634   3.914
 1191POPC   C1M 8441   4.052   3.668   3.992
 1191POPC   C1N 8442   4.076   3.784   4.090
 1191POPC   C1O 8443   4.184   3.752   4.194
 1191POPC   C1P 8444   4.142   3.640   4.289
 1191POPC   C1Q 8445   4.257   3.599   4.381
 1191POPC   C1R 8446   4.210   3.495   4.483
 1191POPC    CE 8447   4.488   3.407   5.097
 1191POPC    OG 8448   4.516   3.539   5.047
 1191POPC   C2A 8449   4.565   3.545   4.923
 1191POPC    OH 8450   4.633   3.453   4.878
 1191POPC   C2B 8451   4.561   3.682   4.868
 1191POPC   C2C 8452   4.441   3.703   4.774
 1191POPC   C2D 8453   4.437   3.850   4.734
 1191POPC   C2E 8454   4.351   3.878   4.611
 1191POPC   C2F 8455   4.373   4.023   4.572
 1191POPC   C2G 8456   4.321   4.062   4.433
 1191POPC   C2H 8457   4.170   4.070   4.423
 1191POPC   C2I 8458   4.136   4.145   4.295
 1191POPC   C2J 8459   3.985   4.156   4.277
 1191POPC   C2K 8460   3.958   4.197   4.133
 1191POPC   C2L 8461   3.815   4.159   4.096
 1191POPC   C2M 8462   3.806   4.125   3.948
 1191POPC   C2N 8463   3.820   4.247   3.857
 1191POPC   C2O 8464   3.800   4.203   3.712
 1191POPC   C2P 8465   3.823   4.321   3.618
 1192POPC   CN1 8466  -0.167   1.608   5.613
 1192POPC   CN2 8467   0.035   1.655   5.731
 1192POPC   CN3 8468   0.015   1.711   5.498
 1192POPC   NTM 8469  -0.021   1.613   5.602
 1192POPC    CA 8470   0.026   1.477   5.564
 1192POPC    CB 8471   0.178   1.457   5.550
 1192POPC    OA 8472   0.218   1.327   5.511
 1192POPC     P 8473   0.376   1.317   5.510
 1192POPC    OB 8474   0.432   1.423   5.596
 1192POPC    OC 8475   0.423   1.179   5.512
 1192POPC    OD 8476   0.395   1.375   5.364
 1192POPC    CC 8477   0.364   1.276   5.265
 1192POPC    CD 8478   0.346   1.326   5.119
 1192POPC    OE 8479   0.444   1.281   5.023
 1192POPC   C1A 8480   0.573   1.314   5.023
 1192POPC    OF 8481   0.621   1.386   5.110
 1192POPC   C1B 8482   0.647   1.258   4.908
 1192POPC   C1C 8483   0.645   1.354   4.788
 1192POPC   C1D 8484   0.707   1.288   4.665
 1192POPC   C1E 8485   0.712   1.384   4.547
 1192POPC   C1F 8486   0.744   1.307   4.419
 1192POPC   C1G 8487   0.758   1.400   4.297
 1192POPC   C1H 8488   0.765   1.326   4.163
 1192POPC   C1I 8489   0.871   1.215   4.152
 1192POPC   C1J 8490   0.871   1.127   4.053
 1192POPC   C1K 8491   0.765   1.134   3.943
 1192POPC   C1L 8492   0.654   1.031   3.961
 1192POPC   C1M 8493   0.526   1.076   3.889
 1192POPC   C1N 8494   0.410   1.095   3.988
 1192POPC   C1O 8495   0.439   1.206   4.091
 1192POPC   C1P 8496   0.345   1.200   4.211
 1192POPC   C1Q 8497   0.400   1.282   4.327
 1192POPC   C1R 8498   0.318   1.267   4.455
 1192POPC    CE 8499   0.305   1.475   5.121
 1192POPC    OG 8500   0.233   1.520   5.004
 1192POPC   C2A 8501   0.302   1.588   4.913
 1192POPC    OH 8502   0.407   1.645   4.943
 1192POPC   C2B 8503   0.221   1.611   4.790
 1192POPC   C2C 8504   0.305   1.617   4.663
 1192POPC   C2D 8505   0.219   1.637   4.538
 1192POPC   C2E 8506   0.309   1.654   4.415
 1192POPC   C2F 8507   0.238   1.673   4.280
 1192POPC   C2G 8508   0.170   1.546   4.227
 1192POPC   C2H 8509   0.180   1.539   4.074
 1192POPC   C2I 8510   0.105   1.417   4.019
 1192POPC   C2J 8511   0.107   1.406   3.866
 1192POPC   C2K 8512   0.247   1.390   3.807
 1192POPC   C2L 8513   0.242   1.342   3.662
 1192POPC   C2M 8514   0.383   1.323   3.605
 1192POPC   C2N 8515   0.383   1.257   3.467
 1192POPC   C2O 8516   0.342   1.110   3.473
 1192POPC   C2P 8517   0.341   1.046   3.334
 1193POPC   CN1 8518   0.641   2.011   5.870
 1193POPC   CN2 8519   0.826   2.161   5.848
 1193POPC   CN3 8520   0.615   2.244   5.918
 1193POPC   NTM 8521   0.681   2.147   5.830
 1193POPC    CA 8522   0.650   2.174   5.687
 1193POPC    CB 8523   0.504   2.178   5.637
 1193POPC    OA 8524   0.433   2.056   5.653
 1193POPC     P 8525   0.286   2.079   5.705
 1193POPC    OB 8526   0.221   1.948   5.721
 1193POPC    OC 8527   0.302   2.173   5.817
 1193POPC    OD 8528   0.230   2.157   5.580
 1193POPC    CC 8529   0.161   2.070   5.491
 1193POPC    CD 8530   0.150   2.115   5.345
 1193POPC    OE 8531   0.263   2.077   5.262
 1193POPC   C1A 8532   0.270   1.954   5.214
 1193POPC    OF 8533   0.215   1.860   5.273
 1193POPC   C1B 8534   0.373   1.941   5.108
 1193POPC   C1C 8535   0.328   2.006   4.977
 1193POPC   C1D 8536   0.433   1.986   4.867
 1193POPC   C1E 8537   0.393   2.059   4.739
 1193POPC   C1F 8538   0.421   2.209   4.750
 1193POPC   C1G 8539   0.361   2.289   4.634
 1193POPC   C1H 8540   0.424   2.264   4.497
 1193POPC   C1I 8541   0.358   2.361   4.399
 1193POPC   C1J 8542   0.361   2.353   4.266
 1193POPC   C1K 8543   0.433   2.242   4.189
 1193POPC   C1L 8544   0.375   2.225   4.047
 1193POPC   C1M 8545   0.261   2.123   4.029
 1193POPC   C1N 8546   0.128   2.157   4.098
 1193POPC   C1O 8547   0.118   2.090   4.235
 1193POPC   C1P 8548   0.036   2.177   4.331
 1193POPC   C1Q 8549   0.058   2.130   4.474
 1193POPC   C1R 8550  -0.004   2.228   4.574
 1193POPC    CE 8551   0.117   2.266   5.346
 1193POPC    OG 8552   0.036   2.313   5.237
 1193POPC   C2A 8553  -0.096   2.307   5.254
 1193POPC    OH 8554  -0.145   2.263   5.358
 1193POPC   C2B 8555  -0.173   2.351   5.135
 1193POPC   C2C 8556  -0.289   2.254   5.108
 1193POPC   C2D 8557  -0.263   2.145   5.004
 1193POPC   C2E 8558  -0.139   2.057   5.024
 1193POPC   C2F 8559  -0.136   1.934   4.932
 1193POPC   C2G 8560  -0.163   1.969   4.785
 1193POPC   C2H 8561  -0.140   1.851   4.689
 1193POPC   C2I 8562  -0.205   1.882   4.555
 1193POPC   C2J 8563  -0.166   1.785   4.444
 1193POPC   C2K 8564  -0.207   1.843   4.308
 1193POPC   C2L 8565  -0.145   1.766   4.192
 1193POPC   C2M 8566  -0.142   1.850   4.064
 1193POPC   C2N 8567  -0.056   1.782   3.958
 1193POPC   C2O 8568  -0.019   1.874   3.842
 1193POPC   C2P 8569   0.084   1.808   3.750
 1194POPC   CN1 8570   1.055   3.234   5.201
 1194POPC   CN2 8571   1.281   3.228   5.265
 1194POPC   CN3 8572   1.207   3.397   5.112
 1194POPC   NTM 8573   1.171   3.319   5.232
 1194POPC    CA 8574   1.142   3.407   5.348
 1194POPC    CB 8575   1.029   3.513   5.340
 1194POPC    OA 8576   0.899   3.461   5.311
 1194POPC     P 8577   0.809   3.458   5.441
 1194POPC    OB 8578   0.884   3.360   5.521
 1194POPC    OC 8579   0.791   3.599   5.475
 1194POPC    OD 8580   0.681   3.394   5.374
 1194POPC    CC 8581   0.694   3.254   5.352
 1194POPC    CD 8582   0.640   3.201   5.218
 1194POPC    OE 8583   0.681   3.065   5.187
 1194POPC   C1A 8584   0.588   2.969   5.191
 1194POPC    OF 8585   0.486   2.986   5.257
 1194POPC   C1B 8586   0.631   2.842   5.127
 1194POPC   C1C 8587   0.524   2.786   5.034
 1194POPC   C1D 8588   0.568   2.656   4.966
 1194POPC   C1E 8589   0.457   2.589   4.884
 1194POPC   C1F 8590   0.425   2.653   4.748
 1194POPC   C1G 8591   0.536   2.633   4.645
 1194POPC   C1H 8592   0.495   2.670   4.503
 1194POPC   C1I 8593   0.615   2.719   4.420
 1194POPC   C1J 8594   0.686   2.657   4.326
 1194POPC   C1K 8595   0.665   2.513   4.279
 1194POPC   C1L 8596   0.791   2.443   4.225
 1194POPC   C1M 8597   0.883   2.377   4.329
 1194POPC   C1N 8598   0.970   2.476   4.406
 1194POPC   C1O 8599   0.914   2.504   4.546
 1194POPC   C1P 8600   0.935   2.651   4.583
 1194POPC   C1Q 8601   0.876   2.677   4.721
 1194POPC   C1R 8602   0.854   2.826   4.745
 1194POPC    CE 8603   0.686   3.303   5.110
 1194POPC    OG 8604   0.715   3.253   4.978
 1194POPC   C2A 8605   0.611   3.210   4.908
 1194POPC    OH 8606   0.502   3.265   4.919
 1194POPC   C2B 8607   0.653   3.122   4.795
 1194POPC   C2C 8608   0.550   3.110   4.682
 1194POPC   C2D 8609   0.623   3.065   4.556
 1194POPC   C2E 8610   0.534   3.067   4.431
 1194POPC   C2F 8611   0.621   3.050   4.306
 1194POPC   C2G 8612   0.541   2.987   4.191
 1194POPC   C2H 8613   0.633   2.949   4.075
 1194POPC   C2I 8614   0.575   2.825   4.004
 1194POPC   C2J 8615   0.667   2.776   3.892
 1194POPC   C2K 8616   0.634   2.631   3.857
 1194POPC   C2L 8617   0.715   2.583   3.736
 1194POPC   C2M 8618   0.712   2.431   3.718
 1194POPC   C2N 8619   0.791   2.359   3.828
 1194POPC   C2O 8620   0.792   2.208   3.807
 1194POPC   C2P 8621   0.870   2.137   3.917
 1195POPC   CN1 8622  -0.034   4.250   5.295
 1195POPC   CN2 8623  -0.174   4.432   5.348
 1195POPC   CN3 8624   0.062   4.463   5.327
 1195POPC   NTM 8625  -0.043   4.372   5.375
 1195POPC    CA 8626  -0.032   4.340   5.520
 1195POPC    CB 8627   0.095   4.272   5.577
 1195POPC    OA 8628   0.213   4.352   5.565
 1195POPC     P 8629   0.339   4.260   5.543
 1195POPC    OB 8630   0.458   4.345   5.533
 1195POPC    OC 8631   0.330   4.142   5.629
 1195POPC    OD 8632   0.303   4.216   5.397
 1195POPC    CC 8633   0.408   4.137   5.342
 1195POPC    CD 8634   0.370   4.079   5.204
 1195POPC    OE 8635   0.453   3.973   5.146
 1195POPC   C1A 8636   0.576   3.996   5.103
 1195POPC    OF 8637   0.639   4.096   5.139
 1195POPC   C1B 8638   0.624   3.896   5.005
 1195POPC   C1C 8639   0.607   3.955   4.865
 1195POPC   C1D 8640   0.611   3.848   4.756
 1195POPC   C1E 8641   0.603   3.911   4.617
 1195POPC   C1F 8642   0.591   3.802   4.511
 1195POPC   C1G 8643   0.613   3.853   4.369
 1195POPC   C1H 8644   0.599   3.739   4.268
 1195POPC   C1I 8645   0.633   3.786   4.126
 1195POPC   C1J 8646   0.669   3.700   4.031
 1195POPC   C1K 8647   0.678   3.550   4.061
 1195POPC   C1L 8648   0.821   3.498   4.045
 1195POPC   C1M 8649   0.850   3.386   4.145
 1195POPC   C1N 8650   0.844   3.443   4.287
 1195POPC   C1O 8651   0.851   3.335   4.395
 1195POPC   C1P 8652   0.818   3.392   4.533
 1195POPC   C1Q 8653   0.673   3.441   4.540
 1195POPC   C1R 8654   0.636   3.484   4.682
 1195POPC    CE 8655   0.340   4.197   5.111
 1195POPC    OG 8656   0.203   4.238   5.109
 1195POPC   C2A 8657   0.143   4.275   4.996
 1195POPC    OH 8658   0.038   4.338   5.008
 1195POPC   C2B 8659   0.208   4.248   4.865
 1195POPC   C2C 8660   0.157   4.122   4.794
 1195POPC   C2D 8661   0.231   4.109   4.661
 1195POPC   C2E 8662   0.182   3.998   4.569
 1195POPC   C2F 8663   0.245   4.025   4.432
 1195POPC   C2G 8664   0.212   3.925   4.321
 1195POPC   C2H 8665   0.266   3.982   4.190
 1195POPC   C2I 8666   0.273   3.878   4.079
 1195POPC   C2J 8667   0.330   3.937   3.949
 1195POPC   C2K 8668   0.357   3.824   3.850
 1195POPC   C2L 8669   0.412   3.871   3.715
 1195POPC   C2M 8670   0.440   3.753   3.622
 1195POPC   C2N 8671   0.556   3.665   3.672
 1195POPC   C2O 8672   0.577   3.543   3.582
 1195POPC   C2P 8673   0.693   3.458   3.635
 1196POPC   CN1 8674   6.044   1.012   6.033
 1196POPC   CN2 8675   5.896   0.951   5.857
 1196POPC   CN3 8676   5.893   1.173   5.944
 1196POPC   NTM 8677   5.909   1.031   5.980
 1196POPC    CA 8678   5.809   0.993   6.082
 1196POPC    CB 8679   5.660   0.977   6.043
 1196POPC    OA 8680   5.608   1.089   5.974
 1196POPC     P 8681   5.492   1.050   5.874
 1196POPC    OB 8682   5.427   0.932   5.935
 1196POPC    OC 8683   5.423   1.176   5.844
 1196POPC    OD 8684   5.595   1.005   5.761
 1196POPC    CC 8685   5.600   1.104   5.658
 1196POPC    CD 8686   5.697   1.082   5.539
 1196POPC    OE 8687   5.842   1.096   5.564
 1196POPC   C1A 8688   5.900   1.213   5.589
 1196POPC    OF 8689   5.838   1.298   5.653
 1196POPC   C1B 8690   6.047   1.212   5.573
 1196POPC   C1C 8691   6.093   1.258   5.435
 1196POPC   C1D 8692   6.053   1.402   5.403
 1196POPC   C1E 8693   6.111   1.447   5.269
 1196POPC   C1F 8694   6.061   1.588   5.234
 1196POPC   C1G 8695   6.124   1.644   5.106
 1196POPC   C1H 8696   6.092   1.558   4.984
 1196POPC   C1I 8697   6.131   1.629   4.854
 1196POPC   C1J 8698   6.234   1.591   4.778
 1196POPC   C1K 8699   6.328   1.476   4.812
 1196POPC   C1L 8700   6.320   1.360   4.712
 1196POPC   C1M 8701   6.192   1.278   4.732
 1196POPC   C1N 8702   6.215   1.130   4.701
 1196POPC   C1O 8703   6.114   1.043   4.778
 1196POPC   C1P 8704   6.125   1.066   4.929
 1196POPC   C1Q 8705   6.021   0.984   5.004
 1196POPC   C1R 8706   6.021   1.017   5.154
 1196POPC    CE 8707   5.639   1.177   5.432
 1196POPC    OG 8708   5.697   1.171   5.300
 1196POPC   C2A 8709   5.692   1.283   5.228
 1196POPC    OH 8710   5.672   1.391   5.285
 1196POPC   C2B 8711   5.755   1.270   5.095
 1196POPC   C2C 8712   5.667   1.203   4.989
 1196POPC   C2D 8713   5.748   1.198   4.859
 1196POPC   C2E 8714   5.671   1.140   4.741
 1196POPC   C2F 8715   5.755   1.159   4.614
 1196POPC   C2G 8716   5.679   1.123   4.486
 1196POPC   C2H 8717   5.765   1.163   4.367
 1196POPC   C2I 8718   5.701   1.130   4.232
 1196POPC   C2J 8719   5.781   1.201   4.123
 1196POPC   C2K 8720   5.722   1.179   3.983
 1196POPC   C2L 8721   5.777   1.277   3.879
 1196POPC   C2M 8722   5.903   1.232   3.804
 1196POPC   C2N 8723   6.034   1.244   3.882
 1196POPC   C2O 8724   6.153   1.201   3.797
 1196POPC   C2P 8725   6.282   1.203   3.878
 1197POPC   CN1 8726   5.466   1.805   5.325
 1197POPC   CN2 8727   5.667   1.685   5.328
 1197POPC   CN3 8728   5.476   1.592   5.436
 1197POPC   NTM 8729   5.549   1.717   5.408
 1197POPC    CA 8730   5.594   1.786   5.531
 1197POPC    CB 8731   5.494   1.864   5.619
 1197POPC    OA 8732   5.562   1.970   5.684
 1197POPC     P 8733   5.484   2.107   5.681
 1197POPC    OB 8734   5.342   2.077   5.706
 1197POPC    OC 8735   5.563   2.203   5.758
 1197POPC    OD 8736   5.503   2.127   5.525
 1197POPC    CC 8737   5.615   2.208   5.492
 1197POPC    CD 8738   5.669   2.176   5.351
 1197POPC    OE 8739   5.795   2.240   5.315
 1197POPC   C1A 8740   5.800   2.372   5.296
 1197POPC    OF 8741   5.709   2.444   5.337
 1197POPC   C1B 8742   5.929   2.421   5.242
 1197POPC   C1C 8743   5.906   2.531   5.138
 1197POPC   C1D 8744   6.036   2.565   5.063
 1197POPC   C1E 8745   6.002   2.640   4.934
 1197POPC   C1F 8746   6.108   2.620   4.826
 1197POPC   C1G 8747   6.041   2.636   4.689
 1197POPC   C1H 8748   6.136   2.604   4.573
 1197POPC   C1I 8749   6.055   2.585   4.445
 1197POPC   C1J 8750   6.108   2.527   4.337
 1197POPC   C1K 8751   6.255   2.485   4.340
 1197POPC   C1L 8752   6.292   2.364   4.253
 1197POPC   C1M 8753   6.228   2.228   4.287
 1197POPC   C1N 8754   6.242   2.184   4.433
 1197POPC   C1O 8755   6.117   2.219   4.513
 1197POPC   C1P 8756   6.130   2.209   4.664
 1197POPC   C1Q 8757   5.999   2.261   4.722
 1197POPC   C1R 8758   5.995   2.248   4.874
 1197POPC    CE 8759   5.551   2.191   5.252
 1197POPC    OG 8760   5.547   2.092   5.147
 1197POPC   C2A 8761   5.611   2.123   5.034
 1197POPC    OH 8762   5.658   2.234   5.013
 1197POPC   C2B 8763   5.606   2.016   4.932
 1197POPC   C2C 8764   5.746   1.986   4.879
 1197POPC   C2D 8765   5.741   1.942   4.733
 1197POPC   C2E 8766   5.881   1.919   4.676
 1197POPC   C2F 8767   5.880   1.897   4.524
 1197POPC   C2G 8768   5.822   2.016   4.447
 1197POPC   C2H 8769   5.875   2.020   4.304
 1197POPC   C2I 8770   5.831   2.148   4.235
 1197POPC   C2J 8771   5.911   2.174   4.107
 1197POPC   C2K 8772   5.877   2.312   4.050
 1197POPC   C2L 8773   5.991   2.371   3.967
 1197POPC   C2M 8774   6.026   2.286   3.844
 1197POPC   C2N 8775   6.148   2.342   3.768
 1197POPC   C2O 8776   6.279   2.331   3.846
 1197POPC   C2P 8777   6.325   2.186   3.865
 1198POPC   CN1 8778   6.368   2.874   5.967
 1198POPC   CN2 8779   6.430   3.063   5.839
 1198POPC   CN3 8780   6.534   2.853   5.798
 1198POPC   NTM 8781   6.482   2.942   5.904
 1198POPC    CA 8782   6.584   2.974   6.007
 1198POPC    CB 8783   6.723   3.026   5.965
 1198POPC    OA 8784   6.713   3.142   5.884
 1198POPC     P 8785   6.826   3.149   5.777
 1198POPC    OB 8786   6.817   3.280   5.716
 1198POPC    OC 8787   6.948   3.087   5.829
 1198POPC    OD 8788   6.756   3.048   5.678
 1198POPC    CC 8789   6.804   3.059   5.543
 1198POPC    CD 8790   6.701   3.003   5.442
 1198POPC    OE 8791   6.739   2.991   5.302
 1198POPC   C1A 8792   6.757   3.094   5.219
 1198POPC    OF 8793   6.732   3.208   5.258
 1198POPC   C1B 8794   6.794   3.060   5.080
 1198POPC   C1C 8795   6.715   2.942   5.024
 1198POPC   C1D 8796   6.756   2.911   4.880
 1198POPC   C1E 8797   6.693   3.004   4.777
 1198POPC   C1F 8798   6.748   2.970   4.639
 1198POPC   C1G 8799   6.653   3.014   4.528
 1198POPC   C1H 8800   6.710   2.975   4.392
 1198POPC   C1I 8801   6.605   2.996   4.283
 1198POPC   C1J 8802   6.619   2.946   4.161
 1198POPC   C1K 8803   6.744   2.868   4.120
 1198POPC   C1L 8804   6.709   2.749   4.030
 1198POPC   C1M 8805   6.701   2.612   4.100
 1198POPC   C1N 8806   6.598   2.601   4.213
 1198POPC   C1O 8807   6.664   2.602   4.351
 1198POPC   C1P 8808   6.562   2.621   4.463
 1198POPC   C1Q 8809   6.627   2.613   4.601
 1198POPC   C1R 8810   6.523   2.629   4.711
 1198POPC    CE 8811   6.569   3.080   5.467
 1198POPC    OG 8812   6.465   3.000   5.526
 1198POPC   C2A 8813   6.374   2.935   5.451
 1198POPC    OH 8814   6.305   2.855   5.514
 1198POPC   C2B 8815   6.364   2.962   5.305
 1198POPC   C2C 8816   6.298   2.854   5.219
 1198POPC   C2D 8817   6.322   2.875   5.069
 1198POPC   C2E 8818   6.274   3.011   5.016
 1198POPC   C2F 8819   6.316   3.034   4.871
 1198POPC   C2G 8820   6.217   2.979   4.768
 1198POPC   C2H 8821   6.273   2.996   4.627
 1198POPC   C2I 8822   6.168   2.972   4.518
 1198POPC   C2J 8823   6.232   2.992   4.381
 1198POPC   C2K 8824   6.128   2.992   4.268
 1198POPC   C2L 8825   6.107   2.856   4.200
 1198POPC   C2M 8826   6.231   2.812   4.123
 1198POPC   C2N 8827   6.196   2.782   3.977
 1198POPC   C2O 8828   6.323   2.754   3.896
 1198POPC   C2P 8829   6.292   2.745   3.747
 1199POPC   CN1 8830   6.788   3.427   5.436
 1199POPC   CN2 8831   6.944   3.556   5.324
 1199POPC   CN3 8832   6.993   3.491   5.544
 1199POPC   NTM 8833   6.885   3.535   5.455
 1199POPC    CA 8834   6.825   3.656   5.516
 1199POPC    CB 8835   6.673   3.681   5.504
 1199POPC    OA 8836   6.637   3.817   5.521
 1199POPC     P 8837   6.484   3.850   5.513
 1199POPC    OB 8838   6.410   3.730   5.551
 1199POPC    OC 8839   6.447   3.980   5.569
 1199POPC    OD 8840   6.461   3.867   5.355
 1199POPC    CC 8841   6.417   3.750   5.286
 1199POPC    CD 8842   6.427   3.748   5.131
 1199POPC    OE 8843   6.557   3.732   5.068
 1199POPC   C1A 8844   6.635   3.626   5.090
 1199POPC    OF 8845   6.636   3.573   5.201
 1199POPC   C1B 8846   6.738   3.606   4.987
 1199POPC   C1C 8847   6.692   3.504   4.884
 1199POPC   C1D 8848   6.793   3.491   4.770
 1199POPC   C1E 8849   6.754   3.374   4.680
 1199POPC   C1F 8850   6.850   3.355   4.563
 1199POPC   C1G 8851   6.813   3.444   4.444
 1199POPC   C1H 8852   6.894   3.413   4.317
 1199POPC   C1I 8853   6.868   3.269   4.270
 1199POPC   C1J 8854   6.869   3.230   4.143
 1199POPC   C1K 8855   6.896   3.324   4.026
 1199POPC   C1L 8856   6.817   3.276   3.904
 1199POPC   C1M 8857   6.821   3.376   3.788
 1199POPC   C1N 8858   6.765   3.513   3.828
 1199POPC   C1O 8859   6.614   3.519   3.849
 1199POPC   C1P 8860   6.584   3.628   3.952
 1199POPC   C1Q 8861   6.437   3.642   3.986
 1199POPC   C1R 8862   6.414   3.736   4.105
 1199POPC    CE 8863   6.345   3.871   5.083
 1199POPC    OG 8864   6.353   3.916   4.947
 1199POPC   C2A 8865   6.295   3.862   4.839
 1199POPC    OH 8866   6.324   3.906   4.729
 1199POPC   C2B 8867   6.198   3.750   4.855
 1199POPC   C2C 8868   6.053   3.799   4.869
 1199POPC   C2D 8869   5.953   3.728   4.778
 1199POPC   C2E 8870   5.990   3.734   4.630
 1199POPC   C2F 8871   5.883   3.675   4.538
 1199POPC   C2G 8872   5.923   3.692   4.391
 1199POPC   C2H 8873   5.826   3.618   4.300
 1199POPC   C2I 8874   5.842   3.654   4.152
 1199POPC   C2J 8875   5.979   3.621   4.091
 1199POPC   C2K 8876   5.973   3.640   3.939
 1199POPC   C2L 8877   6.106   3.596   3.878
 1199POPC   C2M 8878   6.106   3.584   3.725
 1199POPC   C2N 8879   6.239   3.522   3.682
 1199POPC   C2O 8880   6.240   3.481   3.535
 1199POPC   C2P 8881   6.365   3.398   3.503
 1200POPC   CN1 8882   4.748   1.075   5.521
 1200POPC   CN2 8883   4.911   1.142   5.686
 1200POPC   CN3 8884   4.733   0.990   5.741
 1200POPC   NTM 8885   4.828   1.032   5.637
 1200POPC    CA 8886   4.912   0.914   5.606
 1200POPC    CB 8887   5.001   0.919   5.479
 1200POPC    OA 8888   5.084   0.806   5.454
[truncated: 970,817 more chars]
