# Supplementary material for: Free energy calculations of the functional selectivity of 5-HT2B G protein-coupled receptor
Source: PLoS One. 2020 Dec 9;15(12):e0243313. doi: 10.1371/journal.pone.0243313 (PMC7725398; doi:10.1371/journal.pone.0243313)
Supplement: S1 File — Zip archive containing input files for simulation of the APO, LSD, and LIS systems. (ZIP) [file pone.0243313.s001.zip › LIS/minim.mdp]

	minim.mdp - used as input into grompp to generate em.tpr
	Parameters describing what to do, when to stop and what to save
define = -DSTRONG_POSRES	Prevent protein from moving
integrator = steep	Algorithm (steep = steepest descent minimization)
emtol = 1000.0	Stop minimization when the maximum force < 1000.0 kJ/mol/nm
emstep = 0.01	Energy step size
nsteps = 50000	Maximum number of (minimization) steps to perform
	Parameters describing how to find the neighbors of each atom and how to calculate the interactions
nstlist = 1	Frequency to update the neighbor list and long range forces
cutoff-scheme = Verlet	Buffered neighbor searching
ns_type = grid	Method to determine neighbor list (simple, grid)
rlist = 1.2	Cut-off for making neighbor list (short range forces)
coulombtype = cutoff	Treatment of long range electrostatic interactions
rcoulomb = 1.2	Short-range electrostatic cut-off
rvdw = 1.2	Short-range Van der Waals cut-off
pbc = xyz	Periodic Boundary Conditions
