# Supplementary material for: Free energy calculations of the functional selectivity of 5-HT2B G protein-coupled receptor
Source: PLoS One. 2020 Dec 9;15(12):e0243313. doi: 10.1371/journal.pone.0243313 (PMC7725398; doi:10.1371/journal.pone.0243313)
Supplement: S1 File — Zip archive containing input files for simulation of the APO, LSD, and LIS systems. (ZIP) [file pone.0243313.s001.zip › LIS/lis_final_solv_ions.gro]

MEMBRANE PROTEIN in water
124956
   41GLU      N    1   3.741   0.097   9.527  0.0513  0.1845  0.1731
   41GLU     H1    2   3.787   0.115   9.440 -1.2717  0.8775 -0.4056
   41GLU     H2    3   3.730  -0.002   9.539  2.8333 -0.1907  0.5138
   41GLU     H3    4   3.653   0.144   9.518  0.2283  0.4076 -0.4560
   41GLU     CA    5   3.807   0.155   9.645 -0.1284 -0.0375  0.3845
   41GLU     CB    6   3.956   0.121   9.638 -0.1884 -0.3238  0.5105
   41GLU     CG    7   3.994  -0.022   9.679  0.8165 -0.1033  0.3728
   41GLU     CD    8   3.949  -0.046   9.823  0.2257 -0.3651  0.1491
   41GLU    OE1    9   4.035  -0.042   9.914  0.5867  0.1856 -0.2097
   41GLU    OE2   10   3.831  -0.085   9.836  0.0057  0.3005  0.1855
   41GLU      C   11   3.796   0.308   9.644  0.6582  0.0233 -0.0512
   41GLU      O   12   3.793   0.366   9.535 -0.9427  0.3407  0.1341
   42GLU      N   13   3.782   0.372   9.759  0.0334 -0.3272  0.0713
   42GLU      H   14   3.810   0.336   9.848 -2.4916  0.6748  1.4051
   42GLU     CA   15   3.743   0.514   9.761  0.5614 -0.1727 -0.4055
   42GLU     CB   16   3.717   0.560   9.905 -0.1576 -0.5795 -0.4013
   42GLU     CG   17   3.824   0.534  10.010 -0.2079 -0.5101 -0.3328
   42GLU     CD   18   3.773   0.593  10.142  0.4417 -0.0711 -0.2699
   42GLU    OE1   19   3.756   0.513  10.237 -0.0706 -0.0130 -0.3092
   42GLU    OE2   20   3.754   0.717  10.146  0.4873 -0.0740  0.0278
   42GLU      C   21   3.848   0.604   9.697  0.2621  0.2053 -0.3701
   42GLU      O   22   3.970   0.588   9.704  0.2180  0.1591  0.3712
   43MET      N   23   3.806   0.719   9.645  0.2066  0.6023  0.5297
   43MET      H   24   3.709   0.740   9.634  0.4358  1.0244 -0.8849
   43MET     CA   25   3.888   0.827   9.588 -0.0089  0.4898 -0.0063
   43MET     CB   26   3.805   0.919   9.499 -0.3107  0.2992  0.0753
   43MET     CG   27   3.841   0.935   9.351  0.4330 -0.0771  0.2115
   43MET     SD   28   3.801   0.794   9.241  0.5671  0.1194 -0.0904
   43MET     CE   29   3.884   0.846   9.092 -0.1948  0.2651 -0.4684
   43MET      C   30   3.955   0.919   9.691  0.3937 -0.1644  0.3201
   43MET      O   31   3.891   0.972   9.782  0.1517 -0.1140  0.1208
   44LYS      N   32   4.087   0.932   9.677  0.2731  0.2864 -0.4158
   44LYS      H   33   4.127   0.909   9.588  0.9507  1.6263 -0.4852
   44LYS     CA   34   4.184   0.990   9.771 -0.2159  0.0131  0.2681
   44LYS     CB   35   4.314   0.909   9.760 -0.1746  0.0095  0.7651
   44LYS     CG   36   4.293   0.759   9.785 -0.0350 -0.1691 -0.1307
   44LYS     CD   37   4.429   0.690   9.798  0.1288  0.2588  0.4882
   44LYS     CE   38   4.419   0.539   9.818  0.3923  0.1902  0.0872
   44LYS     NZ   39   4.365   0.498   9.948  0.4225  0.1230  0.0795
   44LYS    HZ1   40   4.422   0.549  10.012 -0.8941  1.1458  0.4839
   44LYS    HZ2   41   4.267   0.519   9.950  0.4902  1.0264 -2.3036
   44LYS    HZ3   42   4.368   0.398   9.952 -2.0333 -0.0471 -0.7795
   44LYS      C   43   4.192   1.142   9.779 -0.0595  0.0248 -0.0911
   44LYS      O   44   4.295   1.197   9.818 -0.2787  0.4975 -0.1661
   45GLN      N   45   4.096   1.218   9.725  0.0271 -0.1363 -0.4760
   45GLN      H   46   4.004   1.183   9.711  0.0398 -0.2778 -0.2143
   45GLN     CA   47   4.090   1.365   9.725 -1.1144 -0.1726  0.2768
   45GLN     CB   48   3.962   1.416   9.659 -0.7561  0.3739 -0.0007
   45GLN     CG   49   3.955   1.371   9.513 -0.1000 -0.3495  0.1830
   45GLN     CD   50   3.821   1.391   9.441 -0.0486  0.2482  0.2427
   45GLN    OE1   51   3.719   1.440   9.488 -0.6270 -0.4061 -0.3011
   45GLN    NE2   52   3.809   1.357   9.313  0.6859  0.2198  0.1747
   45GLN   HE21   53   3.895   1.330   9.269  1.1117  2.3578 -0.4324
   45GLN   HE22   54   3.718   1.356   9.270 -0.0088 -0.8190  1.6048
   45GLN      C   55   4.111   1.432   9.861 -0.4971  0.3643 -0.0732
   45GLN      O   56   4.044   1.393   9.957 -0.6011  0.2449 -0.1947
   46ILE      N   57   4.194   1.536   9.863  0.3090 -0.2742  0.4797
   46ILE      H   58   4.247   1.563   9.783 -1.3878  0.1025 -0.5625
   46ILE     CA   59   4.217   1.619   9.982 -0.4164 -0.3905  0.7088
   46ILE     CB   60   4.367   1.651   9.981 -0.5250  0.1064 -0.0497
   46ILE    CG1   61   4.442   1.519   9.959  0.1846  0.4673  0.1780
   46ILE    CG2   62   4.415   1.733  10.101 -0.7991  0.5327 -0.2288
   46ILE     CD   63   4.593   1.510   9.979  0.1995 -0.3530 -0.2762
   46ILE      C   64   4.139   1.750   9.983 -0.0373 -0.1505 -0.3613
   46ILE      O   65   4.143   1.829   9.888 -0.7738 -0.1621 -0.4054
   47VAL      N   66   4.093   1.786  10.102 -0.4002 -0.2327 -0.4773
   47VAL      H   67   4.077   1.720  10.176  0.1909 -0.6221 -0.6922
   47VAL     CA   68   4.017   1.910  10.121 -0.1507 -0.1169 -0.2189
   47VAL     CB   69   3.913   1.913  10.233  0.2950  0.1873  0.1896
   47VAL    CG1   70   3.809   1.805  10.204  0.1265  0.3441  0.2049
   47VAL    CG2   71   3.975   1.909  10.372 -0.0947 -0.9443  0.3433
   47VAL      C   72   4.096   2.041  10.121 -0.1482 -0.1189 -0.1227
   47VAL      O   73   4.046   2.150  10.093 -0.4522 -0.2037  0.0847
   48GLU      N   74   4.215   2.026  10.179 -0.2819  0.0356  0.1907
   48GLU      H   75   4.239   1.933  10.205  0.4920 -0.1067 -0.9538
   48GLU     CA   76   4.308   2.137  10.206 -0.2432  0.0689 -0.0826
   48GLU     CB   77   4.413   2.092  10.308 -0.5727  0.2706  0.3413
   48GLU     CG   78   4.526   2.190  10.342 -0.6272  0.5133 -0.1698
   48GLU     CD   79   4.476   2.306  10.428 -0.0921  0.6831 -0.0855
   48GLU    OE1   80   4.388   2.281  10.514  0.3363  0.3365  0.2575
   48GLU    OE2   81   4.510   2.419  10.389  0.3344  0.5392 -0.1400
   48GLU      C   82   4.358   2.213  10.082 -0.0385 -0.4050 -0.2929
   48GLU      O   83   4.373   2.141   9.984  0.3242 -0.9980  0.1863
   49GLU      N   84   4.399   2.338  10.100  0.0823 -0.4327 -0.3756
   49GLU      H   85   4.373   2.391  10.181 -1.2316  0.1914 -1.1803
   49GLU     CA   86   4.472   2.415   9.999 -0.3376 -0.2235 -0.5184
   49GLU     CB   87   4.434   2.563  10.012 -0.3273 -0.2855  0.2587
   49GLU     CG   88   4.286   2.585   9.977 -0.0983  0.2276 -0.3979
   49GLU     CD   89   4.230   2.727   9.982 -0.0548  0.2398 -0.2538
   49GLU    OE1   90   4.128   2.752  10.051 -0.1133 -0.3278 -0.1308
   49GLU    OE2   91   4.311   2.816   9.949  0.4451 -0.0888  0.0698
   49GLU      C   92   4.623   2.395   9.987 -0.1389  0.6513  0.3780
   49GLU      O   93   4.700   2.363  10.078  0.1377  0.4239  0.0698
   50GLN      N   94   4.666   2.409   9.862  0.3219  0.3226  0.4972
   50GLN      H   95   4.596   2.438   9.797 -0.6420  0.3973  1.5291
   50GLN     CA   96   4.803   2.386   9.814  0.1096 -0.2365  0.1558
   50GLN     CB   97   4.794   2.377   9.662  0.2956  0.2920  0.1121
   50GLN     CG   98   4.901   2.304   9.580  0.2596  0.2207  0.1294
   50GLN     CD   99   4.890   2.152   9.590 -0.2316  0.2671  0.2885
   50GLN    OE1  100   4.972   2.079   9.646  0.2491  0.3243 -0.3271
   50GLN    NE2  101   4.799   2.092   9.514 -0.0417 -0.0233  0.2903
   50GLN   HE21  102   4.734   2.143   9.458 -1.5601 -0.9875  1.0788
   50GLN   HE22  103   4.790   1.992   9.512  2.8431 -0.4044  1.3339
   50GLN      C  104   4.894   2.499   9.864 -0.2693  0.0007  0.3098
   50GLN      O  105   4.846   2.607   9.898  0.9078  0.4318  0.6482
   51GLY      N  106   5.025   2.478   9.864 -0.2572  0.0359 -0.3522
   51GLY      H  107   5.064   2.402   9.812  0.0530 -1.5162  1.9699
   51GLY     CA  108   5.123   2.583   9.891 -0.2117 -0.0764 -0.0699
   51GLY      C  109   5.121   2.699   9.791  0.4886 -0.1434 -0.1659
   51GLY      O  110   5.034   2.786   9.799  0.0677 -0.5767  0.0150
   52ASN      N  111   5.202   2.687   9.686  0.0769  0.2127 -0.5265
   52ASN      H  112   5.273   2.617   9.683 -0.6847 -0.5313 -1.6040
   52ASN     CA  113   5.216   2.784   9.576  0.0136  0.2621 -0.4914
   52ASN     CB  114   5.327   2.733   9.483 -0.0086  0.1711 -0.4673
   52ASN     CG  115   5.401   2.849   9.415 -0.3532  0.3824 -0.4853
   52ASN    OD1  116   5.382   2.967   9.442  0.2203  0.3430  0.1121
   52ASN    ND2  117   5.497   2.807   9.334  0.2387 -0.1196  0.4491
   52ASN   HD21  118   5.507   2.711   9.305  0.1247  0.1584 -0.5626
   52ASN   HD22  119   5.553   2.877   9.291 -0.4336  0.3588  0.3290
   52ASN      C  120   5.093   2.832   9.500 -0.6004 -0.3152  0.1294
   52ASN      O  121   5.010   2.745   9.471 -0.6429 -0.0891 -0.4321
   53LYS      N  122   5.098   2.949   9.437  0.0351 -0.0537  0.6570
   53LYS      H  123   5.173   3.008   9.464  2.6281 -2.4233 -0.8744
   53LYS     CA  124   5.004   2.996   9.334  0.4099 -0.3877  0.1584
   53LYS     CB  125   5.000   3.149   9.338 -0.5262 -0.4065  0.1028
   53LYS     CG  126   4.925   3.208   9.457  0.5744  0.0073  0.5997
   53LYS     CD  127   4.883   3.354   9.441  0.5481 -0.0631  0.0176
   53LYS     CE  128   4.815   3.426   9.558  0.1113  0.0564 -0.3087
   53LYS     NZ  129   4.783   3.560   9.507 -0.0893  0.1836  0.1484
   53LYS    HZ1  130   4.713   3.604   9.564  0.4497 -2.1682  2.8720
   53LYS    HZ2  131   4.865   3.616   9.493 -0.4444  0.5911 -0.3524
   53LYS    HZ3  132   4.733   3.548   9.421 -0.4814 -0.1310  0.4148
   53LYS      C  133   5.016   2.933   9.195  0.1395  0.1994 -0.1355
   53LYS      O  134   5.052   3.004   9.102  0.2746  0.0283 -0.2149
   54LEU      N  135   5.006   2.801   9.184 -0.2851  0.1921  0.3049
   54LEU      H  136   4.978   2.738   9.257 -0.2239  0.2492  0.3788
   54LEU     CA  137   5.021   2.727   9.058 -0.1337  0.2985  0.2608
   54LEU     CB  138   5.049   2.576   9.065 -0.0570  0.3039  0.0618
   54LEU     CG  139   5.183   2.547   9.132  0.0100 -0.7311 -0.5041
   54LEU    CD1  140   5.211   2.404   9.179 -0.6163 -0.6917  0.0001
   54LEU    CD2  141   5.283   2.590   9.024 -0.2210 -0.0513 -0.4493
   54LEU      C  142   4.909   2.742   8.955 -0.2310 -0.1843  0.2941
   54LEU      O  143   4.945   2.735   8.838  0.2757 -0.8847  0.4894
   55HIS      N  144   4.784   2.737   9.002 -0.3908 -0.1040 -0.1176
   55HIS      H  145   4.765   2.712   9.097 -0.6163  1.6365  0.3210
   55HIS     CA  146   4.672   2.758   8.910 -0.0929 -0.4456 -0.5630
   55HIS     CB  147   4.537   2.721   8.970  0.0463  0.0052  0.0384
   55HIS     CG  148   4.488   2.814   9.082 -0.0040  0.1332 -0.0891
   55HIS    ND1  149   4.559   2.867   9.181  0.2345  0.8564 -0.6424
   55HIS    CD2  150   4.365   2.862   9.092 -0.1746 -0.3977  0.4446
   55HIS    HD2  151   4.273   2.842   9.038 -0.8684  3.1700  0.0148
   55HIS    CE1  152   4.477   2.942   9.254 -0.0003 -0.0241  0.0088
   55HIS    HE1  153   4.499   3.001   9.344 -5.2752  1.5831  0.5907
   55HIS    NE2  154   4.356   2.943   9.198 -0.1966 -0.3606  0.4144
   55HIS    HE2  155   4.272   2.977   9.239 -0.5485 -0.8169  0.0945
   55HIS      C  156   4.665   2.896   8.843 -0.2669  0.1168  0.5948
   55HIS      O  157   4.624   2.901   8.728  0.1719  0.1247  0.4386
   56TRP      N  158   4.697   2.988   8.934  0.3431  0.3627  0.1394
   56TRP      H  159   4.690   2.961   9.030  1.7633 -0.8999 -0.0705
   56TRP     CA  160   4.722   3.131   8.914 -0.2852  0.4181 -0.2774
   56TRP     CB  161   4.736   3.200   9.050 -0.1948 -0.2180  0.0368
   56TRP     CG  162   4.721   3.352   9.052 -0.2924 -0.2188 -0.4113
   56TRP    CD1  163   4.781   3.432   8.966 -0.4388  0.1370 -0.1860
   56TRP    HD1  164   4.843   3.399   8.883 -0.4007 -2.0145  0.6478
   56TRP    CD2  165   4.664   3.434   9.149 -0.2903 -0.3019 -0.3398
   56TRP    NE1  166   4.782   3.558   9.007 -0.1601  0.1254 -0.1531
   56TRP    HE1  167   4.810   3.640   8.957  1.2044  0.4987  1.1369
   56TRP    CE2  168   4.708   3.563   9.118 -0.4951 -0.2376 -0.3621
   56TRP    CE3  169   4.576   3.420   9.255 -0.1456  0.4731 -0.1036
   56TRP    HE3  170   4.537   3.322   9.285 -0.0939  0.7116  0.7835
   56TRP    CZ2  171   4.668   3.672   9.194  0.5321 -0.0718 -0.0396
   56TRP    HZ2  172   4.699   3.773   9.168 -0.8739  0.4667  0.2627
   56TRP    CZ3  173   4.534   3.531   9.328 -0.3820  0.2555  0.0946
   56TRP    HZ3  174   4.466   3.515   9.411  0.3131 -1.4244  0.3903
   56TRP    CH2  175   4.575   3.660   9.297 -0.3108  0.0354 -0.7671
   56TRP    HH2  176   4.541   3.752   9.344  1.4314  0.2222  0.2406
   56TRP      C  177   4.841   3.154   8.820  0.2889  0.4037  0.4357
   56TRP      O  178   4.832   3.231   8.724  0.2247 -0.2862 -0.1195
   57ALA      N  179   4.935   3.060   8.827  0.1583  0.2307 -0.0588
   57ALA      H  180   4.952   3.025   8.919 -2.4537 -2.2284 -0.3558
   57ALA     CA  181   5.042   3.045   8.727  0.1904 -0.1132  0.0247
   57ALA     CB  182   5.155   2.955   8.775 -0.0607 -0.4997 -0.1018
   57ALA      C  183   5.004   3.002   8.585  0.0469 -0.2775  0.1112
   57ALA      O  184   5.049   3.067   8.491 -0.1708 -0.1117  0.1211
   58ALA      N  185   4.915   2.904   8.576 -0.2173 -0.0445  0.1619
   58ALA      H  186   4.894   2.849   8.657 -1.3141  0.7839  0.4603
   58ALA     CA  187   4.848   2.852   8.456 -0.4476  0.4066  0.0914
   58ALA     CB  188   4.758   2.729   8.472 -0.0375  0.0580 -0.2497
   58ALA      C  189   4.767   2.965   8.393 -0.2678  0.4357 -0.0887
   58ALA      O  190   4.766   2.992   8.273  0.0107  0.2438 -0.1342
   59LEU      N  191   4.696   3.040   8.476 -0.0398  0.0985  0.4153
   59LEU      H  192   4.683   3.017   8.573 -0.3541  2.9347  1.1419
   59LEU     CA  193   4.623   3.161   8.433  0.3964  0.1375 -0.2217
   59LEU     CB  194   4.532   3.226   8.537  0.0943 -0.0958 -0.3383
   59LEU     CG  195   4.421   3.136   8.591  0.0231 -0.0307 -0.3757
   59LEU    CD1  196   4.373   3.189   8.726 -0.0704 -0.8362 -0.0871
   59LEU    CD2  197   4.306   3.135   8.489 -0.4205  0.2640  0.1179
   59LEU      C  198   4.722   3.267   8.383 -0.4146  1.2124  0.4019
   59LEU      O  199   4.715   3.309   8.268 -0.1701  0.2571  0.0200
   60LEU      N  200   4.829   3.294   8.457  0.5499 -0.0681 -0.4783
   60LEU      H  201   4.840   3.264   8.552  0.5389 -3.1407 -1.3503
   60LEU     CA  202   4.921   3.400   8.414  0.2505  0.4552  0.1552
   60LEU     CB  203   5.009   3.415   8.539  0.4701  0.3155  0.0184
   60LEU     CG  204   5.099   3.539   8.543  0.2394  0.4885 -0.0944
   60LEU    CD1  205   5.016   3.663   8.575  0.2534  0.4762 -0.0106
   60LEU    CD2  206   5.173   3.506   8.673 -0.4528 -0.4396  0.0754
   60LEU      C  207   5.003   3.365   8.290 -0.3032  0.0065 -0.0862
   60LEU      O  208   5.019   3.457   8.209  0.4834 -0.0376  0.0140
   61ILE      N  209   5.027   3.237   8.263  0.7465  0.0396  0.6104
   61ILE      H  210   5.003   3.175   8.338  0.8033  0.8681  1.3266
   61ILE     CA  211   5.109   3.197   8.148 -0.0201  0.3625 -0.0572
   61ILE     CB  212   5.188   3.067   8.164 -0.7738 -0.0840  0.1137
   61ILE    CG1  213   5.118   2.939   8.209  0.0127 -0.3643  0.5659
   61ILE    CG2  214   5.295   3.094   8.271 -0.4370  0.3275 -0.3203
   61ILE     CD  215   5.214   2.826   8.169 -0.0763 -0.1236 -0.3734
   61ILE      C  216   5.025   3.191   8.020 -0.0615  0.2885 -0.0260
   61ILE      O  217   5.072   3.230   7.913 -0.5084  0.6729 -0.0861
   62LEU      N  218   4.899   3.150   8.033 -0.0091  0.3025  0.5243
   62LEU      H  219   4.877   3.084   8.105  3.5663 -0.3325  1.2182
   62LEU     CA  220   4.794   3.170   7.933  0.2444 -0.2270  0.1447
   62LEU     CB  221   4.659   3.108   7.971  0.3365 -0.2252  0.4776
   62LEU     CG  222   4.661   2.957   7.946  0.4555 -0.1260 -0.1316
   62LEU    CD1  223   4.537   2.905   8.018  0.4301 -0.1225 -0.1726
   62LEU    CD2  224   4.665   2.945   7.793  0.2010 -0.3287 -0.1218
   62LEU      C  225   4.779   3.318   7.897 -0.0964 -0.2910  0.0116
   62LEU      O  226   4.793   3.356   7.780  0.1259  0.2012  0.1920
   63MET      N  227   4.773   3.403   7.999  0.0844  0.1877 -0.3658
   63MET      H  228   4.782   3.377   8.096 -1.1766 -0.7520 -0.4744
   63MET     CA  229   4.773   3.548   7.978  0.5225  0.2376 -0.0469
   63MET     CB  230   4.771   3.625   8.111  0.2904  0.1893 -0.0212
   63MET     CG  231   4.743   3.775   8.102 -0.1880  0.1246  0.3350
   63MET     SD  232   4.792   3.878   8.245  0.1165  0.3570  0.0647
   63MET     CE  233   4.970   3.884   8.236  0.1375  0.0574  0.2532
   63MET      C  234   4.886   3.611   7.897  0.5143  0.4776  0.1254
   63MET      O  235   4.869   3.699   7.813  0.4131  0.3378 -0.0010
   64VAL      N  236   5.009   3.571   7.926 -0.0717 -1.1350  0.5259
   64VAL      H  237   5.026   3.530   8.016 -0.3075  0.1066  1.1618
   64VAL     CA  238   5.129   3.611   7.851 -0.4842 -0.4451  0.2188
   64VAL     CB  239   5.252   3.586   7.938 -0.2551 -0.2236 -0.0401
   64VAL    CG1  240   5.391   3.594   7.874 -0.3191 -0.1108 -0.1663
   64VAL    CG2  241   5.245   3.675   8.063  0.0967 -0.4301  0.1310
   64VAL      C  242   5.133   3.554   7.709  0.8747  0.1365  0.0032
   64VAL      O  243   5.125   3.634   7.615  0.5685  0.4371  0.2813
   65ILE      N  244   5.106   3.425   7.693 -0.0905  0.3567 -0.2257
   65ILE      H  245   5.070   3.370   7.768 -1.7005  1.4201 -0.1675
   65ILE     CA  246   5.119   3.356   7.563  0.3469  0.4380 -0.2266
   65ILE     CB  247   5.154   3.207   7.577 -0.6356  0.2636  0.4715
   65ILE    CG1  248   5.042   3.117   7.630  0.0765 -0.6333  0.4723
   65ILE    CG2  249   5.272   3.174   7.668 -0.5259  0.4768  0.4066
   65ILE     CD  250   5.009   3.021   7.516 -0.3424  0.1162 -0.0454
   65ILE      C  251   5.016   3.375   7.452  0.3578  0.3660 -0.2489
   65ILE      O  252   5.066   3.399   7.343  0.7055  0.3401 -0.0953
   66ILE      N  253   4.887   3.380   7.484  0.3041 -0.1664 -0.3733
   66ILE      H  254   4.851   3.345   7.570  0.6668 -1.6160 -0.7810
   66ILE     CA  255   4.781   3.413   7.386 -0.3449  0.3229  0.4786
   66ILE     CB  256   4.662   3.317   7.374  0.0896 -0.1568 -0.0751
   66ILE    CG1  257   4.702   3.171   7.392 -0.0541 -0.2490 -0.4990
   66ILE    CG2  258   4.594   3.343   7.240 -0.4297 -0.1000  0.1956
   66ILE     CD  259   4.579   3.080   7.387 -0.2050 -0.0919  0.3052
   66ILE      C  260   4.755   3.563   7.385 -0.0494  0.3752  0.4891
   66ILE      O  261   4.799   3.621   7.286  0.0501 -0.3120  0.1263
   67PRO      N  262   4.705   3.631   7.488 -0.8811  0.3691  0.0968
   67PRO     CA  263   4.682   3.776   7.483 -0.2612  0.4820  0.4080
   67PRO     CB  264   4.590   3.813   7.599  0.4429  0.7492  0.8879
   67PRO     CG  265   4.533   3.679   7.646  0.3739  0.5528  0.2557
   67PRO     CD  266   4.638   3.575   7.607 -0.3726 -0.1604  0.1395
   67PRO      C  267   4.814   3.852   7.468 -0.1957  0.2710 -0.0996
   67PRO      O  268   4.857   3.881   7.356 -0.5137 -0.4957 -0.4273
   68THR      N  269   4.889   3.872   7.576 -0.0848  0.1876 -0.1605
   68THR      H  270   4.884   3.813   7.656  0.4472 -0.7680 -0.8088
   68THR     CA  271   4.989   3.980   7.579  0.1641 -0.0454 -0.0969
   68THR     CB  272   5.049   4.010   7.716  0.0381  0.1128 -0.0761
   68THR    OG1  273   5.145   3.917   7.766 -0.2255 -0.0672  0.0945
   68THR    HG1  274   5.239   3.949   7.763 -0.8558  2.1015  1.2940
   68THR    CG2  275   4.942   4.039   7.821 -0.0549  0.0847 -0.1634
   68THR      C  276   5.099   3.959   7.475  0.4707  0.0253  0.2137
   68THR      O  277   5.127   4.058   7.409  0.3332 -0.1998 -0.1862
   69ILE      N  278   5.154   3.840   7.453 -0.1815 -0.2488  0.0478
   69ILE      H  279   5.139   3.765   7.518  2.0952 -0.0742  0.8690
   69ILE     CA  280   5.258   3.834   7.349 -0.0900  0.0231  0.1226
   69ILE     CB  281   5.399   3.791   7.390  0.0129 -0.0136 -0.2682
   69ILE    CG1  282   5.403   3.650   7.448 -0.1756  0.0632 -0.0689
   69ILE    CG2  283   5.455   3.898   7.484  0.0051 -0.1553 -0.1028
   69ILE     CD  284   5.543   3.589   7.463 -0.0301  0.3325 -0.3187
   69ILE      C  285   5.223   3.767   7.216 -0.2780  0.1215  0.1236
   69ILE      O  286   5.262   3.807   7.106 -0.4153  0.4367  0.1878
   70GLY      N  287   5.139   3.663   7.216 -0.7262  0.4798  0.0082
   70GLY      H  288   5.112   3.629   7.306  1.1318  0.4374  0.6098
   70GLY     CA  289   5.100   3.580   7.101 -0.0029  0.0371  0.0730
   70GLY      C  290   5.030   3.663   6.993 -0.0260 -0.2041 -0.0962
   70GLY      O  291   5.102   3.696   6.899  0.0096 -0.3111 -0.1072
   71GLY      N  292   4.909   3.708   7.024 -0.0469 -0.6236  0.4355
   71GLY      H  293   4.874   3.702   7.118  0.8622  0.1181  0.8419
   71GLY     CA  294   4.825   3.786   6.932  0.7484  0.1366  0.3377
   71GLY      C  295   4.875   3.925   6.893 -0.2616  0.4883  0.2720
   71GLY      O  296   4.874   3.962   6.776  0.5489  0.1597  0.1566
   72ASN      N  297   4.945   3.993   6.983 -0.0867  0.3302  0.2555
   72ASN      H  298   4.951   3.964   7.079  0.1883 -0.9167 -0.1209
   72ASN     CA  299   5.011   4.121   6.955 -0.5951  0.4809 -0.2636
   72ASN     CB  300   5.062   4.191   7.081 -0.0723  0.1430 -0.2833
   72ASN     CG  301   4.939   4.245   7.154  0.2002  0.5087 -0.0909
   72ASN    OD1  302   4.853   4.309   7.092 -0.1966 -0.1659 -0.2500
   72ASN    ND2  303   4.911   4.193   7.273  0.1221  0.5331 -0.0972
   72ASN   HD21  304   4.965   4.118   7.310  4.0618  2.6715 -0.9603
   72ASN   HD22  305   4.855   4.246   7.336 -0.0699  0.7028 -0.4069
   72ASN      C  306   5.119   4.121   6.847 -0.1063 -0.1175  0.2160
   72ASN      O  307   5.097   4.191   6.748  0.0653  0.0857  0.3206
   73THR      N  308   5.220   4.035   6.863 -0.2585 -0.4019 -0.3351
   73THR      H  309   5.212   3.974   6.941 -1.1211 -1.2187 -1.0320
   73THR     CA  310   5.321   4.002   6.761  0.0331 -0.0249 -0.1688
   73THR     CB  311   5.439   3.917   6.807  0.0330 -0.0181 -0.1560
   73THR    OG1  312   5.396   3.795   6.868 -0.2505  0.3456  0.3779
   73THR    HG1  313   5.359   3.815   6.959 -0.3331  1.5221  0.0951
   73THR    CG2  314   5.531   3.979   6.913 -0.1202 -0.2666  0.1258
   73THR      C  315   5.264   3.930   6.639  0.1077 -0.2424 -0.0752
   73THR      O  316   5.286   3.984   6.531 -0.3909  0.1881  0.0379
   74LEU      N  317   5.174   3.833   6.642 -0.3384  0.1598 -0.4701
   74LEU      H  318   5.149   3.773   6.718 -0.4560  1.0387  0.1924
   74LEU     CA  319   5.130   3.768   6.517 -0.1441 -0.2131 -0.3441
   74LEU     CB  320   5.053   3.642   6.556 -0.1584 -0.0391  0.2036
   74LEU     CG  321   5.149   3.530   6.598 -0.0953 -0.0336  0.0771
   74LEU    CD1  322   5.072   3.415   6.664 -0.1065 -0.0718 -0.0033
   74LEU    CD2  323   5.237   3.491   6.479 -0.0908 -0.1154  0.1076
   74LEU      C  324   5.046   3.856   6.425  0.1429  0.4453  0.0184
   74LEU      O  325   5.063   3.858   6.303 -0.3030 -0.2207 -0.0553
   75VAL      N  326   4.972   3.949   6.484  0.1431  0.3992  0.0917
   75VAL      H  327   4.949   3.939   6.580 -0.9867 -0.6143 -0.2670
   75VAL     CA  328   4.897   4.059   6.420  0.0934  0.4035  0.1579
   75VAL     CB  329   4.786   4.109   6.512 -0.0260  0.1953  0.1298
   75VAL    CG1  330   4.701   4.231   6.474  0.0597  0.1060 -0.3469
   75VAL    CG2  331   4.686   3.998   6.544 -0.1606  0.2540 -0.0821
   75VAL      C  332   4.984   4.169   6.360  0.4535 -0.1165 -0.2862
   75VAL      O  333   4.972   4.194   6.240  0.4636  0.2051 -0.2226
   76ILE      N  334   5.083   4.227   6.428  0.0692  0.2770 -0.0504
   76ILE      H  335   5.087   4.224   6.528  0.0789 -0.4208 -0.0645
   76ILE     CA  336   5.181   4.320   6.369 -0.3043  0.5320 -0.2658
   76ILE     CB  337   5.261   4.406   6.467  0.2894 -0.3053 -0.0060
   76ILE    CG1  338   5.360   4.332   6.557  0.1449 -0.0222  0.3867
   76ILE    CG2  339   5.177   4.514   6.536  0.2726 -0.2868 -0.0544
   76ILE     CD  340   5.451   4.416   6.647 -0.4122  0.2176  0.7285
   76ILE      C  341   5.268   4.250   6.265  0.0616  0.2830  0.2085
   76ILE      O  342   5.285   4.302   6.155  0.1977  0.6707  0.4135
   77LEU      N  343   5.304   4.124   6.288 -0.0455  0.2525  0.2053
   77LEU      H  344   5.295   4.098   6.384 -0.9957  2.8197  0.9012
   77LEU     CA  345   5.381   4.043   6.193 -0.4045  0.0915  0.0517
   77LEU     CB  346   5.409   3.901   6.244  0.2442 -0.0083 -0.5610
   77LEU     CG  347   5.499   3.814   6.157  0.4442 -0.5031  0.1352
   77LEU    CD1  348   5.643   3.867   6.158  0.3757 -0.3010 -0.4638
   77LEU    CD2  349   5.486   3.667   6.198 -0.4463 -0.5018 -0.1265
   77LEU      C  350   5.305   4.021   6.062  0.0907 -0.0610 -0.2140
   77LEU      O  351   5.356   4.046   5.952  0.2674  0.4034 -0.0297
   78ALA      N  352   5.176   3.991   6.071  0.1930 -0.4567 -0.0773
   78ALA      H  353   5.143   3.973   6.164  1.9178 -0.4064  0.5777
   78ALA     CA  354   5.081   3.989   5.959  0.1286  0.1201 -0.0361
   78ALA     CB  355   4.943   3.954   6.013 -0.0861  0.7203 -0.1824
   78ALA      C  356   5.072   4.114   5.871 -0.1414  0.0513 -0.1058
   78ALA      O  357   5.095   4.110   5.751 -0.1915 -0.5166 -0.0963
   79VAL      N  358   5.069   4.232   5.933 -0.0646 -0.0000 -0.0056
   79VAL      H  359   5.039   4.220   6.028  0.8673 -1.8071  0.1009
   79VAL     CA  360   5.075   4.365   5.872  0.7578  0.0221  0.1021
   79VAL     CB  361   5.055   4.468   5.984 -0.1891 -0.2507  0.1925
   79VAL    CG1  362   5.094   4.613   5.955  0.3209 -0.3173  0.5327
   79VAL    CG2  363   4.921   4.464   6.058 -0.4931 -0.0604 -0.3389
   79VAL      C  364   5.202   4.397   5.794  0.5629 -0.1490 -0.2889
   79VAL      O  365   5.196   4.424   5.674  0.3619  0.4199 -0.1522
   80SER      N  366   5.315   4.355   5.851  0.4437  0.0279  0.0806
   80SER      H  367   5.312   4.335   5.949  0.3457  0.7583  0.2341
   80SER     CA  368   5.445   4.341   5.783  0.1956  0.4620 -0.4878
   80SER     CB  369   5.546   4.317   5.895  0.0166 -0.2377 -0.4743
   80SER     OG  370   5.680   4.341   5.855  0.2449 -0.3782  0.1883
   80SER     HG  371   5.683   4.401   5.775 -0.1357 -0.1117  0.3736
   80SER      C  372   5.452   4.240   5.668 -0.0139 -0.0287 -0.0757
   80SER      O  373   5.489   4.289   5.561  0.0083  0.1481  0.0127
   81LEU      N  374   5.410   4.115   5.685  0.0496 -0.0571 -0.1221
   81LEU      H  375   5.369   4.083   5.771  0.3968 -1.3651 -0.4268
   81LEU     CA  376   5.417   4.013   5.581 -0.3040  0.2908 -0.4903
   81LEU     CB  377   5.370   3.880   5.641 -0.1856  0.3886 -0.1818
   81LEU     CG  378   5.489   3.809   5.706 -0.5537 -0.0169  0.0511
   81LEU    CD1  379   5.447   3.673   5.763 -0.0381 -0.0287  0.4082
   81LEU    CD2  380   5.608   3.786   5.613 -0.3604  0.4451  0.1819
   81LEU      C  381   5.340   4.036   5.450 -0.1746 -0.5574 -0.7264
   81LEU      O  382   5.383   4.025   5.336  0.9008 -0.2782 -0.3620
   82GLU      N  383   5.222   4.093   5.470  0.0453 -0.2963 -0.1165
   82GLU      H  384   5.194   4.104   5.565 -0.5357  1.3873 -0.4350
   82GLU     CA  385   5.121   4.124   5.367 -0.2109  0.4992  0.3670
   82GLU     CB  386   5.003   4.026   5.364 -0.2112  0.5021  0.2673
   82GLU     CG  387   4.894   4.047   5.259 -0.0618 -0.1577 -0.0238
   82GLU     CD  388   4.945   4.021   5.118 -0.1168  0.1881 -0.1064
   82GLU    OE1  389   4.993   4.125   5.067 -0.0835  0.2344  0.0187
   82GLU    OE2  390   4.923   3.907   5.071 -0.1096  0.1083  0.0843
   82GLU      C  391   5.090   4.274   5.363 -0.0405  0.5341  0.3668
   82GLU      O  392   4.997   4.326   5.424 -0.4275  0.1787  0.0893
   83LYS      N  393   5.150   4.333   5.260  0.4218 -0.2034  0.2072
   83LYS      H  394   5.197   4.268   5.200  2.4705 -0.0260  1.4993
   83LYS     CA  395   5.126   4.470   5.214  0.0089 -0.3140  0.0958
   83LYS     CB  396   5.214   4.504   5.094  0.1017 -0.3827  0.1448
   83LYS     CG  397   5.356   4.530   5.145  0.2041 -0.1917 -0.2321
   83LYS     CD  398   5.462   4.557   5.038  0.5010 -0.4046  0.0073
   83LYS     CE  399   5.394   4.640   4.929 -0.1463 -0.9128  0.0200
   83LYS     NZ  400   5.498   4.684   4.836 -0.2231 -0.5193  0.1191
   83LYS    HZ1  401   5.563   4.752   4.870 -1.8496  1.1903 -0.0045
   83LYS    HZ2  402   5.548   4.604   4.803 -0.8641 -0.0370 -2.1835
   83LYS    HZ3  403   5.450   4.730   4.761  2.9484  3.0812 -0.0451
   83LYS      C  404   4.980   4.502   5.180  0.2859  0.4018 -0.4497
   83LYS      O  405   4.934   4.612   5.212  0.3964  0.3205 -0.0025
   84LYS      N  406   4.901   4.410   5.126  0.5044 -0.1500  0.1555
   84LYS      H  407   4.933   4.317   5.108 -2.2637 -0.9327 -1.4496
   84LYS     CA  408   4.755   4.425   5.111  0.5556  0.6592  0.4284
   84LYS     CB  409   4.702   4.307   5.029  0.1371  0.9402  0.2913
   84LYS     CG  410   4.576   4.354   4.956 -0.0234  0.3345  0.1730
   84LYS     CD  411   4.547   4.272   4.830 -0.5731 -0.1112  0.5882
   84LYS     CE  412   4.485   4.359   4.720 -0.0442 -0.3381  0.1112
   84LYS     NZ  413   4.505   4.279   4.598  0.2747 -0.4946  0.2616
   84LYS    HZ1  414   4.601   4.253   4.592  0.0854 -1.0443 -0.5853
   84LYS    HZ2  415   4.446   4.198   4.602 -0.5439  0.0885  0.3409
   84LYS    HZ3  416   4.487   4.335   4.517  0.7129 -2.2678 -1.1390
   84LYS      C  417   4.667   4.450   5.233 -0.1391  0.4052 -0.0153
   84LYS      O  418   4.549   4.486   5.227 -0.2874 -0.1026 -0.1418
   85LEU      N  419   4.726   4.426   5.350 -0.5283 -0.1508  0.0700
   85LEU      H  420   4.819   4.389   5.349 -0.8920 -1.0833 -0.4828
   85LEU     CA  421   4.672   4.457   5.483 -0.2433  0.4301  0.0551
   85LEU     CB  422   4.725   4.353   5.582 -0.0238 -0.0748 -0.5902
   85LEU     CG  423   4.690   4.210   5.538  0.4737 -0.3281 -0.1758
   85LEU    CD1  424   4.741   4.115   5.646 -0.2909 -0.3320  0.1843
   85LEU    CD2  425   4.541   4.190   5.507  0.5337 -0.6200 -0.2793
   85LEU      C  426   4.704   4.596   5.537  0.6071  0.2648 -0.0114
   85LEU      O  427   4.644   4.651   5.630  0.2176 -0.1369 -0.0236
   86GLN      N  428   4.807   4.659   5.482  0.7235  0.0563 -0.0330
   86GLN      H  429   4.840   4.633   5.391  0.0946 -1.1022  0.0579
   86GLN     CA  430   4.862   4.787   5.528  0.0192  0.3026  0.1410
   86GLN     CB  431   5.009   4.800   5.486 -0.1007  0.0956 -0.3465
   86GLN     CG  432   5.114   4.714   5.555  0.0489  0.3032 -0.3131
   86GLN     CD  433   5.247   4.718   5.480  0.0890  0.0434 -0.2590
   86GLN    OE1  434   5.281   4.822   5.423  0.6928 -0.3270 -0.5901
   86GLN    NE2  435   5.327   4.612   5.491  0.6833  0.5072 -0.0209
   86GLN   HE21  436   5.293   4.532   5.540  2.0385  1.4931  2.7477
   86GLN   HE22  437   5.423   4.622   5.468  0.3785  0.1944 -1.5107
   86GLN      C  438   4.781   4.915   5.504  0.0160  0.3537  0.4119
   86GLN      O  439   4.829   4.997   5.426  0.1824 -0.2545 -0.1455
   87TYR      N  440   4.655   4.919   5.544 -0.1036  0.0269  0.0796
   87TYR      H  441   4.616   4.835   5.581  2.0536 -0.5962  1.0938
   87TYR     CA  442   4.574   5.042   5.540 -0.0611  0.0417 -0.4228
   87TYR     CB  443   4.426   5.006   5.553 -0.0061 -0.0167  0.0551
   87TYR     CG  444   4.359   4.954   5.426  0.4923  0.4358 -0.3963
   87TYR    CD1  445   4.293   5.044   5.343 -0.5549 -0.1141 -0.1758
   87TYR    HD1  446   4.304   5.152   5.352  0.7872 -0.3196  0.8219
   87TYR    CD2  447   4.371   4.820   5.393 -0.5952  0.2226  0.0426
   87TYR    HD2  448   4.400   4.742   5.464  1.4734 -1.5523 -2.5383
   87TYR    CE1  449   4.243   5.002   5.220 -0.5388  0.1245 -0.2648
   87TYR    HE1  450   4.174   5.065   5.163 -3.4719 -0.8962  1.8938
   87TYR    CE2  451   4.328   4.779   5.267  0.1214 -0.0221 -0.1252
   87TYR    HE2  452   4.370   4.688   5.223 -1.0489 -1.6609  1.9765
   87TYR     CZ  453   4.255   4.867   5.189 -0.5437 -0.0481  0.4585
   87TYR     OH  454   4.171   4.816   5.094 -0.4192  0.4167  0.0963
   87TYR     HH  455   4.122   4.893   5.054  1.0522  0.9956 -0.6833
   87TYR      C  456   4.613   5.147   5.645  0.1693  0.0880 -0.5535
   87TYR      O  457   4.674   5.122   5.748 -0.5966 -0.5428 -0.2485
   88ALA      N  458   4.584   5.272   5.608  0.4576  0.1404 -0.6030
   88ALA      H  459   4.529   5.291   5.527  1.5825  0.1397 -1.3932
   88ALA     CA  460   4.611   5.384   5.699  0.5852 -0.0358 -0.4230
   88ALA     CB  461   4.612   5.509   5.612 -0.3616  0.3301  0.0701
   88ALA      C  462   4.528   5.391   5.828  0.3757 -0.0121 -0.5575
   88ALA      O  463   4.582   5.440   5.927 -0.1135 -0.0321 -0.2823
   89THR      N  464   4.404   5.342   5.823 -0.0730  0.9925  0.4183
   89THR      H  465   4.371   5.335   5.729  0.3035 -0.8122  0.3805
   89THR     CA  466   4.325   5.304   5.941 -0.1502 -0.4094 -0.0720
   89THR     CB  467   4.184   5.257   5.906 -0.1770 -0.4434  0.0809
   89THR    OG1  468   4.192   5.169   5.794 -0.0713 -0.1878 -0.1124
   89THR    HG1  469   4.119   5.185   5.727 -0.8596 -0.7054  0.6070
   89THR    CG2  470   4.103   5.380   5.866  0.5396 -0.0692 -0.2186
   89THR      C  471   4.392   5.190   6.018 -0.0087  0.0269  0.4546
   89THR      O  472   4.410   5.202   6.139 -0.2281  0.8666  0.4135
   90ASN      N  473   4.418   5.076   5.955 -0.4704  0.2387 -0.1240
   90ASN      H  474   4.378   5.056   5.865 -2.9187 -0.5234  1.0422
   90ASN     CA  475   4.498   4.961   5.999 -0.2589  0.3327 -0.2616
   90ASN     CB  476   4.515   4.852   5.894 -0.5258 -0.1882  0.2286
   90ASN     CG  477   4.386   4.774   5.870 -0.4128 -0.1494 -0.5456
   90ASN    OD1  478   4.306   4.806   5.782 -1.0060  0.1897  0.1014
   90ASN    ND2  479   4.353   4.691   5.969 -0.3775  0.7171  0.1953
   90ASN   HD21  480   4.407   4.671   6.051 -1.9096 -1.1044  0.8049
   90ASN   HD22  481   4.265   4.652   5.944 -0.8783  0.4033  2.2477
   90ASN      C  482   4.635   4.996   6.058 -0.5068  0.1915  0.4068
   90ASN      O  483   4.682   4.928   6.149 -0.3106  0.0789  0.2210
   91TYR      N  484   4.714   5.089   6.005 -0.1932 -0.1454  0.2812
   91TYR      H  485   4.697   5.134   5.917  0.4173 -0.9694 -0.2784
   91TYR     CA  486   4.838   5.132   6.071 -0.1805 -0.0730  0.2087
   91TYR     CB  487   4.915   5.241   5.995 -0.6077  0.0503 -0.0509
   91TYR     CG  488   4.982   5.184   5.870  0.1210  0.3731  0.1891
   91TYR    CD1  489   4.969   5.253   5.750 -0.0034 -0.2395 -0.1566
   91TYR    HD1  490   4.925   5.353   5.754  1.0716  0.2212  1.8215
   91TYR    CD2  491   5.071   5.077   5.877 -0.6797 -0.2961  0.2749
   91TYR    HD2  492   5.108   5.049   5.976  0.3311 -1.2696 -0.3488
   91TYR    CE1  493   5.047   5.212   5.643  0.3069 -0.5102  0.1679
   91TYR    HE1  494   5.012   5.250   5.547 -2.6113  0.7102  1.5898
   91TYR    CE2  495   5.140   5.036   5.763 -0.4903  0.3206  0.1635
   91TYR    HE2  496   5.204   4.949   5.777  0.3156  1.0023  0.7813
   91TYR     CZ  497   5.141   5.109   5.645  0.6054 -0.2499 -0.1961
   91TYR     OH  498   5.214   5.072   5.537  0.3881 -0.0308 -0.4181
   91TYR     HH  499   5.234   4.974   5.540 -1.7404 -0.6348 -2.6576
   91TYR      C  500   4.814   5.206   6.203 -0.5883 -0.4255  0.3326
   91TYR      O  501   4.907   5.214   6.284 -0.5132 -0.0660  0.2109
   92PHE      N  502   4.706   5.283   6.213 -0.1575  0.1875  0.2746
   92PHE      H  503   4.639   5.279   6.139  0.1641 -0.6513  0.0197
   92PHE     CA  504   4.658   5.341   6.339 -0.2780 -0.1178  0.3697
   92PHE     CB  505   4.542   5.439   6.319  0.0977  0.2488 -0.0468
   92PHE     CG  506   4.575   5.588   6.326 -0.3878  0.3575 -0.0206
   92PHE    CD1  507   4.558   5.651   6.203 -0.0554  0.0755 -0.2124
   92PHE    HD1  508   4.542   5.587   6.116 -2.4253 -0.2004  0.3638
   92PHE    CD2  509   4.595   5.661   6.442 -0.0638  0.1250  0.0677
   92PHE    HD2  510   4.621   5.611   6.536 -1.3347 -2.5363 -0.8788
   92PHE    CE1  511   4.569   5.789   6.189 -0.5124  0.1198 -0.1549
   92PHE    HE1  512   4.515   5.845   6.113  0.7910  1.7357  0.0608
   92PHE    CE2  513   4.615   5.797   6.425 -0.0729  0.1316  0.1103
   92PHE    HE2  514   4.622   5.860   6.514  1.6556 -0.9054  0.7830
   92PHE     CZ  515   4.603   5.861   6.302 -0.6460 -0.1156  0.0372
   92PHE     HZ  516   4.625   5.968   6.291  0.9053 -0.4465 -0.2525
   92PHE      C  517   4.612   5.236   6.440 -0.6009  0.0285  0.3754
   92PHE      O  518   4.678   5.206   6.539 -0.3312 -0.3908  0.0689
   93LEU      N  519   4.515   5.155   6.399 -0.1575 -0.1359 -0.3509
   93LEU      H  520   4.469   5.174   6.312 -1.7930 -0.9045  0.3069
   93LEU     CA  521   4.464   5.038   6.473  0.1583  0.0602  0.1778
   93LEU     CB  522   4.351   4.983   6.386  0.0637  0.3374  0.1236
   93LEU     CG  523   4.258   4.888   6.461 -0.5360  0.4721 -0.4483
   93LEU    CD1  524   4.148   4.970   6.529 -0.4603 -0.2209  0.5374
   93LEU    CD2  525   4.214   4.777   6.365  0.7337 -0.4190 -0.0168
   93LEU      C  526   4.562   4.928   6.512  0.2369 -0.0533 -0.3397
   93LEU      O  527   4.597   4.919   6.630 -0.1459  0.2861 -0.2012
   94MET      N  528   4.642   4.882   6.416  0.1007  0.3186 -0.6325
   94MET      H  529   4.632   4.893   6.317 -0.4641  0.4432 -0.5629
   94MET     CA  530   4.745   4.785   6.458 -0.4886 -0.0192  0.0475
   94MET     CB  531   4.787   4.699   6.339  0.3568  0.0098  0.3238
   94MET     CG  532   4.679   4.596   6.306 -0.0514  0.2822  0.7950
   94MET     SD  533   4.516   4.639   6.234  0.1145  0.0421  0.2719
   94MET     CE  534   4.443   4.488   6.295  0.1431  0.0080  0.2234
   94MET      C  535   4.865   4.840   6.536 -0.4877  0.0985 -0.0367
   94MET      O  536   4.926   4.762   6.609 -0.6102 -0.0514 -0.0931
   95SER      N  537   4.886   4.970   6.548 -0.0415  0.0135  0.1071
   95SER      H  538   4.830   5.037   6.499 -0.3401 -1.0740 -1.0826
   95SER     CA  539   4.994   5.029   6.628 -0.0316  0.1566 -0.0106
   95SER     CB  540   5.011   5.176   6.588  0.1267  0.2008  0.2147
   95SER     OG  541   4.905   5.251   6.648 -0.3966 -0.1627 -0.2423
   95SER     HG  542   4.819   5.254   6.597 -0.9265  1.0968  0.6537
   95SER      C  543   4.973   5.020   6.780  0.0268  0.1466 -0.0028
   95SER      O  544   5.064   5.047   6.857 -0.4791  0.4933  0.4803
   96LEU      N  545   4.852   4.980   6.818 -0.1154  0.5251 -0.0465
   96LEU      H  546   4.773   4.996   6.759 -0.5534 -0.1668  0.3342
   96LEU     CA  547   4.824   4.935   6.955  0.2140  0.1794 -0.0897
   96LEU     CB  548   4.677   4.892   6.966  0.2290  0.0914 -0.2228
   96LEU     CG  549   4.572   5.002   6.985  0.0381 -0.1411  0.0721
   96LEU    CD1  550   4.561   5.095   6.865  0.0684 -0.2447 -0.0116
   96LEU    CD2  551   4.433   4.941   7.005  0.0635 -0.4038 -0.5178
   96LEU      C  552   4.921   4.823   6.991  0.2710  0.1088 -0.4577
   96LEU      O  553   5.009   4.841   7.075  0.3454 -0.2651 -0.4526
   97ALA      N  554   4.930   4.724   6.903 -0.1155  0.1073 -0.4998
   97ALA      H  555   4.907   4.728   6.806  1.6231 -0.1495 -0.9716
   97ALA     CA  556   4.999   4.597   6.931  0.2234  0.3247 -0.3441
   97ALA     CB  557   4.981   4.505   6.810  0.0684 -0.5218  0.3120
   97ALA      C  558   5.150   4.607   6.956  0.2565 -0.2745 -0.2918
   97ALA      O  559   5.205   4.551   7.050  0.1571 -0.2251 -0.2041
   98VAL      N  560   5.219   4.704   6.897  0.1059 -0.1906 -0.3289
   98VAL      H  561   5.178   4.767   6.830  0.5811 -0.9926 -1.3963
   98VAL     CA  562   5.359   4.739   6.924 -0.0302  0.3373 -0.2788
   98VAL     CB  563   5.407   4.849   6.829  0.5543 -0.1186 -0.5182
   98VAL    CG1  564   5.560   4.848   6.834  0.5298 -0.0316  0.2706
   98VAL    CG2  565   5.350   4.841   6.687  0.4285  0.5779 -0.5079
   98VAL      C  566   5.378   4.786   7.068  0.0433 -0.0696 -0.1541
   98VAL      O  567   5.460   4.737   7.145 -0.0150  0.5829  0.3285
   99ALA      N  568   5.294   4.882   7.105  0.1215 -0.0313 -0.0789
   99ALA      H  569   5.225   4.930   7.051  0.0552 -0.3355 -0.2629
   99ALA     CA  570   5.294   4.929   7.244  0.6146  0.2476 -0.1690
   99ALA     CB  571   5.187   5.038   7.262  0.2740 -0.0449 -0.4047
   99ALA      C  572   5.262   4.822   7.349 -0.9658  0.6786 -0.1830
   99ALA      O  573   5.321   4.818   7.457 -0.3334  0.0174 -0.5452
  100ASP      N  574   5.156   4.745   7.323 -0.3259 -0.0946 -0.5455
  100ASP      H  575   5.087   4.769   7.255 -2.1672 -1.0694  0.8858
  100ASP     CA  576   5.115   4.641   7.419 -0.2093  0.4384  0.0968
  100ASP     CB  577   4.988   4.582   7.357 -0.0723 -0.2277  0.4470
  100ASP     CG  578   4.863   4.658   7.400  0.1223  0.2470  0.1782
  100ASP    OD1  579   4.797   4.617   7.497  0.1470  0.2750  0.2061
  100ASP    OD2  580   4.830   4.754   7.326  0.4264 -0.2461 -0.6141
  100ASP      C  581   5.220   4.534   7.449  0.2043  0.8925  0.2739
  100ASP      O  582   5.228   4.489   7.563  0.2466  0.6562  0.1782
  101LEU      N  583   5.292   4.491   7.346 -0.1923  0.1046  0.3180
  101LEU      H  584   5.255   4.511   7.255 -0.8903 -3.1271 -0.2079
  101LEU     CA  585   5.411   4.405   7.345  0.1883  0.6236  0.1070
  101LEU     CB  586   5.467   4.414   7.203 -0.4959  0.4113 -0.1770
  101LEU     CG  587   5.568   4.300   7.196 -0.8109  0.1351 -0.2570
  101LEU    CD1  588   5.490   4.169   7.196 -0.7515  0.0976 -0.8842
  101LEU    CD2  589   5.658   4.327   7.075  0.0084 -0.1261  0.2905
  101LEU      C  590   5.515   4.450   7.449  1.1413 -0.1133 -0.5058
  101LEU      O  591   5.551   4.369   7.534  0.0198 -0.5357 -0.4067
  102LEU      N  592   5.541   4.580   7.460  0.0370  0.0741  0.0726
  102LEU      H  593   5.512   4.641   7.387 -0.5167  0.4281  0.5815
  102LEU     CA  594   5.636   4.639   7.555  0.0134 -0.1303  0.2240
  102LEU     CB  595   5.663   4.785   7.516 -0.5347 -0.0932 -0.0317
  102LEU     CG  596   5.750   4.804   7.392  0.4038 -0.5463  0.5372
  102LEU    CD1  597   5.788   4.952   7.390 -0.4507 -0.3273  0.3656
  102LEU    CD2  598   5.874   4.717   7.375  0.2725 -0.5424 -0.5063
  102LEU      C  599   5.588   4.622   7.699 -0.2659  0.0999  0.1570
  102LEU      O  600   5.649   4.549   7.776 -0.0968 -0.0976 -0.1659
  103VAL      N  601   5.463   4.657   7.729 -0.3185  0.3236 -0.3022
  103VAL      H  602   5.403   4.705   7.665  0.4796  1.7697  0.0047
  103VAL     CA  603   5.399   4.621   7.857  0.4386  0.0647  0.0063
  103VAL     CB  604   5.273   4.693   7.903  0.1842 -0.3925  0.0339
  103VAL    CG1  605   5.297   4.842   7.927 -0.7220 -0.2575  0.1500
  103VAL    CG2  606   5.148   4.667   7.819  0.4266 -0.5202 -0.2893
  103VAL      C  607   5.396   4.470   7.884 -0.2279  0.0700 -0.0329
  103VAL      O  608   5.433   4.425   7.993  0.5556  0.3515 -0.1762
  104GLY      N  609   5.373   4.392   7.779 -1.0945 -0.0675  0.2510
  104GLY      H  610   5.338   4.425   7.692 -0.1806  1.0301  0.2849
  104GLY     CA  611   5.371   4.245   7.792  0.1583 -0.0487  0.7646
  104GLY      C  612   5.506   4.183   7.829  0.4847  0.0322 -0.2656
  104GLY      O  613   5.516   4.088   7.907 -0.0371  0.1065 -0.1067
  105LEU      N  614   5.616   4.229   7.769  0.0635  0.5398 -0.6548
  105LEU      H  615   5.603   4.276   7.682 -2.2217  0.8697 -0.2025
  105LEU     CA  616   5.749   4.194   7.820 -0.3187  0.3702  0.2530
  105LEU     CB  617   5.856   4.246   7.724 -0.0621 -0.4390  0.0972
  105LEU     CG  618   5.877   4.159   7.599 -0.0647 -0.1984 -0.0732
  105LEU    CD1  619   5.960   4.253   7.512  0.0877 -0.1445  0.1281
  105LEU    CD2  620   5.963   4.033   7.613  0.0586 -0.0349  0.6917
  105LEU      C  621   5.794   4.240   7.959 -0.1812  0.3901  0.2020
  105LEU      O  622   5.827   4.159   8.045  0.1534  0.1110 -0.1830
  106PHE      N  623   5.759   4.364   7.994  0.0122  0.3430  0.5587
  106PHE      H  624   5.712   4.420   7.926  0.0103 -0.6766 -0.3045
  106PHE     CA  625   5.786   4.429   8.124  0.4432  0.0727  0.6065
  106PHE     CB  626   5.759   4.579   8.118  0.6460  0.0865 -0.0916
  106PHE     CG  627   5.820   4.655   8.235  0.1138 -0.1820  0.3666
  106PHE    CD1  628   5.769   4.684   8.361 -0.3206  0.7100 -0.0009
  106PHE    HD1  629   5.662   4.683   8.379 -0.7822  2.2438 -2.2304
  106PHE    CD2  630   5.949   4.699   8.209 -0.1127 -0.0305 -0.5484
  106PHE    HD2  631   6.001   4.654   8.125 -0.9094  1.8127 -2.1072
  106PHE    CE1  632   5.845   4.755   8.454 -0.0634  0.2205  0.1699
  106PHE    HE1  633   5.819   4.755   8.560 -1.4969 -1.4366 -0.1300
  106PHE    CE2  634   6.030   4.769   8.299 -0.4065 -0.4412  0.0393
  106PHE    HE2  635   6.126   4.813   8.274  0.4458 -1.6254  1.0620
  106PHE     CZ  636   5.975   4.794   8.424 -0.1514  0.3774 -0.0128
  106PHE     HZ  637   6.039   4.821   8.508  0.8937  0.6768 -0.8896
  106PHE      C  638   5.726   4.364   8.249 -0.0545  0.3097  0.4925
  106PHE      O  639   5.799   4.354   8.347  0.1235 -0.3940  0.2925
  107VAL      N  640   5.607   4.308   8.230 -0.0486  0.3850  0.2179
  107VAL      H  641   5.555   4.310   8.145 -1.9269  0.4150  1.3191
  107VAL     CA  642   5.530   4.248   8.340 -0.3998 -0.0385 -0.2533
  107VAL     CB  643   5.387   4.212   8.300 -0.4358 -0.0598 -0.1053
  107VAL    CG1  644   5.373   4.111   8.186 -0.4364  0.3865 -0.5044
  107VAL    CG2  645   5.306   4.159   8.418 -0.0492 -0.3021  0.0520
  107VAL      C  646   5.602   4.124   8.393  0.1039  0.3229 -0.0791
  107VAL      O  647   5.600   4.106   8.515 -0.6266 -0.0811 -0.1459
  108MET      N  648   5.688   4.054   8.320  0.5105 -0.2955  0.9634
  108MET      H  649   5.734   4.098   8.242 -0.4705  0.6198  0.8696
  108MET     CA  650   5.728   3.916   8.352 -0.2377 -0.6799  0.2678
  108MET     CB  651   5.793   3.835   8.240  0.3256  0.0869  0.0352
  108MET     CG  652   5.723   3.831   8.104  0.6023 -0.2067 -0.1007
  108MET     SD  653   5.806   3.710   7.994  0.2428 -0.5224 -0.0296
  108MET     CE  654   5.724   3.783   7.854 -0.8348  0.0030  0.8601
  108MET      C  655   5.803   3.907   8.485 -0.4531  0.0878  0.4440
  108MET      O  656   5.774   3.813   8.558 -0.3530 -0.1197  0.2170
  109PRO      N  657   5.903   3.990   8.513 -0.1868 -0.1350  0.1590
  109PRO     CA  658   5.977   3.988   8.640  0.0813 -0.1515  0.0038
  109PRO     CB  659   6.091   4.089   8.624  0.7446 -0.9478 -0.3189
  109PRO     CG  660   6.118   4.083   8.474  0.2210  0.5686 -0.4875
  109PRO     CD  661   5.977   4.073   8.416  0.0594 -0.4549  0.0724
  109PRO      C  662   5.886   4.020   8.760 -0.5729 -0.1115 -0.4969
  109PRO      O  663   5.869   3.929   8.840 -0.2556 -0.3138 -0.6540
  110ILE      N  664   5.816   4.132   8.746  0.0941  0.3677 -0.0691
  110ILE      H  665   5.819   4.191   8.665  1.0271  0.3322 -0.0749
  110ILE     CA  666   5.726   4.169   8.856 -0.1143 -0.6200  0.1025
  110ILE     CB  667   5.679   4.314   8.846  0.4017 -0.4205  0.5309
  110ILE    CG1  668   5.608   4.349   8.977  0.0401  0.0118  0.2205
  110ILE    CG2  669   5.591   4.336   8.723 -0.1616 -0.3079  0.9508
  110ILE     CD  670   5.696   4.366   9.101  0.1417 -0.6397  0.2401
  110ILE      C  671   5.618   4.068   8.896 -0.7632 -0.0008 -0.0592
  110ILE      O  672   5.619   4.020   9.009  0.1650  0.1825  0.0225
  111ALA      N  673   5.556   4.009   8.794 -0.1384  0.0617 -0.4817
  111ALA      H  674   5.561   4.057   8.707  0.7061  0.1107 -0.4154
  111ALA     CA  675   5.462   3.897   8.808 -0.4088  0.3845  0.3293
  111ALA     CB  676   5.410   3.858   8.670  0.1439 -0.6801  0.4129
  111ALA      C  677   5.521   3.775   8.878  0.0684  0.4056 -0.0314
  111ALA      O  678   5.457   3.711   8.961  0.3502 -0.2116 -0.2836
  112LEU      N  679   5.634   3.721   8.834  0.0188 -0.1179  0.4636
  112LEU      H  680   5.667   3.750   8.744  1.1875  3.1351  1.7771
  112LEU     CA  681   5.707   3.609   8.896  0.6072 -0.0998 -0.1796
  112LEU     CB  682   5.835   3.568   8.823  0.2310  0.1321 -0.9832
  112LEU     CG  683   5.909   3.450   8.887 -0.1296  0.2575 -0.3213
  112LEU    CD1  684   5.845   3.314   8.860  0.0390  0.2409 -0.6478
  112LEU    CD2  685   6.048   3.461   8.824 -0.0717  0.3012 -0.1865
  112LEU      C  686   5.736   3.630   9.044 -0.3729  0.3816 -0.0433
  112LEU      O  687   5.690   3.549   9.124  0.1750  0.1262  0.0223
  113LEU      N  688   5.795   3.742   9.085  0.7472 -0.2617  0.1621
  113LEU      H  689   5.850   3.800   9.024  1.1391 -0.9818 -0.1800
  113LEU     CA  690   5.817   3.778   9.226 -0.0669  0.0419  0.2213
  113LEU     CB  691   5.884   3.916   9.233  0.0851 -0.0091 -0.1776
  113LEU     CG  692   6.001   3.935   9.137  0.3198  0.0252  0.1129
  113LEU    CD1  693   6.030   4.085   9.132 -0.1125  0.0947 -0.4470
  113LEU    CD2  694   6.125   3.852   9.171  0.3912  0.0050 -0.1958
  113LEU      C  695   5.694   3.782   9.316 -0.0099  0.0316  0.2986
  113LEU      O  696   5.691   3.713   9.418  0.3776  0.0624  0.3349
  114THR      N  697   5.592   3.846   9.260  0.1217 -0.3915 -0.4397
  114THR      H  698   5.606   3.899   9.177  2.6233 -2.1978 -1.2873
  114THR     CA  699   5.460   3.862   9.323  0.0297 -0.2931 -0.6593
  114THR     CB  700   5.365   3.970   9.271 -0.1936 -0.1282  0.0786
  114THR    OG1  701   5.341   3.941   9.133 -0.5216  0.3509  0.0329
  114THR    HG1  702   5.420   3.908   9.081 -2.2442 -3.1028 -0.6760
  114THR    CG2  703   5.434   4.107   9.273  0.5360 -0.4818 -0.3962
  114THR      C  704   5.379   3.734   9.345 -0.2165 -0.0709 -0.2797
  114THR      O  705   5.322   3.713   9.452  0.4494  0.3210  0.1592
  115ILE      N  706   5.355   3.658   9.239  0.2618  0.4351 -0.7559
  115ILE      H  707   5.332   3.702   9.152 -1.0745  0.2539 -0.5219
  115ILE     CA  708   5.301   3.523   9.260  0.3928  0.4821 -0.0947
  115ILE     CB  709   5.231   3.464   9.137  0.4561 -0.4218  0.2960
  115ILE    CG1  710   5.336   3.444   9.028 -0.0358 -0.0176 -0.2590
  115ILE    CG2  711   5.126   3.566   9.092  0.8442 -0.1381  0.0278
  115ILE     CD  712   5.317   3.309   8.959 -0.0890  0.1535 -0.5783
  115ILE      C  713   5.393   3.424   9.332 -0.1676  0.3450  0.4465
  115ILE      O  714   5.347   3.347   9.416  0.0130  0.3732  0.5712
  116MET      N  715   5.525   3.426   9.316 -0.2960 -0.2032 -0.8726
  116MET      H  716   5.572   3.475   9.243  1.7351  2.8549  2.1448
  116MET     CA  717   5.610   3.337   9.398  0.1466  0.6687 -0.3691
  116MET     CB  718   5.739   3.280   9.341 -0.0694 -0.0325 -0.1629
  116MET     CG  719   5.724   3.198   9.212  0.1323 -0.1229 -0.1306
  116MET     SD  720   5.669   3.023   9.217 -0.4998  0.0717 -0.0725
  116MET     CE  721   5.694   2.984   9.045  0.1612 -0.2143  0.0846
  116MET      C  722   5.649   3.372   9.542 -0.5359 -0.4252  0.0942
  116MET      O  723   5.684   3.282   9.618  0.3660 -0.1219  0.0476
  117PHE      N  724   5.666   3.498   9.580  0.0454 -0.3910 -0.2703
  117PHE      H  725   5.652   3.576   9.519  0.6941 -0.7242 -0.8575
  117PHE     CA  726   5.705   3.537   9.717 -0.3277  0.3515 -0.3672
  117PHE     CB  727   5.774   3.673   9.726 -0.4445  0.4069 -0.3128
  117PHE     CG  728   5.915   3.667   9.669 -0.3175 -0.5141  0.0795
  117PHE    CD1  729   5.963   3.787   9.618  0.4814 -0.5986  0.6031
  117PHE    HD1  730   5.892   3.869   9.601  0.3593 -0.8254 -0.0137
  117PHE    CD2  731   5.994   3.553   9.673  0.7880  0.2357  0.1219
  117PHE    HD2  732   5.968   3.448   9.686  2.3603 -0.4104 -1.4940
  117PHE    CE1  733   6.091   3.791   9.565  0.2269  0.1663  0.0170
  117PHE    HE1  734   6.148   3.883   9.549  0.0903  0.4099  0.9028
  117PHE    CE2  735   6.126   3.565   9.629  0.5997 -0.2007 -0.5667
  117PHE    HE2  736   6.189   3.478   9.649 -0.0791 -0.3079  1.3571
  117PHE     CZ  737   6.176   3.681   9.571  0.0340 -0.0273 -0.7148
  117PHE     HZ  738   6.264   3.682   9.507  2.6939  0.2129  2.6899
  117PHE      C  739   5.591   3.522   9.817 -0.1232  0.4938 -0.1133
  117PHE      O  740   5.474   3.515   9.779  0.1140  0.5456 -0.8561
  118GLU      N  741   5.628   3.505   9.944  0.0328  0.3834 -0.1741
  118GLU      H  742   5.724   3.511   9.971 -0.0691 -0.2932  0.3766
  118GLU     CA  743   5.531   3.502  10.054  0.4004 -0.2359  0.1395
  118GLU     CB  744   5.501   3.359  10.100 -0.4760 -0.0107  0.2768
  118GLU     CG  745   5.412   3.357  10.224 -0.6072 -0.2953  0.1807
  118GLU     CD  746   5.455   3.255  10.329  0.5791 -0.3120 -0.3082
  118GLU    OE1  747   5.363   3.187  10.380  0.0179  0.3462 -0.4444
  118GLU    OE2  748   5.567   3.274  10.382  0.5854  0.2987 -0.5357
  118GLU      C  749   5.575   3.595  10.168 -0.1503 -0.1217  0.2586
  118GLU      O  750   5.490   3.669  10.219  0.0489 -0.1199  0.5899
  119ALA      N  751   5.700   3.602  10.211 -0.0097  0.7393 -0.2710
  119ALA      H  752   5.775   3.555  10.164 -0.6798  1.5745 -2.2676
  119ALA     CA  753   5.746   3.678  10.328  0.2045  0.2216 -0.0133
  119ALA     CB  754   5.881   3.616  10.365 -0.1306 -0.5712 -0.1076
  119ALA      C  755   5.761   3.823  10.281  0.4032  0.1287 -0.2358
  119ALA      O  756   5.824   3.854  10.179  0.0864  0.3861 -0.3549
  120MET      N  757   5.705   3.908  10.366 -0.0151 -0.4548  0.0738
  120MET      H  758   5.648   3.882  10.444 -1.0868  3.5742  0.8522
  120MET     CA  759   5.698   4.053  10.345  0.2837 -0.3757  0.5261
  120MET     CB  760   5.639   4.123  10.468  0.0643  0.0927  0.1610
  120MET     CG  761   5.489   4.106  10.491  0.0666  0.5954  0.5856
  120MET     SD  762   5.435   3.931  10.496  0.1863  0.5455  0.1739
  120MET     CE  763   5.261   3.960  10.477  0.1288  0.0194 -0.1182
  120MET      C  764   5.830   4.113  10.297 -0.0773  0.0952  0.1107
  120MET      O  765   5.936   4.072  10.343  0.1380  0.0498 -0.4167
  121TRP      N  766   5.816   4.199  10.196 -0.3833  0.3179  0.3378
  121TRP      H  767   5.733   4.205  10.141 -0.1810 -0.0557 -0.0180
  121TRP     CA  768   5.919   4.284  10.134 -0.3732  0.2380  0.2441
  121TRP     CB  769   5.879   4.308   9.989  0.0803 -0.0288  0.0734
  121TRP     CG  770   5.926   4.197   9.894 -0.1163  0.1274 -0.2097
  121TRP    CD1  771   6.047   4.200   9.839 -0.3311  0.8220 -0.6575
  121TRP    HD1  772   6.142   4.210   9.891 -0.5316 -1.2746  0.2134
  121TRP    CD2  773   5.842   4.154   9.792  0.2126 -0.3066 -0.3030
  121TRP    NE1  774   6.042   4.164   9.711 -0.1505 -0.0416 -0.4293
  121TRP    HE1  775   6.117   4.181   9.647 -1.5187  0.7763 -1.8919
  121TRP    CE2  776   5.916   4.142   9.675 -0.1114 -0.1086 -0.5267
  121TRP    CE3  777   5.705   4.151   9.773  0.1715  0.6472 -0.2422
  121TRP    HE3  778   5.642   4.169   9.860  0.5050 -1.5898  0.5310
  121TRP    CZ2  779   5.867   4.131   9.545  0.2972 -0.0529 -0.6848
  121TRP    HZ2  780   5.931   4.142   9.457  0.3917  0.1009 -0.5975
  121TRP    CZ3  781   5.647   4.127   9.648  0.1871 -0.1641 -0.0990
  121TRP    HZ3  782   5.548   4.083   9.645  0.1030  0.0903 -2.4385
  121TRP    CH2  783   5.729   4.121   9.536  0.2235  0.3952 -0.1056
  121TRP    HH2  784   5.682   4.114   9.438 -0.1588 -2.5283  0.2015
  121TRP      C  785   5.956   4.422  10.190 -0.0649  0.0757  0.4469
  121TRP      O  786   5.869   4.509  10.194 -0.0379  0.1195  0.0778
  122PRO      N  787   6.079   4.426  10.240 -0.0785 -0.0442  0.4900
  122PRO     CA  788   6.133   4.554  10.288 -0.0810 -0.0830  0.5956
  122PRO     CB  789   6.271   4.518  10.344 -0.0154 -0.3182  0.2876
  122PRO     CG  790   6.312   4.390  10.272  0.5340 -0.1383  0.2781
  122PRO     CD  791   6.177   4.318  10.261  0.3315  0.2598  0.1553
  122PRO      C  792   6.131   4.666  10.185 -0.1179 -0.3670  0.2842
  122PRO      O  793   6.167   4.636  10.072 -0.1048 -0.6526  0.3648
  123LEU      N  794   6.073   4.783  10.214 -0.0080 -0.1731 -0.2659
  123LEU      H  795   6.009   4.778  10.290 -0.1177 -0.4755 -0.3771
  123LEU     CA  796   6.045   4.899  10.129  0.2221  0.4130  0.4483
  123LEU     CB  797   6.173   4.961  10.072  0.3930 -0.3773 -0.0329
  123LEU     CG  798   6.269   5.035  10.164 -0.0755  0.0590  0.1069
  123LEU    CD1  799   6.413   5.026  10.113 -0.0390 -1.1348  0.3871
  123LEU    CD2  800   6.233   5.183  10.148  0.4673  0.2287  0.4046
  123LEU      C  801   5.956   4.869  10.009  0.2017  0.0614  0.5521
  123LEU      O  802   5.935   4.751   9.979  0.6596  0.1487 -0.1339
  124PRO      N  803   5.897   4.974   9.953  0.3675 -0.1082  0.0560
  124PRO     CA  804   5.825   4.971   9.825  0.4186  0.1939  0.0198
  124PRO     CB  805   5.765   5.110   9.803 -0.1262 -0.1473 -0.7278
  124PRO     CG  806   5.759   5.171   9.944  0.4260 -0.4142 -0.5837
  124PRO     CD  807   5.869   5.100  10.023 -0.4236 -0.5346  0.5095
  124PRO      C  808   5.909   4.930   9.704  0.2137 -0.3879  0.0699
  124PRO      O  809   6.032   4.934   9.698  0.1790 -0.0873 -0.6959
  125LEU      N  810   5.839   4.881   9.602  0.0695 -0.0187 -0.0103
  125LEU      H  811   5.739   4.889   9.603  0.0553  0.0021  2.2079
  125LEU     CA  812   5.912   4.819   9.490  0.2021  0.2152 -0.0542
  125LEU     CB  813   5.823   4.725   9.409 -0.1708 -0.0316  0.6329
  125LEU     CG  814   5.761   4.613   9.493 -0.0116 -0.4822  0.1528
  125LEU    CD1  815   5.660   4.532   9.412 -0.4609  0.0287  0.1930
  125LEU    CD2  816   5.866   4.525   9.560  0.4750 -0.4316 -0.5337
  125LEU      C  817   5.986   4.915   9.397 -0.2327  0.5540 -0.0556
  125LEU      O  818   5.933   5.023   9.374 -0.0905  0.6193 -0.0806
  126VAL      N  819   6.082   4.869   9.317  0.0569 -0.0295  0.6157
  126VAL      H  820   6.113   4.774   9.308  0.8045  0.1944  0.8006
  126VAL     CA  821   6.150   4.954   9.219  0.1916 -0.3711  0.4124
  126VAL     CB  822   6.302   4.935   9.218  0.2499  0.0735 -0.1163
  126VAL    CG1  823   6.354   5.004   9.092 -0.2814  0.5514 -0.0771
  126VAL    CG2  824   6.364   5.007   9.338  0.2884 -0.2286  0.0473
  126VAL      C  825   6.075   4.933   9.087  0.2469 -0.0950  0.3343
  126VAL      O  826   6.021   5.031   9.036 -0.2855 -0.3773  0.3357
  127LEU      N  827   6.028   4.812   9.056  1.0059 -0.2407 -0.2555
  127LEU      H  828   6.090   4.745   9.097  0.8219  0.1763  0.7283
  127LEU     CA  829   5.964   4.783   8.926  0.3679  0.1158 -0.0241
  127LEU     CB  830   5.954   4.633   8.899 -1.0301  0.1766  0.0932
  127LEU     CG  831   6.091   4.566   8.889 -1.0118  0.2758 -0.3389
  127LEU    CD1  832   6.100   4.422   8.937  0.0385  0.3676 -0.2417
  127LEU    CD2  833   6.138   4.563   8.743 -0.0651  0.3138 -0.0442
  127LEU      C  834   5.833   4.849   8.884  0.3202 -0.3617 -0.6368
  127LEU      O  835   5.804   4.894   8.773 -0.5662 -0.4163 -0.4425
  128CYS      N  836   5.746   4.846   8.985 -0.0195 -0.3909 -0.9283
  128CYS      H  837   5.781   4.835   9.078 -0.3167  1.7226 -0.5108
  128CYS     CA  838   5.611   4.904   8.976 -0.0617 -0.3220  0.0473
  128CYS     CB  839   5.521   4.853   9.088 -0.0359 -0.4998 -0.0135
  128CYS     SG  840   5.344   4.884   9.057 -0.0063 -0.1789  0.1399
  128CYS      C  841   5.600   5.055   8.949 -0.2236 -0.2621  0.4442
  128CYS      O  842   5.503   5.081   8.878 -0.1724 -0.3878  0.3275
  129PRO      N  843   5.685   5.141   9.002 -0.0103  0.0256 -0.3666
  129PRO     CA  844   5.692   5.277   8.945 -0.0800  0.0448 -0.3285
  129PRO     CB  845   5.797   5.353   9.026 -0.1751  0.1014 -0.2572
  129PRO     CG  846   5.782   5.284   9.162  0.2122  0.2993 -0.1135
  129PRO     CD  847   5.740   5.139   9.138 -0.6727  0.5461 -0.0849
  129PRO      C  848   5.735   5.264   8.799  0.3840 -0.2136 -0.1724
  129PRO      O  849   5.664   5.315   8.711 -0.6503 -0.1520  0.6796
  130ALA      N  850   5.832   5.180   8.765  0.4698 -0.1535 -0.0731
  130ALA      H  851   5.914   5.162   8.820 -0.3077  1.5930  1.8016
  130ALA     CA  852   5.860   5.170   8.621 -0.4640  0.0885 -0.2745
  130ALA     CB  853   5.994   5.096   8.614 -0.7406 -0.4028 -0.4450
  130ALA      C  854   5.754   5.114   8.525 -0.4950 -0.5480  0.1281
  130ALA      O  855   5.728   5.174   8.421  0.3677 -0.6822 -0.1774
  131TRP      N  856   5.679   5.017   8.577  0.0325 -0.7558  0.5139
  131TRP      H  857   5.709   4.969   8.660 -0.2144 -0.3879  0.8160
  131TRP     CA  858   5.567   4.958   8.503  0.1274 -0.1571 -0.1175
  131TRP     CB  859   5.523   4.843   8.594 -0.0858 -0.1962 -0.2696
  131TRP     CG  860   5.410   4.753   8.543 -0.1502 -0.1482 -0.2110
  131TRP    CD1  861   5.371   4.724   8.419 -0.5982  0.7950 -0.2985
  131TRP    HD1  862   5.388   4.786   8.331 -1.0490 -0.9016 -1.6399
  131TRP    CD2  863   5.353   4.657   8.625  0.0141 -0.0609  0.0069
  131TRP    NE1  864   5.293   4.616   8.422  0.0821  0.3101  0.1655
  131TRP    HE1  865   5.242   4.582   8.344  1.1205 -1.3499  0.1794
  131TRP    CE2  866   5.272   4.575   8.547  0.1544 -0.2026  0.0092
  131TRP    CE3  867   5.366   4.638   8.762 -0.0431 -0.0152  0.0178
  131TRP    HE3  868   5.427   4.707   8.819  1.1064  0.3460 -1.5985
  131TRP    CZ2  869   5.199   4.475   8.611  0.5342 -0.4350  0.0776
  131TRP    HZ2  870   5.106   4.445   8.564 -0.8321  0.9071  1.7732
  131TRP    CZ3  871   5.287   4.545   8.829 -0.1566  0.3081  0.3352
  131TRP    HZ3  872   5.295   4.537   8.937  1.1996  0.1915  0.2375
  131TRP    CH2  873   5.204   4.466   8.750 -0.1482  0.4637  0.1719
  131TRP    HH2  874   5.176   4.371   8.795  1.1340 -0.5681 -1.0830
  131TRP      C  875   5.459   5.063   8.481  0.9114  0.6271 -0.2542
  131TRP      O  876   5.416   5.083   8.368 -0.1657  0.7854  0.1709
  132LEU      N  877   5.425   5.130   8.591  0.5160 -0.2403  0.1576
  132LEU      H  878   5.448   5.090   8.680 -1.1119 -1.0812  0.2402
  132LEU     CA  879   5.339   5.249   8.586  0.4251 -0.3081  0.1147
  132LEU     CB  880   5.309   5.293   8.729  0.2421  0.0631 -0.0379
  132LEU     CG  881   5.170   5.253   8.780  0.4450 -0.1317  0.3637
  132LEU    CD1  882   5.155   5.310   8.921 -0.3004  0.1414  0.1757
  132LEU    CD2  883   5.065   5.301   8.681  0.9192  0.1518 -0.0063
  132LEU      C  884   5.390   5.360   8.493  0.1927 -0.2580  0.0450
  132LEU      O  885   5.314   5.413   8.413  0.1677 -0.3131  0.0322
  133PHE      N  886   5.517   5.400   8.494  0.2034 -0.2980  0.6859
  133PHE      H  887   5.585   5.362   8.557  0.5340 -2.9165 -1.1219
  133PHE     CA  888   5.568   5.495   8.394 -0.0803 -0.4358  0.4098
  133PHE     CB  889   5.720   5.502   8.409 -0.0411  0.1632 -0.2229
  133PHE     CG  890   5.786   5.591   8.303  0.1225  0.0869 -0.1845
  133PHE    CD1  891   5.791   5.728   8.322  0.4501  0.0894 -0.2863
  133PHE    HD1  892   5.737   5.779   8.401 -1.7883 -1.0236 -1.0159
  133PHE    CD2  893   5.861   5.531   8.202  0.5809  0.1502  0.1164
  133PHE    HD2  894   5.832   5.429   8.179 -2.2861  0.7298  0.7843
  133PHE    CE1  895   5.867   5.806   8.235  0.6735  0.7026  0.4504
  133PHE    HE1  896   5.836   5.909   8.223 -0.6715  0.1722 -0.8797
  133PHE    CE2  897   5.941   5.609   8.119  0.6837  0.3329  0.3849
  133PHE    HE2  898   6.019   5.564   8.058 -1.0861  0.5309 -2.1807
  133PHE     CZ  899   5.946   5.746   8.137  0.0675  0.3918  0.1431
  133PHE     HZ  900   6.011   5.803   8.070 -0.7221  0.3636 -0.6519
  133PHE      C  901   5.538   5.443   8.253 -0.2536 -0.1048  0.3233
  133PHE      O  902   5.482   5.516   8.172  0.2385  0.1027  0.1672
  134LEU      N  903   5.561   5.315   8.223 -0.5697  0.0073 -0.4065
  134LEU      H  904   5.606   5.257   8.290 -1.7531  0.7168  1.0451
  134LEU     CA  905   5.534   5.256   8.091  0.0991  0.5026 -0.7796
  134LEU     CB  906   5.606   5.121   8.082 -0.3720  0.1529  0.4071
  134LEU     CG  907   5.746   5.107   8.023 -0.2595 -0.1155  0.7370
  134LEU    CD1  908   5.855   5.164   8.114 -0.4677  0.4500  0.6302
  134LEU    CD2  909   5.771   4.962   7.979 -0.1949  0.0719  0.1518
  134LEU      C  910   5.385   5.236   8.058  0.0619 -0.8716  0.1217
  134LEU      O  911   5.344   5.269   7.948 -0.1297  0.5709  0.6082
  135ASP      N  912   5.304   5.213   8.161 -0.3364  0.5455  0.1472
  135ASP      H  913   5.343   5.178   8.246  0.1933 -0.1559 -0.3748
  135ASP     CA  914   5.158   5.196   8.150 -0.2865 -0.0774  0.4085
  135ASP     CB  915   5.080   5.137   8.268  0.0865 -0.4399  0.4785
  135ASP     CG  916   4.937   5.098   8.232  0.0252  0.2749 -0.0768
  135ASP    OD1  917   4.900   5.004   8.306  0.3854  0.4202  0.2916
  135ASP    OD2  918   4.870   5.143   8.136  0.4227  0.5404 -0.2323
  135ASP      C  919   5.083   5.323   8.112  0.1394 -0.0072 -0.2044
  135ASP      O  920   5.022   5.336   8.006 -0.0627  0.6522 -0.0140
  136VAL      N  921   5.123   5.432   8.177  0.2477 -0.2625  0.1567
  136VAL      H  922   5.149   5.426   8.273  0.6569  0.8038  0.1306
  136VAL     CA  923   5.083   5.569   8.143  0.1873 -0.3658 -0.1898
  136VAL     CB  924   5.130   5.668   8.249 -0.1359 -0.2053 -0.1939
  136VAL    CG1  925   5.058   5.802   8.227  0.5012  0.2568  0.4622
  136VAL    CG2  926   5.096   5.616   8.389  0.4623  0.1951  0.1086
  136VAL      C  927   5.125   5.610   8.001 -0.1038  1.0508  0.1129
  136VAL      O  928   5.042   5.651   7.921 -0.2578  0.4246 -0.0555
  137LEU      N  929   5.255   5.595   7.974 -0.2213  0.0594  0.0415
  137LEU      H  930   5.322   5.564   8.042 -0.7701 -0.1095  0.5177
  137LEU     CA  931   5.312   5.627   7.843  0.1854 -0.0275  0.1980
  137LEU     CB  932   5.454   5.569   7.836  0.2630  0.1480  0.3119
  137LEU     CG  933   5.562   5.673   7.808  0.3498 -0.1508 -0.5048
  137LEU    CD1  934   5.677   5.640   7.904 -0.1901 -0.0123  0.2040
  137LEU    CD2  935   5.606   5.691   7.663  0.4964  0.1227 -0.4268
  137LEU      C  936   5.255   5.555   7.721  0.6869 -0.0721 -0.0133
  137LEU      O  937   5.263   5.614   7.613  0.0712  0.3304  0.1556
  138PHE      N  938   5.203   5.433   7.734  0.4043  0.0543  0.0410
  138PHE      H  939   5.234   5.380   7.813 -0.3087 -1.5861 -0.7338
  138PHE     CA  940   5.140   5.358   7.625 -0.2876 -0.4892  0.7973
  138PHE     CB  941   5.189   5.213   7.633 -0.0675 -0.4470  0.3252
  138PHE     CG  942   5.339   5.187   7.631  0.0982  0.4061  0.8872
  138PHE    CD1  943   5.436   5.281   7.598  0.1242  0.0711 -0.0249
  138PHE    HD1  944   5.397   5.362   7.536 -0.1497 -0.5059 -0.6178
  138PHE    CD2  945   5.381   5.063   7.678  0.1030 -0.1656 -0.5679
  138PHE    HD2  946   5.304   4.987   7.690  1.4576 -1.4609  0.3002
  138PHE    CE1  947   5.572   5.263   7.624  0.0487 -0.0818  0.2771
  138PHE    HE1  948   5.639   5.348   7.617 -1.1416  0.7810 -1.8267
  138PHE    CE2  949   5.516   5.034   7.697 -0.0264 -0.4485 -0.0602
  138PHE    HE2  950   5.554   4.946   7.751 -2.1172 -2.1869 -1.2518
  138PHE     CZ  951   5.606   5.135   7.666 -0.2203 -0.3723 -0.3754
  138PHE     HZ  952   5.709   5.117   7.695 -0.3966  2.0673  2.2382
  138PHE      C  953   4.989   5.368   7.606 -0.1592 -0.0251 -0.0552
  138PHE      O  954   4.951   5.427   7.504  0.0858  0.2320  0.0009
  139SER      N  955   4.925   5.359   7.722 -0.4407 -0.4597 -0.2435
  139SER      H  956   4.968   5.337   7.810 -0.8382 -1.1297 -0.2068
  139SER     CA  957   4.779   5.361   7.739 -0.4253 -0.5686 -0.0974
  139SER     CB  958   4.725   5.352   7.883  0.4352 -0.4388  0.2386
  139SER     OG  959   4.778   5.455   7.967 -0.1392  0.0474  0.0131
  139SER     HG  960   4.858   5.419   8.016  0.4522  2.6502  1.1215
  139SER      C  961   4.716   5.485   7.675 -0.4749 -0.2284  0.5978
  139SER      O  962   4.623   5.477   7.595 -0.1321 -0.0529  0.1786
  140THR      N  963   4.755   5.600   7.729 -0.6687  0.1092  0.0175
  140THR      H  964   4.808   5.595   7.813 -0.5127  1.0973 -0.0085
  140THR     CA  965   4.718   5.736   7.687  0.1631  0.2149 -0.3957
  140THR     CB  966   4.811   5.836   7.755 -0.0755  0.4808 -0.4571
  140THR    OG1  967   4.950   5.815   7.729 -0.0835 -0.5307  0.2427
  140THR    HG1  968   4.987   5.750   7.795  4.4542  1.6044  0.1665
  140THR    CG2  969   4.779   5.842   7.905 -0.1864 -0.0194 -0.4576
  140THR      C  970   4.720   5.742   7.534  0.3682 -0.4102 -0.4208
  140THR      O  971   4.612   5.769   7.482 -0.0484 -0.0474  0.6086
  141ALA      N  972   4.833   5.709   7.473  0.7945 -0.1112  0.2081
  141ALA      H  973   4.917   5.703   7.528 -1.3661 -0.7832  3.7245
  141ALA     CA  974   4.852   5.707   7.327  0.0663  0.0563  0.1068
  141ALA     CB  975   4.993   5.657   7.295 -0.1841 -0.9931  0.5923
  141ALA      C  976   4.752   5.618   7.252  0.3844 -0.1643 -0.0589
  141ALA      O  977   4.702   5.660   7.148  0.5209 -0.0385 -0.0737
  142SER      N  978   4.739   5.493   7.295  0.0187 -0.0148  0.2727
  142SER      H  979   4.806   5.466   7.364  2.3975  1.3880 -1.3338
  142SER     CA  980   4.654   5.384   7.245  0.1859 -0.0499  0.0635
  142SER     CB  981   4.661   5.259   7.333 -0.4402  0.1521  0.4066
  142SER     OG  982   4.790   5.197   7.331 -0.4377  0.1700 -0.0337
  142SER     HG  983   4.782   5.131   7.405 -2.3102  1.3046  0.8493
  142SER      C  984   4.508   5.429   7.243  0.2680  0.2111 -0.0687
  142SER      O  985   4.451   5.440   7.134 -0.5284 -0.3844  0.2775
  143ILE      N  986   4.462   5.499   7.346  0.4931 -0.2980  0.3810
  143ILE      H  987   4.516   5.518   7.428  0.4852  1.7753 -0.0259
  143ILE     CA  988   4.332   5.567   7.351  0.4574 -0.3241 -0.1407
  143ILE     CB  989   4.294   5.618   7.490 -0.1295 -0.4278 -0.2621
  143ILE    CG1  990   4.321   5.504   7.589 -0.1308 -0.0908  0.1299
  143ILE    CG2  991   4.144   5.646   7.503 -0.1184 -0.1689 -0.6895
  143ILE     CD  992   4.337   5.542   7.736 -0.4862 -0.1877  0.1951
  143ILE      C  993   4.322   5.677   7.245  0.0018 -0.5041 -0.2843
  143ILE      O  994   4.227   5.675   7.166 -0.6223  0.4507  0.4214
  144TRP      N  995   4.415   5.771   7.249 -0.8319  0.3121  0.2249
  144TRP      H  996   4.474   5.779   7.330 -0.3415 -2.9898  0.3144
  144TRP     CA  997   4.433   5.880   7.152  0.0317 -0.1241 -0.1113
  144TRP     CB  998   4.556   5.965   7.186 -0.0376 -0.0177 -0.1297
  144TRP     CG  999   4.531   6.066   7.298 -0.2736 -0.5471  0.2946
  144TRP    CD1 1000   4.415   6.090   7.359 -0.4071  0.0749 -0.2032
  144TRP    HD1 1001   4.322   6.086   7.302 -1.6280 -0.8690  1.7804
  144TRP    CD2 1002   4.633   6.104   7.384 -0.1232  0.3375 -0.2665
  144TRP    NE1 1003   4.438   6.125   7.485 -0.2784  0.2701 -0.2801
  144TRP    HE1 1004   4.367   6.141   7.553 -0.2780 -2.8256  0.6080
  144TRP    CE2 1005   4.570   6.135   7.503 -0.2489 -0.2749 -0.1716
  144TRP    CE3 1006   4.772   6.106   7.377 -0.1174 -0.7702 -0.6630
  144TRP    HE3 1007   4.820   6.102   7.280  0.2477  0.5078 -0.5408
  144TRP    CZ2 1008   4.641   6.177   7.615 -0.0400 -0.8702 -0.0808
  144TRP    HZ2 1009   4.590   6.215   7.702  0.7652 -1.2107  0.5590
  144TRP    CZ3 1010   4.846   6.144   7.489 -0.1073 -0.7196 -0.6872
  144TRP    HZ3 1011   4.954   6.153   7.476 -0.4122  0.7922 -2.6847
  144TRP    CH2 1012   4.780   6.182   7.605 -0.1194 -0.0319 -0.9140
  144TRP    HH2 1013   4.838   6.196   7.696  0.7593 -3.7885 -0.7416
  144TRP      C 1014   4.443   5.844   7.003  0.4956  0.0727 -0.1300
  144TRP      O 1015   4.375   5.906   6.921  0.1839  0.1308  0.1695
  145HIS      N 1016   4.497   5.725   6.980  0.2092 -0.1346  0.2624
  145HIS      H 1017   4.542   5.675   7.054  2.5073  0.8511 -0.3800
  145HIS     CA 1018   4.495   5.666   6.845 -0.0432 -0.2749  0.3270
  145HIS     CB 1019   4.569   5.534   6.821 -0.2782 -0.2041 -0.8243
  145HIS     CG 1020   4.720   5.539   6.847 -0.4088  0.1456 -0.1126
  145HIS    ND1 1021   4.803   5.643   6.850  0.1934 -0.3410  0.7660
  145HIS    HD1 1022   4.777   5.736   6.825 -1.6377 -0.9133  0.3827
  145HIS    CD2 1023   4.788   5.432   6.888 -0.2053  0.5526  0.6502
  145HIS    HD2 1024   4.749   5.335   6.918  0.0955 -0.0732 -0.8673
  145HIS    CE1 1025   4.922   5.601   6.891  0.5370  0.0008  0.1333
  145HIS    HE1 1026   5.008   5.666   6.904 -2.0215  3.7266  0.0004
  145HIS    NE2 1027   4.911   5.471   6.916 -0.0208  0.1069  0.4689
  145HIS    HE2 1028   4.983   5.405   6.940 -0.4641 -0.3397  0.5865
  145HIS      C 1029   4.353   5.643   6.792 -0.0542 -0.0038  0.2391
  145HIS      O 1030   4.323   5.675   6.678  0.5123 -0.1323  0.0515
  146LEU      N 1031   4.264   5.589   6.875 -0.0933 -0.4296 -0.0810
  146LEU      H 1032   4.298   5.559   6.964  0.4317  1.8994  0.5482
  146LEU     CA 1033   4.122   5.571   6.841 -0.1804  0.0401  0.0377
  146LEU     CB 1034   4.062   5.478   6.946 -0.5156  0.1968 -0.0118
  146LEU     CG 1035   4.116   5.335   6.947 -0.2007  0.3142 -0.0568
  146LEU    CD1 1036   4.060   5.243   7.056  0.3469  0.2966  0.2153
  146LEU    CD2 1037   4.089   5.259   6.817 -0.4115  0.6029 -0.1828
  146LEU      C 1038   4.036   5.698   6.836 -0.4350 -0.1262  0.1825
  146LEU      O 1039   3.955   5.715   6.745 -0.2512 -0.4566 -0.0470
  147CYS      N 1040   4.086   5.797   6.910  0.4113 -0.1786 -0.3056
  147CYS      H 1041   4.161   5.779   6.973  0.7308  0.8129 -0.3923
  147CYS     CA 1042   4.038   5.936   6.904  0.3928 -0.1651  0.1219
  147CYS     CB 1043   4.088   6.014   7.026  0.0002 -0.1775  0.2914
  147CYS     SG 1044   4.045   6.191   7.016  0.1085 -0.1448  0.4119
  147CYS     HG 1045   3.920   6.173   6.975  0.2176 -3.0815  1.1367
  147CYS      C 1046   4.066   6.003   6.769 -0.0956 -0.2951 -0.0456
  147CYS      O 1047   3.977   6.047   6.697  0.3022  0.2482 -0.2126
  148ALA      N 1048   4.193   5.997   6.731 -0.0540  0.0585  0.0347
  148ALA      H 1049   4.255   5.953   6.796 -0.4668  0.1571  0.4970
  148ALA     CA 1050   4.256   6.057   6.613  0.2047 -0.3364 -0.0313
  148ALA     CB 1051   4.409   6.051   6.624  0.2099  0.3349  0.2778
  148ALA      C 1052   4.201   6.000   6.482 -0.6686 -0.1631  0.2524
  148ALA      O 1053   4.134   6.082   6.419 -0.6517 -0.0369  0.3975
  149ILE      N 1054   4.198   5.868   6.464 -0.2815 -0.1433  0.0255
  149ILE      H 1055   4.252   5.811   6.525 -0.2664 -0.9299 -0.7087
  149ILE     CA 1056   4.146   5.809   6.340  0.2317 -0.3735 -0.0826
  149ILE     CB 1057   4.188   5.664   6.318  0.6803 -0.2403 -0.1247
  149ILE    CG1 1058   4.134   5.607   6.187  0.6939  0.2445 -0.3415
  149ILE    CG2 1059   4.138   5.579   6.436 -0.0512 -0.0199 -0.2678
  149ILE     CD 1060   4.172   5.687   6.062  0.0031  0.3413 -0.4963
  149ILE      C 1061   3.998   5.841   6.316  0.2643 -0.0087  0.1902
  149ILE      O 1062   3.955   5.876   6.207 -0.6304  0.0111  0.5449
  150SER      N 1063   3.921   5.859   6.423  0.0717  0.1071  0.0318
  150SER      H 1064   3.951   5.839   6.516 -0.8290  1.1964  0.5716
  150SER     CA 1065   3.781   5.902   6.418 -0.0615 -0.3860 -0.6920
  150SER     CB 1066   3.722   5.894   6.559 -0.1784  0.5829 -0.6789
  150SER     OG 1067   3.582   5.867   6.572  0.0516 -0.2588  0.0895
  150SER     HG 1068   3.541   5.948   6.613 -0.2766 -0.9608  1.2011
  150SER      C 1069   3.766   6.043   6.358  0.2490 -0.1402 -0.1953
  150SER      O 1070   3.668   6.060   6.287  0.4292  0.3875 -0.3232
  151VAL      N 1071   3.852   6.135   6.400  0.1085 -0.2137  0.2634
  151VAL      H 1072   3.930   6.115   6.459 -0.1017 -0.0244  0.6100
  151VAL     CA 1073   3.850   6.268   6.337  0.8854 -0.3145  0.0147
  151VAL     CB 1074   3.905   6.372   6.435  1.0813 -0.4289  0.0264
  151VAL    CG1 1075   3.876   6.510   6.375  0.5462 -0.3841  0.3871
  151VAL    CG2 1076   3.857   6.352   6.579  0.2704 -0.2386 -0.2118
  151VAL      C 1077   3.919   6.266   6.200  0.5180  0.4748 -0.1884
  151VAL      O 1078   3.867   6.332   6.111 -0.4001  0.2624  0.1710
  152ASP      N 1079   4.017   6.180   6.177  0.4703  0.3572  0.0399
  152ASP      H 1080   4.055   6.117   6.245 -1.7980 -0.0366  1.0152
  152ASP     CA 1081   4.078   6.174   6.043 -0.0964  0.1584 -0.2106
  152ASP     CB 1082   4.193   6.074   6.035 -0.3225 -0.1206 -0.0243
  152ASP     CG 1083   4.325   6.144   6.070 -0.2289 -0.3423  0.0700
  152ASP    OD1 1084   4.356   6.158   6.190 -0.5567  0.1694  0.0978
  152ASP    OD2 1085   4.406   6.167   5.978 -0.2608  0.1229  0.1585
  152ASP      C 1086   3.981   6.144   5.929 -0.1011  0.3816 -0.2657
  152ASP      O 1087   3.980   6.207   5.824 -0.3798  0.5703 -0.1502
  153ARG      N 1088   3.898   6.045   5.961  0.0670  0.0464 -0.8476
  153ARG      H 1089   3.915   5.991   6.043 -1.2283  2.0694  0.8485
  153ARG     CA 1090   3.786   5.990   5.882 -0.0468 -0.4551 -0.3426
  153ARG     CB 1091   3.725   5.857   5.927 -0.1716 -0.4376 -0.4583
  153ARG     CG 1092   3.833   5.754   5.892  0.0999 -0.2316 -0.2270
  153ARG     CD 1093   3.795   5.611   5.932  0.3512 -0.3217 -0.3076
  153ARG     NE 1094   3.733   5.543   5.817  0.2028  0.1517 -0.5127
  153ARG     HE 1095   3.796   5.520   5.742  0.8147  0.7736 -0.2067
  153ARG     CZ 1096   3.614   5.482   5.827  0.3970 -0.1464  0.0439
  153ARG    NH1 1097   3.572   5.398   5.732 -0.2944 -0.8702  0.9745
  153ARG   HH11 1098   3.634   5.383   5.654 -1.1993  2.2095 -0.4756
  153ARG   HH12 1099   3.486   5.348   5.737 -0.3416 -0.7127  1.8283
  153ARG    NH2 1100   3.553   5.485   5.946  0.2325  0.0968 -0.0455
  153ARG   HH21 1101   3.593   5.528   6.026  1.6104  2.2932 -1.7880
  153ARG   HH22 1102   3.458   5.453   5.947 -0.5647  2.3044  1.3540
  153ARG      C 1103   3.672   6.089   5.855  0.5549  0.3223 -0.0789
  153ARG      O 1104   3.625   6.095   5.741  0.1408  0.1177  0.0798
  154TYR      N 1105   3.631   6.159   5.960 -0.1521 -0.6496  0.3090
  154TYR      H 1106   3.649   6.141   6.056  0.0679  0.5000  0.5013
  154TYR     CA 1107   3.520   6.255   5.944  0.0540 -0.4588  0.0019
  154TYR     CB 1108   3.479   6.320   6.076  0.2700 -0.2578 -0.0285
  154TYR     CG 1109   3.347   6.397   6.069  0.3277 -0.1550  0.0126
  154TYR    CD1 1110   3.226   6.346   6.024  0.6549 -0.2149 -0.8206
  154TYR    HD1 1111   3.208   6.239   6.030  1.8011 -0.3475  0.8167
  154TYR    CD2 1112   3.357   6.532   6.102  0.0300 -0.1215 -0.0248
  154TYR    HD2 1113   3.453   6.571   6.136 -0.6644  0.2216  1.6589
  154TYR    CE1 1114   3.119   6.434   6.011  0.7409  0.0512  0.2195
  154TYR    HE1 1115   3.026   6.400   5.965  2.3007 -1.4129 -2.0378
  154TYR    CE2 1116   3.246   6.616   6.102  0.2931  0.2303 -0.2389
  154TYR    HE2 1117   3.253   6.717   6.142 -2.3136  0.4574 -0.2402
  154TYR     CZ 1118   3.126   6.566   6.054  0.1284  0.0458  0.3507
  154TYR     OH 1119   3.015   6.641   6.077  0.2238  0.4592 -0.4802
  154TYR     HH 1120   2.931   6.604   6.037 -0.7546  1.9089  0.1378
  154TYR      C 1121   3.556   6.369   5.849 -0.1940 -0.4049 -0.0268
  154TYR      O 1122   3.497   6.377   5.741  0.1910  0.3232 -0.1880
  155ILE      N 1123   3.674   6.426   5.869 -0.5128  0.4678 -0.5886
  155ILE      H 1124   3.737   6.397   5.941 -0.2866 -1.2947 -1.4432
  155ILE     CA 1125   3.734   6.527   5.780  0.0688  0.4689 -0.2023
  155ILE     CB 1126   3.859   6.602   5.827  0.0058  0.3795  0.1147
  155ILE    CG1 1127   3.836   6.643   5.973 -0.1021 -0.3087  0.2922
  155ILE    CG2 1128   3.890   6.720   5.734 -0.5519  0.3525 -0.1134
  155ILE     CD 1129   3.943   6.734   6.034 -0.5001  0.3802 -0.0241
  155ILE      C 1130   3.752   6.470   5.640  0.2959 -0.1592  0.0800
  155ILE      O 1131   3.715   6.532   5.540  0.3883  0.6438  0.5351
  156ALA      N 1132   3.815   6.352   5.634 -0.6914 -0.6868 -0.0975
  156ALA      H 1133   3.880   6.318   5.701  1.5618 -1.3317 -2.4473
  156ALA     CA 1134   3.831   6.286   5.504  0.2152  0.0118 -0.3559
  156ALA     CB 1135   3.907   6.155   5.526 -0.3014 -0.4326 -1.1500
  156ALA      C 1136   3.702   6.263   5.423 -0.0042  0.8176 -0.2454
  156ALA      O 1137   3.706   6.285   5.302  0.3476 -0.0496 -0.4008
  157ILE      N 1138   3.590   6.229   5.487  0.1752 -0.1107 -0.4101
  157ILE      H 1139   3.592   6.187   5.577 -0.2846 -4.1953 -2.0615
  157ILE     CA 1140   3.462   6.234   5.415  0.0842  0.3336 -0.2169
  157ILE     CB 1141   3.376   6.112   5.445  0.3798  0.2238  0.1782
  157ILE    CG1 1142   3.349   6.079   5.592  0.4505  0.1296  0.1702
  157ILE    CG2 1143   3.436   5.984   5.386 -0.5291  0.0319 -0.3334
  157ILE     CD 1144   3.255   6.183   5.653  0.3075  0.1687 -0.1217
  157ILE      C 1145   3.388   6.368   5.414 -0.0853  0.2414  0.0947
  157ILE      O 1146   3.292   6.370   5.338 -0.1051 -0.3567  0.1023
  158LYS      N 1147   3.412   6.465   5.502  0.0964 -0.0981  0.4192
  158LYS      H 1148   3.463   6.445   5.586 -0.0739  0.3008  0.6186
  158LYS     CA 1149   3.342   6.594   5.494  0.1656 -0.0948 -0.1519
  158LYS     CB 1150   3.359   6.660   5.631 -0.1527  0.6968 -0.4902
  158LYS     CG 1151   3.244   6.611   5.719  0.2367 -0.0934 -0.4136
  158LYS     CD 1152   3.121   6.702   5.706  0.2524  0.0524  0.3997
  158LYS     CE 1153   2.989   6.625   5.706  0.2600  0.0400  0.2094
  158LYS     NZ 1154   2.870   6.709   5.686  0.1678 -0.2562 -0.5469
  158LYS    HZ1 1155   2.880   6.770   5.607  2.1588 -0.8275 -0.8120
  158LYS    HZ2 1156   2.795   6.644   5.674 -1.7180  1.6544  0.2327
  158LYS    HZ3 1157   2.849   6.757   5.771  1.5188 -2.9458  1.4586
  158LYS      C 1158   3.380   6.697   5.388  0.3665 -0.3578 -0.3361
  158LYS      O 1159   3.293   6.760   5.327 -0.1665 -0.4006  0.3619
  159LYS      N 1160   3.509   6.706   5.357  0.4757 -0.4638  0.0890
  159LYS      H 1161   3.576   6.660   5.415 -1.0860 -0.8073  1.7328
  159LYS     CA 1162   3.558   6.790   5.247 -0.4913  0.3353  0.2541
  159LYS     CB 1163   3.708   6.812   5.264 -0.4089 -0.2070  0.2618
  159LYS     CG 1164   3.743   6.953   5.214 -0.4848 -0.2523  0.0815
  159LYS     CD 1165   3.891   6.984   5.238 -0.4096 -0.3132 -0.2932
  159LYS     CE 1166   3.940   6.983   5.383 -0.1982 -0.1406 -0.3632
  159LYS     NZ 1167   3.916   7.098   5.471  0.1224 -0.0406 -0.4042
  159LYS    HZ1 1168   3.924   7.083   5.570 -3.0851  0.8229  0.1009
  159LYS    HZ2 1169   3.968   7.180   5.449  2.6093 -1.6223 -0.8470
  159LYS    HZ3 1170   3.819   7.119   5.456 -0.5651 -2.4715  0.0898
  159LYS      C 1171   3.523   6.734   5.108 -0.2727 -0.1554  0.3934
  159LYS      O 1172   3.569   6.622   5.086  0.1774  0.1934 -0.4902
  160PRO      N 1173   3.449   6.810   5.027 -0.2987 -0.2407  0.3383
  160PRO     CA 1174   3.431   6.780   4.885  0.0091 -0.2248  0.2951
  160PRO     CB 1175   3.372   6.912   4.833  0.2144 -0.1708  0.1975
  160PRO     CG 1176   3.277   6.948   4.947 -0.0025 -0.5454  0.1373
  160PRO     CD 1177   3.367   6.925   5.068 -0.1494 -0.1296  0.3262
  160PRO      C 1178   3.556   6.749   4.802  0.1469 -0.3527  0.5499
  160PRO      O 1179   3.544   6.668   4.710  0.3945  0.3039 -0.0765
  161ILE      N 1180   3.645   6.848   4.804 -0.2334 -0.0043  0.3862
  161ILE      H 1181   3.613   6.936   4.841  2.7011  1.1479  0.4183
  161ILE     CA 1182   3.783   6.832   4.757 -0.3957 -0.2646 -0.0017
  161ILE     CB 1183   3.858   6.964   4.740 -0.0442 -0.4578  0.0506
  161ILE    CG1 1184   3.878   7.030   4.877  0.0597 -0.1031 -0.1344
  161ILE    CG2 1185   3.786   7.053   4.639 -0.4129 -0.3182  0.4349
  161ILE     CD 1186   3.965   7.156   4.870  0.3605 -0.3046 -0.0385
  161ILE      C 1187   3.854   6.730   4.846  0.0563 -0.0288 -0.0883
  161ILE      O 1188   3.811   6.714   4.961  0.0941 -0.2464 -0.1049
  162GLN      N 1189   3.976   6.689   4.813  0.0766 -0.0491  0.0112
  162GLN      H 1190   4.012   6.715   4.724 -1.4194 -2.0389 -1.2579
  162GLN     CA 1191   4.056   6.593   4.890  0.1421  0.0966  0.1239
  162GLN     CB 1192   4.160   6.511   4.813 -0.1221  0.2205 -0.3655
  162GLN     CG 1193   4.197   6.386   4.893  0.1316  0.5671  0.0660
  162GLN     CD 1194   4.273   6.279   4.814  0.1208  0.3882  0.2995
  162GLN    OE1 1195   4.395   6.274   4.798  0.1252  0.1490  0.4093
  162GLN    NE2 1196   4.200   6.186   4.753  0.3738 -0.0228  0.6182
  162GLN   HE21 1197   4.101   6.194   4.765  0.3269 -0.1115  0.2753
  162GLN   HE22 1198   4.253   6.113   4.711 -0.0975 -0.2460  0.4041
  162GLN      C 1199   4.104   6.657   5.021  0.1952  0.0146  0.1445
  162GLN      O 1200   4.190   6.745   5.025 -0.2140  0.4303 -0.1795
  163ALA      N 1201   4.051   6.610   5.133  0.1357  0.3233  0.2463
  163ALA      H 1202   3.955   6.582   5.134 -0.7596  2.8372 -2.4617
  163ALA     CA 1203   4.123   6.619   5.261  0.2277  0.5146  0.1819
  163ALA     CB 1204   4.023   6.588   5.373  0.8170 -0.6799  0.4041
  163ALA      C 1205   4.245   6.527   5.267 -0.3691 -0.3868 -0.9366
  163ALA      O 1206   4.231   6.405   5.275 -0.1662 -0.3548  0.1991
  164ASN      N 1207   4.358   6.587   5.231 -0.4032  0.2364 -0.0435
  164ASN      H 1208   4.362   6.685   5.216 -0.1602  0.2757  0.2488
  164ASN     CA 1209   4.482   6.508   5.217 -0.3276  0.3086  0.1991
  164ASN     CB 1210   4.564   6.557   5.097 -0.4520  0.4120  0.1552
  164ASN     CG 1211   4.591   6.708   5.100 -0.2293  0.4137 -1.4394
  164ASN    OD1 1212   4.496   6.783   5.078 -0.4085  0.7350  0.3234
  164ASN    ND2 1213   4.700   6.753   5.161 -0.4703 -0.2148 -0.5248
  164ASN   HD21 1214   4.764   6.688   5.203 -0.7879 -1.5687 -1.9933
  164ASN   HD22 1215   4.726   6.849   5.160  2.4767 -0.9217 -1.5125
  164ASN      C 1216   4.559   6.489   5.348 -0.4035 -0.2031  0.1705
  164ASN      O 1217   4.598   6.376   5.378 -0.5181 -0.3914 -0.3795
  165GLN      N 1218   4.559   6.594   5.430 -0.2296 -0.1280  0.0740
  165GLN      H 1219   4.500   6.674   5.426 -1.7048 -1.0378  2.0097
  165GLN     CA 1220   4.628   6.588   5.559  0.1088  0.0437 -0.0972
  165GLN     CB 1221   4.644   6.732   5.608  0.1575 -0.1068  0.3399
  165GLN     CG 1222   4.782   6.787   5.570 -0.1341  0.1827 -0.3181
  165GLN     CD 1223   4.791   6.940   5.576 -0.1933  0.1639  0.3123
  165GLN    OE1 1224   4.738   7.009   5.489  0.2177 -0.2548 -0.2841
  165GLN    NE2 1225   4.879   6.989   5.663  0.0303 -0.0509  0.2104
  165GLN   HE21 1226   4.938   6.923   5.710  0.1221 -0.3952 -0.3763
  165GLN   HE22 1227   4.887   7.085   5.689 -0.5931 -0.0432  0.3864
  165GLN      C 1228   4.559   6.501   5.664 -0.0683  0.2579 -0.0370
  165GLN      O 1229   4.604   6.483   5.777 -0.0904  0.1132 -0.0514
  166TYR      N 1230   4.457   6.428   5.620  0.2976 -0.4829  0.3271
  166TYR      H 1231   4.445   6.424   5.520 -1.3597  0.1842  0.4838
  166TYR     CA 1232   4.379   6.332   5.699 -0.3805 -0.0663  0.1751
  166TYR     CB 1233   4.251   6.404   5.741 -0.1258  0.7712 -0.4614
  166TYR     CG 1234   4.263   6.527   5.830 -0.2201  0.1499  0.4215
  166TYR    CD1 1235   4.260   6.652   5.769 -0.5524 -0.1912 -0.2631
  166TYR    HD1 1236   4.278   6.665   5.662  1.7283  1.9063  0.2976
  166TYR    CD2 1237   4.271   6.514   5.968  0.4844  0.5116  0.4212
  166TYR    HD2 1238   4.262   6.416   6.015 -1.4299  0.2013 -0.4874
  166TYR    CE1 1239   4.269   6.765   5.848  0.5691 -0.0971 -0.5169
  166TYR    HE1 1240   4.250   6.867   5.815 -0.3090 -0.5276 -1.3775
  166TYR    CE2 1241   4.288   6.626   6.049  0.2488  0.8863 -0.0430
  166TYR    HE2 1242   4.311   6.618   6.155 -1.5989  1.5035  0.4356
  166TYR     CZ 1243   4.289   6.750   5.985  0.0426  0.7338 -0.3410
  166TYR     OH 1244   4.321   6.858   6.061 -0.3136  0.1365  0.6850
  166TYR     HH 1245   4.275   6.930   6.008  1.1237  2.0702  1.9201
  166TYR      C 1246   4.338   6.207   5.620 -0.0942 -0.2854  0.3652
  166TYR      O 1247   4.294   6.209   5.505 -0.2043  0.7840  0.4112
  167ASN      N 1248   4.351   6.099   5.696  0.1735 -0.8114 -0.4122
  167ASN      H 1249   4.371   6.123   5.792  0.1669 -0.4411 -0.4998
  167ASN     CA 1250   4.351   5.957   5.662 -0.0447 -0.7990 -0.4666
  167ASN     CB 1251   4.206   5.911   5.650 -0.4029  0.2390 -0.1767
  167ASN     CG 1252   4.188   5.760   5.632  0.2106  0.1623 -0.1629
  167ASN    OD1 1253   4.127   5.723   5.532 -0.8358 -0.0808  0.5443
  167ASN    ND2 1254   4.268   5.669   5.687 -0.2323 -0.0074  0.2082
  167ASN   HD21 1255   4.343   5.692   5.750  2.3129 -1.2232 -2.1928
  167ASN   HD22 1256   4.270   5.574   5.657  0.4544 -0.0422  0.3513
  167ASN      C 1257   4.430   5.928   5.533  0.6691 -0.0650 -0.1999
  167ASN      O 1258   4.372   5.911   5.426  0.6637  0.2780 -0.2526
  168SER      N 1259   4.557   5.903   5.564  0.5796 -0.1286  0.1292
  168SER      H 1260   4.590   5.906   5.658 -3.0771 -2.6946  1.7562
  168SER     CA 1261   4.664   5.874   5.467  0.1388  0.0761 -0.4264
  168SER     CB 1262   4.712   5.996   5.388  0.0550  0.3088 -0.1198
  168SER     OG 1263   4.771   6.091   5.477  0.0014  0.2211  0.0097
  168SER     HG 1264   4.861   6.106   5.436  1.4352 -1.5382  2.2402
  168SER      C 1265   4.788   5.828   5.543  0.1156  0.3009 -0.2511
  168SER      O 1266   4.793   5.864   5.661  0.1917 -0.5275  0.0045
  169ARG      N 1267   4.878   5.754   5.479  0.4323  0.0827  0.4325
  169ARG      H 1268   4.851   5.729   5.386 -2.4152 -0.2465  1.2623
  169ARG     CA 1269   4.986   5.670   5.533  0.5460 -0.1456 -0.1377
  169ARG     CB 1270   5.044   5.592   5.415 -0.0998 -0.0693 -0.5123
  169ARG     CG 1271   5.140   5.480   5.455 -0.4521  0.0942  0.8620
  169ARG     CD 1272   5.175   5.397   5.331  0.1508  0.8053  0.5447
  169ARG     NE 1273   5.255   5.276   5.356  0.2874  0.9251  0.6836
  169ARG     HE 1274   5.212   5.210   5.417 -1.2586  0.9256 -0.3456
  169ARG     CZ 1275   5.371   5.253   5.294 -0.4275 -0.9275 -0.0482
  169ARG    NH1 1276   5.417   5.328   5.192 -0.1869  0.1887  0.8518
  169ARG   HH11 1277   5.360   5.402   5.156  2.3919  2.6794  1.5605
  169ARG   HH12 1278   5.510   5.322   5.158 -0.5795 -0.2409 -0.1885
  169ARG    NH2 1279   5.447   5.155   5.345  0.1213 -0.2639  0.4481
  169ARG   HH21 1280   5.411   5.101   5.421 -0.5112 -1.1088 -0.4140
  169ARG   HH22 1281   5.540   5.144   5.311 -0.1230 -0.2607 -0.2376
  169ARG      C 1282   5.096   5.750   5.603  0.0652  0.3498  0.0571
  169ARG      O 1283   5.110   5.739   5.725  1.0107  0.7644 -0.0084
  170ALA      N 1284   5.148   5.848   5.530 -0.1766  0.6230  0.2510
  170ALA      H 1285   5.160   5.844   5.431  0.0591 -0.0917  0.3044
  170ALA     CA 1286   5.242   5.942   5.594  0.4015  0.0344  0.2786
  170ALA     CB 1287   5.294   6.042   5.491 -0.7777  0.0297 -0.3456
  170ALA      C 1288   5.190   6.016   5.717 -0.2281  0.2456 -0.1079
  170ALA      O 1289   5.253   6.011   5.822 -0.2237  0.0976 -0.1168
  171THR      N 1290   5.068   6.066   5.698 -0.1740  0.3284 -0.2370
  171THR      H 1291   5.019   6.073   5.611 -3.4202  0.0420  1.4046
  171THR     CA 1292   5.000   6.137   5.807  0.0200  0.0409  0.0747
  171THR     CB 1293   4.872   6.215   5.773 -0.2323 -0.2787  0.2867
  171THR    OG1 1294   4.765   6.130   5.733 -0.3178 -0.1000  0.1350
  171THR    HG1 1295   4.761   6.114   5.634 -1.8419 -1.0362  0.3157
  171THR    CG2 1296   4.893   6.314   5.659 -0.5170 -0.6542 -0.0935
  171THR      C 1297   4.964   6.049   5.927 -0.5397  0.2164  0.0364
  171THR      O 1298   4.990   6.090   6.040  0.2680 -0.0164 -0.0620
  172ALA      N 1299   4.939   5.920   5.907  0.4388  0.0383 -0.0731
  172ALA      H 1300   4.887   5.887   5.829 -1.4049 -1.8180  1.8184
  172ALA     CA 1301   4.932   5.823   6.017 -0.0703 -0.2155 -0.3268
  172ALA     CB 1302   4.883   5.689   5.961 -0.2261 -0.2880 -0.0194
  172ALA      C 1303   5.065   5.797   6.088 -0.1728 -0.1873 -0.1237
  172ALA      O 1304   5.066   5.810   6.210 -0.1012 -0.0662 -0.1377
  173PHE      N 1305   5.178   5.797   6.017  0.2167 -0.2259  0.4843
  173PHE      H 1306   5.180   5.795   5.917 -1.7115 -0.1374  0.4025
  173PHE     CA 1307   5.306   5.768   6.083  0.3406 -0.2023  0.2551
  173PHE     CB 1308   5.415   5.732   5.982 -0.0501 -0.6124 -0.0276
  173PHE     CG 1309   5.368   5.626   5.883 -0.2714 -0.3263 -0.2337
  173PHE    CD1 1310   5.301   5.513   5.929 -0.7436  0.0801  0.0763
  173PHE    HD1 1311   5.248   5.511   6.025  0.0835  1.3712  0.5931
  173PHE    CD2 1312   5.423   5.623   5.755 -0.5711 -0.2500 -0.3658
  173PHE    HD2 1313   5.487   5.703   5.718 -1.5769  0.0465 -1.5217
  173PHE    CE1 1314   5.277   5.401   5.851 -0.1106  0.1233 -0.1894
  173PHE    HE1 1315   5.203   5.326   5.882  0.6414 -1.2929 -1.6793
  173PHE    CE2 1316   5.417   5.506   5.682 -0.1323 -0.5198  0.0227
  173PHE    HE2 1317   5.487   5.492   5.599  0.3153  0.8409  0.1453
  173PHE     CZ 1318   5.342   5.399   5.729  0.1589 -0.7526 -0.0387
  173PHE     HZ 1319   5.354   5.309   5.667 -0.7625  0.9666 -2.9158
  173PHE      C 1320   5.345   5.890   6.166 -0.7978  0.0698  0.4076
  173PHE      O 1321   5.388   5.876   6.280  0.3016  0.1761  0.0265
  174ILE      N 1322   5.317   6.013   6.121 -0.1797 -0.0503 -0.3435
  174ILE      H 1323   5.301   6.020   6.023  0.2765  0.4649 -0.3810
  174ILE     CA 1324   5.332   6.134   6.203  0.3389 -0.2346 -0.1648
  174ILE     CB 1325   5.335   6.251   6.104  0.0629 -0.1420 -0.0634
  174ILE    CG1 1326   5.441   6.242   5.994 -0.1760 -0.2485 -0.2859
  174ILE    CG2 1327   5.369   6.368   6.196 -0.5694 -0.0756  0.0964
  174ILE     CD 1328   5.417   6.333   5.874 -0.2220  0.0402 -0.0595
  174ILE      C 1329   5.225   6.148   6.312 -0.0470  0.3157 -0.6094
  174ILE      O 1330   5.268   6.163   6.426  0.2195 -0.6788 -0.5644
  175LYS      N 1331   5.097   6.119   6.291  0.0256 -0.5208  0.0271
  175LYS      H 1332   5.059   6.112   6.198 -0.7001  0.9214  0.1794
  175LYS     CA 1333   4.993   6.125   6.394  0.1553  0.1071  0.1268
  175LYS     CB 1334   4.853   6.126   6.334  0.2983 -0.6574 -0.2360
  175LYS     CG 1335   4.827   6.266   6.277 -0.0062 -0.3464  0.6552
  175LYS     CD 1336   4.694   6.275   6.203  0.4378 -0.2280 -0.1330
  175LYS     CE 1337   4.692   6.415   6.142  0.0030 -0.1962 -0.0477
  175LYS     NZ 1338   4.563   6.431   6.074  0.0036  0.1877  0.0411
  175LYS    HZ1 1339   4.485   6.388   6.120 -1.0428 -0.6753 -2.3593
  175LYS    HZ2 1340   4.544   6.530   6.072  1.5916  0.5700  1.4661
  175LYS    HZ3 1341   4.571   6.386   5.985  1.4262 -1.5848  1.0155
  175LYS      C 1342   5.004   6.020   6.505  0.1544  0.1708  0.1866
  175LYS      O 1343   4.939   6.031   6.609  0.1517  0.1092  0.1913
  176ILE      N 1344   5.068   5.905   6.483 -0.4052 -0.0337 -0.3806
  176ILE      H 1345   5.078   5.869   6.390  0.0175  0.0455 -0.3675
  176ILE     CA 1346   5.108   5.806   6.584 -0.1052  0.3022 -0.1697
  176ILE     CB 1347   5.146   5.679   6.509 -0.6642  0.2575 -0.3823
  176ILE    CG1 1348   5.025   5.610   6.446 -0.5308 -0.0140 -0.3459
  176ILE    CG2 1349   5.218   5.578   6.599  0.2265  0.7808 -0.4976
  176ILE     CD 1350   4.918   5.557   6.543  0.0150 -0.0805  0.2260
  176ILE      C 1351   5.216   5.872   6.671  0.0048 -0.1886  0.0698
  176ILE      O 1352   5.195   5.920   6.782  0.2730 -0.3480  0.1883
  177THR      N 1353   5.328   5.903   6.605  0.2533  0.0407  0.5961
  177THR      H 1354   5.333   5.904   6.505 -0.8102  1.3179  0.5226
  177THR     CA 1355   5.450   5.951   6.670  0.3809 -0.1316  0.4823
  177THR     CB 1356   5.568   5.964   6.573 -0.2295  0.1891 -0.2246
  177THR    OG1 1357   5.536   6.043   6.458  0.0648  0.1870 -0.3097
  177THR    HG1 1358   5.518   5.992   6.374 -2.2414 -1.4226  1.0521
  177THR    CG2 1359   5.619   5.824   6.540  0.1337  0.4119 -0.6190
  177THR      C 1360   5.430   6.078   6.753 -0.3796  0.1892 -0.1858
  177THR      O 1361   5.444   6.074   6.875 -0.2651  0.0439 -0.2037
  178VAL      N 1362   5.375   6.183   6.692 -0.3735  0.4008  0.1677
  178VAL      H 1363   5.318   6.164   6.612 -1.4022 -0.6551  1.1192
  178VAL     CA 1364   5.361   6.309   6.767  0.2250  0.3039  0.4481
  178VAL     CB 1365   5.308   6.420   6.676  0.0734 -0.1959 -0.0815
  178VAL    CG1 1366   5.414   6.456   6.572  0.1738 -0.9604 -0.2508
  178VAL    CG2 1367   5.173   6.387   6.612 -0.0637  0.1919  0.0118
  178VAL      C 1368   5.287   6.307   6.900  0.1422 -0.0650  0.3975
  178VAL      O 1369   5.336   6.375   6.990 -0.1288 -0.3998  0.8060
  179VAL      N 1370   5.194   6.215   6.927  0.0919 -0.2701 -0.4600
  179VAL      H 1371   5.157   6.154   6.857  1.3226 -3.6740  1.6175
  179VAL     CA 1372   5.110   6.220   7.047  0.0064 -0.7005 -0.5010
  179VAL     CB 1373   4.986   6.131   7.040 -0.2218 -0.4174 -0.1131
  179VAL    CG1 1374   4.881   6.187   6.943  0.0420  0.0978 -0.1014
  179VAL    CG2 1375   5.015   5.986   7.000  0.4538 -0.2355 -0.2894
  179VAL      C 1376   5.190   6.198   7.176 -0.0014  0.2415 -0.3315
  179VAL      O 1377   5.135   6.226   7.283 -0.1423 -0.0153 -0.3338
  180TRP      N 1378   5.305   6.132   7.168 -0.3195 -0.4062  0.2822
  180TRP      H 1379   5.335   6.108   7.076 -0.3364  0.1888  0.1166
  180TRP     CA 1380   5.391   6.089   7.279 -0.1575  0.3499  0.4528
  180TRP     CB 1381   5.492   5.981   7.240 -0.3425  0.2114  0.3574
  180TRP     CG 1382   5.420   5.847   7.250  0.3435 -0.1395  0.6385
  180TRP    CD1 1383   5.376   5.797   7.365  0.0275 -0.1165  0.5294
  180TRP    HD1 1384   5.388   5.841   7.464  1.9807  0.4928  0.0648
  180TRP    CD2 1385   5.404   5.748   7.153 -0.1945  0.2452  0.3257
  180TRP    NE1 1386   5.333   5.673   7.344 -0.8851  0.3413 -0.4110
  180TRP    HE1 1387   5.302   5.611   7.416  1.5335 -1.1485 -0.5422
  180TRP    CE2 1388   5.353   5.636   7.218  0.5076 -0.2900 -0.0278
  180TRP    CE3 1389   5.407   5.751   7.014 -0.3650  0.2788  0.3216
  180TRP    HE3 1390   5.448   5.842   6.970  0.4341 -0.9963 -1.6704
  180TRP    CZ2 1391   5.314   5.526   7.143 -0.2888  0.0650 -0.1480
  180TRP    HZ2 1392   5.303   5.429   7.190  0.5674 -1.2328 -2.4384
  180TRP    CZ3 1393   5.363   5.641   6.942  0.5075  0.0235  0.1721
  180TRP    HZ3 1394   5.402   5.636   6.841  0.2498  0.9677  0.0166
  180TRP    CH2 1395   5.315   5.526   7.004  0.1661 -0.0059 -0.1459
  180TRP    HH2 1396   5.301   5.436   6.943  1.1387  0.9539 -1.8568
  180TRP      C 1397   5.459   6.197   7.364  0.3019 -0.0594  0.6053
  180TRP      O 1398   5.475   6.179   7.485  0.2848  0.0532  0.6239
  181LEU      N 1399   5.470   6.314   7.301 -0.1761 -0.1977  0.2606
  181LEU      H 1400   5.406   6.321   7.225 -1.8978 -2.1395  1.4181
  181LEU     CA 1401   5.506   6.437   7.373 -0.1337 -0.0558 -0.0007
  181LEU     CB 1402   5.513   6.556   7.277 -0.3867 -0.0784 -0.0477
  181LEU     CG 1403   5.651   6.540   7.213 -0.4657  0.0369 -0.2433
  181LEU    CD1 1404   5.648   6.633   7.091  0.2360  0.5578  0.1256
  181LEU    CD2 1405   5.763   6.603   7.296 -0.2841 -0.1748 -0.3272
  181LEU      C 1406   5.421   6.460   7.498 -0.1629 -0.2624  0.0171
  181LEU      O 1407   5.470   6.509   7.599  0.0769  0.2051 -0.3257
  182ILE      N 1408   5.292   6.425   7.499 -0.2959  0.2203 -0.1738
  182ILE      H 1409   5.259   6.362   7.429  0.4164 -0.4061  0.0328
  182ILE     CA 1410   5.195   6.447   7.607  0.4145  0.4621  0.4245
  182ILE     CB 1411   5.053   6.447   7.551  0.4135  0.2354  0.4259
  182ILE    CG1 1412   5.034   6.496   7.407  0.4609 -0.2721  0.2443
  182ILE    CG2 1413   4.967   6.523   7.652 -0.2098  0.1125 -0.0058
  182ILE     CD 1414   4.893   6.479   7.350  0.2504 -0.0389  0.6874
  182ILE      C 1415   5.220   6.337   7.710  0.2117 -0.1261 -0.1502
  182ILE      O 1416   5.236   6.379   7.824  0.2175  0.0086 -0.2010
  183SER      N 1417   5.210   6.212   7.666  0.1874 -0.1171 -0.1713
  183SER      H 1418   5.193   6.187   7.571 -2.4222  0.3543  0.1198
  183SER     CA 1419   5.210   6.092   7.752  0.0606 -0.0155 -0.0309
  183SER     CB 1420   5.223   5.971   7.660  0.2853  0.1592 -0.2297
  183SER     OG 1421   5.112   5.973   7.570 -0.2063 -0.3787  0.3580
  183SER     HG 1422   5.033   5.918   7.598  0.1001 -1.2076 -0.3560
  183SER      C 1423   5.329   6.089   7.848 -0.0463 -0.0889  0.1005
  183SER      O 1424   5.304   6.077   7.968 -0.1140 -0.2876  0.0668
  184ILE      N 1425   5.448   6.123   7.798 -0.1924  0.6622  0.2568
  184ILE      H 1426   5.466   6.138   7.701  0.9537  0.9352  0.5027
  184ILE     CA 1427   5.565   6.133   7.886 -0.3077 -0.5831  0.5675
  184ILE     CB 1428   5.704   6.144   7.824 -0.3969 -0.1423  0.4426
  184ILE    CG1 1429   5.719   6.265   7.731 -0.4205 -0.5260 -0.0651
  184ILE    CG2 1430   5.750   6.008   7.772 -0.4074  0.2650 -0.6591
  184ILE     CD 1431   5.850   6.262   7.651 -0.4957  0.2210 -0.2144
  184ILE      C 1432   5.545   6.226   8.006 -0.2787 -0.2476  0.3131
  184ILE      O 1433   5.596   6.208   8.117 -0.0931  0.2466  0.3106
  185GLY      N 1434   5.490   6.343   7.974  0.2096  0.0572  0.5609
  185GLY      H 1435   5.468   6.359   7.877  2.5705 -0.2056 -0.0768
  185GLY     CA 1436   5.470   6.457   8.065 -0.0821  0.0608  0.4939
  185GLY      C 1437   5.365   6.416   8.168 -0.5568  0.2084  0.0723
  185GLY      O 1438   5.353   6.488   8.266  0.3290  0.2412  0.1600
  186ILE      N 1439   5.266   6.331   8.139 -0.3323 -0.0518  0.0629
  186ILE      H 1440   5.230   6.329   8.046 -1.0763 -0.0537  0.3478
  186ILE     CA 1441   5.171   6.293   8.244  0.2803 -0.1388  0.5953
  186ILE     CB 1442   5.041   6.237   8.184  0.1404  0.4227  0.3716
  186ILE    CG1 1443   4.980   6.349   8.100 -0.0424 -0.0382 -0.1149
  186ILE    CG2 1444   4.937   6.191   8.285  0.4231 -0.0575  0.4452
  186ILE     CD 1445   4.883   6.288   7.999  0.2915 -0.1558 -0.3686
  186ILE      C 1446   5.244   6.185   8.324  0.2387 -0.9170 -0.4023
  186ILE      O 1447   5.248   6.196   8.446  0.0342  1.0321 -0.5471
  187ALA      N 1448   5.325   6.099   8.262  1.1231  0.2907 -0.9645
  187ALA      H 1449   5.347   6.114   8.166 -0.1988 -1.5972 -1.6348
  187ALA     CA 1450   5.391   5.987   8.331 -0.4571  0.0850  0.2884
  187ALA     CB 1451   5.461   5.903   8.224 -0.2703  0.1828  0.3326
  187ALA      C 1452   5.494   6.024   8.438 -0.2223  0.0535  0.0755
  187ALA      O 1453   5.507   5.939   8.527  0.0673 -0.0949 -0.1076
  188ILE      N 1454   5.554   6.143   8.433  0.6514 -0.4014 -0.4971
  188ILE      H 1455   5.529   6.206   8.360  3.2402 -0.1533 -1.2673
  188ILE     CA 1456   5.666   6.180   8.521  0.1678  0.0497 -0.0631
  188ILE     CB 1457   5.740   6.302   8.467 -0.3463  0.2175 -0.3927
  188ILE    CG1 1458   5.653   6.426   8.445 -0.4179  0.3237  0.4661
  188ILE    CG2 1459   5.847   6.260   8.366  0.0607 -0.0816  0.1566
  188ILE     CD 1460   5.725   6.556   8.408  0.1890 -0.2549 -0.4195
  188ILE      C 1461   5.657   6.183   8.674  0.2208  0.4256 -0.0676
  188ILE      O 1462   5.752   6.140   8.738  0.3428 -0.3681 -0.7665
  189PRO      N 1463   5.542   6.215   8.734  0.1282 -0.1267  0.0532
  189PRO     CA 1464   5.513   6.200   8.877 -0.5224 -0.0116 -0.0640
  189PRO     CB 1465   5.364   6.233   8.892 -0.5070 -0.0167  0.1007
  189PRO     CG 1466   5.360   6.359   8.806 -0.0855 -0.0410  0.0419
  189PRO     CD 1467   5.436   6.303   8.685 -0.0549 -0.2820  0.1714
  189PRO      C 1468   5.538   6.060   8.933 -0.1974  0.0929  0.0600
  189PRO      O 1469   5.605   6.035   9.033 -0.2555  0.2167  0.1305
  190VAL      N 1470   5.496   5.960   8.856 -1.0545  0.1468  0.4487
  190VAL      H 1471   5.479   5.967   8.758  1.6376  0.0918 -0.0697
  190VAL     CA 1472   5.518   5.825   8.910  0.0607  0.2332  0.2144
  190VAL     CB 1473   5.408   5.726   8.869  0.0103  0.4042 -0.0695
  190VAL    CG1 1474   5.277   5.739   8.947  0.1278 -0.2241  0.2359
  190VAL    CG2 1475   5.382   5.727   8.719  0.8227 -0.6517 -0.2302
  190VAL      C 1476   5.655   5.757   8.914  0.0321  0.1664  0.0713
  190VAL      O 1477   5.673   5.660   8.987 -0.1703 -0.3451 -0.5529
  191PRO      N 1478   5.754   5.815   8.846 -0.0899  0.4950  0.1703
  191PRO     CA 1479   5.894   5.806   8.890  0.0539  0.1418 -0.3500
  191PRO     CB 1480   5.982   5.813   8.765 -0.1604 -0.3943 -0.5374
  191PRO     CG 1481   5.889   5.745   8.665  0.1052 -0.2759 -0.8674
  191PRO     CD 1482   5.754   5.807   8.699  0.4489 -0.0943  0.1932
  191PRO      C 1483   5.933   5.903   9.001 -0.1675  0.0674 -0.2085
  191PRO      O 1484   5.992   5.864   9.102 -0.2200 -0.6188 -0.4377
  192ILE      N 1485   5.930   6.031   8.962  0.3609  0.1408 -0.0105
  192ILE      H 1486   5.883   6.059   8.879  0.6510  0.6210 -0.0170
  192ILE     CA 1487   5.978   6.146   9.040 -0.2334  0.3049  0.1183
  192ILE     CB 1488   5.993   6.272   8.955  0.0137  0.0925 -0.1545
  192ILE    CG1 1489   6.121   6.250   8.874 -0.1775 -0.6629 -0.2587
  192ILE    CG2 1490   6.003   6.408   9.025 -0.4654  0.3302 -0.5399
  192ILE     CD 1491   6.105   6.206   8.728  0.3418 -0.5646 -0.3494
  192ILE      C 1492   5.915   6.165   9.178  0.0528  0.1723  0.2708
  192ILE      O 1493   5.986   6.209   9.267  0.4077 -0.0698  0.1087
  193LYS      N 1494   5.790   6.124   9.198  0.0405  0.0407 -0.0620
  193LYS      H 1495   5.730   6.077   9.133 -1.0750  0.0421  0.9402
  193LYS     CA 1496   5.721   6.132   9.328 -0.0819 -0.3138 -0.1049
  193LYS     CB 1497   5.588   6.204   9.305  0.0409 -0.1579 -0.3370
  193LYS     CG 1498   5.522   6.254   9.434 -0.1684 -0.5628 -0.2848
  193LYS     CD 1499   5.376   6.296   9.415 -0.2390 -0.6587  0.0305
  193LYS     CE 1500   5.322   6.352   9.547 -0.1398  0.0319 -0.2175
  193LYS     NZ 1501   5.188   6.412   9.539 -0.2317 -0.1616 -0.1290
  193LYS    HZ1 1502   5.109   6.351   9.527 -2.0246  2.3319 -2.0846
  193LYS    HZ2 1503   5.178   6.467   9.622 -0.6939  0.5752 -0.6618
  193LYS    HZ3 1504   5.186   6.465   9.454  1.9320  0.9632  0.4523
  193LYS      C 1505   5.706   5.988   9.379  0.3465 -0.5935 -0.7434
  193LYS      O 1506   5.681   5.895   9.303 -0.7285 -0.7564 -0.2065
  194GLY      N 1507   5.763   5.975   9.499 -0.0448  0.0685 -0.4761
  194GLY      H 1508   5.794   6.055   9.549 -1.9901  0.2986  0.4562
  194GLY     CA 1509   5.759   5.846   9.570 -0.2000 -0.0998 -0.7866
  194GLY      C 1510   5.620   5.785   9.589  0.0191 -0.3577  0.0274
  194GLY      O 1511   5.539   5.852   9.653 -0.1097  0.0231 -0.5291
  195ILE      N 1512   5.615   5.654   9.567  0.3630 -0.3852  0.1028
  195ILE      H 1513   5.687   5.598   9.525 -1.1903 -0.6118 -2.4965
  195ILE     CA 1514   5.487   5.583   9.578  0.3815 -0.4697 -0.2183
  195ILE     CB 1515   5.492   5.468   9.478 -0.3763 -0.0742 -0.7225
  195ILE    CG1 1516   5.603   5.366   9.506 -0.0915  0.4287  0.0114
  195ILE    CG2 1517   5.496   5.540   9.343 -0.0806  0.3147 -0.5069
  195ILE     CD 1518   5.558   5.224   9.471  0.2601  0.3258 -0.0327
  195ILE      C 1519   5.452   5.541   9.721  0.1097 -0.3263 -0.2409
  195ILE      O 1520   5.332   5.535   9.747  0.0482  0.4030 -0.3278
  196GLU      N 1521   5.554   5.511   9.801 -0.2046 -0.3710  0.1502
  196GLU      H 1522   5.644   5.520   9.757 -0.1406  3.3437  0.7259
  196GLU     CA 1523   5.547   5.501   9.947 -0.2217 -0.5680  0.1359
  196GLU     CB 1524   5.488   5.626  10.013  0.7820 -0.6428  1.2062
  196GLU     CG 1525   5.570   5.753   9.993  0.0871 -0.4304 -0.4469
  196GLU     CD 1526   5.715   5.754  10.043 -0.2290 -0.0398  0.4832
  196GLU    OE1 1527   5.746   5.739  10.163  0.9833  0.3002  0.2312
  196GLU    OE2 1528   5.806   5.739   9.959 -0.3603  0.1360  0.3080
  196GLU      C 1529   5.476   5.376   9.998 -0.4983 -0.1633  0.7514
  196GLU      O 1530   5.502   5.334  10.111 -0.3217 -0.5991  0.5508
  197THR      N 1531   5.387   5.317   9.918 -0.1289  0.2807  0.0047
  197THR      H 1532   5.372   5.350   9.825 -1.1379 -0.3455 -0.0734
  197THR     CA 1533   5.324   5.192   9.962  0.1806  0.1667  0.1304
  197THR     CB 1534   5.173   5.177   9.939  0.2399 -0.1042 -0.1003
  197THR    OG1 1535   5.125   5.209   9.808  0.3320 -0.0659 -0.1245
  197THR    HG1 1536   5.129   5.128   9.750 -1.1086  0.4120 -0.9519
  197THR    CG2 1537   5.112   5.254  10.057 -0.0045 -0.6329  0.1195
  197THR      C 1538   5.389   5.062   9.912 -0.1375  0.0312  0.0639
  197THR      O 1539   5.408   5.046   9.791  0.1008 -0.1945  0.1322
  198ASP      N 1540   5.428   4.963   9.991 -0.1177 -0.1030 -0.1132
  198ASP      H 1541   5.460   4.874   9.957 -0.2992 -0.3528  0.3559
  198ASP     CA 1542   5.441   4.971  10.137 -0.3172 -0.1661 -0.0934
  198ASP     CB 1543   5.337   4.878  10.200 -0.0215 -0.3354  0.1494
  198ASP     CG 1544   5.321   4.920  10.346  0.1253  0.5764 -0.0938
  198ASP    OD1 1545   5.325   5.039  10.385 -0.4770  0.6164 -0.1382
  198ASP    OD2 1546   5.324   4.830  10.433  0.0026  0.6082 -0.0566
  198ASP      C 1547   5.583   4.934  10.178 -0.3125  0.0241  0.0617
  198ASP      O 1548   5.662   4.866  10.112  0.1412  0.0199  0.5984
  199VAL      N 1549   5.625   4.974  10.297  0.8675 -0.6741 -0.0952
  199VAL      H 1550   5.554   5.023  10.349 -0.7670 -2.6968 -0.3108
  199VAL     CA 1551   5.747   4.942  10.373  0.7794 -0.0035  0.3426
  199VAL     CB 1552   5.768   5.025  10.500  0.2521  0.2819  0.2454
  199VAL    CG1 1553   5.831   5.159  10.460 -0.3585  0.5636  0.2108
  199VAL    CG2 1554   5.635   5.053  10.569  0.1502 -0.3012  0.2880
  199VAL      C 1555   5.759   4.792  10.397 -0.1511 -0.1455 -0.0376
  199VAL      O 1556   5.864   4.728  10.405  0.1557  0.3657  0.1134
  200ASP      N 1557   5.650   4.730  10.443 -0.2302  0.1993  0.2414
  200ASP      H 1558   5.570   4.787  10.465 -0.6253 -0.1640 -0.2377
  200ASP     CA 1559   5.636   4.587  10.470  0.0558  0.1093 -0.0737
  200ASP     CB 1560   5.576   4.573  10.611 -0.3040  0.7361 -0.1610
  200ASP     CG 1561   5.682   4.606  10.717  0.7843  0.0888 -1.0176
  200ASP    OD1 1562   5.703   4.726  10.746  0.0493  0.1004 -0.4881
  200ASP    OD2 1563   5.757   4.515  10.757  0.5558  0.4510  0.2830
  200ASP      C 1564   5.540   4.535  10.363 -0.0343  0.1717 -0.0233
  200ASP      O 1565   5.461   4.443  10.384 -0.2744  0.4214  0.1699
  201ASN      N 1566   5.587   4.562  10.241 -0.5853  0.9111 -0.0779
  201ASN      H 1567   5.672   4.611  10.223  0.5441 -0.9414 -0.0292
  201ASN     CA 1568   5.512   4.535  10.118 -0.9564 -0.0781  0.3539
  201ASN     CB 1569   5.594   4.594  10.003 -0.3035 -0.0656  0.8249
  201ASN     CG 1570   5.533   4.586   9.863 -0.0354  0.5013  0.6724
  201ASN    OD1 1571   5.445   4.663   9.825 -0.0846 -0.2070 -0.7173
  201ASN    ND2 1572   5.555   4.476   9.792 -0.8596  0.6193  0.2187
  201ASN   HD21 1573   5.626   4.416   9.830 -2.1147 -0.7036  0.5709
  201ASN   HD22 1574   5.498   4.445   9.716 -1.1765  0.8617  0.3540
  201ASN      C 1575   5.487   4.385  10.095 -0.2007 -0.1815  0.1652
  201ASN      O 1576   5.574   4.307  10.057 -0.5694 -0.1886 -0.6899
  202PRO      N 1577   5.362   4.341  10.110 -0.1075 -0.1939  0.9559
  202PRO     CA 1578   5.315   4.202  10.099  0.0004 -0.1995  0.5309
  202PRO     CB 1579   5.170   4.210  10.147 -0.2372  0.2314 -0.2461
  202PRO     CG 1580   5.120   4.348  10.105  0.1554  0.3029 -0.4766
  202PRO     CD 1581   5.247   4.429  10.133  0.0468  0.0110  0.9402
  202PRO      C 1582   5.326   4.161   9.952 -0.7669  0.3328  0.3223
  202PRO      O 1583   5.363   4.242   9.867  0.1245 -0.0222  0.3643
  203ASN      N 1584   5.304   4.033   9.924 -0.0408  0.2968 -0.1103
  203ASN      H 1585   5.299   3.960   9.993  2.3910  1.4071  1.3651
  203ASN     CA 1586   5.289   3.996   9.783  0.3578 -0.4038  0.0288
  203ASN     CB 1587   5.305   3.846   9.755 -0.2151 -0.4653  0.0119
  203ASN     CG 1588   5.196   3.763   9.823 -0.4974 -0.0468  0.0728
  203ASN    OD1 1589   5.085   3.812   9.842 -0.4023  0.3528 -0.3911
  203ASN    ND2 1590   5.236   3.639   9.850  0.2780  0.0631 -0.5294
  203ASN   HD21 1591   5.326   3.618   9.813  0.0751  0.3136 -1.1728
  203ASN   HD22 1592   5.188   3.573   9.908  0.4417 -1.1296 -1.7145
  203ASN      C 1593   5.183   4.059   9.693  0.2138  0.1464  0.5770
  203ASN      O 1594   5.199   4.055   9.571 -0.1016 -0.1042  0.5428
  204ASN      N 1595   5.081   4.119   9.753 -0.3136  0.0988 -0.2505
  204ASN      H 1596   5.058   4.093   9.847  1.4822  2.8812  1.0565
  204ASN     CA 1597   4.990   4.208   9.680 -0.3645 -0.1499 -0.4924
  204ASN     CB 1598   4.884   4.248   9.783 -0.1101 -0.1410 -0.2341
  204ASN     CG 1599   4.784   4.135   9.810 -0.7654  0.5176  0.1180
  204ASN    OD1 1600   4.804   4.054   9.900 -0.1743  0.4476 -0.0708
  204ASN    ND2 1601   4.689   4.130   9.717 -0.0434  0.2983 -0.6201
  204ASN   HD21 1602   4.684   4.207   9.653 -2.4591  0.2493 -0.5857
  204ASN   HD22 1603   4.625   4.054   9.725  0.3529 -0.0434 -0.6951
  204ASN      C 1604   5.049   4.334   9.616  0.3108 -0.4896 -0.5423
  204ASN      O 1605   5.149   4.386   9.665 -0.1150  0.0546 -0.2566
  205ILE      N 1606   4.994   4.368   9.500  0.2742  0.2187 -0.3202
  205ILE      H 1607   4.918   4.316   9.459 -1.4126  1.0827  1.5263
  205ILE     CA 1608   5.047   4.481   9.422  0.2736  0.4039 -0.0535
  205ILE     CB 1609   5.060   4.468   9.270  0.3637  0.0951 -0.0196
  205ILE    CG1 1610   4.939   4.411   9.196  0.0281  0.8316 -0.0446
  205ILE    CG2 1611   5.178   4.374   9.243  0.2046 -0.0514 -0.2000
  205ILE     CD 1612   4.959   4.405   9.045  0.2393 -0.5834  0.0339
  205ILE      C 1613   4.992   4.618   9.462  0.1704  0.2409  0.3706
  205ILE      O 1614   4.925   4.694   9.392  0.1284 -0.4988 -0.4148
  206THR      N 1615   5.025   4.636   9.590  0.1017 -0.3419  0.4734
  206THR      H 1616   5.076   4.566   9.640  0.5133 -0.6708 -0.3656
  206THR     CA 1617   4.998   4.755   9.670  0.3134  0.0163  0.0222
  206THR     CB 1618   5.018   4.727   9.819 -0.2211  0.1533  0.1250
  206THR    OG1 1619   5.143   4.658   9.831 -0.0982  0.2498 -0.5852
  206THR    HG1 1620   5.201   4.693   9.903 -0.1201 -0.0028 -0.4428
  206THR    CG2 1621   4.906   4.638   9.873  0.2254 -0.3199  0.2877
  206THR      C 1622   5.064   4.885   9.623  0.8185 -0.1509  0.2668
  206THR      O 1623   5.030   4.987   9.683  0.2939 -0.1269 -0.0655
  207CYS      N 1624   5.152   4.882   9.524  0.3042  0.3158 -0.2072
  207CYS      H 1625   5.213   4.805   9.505 -0.3896 -0.5902  1.1193
  207CYS     CA 1626   5.183   5.002   9.445  0.1622  0.2460 -0.3706
  207CYS     CB 1627   5.293   4.972   9.343  0.3115  0.1258 -0.1736
  207CYS     SG 1628   5.260   4.828   9.234  0.2571 -0.1925  0.2611
  207CYS      C 1629   5.070   5.077   9.373 -0.2513  0.0989  0.1242
  207CYS      O 1630   5.079   5.188   9.322  0.3166  0.0702  0.1587
  208VAL      N 1631   4.946   5.030   9.386 -0.2183  0.0422  0.2476
  208VAL      H 1632   4.924   4.945   9.434  0.1251 -0.3651 -0.3011
  208VAL     CA 1633   4.825   5.093   9.330  0.0739  0.1972 -0.2162
  208VAL     CB 1634   4.705   5.000   9.312 -0.0469  0.3126 -0.0138
  208VAL    CG1 1635   4.743   4.895   9.207 -0.0832  0.1349  0.1509
  208VAL    CG2 1636   4.653   4.935   9.440 -0.1830  0.9067  0.2375
  208VAL      C 1637   4.794   5.224   9.403 -0.5688  0.1235 -0.3547
  208VAL      O 1638   4.801   5.233   9.526 -0.2543  0.1364 -0.3740
  209LEU      N 1639   4.817   5.327   9.322  0.2724  0.1697 -0.0636
  209LEU      H 1640   4.845   5.311   9.228 -2.3051  1.4290 -1.1407
  209LEU     CA 1641   4.810   5.470   9.357  0.2850  0.1831 -0.1167
  209LEU     CB 1642   4.780   5.542   9.225  0.0127 -0.4042 -0.3797
  209LEU     CG 1643   4.901   5.551   9.132  0.3840  0.0274  0.1367
  209LEU    CD1 1644   4.853   5.557   8.987 -0.4461 -0.1963  0.3928
  209LEU    CD2 1645   4.974   5.680   9.169 -0.0400  0.1766  0.4685
  209LEU      C 1646   4.701   5.508   9.456  0.0986 -0.1361 -0.1965
  209LEU      O 1647   4.582   5.511   9.427  0.0593  0.0771 -0.0172
  210THR      N 1648   4.749   5.549   9.574 -0.1601  0.8805 -0.4358
  210THR      H 1649   4.848   5.553   9.584 -0.3092 -0.7754  2.8431
  210THR     CA 1650   4.667   5.597   9.686 -0.1128  0.1601 -0.0889
  210THR     CB 1651   4.728   5.601   9.827  0.4730 -0.3300 -0.3215
  210THR    OG1 1652   4.850   5.676   9.821  0.3592 -0.1720 -0.7511
  210THR    HG1 1653   4.919   5.639   9.759 -0.9308 -1.0838 -1.7054
  210THR    CG2 1654   4.768   5.461   9.874 -0.3476 -0.3679  0.2880
  210THR      C 1655   4.595   5.729   9.659 -0.0609  0.2940  0.4148
  210THR      O 1656   4.664   5.827   9.629 -0.3518  0.3960  0.0673
  211LYS      N 1657   4.472   5.733   9.709 -0.1584  0.2329  0.1773
  211LYS      H 1658   4.426   5.650   9.740  0.7067 -0.1220  0.5401
  211LYS     CA 1659   4.384   5.851   9.702  0.1750  0.4599 -0.2161
  211LYS     CB 1660   4.250   5.806   9.760  0.5093  0.4157  0.5393
  211LYS     CG 1661   4.145   5.907   9.805  0.0083  0.1515 -0.0114
  211LYS     CD 1662   4.036   5.843   9.892 -0.1718 -0.1728 -0.4699
  211LYS     CE 1663   3.925   5.943   9.927  0.1482  0.1581 -0.3920
  211LYS     NZ 1664   3.873   5.884  10.051  0.3327  0.5800 -0.1102
  211LYS    HZ1 1665   3.813   5.949  10.098 -0.3011 -0.1885  0.1751
  211LYS    HZ2 1666   3.814   5.807  10.026  1.1935 -0.1197 -0.0386
  211LYS    HZ3 1667   3.943   5.844  10.110  1.0903  0.0520 -1.3184
  211LYS      C 1668   4.432   5.979   9.770 -0.2542  0.4274  0.1488
  211LYS      O 1669   4.440   6.086   9.710  0.4445  0.0811 -0.3796
  212GLU      N 1670   4.490   5.959   9.888  0.1139 -0.3014 -0.1498
  212GLU      H 1671   4.464   5.877   9.938  0.3340 -1.2202 -1.4985
  212GLU     CA 1672   4.555   6.057   9.976  0.0931 -0.0634 -0.3990
  212GLU     CB 1673   4.591   5.992  10.110 -0.6720 -0.3743 -0.3419
  212GLU     CG 1674   4.674   5.864  10.099  0.2866  0.2314 -0.2793
  212GLU     CD 1675   4.714   5.799  10.232  0.1756 -0.2063 -0.4565
  212GLU    OE1 1676   4.620   5.779  10.311  0.6074 -0.0718  0.0966
  212GLU    OE2 1677   4.830   5.759  10.255  0.1127 -0.1573 -0.0439
  212GLU      C 1678   4.679   6.124   9.916  0.3445 -0.2343 -0.0673
  212GLU      O 1679   4.696   6.243   9.939  0.3652 -0.3915  0.7803
  213ARG      N 1680   4.750   6.049   9.832 -0.2530 -0.4080 -0.4156
  213ARG      H 1681   4.739   5.950   9.824  0.4387 -0.4323 -1.1097
  213ARG     CA 1682   4.881   6.100   9.791 -0.3538  0.3997  0.2399
  213ARG     CB 1683   4.984   5.988   9.814  0.3736  0.8983 -0.5337
  213ARG     CG 1684   5.113   6.056   9.861  0.4446  0.2034  0.2866
  213ARG     CD 1685   5.231   5.962   9.886  0.0213 -0.3821  0.0986
  213ARG     NE 1686   5.233   5.927  10.029  0.2305 -0.4667  0.0747
  213ARG     HE 1687   5.165   5.863  10.067 -0.5411  0.7111  0.7210
  213ARG     CZ 1688   5.312   5.990  10.117  0.0292  0.0208 -0.0892
  213ARG    NH1 1689   5.376   6.103  10.088  0.2779 -0.0026  0.3600
  213ARG   HH11 1690   5.370   6.142   9.996 -0.7494 -1.2910 -0.1403
  213ARG   HH12 1691   5.428   6.154  10.156  0.6615 -0.6748  0.5754
  213ARG    NH2 1692   5.353   5.916  10.221 -0.3345  0.2506  0.2169
  213ARG   HH21 1693   5.328   5.821  10.240  1.7293 -0.5176 -0.6635
  213ARG   HH22 1694   5.395   5.961  10.300 -3.0447 -0.6863  2.3960
  213ARG      C 1695   4.887   6.138   9.643 -0.5438  0.0044  0.1284
  213ARG      O 1696   4.960   6.228   9.601 -0.0856 -0.2741  0.3182
  214PHE      N 1697   4.816   6.061   9.561  0.1076 -0.5206  0.0545
  214PHE      H 1698   4.782   5.972   9.590 -1.5869  0.1005  0.0702
  214PHE     CA 1699   4.824   6.091   9.417  0.0577  0.0937  0.1752
  214PHE     CB 1700   4.899   5.978   9.345 -0.3338  0.2495 -0.4809
  214PHE     CG 1701   5.050   5.995   9.362 -0.3694 -0.0911  0.2195
  214PHE    CD1 1702   5.112   5.926   9.465  0.1095  0.2852  0.1854
  214PHE    HD1 1703   5.047   5.888   9.544 -0.3682  1.0644  0.1785
  214PHE    CD2 1704   5.125   6.023   9.248  0.1498 -0.2954  0.5102
  214PHE    HD2 1705   5.079   6.079   9.167 -1.0541 -1.9981 -0.0308
  214PHE    CE1 1706   5.243   5.880   9.451  0.0658  0.2115  0.0203
  214PHE    HE1 1707   5.290   5.836   9.539  1.9204 -1.0564 -1.5501
  214PHE    CE2 1708   5.257   5.981   9.232  0.2389  0.2910 -0.3299
  214PHE    HE2 1709   5.307   6.012   9.140  1.4727  5.9840  1.8399
  214PHE     CZ 1710   5.311   5.902   9.332 -0.1951  0.2519 -0.1228
  214PHE     HZ 1711   5.418   5.883   9.327 -0.1514  0.2573  0.6736
  214PHE      C 1712   4.687   6.107   9.352  0.0330  0.1664  0.2475
  214PHE      O 1713   4.664   6.070   9.237  0.0461 -0.1257  0.3375
  215GLY      N 1714   4.594   6.170   9.423 -0.2861 -0.4193  0.3542
  215GLY      H 1715   4.610   6.216   9.511 -2.3543  1.0521  0.0507
  215GLY     CA 1716   4.461   6.202   9.367  0.0727  0.1552 -0.1786
  215GLY      C 1717   4.448   6.290   9.242 -0.3605  0.5530  0.1446
  215GLY      O 1718   4.388   6.257   9.140 -0.0127 -0.1260  0.1526
  216ASP      N 1719   4.537   6.389   9.249 -0.3808  0.5986 -0.2352
  216ASP      H 1720   4.556   6.418   9.343 -0.8930 -0.0586  0.0838
  216ASP     CA 1721   4.566   6.490   9.147  0.1652 -0.1453 -0.8309
  216ASP     CB 1722   4.676   6.583   9.200 -0.0086 -0.3054 -0.1808
  216ASP     CG 1723   4.809   6.533   9.256  0.2404  0.5611  0.0125
  216ASP    OD1 1724   4.873   6.620   9.319  0.4654  0.3703  0.0479
  216ASP    OD2 1725   4.819   6.409   9.271 -0.2140  0.4341 -0.6669
  216ASP      C 1726   4.602   6.435   9.009  0.2297 -0.2910 -0.7556
  216ASP      O 1727   4.517   6.451   8.921 -0.3882 -0.3597 -0.1838
  217PHE      N 1728   4.692   6.337   9.013  0.5374  0.0107 -0.0487
  217PHE      H 1729   4.747   6.326   9.095  2.1993  0.8686 -1.0086
  217PHE     CA 1730   4.739   6.246   8.907  0.1151 -0.5698  0.2569
  217PHE     CB 1731   4.860   6.181   8.975  0.1339 -0.4812  0.3084
  217PHE     CG 1732   4.935   6.079   8.889  0.2367 -0.4591  0.3730
  217PHE    CD1 1733   4.909   5.943   8.895  0.0159 -0.4107  0.4996
  217PHE    HD1 1734   4.854   5.886   8.970  0.6038 -2.6911 -0.7012
  217PHE    CD2 1735   5.044   6.125   8.816 -0.0011 -0.2033  0.1770
  217PHE    HD2 1736   5.089   6.218   8.849  0.2081 -0.4069  0.4635
  217PHE    CE1 1737   4.973   5.860   8.805  0.7082  0.4019  0.2319
  217PHE    HE1 1738   4.918   5.768   8.782 -2.5404  2.2791 -0.0074
  217PHE    CE2 1739   5.111   6.042   8.727  0.2327  0.1123  0.0556
  217PHE    HE2 1740   5.190   6.075   8.660  0.2787 -0.9403 -0.4370
  217PHE     CZ 1741   5.069   5.910   8.717 -0.0390  0.2479 -0.6811
  217PHE     HZ 1742   5.092   5.857   8.624 -1.0710  0.1917 -0.9158
  217PHE      C 1743   4.633   6.147   8.858 -0.0066 -0.3261  0.0291
  217PHE      O 1744   4.617   6.143   8.736 -0.4439  0.8668  0.0320
  218MET      N 1745   4.551   6.094   8.948  0.1106  0.4857  0.6277
  218MET      H 1746   4.579   6.084   9.043 -0.5079 -0.1139  0.7580
  218MET     CA 1747   4.437   6.010   8.906 -0.0208  0.7717  0.4030
  218MET     CB 1748   4.358   5.954   9.025  0.1435  0.1467  0.2255
  218MET     CG 1749   4.433   5.842   9.097  0.4401  0.1800 -0.0301
  218MET     SD 1750   4.438   5.694   8.989  0.2549  0.0978  0.0738
  218MET     CE 1751   4.399   5.580   9.120 -0.5453  0.2064 -0.0600
  218MET      C 1752   4.347   6.096   8.819 -0.1171  0.1023 -0.1694
  218MET      O 1753   4.312   6.060   8.707 -0.0907 -0.6066  0.0491
  219LEU      N 1754   4.291   6.203   8.875  0.6039  0.3911  0.0117
  219LEU      H 1755   4.306   6.228   8.970  0.2282  2.1266 -0.3514
  219LEU     CA 1756   4.194   6.291   8.807 -0.1203 -0.3398  0.0779
  219LEU     CB 1757   4.134   6.408   8.884 -0.4300 -0.3092 -0.2065
  219LEU     CG 1758   4.075   6.370   9.020  0.3469  0.2983  0.3136
  219LEU    CD1 1759   4.038   6.497   9.097 -0.6967 -0.1357  0.5473
  219LEU    CD2 1760   3.941   6.296   9.009  0.2402  0.5887 -0.4428
  219LEU      C 1761   4.252   6.352   8.678 -0.5584  0.7649  0.3919
  219LEU      O 1762   4.210   6.310   8.570  0.2202 -0.1395  0.4236
  220PHE      N 1763   4.358   6.431   8.685 -0.2506  0.3712  0.2371
  220PHE      H 1764   4.405   6.456   8.770  2.8696  0.3967 -1.3595
  220PHE     CA 1765   4.422   6.488   8.565 -0.0143 -0.0946  0.1399
  220PHE     CB 1766   4.545   6.572   8.599  0.2491 -0.4791  0.1342
  220PHE     CG 1767   4.519   6.717   8.638 -0.5975 -0.5550 -0.1391
  220PHE    CD1 1768   4.483   6.809   8.540  0.2394  0.2925  0.3385
  220PHE    HD1 1769   4.460   6.782   8.437 -0.1299 -1.5700  0.8700
  220PHE    CD2 1770   4.538   6.764   8.767 -0.4418  0.2378 -0.4472
  220PHE    HD2 1771   4.554   6.697   8.852  0.0216  1.4782  0.4809
  220PHE    CE1 1772   4.476   6.946   8.564 -0.0691  0.3907 -0.2800
  220PHE    HE1 1773   4.474   7.017   8.482  1.9267 -1.1219 -1.7370
  220PHE    CE2 1774   4.530   6.900   8.795 -0.5133  0.1025  0.2105
  220PHE    HE2 1775   4.559   6.933   8.894 -0.0621 -0.9417  0.4397
  220PHE     CZ 1776   4.500   6.991   8.694  0.1406 -0.0830 -0.1525
  220PHE     HZ 1777   4.514   7.097   8.712 -3.7881  0.7602 -1.0468
  220PHE      C 1778   4.462   6.392   8.453  0.1649 -0.0968  0.2061
  220PHE      O 1779   4.425   6.413   8.338  0.0694 -0.1625  0.2254
  221GLY      N 1780   4.513   6.276   8.494 -0.5388 -0.3003  0.5159
  221GLY      H 1781   4.533   6.265   8.591 -1.2416  0.1239  0.7183
  221GLY     CA 1782   4.554   6.171   8.400 -0.1739 -0.0113  0.3505
  221GLY      C 1783   4.431   6.103   8.340 -0.1049  0.2759 -0.1161
  221GLY      O 1784   4.417   6.119   8.218 -0.0563  0.5823 -0.0820
  222SER      N 1785   4.331   6.054   8.412 -0.2677  0.1788 -0.4036
  222SER      H 1786   4.322   6.066   8.511 -2.4011 -0.9813 -0.4083
  222SER     CA 1787   4.209   5.996   8.355 -0.2602 -0.2828  0.0451
  222SER     CB 1788   4.107   5.931   8.449 -0.5771 -0.0355 -0.1257
  222SER     OG 1789   4.159   5.830   8.536 -0.3066  0.0521 -0.1876
  222SER     HG 1790   4.089   5.781   8.587  0.7374  1.3593  2.7581
  222SER      C 1791   4.119   6.085   8.270 -0.4437 -0.4479  0.0673
  222SER      O 1792   4.081   6.045   8.159  0.3871 -0.3683 -0.2555
  223LEU      N 1793   4.128   6.212   8.306 -0.1899 -0.4717  0.0870
  223LEU      H 1794   4.180   6.245   8.385 -1.3695  0.4211  0.5112
  223LEU     CA 1795   4.067   6.322   8.229  0.5326  0.0352  0.2251
  223LEU     CB 1796   4.061   6.450   8.313  0.0001  0.2104 -0.0734
  223LEU     CG 1797   3.928   6.452   8.388 -0.0469 -0.0057 -0.1516
  223LEU    CD1 1798   3.942   6.423   8.538  0.3276 -0.8516 -0.3401
  223LEU    CD2 1799   3.854   6.583   8.361 -0.0021 -0.0267 -0.3793
  223LEU      C 1800   4.120   6.333   8.086 -0.0816 -0.2173 -0.0243
  223LEU      O 1801   4.047   6.326   7.987  0.6701  0.2378 -0.6156
  224ALA      N 1802   4.248   6.366   8.082 -0.0750 -0.1756  0.4424
  224ALA      H 1803   4.300   6.388   8.165  1.2855  1.5883 -0.7972
  224ALA     CA 1804   4.331   6.382   7.961 -0.3341 -0.2005  0.2605
  224ALA     CB 1805   4.472   6.435   7.991 -0.4915 -0.0057  0.6662
  224ALA      C 1806   4.339   6.253   7.880 -0.2753 -0.1327  0.1583
  224ALA      O 1807   4.326   6.263   7.758 -0.0444  0.3621  0.1721
  225ALA      N 1808   4.372   6.140   7.942  1.1569  0.1102 -0.1268
  225ALA      H 1809   4.379   6.131   8.041  0.0473  0.9657  0.0523
  225ALA     CA 1810   4.385   6.013   7.868  0.0529 -0.1915  0.1702
  225ALA     CB 1811   4.428   5.913   7.976 -0.1737 -0.0753  0.3694
  225ALA      C 1812   4.248   5.974   7.813  0.1091 -0.0923 -0.0404
  225ALA      O 1813   4.244   5.935   7.697  0.3235  0.1666 -0.1356
  226PHE      N 1814   4.150   5.960   7.902  0.3289 -0.4690  0.1423
  226PHE      H 1815   4.168   5.963   8.001  2.1068 -0.8476 -0.1241
  226PHE     CA 1816   4.024   5.895   7.865  0.2194 -0.2224  0.0858
  226PHE     CB 1817   4.005   5.786   7.971  0.3903 -0.0385  0.3072
  226PHE     CG 1818   3.895   5.684   7.940  0.2787  0.1680  0.0113
  226PHE    CD1 1819   3.925   5.568   7.870  0.0748  0.2382 -0.1905
  226PHE    HD1 1820   4.018   5.548   7.817 -1.3200 -1.2859 -2.2102
  226PHE    CD2 1821   3.765   5.695   7.987  0.1806  0.4158 -0.3192
  226PHE    HD2 1822   3.742   5.783   8.048  1.1864  0.1432  0.4751
  226PHE    CE1 1823   3.830   5.467   7.852 -0.0908  0.2857  0.3989
  226PHE    HE1 1824   3.854   5.369   7.812 -1.2578  0.9906 -2.2547
  226PHE    CE2 1825   3.663   5.603   7.967  0.1765  0.2121  0.6008
  226PHE    HE2 1826   3.572   5.604   8.027  0.1087 -1.7847  0.6223
  226PHE     CZ 1827   3.703   5.485   7.905  0.0102  0.1006  0.7053
  226PHE     HZ 1828   3.625   5.410   7.891  0.8489 -0.5664 -0.6179
  226PHE      C 1829   3.892   5.969   7.836  0.6435  0.3463 -0.4179
  226PHE      O 1830   3.850   5.968   7.720  0.1631 -0.4951 -0.2429
  227PHE      N 1831   3.845   6.043   7.935  0.0105 -0.1927 -0.3080
  227PHE      H 1832   3.915   6.065   8.003 -0.0979  0.8528 -0.5162
  227PHE     CA 1833   3.713   6.108   7.933  0.1958  0.2205  0.3879
  227PHE     CB 1834   3.674   6.159   8.071  0.0429 -0.0074  0.4288
  227PHE     CG 1835   3.637   6.041   8.162  0.0106 -0.4541 -0.1627
  227PHE    CD1 1836   3.506   5.996   8.166 -0.2504  0.3310  0.2979
  227PHE    HD1 1837   3.424   6.050   8.117  0.0448  1.7640  1.3124
  227PHE    CD2 1838   3.734   5.966   8.228  0.4312 -0.0287 -0.2885
  227PHE    HD2 1839   3.839   5.995   8.235  0.8233 -1.5909  0.9660
  227PHE    CE1 1840   3.469   5.880   8.232 -0.1067  0.0381 -0.1316
  227PHE    HE1 1841   3.377   5.823   8.215  0.3392 -1.0131  0.8371
  227PHE    CE2 1842   3.700   5.852   8.300  0.4000  0.1353 -0.0447
  227PHE    HE2 1843   3.773   5.809   8.368  0.9202 -0.2011 -0.8101
  227PHE     CZ 1844   3.567   5.810   8.302  0.4455 -0.0605 -0.9930
  227PHE     HZ 1845   3.540   5.713   8.343  0.4266  0.4569  0.2737
  227PHE      C 1846   3.699   6.213   7.822 -0.1038  0.2569  0.4610
  227PHE      O 1847   3.590   6.239   7.770  0.2260 -0.1242 -0.4420
  228THR      N 1848   3.797   6.302   7.817  0.0185  0.1033  0.1169
  228THR      H 1849   3.874   6.298   7.880 -0.5019 -0.1282  0.7488
  228THR     CA 1850   3.811   6.394   7.703  0.4073 -0.0651  0.0246
  228THR     CB 1851   3.908   6.512   7.713  0.0690  0.2294 -0.1139
  228THR    OG1 1852   4.040   6.462   7.734 -0.2754 -0.4432  0.4997
  228THR    HG1 1853   4.048   6.421   7.825  1.7401  0.9458  1.0357
  228THR    CG2 1854   3.857   6.616   7.813 -0.1490 -0.2693  0.3004
  228THR      C 1855   3.811   6.345   7.558 -0.0270  0.4242 -0.1475
  228THR      O 1856   3.704   6.363   7.500 -0.3418  0.1057  0.3266
  229PRO      N 1857   3.894   6.248   7.521 -0.1111  0.3428 -0.1235
  229PRO     CA 1858   3.875   6.169   7.399 -0.0282  0.0525  0.0493
  229PRO     CB 1859   3.987   6.064   7.398  0.1658  0.2574 -0.3870
  229PRO     CG 1860   4.096   6.137   7.476  0.2066 -0.2544  0.0361
  229PRO     CD 1861   4.021   6.213   7.586  0.0205  0.2447 -0.4337
  229PRO      C 1862   3.748   6.086   7.384  0.0343  0.0377 -0.4348
  229PRO      O 1863   3.690   6.102   7.277 -0.3948  0.2055 -0.1836
  230LEU      N 1864   3.698   6.027   7.493  0.1967  0.3593 -0.1844
  230LEU      H 1865   3.759   5.999   7.567  1.0544  0.9600 -0.6478
  230LEU     CA 1866   3.570   5.954   7.494  0.3160  0.1518 -0.0440
  230LEU     CB 1867   3.554   5.890   7.632  0.1842  0.3349  0.0265
  230LEU     CG 1868   3.442   5.785   7.643  0.5787 -0.0759  0.1463
  230LEU    CD1 1869   3.481   5.656   7.571 -0.1110  0.0836 -0.5174
  230LEU    CD2 1870   3.406   5.757   7.789 -0.3591 -0.2768 -0.1200
  230LEU      C 1871   3.446   6.034   7.454  0.2012 -0.1038 -0.2007
  230LEU      O 1872   3.369   5.987   7.370  0.0271  0.0064 -0.1034
  231ALA      N 1873   3.431   6.157   7.502  0.0071  0.1288 -0.8507
  231ALA      H 1874   3.487   6.190   7.578 -1.1713 -1.0383  0.5930
  231ALA     CA 1875   3.316   6.245   7.477  0.0193  0.3230 -0.2366
  231ALA     CB 1876   3.332   6.376   7.554 -0.7272 -0.0986  0.6731
  231ALA      C 1877   3.324   6.285   7.330  0.1082  0.2088 -0.2629
  231ALA      O 1878   3.221   6.281   7.263 -0.0365  0.0771 -0.0344
  232ILE      N 1879   3.441   6.329   7.284  0.2404  0.2998  0.1637
  232ILE      H 1880   3.515   6.357   7.346  0.4135  0.4516 -0.1136
  232ILE     CA 1881   3.457   6.358   7.141  0.2229 -0.7385 -0.0558
  232ILE     CB 1882   3.594   6.422   7.114 -0.1349  0.0925  0.0869
  232ILE    CG1 1883   3.617   6.535   7.215 -0.3374  0.2980 -0.0956
  232ILE    CG2 1884   3.605   6.457   6.966  0.6315  0.3936  0.2141
  232ILE     CD 1885   3.754   6.603   7.202 -0.1546 -0.0428  0.0409
  232ILE      C 1886   3.445   6.235   7.050  0.4362 -0.1598 -0.8752
  232ILE      O 1887   3.381   6.245   6.945 -0.3278  0.1700 -0.3900
  233MET      N 1888   3.494   6.120   7.095  0.0118 -0.0381 -0.0813
  233MET      H 1889   3.565   6.109   7.164  0.6607  1.3472 -0.5041
  233MET     CA 1890   3.458   5.994   7.028  0.4334 -0.0299 -0.3238
  233MET     CB 1891   3.509   5.864   7.089 -0.2035 -0.0192  0.2392
  233MET     CG 1892   3.656   5.851   7.046 -0.1114  0.1915  0.4866
  233MET     SD 1893   3.761   5.806   7.189 -0.5712 -0.1228  0.7294
  233MET     CE 1894   3.836   5.650   7.145  0.3119  0.3719  0.4548
  233MET      C 1895   3.309   5.965   7.005  0.3099  0.3907 -0.0597
  233MET      O 1896   3.268   5.947   6.891  0.7890 -0.4321 -0.1108
  234ILE      N 1897   3.232   5.967   7.113  0.2401  0.2612 -0.1078
  234ILE      H 1898   3.265   5.973   7.207 -1.0357 -0.1553  0.3955
  234ILE     CA 1899   3.087   5.945   7.100  0.3472 -0.2478 -0.4389
  234ILE     CB 1900   3.031   5.921   7.240  0.3309  0.2739 -0.3541
  234ILE    CG1 1901   3.092   5.792   7.295 -0.1934  0.0156 -0.3721
  234ILE    CG2 1902   2.885   5.878   7.221  0.2840  0.0854  0.4066
  234ILE     CD 1903   3.094   5.796   7.448  0.1197  0.2501 -0.3839
  234ILE      C 1904   3.004   6.043   7.017 -0.1584 -0.2599  0.0445
  234ILE      O 1905   2.927   6.004   6.929 -0.1241 -0.0629 -0.0741
  235VAL      N 1906   3.049   6.168   7.020  0.2964 -0.4125 -0.1705
  235VAL      H 1907   3.122   6.202   7.079 -1.2563  1.3053  0.8820
  235VAL     CA 1908   3.007   6.267   6.919  0.0398 -0.0885  0.2485
  235VAL     CB 1909   3.048   6.407   6.965  0.2928 -0.2267  0.4520
  235VAL    CG1 1910   3.010   6.511   6.860  0.1681 -0.3303  0.3941
  235VAL    CG2 1911   2.991   6.441   7.103  0.3547  0.1438  0.3861
  235VAL      C 1912   3.058   6.224   6.781 -0.4275 -0.1027  0.0793
  235VAL      O 1913   2.972   6.200   6.697 -0.5421  0.6447 -0.0262
  236THR      N 1914   3.187   6.213   6.754 -0.4280 -0.5676  0.2613
  236THR      H 1915   3.256   6.236   6.823 -1.3364  1.4924  0.5358
  236THR     CA 1916   3.239   6.169   6.624  0.3444 -0.2214  0.4445
  236THR     CB 1917   3.390   6.165   6.601  0.2313 -0.3506 -0.3279
  236THR    OG1 1918   3.456   6.080   6.696  0.4668 -0.0655 -0.2365
  236THR    HG1 1919   3.452   6.116   6.789 -0.5898 -1.5845  0.3483
  236THR    CG2 1920   3.440   6.309   6.608 -0.5144 -0.1023 -0.0604
  236THR      C 1921   3.185   6.040   6.563  0.0632  0.0843  0.0399
  236THR      O 1922   3.162   6.032   6.442  0.1986  0.0496  0.0165
  237TYR      N 1923   3.142   5.942   6.643 -0.0401 -0.1028 -0.2402
  237TYR      H 1924   3.183   5.940   6.734  0.3084  0.5616 -0.3782
  237TYR     CA 1925   3.077   5.817   6.603  0.2054 -0.3787  0.2189
  237TYR     CB 1926   3.055   5.719   6.718  0.1533 -0.1892  0.3692
  237TYR     CG 1927   3.066   5.578   6.660 -0.3896 -0.1220  0.1043
  237TYR    CD1 1928   3.194   5.526   6.668 -0.3337 -0.0292 -0.1786
  237TYR    HD1 1929   3.264   5.563   6.743  0.9918 -0.9756 -0.8856
  237TYR    CD2 1930   2.967   5.512   6.587 -0.3124  0.1278 -0.2299
  237TYR    HD2 1931   2.860   5.522   6.603 -1.4538 -0.7703 -5.4235
  237TYR    CE1 1932   3.230   5.412   6.596 -0.3324 -0.1155 -0.0403
  237TYR    HE1 1933   3.327   5.365   6.607  1.3028  2.8253 -0.8216
  237TYR    CE2 1934   3.003   5.399   6.515  0.1713  0.4398 -0.4900
  237TYR    HE2 1935   2.922   5.352   6.458 -0.4005  1.1106 -0.2422
  237TYR     CZ 1936   3.133   5.350   6.518 -0.0164 -0.0687 -0.4696
  237TYR     OH 1937   3.174   5.244   6.443  0.2856 -0.2205 -0.0929
  237TYR     HH 1938   3.085   5.212   6.409 -1.1519  3.1409  0.1195
  237TYR      C 1939   2.938   5.831   6.539  0.1185 -0.1709  0.4513
  237TYR      O 1940   2.915   5.772   6.433  0.0159  0.3509  0.1800
  238PHE      N 1941   2.862   5.919   6.603  0.0063 -0.3904  0.6214
  238PHE      H 1942   2.886   5.950   6.695 -0.6656  0.3261  0.5601
  238PHE     CA 1943   2.738   5.980   6.553  0.2891 -0.1038  0.2538
  238PHE     CB 1944   2.686   6.079   6.657  0.0400  0.0381 -0.0053
  238PHE     CG 1945   2.533   6.074   6.665  0.0514  0.0564  0.2386
  238PHE    CD1 1946   2.474   6.024   6.781  0.4497 -0.8233  0.0730
  238PHE    HD1 1947   2.534   5.973   6.856 -0.3342 -0.4246  0.9987
  238PHE    CD2 1948   2.461   6.139   6.565  0.2084  0.2856  0.2745
  238PHE    HD2 1949   2.516   6.195   6.489  1.5692 -1.1158  0.1688
  238PHE    CE1 1950   2.336   6.041   6.789  0.6000  0.9466 -0.5056
  238PHE    HE1 1951   2.287   5.977   6.862 -0.0239  0.2055 -1.5442
  238PHE    CE2 1952   2.322   6.140   6.571  0.2076  0.2639  0.2593
  238PHE    HE2 1953   2.258   6.163   6.487  0.7735 -1.9510 -0.8762
  238PHE     CZ 1954   2.259   6.094   6.686 -0.5095 -0.3792 -0.3852
  238PHE     HZ 1955   2.152   6.113   6.697  0.0141  3.6392 -0.8025
  238PHE      C 1956   2.756   6.056   6.422 -0.0751 -0.6219 -0.1043
  238PHE      O 1957   2.678   6.034   6.330 -0.4254  0.0029  0.0355
  239LEU      N 1958   2.853   6.147   6.414 -0.7979  0.1901  0.1446
  239LEU      H 1959   2.875   6.204   6.493  0.8700 -0.6994  0.3563
  239LEU     CA 1960   2.888   6.213   6.287 -0.1805  0.1555  0.2958
  239LEU     CB 1961   2.997   6.320   6.298 -0.1462  0.1431  0.0817
  239LEU     CG 1962   2.969   6.433   6.398  0.0936  0.2234  0.0586
  239LEU    CD1 1963   3.088   6.528   6.411 -0.7081  1.2759 -0.0748
  239LEU    CD2 1964   2.859   6.522   6.339 -0.4077  0.0341  0.6927
  239LEU      C 1965   2.936   6.116   6.179  0.5384  0.8132  0.0133
  239LEU      O 1966   2.870   6.116   6.074  0.4668  0.1087  0.0524
  240THR      N 1967   3.017   6.015   6.207  0.1345  0.3293 -0.5291
  240THR      H 1968   3.043   6.007   6.303 -1.6677  4.0773  0.4458
  240THR     CA 1969   3.072   5.916   6.112  0.4634 -0.0008 -0.0012
  240THR     CB 1970   3.201   5.844   6.151  0.2534 -0.6947 -0.5884
  240THR    OG1 1971   3.193   5.750   6.258  0.3469  0.2704  0.2776
  240THR    HG1 1972   3.285   5.745   6.296  1.3897 -0.8479 -2.1626
  240THR    CG2 1973   3.309   5.949   6.173 -0.5007  0.0376 -0.3436
  240THR      C 1974   2.978   5.815   6.048  0.2267 -0.0380  0.4028
  240THR      O 1975   2.973   5.818   5.925  0.1646  0.6237  0.4190
  241ILE      N 1976   2.880   5.773   6.128  0.1743 -0.0875  0.3136
  241ILE      H 1977   2.905   5.743   6.220 -0.5225 -0.7371  0.3038
  241ILE     CA 1978   2.769   5.693   6.075 -0.2422  0.6120  0.1173
  241ILE     CB 1979   2.685   5.607   6.170  0.0203 -0.0886 -0.2782
  241ILE    CG1 1980   2.588   5.697   6.246 -0.0321  0.0206 -0.4726
  241ILE    CG2 1981   2.772   5.509   6.249 -0.7085 -0.7320 -0.2613
  241ILE     CD 1982   2.494   5.618   6.338  0.6761 -0.3735 -0.0762
  241ILE      C 1983   2.684   5.770   5.974 -1.0215  0.0926  0.3691
  241ILE      O 1984   2.631   5.718   5.876 -0.2517 -0.0067 -0.0011
  242HIS      N 1985   2.663   5.896   6.011 -0.6221  0.0801  0.6403
  242HIS      H 1986   2.701   5.936   6.095 -2.5975 -0.4546  1.8628
  242HIS     CA 1987   2.565   5.978   5.939 -0.2148  0.1284  0.1401
  242HIS     CB 1988   2.536   6.096   6.031  0.0788  0.0577  0.3230
  242HIS     CG 1989   2.396   6.155   6.014  0.0262 -0.1701 -0.0271
  242HIS    ND1 1990   2.359   6.228   5.909 -0.1722 -0.6631 -0.3061
  242HIS    CD2 1991   2.302   6.162   6.108 -0.5230 -0.1280 -0.5698
  242HIS    HD2 1992   2.319   6.155   6.216 -1.1125 -0.3247 -0.4831
  242HIS    CE1 1993   2.240   6.279   5.936  0.1033 -0.2243  0.1019
  242HIS    HE1 1994   2.171   6.331   5.870 -0.6425  0.3118  1.2628
  242HIS    NE2 1995   2.203   6.232   6.055 -0.6717  0.0947 -0.0071
  242HIS    HE2 1996   2.108   6.229   6.087 -0.9331  2.0202 -0.4840
  242HIS      C 1997   2.610   6.034   5.804 -0.1192 -0.3629 -0.0354
  242HIS      O 1998   2.564   5.988   5.699 -0.0048 -0.2279 -0.1461
  243ALA      N 1999   2.724   6.102   5.812 -0.3598  0.0370  0.0309
  243ALA      H 2000   2.771   6.106   5.900 -1.7824  2.7288  0.8005
  243ALA     CA 2001   2.794   6.143   5.689  0.4499  0.0368  0.4836
  243ALA     CB 2002   2.909   6.239   5.721  0.3753  0.0652  0.6640
  243ALA      C 2003   2.839   6.029   5.597 -0.1124 -0.0940  0.3685
  243ALA      O 2004   2.813   6.037   5.477 -0.1858 -0.1440  0.3808
  244LEU      N 2005   2.868   5.909   5.647 -0.6326 -0.2291  0.3508
  244LEU      H 2006   2.917   5.906   5.733 -0.3580  0.9516  0.2528
  244LEU     CA 2007   2.877   5.794   5.556 -0.3214 -0.2228  0.3719
  244LEU     CB 2008   2.945   5.664   5.600  0.2297  0.0862  0.4268
  244LEU     CG 2009   3.097   5.671   5.616  0.3102 -0.1977 -0.1771
  244LEU    CD1 2010   3.157   5.583   5.726  0.0961 -0.1853 -0.0514
  244LEU    CD2 2011   3.159   5.638   5.480  0.3571 -0.0158 -0.2004
  244LEU      C 2012   2.743   5.774   5.484 -0.0725  0.4167 -0.2854
  244LEU      O 2013   2.744   5.769   5.362  0.6815  0.6793 -0.2904
  245GLN      N 2014   2.632   5.746   5.553  0.1273 -0.1440 -0.1865
  245GLN      H 2015   2.627   5.777   5.648  1.9409 -0.5099  0.0698
  245GLN     CA 2016   2.504   5.707   5.492 -0.1370  0.1316  0.1844
  245GLN     CB 2017   2.404   5.685   5.605 -0.6235 -0.0665 -0.2811
  245GLN     CG 2018   2.417   5.559   5.692  0.0755  0.1601 -0.0510
  245GLN     CD 2019   2.313   5.549   5.803  0.4991 -1.1109  0.2409
  245GLN    OE1 2020   2.199   5.506   5.784  0.2334 -0.2358 -0.1696
  245GLN    NE2 2021   2.345   5.614   5.914 -0.6193 -0.0362 -0.0429
  245GLN   HE21 2022   2.424   5.674   5.924 -0.8259  0.1734  0.3459
  245GLN   HE22 2023   2.303   5.577   5.998 -1.4529 -2.0579 -1.2716
  245GLN      C 2024   2.446   5.812   5.399  0.3417  0.3859  0.1691
  245GLN      O 2025   2.385   5.782   5.296  0.1230  0.1725  0.3610
  246LYS      N 2026   2.484   5.937   5.423  0.2186  0.4292  0.1441
  246LYS      H 2027   2.510   5.970   5.514  1.3346  3.3334 -1.0798
  246LYS     CA 2028   2.460   6.048   5.329 -0.2871  0.0880 -0.1335
  246LYS     CB 2029   2.490   6.177   5.405 -0.4836  0.2838 -0.3843
  246LYS     CG 2030   2.397   6.213   5.521  0.3196  0.1639  0.3118
  246LYS     CD 2031   2.252   6.235   5.476  0.5034  0.2556 -0.2450
  246LYS     CE 2032   2.231   6.351   5.378  0.2144  0.2876 -0.1469
  246LYS     NZ 2033   2.248   6.488   5.429 -0.2783  0.2002  0.2659
  246LYS    HZ1 2034   2.262   6.488   5.528  0.1195  0.1524  0.2143
  246LYS    HZ2 2035   2.317   6.532   5.371 -0.3841 -0.3324 -0.2692
  246LYS    HZ3 2036   2.165   6.543   5.414  0.4091  1.0850 -0.4632
  246LYS      C 2037   2.522   6.025   5.191  0.1014 -0.0863  0.0690
  246LYS      O 2038   2.448   6.018   5.093  0.4896  0.1808 -0.2471
  247LYS      N 2039   2.651   5.993   5.199  0.1315  0.0158  0.0004
  247LYS      H 2040   2.703   5.999   5.284 -0.1058 -0.5984  0.1950
  247LYS     CA 2041   2.722   5.954   5.076 -0.3446 -0.0709 -0.2473
  247LYS     CB 2042   2.872   5.936   5.095 -0.4049 -0.0995  0.2132
  247LYS     CG 2043   2.937   6.044   5.183 -0.3102 -0.1056  0.1510
  247LYS     CD 2044   2.936   6.178   5.110  0.1225  0.0363  0.4074
  247LYS     CE 2045   3.022   6.253   5.213  0.3424 -0.2461  0.4284
  247LYS     NZ 2046   3.003   6.398   5.199 -0.0211 -0.2906  0.4545
  247LYS    HZ1 2047   3.070   6.449   5.253  3.0775 -2.1162 -1.3907
  247LYS    HZ2 2048   3.011   6.415   5.100 -2.0276  0.1279  0.3226
  247LYS    HZ3 2049   2.909   6.413   5.229 -0.1083  2.8610 -1.0304
  247LYS      C 2050   2.672   5.821   5.019  0.8120 -0.5162 -0.2307
  247LYS      O 2051   2.628   5.820   4.905  0.5992 -0.7829 -0.1477
  248ALA      N 2052   2.638   5.721   5.100 -0.2131 -0.0769 -0.1132
  248ALA      H 2053   2.640   5.724   5.200 -1.4191  0.1506 -0.0724
  248ALA     CA 2054   2.590   5.592   5.048  0.3096 -0.2061 -0.2788
  248ALA     CB 2055   2.580   5.489   5.161  0.8740 -0.1813 -0.2047
  248ALA      C 2056   2.452   5.610   4.984  0.0818  0.1409  0.3104
  248ALA      O 2057   2.421   5.549   4.882  0.4340  0.4936 -0.0098
 1001ALA      N 2058   2.367   5.699   5.035 -0.4191 -0.1506 -0.0071
 1001ALA      H 2059   2.383   5.733   5.128 -0.0912 -0.1032 -0.0795
 1001ALA     CA 2060   2.234   5.725   4.978 -0.1183  0.4408 -0.4488
 1001ALA     CB 2061   2.143   5.781   5.087  0.3004  0.0212  0.1208
 1001ALA      C 2062   2.239   5.813   4.852  0.0482  0.1918 -0.6172
 1001ALA      O 2063   2.209   5.763   4.744 -0.0991  0.1544 -0.5598
 1002ASP      N 2064   2.315   5.921   4.864  0.1551  0.0650 -0.0986
 1002ASP      H 2065   2.363   5.944   4.948  2.5813  0.9757 -1.6316
 1002ASP     CA 2066   2.325   6.015   4.751  0.6477  0.1548  0.0181
 1002ASP     CB 2067   2.363   6.158   4.790 -0.0804  0.3353  0.0723
 1002ASP     CG 2068   2.273   6.259   4.862 -0.5952 -0.1029  0.0491
 1002ASP    OD1 2069   2.301   6.278   4.983  0.3642  0.0757 -0.1902
 1002ASP    OD2 2070   2.205   6.338   4.793 -0.0719  0.0206 -0.3293
 1002ASP      C 2071   2.401   5.959   4.631  0.0385 -0.3803 -0.1224
 1002ASP      O 2072   2.373   5.996   4.517  0.0952 -0.3354 -0.1219
 1003LEU      N 2073   2.493   5.865   4.656  0.2480 -0.2235 -0.2969
 1003LEU      H 2074   2.519   5.842   4.750 -0.1195  1.5808  0.2921
 1003LEU     CA 2075   2.573   5.805   4.549  0.0978  0.2070 -0.6534
 1003LEU     CB 2076   2.698   5.736   4.603 -0.2799  0.2222  0.2574
 1003LEU     CG 2077   2.779   5.675   4.488 -0.3375  0.2185  0.2184
 1003LEU    CD1 2078   2.830   5.775   4.384  0.3595 -0.1015  0.2429
 1003LEU    CD2 2079   2.893   5.587   4.541 -0.2955  0.0379 -0.1731
 1003LEU      C 2080   2.475   5.712   4.478  0.0702 -0.0452 -0.2874
 1003LEU      O 2081   2.441   5.740   4.363 -0.7082  0.0556 -0.0415
 1004GLU      N 2082   2.397   5.630   4.548 -0.2964  0.3635 -0.2072
 1004GLU      H 2083   2.383   5.648   4.645 -2.1270  1.0658 -0.5714
 1004GLU     CA 2084   2.301   5.548   4.473  0.4849 -0.0300 -0.7988
 1004GLU     CB 2085   2.266   5.426   4.559 -0.1096  0.1514 -0.7810
 1004GLU     CG 2086   2.383   5.328   4.550  0.2652  0.5112  0.0983
 1004GLU     CD 2087   2.364   5.188   4.611  0.0738  0.5126  0.0436
 1004GLU    OE1 2088   2.278   5.178   4.701  0.2267 -0.4450  0.0865
 1004GLU    OE2 2089   2.411   5.092   4.546 -0.5038  0.3162 -0.0871
 1004GLU      C 2090   2.175   5.612   4.414 -0.3140 -0.3941  0.4798
 1004GLU      O 2091   2.122   5.563   4.314 -0.0527 -0.6722  0.4752
 1005ASP      N 2092   2.121   5.713   4.482 -0.3996 -0.0161 -0.1533
 1005ASP      H 2093   2.142   5.725   4.579 -1.8691 -0.8985  0.2899
 1005ASP     CA 2094   2.021   5.801   4.418 -0.1402  0.3380 -0.0770
 1005ASP     CB 2095   1.961   5.892   4.525  0.2539 -0.3504  0.7403
 1005ASP     CG 2096   1.851   5.830   4.612 -0.1743 -0.6922 -0.0354
 1005ASP    OD1 2097   1.739   5.815   4.558  0.0115 -0.0538 -0.6114
 1005ASP    OD2 2098   1.885   5.773   4.718 -0.0648 -0.0335  0.2901
 1005ASP      C 2099   2.061   5.880   4.294  0.2152  0.1518 -0.0843
 1005ASP      O 2100   2.022   5.837   4.185  0.3196  0.0409 -0.0786
 1006ASN      N 2101   2.170   5.957   4.299  0.1452  0.2313  0.2041
 1006ASN      H 2102   2.231   5.946   4.378  1.6894  1.1748 -0.8219
 1006ASN     CA 2103   2.229   6.020   4.181 -0.2371  0.1683 -0.0219
 1006ASN     CB 2104   2.345   6.108   4.229 -0.1748  0.0883 -0.0250
 1006ASN     CG 2105   2.293   6.237   4.293  0.2356  0.2990 -0.1180
 1006ASN    OD1 2106   2.208   6.312   4.245 -0.2713 -0.4103 -0.3544
 1006ASN    ND2 2107   2.321   6.248   4.422  0.0342  0.0321 -0.0500
 1006ASN   HD21 2108   2.363   6.177   4.479 -1.1738 -2.2166 -1.8298
 1006ASN   HD22 2109   2.317   6.340   4.460 -1.0397 -1.3381  3.5604
 1006ASN      C 2110   2.270   5.926   4.067 -0.1235 -0.0348  0.1852
 1006ASN      O 2111   2.238   5.952   3.951  0.1315  0.1749  0.1607
 1007TRP      N 2112   2.302   5.803   4.104  0.3407  0.1513  0.4089
 1007TRP      H 2113   2.314   5.775   4.199 -1.0554 -0.5968  0.3924
 1007TRP     CA 2114   2.329   5.695   4.008 -0.2295  0.1568  0.2424
 1007TRP     CB 2115   2.383   5.571   4.080  0.4726  0.0534 -0.4509
 1007TRP     CG 2116   2.371   5.434   4.014  1.0039 -0.6082  0.7986
 1007TRP    CD1 2117   2.284   5.343   4.059 -0.6471  0.2520 -0.5591
 1007TRP    HD1 2118   2.194   5.366   4.115 -0.9998  0.7475 -1.3199
 1007TRP    CD2 2119   2.445   5.374   3.913  0.5834  0.0455  0.0925
 1007TRP    NE1 2120   2.312   5.228   3.999 -0.3857  0.2772 -0.4899
 1007TRP    HE1 2121   2.264   5.145   4.028 -0.9828  0.0044 -2.1600
 1007TRP    CE2 2122   2.408   5.240   3.909 -0.2096  0.2728 -0.3036
 1007TRP    CE3 2123   2.542   5.422   3.826  0.2958  0.0227 -0.2400
 1007TRP    HE3 2124   2.547   5.530   3.815 -1.4069  0.3193  1.4180
 1007TRP    CZ2 2125   2.460   5.153   3.813 -0.0760  0.0441 -0.0263
 1007TRP    HZ2 2126   2.432   5.049   3.799 -1.0266  0.1245  1.1393
 1007TRP    CZ3 2127   2.602   5.337   3.733  0.5764  0.3488 -0.3588
 1007TRP    HZ3 2128   2.671   5.376   3.658  2.8115  0.8654  1.8306
 1007TRP    CH2 2129   2.556   5.206   3.727  0.2468  0.4162  0.5593
 1007TRP    HH2 2130   2.608   5.134   3.665 -0.6913 -1.2203  1.6061
 1007TRP      C 2131   2.200   5.666   3.930 -0.1078  0.0006  0.1000
 1007TRP      O 2132   2.188   5.706   3.814 -0.6363 -0.2702  0.0586
 1008GLU      N 2133   2.091   5.629   3.995 -0.4768  0.6625 -0.1422
 1008GLU      H 2134   2.102   5.616   4.094 -0.6425 -0.6078 -0.2807
 1008GLU     CA 2135   1.958   5.620   3.932 -0.6434  0.0845  0.2873
 1008GLU     CB 2136   1.861   5.569   4.039 -0.4899  0.3570  0.5569
 1008GLU     CG 2137   1.908   5.440   4.107 -0.1739 -0.0104 -0.3488
 1008GLU     CD 2138   1.941   5.318   4.021  0.5829 -0.2314  0.2485
 1008GLU    OE1 2139   2.004   5.225   4.076 -0.3933 -0.7795  0.4620
 1008GLU    OE2 2140   1.887   5.301   3.910  0.5403 -0.7001  0.3381
 1008GLU      C 2141   1.899   5.746   3.869 -0.4137  0.1568  0.2170
 1008GLU      O 2142   1.835   5.733   3.765  0.0461 -0.5507  0.0144
 1009THR      N 2143   1.944   5.858   3.926 -0.0532 -0.0148  0.2762
 1009THR      H 2144   1.963   5.865   4.023 -0.2242  0.9560  0.2504
 1009THR     CA 2145   1.907   5.985   3.861  0.0042 -0.2828 -0.2851
 1009THR     CB 2146   1.931   6.107   3.949  0.2826 -0.0502 -0.6768
 1009THR    OG1 2147   1.873   6.085   4.078  0.2613  0.3827 -0.6092
 1009THR    HG1 2148   1.901   6.161   4.136 -1.4039  0.9541 -0.5193
 1009THR    CG2 2149   1.880   6.234   3.881 -0.1558  0.2534  0.1942
 1009THR      C 2150   1.976   6.007   3.726 -0.1849 -0.1109 -0.3527
 1009THR      O 2151   1.900   6.021   3.630 -0.1094  0.4262 -0.3367
 1010LEU      N 2152   2.101   5.964   3.714 -0.0421  0.2339 -0.1111
 1010LEU      H 2153   2.152   5.925   3.791  0.9236  1.4376 -0.1200
 1010LEU     CA 2154   2.163   5.955   3.581  0.5161 -0.1257  0.1697
 1010LEU     CB 2155   2.315   5.936   3.584  0.5184 -0.1686 -0.1809
 1010LEU     CG 2156   2.405   6.059   3.596  0.7894 -0.4006  0.1769
 1010LEU    CD1 2157   2.387   6.117   3.736 -0.2115 -0.5279  0.1035
 1010LEU    CD2 2158   2.554   6.026   3.583  0.8633  0.0181 -0.0583
 1010LEU      C 2159   2.109   5.842   3.494  0.2632 -0.0919  0.2812
 1010LEU      O 2160   2.079   5.869   3.377  0.6065 -0.4855  0.0989
 1011ASN      N 2161   2.088   5.722   3.548 -0.5355 -0.0372  0.1066
 1011ASN      H 2162   2.112   5.703   3.643 -2.9990 -1.4664  0.5457
 1011ASN     CA 2163   2.023   5.611   3.477 -0.0954 -0.1830 -0.0729
 1011ASN     CB 2164   2.004   5.489   3.567  0.2605 -0.2151 -0.0413
 1011ASN     CG 2165   2.129   5.425   3.629  0.2209  0.2238  0.4999
 1011ASN    OD1 2166   2.232   5.409   3.563 -0.5190  0.7143 -0.8192
 1011ASN    ND2 2167   2.108   5.370   3.748 -0.0736 -0.4544  0.1412
 1011ASN   HD21 2168   2.025   5.366   3.804  0.6212 -1.7269  1.1430
 1011ASN   HD22 2169   2.180   5.309   3.779  0.6871  1.8350  3.5491
 1011ASN      C 2170   1.901   5.653   3.394  0.0077  0.2827  0.0125
 1011ASN      O 2171   1.891   5.652   3.272 -0.2772 -0.5587  0.0391
 1012ASP      N 2172   1.811   5.718   3.466 -0.0825 -0.4214  0.5425
 1012ASP      H 2173   1.829   5.719   3.565 -0.5285  2.6521  0.7111
 1012ASP     CA 2174   1.682   5.778   3.428  0.0943 -0.4895 -0.1700
 1012ASP     CB 2175   1.613   5.830   3.554  0.1351  1.0974 -0.7798
 1012ASP     CG 2176   1.477   5.900   3.557 -0.3882  0.0823 -0.1332
 1012ASP    OD1 2177   1.428   5.912   3.443  0.7238 -0.6033 -0.7037
 1012ASP    OD2 2178   1.421   5.923   3.667  0.5298 -0.0239  0.3728
 1012ASP      C 2179   1.692   5.882   3.316  0.5572 -0.4929 -0.1328
 1012ASP      O 2180   1.648   5.856   3.204 -0.5156  0.3325  0.0803
 1013ASN      N 2181   1.780   5.980   3.334  0.1400 -0.0739 -0.3494
 1013ASN      H 2182   1.849   5.947   3.399 -0.2757 -1.2872 -0.4982
 1013ASN     CA 2183   1.819   6.092   3.247 -0.3804  0.0099 -0.4779
 1013ASN     CB 2184   1.878   6.215   3.317  0.1749 -0.1917 -0.5846
 1013ASN     CG 2185   1.772   6.287   3.401  0.4710 -0.2344 -0.1664
 1013ASN    OD1 2186   1.682   6.351   3.346  0.4347 -0.4278 -0.3377
 1013ASN    ND2 2187   1.762   6.263   3.531  0.2036 -0.2761 -0.1930
 1013ASN   HD21 2188   1.825   6.196   3.569 -0.4836  0.6005  2.7558
 1013ASN   HD22 2189   1.690   6.309   3.583  0.5560 -0.2055  0.2415
 1013ASN      C 2190   1.895   6.051   3.121  0.1515 -0.1931 -0.0946
 1013ASN      O 2191   1.853   6.082   3.010  0.4818  0.1098 -0.1376
 1014LEU      N 2192   1.981   5.949   3.122  0.0036 -0.3182 -0.0987
 1014LEU      H 2193   2.021   5.910   3.205 -0.3943 -0.6795 -0.0768
 1014LEU     CA 2194   2.041   5.889   3.001  0.2241  0.0636 -0.1815
 1014LEU     CB 2195   2.163   5.800   3.022  0.0437 -0.1428 -0.0094
 1014LEU     CG 2196   2.285   5.885   3.056  0.0343 -0.0168 -0.2940
 1014LEU    CD1 2197   2.406   5.803   3.102 -0.0164  0.0392 -0.0591
 1014LEU    CD2 2198   2.321   5.973   2.935  1.1358  0.2454  0.2082
 1014LEU      C 2199   1.940   5.812   2.915 -0.0706 -0.1519  0.3536
 1014LEU      O 2200   1.950   5.819   2.793  0.3737  0.1636  0.4032
 1015LYS      N 2201   1.856   5.729   2.977 -0.3876 -0.1455 -0.0644
 1015LYS      H 2202   1.873   5.710   3.074  0.8255  1.6645  0.1316
 1015LYS     CA 2203   1.752   5.654   2.906 -0.1090 -0.3424 -0.2635
 1015LYS     CB 2204   1.670   5.573   3.006 -0.1391 -0.1111 -0.1006
 1015LYS     CG 2205   1.559   5.494   2.937  0.0412 -0.2578 -0.2229
 1015LYS     CD 2206   1.448   5.436   3.023 -0.0742  0.0831 -0.1396
 1015LYS     CE 2207   1.510   5.343   3.128 -0.4264  0.0115  0.0097
 1015LYS     NZ 2208   1.398   5.291   3.207 -0.2895  0.3734  0.4430
 1015LYS    HZ1 2209   1.423   5.200   3.238 -0.8092 -0.2277 -0.8204
 1015LYS    HZ2 2210   1.396   5.343   3.292  1.5041 -0.3103  0.9407
 1015LYS    HZ3 2211   1.311   5.287   3.158 -0.5337 -0.8177  0.9418
 1015LYS      C 2212   1.657   5.746   2.828 -0.1228 -0.0558  0.0906
 1015LYS      O 2213   1.620   5.715   2.715 -0.5353 -0.5842  0.3630
 1016VAL      N 2214   1.628   5.865   2.879  0.2702  0.1980 -0.2800
 1016VAL      H 2215   1.671   5.893   2.965  0.1528 -0.3882 -0.0294
 1016VAL     CA 2216   1.551   5.967   2.807  0.2103  0.3214 -0.0420
 1016VAL     CB 2217   1.492   6.067   2.906 -0.0870  0.5094 -0.4058
 1016VAL    CG1 2218   1.387   6.149   2.831 -0.4801  0.1395 -0.2602
 1016VAL    CG2 2219   1.415   5.998   3.019  0.0181  1.0096 -0.0189
 1016VAL      C 2220   1.614   6.037   2.686  0.1543  0.0304 -0.2413
 1016VAL      O 2221   1.556   6.052   2.579 -0.1560  0.1865 -0.0530
 1017ILE      N 2222   1.744   6.058   2.705  0.0993 -0.1096  0.3237
 1017ILE      H 2223   1.779   6.094   2.791 -0.4860  0.1921  0.4430
 1017ILE     CA 2224   1.828   6.088   2.588 -0.3243 -0.8525 -0.1847
 1017ILE     CB 2225   1.971   6.124   2.632 -0.6001  0.1972 -0.1089
 1017ILE    CG1 2226   1.986   6.239   2.731  0.1459  0.2267 -0.2503
 1017ILE    CG2 2227   2.041   6.177   2.506  0.0846  0.6326  0.4497
 1017ILE     CD 2228   2.129   6.259   2.781  0.2971 -0.1024 -0.5487
 1017ILE      C 2229   1.824   5.982   2.479  0.8786 -0.2057 -0.8837
 1017ILE      O 2230   1.790   6.006   2.363  0.0218 -0.0858 -0.6162
 1018GLU      N 2231   1.848   5.860   2.527 -0.3930 -0.0110  0.3163
 1018GLU      H 2232   1.867   5.839   2.622 -0.1241  1.7031  0.6781
 1018GLU     CA 2233   1.839   5.744   2.437  0.7021  0.4105 -0.3628
 1018GLU     CB 2234   1.877   5.616   2.512 -0.2957  0.1378 -0.3180
 1018GLU     CG 2235   1.908   5.499   2.418  0.1407 -0.1729  0.2056
 1018GLU     CD 2236   1.908   5.364   2.489 -0.0399 -0.2733  0.0167
 1018GLU    OE1 2237   1.892   5.261   2.420 -0.0585 -0.1961 -0.0954
 1018GLU    OE2 2238   1.936   5.367   2.611  0.4682  0.1160 -0.1051
 1018GLU      C 2239   1.707   5.727   2.362  0.4486  0.3125  0.0993
 1018GLU      O 2240   1.698   5.689   2.245 -0.4754  0.3657  0.1453
 1019LYS      N 2241   1.601   5.761   2.434  0.0934  0.2585 -0.3898
 1019LYS      H 2242   1.611   5.785   2.531  2.9250  2.3248 -1.0365
 1019LYS     CA 2243   1.470   5.749   2.369 -0.0523  0.2370 -0.0959
 1019LYS     CB 2244   1.378   5.682   2.471 -0.4596 -0.2153 -0.7475
 1019LYS     CG 2245   1.432   5.549   2.525 -0.3235  0.3750  0.6170
 1019LYS     CD 2246   1.321   5.482   2.607 -0.4247 -0.1589  0.0492
 1019LYS     CE 2247   1.364   5.343   2.654  0.1488 -0.0185 -0.0550
 1019LYS     NZ 2248   1.370   5.256   2.535  0.3762  0.1130 -0.1425
 1019LYS    HZ1 2249   1.278   5.248   2.495  0.2807  3.3350 -0.8554
 1019LYS    HZ2 2250   1.444   5.277   2.472  1.0548 -3.3456 -0.7206
 1019LYS    HZ3 2251   1.387   5.164   2.570  0.7528  0.1139 -0.3279
 1019LYS      C 2252   1.400   5.872   2.312  0.1262  0.3478 -0.0747
 1019LYS      O 2253   1.294   5.857   2.252 -0.1056  0.8135  0.2077
 1020ALA      N 2254   1.441   5.995   2.343  0.2410  0.3653 -0.2916
 1020ALA      H 2255   1.506   6.003   2.419 -0.3079 -0.4949  0.2944
 1020ALA     CA 2256   1.364   6.115   2.307 -0.4362  0.0169 -0.0160
 1020ALA     CB 2257   1.351   6.230   2.407 -0.1543 -0.3719  0.4702
 1020ALA      C 2258   1.428   6.174   2.181 -0.0825 -0.1465  0.0857
 1020ALA      O 2259   1.544   6.213   2.170 -0.2220  0.1770 -0.2717
 1021ASP      N 2260   1.339   6.193   2.084  0.3195 -0.4348 -0.3455
 1021ASP      H 2261   1.242   6.210   2.102  0.4217  1.6398 -1.5395
 1021ASP     CA 2262   1.375   6.256   1.957  0.4400  0.2297  0.0151
 1021ASP     CB 2263   1.270   6.213   1.855  0.2197  0.2527  0.2318
 1021ASP     CG 2264   1.312   6.076   1.800 -0.1216  0.3208 -0.2136
 1021ASP    OD1 2265   1.424   6.071   1.745 -0.1512  0.2974 -0.2717
 1021ASP    OD2 2266   1.242   5.974   1.816  0.3537  0.1140  0.6493
 1021ASP      C 2267   1.389   6.409   1.959  0.4815  0.2221  0.2710
 1021ASP      O 2268   1.483   6.460   1.899  0.7163 -0.2739  0.2089
 1022ASN      N 2269   1.307   6.467   2.047 -0.1893 -0.1457 -0.0959
 1022ASN      H 2270   1.274   6.424   2.130 -0.6444  1.4742  0.6103
 1022ASN     CA 2271   1.286   6.613   2.052 -0.1234 -0.1283 -0.2867
 1022ASN     CB 2272   1.143   6.663   2.075  0.1059  0.3768  0.0514
 1022ASN     CG 2273   1.104   6.668   2.223 -0.0560  0.0914  0.0207
 1022ASN    OD1 2274   1.140   6.754   2.304  0.3501  0.1115 -0.1808
 1022ASN    ND2 2275   1.014   6.577   2.258  0.1872 -0.1680 -0.0197
 1022ASN   HD21 2276   0.973   6.516   2.190 -0.0974  1.1400 -1.0642
 1022ASN   HD22 2277   0.987   6.569   2.354 -0.7459 -3.3293 -0.4224
 1022ASN      C 2278   1.385   6.662   2.157 -0.5168 -0.2335  0.1406
 1022ASN      O 2279   1.412   6.612   2.266 -0.0289 -0.1544  0.0604
 1023ALA      N 2280   1.451   6.764   2.102  0.4143 -0.8820  0.0321
 1023ALA      H 2281   1.467   6.778   2.005 -3.2660  2.1456 -0.3562
 1023ALA     CA 2282   1.558   6.833   2.177  0.1161  0.0157 -0.3515
 1023ALA     CB 2283   1.631   6.935   2.090  0.4494 -0.3954 -0.5614
 1023ALA      C 2284   1.526   6.886   2.317 -0.0729 -0.1978 -0.3115
 1023ALA      O 2285   1.602   6.874   2.413 -0.1144  0.1244 -0.2342
 1024ALA      N 2286   1.405   6.940   2.333  0.0295  0.0815 -0.4556
 1024ALA      H 2287   1.336   6.940   2.261 -0.7863 -1.4968  0.2594
 1024ALA     CA 2288   1.353   6.986   2.463  0.3030 -0.1408 -0.2625
 1024ALA     CB 2289   1.213   7.049   2.452  0.2510 -0.1566  0.2848
 1024ALA      C 2290   1.336   6.877   2.568 -0.2652  0.2813  0.0895
 1024ALA      O 2291   1.367   6.904   2.684 -0.6131  0.7757  0.0745
 1025GLN      N 2292   1.293   6.756   2.535 -0.5816  0.4270 -0.0387
 1025GLN      H 2293   1.251   6.747   2.445 -1.6304 -3.5079  0.6245
 1025GLN     CA 2294   1.293   6.634   2.618 -0.0027  0.1963 -0.3770
 1025GLN     CB 2295   1.209   6.522   2.555 -0.5179 -0.2106  1.0079
 1025GLN     CG 2296   1.139   6.440   2.663 -0.3248 -0.5872  0.8471
 1025GLN     CD 2297   1.068   6.324   2.594 -0.2106 -0.2140  0.0976
 1025GLN    OE1 2298   1.105   6.208   2.612  0.6438 -0.0040 -0.2687
 1025GLN    NE2 2299   0.947   6.355   2.547 -0.1820  0.1635  0.2749
 1025GLN   HE21 2300   0.911   6.445   2.574 -0.0106 -0.2369  1.9918
 1025GLN   HE22 2301   0.880   6.284   2.528 -2.0001  1.6285  0.8323
 1025GLN      C 2302   1.436   6.597   2.659 -0.0631  0.3792 -0.0029
 1025GLN      O 2303   1.466   6.605   2.778 -0.4299 -0.2933  0.1412
 1026VAL      N 2304   1.527   6.597   2.563  0.3907 -0.1494  0.4230
 1026VAL      H 2305   1.501   6.601   2.467  1.4912  2.0147  0.1602
 1026VAL     CA 2306   1.668   6.561   2.587  0.4956 -0.1453 -0.1788
 1026VAL     CB 2307   1.748   6.551   2.456  0.2564  0.3871 -0.3700
 1026VAL    CG1 2308   1.895   6.515   2.478  0.2128  0.2872 -0.2345
 1026VAL    CG2 2309   1.699   6.434   2.371 -0.4654  0.3025  0.1532
 1026VAL      C 2310   1.746   6.665   2.667  0.1545  0.0313 -0.0756
 1026VAL      O 2311   1.811   6.631   2.766 -0.1793 -0.1571  0.0813
 1027LYS      N 2312   1.717   6.792   2.642 -0.2168 -0.0325  0.0249
 1027LYS      H 2313   1.686   6.825   2.553  2.0837 -0.3051 -0.9470
 1027LYS     CA 2314   1.775   6.902   2.720  0.3518 -0.0774 -0.3295
 1027LYS     CB 2315   1.763   7.036   2.647  0.4794  0.2857  0.3093
 1027LYS     CG 2316   1.871   7.047   2.539  0.2993  0.4715  0.1482
 1027LYS     CD 2317   1.847   7.164   2.444 -0.6055  0.0657 -0.1414
 1027LYS     CE 2318   1.791   7.291   2.508 -0.0372 -0.0725  0.6352
 1027LYS     NZ 2319   1.747   7.386   2.405 -0.3023 -0.6701  0.1897
 1027LYS    HZ1 2320   1.828   7.419   2.356 -0.9883 -1.6939 -1.6986
 1027LYS    HZ2 2321   1.685   7.348   2.337 -0.0816 -0.7453  0.0304
 1027LYS    HZ3 2322   1.708   7.471   2.443  2.2947  1.3780 -1.3603
 1027LYS      C 2323   1.722   6.921   2.862 -0.1614 -0.1630 -0.5099
 1027LYS      O 2324   1.794   6.940   2.960  0.3500 -0.3511 -0.8486
 1028ASP      N 2325   1.594   6.889   2.879 -0.0066 -0.6142 -0.1483
 1028ASP      H 2326   1.523   6.908   2.811 -1.2971 -0.8400  1.0793
 1028ASP     CA 2327   1.540   6.862   3.013  0.5640  0.1987  0.2546
 1028ASP     CB 2328   1.387   6.852   3.011  0.5988 -0.4317  0.4757
 1028ASP     CG 2329   1.313   6.909   3.132 -0.4833 -0.3517 -0.2141
 1028ASP    OD1 2330   1.301   6.837   3.234 -0.2466 -0.3958 -0.2184
 1028ASP    OD2 2331   1.285   7.031   3.135  0.2942 -0.1762  0.3798
 1028ASP      C 2332   1.603   6.757   3.104  0.1473 -0.0403  0.2693
 1028ASP      O 2333   1.634   6.775   3.222  0.2837  0.1325  0.2065
 1029ALA      N 2334   1.637   6.650   3.033 -0.5632 -0.0806 -0.0126
 1029ALA      H 2335   1.587   6.632   2.948  0.1617 -0.8788 -0.2821
 1029ALA     CA 2336   1.727   6.546   3.084 -0.1937  0.0087 -0.4796
 1029ALA     CB 2337   1.729   6.434   2.980 -0.1646  0.1141 -0.5932
 1029ALA      C 2338   1.868   6.592   3.121 -0.2770  0.0678 -0.2380
 1029ALA      O 2339   1.903   6.561   3.235  0.0603  0.3472 -0.2614
 1030LEU      N 2340   1.924   6.678   3.036 -0.6068  0.4923 -0.0289
 1030LEU      H 2341   1.882   6.701   2.948 -1.2334  1.7705  0.5797
 1030LEU     CA 2342   2.057   6.738   3.055 -0.4174  0.0946 -0.0966
 1030LEU     CB 2343   2.130   6.798   2.935  0.3757  0.2969  0.4856
 1030LEU     CG 2344   2.140   6.677   2.842  0.4679  0.3820  0.3835
 1030LEU    CD1 2345   2.122   6.704   2.693 -0.5381 -0.4840  0.3381
 1030LEU    CD2 2346   2.274   6.610   2.871  0.2267 -0.2732  0.0066
 1030LEU      C 2347   2.065   6.845   3.163 -0.1955  0.2326 -0.2493
 1030LEU      O 2348   2.166   6.862   3.231 -0.2872  0.2104 -0.1061
 1031THR      N 2349   1.965   6.932   3.170 -0.1035  0.3293 -0.1448
 1031THR      H 2350   1.895   6.934   3.099 -0.6093 -0.2116  0.3398
 1031THR     CA 2351   1.955   7.035   3.275  0.3238 -0.0738  0.2965
 1031THR     CB 2352   1.858   7.150   3.247  0.1947 -0.3701 -0.4958
 1031THR    OG1 2353   1.723   7.101   3.245  0.1618 -0.2795 -0.4415
 1031THR    HG1 2354   1.660   7.149   3.184 -1.4326 -0.1432  1.2283
 1031THR    CG2 2355   1.888   7.228   3.119  0.1041  0.2087 -0.1660
 1031THR      C 2356   1.936   6.979   3.416 -0.0852  0.0424  0.2904
 1031THR      O 2357   2.016   7.022   3.499  0.2328 -0.2449  0.1365
 1032LYS      N 2358   1.861   6.870   3.428 -0.0384 -0.0870 -0.5497
 1032LYS      H 2359   1.793   6.843   3.359  0.9628 -0.8433 -1.2583
 1032LYS     CA 2360   1.859   6.789   3.550 -0.0479 -0.5317 -0.8421
 1032LYS     CB 2361   1.733   6.704   3.561  0.0849 -0.6026  0.3078
 1032LYS     CG 2362   1.603   6.785   3.550  0.3832 -0.2023 -0.3189
 1032LYS     CD 2363   1.479   6.695   3.549  0.2736 -0.0513 -0.2374
 1032LYS     CE 2364   1.456   6.613   3.422  0.1836 -0.2545 -0.0893
 1032LYS     NZ 2365   1.385   6.487   3.448 -0.2938  0.1487  0.5712
 1032LYS    HZ1 2366   1.411   6.425   3.374  1.4378  0.3781  0.9466
 1032LYS    HZ2 2367   1.419   6.443   3.532 -0.9960  0.8646  1.2541
 1032LYS    HZ3 2368   1.287   6.499   3.467 -0.7809 -0.9413 -1.0826
 1032LYS      C 2369   1.984   6.709   3.587 -0.2188 -0.2046  0.5032
 1032LYS      O 2370   2.041   6.723   3.696 -0.3795  0.4358  0.5072
 1033MET      N 2371   2.037   6.643   3.484 -0.2361  0.5646 -0.0010
 1033MET      H 2372   1.984   6.618   3.403 -0.8120 -1.2525  0.8840
 1033MET     CA 2373   2.172   6.586   3.493 -0.4654 -0.0648 -0.5222
 1033MET     CB 2374   2.215   6.510   3.367 -0.1275 -0.1818 -0.3381
 1033MET     CG 2375   2.283   6.375   3.387 -0.3829 -0.2126  0.3399
 1033MET     SD 2376   2.245   6.255   3.254  0.4891  0.0083 -0.1191
 1033MET     CE 2377   2.348   6.331   3.131  0.3052  0.9739  0.3125
 1033MET      C 2378   2.286   6.680   3.532 -0.3348 -0.1801 -0.6234
 1033MET      O 2379   2.367   6.640   3.615 -0.2400  0.3225 -0.4705
 1034ARG      N 2380   2.287   6.800   3.475  0.5982 -0.1986 -0.6580
 1034ARG      H 2381   2.235   6.816   3.391 -0.2006  1.2581  0.0687
 1034ARG     CA 2382   2.381   6.909   3.509  0.1688  0.0085 -0.1226
 1034ARG     CB 2383   2.365   7.034   3.423 -0.0642  0.0751  0.0169
 1034ARG     CG 2384   2.495   7.113   3.404  0.1375 -0.1916  0.3016
 1034ARG     CD 2385   2.489   7.248   3.333  0.3790 -0.3994 -0.1172
 1034ARG     NE 2386   2.432   7.348   3.424  0.5913 -0.2399 -0.1584
 1034ARG     HE 2387   2.333   7.359   3.430  0.7509  0.6568  1.4940
 1034ARG     CZ 2388   2.511   7.436   3.487 -0.0017 -0.0507  0.3331
 1034ARG    NH1 2389   2.643   7.457   3.474 -0.0620  0.1572  0.0464
 1034ARG   HH11 2390   2.695   7.394   3.416 -0.6336 -1.9301  1.6441
 1034ARG   HH12 2391   2.695   7.536   3.505 -0.1950  0.0685  0.5013
 1034ARG    NH2 2392   2.445   7.525   3.562 -0.3056  0.1360 -0.1524
 1034ARG   HH21 2393   2.347   7.508   3.570 -0.1155 -1.0040 -0.1605
 1034ARG   HH22 2394   2.494   7.590   3.621  3.1766 -1.7345 -0.7141
 1034ARG      C 2395   2.395   6.945   3.656  0.2771  0.0772 -0.1506
 1034ARG      O 2396   2.483   6.889   3.722  0.1850 -0.0726 -0.1544
 1035ALA      N 2397   2.273   6.962   3.705  0.3794 -0.2745  0.2283
 1035ALA      H 2398   2.202   6.986   3.640  0.7728  0.1814 -0.0329
 1035ALA     CA 2399   2.245   6.991   3.847 -0.0365 -0.1236  0.1162
 1035ALA     CB 2400   2.102   7.044   3.865 -0.0573 -0.0472 -0.2495
 1035ALA      C 2401   2.274   6.871   3.936 -0.1927  0.2743  0.7112
 1035ALA      O 2402   2.375   6.875   4.005  0.3040  0.2433 -0.0052
 1036ALA      N 2403   2.218   6.753   3.909  0.0052  0.2860  0.2420
 1036ALA      H 2404   2.147   6.755   3.838  1.2944 -1.9762 -1.2283
 1036ALA     CA 2405   2.240   6.628   3.983  0.1702  0.2775  0.1786
 1036ALA     CB 2406   2.160   6.519   3.912 -0.0459  0.3481  0.3115
 1036ALA      C 2407   2.385   6.580   3.982  0.2111  0.4021 -0.0967
 1036ALA      O 2408   2.437   6.538   4.086  0.3137  0.6510 -0.0483
 1037ALA      N 2409   2.454   6.585   3.868 -0.2200  0.0066 -0.3777
 1037ALA      H 2410   2.413   6.621   3.784 -0.9425  0.6438  0.2255
 1037ALA     CA 2411   2.596   6.547   3.867 -0.1801  0.1479 -0.2418
 1037ALA     CB 2412   2.652   6.547   3.725  0.0320  0.1181 -0.1570
 1037ALA      C 2413   2.695   6.639   3.937 -0.4089  0.0662  0.1923
 1037ALA      O 2414   2.794   6.602   4.000 -0.5777 -0.1616  0.3265
 1038LEU      N 2415   2.659   6.767   3.937 -0.0289  0.1741  0.3563
 1038LEU      H 2416   2.583   6.803   3.883 -0.0347  1.6078  1.2672
 1038LEU     CA 2417   2.734   6.867   4.014  0.2422  0.2285  0.0254
 1038LEU     CB 2418   2.713   7.007   3.956 -0.3376  0.0522 -0.2009
 1038LEU     CG 2419   2.800   7.048   3.837 -0.1189  0.2330  0.0175
 1038LEU    CD1 2420   2.723   7.156   3.760  0.0047  0.4246  0.1618
 1038LEU    CD2 2421   2.931   7.111   3.884 -0.1096 -0.1315  0.4896
 1038LEU      C 2422   2.709   6.853   4.165 -0.3751 -0.3644 -0.1268
 1038LEU      O 2423   2.802   6.855   4.245 -0.3606  0.2735 -0.1518
 1039ASP      N 2424   2.584   6.822   4.200 -0.3374 -0.0451  0.3002
 1039ASP      H 2425   2.514   6.810   4.130  1.0291 -3.8448 -0.6369
 1039ASP     CA 2426   2.544   6.809   4.340 -0.1041 -0.1627  0.3556
 1039ASP     CB 2427   2.393   6.801   4.361 -0.1458  0.1494  0.1759
 1039ASP     CG 2428   2.371   6.840   4.507  0.2036  0.0763  0.2490
 1039ASP    OD1 2429   2.285   6.778   4.573  0.0258  0.6035  0.5211
 1039ASP    OD2 2430   2.420   6.950   4.541  0.5414  0.1054 -0.3238
 1039ASP      C 2431   2.607   6.678   4.389 -0.3532 -0.3460  0.1859
 1039ASP      O 2432   2.665   6.674   4.498  0.1444 -0.1094 -0.0681
 1040ALA      N 2433   2.600   6.576   4.304  0.0232 -0.1997 -0.0223
 1040ALA      H 2434   2.532   6.565   4.232  0.9716 -1.0524 -0.8169
 1040ALA     CA 2435   2.685   6.459   4.329  0.5726  0.0721 -0.5749
 1040ALA     CB 2436   2.644   6.351   4.229  0.2059 -0.4991  0.1792
 1040ALA      C 2437   2.837   6.469   4.345  0.5219  0.0750 -0.0526
 1040ALA      O 2438   2.892   6.416   4.441  0.3507 -0.1680 -0.0875
 1041GLN      N 2439   2.898   6.547   4.257  0.1476 -0.1442 -0.5161
 1041GLN      H 2440   2.848   6.580   4.177 -0.9510  1.9153  0.9216
 1041GLN     CA 2441   3.040   6.586   4.267 -0.1528  0.8200  0.1655
 1041GLN     CB 2442   3.082   6.689   4.162  0.1482  0.4117 -0.1183
 1041GLN     CG 2443   3.235   6.693   4.158  0.1608  0.1479  0.0539
 1041GLN     CD 2444   3.297   6.741   4.027  0.2606  0.2362  0.1323
 1041GLN    OE1 2445   3.259   6.845   3.973 -0.2092  0.0972  0.1915
 1041GLN    NE2 2446   3.396   6.670   3.974 -0.0649 -0.2331  0.1445
 1041GLN   HE21 2447   3.433   6.585   4.011  0.5347  0.1704  0.4989
 1041GLN   HE22 2448   3.446   6.715   3.900 -0.1657 -1.1233 -0.4877
 1041GLN      C 2449   3.065   6.659   4.399  0.4359  0.7537  0.0934
 1041GLN      O 2450   3.140   6.614   4.485 -0.1737  0.6153  0.5583
 1042LYS      N 2451   2.983   6.758   4.434  0.1855  0.5233  0.1601
 1042LYS      H 2452   2.924   6.800   4.365 -1.0667 -0.4543  0.5951
 1042LYS     CA 2453   2.995   6.840   4.555  0.2413  0.6025  0.1004
 1042LYS     CB 2454   2.934   6.980   4.559 -0.3150  0.3647 -0.0868
 1042LYS     CG 2455   2.962   7.072   4.440  0.5192  0.0663 -0.1235
 1042LYS     CD 2456   2.920   7.216   4.471  0.1808 -0.0598 -0.0004
 1042LYS     CE 2457   2.768   7.229   4.453  0.1565  0.0242  0.2598
 1042LYS     NZ 2458   2.715   7.351   4.515 -0.1208  0.0419 -0.0094
 1042LYS    HZ1 2459   2.765   7.436   4.500 -0.9528  0.7348  1.0066
 1042LYS    HZ2 2460   2.617   7.343   4.496 -0.1993  1.9281 -0.6398
 1042LYS    HZ3 2461   2.715   7.337   4.614  0.6535 -2.1708 -0.2619
 1042LYS      C 2462   2.972   6.754   4.679  0.4585 -0.3417 -0.5105
 1042LYS      O 2463   3.030   6.791   4.781 -0.3837  0.3936 -0.2844
 1043ALA      N 2464   2.878   6.660   4.672 -0.1736  0.2099  0.3507
 1043ALA      H 2465   2.795   6.667   4.615 -0.2994 -1.0025  0.3585
 1043ALA     CA 2466   2.867   6.562   4.781 -0.0880  0.4149  0.5427
 1043ALA     CB 2467   2.739   6.480   4.765  0.1412  0.1639  0.0097
 1043ALA      C 2468   2.988   6.472   4.806 -0.3349 -0.0937 -0.0712
 1043ALA      O 2469   3.023   6.443   4.921 -0.5370 -0.0220  0.0109
 1044THR      N 2470   3.051   6.419   4.702  0.0328 -0.3648  0.2837
 1044THR      H 2471   3.022   6.440   4.608  2.8134 -0.8567 -0.7743
 1044THR     CA 2472   3.150   6.311   4.706  0.2698 -0.1528  0.1839
 1044THR     CB 2473   3.130   6.198   4.605 -0.0981 -0.0333  0.1200
 1044THR    OG1 2474   3.128   6.249   4.471  0.3716  0.0301  0.1342
 1044THR    HG1 2475   3.038   6.290   4.462  0.5859  0.7762  1.1892
 1044THR    CG2 2476   3.001   6.123   4.637  0.1436 -0.4249  0.1876
 1044THR      C 2477   3.294   6.363   4.710  0.4573 -0.6529  0.0886
 1044THR      O 2478   3.331   6.447   4.628  0.0909  0.2511  0.8194
 1045PRO      N 2479   3.370   6.308   4.804  0.1559 -0.6083  0.3621
 1045PRO     CA 2480   3.513   6.341   4.798  0.0519 -0.2308 -0.0696
 1045PRO     CB 2481   3.552   6.359   4.945 -0.8280  0.1665  0.1192
 1045PRO     CG 2482   3.460   6.262   5.020  0.1144 -0.7122  0.1565
 1045PRO     CD 2483   3.330   6.270   4.940  0.0400 -0.8293  0.2672
 1045PRO      C 2484   3.587   6.229   4.724 -0.3854 -0.2776 -0.4456
 1045PRO      O 2485   3.569   6.115   4.766  0.0028 -0.2015 -0.0633
 1046PRO      N 2486   3.668   6.253   4.621  0.0070 -0.4579 -0.1841
 1046PRO     CA 2487   3.766   6.154   4.575 -0.0484 -0.5454 -0.1162
 1046PRO     CB 2488   3.841   6.223   4.460 -0.5343  0.2094  0.0117
 1046PRO     CG 2489   3.839   6.368   4.509  0.1508  0.1903  0.1022
 1046PRO     CD 2490   3.694   6.382   4.555  0.3297 -0.0421  0.7465
 1046PRO      C 2491   3.869   6.110   4.678  0.3364  0.0323 -0.2475
 1046PRO      O 2492   3.926   6.191   4.751  0.2905 -0.1764  0.0241
 1047LYS      N 2493   3.887   5.979   4.698  0.7711  0.1151 -0.0808
 1047LYS      H 2494   3.948   5.942   4.768 -1.5847 -2.8815  0.5734
 1047LYS     CA 2495   3.804   5.872   4.641  0.0686  0.4234  0.3540
 1047LYS     CB 2496   3.884   5.793   4.538  0.1406  0.2614  0.5347
 1047LYS     CG 2497   4.021   5.733   4.572  0.0982 -0.1823 -0.0580
 1047LYS     CD 2498   4.038   5.605   4.654 -0.0590 -0.1851 -0.0286
 1047LYS     CE 2499   4.184   5.572   4.686 -0.1727 -0.2556  0.4258
 1047LYS     NZ 2500   4.203   5.455   4.773 -0.2013  0.0288  0.8196
 1047LYS    HZ1 2501   4.140   5.464   4.849 -0.5588  1.5239  0.3768
 1047LYS    HZ2 2502   4.189   5.367   4.727  1.2532  0.7383 -1.1127
 1047LYS    HZ3 2503   4.297   5.456   4.808 -0.3594 -1.8265  1.3937
 1047LYS      C 2504   3.723   5.786   4.737  0.4204 -0.3726 -0.0559
 1047LYS      O 2505   3.714   5.664   4.719 -0.0332 -0.3384 -0.0758
 1048LEU      N 2506   3.682   5.846   4.849 -0.4898 -0.2252 -0.4586
 1048LEU      H 2507   3.681   5.945   4.861 -0.0302 -0.4465  1.7055
 1048LEU     CA 2508   3.608   5.775   4.954  0.2045  0.0792  0.2514
 1048LEU     CB 2509   3.475   5.715   4.909  0.0890 -0.0234  0.7291
 1048LEU     CG 2510   3.372   5.827   4.924  0.0961  0.1026 -0.1181
 1048LEU    CD1 2511   3.255   5.809   4.827 -0.1079 -0.6388  0.2565
 1048LEU    CD2 2512   3.316   5.823   5.066  0.4590  0.4383  0.0359
 1048LEU      C 2513   3.683   5.674   5.041 -0.0086 -0.6532 -0.3996
 1048LEU      O 2514   3.668   5.666   5.163 -0.2241  0.1145 -0.3689
 1049GLU      N 2515   3.760   5.586   4.978  0.2869 -0.3653 -0.4447
 1049GLU      H 2516   3.748   5.578   4.879  2.1250  0.1925 -0.7501
 1049GLU     CA 2517   3.837   5.486   5.053  0.1267 -0.1576 -0.0031
 1049GLU     CB 2518   3.881   5.365   4.970  0.1530 -0.0156 -0.1942
 1049GLU     CG 2519   3.906   5.234   5.044 -0.0094 -0.0291 -0.1615
 1049GLU     CD 2520   3.946   5.129   4.940 -0.1233 -0.2623  0.0300
 1049GLU    OE1 2521   4.011   5.034   4.988  0.2292 -0.0424 -0.0110
 1049GLU    OE2 2522   3.902   5.127   4.823  0.2357 -0.4492 -0.1030
 1049GLU      C 2523   3.971   5.542   5.103  0.1587 -0.2185 -0.0204
 1049GLU      O 2524   4.026   5.625   5.031  0.2802  0.0476  0.3762
 1050ASP      N 2525   4.013   5.502   5.222 -0.2325 -0.1459  0.1443
 1050ASP      H 2526   3.954   5.447   5.281 -0.7868  2.2888  2.0371
 1050ASP     CA 2527   4.151   5.516   5.270 -0.0954  0.1565 -0.3271
 1050ASP     CB 2528   4.181   5.393   5.357 -0.0990  0.4294  0.0641
 1050ASP     CG 2529   4.306   5.383   5.445 -0.2455  0.3710  0.2655
 1050ASP    OD1 2530   4.412   5.358   5.384 -0.3149  0.8794 -0.0701
 1050ASP    OD2 2531   4.301   5.406   5.568 -0.7943  0.1230  0.2904
 1050ASP      C 2532   4.273   5.536   5.180 -0.0371 -0.1459 -0.3175
 1050ASP      O 2533   4.289   5.480   5.072  0.2197  0.7315 -0.7481
 1051LYS      N 2534   4.350   5.635   5.223  0.0213 -0.1769 -0.3510
 1051LYS      H 2535   4.352   5.667   5.317  0.3594  1.9377 -1.0094
 1051LYS     CA 2536   4.465   5.683   5.145  0.1346  0.3701  0.1463
 1051LYS     CB 2537   4.468   5.836   5.143 -0.0410  0.3718 -0.1169
 1051LYS     CG 2538   4.369   5.892   5.041 -0.5891  0.1024  0.2629
 1051LYS     CD 2539   4.363   6.044   5.037 -0.0721  0.1068 -0.4566
 1051LYS     CE 2540   4.372   6.122   5.168 -0.6540 -0.0251 -0.3366
 1051LYS     NZ 2541   4.252   6.117   5.252 -0.1191  0.0443  0.4426
 1051LYS    HZ1 2542   4.269   6.139   5.348  0.7275 -2.8750  1.0569
 1051LYS    HZ2 2543   4.180   6.176   5.216  1.2896  1.6557  0.1778
 1051LYS    HZ3 2544   4.220   6.023   5.264  1.8525 -0.6324  0.7001
 1051LYS      C 2545   4.599   5.610   5.156  0.0313  0.1926  0.2119
 1051LYS      O 2546   4.704   5.673   5.156 -0.0047  0.2519  0.0928
 1052SER      N 2547   4.595   5.481   5.190  0.0781  0.1326 -0.0096
 1052SER      H 2548   4.518   5.445   5.243 -0.6522 -0.0712 -1.1666
 1052SER     CA 2549   4.713   5.395   5.172 -0.0942 -0.0451 -0.3072
 1052SER     CB 2550   4.689   5.257   5.233 -0.5317  0.1780  0.0338
 1052SER     OG 2551   4.810   5.181   5.248 -0.4068  0.3057 -0.3276
 1052SER     HG 2552   4.803   5.125   5.330  0.4207 -2.3456 -1.9424
 1052SER      C 2553   4.757   5.374   5.027 -0.1537 -0.0278 -0.3273
 1052SER      O 2554   4.683   5.303   4.958 -0.1741  0.0839 -0.4205
 1053PRO      N 2555   4.869   5.423   4.976  0.0113  0.0909  0.1417
 1053PRO     CA 2556   4.905   5.418   4.834  0.3975  0.2007  0.2359
 1053PRO     CB 2557   4.994   5.543   4.825 -0.1380  0.5725  0.0779
 1053PRO     CG 2558   5.079   5.538   4.952 -0.3038 -0.8919  0.1478
 1053PRO     CD 2559   4.968   5.501   5.052 -0.0731 -0.2776  0.6399
 1053PRO      C 2560   4.962   5.282   4.795  0.3417  0.2569 -0.0467
 1053PRO      O 2561   5.018   5.209   4.877  0.4948  0.3221 -0.0925
 1054ASP      N 2562   4.940   5.260   4.666  0.7223 -0.0847 -0.0553
 1054ASP      H 2563   4.894   5.333   4.616  0.4304  0.8055  1.4913
 1054ASP     CA 2564   4.971   5.137   4.590 -0.2048 -0.4741  0.1811
 1054ASP     CB 2565   5.122   5.121   4.570 -0.2076 -0.2653 -0.0041
 1054ASP     CG 2566   5.168   5.243   4.489 -0.1719 -0.1773  0.1481
 1054ASP    OD1 2567   5.118   5.256   4.375  0.0091  0.6449  0.1575
 1054ASP    OD2 2568   5.254   5.321   4.535 -0.3505 -0.2341  0.5868
 1054ASP      C 2569   4.914   5.000   4.629  0.1099 -0.4264  0.8353
 1054ASP      O 2570   4.861   4.932   4.541  0.2573 -0.1244  0.5092
 1055SER      N 2571   4.927   4.966   4.756  0.9065 -0.2472  0.8064
 1055SER      H 2572   4.968   5.030   4.822 -2.7233  3.4017 -0.0216
 1055SER     CA 2573   4.887   4.833   4.804 -0.2192 -0.2513 -0.1106
 1055SER     CB 2574   4.960   4.799   4.934 -0.2012  0.2995  0.0281
 1055SER     OG 2575   5.102   4.804   4.915 -0.1772 -0.0738  0.0938
 1055SER     HG 2576   5.145   4.839   4.998  0.3192  1.0732 -0.6211
 1055SER      C 2577   4.739   4.796   4.799 -0.2330 -0.1965 -0.1031
 1055SER      O 2578   4.714   4.677   4.782 -0.2009 -0.2202  0.0099
 1056PRO      N 2579   4.652   4.887   4.843  0.2018  0.1389  0.0662
 1056PRO     CA 2580   4.510   4.852   4.829  0.2725  0.0731 -0.4967
 1056PRO     CB 2581   4.435   4.972   4.889  0.2543 -0.3664  0.3695
 1056PRO     CG 2582   4.528   5.008   5.006  0.1452 -0.2755  0.4280
 1056PRO     CD 2583   4.669   4.985   4.952  0.0528  0.3252 -0.0768
 1056PRO      C 2584   4.474   4.844   4.681 -0.7370  0.3755 -0.2761
 1056PRO      O 2585   4.513   4.936   4.609  0.4114  0.1055 -0.0092
 1057GLU      N 2586   4.390   4.752   4.635 -0.7118  0.2932 -0.1568
 1057GLU      H 2587   4.330   4.709   4.703 -0.3292  3.8290  2.7072
 1057GLU     CA 2588   4.377   4.726   4.490  0.5331 -0.0350 -0.2154
 1057GLU     CB 2589   4.308   4.592   4.466 -0.1364  0.3886 -0.6761
 1057GLU     CG 2590   4.159   4.578   4.498  0.1202 -0.4095  0.1931
 1057GLU     CD 2591   4.132   4.572   4.648  0.3312 -0.0399  0.2452
 1057GLU    OE1 2592   4.220   4.556   4.736 -0.0684  0.2009  0.6938
 1057GLU    OE2 2593   4.015   4.596   4.684  0.1697  0.3652 -0.5402
 1057GLU      C 2594   4.316   4.834   4.401 -0.0822 -0.3059 -0.1234
 1057GLU      O 2595   4.380   4.872   4.303 -0.0635  0.0784  0.0365
 1058MET      N 2596   4.218   4.899   4.462  0.2676 -0.2559  0.3887
 1058MET      H 2597   4.179   4.885   4.554 -0.6491 -2.4466 -0.2598
 1058MET     CA 2598   4.147   5.002   4.386  0.5020  0.1444  0.7065
 1058MET     CB 2599   4.007   5.036   4.438  0.3388 -0.1263  0.4466
 1058MET     CG 2600   3.912   4.917   4.415  0.4192 -0.1730  0.3563
 1058MET     SD 2601   3.751   4.941   4.497  0.3386 -0.1745  0.1984
 1058MET     CE 2602   3.714   4.769   4.473  0.6756 -0.1052 -0.8550
 1058MET      C 2603   4.223   5.131   4.354  1.2021 -0.4685 -0.1333
 1058MET      O 2604   4.201   5.187   4.247  0.0876 -0.0397  0.3129
 1059LYS      N 2605   4.330   5.148   4.432  0.7509 -0.3412  0.4641
 1059LYS      H 2606   4.345   5.076   4.499 -1.7313 -1.2178  0.1866
 1059LYS     CA 2607   4.432   5.254   4.434  0.2941  0.1235 -0.1459
 1059LYS     CB 2608   4.542   5.214   4.335  0.1223 -0.1217 -0.2389
 1059LYS     CG 2609   4.635   5.106   4.392 -0.5408 -0.3231  0.4798
 1059LYS     CD 2610   4.733   5.071   4.279 -0.8559  0.0535  0.0843
 1059LYS     CE 2611   4.674   4.994   4.161 -0.6548  0.2262 -0.1295
 1059LYS     NZ 2612   4.771   4.952   4.058 -0.0678 -0.3756  0.6526
 1059LYS    HZ1 2613   4.840   5.020   4.035 -1.5594  0.7197 -0.8350
 1059LYS    HZ2 2614   4.802   4.859   4.077 -0.6864 -0.1736  3.0372
 1059LYS    HZ3 2615   4.717   4.946   3.974 -0.2060  0.2109  0.6936
 1059LYS      C 2616   4.381   5.396   4.415  0.0113 -0.0320 -0.5676
 1059LYS      O 2617   4.260   5.423   4.415 -0.1185 -0.6104 -0.3693
 1060ASP      N 2618   4.475   5.490   4.416 -0.0324  0.0122  0.0134
 1060ASP      H 2619   4.566   5.460   4.444 -0.0585 -1.7501 -1.5876
 1060ASP     CA 2620   4.448   5.632   4.392 -0.1236  0.0317  0.2297
 1060ASP     CB 2621   4.552   5.726   4.454  0.1994 -0.2085  0.0526
 1060ASP     CG 2622   4.579   5.705   4.603  0.0009  0.3995  0.1769
 1060ASP    OD1 2623   4.483   5.741   4.675 -0.0556  0.1198  0.2451
 1060ASP    OD2 2624   4.695   5.679   4.641  0.0404  0.0187 -0.1894
 1060ASP      C 2625   4.414   5.662   4.246  0.2061  0.1097  0.1678
 1060ASP      O 2626   4.490   5.722   4.170  0.5520  0.3120  0.6721
 1061PHE      N 2627   4.288   5.642   4.205  0.3743 -0.3532 -0.1357
 1061PHE      H 2628   4.222   5.588   4.257  0.4416  2.3930  3.1265
 1061PHE     CA 2629   4.238   5.687   4.074  0.4448 -0.1705 -0.1008
 1061PHE     CB 2630   4.121   5.604   4.021  0.1643  0.4304 -0.4245
 1061PHE     CG 2631   4.004   5.593   4.119  0.4151 -0.2323 -0.1902
 1061PHE    CD1 2632   3.898   5.683   4.117  0.0373 -0.6637  0.1617
 1061PHE    HD1 2633   3.893   5.775   4.058 -1.0112 -0.2132  0.9245
 1061PHE    CD2 2634   3.993   5.489   4.210  0.0970  0.0368  0.0835
 1061PHE    HD2 2635   4.052   5.401   4.185 -0.0241 -0.0305  0.0346
 1061PHE    CE1 2636   3.782   5.668   4.192  0.1209  0.1500  0.4661
 1061PHE    HE1 2637   3.699   5.732   4.160 -0.0709 -0.3883 -0.1404
 1061PHE    CE2 2638   3.880   5.469   4.288 -0.1439 -0.1942 -0.3206
 1061PHE    HE2 2639   3.875   5.389   4.362 -1.8117  1.4439  1.4477
 1061PHE     CZ 2640   3.774   5.557   4.275 -0.4526 -0.5968 -0.5591
 1061PHE     HZ 2641   3.697   5.543   4.351  0.6050 -2.7895  0.1920
 1061PHE      C 2642   4.196   5.833   4.063 -0.0221 -0.2968 -0.0323
 1061PHE      O 2643   4.153   5.901   4.156  0.0603  0.3285 -0.4443
 1062ARG      N 2644   4.230   5.882   3.944  0.1868 -0.4873 -0.0536
 1062ARG      H 2645   4.288   5.842   3.874 -0.2659 -1.3901  0.0750
 1062ARG     CA 2646   4.218   6.027   3.923  0.2594 -0.4330  0.2795
 1062ARG     CB 2647   4.341   6.073   3.844 -0.0694  0.1364  0.0906
 1062ARG     CG 2648   4.479   6.053   3.907  0.1054  0.1001 -0.2956
 1062ARG     CD 2649   4.505   6.153   4.020  0.0183 -0.2769  0.0627
 1062ARG     NE 2650   4.626   6.121   4.096 -0.1548 -0.9424  0.0651
 1062ARG     HE 2651   4.713   6.143   4.052  1.5227 -0.8110  3.1588
 1062ARG     CZ 2652   4.623   6.075   4.222  0.2032 -0.1702  0.3593
 1062ARG    NH1 2653   4.516   6.078   4.304  0.0123  0.2967  0.0977
 1062ARG   HH11 2654   4.431   6.109   4.262  1.3509  2.8182 -0.9773
 1062ARG   HH12 2655   4.533   6.036   4.393 -0.0344 -1.1271 -0.5438
 1062ARG    NH2 2656   4.726   5.998   4.257  0.3120 -0.2537 -0.1366
 1062ARG   HH21 2657   4.794   5.957   4.197 -0.0508  0.3383 -0.9653
 1062ARG   HH22 2658   4.738   5.988   4.356  1.0083 -2.1204 -0.3686
 1062ARG      C 2659   4.090   6.078   3.857  0.6212 -0.0247 -0.1152
 1062ARG      O 2660   4.053   6.192   3.886 -0.0867 -0.2356 -0.1630
 1063HIS      N 2661   4.012   5.983   3.806  0.0902  0.2905  0.0976
 1063HIS      H 2662   4.035   5.886   3.806 -0.0450  0.2419 -1.1296
 1063HIS     CA 2663   3.880   6.005   3.746 -0.0162 -0.3199  0.1068
 1063HIS     CB 2664   3.862   5.955   3.602  0.3804  0.1380 -0.1023
 1063HIS     CG 2665   3.945   6.056   3.522 -0.3396  0.2750 -0.6854
 1063HIS    ND1 2666   3.949   6.189   3.528 -0.1336  0.2348  0.2124
 1063HIS    HD1 2667   3.879   6.249   3.567  0.1226 -0.2536  1.4649
 1063HIS    CD2 2668   4.023   6.018   3.422  0.0167 -0.2992 -0.1921
 1063HIS    HD2 2669   4.043   5.915   3.390 -0.3923 -0.1829 -0.8321
 1063HIS    CE1 2670   4.034   6.233   3.435  0.1773  0.4775  0.6078
 1063HIS    HE1 2671   4.062   6.331   3.398 -0.7671  0.3111 -0.5901
 1063HIS    NE2 2672   4.083   6.126   3.373 -0.4674  0.2650  0.4553
 1063HIS      C 2673   3.759   5.981   3.837 -0.3219 -0.4386 -0.3253
 1063HIS      O 2674   3.773   5.934   3.949  0.4327  0.2839 -0.1052
 1064GLY      N 2675   3.650   6.050   3.804  0.0651  0.4812  0.2738
 1064GLY      H 2676   3.674   6.135   3.759 -1.9365  2.6269  2.9068
 1064GLY     CA 2677   3.519   6.031   3.869 -0.1203 -0.1702 -0.2778
 1064GLY      C 2678   3.417   6.116   3.795  0.0777  0.4870  0.1943
 1064GLY      O 2679   3.361   6.083   3.690 -0.0321 -0.1140  0.4400
 1065PHE      N 2680   3.352   6.188   3.886  0.3759  0.3283  0.5312
 1065PHE      H 2681   3.355   6.153   3.980 -1.3301 -2.2888 -0.3155
 1065PHE     CA 2682   3.246   6.278   3.839  0.6586  0.3220 -0.1210
 1065PHE     CB 2683   3.183   6.339   3.964 -0.1016  0.3247 -0.5038
 1065PHE     CG 2684   3.063   6.263   4.020 -0.0985  0.8443  0.2232
 1065PHE    CD1 2685   2.942   6.291   3.956  0.0589  0.0491 -0.4479
 1065PHE    HD1 2686   2.924   6.390   3.913  2.1797  1.2884  1.2650
 1065PHE    CD2 2687   3.069   6.165   4.118  0.5517  0.3517 -0.2995
 1065PHE    HD2 2688   3.166   6.141   4.163 -0.4793 -0.9995  1.3347
 1065PHE    CE1 2689   2.836   6.209   3.992  0.1152  0.2955  0.2996
 1065PHE    HE1 2690   2.750   6.221   3.926 -0.1000  0.8012  0.6616
 1065PHE    CE2 2691   2.961   6.085   4.150  0.0670  1.0988 -0.0369
 1065PHE    HE2 2692   2.968   6.032   4.245  2.0398  0.0553 -0.7091
 1065PHE     CZ 2693   2.839   6.108   4.088 -0.1277 -0.1463 -0.1555
 1065PHE     HZ 2694   2.752   6.044   4.099 -0.1573 -0.4661 -1.9362
 1065PHE      C 2695   3.291   6.386   3.739  0.0315 -0.2095 -0.9874
 1065PHE      O 2696   3.203   6.425   3.662 -0.6732  0.1960 -0.0019
 1066ASP      N 2697   3.421   6.409   3.728  0.0692  0.3640  0.4351
 1066ASP      H 2698   3.477   6.387   3.807 -0.7213  1.2283  1.2559
 1066ASP     CA 2699   3.492   6.503   3.640  0.0162  0.0016 -0.0009
 1066ASP     CB 2700   3.642   6.518   3.666  0.1000 -0.3036 -0.2983
 1066ASP     CG 2701   3.736   6.401   3.637  0.0581 -0.4107 -0.0027
 1066ASP    OD1 2702   3.701   6.282   3.651  0.1236 -0.4495 -0.1671
 1066ASP    OD2 2703   3.834   6.436   3.568 -0.3313  0.4487 -0.1346
 1066ASP      C 2704   3.473   6.481   3.490  0.4782  0.5627 -0.1477
 1066ASP      O 2705   3.397   6.551   3.423 -0.1144  0.2046  0.1386
 1067ILE      N 2706   3.521   6.366   3.444 -0.0965  0.2185  0.1046
 1067ILE      H 2707   3.600   6.328   3.492 -0.7235 -1.8163 -0.3504
 1067ILE     CA 2708   3.491   6.319   3.307 -0.0496 -0.1270  0.2114
 1067ILE     CB 2709   3.562   6.189   3.268  0.0348  0.0302 -0.1620
 1067ILE    CG1 2710   3.588   6.092   3.384 -0.4256  0.5375  0.3779
 1067ILE    CG2 2711   3.702   6.230   3.223  0.0018 -0.0189 -0.3070
 1067ILE     CD 2712   3.483   5.981   3.377 -0.1590  0.2702  0.6233
 1067ILE      C 2713   3.343   6.319   3.267  0.0595 -0.0234 -0.1894
 1067ILE      O 2714   3.313   6.359   3.155 -0.3846 -0.5666 -0.2663
 1068LEU      N 2715   3.258   6.279   3.360  0.3552  0.7180  0.4125
 1068LEU      H 2716   3.287   6.252   3.452  1.1372 -0.5736 -0.1859
 1068LEU     CA 2717   3.112   6.286   3.338  0.3591  0.0912  0.1726
 1068LEU     CB 2718   3.027   6.205   3.437  0.1524 -0.2140 -0.2498
 1068LEU     CG 2719   3.033   6.053   3.424 -0.0777 -0.2451  0.0003
 1068LEU    CD1 2720   2.964   5.986   3.542  0.5726  0.5930  0.8736
 1068LEU    CD2 2721   2.978   6.018   3.286  0.0266 -0.6618  0.0640
 1068LEU      C 2722   3.054   6.427   3.334  0.1153 -0.0182 -0.2549
 1068LEU      O 2723   2.991   6.464   3.235 -0.0239 -0.1811 -0.2281
 1069VAL      N 2724   3.085   6.513   3.431 -0.1107  0.0410 -0.2341
 1069VAL      H 2725   3.123   6.489   3.521 -1.8888 -0.5561  0.3929
 1069VAL     CA 2726   3.043   6.653   3.424 -0.1781  0.0084 -0.4675
 1069VAL     CB 2727   3.068   6.738   3.549  0.0804 -0.9065  0.1135
 1069VAL    CG1 2728   3.007   6.679   3.676  0.9257 -0.7894  0.5786
 1069VAL    CG2 2729   3.217   6.759   3.575 -0.1584  0.0120  0.8238
 1069VAL      C 2730   3.092   6.734   3.304  0.1272  0.8270  0.1931
 1069VAL      O 2731   3.021   6.817   3.248 -0.6161  0.5881  0.7617
 1070GLY      N 2732   3.207   6.693   3.252 -0.2753 -0.4400  0.2561
 1070GLY      H 2733   3.271   6.636   3.303 -0.1053  1.3048  2.0959
 1070GLY     CA 2734   3.251   6.734   3.117 -1.1429 -0.1143  0.0693
 1070GLY      C 2735   3.166   6.684   3.000 -0.8846 -0.1741 -0.0924
 1070GLY      O 2736   3.126   6.754   2.907 -0.2486  0.0624 -0.1915
 1071GLN      N 2737   3.131   6.556   2.996  0.0305 -0.4214 -0.4209
 1071GLN      H 2738   3.169   6.496   3.067  0.8977  2.3909  1.6570
 1071GLN     CA 2739   3.040   6.494   2.898 -0.0519 -0.0308 -0.5934
 1071GLN     CB 2740   3.035   6.341   2.907  0.4466 -0.0396 -0.3992
 1071GLN     CG 2741   3.173   6.281   2.879  0.4948 -0.1659  0.1047
 1071GLN     CD 2742   3.188   6.131   2.849 -0.0654 -0.1734 -0.1485
 1071GLN    OE1 2743   3.225   6.059   2.941 -0.0783  0.3320  0.2562
 1071GLN    NE2 2744   3.203   6.095   2.722 -0.2080 -0.2387 -0.1471
 1071GLN   HE21 2745   3.193   6.167   2.654  2.0712  1.2935  0.9885
 1071GLN   HE22 2746   3.242   6.004   2.705  2.0165  0.4142  0.9874
 1071GLN      C 2747   2.899   6.550   2.910  0.0489  0.1232 -0.0693
 1071GLN      O 2748   2.843   6.571   2.802  0.3123 -0.2560 -0.2815
 1072ILE      N 2749   2.842   6.586   3.025  0.5528  0.3286  0.1142
 1072ILE      H 2750   2.888   6.559   3.110  0.2009 -2.4023 -0.4873
 1072ILE     CA 2751   2.708   6.643   3.044  0.6466  0.2560  1.0264
 1072ILE     CB 2752   2.648   6.634   3.184  0.0761  0.2900  0.7871
 1072ILE    CG1 2753   2.636   6.488   3.231  0.1711  0.0498  0.0732
 1072ILE    CG2 2754   2.507   6.694   3.192 -0.0023  0.2193 -0.0662
 1072ILE     CD 2755   2.684   6.467   3.375 -0.1688 -0.5068  0.1053
 1072ILE      C 2756   2.711   6.786   2.992  0.8247 -0.0515  0.1699
 1072ILE      O 2757   2.637   6.816   2.898  0.7069 -0.8642 -0.0020
 1073ASP      N 2758   2.815   6.858   3.031  0.4821  0.2158  0.6045
 1073ASP      H 2759   2.881   6.835   3.103  0.3064  0.8983  0.9911
 1073ASP     CA 2760   2.838   6.991   2.973  0.2876 -0.1403 -0.3073
 1073ASP     CB 2761   2.966   7.046   3.037  0.4126 -0.6060 -0.1564
 1073ASP     CG 2762   2.995   7.192   3.000  0.1992 -0.5222  0.0119
 1073ASP    OD1 2763   2.946   7.280   3.074  0.0118  0.0700 -0.8065
 1073ASP    OD2 2764   3.063   7.214   2.898 -0.0072  0.1318  0.0123
 1073ASP      C 2765   2.850   6.986   2.821  0.4453 -0.0330 -0.2992
 1073ASP      O 2766   2.794   7.067   2.749 -0.1906 -0.3966 -0.2212
 1074ASP      N 2767   2.920   6.882   2.773  0.4844 -0.0235 -0.2624
 1074ASP      H 2768   2.997   6.844   2.823 -1.2440 -0.9532  1.9002
 1074ASP     CA 2769   2.925   6.852   2.630 -0.0349 -0.2921 -0.2269
 1074ASP     CB 2770   3.044   6.758   2.606  0.3310  0.0551  0.2193
 1074ASP     CG 2771   3.130   6.826   2.500 -0.4330  0.4446 -0.1618
 1074ASP    OD1 2772   3.188   6.749   2.420 -0.4675  0.2627 -0.0145
 1074ASP    OD2 2773   3.182   6.939   2.514 -0.1698  0.2790  0.2051
 1074ASP      C 2774   2.802   6.810   2.548 -0.3118  0.0941 -0.0133
 1074ASP      O 2775   2.784   6.863   2.439  0.3583 -0.6737 -0.5075
 1075ALA      N 2776   2.729   6.715   2.605 -0.3630  0.2554  0.1897
 1075ALA      H 2777   2.766   6.666   2.684 -1.4146  1.1302  1.2671
 1075ALA     CA 2778   2.595   6.667   2.568 -0.3316  0.0372  0.3558
 1075ALA     CB 2779   2.548   6.565   2.672  0.2987 -0.7309 -0.1093
 1075ALA      C 2780   2.479   6.766   2.556 -0.6880 -0.4200 -0.0130
 1075ALA      O 2781   2.424   6.784   2.447 -0.0966  0.3730 -0.1863
 1076LEU      N 2782   2.508   6.865   2.640 -0.2631 -0.4897 -0.0759
 1076LEU      H 2783   2.565   6.847   2.720 -0.2429  1.1463  0.3159
 1076LEU     CA 2784   2.429   6.989   2.643 -0.1898 -0.4292 -0.5777
 1076LEU     CB 2785   2.422   7.035   2.789  0.0860 -0.0930 -0.6716
 1076LEU     CG 2786   2.331   7.155   2.815  0.4642  0.1014 -0.2288
 1076LEU    CD1 2787   2.192   7.125   2.759  0.3264  0.7021 -0.2150
 1076LEU    CD2 2788   2.319   7.163   2.967  0.6367 -0.2258 -0.1970
 1076LEU      C 2789   2.463   7.093   2.537  0.2365  0.0738  0.0465
 1076LEU      O 2790   2.372   7.144   2.471  0.1979  0.1216  0.1363
 1077LYS      N 2791   2.592   7.118   2.515  0.2872  0.1489  0.4287
 1077LYS      H 2792   2.658   7.063   2.566  2.6287  0.8172 -1.6487
 1077LYS     CA 2793   2.638   7.204   2.405  0.4283 -0.0287  0.3480
 1077LYS     CB 2794   2.788   7.234   2.408  0.4510 -0.1246  0.1799
 1077LYS     CG 2795   2.826   7.323   2.527 -0.2973  0.3981  0.0352
 1077LYS     CD 2796   2.977   7.342   2.523 -0.2454 -0.1234 -0.7817
 1077LYS     CE 2797   3.060   7.225   2.574 -0.1415  0.3134  0.0652
 1077LYS     NZ 2798   3.205   7.241   2.598 -0.1507  0.4557  0.0260
 1077LYS    HZ1 2799   3.221   7.313   2.665  2.4937 -0.7503  0.8090
 1077LYS    HZ2 2800   3.251   7.156   2.624 -0.3329 -0.0549 -1.2438
 1077LYS    HZ3 2801   3.253   7.277   2.518  2.0458 -1.4978  0.3581
 1077LYS      C 2802   2.602   7.154   2.265  0.2046 -0.0887  0.4265
 1077LYS      O 2803   2.542   7.228   2.186  0.5332 -0.5891 -0.3022
 1078LEU      N 2804   2.626   7.025   2.246  0.5032  0.0425 -0.1108
 1078LEU      H 2805   2.687   6.977   2.309 -0.4475  0.7018  1.3751
 1078LEU     CA 2806   2.572   6.952   2.131 -0.2212 -0.0167  0.2586
 1078LEU     CB 2807   2.618   6.806   2.133 -0.2832 -0.0402 -0.0056
 1078LEU     CG 2808   2.763   6.758   2.138 -0.1693  0.2119 -0.6965
 1078LEU    CD1 2809   2.785   6.612   2.096  0.0150 -0.0001  0.1046
 1078LEU    CD2 2810   2.862   6.850   2.066  0.5118  0.4175  0.4813
 1078LEU      C 2811   2.421   6.950   2.105 -0.1106 -0.1929 -0.4073
 1078LEU      O 2812   2.368   6.991   2.002 -0.7277  0.0587  0.0026
 1079ALA      N 2813   2.355   6.930   2.218  0.3097 -0.0464 -0.1304
 1079ALA      H 2814   2.391   6.865   2.285 -0.3650  0.4111  0.7092
 1079ALA     CA 2815   2.208   6.935   2.218  0.2939 -0.4360 -0.2556
 1079ALA     CB 2816   2.141   6.858   2.332 -0.1203  0.2817 -0.0031
 1079ALA      C 2817   2.137   7.071   2.205  0.2614 -0.4599 -0.3224
 1079ALA      O 2818   2.048   7.101   2.126 -0.0559 -0.0774  0.1772
 1080ASN      N 2819   2.212   7.167   2.259 -0.6162 -0.2537  0.5553
 1080ASN      H 2820   2.284   7.141   2.323  0.4242  0.2323 -0.3981
 1080ASN     CA 2821   2.170   7.307   2.248 -0.7749 -0.3167  0.3269
 1080ASN     CB 2822   2.262   7.390   2.338 -0.3532 -0.4583  0.0296
 1080ASN     CG 2823   2.206   7.407   2.479  0.1747  0.5485  0.1343
 1080ASN    OD1 2824   2.092   7.373   2.511  0.1456  0.3098 -0.2256
 1080ASN    ND2 2825   2.293   7.439   2.574  0.3177  0.4592  0.0323
 1080ASN   HD21 2826   2.390   7.463   2.562  0.3896  0.0685 -0.1955
 1080ASN   HD22 2827   2.277   7.411   2.669 -0.9201  1.0701  0.0219
 1080ASN      C 2828   2.178   7.358   2.104  0.1708  0.0822  0.5109
 1080ASN      O 2829   2.082   7.410   2.047  0.3216 -0.2553 -0.0575
 1081GLU      N 2830   2.288   7.322   2.040  0.0602  0.6586 -0.0166
 1081GLU      H 2831   2.355   7.260   2.081  1.1958  1.8653  0.0531
 1081GLU     CA 2832   2.303   7.354   1.897  0.4193  0.0856 -0.1101
 1081GLU     CB 2833   2.451   7.380   1.871  0.5281 -0.4684 -0.0756
 1081GLU     CG 2834   2.477   7.519   1.930 -0.1668 -0.4050  0.0930
 1081GLU     CD 2835   2.622   7.569   1.923 -0.3378  0.0162 -0.4928
 1081GLU    OE1 2836   2.687   7.554   1.817  0.2954  0.3722 -0.1575
 1081GLU    OE2 2837   2.673   7.618   2.026 -0.7677 -0.3257 -0.1129
 1081GLU      C 2838   2.225   7.260   1.805  0.3567 -0.7394  0.7627
 1081GLU      O 2839   2.269   7.245   1.691  0.4351 -0.0628  0.7024
 1082GLY      N 2840   2.132   7.185   1.864 -1.0219  0.6767  0.4713
 1082GLY      H 2841   2.135   7.185   1.964  0.1067 -1.2825  0.4947
 1082GLY     CA 2842   2.044   7.098   1.785  0.1754 -0.3314  0.2247
 1082GLY      C 2843   2.095   6.962   1.734  0.2599  0.1351 -0.9659
 1082GLY      O 2844   2.028   6.898   1.653 -0.4469  0.2277 -0.4645
 1083LYS      N 2845   2.211   6.927   1.789 -0.2036  0.0110 -0.0404
 1083LYS      H 2846   2.260   6.975   1.860  2.2831  0.5496 -1.9890
 1083LYS     CA 2847   2.276   6.802   1.748  0.0129  0.0233  0.2694
 1083LYS     CB 2848   2.426   6.829   1.735  0.0466 -0.2390  0.0993
 1083LYS     CG 2849   2.483   6.951   1.662 -0.2777  0.0864  0.3854
 1083LYS     CD 2850   2.634   6.968   1.684 -0.0915 -0.0672 -0.7346
 1083LYS     CE 2851   2.691   7.070   1.585  0.1647  0.0615 -0.4530
 1083LYS     NZ 2852   2.834   7.100   1.606  0.0201  0.2280  0.3546
 1083LYS    HZ1 2853   2.876   7.013   1.631  0.6789  1.2289  2.9386
 1083LYS    HZ2 2854   2.867   7.128   1.516  0.4991 -0.5608  0.2734
 1083LYS    HZ3 2855   2.852   7.169   1.676 -4.7034  1.4142  0.7846
 1083LYS      C 2856   2.232   6.688   1.841 -0.1175 -0.1270  0.0244
 1083LYS      O 2857   2.314   6.622   1.906 -0.1600 -0.5441 -0.3381
 1084VAL      N 2858   2.104   6.652   1.835 -0.2736  0.4194  0.0084
 1084VAL      H 2859   2.037   6.710   1.789  0.8552  0.5240 -1.5574
 1084VAL     CA 2860   2.048   6.542   1.915  0.2917 -0.0184 -0.1900
 1084VAL     CB 2861   1.895   6.541   1.908  0.2733  0.2070  0.1720
 1084VAL    CG1 2862   1.830   6.432   1.992 -0.4350  0.8642  0.4870
 1084VAL    CG2 2863   1.838   6.677   1.950  0.0273  0.1624 -0.0185
 1084VAL      C 2864   2.114   6.405   1.897 -0.0434 -0.2039 -0.0241
 1084VAL      O 2865   2.134   6.330   1.992  0.3627  0.4308  0.4010
 1085LYS      N 2866   2.138   6.365   1.772 -0.0837  0.1481 -0.1478
 1085LYS      H 2867   2.132   6.430   1.697  1.9562 -0.9093 -1.3307
 1085LYS     CA 2868   2.209   6.240   1.742  0.2861  0.3532 -0.1296
 1085LYS     CB 2869   2.185   6.199   1.596 -0.3698  0.4216 -0.0422
 1085LYS     CG 2870   2.040   6.152   1.581 -0.5255  0.8867 -0.0136
 1085LYS     CD 2871   2.005   6.104   1.440 -0.1715  0.0174  0.1892
 1085LYS     CE 2872   1.866   6.040   1.441 -0.2566  0.1816 -0.4264
 1085LYS     NZ 2873   1.824   5.977   1.315  0.6495 -0.6329 -0.3381
 1085LYS    HZ1 2874   1.886   5.903   1.292  0.2579 -1.1647  0.2762
 1085LYS    HZ2 2875   1.734   5.933   1.314  1.3909 -2.2985 -2.9300
 1085LYS    HZ3 2876   1.818   6.034   1.233  0.0851 -1.7220 -1.0810
 1085LYS      C 2877   2.356   6.235   1.785  0.2190 -0.0034  0.0627
 1085LYS      O 2878   2.390   6.146   1.863  0.2941  0.1366  0.1878
 1086GLU      N 2879   2.418   6.352   1.784  0.3834 -0.0871  0.4963
 1086GLU      H 2880   2.382   6.428   1.730  0.0558  0.4623  1.4654
 1086GLU     CA 2881   2.556   6.368   1.833  0.5760  0.1754 -0.1232
 1086GLU     CB 2882   2.611   6.503   1.787  0.5110  0.3582  0.3271
 1086GLU     CG 2883   2.651   6.508   1.639  0.1332 -0.5037  0.1954
 1086GLU     CD 2884   2.738   6.629   1.606 -0.3989 -0.1705 -0.0041
 1086GLU    OE1 2885   2.709   6.704   1.510  0.1332  0.2977  0.1943
 1086GLU    OE2 2886   2.845   6.650   1.666 -0.5719 -0.2066  0.3195
 1086GLU      C 2887   2.561   6.367   1.986 -0.5159 -0.3673 -0.0795
 1086GLU      O 2888   2.641   6.297   2.048  0.2036  0.0121 -0.5576
 1087ALA      N 2889   2.459   6.425   2.048 -0.2127  0.2464 -0.1451
 1087ALA      H 2890   2.403   6.493   1.999  0.1602  0.6907  0.0363
 1087ALA     CA 2891   2.427   6.419   2.192 -0.1427 -0.2007 -0.1472
 1087ALA     CB 2892   2.318   6.523   2.217 -0.0614 -0.1248 -0.1074
 1087ALA      C 2893   2.387   6.283   2.248  0.4846 -0.2562  0.1742
 1087ALA      O 2894   2.432   6.247   2.357 -0.2205 -0.4479  0.4064
 1088GLN      N 2895   2.308   6.206   2.173  0.6043 -0.3467  0.1398
 1088GLN      H 2896   2.256   6.242   2.096  1.1373  0.3171  0.0725
 1088GLN     CA 2897   2.280   6.063   2.193 -0.6358 -0.1890 -0.3781
 1088GLN     CB 2898   2.168   6.020   2.098 -0.2720 -0.6534 -0.6035
 1088GLN     CG 2899   2.031   6.071   2.143 -0.0848 -0.2425 -0.4957
 1088GLN     CD 2900   1.921   6.039   2.041 -0.1929  0.1368 -0.5008
 1088GLN    OE1 2901   1.947   6.020   1.922 -0.0225 -0.5712 -0.3541
 1088GLN    NE2 2902   1.800   6.016   2.091 -0.1117  0.4490 -0.1507
 1088GLN   HE21 2903   1.792   6.024   2.190  0.9589  0.2949 -0.0410
 1088GLN   HE22 2904   1.721   6.000   2.031 -1.1107  0.8803  1.0210
 1088GLN      C 2905   2.401   5.970   2.180 -0.2028  0.2996  0.1215
 1088GLN      O 2906   2.429   5.882   2.261 -0.1314 -0.1694 -0.4061
 1089ALA      N 2907   2.493   6.013   2.094  0.0380  0.1295  0.2923
 1089ALA      H 2908   2.480   6.093   2.035 -0.1029 -0.7162 -0.8622
 1089ALA     CA 2909   2.625   5.949   2.082 -0.0583 -0.0127 -0.0109
 1089ALA     CB 2910   2.704   5.985   1.956  0.3800  0.2904  0.3466
 1089ALA      C 2911   2.717   5.969   2.202 -0.3269 -0.0590  0.2050
 1089ALA      O 2912   2.786   5.873   2.237 -0.8300 -0.5658 -0.1819
 1090ALA      N 2913   2.720   6.091   2.255 -0.7256 -0.2455  0.6681
 1090ALA      H 2914   2.678   6.161   2.197  0.2269  0.0365  0.2942
 1090ALA     CA 2915   2.787   6.138   2.377 -0.5467  0.3344  0.3530
 1090ALA     CB 2916   2.763   6.287   2.399 -0.3740  0.4558 -0.2495
 1090ALA      C 2917   2.718   6.059   2.489 -0.1907 -0.0850  0.2817
 1090ALA      O 2918   2.779   6.023   2.589  0.4165  0.7125  0.2169
 1091ALA      N 2919   2.586   6.044   2.485 -0.1879 -0.0198 -0.1068
 1091ALA      H 2920   2.526   6.113   2.445 -1.9378 -0.3217  1.8440
 1091ALA     CA 2921   2.508   5.961   2.578 -0.1449  0.0055 -0.0481
 1091ALA     CB 2922   2.360   5.983   2.547  0.0497  0.5221 -0.6212
 1091ALA      C 2923   2.538   5.811   2.572  0.4462  0.1193 -0.0710
 1091ALA      O 2924   2.516   5.742   2.672  0.2399  0.1794 -0.0738
 1092GLU      N 2925   2.564   5.762   2.451  0.0310 -0.5024  0.0809
 1092GLU      H 2926   2.518   5.802   2.371  1.0357  0.3497 -0.0941
 1092GLU     CA 2927   2.621   5.628   2.436 -0.0795 -0.5240 -0.1505
 1092GLU     CB 2928   2.640   5.589   2.289  0.3270  0.4195 -0.3561
 1092GLU     CG 2929   2.653   5.438   2.271  0.2530  0.3540  0.1133
 1092GLU     CD 2930   2.649   5.404   2.122 -0.5286  0.6615  0.0591
 1092GLU    OE1 2931   2.538   5.379   2.070 -0.3559 -0.0845  0.0368
 1092GLU    OE2 2932   2.755   5.376   2.061 -0.7751  0.5086 -0.3038
 1092GLU      C 2933   2.758   5.626   2.505 -0.2775 -0.0033  0.2597
 1092GLU      O 2934   2.767   5.544   2.597 -0.5534  0.5892  0.8231
 1093GLN      N 2935   2.852   5.718   2.491 -0.5333  0.1924 -0.1861
 1093GLN      H 2936   2.845   5.781   2.414 -2.7936 -3.2705 -3.0983
 1093GLN     CA 2937   2.973   5.701   2.573 -0.7599 -0.1954  0.0711
 1093GLN     CB 2938   3.068   5.818   2.546 -0.3195 -0.5477  0.0835
 1093GLN     CG 2939   3.170   5.794   2.434 -0.2475 -0.0428  0.0362
 1093GLN     CD 2940   3.244   5.919   2.389 -0.3009 -0.0823 -0.1610
 1093GLN    OE1 2941   3.201   6.032   2.411  0.0182  0.1051 -0.4868
 1093GLN    NE2 2942   3.362   5.900   2.330 -0.3011  0.4867 -0.3554
 1093GLN   HE21 2943   3.404   5.809   2.320 -0.4307  0.5223 -1.3904
 1093GLN   HE22 2944   3.422   5.977   2.309  1.1073 -0.5997 -0.5359
 1093GLN      C 2945   2.947   5.724   2.723 -0.4090  0.1170  0.0857
 1093GLN      O 2946   3.008   5.657   2.805  0.1665  0.0650 -0.3751
 1094LEU      N 2947   2.861   5.818   2.761 -0.4759  0.0418  0.1198
 1094LEU      H 2948   2.836   5.893   2.700 -0.6830 -0.7176 -0.7536
 1094LEU     CA 2949   2.815   5.849   2.897  0.1119 -0.0307  0.3379
 1094LEU     CB 2950   2.715   5.963   2.882  0.5820  0.3915  0.3783
 1094LEU     CG 2951   2.726   6.096   2.957  0.5395  0.1174  0.8763
 1094LEU    CD1 2952   2.699   6.215   2.864 -0.1177 -0.0538  0.8381
 1094LEU    CD2 2953   2.659   6.106   3.094 -0.4298  0.4842  0.3941
 1094LEU      C 2954   2.752   5.734   2.977  0.1669 -0.3530 -0.0779
 1094LEU      O 2955   2.818   5.708   3.078 -0.3886 -0.0553  0.3713
 1095LYS      N 2956   2.691   5.636   2.912 -0.7782  0.1937 -0.0250
 1095LYS      H 2957   2.655   5.659   2.821 -0.1081 -0.7390 -0.5404
 1095LYS     CA 2958   2.651   5.506   2.967  0.0500 -0.0736 -0.0442
 1095LYS     CB 2959   2.564   5.434   2.864  0.1436 -0.1226 -0.0888
 1095LYS     CG 2960   2.426   5.497   2.842  0.0967 -0.1599  0.0946
 1095LYS     CD 2961   2.338   5.404   2.759  0.2491 -0.1796 -0.0470
 1095LYS     CE 2962   2.313   5.474   2.625 -0.7556 -0.1805  0.1303
 1095LYS     NZ 2963   2.229   5.393   2.535 -0.2895 -0.0504 -0.4228
 1095LYS    HZ1 2964   2.140   5.395   2.579  0.0820  0.3472  0.3281
 1095LYS    HZ2 2965   2.226   5.423   2.439 -2.8871  1.0960 -0.0541
 1095LYS    HZ3 2966   2.257   5.298   2.541 -0.0131  0.1335  2.1268
 1095LYS      C 2967   2.770   5.421   3.014  0.1406  0.2006  0.2313
 1095LYS      O 2968   2.769   5.376   3.128  0.5376 -0.4503 -0.0138
 1096THR      N 2969   2.880   5.421   2.940  0.2250  0.2627  0.3573
 1096THR      H 2970   2.895   5.479   2.859  1.1791 -1.3661 -0.6956
 1096THR     CA 2971   3.004   5.353   2.979 -0.1268 -0.5692  0.0472
 1096THR     CB 2972   3.085   5.294   2.863  0.1154  0.0255 -0.0878
 1096THR    OG1 2973   3.189   5.211   2.915  0.3463  0.3812  0.0210
 1096THR    HG1 2974   3.252   5.192   2.840  0.3578  0.0423  0.1187
 1096THR    CG2 2975   3.151   5.386   2.760 -0.0443  0.2047 -0.0316
 1096THR      C 2976   3.093   5.424   3.082  0.1512 -0.2739 -0.3944
 1096THR      O 2977   3.110   5.359   3.185 -0.2163 -0.0787 -0.2084
 1097THR      N 2978   3.103   5.557   3.075 -0.5838 -0.1780  0.2967
 1097THR      H 2979   3.078   5.617   2.999  0.9089 -1.4393 -1.2664
 1097THR     CA 2980   3.171   5.627   3.185  0.0569 -0.1596 -0.1077
 1097THR     CB 2981   3.241   5.755   3.140 -0.0011 -0.1546 -0.1832
 1097THR    OG1 2982   3.159   5.833   3.051 -0.0485 -0.1313 -0.1196
 1097THR    HG1 2983   3.197   5.923   3.030 -0.7488  1.0533  3.2057
 1097THR    CG2 2984   3.356   5.700   3.055  0.3233 -0.1769  0.2717
 1097THR      C 2985   3.106   5.639   3.323  0.2848  0.4142 -0.0472
 1097THR      O 2986   3.166   5.632   3.430 -0.1976  0.4269  0.2251
 1098ARG      N 2987   2.973   5.633   3.313  0.3012 -0.2998  0.1084
 1098ARG      H 2988   2.926   5.646   3.226  0.0428  1.0070  0.4171
 1098ARG     CA 2989   2.880   5.621   3.426  0.2866 -0.1895  0.1078
 1098ARG     CB 2990   2.735   5.647   3.384  0.0893 -1.1120  0.2053
 1098ARG     CG 2991   2.630   5.621   3.493 -0.2501  0.2515  0.2201
 1098ARG     CD 2992   2.494   5.608   3.425 -0.0155  0.0824 -0.2266
 1098ARG     NE 2993   2.487   5.484   3.347 -0.1118  0.3937 -0.7154
 1098ARG     HE 2994   2.560   5.419   3.370  1.6072  2.3250 -0.4752
 1098ARG     CZ 2995   2.381   5.438   3.280 -0.6499 -0.4338  0.6734
 1098ARG    NH1 2996   2.267   5.507   3.265 -0.5560 -0.3704  0.2548
 1098ARG   HH11 2997   2.255   5.598   3.303  1.9539 -0.3923  1.2819
 1098ARG   HH12 2998   2.190   5.461   3.219 -1.0448  0.1093  0.5818
 1098ARG    NH2 2999   2.405   5.339   3.193 -0.3095  0.1795  0.0706
 1098ARG   HH21 3000   2.491   5.291   3.177 -1.0918 -1.5053  0.7653
 1098ARG   HH22 3001   2.325   5.308   3.143  0.3981 -1.6296 -0.0015
 1098ARG      C 3002   2.900   5.485   3.494 -0.1287 -0.2556  0.0965
 1098ARG      O 3003   2.914   5.481   3.616 -0.1443  0.4325  0.1257
 1099ASN      N 3004   2.897   5.376   3.418 -0.7670 -0.1350 -0.0610
 1099ASN      H 3005   2.891   5.385   3.319  1.4584 -0.7120 -0.2951
 1099ASN     CA 3006   2.925   5.242   3.472  0.0051  0.1111  0.1609
 1099ASN     CB 3007   2.852   5.136   3.390 -0.1400 -0.3888  0.9218
 1099ASN     CG 3008   2.700   5.154   3.378 -0.0134  0.5768  0.6831
 1099ASN    OD1 3009   2.643   5.259   3.350 -0.3047  0.0845 -0.6287
 1099ASN    ND2 3010   2.627   5.056   3.430  0.0146  0.1013 -0.1604
 1099ASN   HD21 3011   2.678   4.977   3.466  0.2261  0.0297 -0.6134
 1099ASN   HD22 3012   2.530   5.061   3.453  0.4556  0.1272  1.9410
 1099ASN      C 3013   3.063   5.186   3.505 -0.1888 -0.4760 -0.0150
 1099ASN      O 3014   3.091   5.139   3.616 -0.3126  0.7163  0.5340
 1100ALA      N 3015   3.160   5.245   3.436 -0.1088  0.0406  0.5282
 1100ALA      H 3016   3.138   5.284   3.346 -0.5572  0.2627  0.7312
 1100ALA     CA 3017   3.304   5.236   3.462  0.0461  0.3041 -0.1904
 1100ALA     CB 3018   3.386   5.275   3.339 -0.0237  0.1989 -0.2700
 1100ALA      C 3019   3.359   5.319   3.578  0.2815  0.4403 -0.4010
 1100ALA      O 3020   3.448   5.268   3.647 -0.6492 -0.1239  0.4086
 1101TYR      N 3021   3.293   5.425   3.624  0.0067  0.2937 -0.4572
 1101TYR      H 3022   3.232   5.472   3.561  0.1257 -0.4777 -1.1686
 1101TYR     CA 3023   3.344   5.508   3.734 -0.3014  0.0270 -0.1112
 1101TYR     CB 3024   3.396   5.638   3.672 -0.2221  0.0366 -0.0252
 1101TYR     CG 3025   3.544   5.630   3.637 -0.1181 -0.2530  0.4895
 1101TYR    CD1 3026   3.593   5.598   3.511 -0.2915 -0.1506  0.3971
 1101TYR    HD1 3027   3.515   5.592   3.435 -1.6159  0.9732  1.6184
 1101TYR    CD2 3028   3.637   5.649   3.739 -0.4047 -0.8026  0.8648
 1101TYR    HD2 3029   3.601   5.703   3.827 -0.4102  0.3503  0.1856
 1101TYR    CE1 3030   3.726   5.569   3.484 -0.2584  0.3054  0.0626
 1101TYR    HE1 3031   3.750   5.539   3.382  0.7902 -0.3592  0.4793
 1101TYR    CE2 3032   3.772   5.621   3.716 -0.4692 -0.1750 -0.3571
 1101TYR    HE2 3033   3.832   5.639   3.805 -3.4898  0.3516  1.7264
 1101TYR     CZ 3034   3.816   5.586   3.589  0.1055 -0.0673 -0.1875
 1101TYR     OH 3035   3.950   5.566   3.575  0.1162 -0.1899  0.0830
 1101TYR     HH 3036   3.960   5.489   3.512  1.4744 -0.3825  0.4979
 1101TYR      C 3037   3.250   5.535   3.851 -0.0343 -0.5139  0.2286
 1101TYR      O 3038   3.305   5.524   3.961  0.2536  0.1329  0.1572
 1102ILE      N 3039   3.118   5.538   3.837  0.0063  0.5637  0.0011
 1102ILE      H 3040   3.067   5.576   3.760 -0.8717  3.0884  1.6824
 1102ILE     CA 3041   3.032   5.508   3.952 -0.0115  0.2307 -0.0982
 1102ILE     CB 3042   2.894   5.574   3.938  0.0191  0.4060  0.3828
 1102ILE    CG1 3043   2.888   5.720   3.895 -0.4716  0.2187 -0.2090
 1102ILE    CG2 3044   2.812   5.556   4.066 -0.5058  0.9457  0.1254
 1102ILE     CD 3045   2.753   5.755   3.831 -0.7940 -0.0879  0.2964
 1102ILE      C 3046   3.029   5.363   4.000 -0.0402  0.2747  0.0350
 1102ILE      O 3047   3.093   5.336   4.101  0.0084  0.5813  0.0870
 1103GLN      N 3048   2.970   5.269   3.926  0.1741  0.2329 -0.0839
 1103GLN      H 3049   2.919   5.291   3.843 -0.1012  2.8083  0.6769
 1103GLN     CA 3050   2.953   5.130   3.969  0.2705  0.1186 -0.4126
 1103GLN     CB 3051   2.878   5.065   3.852  0.1478  0.0001 -0.2688
 1103GLN     CG 3052   2.845   4.920   3.890 -0.1571  0.1118 -0.1008
 1103GLN     CD 3053   2.762   4.860   3.776 -0.1473  0.3940 -0.2586
 1103GLN    OE1 3054   2.652   4.903   3.743 -0.1308  0.6928  0.0655
 1103GLN    NE2 3055   2.794   4.737   3.737  0.3092  0.4844 -0.1855
 1103GLN   HE21 3056   2.873   4.690   3.774  0.3542  0.7892  0.1065
 1103GLN   HE22 3057   2.741   4.691   3.666  0.4512 -0.2555  0.1805
 1103GLN      C 3058   3.088   5.067   4.005  0.1434  0.2959  0.3914
 1103GLN      O 3059   3.117   5.025   4.117  0.0106 -0.4258  0.1609
 1104LYS      N 3060   3.177   5.067   3.907  0.0871 -0.2266  0.3409
 1104LYS      H 3061   3.140   5.085   3.816 -0.4112  1.2714  0.8173
 1104LYS     CA 3062   3.313   5.009   3.904 -0.0235 -0.5000  0.5502
 1104LYS     CB 3063   3.371   4.972   3.768  0.0843 -0.0187  0.4613
 1104LYS     CG 3064   3.295   4.847   3.720  0.5175 -0.0579 -0.1383
 1104LYS     CD 3065   3.378   4.804   3.599  0.3119 -0.2292 -0.2180
 1104LYS     CE 3066   3.339   4.661   3.562 -0.5690  0.0384 -0.3483
 1104LYS     NZ 3067   3.387   4.641   3.425  0.3614  0.2105 -0.0526
 1104LYS    HZ1 3068   3.358   4.719   3.370 -0.5425 -2.2674 -3.4712
 1104LYS    HZ2 3069   3.486   4.629   3.418  0.2525 -0.7240 -0.2009
 1104LYS    HZ3 3070   3.338   4.562   3.387 -0.7325  0.1495  1.4126
 1104LYS      C 3071   3.431   5.076   3.974  0.1037 -0.2136  0.0702
 1104LYS      O 3072   3.546   5.034   3.959  0.2537  0.2605 -0.1150
 1105TYR      N 3073   3.404   5.183   4.048 -0.0214 -0.0861 -0.1594
 1105TYR      H 3074   3.311   5.221   4.051  0.0909  0.3262 -1.4849
 1105TYR     CA 3075   3.503   5.247   4.135 -0.3768  0.0148  0.1765
 1105TYR     CB 3076   3.591   5.351   4.065 -0.6354 -0.0737 -0.2772
 1105TYR     CG 3077   3.703   5.279   3.991 -0.6099 -0.2911 -0.0278
 1105TYR    CD1 3078   3.719   5.306   3.855  0.4355  0.2005  0.1760
 1105TYR    HD1 3079   3.633   5.319   3.789  2.1008  2.1061 -1.7801
 1105TYR    CD2 3080   3.811   5.221   4.057 -0.5013  0.3947  0.4064
 1105TYR    HD2 3081   3.802   5.165   4.149 -0.0253 -1.5256 -0.6716
 1105TYR    CE1 3082   3.833   5.277   3.782  0.5107  0.9570 -0.0131
 1105TYR    HE1 3083   3.860   5.328   3.690  4.7658  0.3693  0.6968
 1105TYR    CE2 3084   3.928   5.195   3.987 -0.6157  0.2552  0.2677
 1105TYR    HE2 3085   3.999   5.127   4.034 -0.9416  1.7370  3.1159
 1105TYR     CZ 3086   3.938   5.216   3.850 -0.0841  0.2753  0.3079
 1105TYR     OH 3087   4.045   5.161   3.786 -0.1447  0.0228  0.4255
 1105TYR     HH 3088   4.121   5.163   3.852 -0.0951  0.1155  0.3655
 1105TYR      C 3089   3.451   5.312   4.263 -0.2249 -0.1134  0.3052
 1105TYR      O 3090   3.494   5.272   4.371  0.1688  0.1293  0.2403
 1106LEU      N 3091   3.362   5.410   4.244  0.3483  0.3560  0.0029
 1106LEU      H 3092   3.333   5.444   4.154  0.7871  0.6817 -0.0183
 1106LEU     CA 3093   3.304   5.475   4.361  0.2226 -0.0384  0.1610
 1106LEU     CB 3094   3.240   5.603   4.306  0.1117  0.0094  0.4002
 1106LEU     CG 3095   3.334   5.716   4.267 -0.1095  0.1142  0.1661
 1106LEU    CD1 3096   3.256   5.808   4.173 -0.5743 -0.2356  0.2106
 1106LEU    CD2 3097   3.395   5.799   4.381 -0.3482  0.5476 -0.0165
 1106LEU      C 3098   3.198   5.401   4.443 -0.2075  0.0992 -0.2642
 1106LEU      O 3099   3.199   5.419   4.565 -0.3250 -0.3313 -0.1959
  313VAL      N 3100   3.112   5.318   4.383 -0.1008 -0.2647  0.0819
  313VAL      H 3101   3.098   5.309   4.285  0.1947 -0.9981  0.1026
  313VAL     CA 3102   3.033   5.223   4.462 -0.1405  0.0949  0.4808
  313VAL     CB 3103   2.912   5.172   4.383  0.2536  0.0547 -0.0954
  313VAL    CG1 3104   2.806   5.121   4.481  0.1423  0.6462  0.0909
  313VAL    CG2 3105   2.845   5.282   4.301  0.0081  0.0462  0.0943
  313VAL      C 3106   3.117   5.112   4.526 -0.4555 -0.4846 -0.1020
  313VAL      O 3107   3.116   5.090   4.647 -0.9105 -0.0944 -0.0327
  314GLN      N 3108   3.214   5.058   4.453 -0.0248 -0.1670  0.2313
  314GLN      H 3109   3.225   5.072   4.354 -0.2757  0.7660  0.3278
  314GLN     CA 3110   3.322   4.972   4.505  0.2465  0.0667  0.0602
  314GLN     CB 3111   3.397   4.911   4.386 -0.0474 -0.1609 -0.0108
  314GLN     CG 3112   3.319   4.801   4.313 -0.3526 -0.0284  0.1136
  314GLN     CD 3113   3.370   4.665   4.360 -0.1810  0.1262  0.3817
  314GLN    OE1 3114   3.352   4.638   4.479 -0.4689 -0.0519  0.2989
  314GLN    NE2 3115   3.444   4.590   4.278  0.1422  0.2296  0.5819
  314GLN   HE21 3116   3.475   4.632   4.192  2.3969 -0.5083  0.9568
  314GLN   HE22 3117   3.457   4.494   4.302 -2.5715 -0.8168 -1.6274
  314GLN      C 3118   3.410   5.018   4.621  0.2170 -0.2112  0.1933
  314GLN      O 3119   3.421   4.948   4.722  0.1392  0.0043  0.3509
  315THR      N 3120   3.466   5.138   4.612  0.0631 -0.1709 -0.2177
  315THR      H 3121   3.485   5.181   4.523 -0.9066  0.0873 -0.3155
  315THR     CA 3122   3.549   5.191   4.721 -0.0745  0.0406 -0.2134
  315THR     CB 3123   3.631   5.317   4.695  0.2910 -0.1571 -0.0338
  315THR    OG1 3124   3.557   5.433   4.655  0.9532  0.6002  0.9164
  315THR    HG1 3125   3.613   5.516   4.668  1.7042  0.0309  1.3947
  315THR    CG2 3126   3.744   5.278   4.599  0.3572 -0.5717  0.2112
  315THR      C 3127   3.479   5.236   4.849  0.0519  0.1255 -0.1752
  315THR      O 3128   3.526   5.210   4.960 -0.1590  0.5077  0.0062
  316ILE      N 3129   3.357   5.288   4.846  0.2722  0.6665  0.0698
  316ILE      H 3130   3.338   5.347   4.767 -0.2436  0.0571 -0.2647
  316ILE     CA 3131   3.272   5.313   4.963  0.3181  0.5617  0.1263
  316ILE     CB 3132   3.158   5.411   4.930  0.2052  0.4231  0.1002
  316ILE    CG1 3133   3.085   5.443   5.061 -0.5264 -0.1678 -0.1574
  316ILE    CG2 3134   3.058   5.357   4.828  0.3407 -0.7684  0.5849
  316ILE     CD 3135   2.992   5.564   5.069 -0.1123  0.1241  0.3332
  316ILE      C 3136   3.229   5.179   5.022  0.7630  0.3850  0.0499
  316ILE      O 3137   3.254   5.164   5.142  0.2451 -0.0172  0.1120
  317SER      N 3138   3.211   5.081   4.934 -0.7556  0.3145  0.4069
  317SER      H 3139   3.186   5.102   4.840 -1.0936 -0.5307  0.2973
  317SER     CA 3140   3.172   4.948   4.985  0.1927 -0.1580 -0.0617
  317SER     CB 3141   3.109   4.847   4.888  0.3097  0.2658 -0.5857
  317SER     OG 3142   2.992   4.895   4.821 -0.0003  0.1876 -0.1066
  317SER     HG 3143   3.017   4.898   4.724 -1.7099 -1.0050 -0.6315
  317SER      C 3144   3.282   4.866   5.051  0.1409 -0.1420  0.0449
  317SER      O 3145   3.254   4.790   5.143 -0.4076  0.1535  0.1222
  318ASN      N 3146   3.406   4.898   5.015  0.0780 -0.3180 -0.3283
  318ASN      H 3147   3.435   4.959   4.941  0.4736  0.0784  0.1425
  318ASN     CA 3148   3.523   4.848   5.090 -0.1412 -0.0339  0.2042
  318ASN     CB 3149   3.649   4.864   5.005  0.2010  0.2320  0.7618
  318ASN     CG 3150   3.655   4.818   4.860 -0.1962  0.2193  0.7503
  318ASN    OD1 3151   3.609   4.709   4.825  0.0389  0.4632 -0.3790
  318ASN    ND2 3152   3.727   4.899   4.783 -0.3315 -0.5003 -0.1614
  318ASN   HD21 3153   3.780   4.976   4.819  0.4924 -0.3511 -1.6139
  318ASN   HD22 3154   3.724   4.894   4.683  0.3985 -0.0448 -0.2157
  318ASN      C 3155   3.550   4.915   5.225  0.5279 -0.0108  0.0604
  318ASN      O 3156   3.542   4.849   5.328  0.4222 -0.1581 -0.0419
  319GLU      N 3157   3.557   5.048   5.223 -0.7278  0.0663  0.1745
  319GLU      H 3158   3.558   5.092   5.134  0.4884 -0.1852  0.0517
  319GLU     CA 3159   3.563   5.136   5.341  0.0466  0.3467 -0.0735
  319GLU     CB 3160   3.596   5.278   5.296  0.0689  0.2973 -0.2138
  319GLU     CG 3161   3.641   5.370   5.410 -0.4267 -0.0285  0.2426
  319GLU     CD 3162   3.783   5.333   5.451 -0.0602  0.7186 -0.3370
  319GLU    OE1 3163   3.867   5.286   5.370 -0.1075  0.1068 -0.0349
  319GLU    OE2 3164   3.807   5.330   5.573 -0.4948 -0.2721 -0.2646
  319GLU      C 3165   3.450   5.128   5.443  0.3239  0.0717  0.2154
  319GLU      O 3166   3.469   5.127   5.565  0.3069 -0.5568  0.2172
  320GLN      N 3167   3.328   5.108   5.395  0.3452 -0.5939  0.4391
  320GLN      H 3168   3.309   5.125   5.299 -1.5678  0.8129  0.9993
  320GLN     CA 3169   3.215   5.076   5.485 -0.1074  0.3225  0.2019
  320GLN     CB 3170   3.083   5.078   5.408 -0.0473 -0.0724  0.0911
  320GLN     CG 3171   3.019   5.212   5.373 -0.3616 -0.1073  0.5326
  320GLN     CD 3172   2.891   5.177   5.296  0.2496 -0.0904 -0.5059
  320GLN    OE1 3173   2.879   5.133   5.181  0.1103  0.3140 -0.6500
  320GLN    NE2 3174   2.782   5.210   5.365  0.6350  0.6152 -0.2211
  320GLN   HE21 3175   2.793   5.259   5.451  1.8432  2.3412 -1.3105
  320GLN   HE22 3176   2.691   5.188   5.330  1.4982  0.2841 -2.3902
  320GLN      C 3177   3.224   4.938   5.549  0.2855  0.4021  0.3257
  320GLN      O 3178   3.193   4.919   5.667 -0.1286  0.3387  0.2085
  321ARG      N 3179   3.251   4.834   5.471 -0.4631  0.1611  0.3753
  321ARG      H 3180   3.210   4.835   5.379 -0.4629 -0.9083  0.3571
  321ARG     CA 3181   3.269   4.702   5.532 -0.2757 -0.0298 -0.0901
  321ARG     CB 3182   3.299   4.594   5.427 -0.3486 -0.2219  0.0870
  321ARG     CG 3183   3.167   4.568   5.355 -0.3359 -0.4460  0.1419
  321ARG     CD 3184   3.171   4.436   5.279 -0.1980 -0.5465  0.3247
  321ARG     NE 3185   3.265   4.431   5.166 -0.3337 -0.3912  0.2050
  321ARG     HE 3186   3.361   4.419   5.193 -0.3355  0.7530  0.7584
  321ARG     CZ 3187   3.244   4.463   5.037 -0.5877 -0.1907  0.2948
  321ARG    NH1 3188   3.354   4.469   4.960 -0.7140  0.1840  0.1433
  321ARG   HH11 3189   3.445   4.456   4.999 -0.7513 -0.5860 -0.0159
  321ARG   HH12 3190   3.348   4.496   4.864 -2.7931 -1.2037 -0.1933
  321ARG    NH2 3191   3.127   4.491   4.979 -0.2185  0.3008 -0.2227
  321ARG   HH21 3192   3.044   4.486   5.033  0.1045  0.0819  0.2576
  321ARG   HH22 3193   3.125   4.499   4.879 -0.9595 -2.8100 -0.5882
  321ARG      C 3194   3.385   4.686   5.630 -0.3898 -0.3105  0.0008
  321ARG      O 3195   3.363   4.661   5.748  0.0759  0.1641  0.1935
  322ALA      N 3196   3.494   4.749   5.588 -0.2290 -0.7145 -0.1942
  322ALA      H 3197   3.494   4.777   5.492  0.0463 -0.8801 -0.2447
  322ALA     CA 3198   3.610   4.784   5.671 -0.5717  0.2768 -0.1232
  322ALA     CB 3199   3.719   4.851   5.586 -0.1865 -0.6440 -0.3672
  322ALA      C 3200   3.585   4.872   5.794 -0.3423  0.5710 -0.2838
  322ALA      O 3201   3.625   4.838   5.905 -0.9530  0.1162 -0.1917
  323SER      N 3202   3.490   4.964   5.778 -0.8149  0.1520  0.0952
  323SER      H 3203   3.481   5.011   5.690  2.0444  0.7285  0.0368
  323SER     CA 3204   3.446   5.048   5.890 -0.4145  0.1816  0.2306
  323SER     CB 3205   3.356   5.159   5.834  0.3185  0.4249 -0.4992
  323SER     OG 3206   3.352   5.264   5.932  0.0189  0.0059 -0.0533
  323SER     HG 3207   3.262   5.287   5.967  1.5565  2.0361  3.0601
  323SER      C 3208   3.373   4.975   6.002  0.2070 -0.0829  0.4617
  323SER      O 3209   3.408   4.990   6.119 -0.2400 -0.4069  0.6409
  324LYS      N 3210   3.275   4.892   5.966 -0.1054  0.2978  0.4379
  324LYS      H 3211   3.237   4.886   5.874  0.6532  0.7130  0.0801
  324LYS     CA 3212   3.199   4.813   6.063 -0.0829  0.0247  0.2312
  324LYS     CB 3213   3.098   4.711   6.009  0.2605 -0.1034 -0.1725
  324LYS     CG 3214   2.998   4.765   5.906  0.2507  0.0423 -0.0864
  324LYS     CD 3215   2.935   4.654   5.822  0.7978 -0.1453 -0.2549
  324LYS     CE 3216   2.830   4.721   5.733  0.3764 -0.0256  0.3295
  324LYS     NZ 3217   2.771   4.631   5.632  0.1533  0.5538 -0.0565
  324LYS    HZ1 3218   2.840   4.563   5.611  1.3945  1.9106 -0.5604
  324LYS    HZ2 3219   2.685   4.595   5.668  0.5291 -1.8089 -1.3125
  324LYS    HZ3 3220   2.748   4.676   5.545 -0.6804  0.5823  0.1673
  324LYS      C 3221   3.281   4.734   6.166 -0.6432 -0.8931 -0.0096
  324LYS      O 3222   3.277   4.769   6.284  0.0849  0.2085 -0.2881
  325VAL      N 3223   3.385   4.678   6.104 -0.1100  0.1344 -0.0695
  325VAL      H 3224   3.398   4.682   6.005 -1.5712 -1.3092 -0.3566
  325VAL     CA 3225   3.478   4.597   6.185  0.2866  0.7740  0.1212
  325VAL     CB 3226   3.541   4.482   6.107 -0.2484  0.5838 -0.0338
  325VAL    CG1 3227   3.435   4.387   6.049  0.1557 -0.3240  0.6861
  325VAL    CG2 3228   3.624   4.530   5.988  0.0174  0.3953  0.0744
  325VAL      C 3229   3.583   4.667   6.271  0.5183  0.2927  0.2266
  325VAL      O 3230   3.615   4.618   6.379  0.4513 -0.4993 -0.1071
  326LEU      N 3231   3.603   4.789   6.223  0.3242  0.2091 -0.0659
  326LEU      H 3232   3.539   4.824   6.154  1.1083 -0.4714 -1.1773
  326LEU     CA 3233   3.689   4.891   6.285  0.7146 -0.3177  0.2642
  326LEU     CB 3234   3.721   5.009   6.192  0.1664 -0.2801  0.1182
  326LEU     CG 3235   3.826   5.107   6.245 -0.1782  0.0845  0.1330
  326LEU    CD1 3236   3.967   5.052   6.220 -0.4995 -0.9293  0.4897
  326LEU    CD2 3237   3.800   5.241   6.177 -0.3409 -0.0991 -0.1653
  326LEU      C 3238   3.618   4.944   6.410 -0.0308  0.1966 -0.3655
  326LEU      O 3239   3.659   4.920   6.523 -0.4659  0.0220 -0.2456
  327GLY      N 3240   3.488   4.960   6.390 -0.2204 -0.4916  0.2775
  327GLY      H 3241   3.451   4.937   6.299  1.3322 -0.9753 -0.2557
  327GLY     CA 3242   3.386   5.012   6.482 -0.0039  0.0595  0.2036
  327GLY      C 3243   3.368   4.910   6.595  0.6934 -0.2576  0.0336
  327GLY      O 3244   3.374   4.956   6.709  0.4531 -0.0098 -0.0520
  328ILE      N 3245   3.384   4.782   6.563  1.6875 -0.1916  0.2375
  328ILE      H 3246   3.365   4.749   6.471  1.8127  0.5948 -0.0769
  328ILE     CA 3247   3.382   4.680   6.669 -0.4264 -0.0779  0.3560
  328ILE     CB 3248   3.390   4.542   6.605  0.4603  0.1078  0.0471
  328ILE    CG1 3249   3.273   4.528   6.508 -0.2231  0.5375  0.8026
  328ILE    CG2 3250   3.383   4.433   6.713  0.2011 -0.0253 -0.1039
  328ILE     CD 3251   3.245   4.388   6.455  0.0506  0.7130  0.1885
  328ILE      C 3252   3.496   4.702   6.769 -0.0273  0.2115 -0.1582
  328ILE      O 3253   3.476   4.737   6.886  0.6999  0.3885 -0.0822
  329VAL      N 3254   3.618   4.683   6.719  0.0875  0.3686  0.0556
  329VAL      H 3255   3.639   4.666   6.622  0.0813 -0.4011  0.1829
  329VAL     CA 3256   3.735   4.705   6.805 -0.1722  0.2426  0.4418
  329VAL     CB 3257   3.866   4.658   6.741 -0.2368  0.1904  0.3476
  329VAL    CG1 3258   3.848   4.507   6.725  0.3038  0.1524  0.0993
  329VAL    CG2 3259   3.902   4.721   6.606  0.2964  0.2257  0.5075
  329VAL      C 3260   3.756   4.848   6.856  0.3381  0.3061  0.0592
  329VAL      O 3261   3.817   4.856   6.962  0.2288 -0.8057  0.2185
  330PHE      N 3262   3.705   4.951   6.788 -0.4575 -0.2742 -0.2425
  330PHE      H 3263   3.669   4.938   6.696 -0.6643 -0.1820 -0.1764
  330PHE     CA 3264   3.688   5.082   6.853 -0.1029 -0.3891  0.0836
  330PHE     CB 3265   3.615   5.169   6.751  0.3509 -0.1287 -0.0183
  330PHE     CG 3266   3.610   5.321   6.771  0.1143 -0.0432 -0.7229
  330PHE    CD1 3267   3.708   5.396   6.706  0.1913  0.0303 -0.5202
  330PHE    HD1 3268   3.792   5.350   6.655 -0.0192  0.2816 -1.0987
  330PHE    CD2 3269   3.528   5.385   6.863  0.4898 -0.0116 -0.4105
  330PHE    HD2 3270   3.447   5.329   6.910  0.5760 -0.2538 -0.5483
  330PHE    CE1 3271   3.710   5.535   6.718 -0.0558  0.0270 -0.4446
  330PHE    HE1 3272   3.793   5.587   6.672  0.9980 -1.8043 -0.7171
  330PHE    CE2 3273   3.525   5.524   6.873 -0.5428 -0.0028 -0.8131
  330PHE    HE2 3274   3.441   5.573   6.923  0.6539 -0.6708  2.0468
  330PHE     CZ 3275   3.618   5.598   6.801 -0.1351 -0.1284 -0.4139
  330PHE     HZ 3276   3.628   5.705   6.820  0.2635 -0.2930  0.3907
  330PHE      C 3277   3.610   5.080   6.985 -0.3816  0.2320 -0.0697
  330PHE      O 3278   3.654   5.135   7.086  0.1160 -0.4236  0.0777
  331PHE      N 3279   3.489   5.024   6.982 -0.3649  0.1775  0.2417
  331PHE      H 3280   3.448   4.992   6.896  1.7266  0.1766 -0.8219
  331PHE     CA 3281   3.410   5.014   7.105 -0.3928 -0.4150  0.1806
  331PHE     CB 3282   3.263   5.002   7.062 -0.2531 -0.1854 -0.3656
  331PHE     CG 3283   3.216   5.145   7.031  0.3793  0.2269  0.5197
  331PHE    CD1 3284   3.175   5.174   6.902  0.1677 -0.4412  0.4329
  331PHE    HD1 3285   3.185   5.108   6.815 -2.1935 -0.7136  0.2919
  331PHE    CD2 3286   3.198   5.238   7.133 -0.7121 -0.0245  0.5673
  331PHE    HD2 3287   3.232   5.208   7.232 -0.4875  0.6481  0.6988
  331PHE    CE1 3288   3.105   5.289   6.867  0.7048 -0.2269  0.0418
  331PHE    HE1 3289   3.065   5.299   6.766  0.2919  1.2411  0.3312
  331PHE    CE2 3290   3.132   5.357   7.103 -0.3451 -0.0315 -0.2936
  331PHE    HE2 3291   3.139   5.436   7.177  2.5293 -0.9804  0.5966
  331PHE     CZ 3292   3.086   5.377   6.973 -0.2358  0.0272 -0.3240
  331PHE     HZ 3293   3.025   5.461   6.940  0.4702  0.5164 -0.4035
  331PHE      C 3294   3.447   4.914   7.215  0.4551 -0.4870 -0.1632
  331PHE      O 3295   3.440   4.947   7.333  0.0500 -0.0744 -0.2977
  332LEU      N 3296   3.488   4.792   7.182  0.3726 -0.4357 -0.4579
  332LEU      H 3297   3.484   4.760   7.087  1.4897 -0.2849 -0.5607
  332LEU     CA 3298   3.530   4.690   7.278 -0.0069 -0.0733  0.1010
  332LEU     CB 3299   3.564   4.555   7.214  0.0713  0.0777 -0.1763
  332LEU     CG 3300   3.440   4.476   7.172 -0.1276  0.0731  0.4173
  332LEU    CD1 3301   3.486   4.362   7.081  0.2138  0.2213  0.4003
  332LEU    CD2 3302   3.357   4.432   7.293 -0.8163  0.1970 -0.0063
  332LEU      C 3303   3.647   4.722   7.372  0.3103 -0.7782 -0.0421
  332LEU      O 3304   3.635   4.702   7.493  0.2419  0.1682  0.1177
  333PHE      N 3305   3.750   4.791   7.324  0.0766 -0.2953  0.1433
  333PHE      H 3306   3.777   4.792   7.227 -0.3349  0.0949  0.0278
  333PHE     CA 3307   3.858   4.847   7.405  0.0030  0.7023 -0.4298
  333PHE     CB 3308   3.966   4.904   7.312  0.1340  0.8327 -0.2007
  333PHE     CG 3309   4.066   4.799   7.261 -0.5959 -0.0037  0.0581
  333PHE    CD1 3310   4.137   4.724   7.353 -0.3371  0.3012  0.1073
  333PHE    HD1 3311   4.101   4.726   7.456 -1.9320  2.6526 -0.4258
  333PHE    CD2 3312   4.097   4.786   7.126  0.5809  0.5815  0.2659
  333PHE    HD2 3313   4.025   4.828   7.056  0.0630 -0.3183  0.2448
  333PHE    CE1 3314   4.235   4.634   7.313 -0.1745  0.3705  0.3442
  333PHE    HE1 3315   4.302   4.584   7.383  0.8500 -0.6680 -1.3106
  333PHE    CE2 3316   4.203   4.707   7.082  0.3110  0.2091  0.2831
  333PHE    HE2 3317   4.207   4.671   6.980 -2.1626 -0.4523  0.3420
  333PHE     CZ 3318   4.270   4.633   7.179  0.1729  0.2817  0.4354
  333PHE     HZ 3319   4.339   4.559   7.138 -0.5649 -0.0596 -0.2224
  333PHE      C 3320   3.817   4.948   7.513  0.0205 -0.0364  0.2762
  333PHE      O 3321   3.843   4.921   7.630 -0.1314 -0.4271  0.2191
  334LEU      N 3322   3.720   5.033   7.481  0.0402 -0.0392  0.2091
  334LEU      H 3323   3.688   5.029   7.386 -0.7221  0.1264  0.4576
  334LEU     CA 3324   3.665   5.136   7.570  0.1728  0.1079  0.1235
  334LEU     CB 3325   3.577   5.228   7.486 -0.0503 -0.0530  0.1770
  334LEU     CG 3326   3.657   5.307   7.382  0.2295 -0.6150 -0.0408
  334LEU    CD1 3327   3.549   5.378   7.299  0.2303  0.0440  0.5122
  334LEU    CD2 3328   3.750   5.404   7.456  0.2702 -0.3109 -0.4831
  334LEU      C 3329   3.582   5.075   7.684  0.1616  0.1809  0.1541
  334LEU      O 3330   3.621   5.101   7.798 -0.0736 -0.3885  0.3672
  335LEU      N 3331   3.510   4.967   7.655  0.4069 -0.0990  0.5874
  335LEU      H 3332   3.500   4.943   7.559 -1.2291  0.1598  0.6633
  335LEU     CA 3333   3.448   4.883   7.759 -0.3176 -0.0728  0.1796
  335LEU     CB 3334   3.349   4.784   7.699 -0.0779  0.0556 -0.4395
  335LEU     CG 3335   3.222   4.846   7.642 -0.1202  0.1743 -0.2164
  335LEU    CD1 3336   3.192   4.802   7.498 -0.0715  0.0032 -0.1739
  335LEU    CD2 3337   3.108   4.811   7.738  0.2732 -0.0953  0.1564
  335LEU      C 3338   3.536   4.806   7.857 -0.0331  0.0711  0.0391
  335LEU      O 3339   3.527   4.839   7.975 -0.4183  0.2067 -0.0276
  336MET      N 3340   3.649   4.761   7.804 -0.0484 -0.4545  0.4395
  336MET      H 3341   3.666   4.772   7.706 -3.9654  1.7748 -0.1956
  336MET     CA 3342   3.750   4.686   7.880 -0.0932 -0.5731  0.3836
  336MET     CB 3343   3.847   4.599   7.800  0.1015 -0.6250  0.6714
  336MET     CG 3344   3.772   4.483   7.734  0.3290 -0.6287  0.4170
  336MET     SD 3345   3.841   4.430   7.573 -0.3119 -0.2697  0.0178
  336MET     CE 3346   3.714   4.307   7.562 -0.1174 -0.4351 -0.4111
  336MET      C 3347   3.829   4.783   7.969 -0.5648  0.3988 -0.2385
  336MET      O 3348   3.846   4.752   8.087 -0.0077  0.2214 -0.3659
  337TRP      N 3349   3.869   4.899   7.919 -0.8492  0.5104 -0.2127
  337TRP      H 3350   3.863   4.923   7.822  4.1612  1.3592 -0.5685
  337TRP     CA 3351   3.932   5.003   8.002  0.0338 -0.4542  0.3382
  337TRP     CB 3352   3.994   5.110   7.913  0.0572 -0.1789  0.6858
  337TRP     CG 3353   4.105   5.062   7.820 -0.8140 -0.4314 -0.2310
  337TRP    CD1 3354   4.186   4.957   7.835 -0.1347  0.0903 -0.1944
  337TRP    HD1 3355   4.186   4.884   7.916 -0.4280 -1.1595 -1.2981
  337TRP    CD2 3356   4.133   5.114   7.694 -0.8879 -0.7647 -0.3900
  337TRP    NE1 3357   4.264   4.945   7.729 -0.3824 -0.3055 -0.3323
  337TRP    HE1 3358   4.310   4.858   7.715 -1.1343 -0.7561 -0.0853
  337TRP    CE2 3359   4.238   5.040   7.640  0.1821  0.3090  0.1497
  337TRP    CE3 3360   4.072   5.209   7.612  0.0475  0.1273 -0.0795
  337TRP    HE3 3361   4.016   5.290   7.659 -0.3691  0.1859 -0.6692
  337TRP    CZ2 3362   4.286   5.057   7.510 -0.6339 -0.7225 -0.3019
  337TRP    HZ2 3363   4.366   5.002   7.461 -0.2690 -1.2027  0.8047
  337TRP    CZ3 3364   4.115   5.226   7.481 -0.2707 -0.2071 -0.2304
  337TRP    HZ3 3365   4.063   5.282   7.403  2.0965 -0.5218 -2.1487
  337TRP    CH2 3366   4.224   5.155   7.434 -0.3946 -0.4519 -0.1502
  337TRP    HH2 3367   4.214   5.139   7.326 -2.1611  1.6712 -0.3624
  337TRP      C 3368   3.841   5.069   8.106 -0.2309 -0.5872  0.1934
  337TRP      O 3369   3.895   5.096   8.214 -0.4921 -0.1214  0.2080
  338CYS      N 3370   3.710   5.074   8.083 -0.1947  0.0993  0.1211
  338CYS      H 3371   3.670   5.052   7.994 -0.1570 -0.5328  0.2560
  338CYS     CA 3372   3.625   5.156   8.170 -0.6434 -0.2068 -0.0233
  338CYS     CB 3373   3.489   5.182   8.106 -0.3498  0.5408 -0.3509
  338CYS     SG 3374   3.369   5.049   8.143  0.1683  0.1083 -0.2194
  338CYS     HG 3375   3.432   4.948   8.082 -0.4690  0.6560 -1.8594
  338CYS      C 3376   3.619   5.115   8.318  0.0299 -0.3316 -0.0260
  338CYS      O 3377   3.608   5.211   8.393  0.1055 -0.1424 -0.2531
  339PRO      N 3378   3.631   4.989   8.359 -0.3456 -0.2498  0.3358
  339PRO     CA 3379   3.616   4.960   8.502 -0.6128 -0.0990  0.3395
  339PRO     CB 3380   3.620   4.808   8.515  1.1164 -0.1259 -0.2963
  339PRO     CG 3381   3.566   4.766   8.378  0.1112 -0.0953  0.0793
  339PRO     CD 3382   3.622   4.867   8.277 -0.0968 -0.0517  0.0091
  339PRO      C 3383   3.725   5.026   8.586 -0.3325 -0.0285 -0.0783
  339PRO      O 3384   3.698   5.076   8.695  0.0177  0.6353 -0.2877
  340PHE      N 3385   3.849   5.019   8.537 -0.6025  0.1057 -0.7892
  340PHE      H 3386   3.868   4.950   8.467  0.2275 -1.0569  0.5267
  340PHE     CA 3387   3.962   5.080   8.608 -0.5456  0.0285 -0.8138
  340PHE     CB 3388   4.085   5.062   8.519 -0.1544 -0.2765 -0.2169
  340PHE     CG 3389   4.210   5.134   8.569  0.0416 -0.7052 -0.0837
  340PHE    CD1 3390   4.260   5.101   8.694  0.7055 -0.8675 -0.3834
  340PHE    HD1 3391   4.253   4.996   8.723 -0.1326 -0.4717  0.9326
  340PHE    CD2 3392   4.239   5.259   8.514 -0.9951 -0.0910  0.7357
  340PHE    HD2 3393   4.218   5.280   8.410 -0.8342 -3.5903 -0.1376
  340PHE    CE1 3394   4.344   5.187   8.765  0.1329 -0.3630 -0.3005
  340PHE    HE1 3395   4.417   5.142   8.832 -1.8426 -1.8934  0.9467
  340PHE    CE2 3396   4.321   5.345   8.587  0.4378 -0.3248 -0.5514
  340PHE    HE2 3397   4.326   5.445   8.545 -0.5508  0.0022  0.0973
  340PHE     CZ 3398   4.376   5.310   8.710 -0.6451 -0.0067  0.0344
  340PHE     HZ 3399   4.435   5.381   8.769  1.0278 -0.0182 -1.5248
  340PHE      C 3400   3.941   5.230   8.626  0.1687 -0.0003  0.3707
  340PHE      O 3401   3.952   5.293   8.731  0.0125 -0.1973  0.5054
  341PHE      N 3402   3.904   5.287   8.511  0.6261 -0.2882  0.0818
  341PHE      H 3403   3.929   5.239   8.427  1.1624  0.0915  0.0211
  341PHE     CA 3404   3.869   5.429   8.499  0.3572 -0.3832 -0.2898
  341PHE     CB 3405   3.871   5.487   8.358  0.0446  0.0637 -0.1121
  341PHE     CG 3406   4.009   5.504   8.292  0.0949  0.1535  0.0126
  341PHE    CD1 3407   4.111   5.589   8.333  0.4138 -0.4200  0.4153
  341PHE    HD1 3408   4.083   5.679   8.388  2.8821  0.1108  0.9085
  341PHE    CD2 3409   4.037   5.414   8.190  0.4071 -0.3674  0.5583
  341PHE    HD2 3410   3.972   5.328   8.176  0.6569 -0.6775  1.2324
  341PHE    CE1 3411   4.242   5.571   8.289  0.1924 -0.6460 -0.1663
  341PHE    HE1 3412   4.319   5.619   8.349 -0.3258 -1.2496  0.9978
  341PHE    CE2 3413   4.163   5.406   8.132  0.0334 -0.2258 -0.2892
  341PHE    HE2 3414   4.185   5.337   8.050 -0.9238 -1.7685  0.6868
  341PHE     CZ 3415   4.266   5.484   8.184  0.2537 -0.5548 -0.2277
  341PHE     HZ 3416   4.368   5.465   8.149  0.2596  1.1604 -1.2481
  341PHE      C 3417   3.748   5.478   8.578  0.4731 -0.3871 -0.1098
  341PHE      O 3418   3.749   5.594   8.618  0.0579 -0.1533 -0.7690
  342ILE      N 3419   3.640   5.400   8.573 -0.0480  0.3137  0.0147
  342ILE      H 3420   3.632   5.325   8.507  1.0246 -1.5370  1.8504
  342ILE     CA 3421   3.525   5.432   8.658  0.1205 -0.4003  0.5222
  342ILE     CB 3422   3.400   5.362   8.604 -0.1355  0.0535  0.5188
  342ILE    CG1 3423   3.364   5.429   8.471  0.2707 -0.1614  0.2974
  342ILE    CG2 3424   3.282   5.358   8.701 -0.1820  0.1447  0.4661
  342ILE     CD 3425   3.270   5.357   8.374  0.1530 -0.3232  0.5275
  342ILE      C 3426   3.549   5.419   8.808  0.5002 -0.1960  0.4808
  342ILE      O 3427   3.510   5.491   8.900  0.4837 -0.4255  0.6561
  343THR      N 3428   3.635   5.324   8.844  0.3572 -0.5627 -0.1307
  343THR      H 3429   3.643   5.238   8.793  2.3978 -0.2124 -0.4750
  343THR     CA 3430   3.686   5.307   8.981 -0.3417  0.0080  0.2086
  343THR     CB 3431   3.751   5.171   9.005 -0.1203  0.1014  0.1460
  343THR    OG1 3432   3.661   5.066   8.967  0.1774 -0.0958 -0.0239
  343THR    HG1 3433   3.671   5.055   8.868 -3.4490  2.3598 -0.8741
  343THR    CG2 3434   3.782   5.149   9.153 -0.5810 -0.2537  0.1928
  343THR      C 3435   3.768   5.424   9.037  0.2927 -0.4388  0.2266
  343THR      O 3436   3.755   5.482   9.145  0.0743 -0.1464  0.0456
  344ASN      N 3437   3.871   5.457   8.959 -0.2372  0.2961 -0.1716
  344ASN      H 3438   3.890   5.403   8.877 -1.5246  0.2023 -0.4426
  344ASN     CA 3439   3.974   5.558   8.985 -0.1466  0.1387  0.0802
  344ASN     CB 3440   4.102   5.545   8.902 -0.4501  0.2299 -0.4028
  344ASN     CG 3441   4.118   5.638   8.782 -0.0010 -0.2619 -0.7293
  344ASN    OD1 3442   4.025   5.666   8.707 -0.3420 -0.1147 -0.2542
  344ASN    ND2 3443   4.237   5.697   8.772  0.0845 -0.2877  0.0989
  344ASN   HD21 3444   4.306   5.677   8.841 -1.5646 -2.1914  1.2929
  344ASN   HD22 3445   4.255   5.759   8.695  2.4832 -1.5141 -0.4346
  344ASN      C 3446   3.912   5.696   9.008 -1.0554 -0.1953 -0.3554
  344ASN      O 3447   3.925   5.738   9.122  0.4486 -0.1899 -0.5186
  345ILE      N 3448   3.848   5.765   8.914 -0.6292 -0.0871 -0.5678
  345ILE      H 3449   3.855   5.744   8.816  4.7910  0.9075 -0.6719
  345ILE     CA 3450   3.799   5.900   8.945  0.3789  0.0812  0.3574
  345ILE     CB 3451   3.753   5.973   8.818  0.4285 -0.1325  0.2162
  345ILE    CG1 3452   3.665   5.880   8.735  0.0474  0.3175  0.1136
  345ILE    CG2 3453   3.873   6.019   8.735  0.3670 -0.1254  0.1317
  345ILE     CD 3454   3.585   5.970   8.639 -0.5083 -0.6919 -0.3917
  345ILE      C 3455   3.694   5.926   9.054  0.0695 -0.2658  0.1454
  345ILE      O 3456   3.708   6.003   9.148  0.2487  0.0716 -0.1567
  346THR      N 3457   3.608   5.826   9.073  0.2374 -0.4240  0.0784
  346THR      H 3458   3.630   5.730   9.056 -0.5341 -0.9695  1.8721
  346THR     CA 3459   3.490   5.834   9.160  0.3880 -0.0082  0.2494
  346THR     CB 3460   3.391   5.723   9.121  0.2062  0.4804 -0.7051
  346THR    OG1 3461   3.459   5.598   9.127  0.4378  0.6480  0.5203
  346THR    HG1 3462   3.452   5.553   9.037  2.2034  0.7208  0.3129
  346THR    CG2 3463   3.331   5.763   8.986 -0.5760 -0.0686 -0.5244
  346THR      C 3464   3.514   5.827   9.311 -0.4921  0.2910  0.4084
  346THR      O 3465   3.495   5.923   9.386  0.3126  0.7458  0.0490
  347LEU      N 3466   3.589   5.725   9.351 -0.2184  0.5387  0.5268
  347LEU      H 3467   3.593   5.644   9.292  1.2622  1.2588 -0.4370
  347LEU     CA 3468   3.655   5.701   9.480  0.7489 -0.1779 -0.0863
  347LEU     CB 3469   3.707   5.557   9.487  0.2271 -0.3485  0.3288
  347LEU     CG 3470   3.597   5.454   9.512 -0.2603  0.0362 -0.2242
  347LEU    CD1 3471   3.614   5.333   9.419  0.2078  0.2621 -0.4365
  347LEU    CD2 3472   3.590   5.421   9.661  0.4255 -0.2289 -0.2504
  347LEU      C 3473   3.765   5.798   9.523  0.1380  0.5163 -0.0765
  347LEU      O 3474   3.806   5.799   9.640 -0.2139 -0.1411  0.0534
  348VAL      N 3475   3.837   5.852   9.425  0.3975 -0.5477 -0.4825
  348VAL      H 3476   3.844   5.805   9.337  0.7363 -3.3601  0.9511
  348VAL     CA 3477   3.910   5.978   9.447 -0.3983 -0.1494 -0.0757
  348VAL     CB 3478   4.031   5.996   9.356 -0.1961  0.1460  0.2483
  348VAL    CG1 3479   4.122   6.099   9.422  0.1643 -0.4451  0.6896
  348VAL    CG2 3480   4.116   5.869   9.345 -0.5598 -0.0963  0.1859
  348VAL      C 3481   3.835   6.108   9.477  0.2212  0.3375 -0.6100
  348VAL      O 3482   3.885   6.200   9.541  0.4090  0.3574 -0.7854
  349LEU      N 3483   3.725   6.122   9.404 -0.4341 -0.5325  0.1732
  349LEU      H 3484   3.717   6.075   9.315 -1.2910  1.1698 -0.6957
  349LEU     CA 3485   3.625   6.227   9.425  0.3508  0.2056  0.2497
  349LEU     CB 3486   3.538   6.253   9.301  0.0941 -0.0783  0.3689
  349LEU     CG 3487   3.614   6.313   9.183 -0.0715 -0.3705  0.1152
  349LEU    CD1 3488   3.526   6.307   9.057  0.3788 -0.0658 -0.2181
  349LEU    CD2 3489   3.660   6.455   9.217 -0.3554 -0.3397  0.3774
  349LEU      C 3490   3.545   6.215   9.555  0.2137  0.0773  0.1534
  349LEU      O 3491   3.538   6.316   9.626  0.3143  0.1564  0.0513
  350CYS      N 3492   3.487   6.098   9.578 -0.3192  0.2315 -0.3626
  350CYS      H 3493   3.487   6.019   9.517  0.8854 -0.6346  0.6994
  350CYS     CA 3494   3.431   6.069   9.711 -0.0072  0.0756 -0.2615
  350CYS     CB 3495   3.348   5.940   9.705 -0.0694  0.0955  0.1714
  350CYS     SG 3496   3.251   5.916   9.858 -0.4219  0.0936 -0.0501
  350CYS      C 3497   3.528   6.072   9.828  0.0056  0.0052 -0.2706
  350CYS      O 3498   3.595   5.976   9.865  0.0708  0.1195 -0.0895
  351ASP      N 3499   3.523   6.185   9.899  0.2920 -0.1598  0.0160
  351ASP      H 3500   3.465   6.259   9.865 -0.0052 -0.0669  0.7269
  351ASP     CA 3501   3.607   6.222  10.014 -0.0847 -0.0638  0.2582
  351ASP     CB 3502   3.588   6.369  10.053  0.3485  0.0204  0.1528
  351ASP     CG 3503   3.702   6.422  10.139  0.3136 -0.5214  0.5388
  351ASP    OD1 3504   3.687   6.435  10.263  0.2828  1.2094  0.3827
  351ASP    OD2 3505   3.794   6.476  10.074 -0.5198 -0.3263 -0.4951
  351ASP      C 3506   3.588   6.118  10.125  0.2040 -0.2308  0.1512
  351ASP      O 3507   3.682   6.081  10.195  0.2522  0.5603  0.5146
  352SER      N 3508   3.462   6.084  10.152 -0.0349  0.3352 -0.2397
  352SER      H 3509   3.378   6.126  10.118 -0.7645 -0.6394  0.3072
  352SER     CA 3510   3.434   5.991  10.262 -0.1936  0.4396 -0.1905
  352SER     CB 3511   3.291   6.020  10.309 -0.1326  0.4171  0.0095
  352SER     OG 3512   3.207   5.979  10.201  0.6151 -0.0070 -0.4180
  352SER     HG 3513   3.192   6.061  10.145 -1.6234  0.0076  0.1331
  352SER      C 3514   3.446   5.842  10.227 -1.7010  0.1726  0.3338
  352SER      O 3515   3.459   5.751  10.308 -0.1808  0.0855  0.0271
  353CYS      N 3516   3.417   5.810  10.101  0.1041  0.1694 -0.1154
  353CYS      H 3517   3.351   5.869  10.056 -0.0450  1.1254  1.2845
  353CYS     CA 3518   3.440   5.680  10.037 -0.1779  0.2140 -0.3090
  353CYS     CB 3519   3.397   5.675   9.890  0.1002  0.6674 -0.4070
  353CYS     SG 3520   3.220   5.714   9.866 -0.0659  0.0321 -0.2400
  353CYS      C 3521   3.585   5.637  10.057 -0.2564 -0.0045 -0.2040
  353CYS      O 3522   3.680   5.709  10.025 -0.0689 -0.0851  0.1700
  354ASN      N 3523   3.599   5.513  10.104 -0.0035  0.3137  0.5790
  354ASN      H 3524   3.526   5.447  10.085 -2.3852  2.7764  0.6050
  354ASN     CA 3525   3.718   5.456  10.168  0.1957 -0.4830 -0.4764
  354ASN     CB 3526   3.676   5.347  10.266 -0.3063  0.0653 -0.0798
  354ASN     CG 3527   3.788   5.327  10.368 -0.3057  0.3758 -0.0190
  354ASN    OD1 3528   3.896   5.275  10.342 -0.4415 -0.0127  0.1852
  354ASN    ND2 3529   3.771   5.372  10.492  0.2262  0.2446  0.1034
  354ASN   HD21 3530   3.710   5.443  10.527  0.5756 -0.2997  1.9243
  354ASN   HD22 3531   3.832   5.327  10.558 -1.2831  0.6475  1.8665
  354ASN      C 3532   3.824   5.413  10.066  0.2237 -0.3143 -0.5201
  354ASN      O 3533   3.792   5.333   9.978  0.4680 -0.3190 -0.6042
  355GLN      N 3534   3.947   5.441  10.107  0.0485 -0.4154  0.0872
  355GLN      H 3535   3.966   5.481  10.197  0.5815 -0.1447 -0.1407
  355GLN     CA 3536   4.073   5.405  10.039  0.0178  0.1633 -0.2854
  355GLN     CB 3537   4.192   5.465  10.114  0.0358 -0.2706  0.0395
  355GLN     CG 3538   4.314   5.476  10.022  0.0265 -0.2664  0.0284
  355GLN     CD 3539   4.415   5.581  10.070  0.2977 -0.2239 -0.6330
  355GLN    OE1 3540   4.437   5.679   9.999  0.1285  0.2156 -0.0773
  355GLN    NE2 3541   4.479   5.560  10.185  0.0340  0.7394 -0.3042
  355GLN   HE21 3542   4.455   5.472  10.226  0.4972 -0.2334 -2.0277
  355GLN   HE22 3543   4.551   5.618  10.221 -0.7933  1.0034  0.9989
  355GLN      C 3544   4.091   5.254  10.021 -0.7142  0.0541 -0.1462
  355GLN      O 3545   4.117   5.205   9.911 -0.0048  0.1620 -0.0328
  356THR      N 3546   4.040   5.176  10.116  0.5819 -0.6386  0.0045
  356THR      H 3547   3.990   5.208  10.197  1.1455  0.9862 -0.2476
  356THR     CA 3548   4.054   5.030  10.115  0.2701 -0.6685 -0.0113
  356THR     CB 3549   4.018   4.975  10.253  0.1708 -0.0291  0.2209
  356THR    OG1 3550   3.888   5.015  10.295  0.1783  0.0509  0.1691
  356THR    HG1 3551   3.900   5.101  10.345  1.0126 -0.9070  1.6767
  356THR    CG2 3552   4.119   5.015  10.361  0.3306  0.2887 -0.0441
  356THR      C 3553   3.970   4.961  10.007 -0.1874  0.1209 -0.1677
  356THR      O 3554   4.024   4.882   9.929 -0.6019 -0.3610  0.0269
  357THR      N 3555   3.849   5.011   9.982 -0.3844 -0.0770  0.3923
  357THR      H 3556   3.819   5.097  10.024  0.6577 -0.4213  1.9150
  357THR     CA 3557   3.762   4.976   9.869  0.0097 -0.1635  0.1124
  357THR     CB 3558   3.623   5.040   9.871  0.0623 -0.0248 -0.5457
  357THR    OG1 3559   3.568   5.023  10.001  0.2912 -0.4591 -0.5036
  357THR    HG1 3560   3.478   5.068  10.008  0.7274  0.3452  0.1068
  357THR    CG2 3561   3.518   4.964   9.789  0.1585 -0.7136 -0.0358
  357THR      C 3562   3.823   5.018   9.735 -0.0763  0.0540  0.1417
  357THR      O 3563   3.815   4.942   9.639  0.0619 -0.2470  0.3671
  358LEU      N 3564   3.887   5.134   9.724 -0.1975  0.0739 -0.3894
  358LEU      H 3565   3.877   5.208   9.791  0.3568 -0.7462  0.6248
  358LEU     CA 3566   3.973   5.166   9.609 -0.2011 -0.1054 -0.4413
  358LEU     CB 3567   4.008   5.315   9.613  0.4446 -0.2680  0.5758
  358LEU     CG 3568   4.090   5.357   9.491 -0.1700  0.1295  0.2944
  358LEU    CD1 3569   4.000   5.373   9.368 -0.1495 -0.2791  0.2235
  358LEU    CD2 3570   4.165   5.488   9.514 -0.2235  0.2107  0.0217
  358LEU      C 3571   4.094   5.075   9.587 -0.0314 -0.1041  0.4526
  358LEU      O 3572   4.115   5.008   9.487  0.0641  0.3508  0.1615
  359GLN      N 3573   4.160   5.042   9.698  0.4925  0.5493  0.3503
  359GLN      H 3574   4.117   5.056   9.788  0.8669  0.7701  0.4963
  359GLN     CA 3575   4.280   4.957   9.704 -0.0219 -0.1935  0.3345
  359GLN     CB 3576   4.365   4.982   9.829  0.5578 -0.2115 -0.0527
  359GLN     CG 3577   4.426   5.120   9.849  0.3341 -0.0653 -0.3816
  359GLN     CD 3578   4.494   5.135   9.985 -0.1833 -1.0241 -0.0126
  359GLN    OE1 3579   4.435   5.121  10.092 -0.4370  0.2625  0.0334
  359GLN    NE2 3580   4.626   5.151   9.979 -0.2794 -0.1602 -0.0097
  359GLN   HE21 3581   4.670   5.148   9.890  0.7315 -0.2977  0.4872
  359GLN   HE22 3582   4.676   5.179  10.060 -0.9425  0.7175  0.1120
  359GLN      C 3583   4.258   4.809   9.673 -0.2388 -0.1245  0.1483
  359GLN      O 3584   4.342   4.749   9.607 -0.3953 -0.2480  0.0621
  360MET      N 3585   4.136   4.761   9.692 -0.4291  0.3008 -0.0090
  360MET      H 3586   4.066   4.816   9.739  1.6832  2.6600  0.6199
  360MET     CA 3587   4.107   4.622   9.656 -0.3913  0.2737  0.0652
  360MET     CB 3588   3.994   4.573   9.748 -0.3071  0.0449  0.0470
  360MET     CG 3589   4.050   4.564   9.890 -0.0669 -0.3786 -0.0743
  360MET     SD 3590   4.223   4.512   9.917  0.0090 -0.1899 -0.2015
  360MET     CE 3591   4.252   4.606  10.065  0.0614 -0.0527 -0.2979
  360MET      C 3592   4.059   4.606   9.512 -0.3925  0.2696  0.0652
  360MET      O 3593   4.120   4.536   9.431 -0.0863  0.1859  0.3689
  361LEU      N 3594   3.962   4.688   9.473 -0.2083  0.4315 -0.0573
  361LEU      H 3595   3.918   4.757   9.531 -0.9352 -0.6876  0.7512
  361LEU     CA 3596   3.920   4.700   9.333  0.1242 -0.4533 -0.2386
  361LEU     CB 3597   3.816   4.812   9.319  0.1695 -0.3816 -0.0141
  361LEU     CG 3598   3.683   4.775   9.384  0.0464  0.5477  0.2745
  361LEU    CD1 3599   3.590   4.893   9.412 -0.0012  0.4887  0.3630
  361LEU    CD2 3600   3.612   4.682   9.285 -0.0157  0.3947  0.4630
  361LEU      C 3601   4.037   4.723   9.237  0.3692 -0.5505  0.0357
  361LEU      O 3602   4.045   4.657   9.133  0.2476 -0.2043 -0.1938
  362LEU      N 3603   4.123   4.822   9.259  0.0847 -0.2562 -0.1719
  362LEU      H 3604   4.116   4.872   9.345  0.2110  1.0719 -0.9073
  362LEU     CA 3605   4.238   4.852   9.172  0.5283 -0.3015  0.3918
  362LEU     CB 3606   4.323   4.971   9.216  0.5035 -0.2006  0.1700
  362LEU     CG 3607   4.330   5.088   9.119  0.0527  0.0453  0.4292
  362LEU    CD1 3608   4.192   5.146   9.089  0.0951  0.1271  0.3912
  362LEU    CD2 3609   4.393   5.212   9.183  0.3016  0.2881 -0.2745
  362LEU      C 3610   4.336   4.741   9.134  0.5097 -0.0534 -0.3832
  362LEU      O 3611   4.336   4.699   9.018  0.1084  0.0786 -0.4337
  363GLU      N 3612   4.367   4.665   9.238  0.1258 -0.1576 -0.3433
  363GLU      H 3613   4.371   4.699   9.332 -0.8440  1.9191 -1.0104
  363GLU     CA 3614   4.450   4.544   9.223  0.2139 -0.0683 -0.5895
  363GLU     CB 3615   4.475   4.487   9.363  0.1498 -0.1216 -0.5998
  363GLU     CG 3616   4.625   4.495   9.389  0.0099 -0.0742  0.2084
  363GLU     CD 3617   4.659   4.381   9.486  0.1330 -0.2227 -0.0087
  363GLU    OE1 3618   4.708   4.274   9.444 -0.3281 -0.1885 -0.6532
  363GLU    OE2 3619   4.639   4.408   9.606  0.1005 -0.1686 -0.0263
  363GLU      C 3620   4.390   4.434   9.135 -0.4105  0.1582 -0.4540
  363GLU      O 3621   4.469   4.361   9.075 -0.0071  0.1364  0.0979
  364ILE      N 3622   4.259   4.419   9.154 -0.2550 -0.1760  0.4346
  364ILE      H 3623   4.218   4.455   9.238 -0.6862  1.0529 -0.2792
  364ILE     CA 3624   4.183   4.335   9.060  0.1281  0.1438 -0.1703
  364ILE     CB 3625   4.037   4.321   9.105  0.2429  0.3361  0.2695
  364ILE    CG1 3626   4.033   4.259   9.245 -0.2255 -0.5389 -0.1210
  364ILE    CG2 3627   3.957   4.241   9.002  0.1680  0.3246  0.3384
  364ILE     CD 3628   3.893   4.246   9.304  0.0660  0.0955  0.7340
  364ILE      C 3629   4.185   4.398   8.921  0.0597  0.0994 -0.1910
  364ILE      O 3630   4.249   4.348   8.828  0.0324  0.6682 -0.5196
  365PHE      N 3631   4.129   4.518   8.902  0.1418  0.0701 -0.6329
  365PHE      H 3632   4.085   4.554   8.984 -0.1735 -2.6251  0.5075
  365PHE     CA 3633   4.114   4.587   8.773 -0.1385  0.1961 -0.5337
  365PHE     CB 3634   4.017   4.705   8.782 -0.3490  0.0388 -0.7504
  365PHE     CG 3635   3.878   4.682   8.841  0.1351 -0.1312  0.3494
  365PHE    CD1 3636   3.807   4.569   8.804 -0.3916  0.3632 -0.1677
  365PHE    HD1 3637   3.841   4.492   8.735 -1.5085  0.7033 -1.1426
  365PHE    CD2 3638   3.815   4.785   8.909 -0.2427 -0.1737  0.0659
  365PHE    HD2 3639   3.887   4.849   8.960  1.1706 -1.4891 -0.2047
  365PHE    CE1 3640   3.675   4.560   8.847 -0.4015  0.2379 -0.2216
  365PHE    HE1 3641   3.612   4.481   8.807 -1.2893  0.7394  0.1308
  365PHE    CE2 3642   3.684   4.777   8.955 -0.4718  0.2982 -0.5045
  365PHE    HE2 3643   3.625   4.853   9.007 -1.4419  0.5271 -1.8730
  365PHE     CZ 3644   3.617   4.658   8.927 -0.2036 -0.0317  0.2562
  365PHE     HZ 3645   3.533   4.626   8.989 -0.1251  0.3982  0.5916
  365PHE      C 3646   4.238   4.620   8.689  0.2342  0.0765 -0.0381
  365PHE      O 3647   4.221   4.592   8.571  0.1892 -0.3549  0.0705
  366VAL      N 3648   4.355   4.648   8.747  0.2130  0.6889 -0.2841
  366VAL      H 3649   4.363   4.654   8.846  3.1721  0.8478 -0.4660
  366VAL     CA 3650   4.482   4.672   8.678  0.0471  0.7242 -0.5798
  366VAL     CB 3651   4.600   4.687   8.774  0.3439  0.1549 -0.8471
  366VAL    CG1 3652   4.597   4.806   8.870  0.0286 -0.2566 -0.3430
  366VAL    CG2 3653   4.624   4.562   8.859 -0.0660  0.7092  0.1064
  366VAL      C 3654   4.522   4.567   8.574  0.3946 -0.1819  0.4572
  366VAL      O 3655   4.568   4.603   8.466 -0.8321 -0.7598 -0.2784
  367TRP      N 3656   4.474   4.445   8.597  0.7296 -0.3244  0.4053
  367TRP      H 3657   4.437   4.427   8.688  0.6875  0.0754  0.4660
  367TRP     CA 3658   4.492   4.328   8.509 -0.0954 -0.1593  0.0105
  367TRP     CB 3659   4.486   4.200   8.593  0.1172 -0.2403 -0.0988
  367TRP     CG 3660   4.591   4.192   8.704  0.0420 -0.5437 -0.0483
  367TRP    CD1 3661   4.576   4.199   8.836  0.2272  0.3096 -0.0672
  367TRP    HD1 3662   4.485   4.240   8.880 -0.3857 -0.4674 -0.5770
  367TRP    CD2 3663   4.725   4.167   8.676  0.0352 -0.4114 -0.2024
  367TRP    NE1 3664   4.694   4.179   8.895  0.0344 -0.3271  0.1084
  367TRP    HE1 3665   4.706   4.152   8.990  0.2909  0.8390  0.4279
  367TRP    CE2 3666   4.786   4.162   8.801 -0.0966  0.1564 -0.1114
  367TRP    CE3 3667   4.798   4.149   8.559  0.6741  0.6121  0.0195
  367TRP    HE3 3668   4.744   4.129   8.466  2.1126  2.1893 -1.2171
  367TRP    CZ2 3669   4.924   4.144   8.811 -0.1723 -0.1826  0.3220
  367TRP    HZ2 3670   4.977   4.163   8.904 -0.6991  4.4800 -0.0716
  367TRP    CZ3 3671   4.934   4.119   8.569  0.4539 -0.4608 -0.0533
  367TRP    HZ3 3672   4.992   4.078   8.487  2.7594  1.8307  0.3352
  367TRP    CH2 3673   4.995   4.121   8.694 -0.1758  0.1462  0.2534
  367TRP    HH2 3674   5.101   4.100   8.707 -0.5090 -1.6982  0.2713
  367TRP      C 3675   4.399   4.315   8.389  0.1462  0.3835 -0.2388
  367TRP      O 3676   4.447   4.255   8.293  0.2555 -0.5049  0.3659
  368ILE      N 3677   4.292   4.395   8.379 -0.0227  0.1842 -0.0259
  368ILE      H 3678   4.271   4.468   8.444 -0.7000  0.4334 -0.5130
  368ILE     CA 3679   4.198   4.387   8.267 -0.0808  0.1158  0.0279
  368ILE     CB 3680   4.065   4.459   8.295  0.0888  0.3196  0.3184
  368ILE    CG1 3681   3.995   4.380   8.406  0.3314  0.3136  0.4688
  368ILE    CG2 3682   3.979   4.467   8.169  0.5765 -0.5951 -0.0859
  368ILE     CD 3683   3.851   4.422   8.433  0.2848  0.6348 -0.2553
  368ILE      C 3684   4.258   4.427   8.132 -0.4968  0.1494 -0.1492
  368ILE      O 3685   4.256   4.349   8.038  0.0651 -0.1768  0.1025
  369GLY      N 3686   4.339   4.533   8.129  0.4606 -0.5544  0.2964
  369GLY      H 3687   4.347   4.597   8.205 -1.9187  0.4527 -0.2209
  369GLY     CA 3688   4.416   4.568   8.009 -0.3156  0.4024  0.0645
  369GLY      C 3689   4.497   4.454   7.947  0.6654  1.2244 -0.1764
  369GLY      O 3690   4.501   4.452   7.824 -0.3568  0.7122 -0.2060
  370TYR      N 3691   4.584   4.394   8.028 -0.0456  0.2863 -0.1022
  370TYR      H 3692   4.602   4.432   8.118 -1.5217 -0.7946  0.7142
  370TYR     CA 3693   4.665   4.274   8.005 -0.7608 -0.2895  0.3144
  370TYR     CB 3694   4.726   4.218   8.134 -0.5813  0.0356  0.3714
  370TYR     CG 3695   4.841   4.302   8.188 -0.3742 -0.1873  0.2785
  370TYR    CD1 3696   4.821   4.419   8.261  0.0507  0.2455 -0.2854
  370TYR    HD1 3697   4.720   4.452   8.283  0.5703  1.1847  0.8080
  370TYR    CD2 3698   4.968   4.273   8.140 -0.3026 -0.5240  0.6695
  370TYR    HD2 3699   4.990   4.186   8.077 -2.8276 -1.5616  1.0983
  370TYR    CE1 3700   4.923   4.513   8.272 -0.2148  0.5567 -0.4583
  370TYR    HE1 3701   4.901   4.600   8.334  0.0920 -1.5897  2.9548
  370TYR    CE2 3702   5.071   4.365   8.150 -0.6046 -0.1738  0.5627
  370TYR    HE2 3703   5.153   4.369   8.077 -1.8832  0.7536 -0.8868
  370TYR     CZ 3704   5.049   4.483   8.221 -0.2205  0.5278 -0.4553
  370TYR     OH 3705   5.130   4.591   8.203  0.1890  0.3289  0.1868
  370TYR     HH 3706   5.065   4.662   8.178  0.3835  0.8273  1.0554
  370TYR      C 3707   4.591   4.155   7.943 -0.3327 -0.3808 -0.0296
  370TYR      O 3708   4.625   4.104   7.836  0.0390  0.1238 -0.1551
  371VAL      N 3709   4.475   4.124   8.001 -0.1373 -0.2958  0.4064
  371VAL      H 3710   4.457   4.159   8.093 -1.5715  0.9929 -0.3116
  371VAL     CA 3711   4.380   4.022   7.956  0.1473 -0.3541 -0.0701
  371VAL     CB 3712   4.274   3.984   8.060  0.1845  0.0638  0.1228
  371VAL    CG1 3713   4.187   3.867   8.013  0.1681  0.1789 -0.1351
  371VAL    CG2 3714   4.337   3.956   8.196 -0.5762 -0.5406  0.3548
  371VAL      C 3715   4.308   4.060   7.826  0.2870 -0.0647 -0.0639
  371VAL      O 3716   4.274   3.971   7.748  0.1655 -0.1953  0.1376
  372SER      N 3717   4.285   4.189   7.807  0.1701 -0.0522  0.1613
  372SER      H 3718   4.289   4.253   7.884 -0.3157 -0.3595  0.4489
  372SER     CA 3719   4.229   4.244   7.683  0.4196  0.1910  0.1547
  372SER     CB 3720   4.144   4.369   7.708 -0.0527 -0.1335  0.2013
  372SER     OG 3721   4.222   4.485   7.742  0.4863 -0.3012 -0.4410
  372SER     HG 3722   4.161   4.559   7.768  1.5706  0.0689  1.2043
  372SER      C 3723   4.320   4.269   7.563  0.1266 -0.0246 -0.1128
  372SER      O 3724   4.277   4.274   7.448 -0.0812 -0.3735 -0.0539
  373SER      N 3725   4.447   4.285   7.597 -0.0458  0.1853  0.4304
  373SER      H 3726   4.463   4.319   7.690 -1.8449  3.0812 -0.2147
  373SER     CA 3727   4.551   4.304   7.495 -0.2663  0.2596  0.2219
  373SER     CB 3728   4.685   4.303   7.568 -0.1484  0.2120  0.0069
  373SER     OG 3729   4.788   4.332   7.474  0.7155 -0.4939  0.7191
  373SER     HG 3730   4.796   4.432   7.481  0.3303 -0.5105  1.4348
  373SER      C 3731   4.550   4.193   7.390 -0.3391  0.0700  0.4233
  373SER      O 3732   4.548   4.073   7.418  0.4589  0.0315  0.3398
  374GLY      N 3733   4.566   4.231   7.264 -0.7478  0.1638  0.3987
  374GLY      H 3734   4.585   4.328   7.247 -0.2437 -0.0060 -0.0621
  374GLY     CA 3735   4.577   4.132   7.156 -0.2323  0.2340  0.3831
  374GLY      C 3736   4.456   4.048   7.114  0.0934 -0.1736  0.2583
  374GLY      O 3737   4.442   4.013   6.996  0.1156  0.0819  0.1798
  375VAL      N 3738   4.364   4.018   7.204  0.4504 -0.6114  0.4858
  375VAL      H 3739   4.395   4.032   7.298 -0.0773 -0.0633  0.5936
  375VAL     CA 3740   4.231   3.957   7.187  0.3841 -0.3186 -0.0641
  375VAL     CB 3741   4.170   3.942   7.326  0.1452  0.5357 -0.0721
  375VAL    CG1 3742   4.023   3.898   7.326  0.4353 -0.4462 -0.4367
  375VAL    CG2 3743   4.241   3.826   7.396 -0.2020  0.0979 -0.4440
  375VAL      C 3744   4.146   4.034   7.085 -0.2665 -0.3508  0.4469
  375VAL      O 3745   4.099   3.983   6.984  0.5476 -0.4116  0.0838
  376ASN      N 3746   4.132   4.165   7.106  0.0828 -0.2702  0.1822
  376ASN      H 3747   4.139   4.192   7.202 -1.1304 -2.1845  0.8668
  376ASN     CA 3748   4.071   4.260   7.012  0.5169 -0.2610 -0.0980
  376ASN     CB 3749   4.033   4.399   7.065 -0.1736 -0.3567 -0.3327
  376ASN     CG 3750   3.941   4.377   7.185  0.1435  0.4209  0.0618
  376ASN    OD1 3751   3.818   4.370   7.180  0.1804 -0.7836  0.4946
  376ASN    ND2 3752   4.003   4.388   7.302 -0.0444 -0.5206  0.2594
  376ASN   HD21 3753   4.100   4.400   7.321 -0.4036 -0.9976  2.6314
  376ASN   HD22 3754   3.941   4.392   7.380 -0.0323 -1.6715  0.3439
  376ASN      C 3755   4.135   4.252   6.874  0.4345 -1.3725 -0.0799
  376ASN      O 3756   4.062   4.213   6.783 -0.3447 -0.1079 -0.0249
  377PRO      N 3757   4.264   4.282   6.862  0.1448 -0.0482 -0.0305
  377PRO     CA 3758   4.334   4.252   6.736  0.2198 -0.0075  0.0023
  377PRO     CB 3759   4.483   4.271   6.768  0.1557  0.6875 -0.0826
  377PRO     CG 3760   4.478   4.390   6.863 -0.3259  0.3666  0.3026
  377PRO     CD 3761   4.348   4.372   6.942 -0.3001  0.0931  0.2819
  377PRO      C 3762   4.304   4.117   6.670  0.1928  0.0025 -0.0065
  377PRO      O 3763   4.243   4.110   6.564  0.0971  0.0049  0.0484
  378LEU      N 3764   4.297   4.008   6.745  0.8457 -0.0461 -0.0067
  378LEU      H 3765   4.325   4.015   6.841  0.1977  0.7080  0.1353
  378LEU     CA 3766   4.248   3.875   6.704  0.6009  0.0825 -0.1330
  378LEU     CB 3767   4.288   3.751   6.784  0.4438  0.0609 -0.0880
  378LEU     CG 3768   4.439   3.732   6.770  0.4504  0.0408  0.0126
  378LEU    CD1 3769   4.469   3.609   6.856 -0.1532 -0.1546 -0.0499
  378LEU    CD2 3770   4.482   3.704   6.626 -0.1451  0.4925 -0.2583
  378LEU      C 3771   4.102   3.877   6.660  0.6046  0.4841 -0.1361
  378LEU      O 3772   4.069   3.819   6.557  0.3723  0.8043 -0.2436
  379VAL      N 3773   4.008   3.930   6.739  0.3653 -0.2792  0.1060
  379VAL      H 3774   4.034   3.962   6.830  0.1328  1.0306 -0.2757
  379VAL     CA 3775   3.865   3.943   6.708  0.4594  0.2036 -0.1297
  379VAL     CB 3776   3.789   3.998   6.828 -0.2018 -0.2095 -0.3530
  379VAL    CG1 3777   3.655   4.059   6.786 -0.0781  0.4872  0.2411
  379VAL    CG2 3778   3.776   3.901   6.946 -0.0969  0.2423  0.0348
  379VAL      C 3779   3.852   4.021   6.577  0.4424  0.1851 -0.1390
  379VAL      O 3780   3.804   3.960   6.481  0.5104  0.0662 -0.0971
  380TYR      N 3781   3.933   4.125   6.558 -0.2199  0.7359  0.0166
  380TYR      H 3782   3.982   4.164   6.635  1.7049 -0.8962 -0.3124
  380TYR     CA 3783   3.937   4.193   6.428 -0.6873  0.3715 -0.1907
  380TYR     CB 3784   4.040   4.306   6.424  0.2549 -0.4715 -0.0728
  380TYR     CG 3785   4.053   4.381   6.291 -0.4480 -0.2895 -0.0413
  380TYR    CD1 3786   4.143   4.335   6.196 -0.5773 -0.8388  0.0923
  380TYR    HD1 3787   4.216   4.257   6.216 -1.0668 -1.3365 -0.0542
  380TYR    CD2 3788   3.953   4.470   6.256  0.0572  0.1530 -0.3595
  380TYR    HD2 3789   3.883   4.498   6.335 -0.5448 -1.2167 -0.3760
  380TYR    CE1 3790   4.138   4.393   6.069 -0.1254  0.2078  0.5434
  380TYR    HE1 3791   4.171   4.334   5.984 -0.8207  1.3299 -0.5464
  380TYR    CE2 3792   3.949   4.533   6.131 -0.1565  0.2241 -0.3162
  380TYR    HE2 3793   3.874   4.611   6.118 -0.5817  0.2947  2.0546
  380TYR     CZ 3794   4.045   4.492   6.040 -0.3851 -0.2866 -0.3338
  380TYR     OH 3795   4.056   4.550   5.917 -0.1317  1.0320  0.2874
  380TYR     HH 3796   4.015   4.640   5.915 -0.9972  0.7262  2.0893
  380TYR      C 3797   3.979   4.096   6.317  0.0754 -0.1462  0.5397
  380TYR      O 3798   3.907   4.091   6.218 -0.9126 -0.4426  1.2589
  381THR      N 3799   4.082   4.014   6.337 -0.3215 -0.6849  0.3970
  381THR      H 3800   4.136   4.026   6.420 -1.5781 -0.3847  1.2038
  381THR     CA 3801   4.129   3.917   6.236  0.0452 -0.3532  0.2495
  381THR     CB 3802   4.269   3.871   6.280 -0.0122 -0.3890  0.3942
  381THR    OG1 3803   4.355   3.984   6.290 -1.0726  0.5216 -0.4769
  381THR    HG1 3804   4.432   3.966   6.352 -0.9941  1.9777 -0.1105
  381THR    CG2 3805   4.339   3.779   6.181 -0.5018 -0.1655 -0.1679
  381THR      C 3806   4.024   3.814   6.196 -0.2112  0.0582 -0.1371
  381THR      O 3807   3.989   3.812   6.078 -0.2834 -0.0822 -0.1129
  382LEU      N 3808   3.946   3.774   6.296  0.0441  0.0134  0.0440
  382LEU      H 3809   3.974   3.797   6.389  2.2759  0.2711 -0.6383
  382LEU     CA 3810   3.837   3.678   6.271 -0.0189  0.0493  0.1816
  382LEU     CB 3811   3.802   3.619   6.407  0.0726  0.1514  0.2494
  382LEU     CG 3812   3.897   3.514   6.464  0.4433  0.3438 -0.0109
  382LEU    CD1 3813   3.840   3.465   6.597 -0.0547  0.2520 -0.2516
  382LEU    CD2 3814   3.903   3.395   6.367  0.4102  0.4993 -0.2036
  382LEU      C 3815   3.717   3.750   6.208  0.2217  0.1649 -0.1468
  382LEU      O 3816   3.642   3.680   6.140 -0.0047  0.6973 -0.4512
  383PHE      N 3817   3.686   3.872   6.250  0.1030  0.1899 -0.3051
  383PHE      H 3818   3.727   3.912   6.332 -0.6427  2.5571 -1.0083
  383PHE     CA 3819   3.582   3.949   6.180 -0.3595 -0.3985 -0.2695
  383PHE     CB 3820   3.522   4.070   6.252  0.3089  0.1288 -0.5817
  383PHE     CG 3821   3.403   4.029   6.339  0.4719 -0.1483 -0.4888
  383PHE    CD1 3822   3.429   3.977   6.465 -0.0996  0.3781 -0.1518
  383PHE    HD1 3823   3.528   3.940   6.491  0.2899  0.6014 -1.2903
  383PHE    CD2 3824   3.274   4.061   6.300  0.1916 -0.1105  0.4428
  383PHE    HD2 3825   3.238   4.100   6.204 -1.1703  0.7055  1.2462
  383PHE    CE1 3826   3.323   3.969   6.555  0.0332  0.0760 -0.0202
  383PHE    HE1 3827   3.344   3.953   6.661 -0.4074 -1.7688 -0.1674
  383PHE    CE2 3828   3.168   4.038   6.387 -0.1825 -0.2268 -0.0410
  383PHE    HE2 3829   3.066   4.039   6.348 -1.3740 -1.3364  2.8124
  383PHE     CZ 3830   3.192   3.999   6.518 -0.0642 -0.4690 -0.1335
  383PHE     HZ 3831   3.108   3.963   6.576 -0.9237  0.7045 -0.6217
  383PHE      C 3832   3.617   3.991   6.037 -0.5635 -0.3532 -0.3060
  383PHE      O 3833   3.547   3.949   5.945 -0.8639 -0.9069  0.1732
  384ASN      N 3834   3.740   4.036   6.014 -0.1907 -1.0282  0.3275
  384ASN      H 3835   3.819   4.028   6.074  0.1445 -1.2920 -0.1427
  384ASN     CA 3836   3.784   4.075   5.879  0.2015 -0.4103  0.6285
  384ASN     CB 3837   3.889   4.186   5.886  0.1440 -0.3421  0.4251
  384ASN     CG 3838   3.969   4.226   5.762 -0.7289  0.3934  0.0886
  384ASN    OD1 3839   3.979   4.152   5.664 -0.3007  0.1035  0.3458
  384ASN    ND2 3840   4.034   4.341   5.752  0.4131 -0.2683 -0.3472
  384ASN   HD21 3841   4.043   4.402   5.831 -0.1491 -0.1417 -0.3790
  384ASN   HD22 3842   4.060   4.381   5.664 -0.4680 -1.5234 -1.1954
  384ASN      C 3843   3.822   3.947   5.803  0.1476 -0.0226 -0.0621
  384ASN      O 3844   3.926   3.889   5.832  0.0307 -0.1924  0.0190
  385LYS      N 3845   3.763   3.924   5.687  0.0025 -0.0599  0.0187
  385LYS      H 3846   3.699   3.991   5.649  0.4685 -0.5914 -1.8104
  385LYS     CA 3847   3.776   3.796   5.615 -0.2769  0.0963 -0.3163
  385LYS     CB 3848   3.664   3.799   5.511 -0.1354 -0.3352 -0.4809
  385LYS     CG 3849   3.663   3.681   5.413  0.5357 -0.5874 -0.1931
  385LYS     CD 3850   3.555   3.711   5.309  0.2103  0.0693  0.3241
  385LYS     CE 3851   3.426   3.652   5.365  0.0653  0.1147  0.0404
  385LYS     NZ 3852   3.314   3.672   5.272 -0.0197  0.0254  0.1228
  385LYS    HZ1 3853   3.229   3.652   5.321  0.7721 -0.3506  1.3745
  385LYS    HZ2 3854   3.312   3.769   5.247 -0.3434  0.0567  0.2693
  385LYS    HZ3 3855   3.322   3.622   5.186 -1.9849  1.4896 -1.0044
  385LYS      C 3856   3.914   3.792   5.550 -0.1170  0.2194  0.0103
  385LYS      O 3857   3.994   3.703   5.578  0.1550  0.3493 -0.3352
  386THR      N 3858   3.950   3.897   5.476 -0.3198 -0.1726 -0.6568
  386THR      H 3859   3.898   3.982   5.483 -2.5783 -1.5365  0.2717
  386THR     CA 3860   4.084   3.914   5.419 -0.1315  0.0293 -0.1629
  386THR     CB 3861   4.098   4.038   5.330  0.0301  0.2645  0.1879
  386THR    OG1 3862   4.057   4.148   5.411 -0.4822 -0.2136  0.5854
  386THR    HG1 3863   3.988   4.119   5.477 -0.5465 -0.2153  0.5190
  386THR    CG2 3864   4.004   4.028   5.210  0.2080 -0.5738  0.1087
  386THR      C 3865   4.200   3.918   5.519 -0.0350 -0.2249 -0.2616
  386THR      O 3866   4.309   3.871   5.489  0.0154 -0.0237 -0.4006
  387PHE      N 3867   4.188   3.972   5.640 -0.1169 -0.5103 -0.1419
  387PHE      H 3868   4.104   4.015   5.673  0.5358 -0.0506  0.9687
  387PHE     CA 3869   4.285   3.948   5.748 -0.2369  0.1182  0.1127
  387PHE     CB 3870   4.254   4.033   5.872  0.3755  0.2895  0.1492
  387PHE     CG 3871   4.348   4.152   5.893  0.8661  0.0040 -0.3785
  387PHE    CD1 3872   4.448   4.136   5.988  0.0781  0.0033  0.4611
  387PHE    HD1 3873   4.455   4.044   6.046 -0.6745 -0.1888  0.2670
  387PHE    CD2 3874   4.345   4.267   5.815 -0.3839  0.1879 -0.0779
  387PHE    HD2 3875   4.287   4.265   5.723 -0.9062 -2.2220  0.2401
  387PHE    CE1 3876   4.540   4.239   5.997 -0.1231  0.1856  0.4471
  387PHE    HE1 3877   4.608   4.231   6.082 -0.7973 -0.3511  0.9523
  387PHE    CE2 3878   4.436   4.372   5.826 -0.1815  0.0334 -0.2657
  387PHE    HE2 3879   4.421   4.467   5.775  0.3101 -0.6525 -1.7367
  387PHE     CZ 3880   4.540   4.352   5.916 -0.4195 -0.1515 -0.0280
  387PHE     HZ 3881   4.618   4.428   5.912 -2.7841  2.4288 -0.1077
  387PHE      C 3882   4.297   3.803   5.797 -0.0507  0.2906  0.5757
  387PHE      O 3883   4.404   3.743   5.785 -0.0940  0.2729  0.2874
  388ARG      N 3884   4.185   3.734   5.811 -0.1495  0.3904  0.2944
  388ARG      H 3885   4.098   3.782   5.804  0.6404  2.0162  1.1149
  388ARG     CA 3886   4.184   3.597   5.865  0.2744  0.3185  0.1217
  388ARG     CB 3887   4.039   3.559   5.896  0.4519 -1.0675 -0.6655
  388ARG     CG 3888   3.991   3.421   5.941  0.0679 -0.3464  1.2280
  388ARG     CD 3889   3.839   3.422   5.961 -0.0997  0.2515  0.0365
  388ARG     NE 3890   3.761   3.411   5.837  0.2009 -0.6951 -0.0815
  388ARG     HE 3891   3.802   3.375   5.754 -0.9728 -0.1857 -0.9078
  388ARG     CZ 3892   3.645   3.474   5.811  0.0788 -0.9182 -0.0725
  388ARG    NH1 3893   3.583   3.555   5.897  0.1865 -0.7334 -0.1681
  388ARG   HH11 3894   3.636   3.591   5.974  0.6313 -1.2882 -0.2038
  388ARG   HH12 3895   3.494   3.597   5.881  0.3221 -0.5460 -0.4411
  388ARG    NH2 3896   3.583   3.465   5.692 -0.1720 -0.6826  0.0411
  388ARG   HH21 3897   3.624   3.418   5.614  0.5163 -0.3701  0.2031
  388ARG   HH22 3898   3.499   3.518   5.680 -0.0843 -0.1173  1.6455
  388ARG      C 3899   4.247   3.501   5.764 -0.0606  0.0496  0.1671
  388ARG      O 3900   4.336   3.421   5.792  0.4525  0.4778 -0.2055
  389ASP      N 3901   4.205   3.527   5.640 -0.0096 -0.5352  0.0220
  389ASP      H 3902   4.121   3.575   5.613  1.0435  2.0481  0.9951
  389ASP     CA 3903   4.269   3.469   5.521 -0.1997 -0.1921 -0.2492
  389ASP     CB 3904   4.201   3.528   5.397 -0.0402  0.2286 -0.1401
  389ASP     CG 3905   4.201   3.428   5.281  0.1593  0.6770 -0.5277
  389ASP    OD1 3906   4.311   3.381   5.245  0.2635 -0.1070  0.7400
  389ASP    OD2 3907   4.091   3.405   5.227  0.1525 -0.0821 -0.2074
  389ASP      C 3908   4.421   3.482   5.511 -0.1892 -0.1417 -0.0501
  389ASP      O 3909   4.491   3.381   5.522  0.3864  0.3153  0.5213
  390ALA      N 3910   4.464   3.608   5.505 -0.3079 -0.1144 -0.3772
  390ALA      H 3911   4.409   3.692   5.507 -0.5209 -0.0852 -3.3252
  390ALA     CA 3912   4.605   3.645   5.490 -0.2653 -0.1922 -0.1732
  390ALA     CB 3913   4.639   3.794   5.480  0.1469 -0.2157  0.7708
  390ALA      C 3914   4.693   3.596   5.606  0.1080  0.2321 -0.2756
  390ALA      O 3915   4.774   3.507   5.584  0.3463  0.4219 -0.1700
  391PHE      N 3916   4.633   3.601   5.724  0.4109 -0.3499 -0.0970
  391PHE      H 3917   4.545   3.644   5.744 -0.5271 -1.2841 -1.9444
  391PHE     CA 3918   4.701   3.558   5.847 -0.3695 -0.1797  0.4017
  391PHE     CB 3919   4.621   3.610   5.967 -0.0109  0.4885  0.3584
  391PHE     CG 3920   4.666   3.569   6.108 -0.1737 -0.0610  0.2541
  391PHE    CD1 3921   4.730   3.661   6.190  0.8364 -0.4660 -0.0714
  391PHE    HD1 3922   4.761   3.757   6.149  2.3606 -1.0223 -0.2988
  391PHE    CD2 3923   4.625   3.446   6.159  0.0801 -0.2095  0.1046
  391PHE    HD2 3924   4.554   3.390   6.098 -1.5807  1.0435  0.8039
  391PHE    CE1 3925   4.774   3.623   6.316  0.7313 -0.1885  0.0497
  391PHE    HE1 3926   4.857   3.680   6.358  0.2404  0.1985  0.5123
  391PHE    CE2 3927   4.665   3.413   6.288  0.2136  0.3897  0.2214
  391PHE    HE2 3928   4.612   3.330   6.335  2.7209 -1.4952 -0.0851
  391PHE     CZ 3929   4.752   3.493   6.361 -0.3575  0.3085  1.0052
  391PHE     HZ 3930   4.792   3.466   6.458 -1.9438 -0.8021  1.3769
  391PHE      C 3931   4.722   3.407   5.848 -0.3776 -0.1867 -0.3827
  391PHE      O 3932   4.833   3.355   5.858 -0.0906  0.5379  0.2140
  392GLY      N 3933   4.614   3.336   5.816 -0.5042 -0.0749 -0.2063
  392GLY      H 3934   4.522   3.373   5.803 -0.9868 -1.4925 -1.0888
  392GLY     CA 3935   4.620   3.190   5.801 -0.5027 -0.0598 -0.3544
  392GLY      C 3936   4.715   3.129   5.698 -0.3889 -0.1338 -0.2070
  392GLY      O 3937   4.794   3.048   5.747 -0.1835  0.1813 -0.0166
  393ARG      N 3938   4.724   3.195   5.583 -0.6290  0.3030  0.0282
  393ARG      H 3939   4.665   3.276   5.574  0.4306  1.0293 -0.5726
  393ARG     CA 3940   4.814   3.159   5.473 -0.2752 -0.0664  0.4363
  393ARG     CB 3941   4.783   3.254   5.357  1.1862 -0.3644 -0.2123
  393ARG     CG 3942   4.840   3.196   5.227  0.4414 -0.5015 -0.4821
  393ARG     CD 3943   4.796   3.270   5.100 -0.0376  0.3877  0.1935
  393ARG     NE 3944   4.854   3.200   4.985  0.4109 -0.0327  0.6671
  393ARG     HE 3945   4.943   3.236   4.956 -0.1876 -0.2196 -1.6213
  393ARG     CZ 3946   4.805   3.096   4.917  0.1356  0.5951 -0.1185
  393ARG    NH1 3947   4.692   3.028   4.937  0.6505 -0.1040  0.4975
  393ARG   HH11 3948   4.638   3.050   5.019 -1.5957  0.9474 -1.1490
  393ARG   HH12 3949   4.662   2.951   4.880 -1.8917  1.9011 -1.1360
  393ARG    NH2 3950   4.892   3.025   4.843 -0.1231  0.2247 -0.0737
  393ARG   HH21 3951   4.986   3.059   4.836 -0.4793  1.5595  1.1107
  393ARG   HH22 3952   4.867   2.935   4.808 -1.6060 -0.1333  1.7582
  393ARG      C 3953   4.961   3.171   5.513 -0.4030 -0.0048  0.8984
  393ARG      O 3954   5.042   3.079   5.510 -0.4058  0.0047  0.2192
  394TYR      N 3955   4.998   3.292   5.555  0.0904  0.1826 -0.0233
  394TYR      H 3956   4.919   3.351   5.572 -0.6927 -0.9697  0.4871
  394TYR     CA 3957   5.136   3.335   5.581  0.1874 -0.0868 -0.0904
  394TYR     CB 3958   5.132   3.488   5.588  0.3179 -0.0894  0.0397
  394TYR     CG 3959   5.150   3.550   5.449  0.5736 -0.2554 -0.0000
  394TYR    CD1 3960   5.038   3.584   5.375  0.6612  0.8303  0.3564
  394TYR    HD1 3961   4.946   3.563   5.428  0.7618  1.3850  0.7638
  394TYR    CD2 3962   5.273   3.593   5.401  0.3196  0.7598  0.2515
  394TYR    HD2 3963   5.368   3.570   5.451  0.0564 -0.1759  0.3313
  394TYR    CE1 3964   5.031   3.658   5.257 -0.0596  0.1728 -0.0147
  394TYR    HE1 3965   4.936   3.700   5.225  0.6224  2.0590  0.3517
  394TYR    CE2 3966   5.275   3.667   5.283  0.2198 -0.1345 -0.3143
  394TYR    HE2 3967   5.371   3.706   5.250  0.5430 -1.4710 -1.0509
  394TYR     CZ 3968   5.158   3.691   5.212  0.0604 -0.4743 -0.1715
  394TYR     OH 3969   5.165   3.752   5.091 -0.1083 -0.1438 -0.0177
  394TYR     HH 3970   5.076   3.794   5.071 -0.0983  0.1281  0.5061
  394TYR      C 3971   5.213   3.283   5.703 -0.1773 -0.3351  0.0355
  394TYR      O 3972   5.328   3.248   5.680 -0.1711 -0.1418 -0.2355
  395ILE      N 3973   5.149   3.271   5.819  0.0005 -0.2806  0.1393
  395ILE      H 3974   5.050   3.285   5.824  0.0382  0.2957 -0.4945
  395ILE     CA 3975   5.220   3.233   5.941 -0.0926 -0.0819  0.2560
  395ILE     CB 3976   5.129   3.250   6.062 -0.2569  0.1882  0.0961
  395ILE    CG1 3977   5.072   3.392   6.065 -0.1128  0.2454  0.0877
  395ILE    CG2 3978   5.195   3.217   6.196 -0.0324 -0.1801 -0.1045
  395ILE     CD 3979   5.166   3.503   6.113  0.2848  0.0650 -0.2644
  395ILE      C 3980   5.278   3.092   5.927 -0.0548 -0.0219 -0.1999
  395ILE      O 3981   5.213   2.987   5.930  0.4097 -0.3056  0.0911
  396THR      N 3982   5.410   3.086   5.934 -0.0604  0.0366 -0.0333
  396THR      H 3983   5.462   3.160   5.977 -1.9297  1.4241 -0.0203
  396THR     CA 3984   5.485   2.961   5.916 -0.2952 -0.0440 -0.4579
  396THR     CB 3985   5.475   2.877   5.788  0.3788 -0.6271 -0.1347
  396THR    OG1 3986   5.480   2.949   5.665  0.1818 -0.0084  0.2147
  396THR    HG1 3987   5.393   2.998   5.661  0.2791  0.4469  2.5665
  396THR    CG2 3988   5.359   2.777   5.791 -0.1169 -0.0558 -0.1733
  396THR      C 3989   5.636   2.978   5.928 -0.2785 -0.3208 -0.2735
  396THR      O 3990   5.684   3.090   5.918  0.1271 -0.4859 -0.2150
  397CYS      N 3991   5.694   2.870   5.980  0.2810 -0.0738 -0.3719
  397CYS      H 3992   5.638   2.791   6.007 -1.2400  0.3827 -1.9907
  397CYS     CA 3993   5.839   2.857   6.001  0.3341  0.4403 -0.4299
  397CYS     CB 3994   5.885   2.909   6.138  0.1946 -0.1101 -0.1719
  397CYS     SG 3995   6.063   2.949   6.135  0.2163 -0.1884  0.0441
  397CYS     HG 3996   6.064   3.068   6.074  0.0573 -0.8826 -1.3506
  397CYS      C 3997   5.887   2.713   5.981  0.0808  0.2476  0.3250
  397CYS      O 3998   5.999   2.697   5.935 -0.2874 -0.8460 -0.2054
  398ASN      N 3999   5.815   2.616   6.037  0.7193 -0.0581  0.6292
  398ASN      H 4000   5.728   2.641   6.080 -0.2715 -0.4319 -1.0543
  398ASN     CA 4001   5.846   2.473   6.043  0.0444 -0.2351  0.1251
  398ASN     CB 4002   5.742   2.394   6.124 -0.0591 -0.0773  0.1456
  398ASN     CG 4003   5.811   2.270   6.181  0.5484  0.0871 -0.2098
  398ASN    OD1 4004   5.928   2.259   6.217  0.2668 -0.3844  0.6000
  398ASN    ND2 4005   5.737   2.160   6.193 -0.1284  0.5372 -0.1612
  398ASN   HD21 4006   5.639   2.162   6.173 -0.1725  0.5465  0.0544
  398ASN   HD22 4007   5.780   2.074   6.220 -0.9933 -0.1864 -1.0192
  398ASN      C 4008   5.862   2.412   5.904  0.1573 -0.4718  0.2401
  398ASN      O 4009   5.969   2.369   5.863  0.2204 -0.1403  0.0536
  399TYR      N 4010   5.751   2.389   5.833  0.2893  0.2028 -0.2006
  399TYR      H 4011   5.665   2.379   5.882 -0.4636  2.0407 -1.0747
  399TYR     CA 4012   5.761   2.348   5.692  0.7130  0.0551 -0.1317
  399TYR     CB 4013   5.677   2.222   5.669  0.4416  0.1510  0.3056
  399TYR     CG 4014   5.731   2.107   5.755 -0.1374 -0.4148 -0.0795
  399TYR    CD1 4015   5.830   2.024   5.706  0.0202 -0.3050  0.0532
  399TYR    HD1 4016   5.842   2.029   5.598  1.0045  0.8380  0.1897
  399TYR    CD2 4017   5.677   2.079   5.880  0.1401 -0.2446  0.0808
  399TYR    HD2 4018   5.601   2.147   5.919 -0.3375 -0.7285  0.0022
  399TYR    CE1 4019   5.861   1.905   5.772  0.4827 -0.1431  0.1355
  399TYR    HE1 4020   5.911   1.826   5.716  1.6102  0.4985  0.2035
  399TYR    CE2 4021   5.718   1.967   5.950  0.8297  0.3468  0.6316
  399TYR    HE2 4022   5.680   1.962   6.051 -0.4108  1.7539  0.2668
  399TYR     CZ 4023   5.807   1.874   5.896 -0.1143 -0.1416 -0.1189
  399TYR     OH 4024   5.830   1.750   5.948  0.1316 -0.1156 -0.1637
  399TYR     HH 4025   5.760   1.729   6.016 -0.5054 -0.3033 -0.8658
  399TYR      C 4026   5.721   2.453   5.588  0.6656  0.5786  0.4032
  399TYR      O 4027   5.618   2.518   5.600  0.0821 -0.2279 -0.1199
  400ARG      N 4028   5.817   2.472   5.497  0.8034 -0.0512  0.4072
  400ARG      H 4029   5.897   2.413   5.488  0.7342 -0.1765  0.5969
  400ARG     CA 4030   5.798   2.552   5.375  0.5733 -0.4557  0.1768
  400ARG     CB 4031   5.844   2.697   5.386 -0.0040 -0.3246  0.9238
  400ARG     CG 4032   5.744   2.787   5.459 -0.6812 -0.2004 -0.1334
  400ARG     CD 4033   5.791   2.932   5.465  0.0263 -0.4304 -0.0345
  400ARG     NE 4034   5.691   3.016   5.532  0.2872  0.2151 -0.4404
  400ARG     HE 4035   5.600   2.976   5.539  0.3862 -0.1391 -1.0864
  400ARG     CZ 4036   5.703   3.146   5.562 -0.1605  0.0775  0.3621
  400ARG    NH1 4037   5.816   3.217   5.545 -0.0339 -0.0934  0.4875
  400ARG   HH11 4038   5.883   3.165   5.492 -0.5877 -0.3308 -0.0002
  400ARG   HH12 4039   5.846   3.303   5.585  0.6330 -0.9918  2.0516
  400ARG    NH2 4040   5.598   3.212   5.612  0.1786  0.9638 -0.0647
  400ARG   HH21 4041   5.508   3.171   5.627 -0.3771  2.0833 -0.2647
  400ARG   HH22 4042   5.610   3.311   5.622 -2.3133  1.1013  3.8081
  400ARG      C 4043   5.865   2.493   5.250  0.0285  0.2467 -0.4594
  400ARG     O1 4044   5.865   2.554   5.141 -0.1973  0.1344 -0.5228
  400ARG     O2 4045   5.912   2.377   5.257 -0.6144  0.0319  0.5257
 11074DYC   OAD 4046   4.852   5.073   8.863  0.0367  0.4617 -0.5186
 11074DYC   CAP 4047   4.887   5.020   8.755  0.1130  0.3919 -0.4583
 11074DYC   NAY 4048   4.990   4.929   8.735 -0.2077 -0.1286  0.2544
 11074DYC   CAK 4049   5.057   4.872   8.851 -0.3666 -0.1802  0.3210
 11074DYC  HAK2 4050   5.067   4.955   8.926  2.2350 -0.8239  0.7958
 11074DYC  HAK1 4051   5.164   4.846   8.822 -1.0093 -1.0812 -1.3774
 11074DYC   CAB 4052   4.998   4.748   8.916 -0.1232 -0.3307  0.2588
 11074DYC  HAB3 4053   5.063   4.722   9.002  0.9935  1.6050  0.0710
 11074DYC  HAB2 4054   4.893   4.762   8.953 -0.6874  0.7497 -1.5876
 11074DYC  HAB1 4055   4.999   4.665   8.840  1.9666 -0.3115  0.2122
 11074DYC   CAJ 4056   5.034   4.887   8.605 -0.7042  0.3002 -0.0521
 11074DYC  HAJ2 4057   5.136   4.841   8.620 -1.0340 -0.5635 -0.4075
 11074DYC  HAJ1 4058   5.047   4.982   8.544 -1.5218 -0.1163 -0.8975
 11074DYC   CAA 4059   4.954   4.779   8.534  0.5767 -0.7733  0.1143
 11074DYC  HAA3 4060   4.865   4.825   8.484 -0.5105  0.2409  2.7795
 11074DYC  HAA2 4061   5.018   4.738   8.452  0.3020  0.1644 -0.5763
 11074DYC  HAA1 4062   4.929   4.695   8.604 -1.2828  1.1864  1.9413
 11074DYC   NAN 4063   4.814   5.054   8.639 -0.2629 -0.3060 -0.4259
 11074DYC   HAN 4064   4.861   5.042   8.551  0.7075 -0.8883  0.1596
 11074DYC   CAV 4065   4.691   5.130   8.632 -0.1049 -0.0401 -0.2841
 11074DYC   HAV 4066   4.630   5.091   8.720 -0.2472 -1.8497 -1.1485
 11074DYC   CAM 4067   4.602   5.093   8.509 -0.4092  0.3134 -0.1729
 11074DYC  HAM2 4068   4.615   4.983   8.486  0.8025  0.5913 -0.8712
 11074DYC  HAM1 4069   4.493   5.114   8.532 -0.2671  1.1393 -0.2037
 11074DYC   NAX 4070   4.644   5.172   8.390 -0.2375  0.2992 -0.1221
 11074DYC   HAX 4071   4.739   5.140   8.365 -0.1115  1.1110 -0.7568
 11074DYC   CAW 4072   4.641   5.323   8.409 -0.0782  0.2908 -0.0336
 11074DYC   HAW 4073   4.532   5.353   8.403 -0.4218 -0.5984  1.3477
 11074DYC   CAQ 4074   4.690   5.365   8.547 -0.4625 -0.2595  0.2685
 11074DYC   CAS 4075   4.680   5.508   8.570 -0.2677 -0.2471  0.2731
 11074DYC   CAU 4076   4.687   5.586   8.455 -0.5293 -0.5185  0.0731
 11074DYC   CAT 4077   4.666   5.727   8.442  0.1118 -0.4464 -0.1626
 11074DYC   NAO 4078   4.682   5.766   8.308  0.3739  0.4409  0.1226
 11074DYC   HAO 4079   4.687   5.858   8.272 -0.5219  0.4448 -0.0111
 11074DYC   CAI 4080   4.701   5.648   8.235 -0.4161  0.2193  0.2736
 11074DYC   HAI 4081   4.719   5.652   8.128  1.5857 -2.8419  0.3767
 11074DYC   CAR 4082   4.706   5.539   8.321  0.6161  0.0663  0.0217
 11074DYC   CAL 4083   4.717   5.395   8.293  0.1106  0.0449 -0.0643
 11074DYC  HAL2 4084   4.824   5.364   8.278  0.3019  0.3710  0.6415
 11074DYC  HAL1 4085   4.669   5.365   8.196 -0.4870  1.9114 -0.3795
 11074DYC   CAH 4086   4.658   5.796   8.564  0.0461 -0.8735  0.0753
 11074DYC   HAH 4087   4.667   5.904   8.569 -1.0947 -0.7929  0.9850
 11074DYC   CAF 4088   4.657   5.723   8.682 -0.1064 -0.0988  0.5605
 11074DYC   HAF 4089   4.658   5.778   8.778 -1.1779  1.7499 -0.4364
 11074DYC   CAG 4090   4.667   5.582   8.687 -0.0663 -0.1102  0.2098
 11074DYC   HAG 4091   4.656   5.529   8.782 -0.5650 -0.2633  0.0692
 11074DYC   CAE 4092   4.709   5.278   8.648 -0.0691 -0.1100  0.3233
 11074DYC   HAE 4093   4.716   5.323   8.748 -1.8489  0.2124  0.3489
 11074DYC   CAC 4094   4.549   5.132   8.284 -0.3564 -0.4677  0.2696
 11074DYC  HAC3 4095   4.515   5.027   8.301 -0.3513 -0.3791  0.8429
 11074DYC  HAC2 4096   4.457   5.196   8.286 -1.4604 -1.9572 -0.7531
 11074DYC  HAC1 4097   4.600   5.142   8.185 -0.1249  0.2679  0.4574
 1108POPC   CN1 4098   2.245   8.285   9.561 -0.0215  0.2832 -0.2917
 1108POPC   CN2 4099   2.324   8.142   9.735 -0.0232  0.0542 -0.3938
 1108POPC   CN3 4100   2.372   8.377   9.745 -0.8356  0.6539  0.1498
 1108POPC   NTM 4101   2.273   8.276   9.705 -0.0660  0.0598 -0.2970
 1108POPC    CA 4102   2.154   8.310   9.785  0.0841  0.4087 -0.2182
 1108POPC    CB 4103   2.035   8.214   9.776  0.0046  0.5129 -0.2784
 1108POPC    OA 4104   1.952   8.218   9.660 -0.1719  0.1303 -0.1701
 1108POPC     P 4105   1.822   8.124   9.667 -0.0252 -0.0392  0.2775
 1108POPC    OB 4106   1.733   8.198   9.759 -0.3499  0.0455 -0.1043
 1108POPC    OC 4107   1.873   7.991   9.709  0.1516 -0.1188 -0.1809
 1108POPC    OD 4108   1.767   8.138   9.516  0.2508  0.1415  0.1927
 1108POPC    CC 4109   1.824   8.047   9.422  0.0008 -0.5386  0.6936
 1108POPC    CD 4110   1.745   8.040   9.291  0.1104  0.1826  0.5878
 1108POPC    OE 4111   1.775   7.938   9.196 -0.7065  0.2598  0.2389
 1108POPC   C1A 4112   1.732   7.815   9.224 -0.3685  0.0606 -0.1104
 1108POPC    OF 4113   1.660   7.792   9.321 -0.1687  0.1945  0.0730
 1108POPC   C1B 4114   1.764   7.725   9.112 -0.3968 -0.0395 -0.0383
 1108POPC   C1C 4115   1.648   7.711   9.013 -0.1853  0.6724 -0.3884
 1108POPC   C1D 4116   1.695   7.609   8.910 -0.5931  0.8217 -0.7254
 1108POPC   C1E 4117   1.574   7.529   8.863 -0.3889  0.0281  0.0736
 1108POPC   C1F 4118   1.607   7.418   8.762  0.0310 -0.1988  0.4586
 1108POPC   C1G 4119   1.474   7.375   8.700  0.2158 -0.2266  0.0807
 1108POPC   C1H 4120   1.521   7.253   8.621  0.1341 -0.1108 -0.1516
 1108POPC   C1I 4121   1.411   7.190   8.536  0.1743 -0.3695 -0.0119
 1108POPC   C1J 4122   1.395   7.207   8.405 -0.1039  0.3988  0.1204
 1108POPC   C1K 4123   1.498   7.283   8.320 -0.0437  0.0019 -0.1603
 1108POPC   C1L 4124   1.425   7.342   8.199 -0.3515  0.0244  0.0369
 1108POPC   C1M 4125   1.379   7.486   8.225 -0.4408  0.1037 -0.5423
 1108POPC   C1N 4126   1.496   7.573   8.269 -0.3147 -0.1802 -0.3112
 1108POPC   C1O 4127   1.441   7.703   8.329 -0.1801 -0.3241  0.1273
 1108POPC   C1P 4128   1.352   7.686   8.453  0.4846  0.0131  0.6568
 1108POPC   C1Q 4129   1.281   7.820   8.467  0.3875  0.0421 -0.0778
 1108POPC   C1R 4130   1.232   7.824   8.611  0.0664 -0.5489 -0.1679
 1108POPC    CE 4131   1.738   8.181   9.232  0.2429  0.1443  0.4794
 1108POPC    OG 4132   1.860   8.254   9.221  0.3491 -0.0984  0.0241
 1108POPC   C2A 4133   1.850   8.382   9.187 -0.1404 -0.1566 -0.0547
 1108POPC    OH 4134   1.755   8.455   9.211 -0.0007  0.0274 -0.0576
 1108POPC   C2B 4135   1.978   8.431   9.129  0.0920 -0.1693  0.4466
 1108POPC   C2C 4136   1.971   8.437   8.977 -0.6436  0.0518  0.4839
 1108POPC   C2D 4137   2.049   8.555   8.919 -0.4937 -0.3518 -0.1541
 1108POPC   C2E 4138   2.018   8.695   8.973 -0.1328 -0.2655 -0.1653
 1108POPC   C2F 4139   2.041   8.797   8.862  0.6419 -0.4885 -0.2181
 1108POPC   C2G 4140   1.926   8.845   8.773  0.6217  0.1662  0.1505
 1108POPC   C2H 4141   1.948   8.953   8.666  0.7295  0.2253  0.2339
 1108POPC   C2I 4142   1.853   8.949   8.546  0.0999  0.5621  0.7167
 1108POPC   C2J 4143   1.889   9.060   8.447 -0.1278  0.3185  0.3592
 1108POPC   C2K 4144   1.849   9.035   8.302 -0.0882  0.3828  0.3375
 1108POPC   C2L 4145   1.697   9.024   8.286 -0.0260 -0.2693  0.1351
 1108POPC   C2M 4146   1.655   9.029   8.139 -0.0979  0.4051  0.1735
 1108POPC   C2N 4147   1.505   9.062   8.145 -0.0848  0.4746  0.1186
 1108POPC   C2O 4148   1.436   9.065   8.008  0.5569  0.2212 -0.2160
 1108POPC   C2P 4149   1.456   9.203   7.945  0.0805  0.3987  0.0135
 1109POPC   CN1 4150   0.451   0.934   5.678 -0.1200 -0.1757 -0.5003
 1109POPC   CN2 4151   0.317   1.136   5.645 -0.6395 -0.2186  0.0719
 1109POPC   CN3 4152   0.359   0.995   5.470  0.1968 -0.3693 -0.0231
 1109POPC   NTM 4153   0.423   1.049   5.592 -0.3443  0.1690  0.0240
 1109POPC    CA 4154   0.546   1.113   5.544 -0.4174  0.2373 -0.0752
 1109POPC    CB 4155   0.624   1.198   5.645 -0.1104 -0.2807  0.1322
 1109POPC    OA 4156   0.675   1.123   5.755 -0.4332 -0.0044  0.4742
 1109POPC     P 4157   0.767   1.200   5.862  0.0650 -0.0718  0.1006
 1109POPC    OB 4158   0.899   1.221   5.797 -0.1968  0.3659 -0.3031
 1109POPC    OC 4159   0.690   1.315   5.915  0.6330  0.2632  0.2127
 1109POPC    OD 4160   0.764   1.081   5.969  0.1101 -0.2295 -0.0730
 1109POPC    CC 4161   0.642   1.073   6.044  0.0983  0.2965 -0.0342
 1109POPC    CD 4162   0.620   0.951   6.133 -0.3642  0.2076 -0.2622
 1109POPC    OE 4163   0.489   0.931   6.185 -0.1541 -0.4528  0.0304
 1109POPC   C1A 4164   0.394   0.867   6.117 -0.2449 -0.0425 -0.2339
 1109POPC    OF 4165   0.420   0.823   6.005 -0.4145 -0.4547 -0.1140
 1109POPC   C1B 4166   0.260   0.844   6.175 -0.2749 -0.1786 -0.3563
 1109POPC   C1C 4167   0.258   0.741   6.289 -0.4578  0.0331 -0.1690
 1109POPC   C1D 4168   0.310   0.804   6.419 -0.0603  0.0792 -0.3487
 1109POPC   C1E 4169   0.289   0.713   6.541  0.1679 -0.0175 -0.3801
 1109POPC   C1F 4170   0.324   0.780   6.674  0.6900 -0.6953 -0.1707
 1109POPC   C1G 4171   0.269   0.681   6.776 -0.1458 -0.1099 -0.0419
 1109POPC   C1H 4172   0.336   0.721   6.908  0.4540 -0.3162 -0.2803
 1109POPC   C1I 4173   0.266   0.830   6.991  0.5453 -0.3195 -0.1987
 1109POPC   C1J 4174   0.297   0.836   7.120  0.0654  0.0311 -0.0997
 1109POPC   C1K 4175   0.379   0.730   7.192 -0.1072 -0.0422 -0.0100
 1109POPC   C1L 4176   0.423   0.773   7.333 -0.1381 -0.3245  0.0881
 1109POPC   C1M 4177   0.306   0.750   7.429  0.1155 -0.6372  0.3202
 1109POPC   C1N 4178   0.298   0.849   7.545  0.0404 -0.2243 -0.0366
 1109POPC   C1O 4179   0.411   0.837   7.646 -0.0594 -0.0270  0.0994
 1109POPC   C1P 4180   0.418   0.937   7.762  0.2977 -0.0659  0.1132
 1109POPC   C1Q 4181   0.534   0.912   7.858  0.1614 -0.6842  0.1206
 1109POPC   C1R 4182   0.659   0.953   7.779  0.0001  0.1800  0.3078
 1109POPC    CE 4183   0.732   0.956   6.238 -0.6441  0.5968  0.0187
 1109POPC    OG 4184   0.735   0.836   6.316  0.1791  0.3745 -0.3476
 1109POPC   C2A 4185   0.832   0.821   6.405 -0.1737  0.2992  0.0278
 1109POPC    OH 4186   0.933   0.891   6.408  0.0499 -0.0180 -0.0381
 1109POPC   C2B 4187   0.787   0.709   6.490  0.2663 -0.0135 -0.1451
 1109POPC   C2C 4188   0.808   0.739   6.639  0.6164 -0.1345 -0.1705
 1109POPC   C2D 4189   0.716   0.662   6.733  0.3811 -0.0161 -0.3029
 1109POPC   C2E 4190   0.761   0.516   6.724  0.1521 -0.0768 -0.4798
 1109POPC   C2F 4191   0.702   0.427   6.834  0.2292 -0.1103 -0.4649
 1109POPC   C2G 4192   0.763   0.463   6.969 -0.0825  0.1020 -0.3783
 1109POPC   C2H 4193   0.675   0.407   7.081  0.3671 -0.1326 -0.1390
 1109POPC   C2I 4194   0.740   0.433   7.217  0.1360  0.1535 -0.0830
 1109POPC   C2J 4195   0.849   0.331   7.249 -0.2705 -0.2315  0.0924
 1109POPC   C2K 4196   0.952   0.362   7.358 -0.2016  0.4701 -0.1665
 1109POPC   C2L 4197   1.057   0.470   7.328 -0.3982  0.6634 -0.1611
 1109POPC   C2M 4198   1.116   0.486   7.188  0.1504  0.0103 -0.0100
 1109POPC   C2N 4199   1.186   0.621   7.183 -0.6364  0.4360  0.2726
 1109POPC   C2O 4200   1.222   0.660   7.039 -0.3799  0.3072  0.2998
 1109POPC   C2P 4201   1.102   0.664   6.944 -0.3054  0.6539  0.2178
 1110POPC   CN1 4202   1.798   1.026  10.017 -0.6828 -0.2334  1.0006
 1110POPC   CN2 4203   1.714   1.252  10.050  0.1074 -0.3460 -0.1467
 1110POPC   CN3 4204   1.936   1.218  10.001  0.2683 -0.1815 -0.0316
 1110POPC   NTM 4205   1.802   1.165   9.971  0.3257 -0.4979  0.2570
 1110POPC    CA 4206   1.802   1.190   9.826  0.4518  0.0215  0.3436
 1110POPC    CB 4207   1.690   1.124   9.745  0.6753 -0.0314  0.0751
 1110POPC    OA 4208   1.721   0.986   9.724 -0.4844 -0.3082  0.1050
 1110POPC     P 4209   1.580   0.914   9.695 -0.6010 -0.0032 -0.0914
 1110POPC    OB 4210   1.519   0.961   9.569 -0.0882  0.0214 -0.3315
 1110POPC    OC 4211   1.521   0.928   9.830 -0.1587  1.1098 -0.0051
 1110POPC    OD 4212   1.640   0.766   9.676 -0.6781 -0.0226 -0.1873
 1110POPC    CC 4213   1.687   0.737   9.545  0.4919  0.5519  0.0894
 1110POPC    CD 4214   1.767   0.607   9.536 -0.3826  0.0482 -0.6187
 1110POPC    OE 4215   1.825   0.569   9.412 -0.2919 -0.4615 -0.4235
 1110POPC   C1A 4216   1.937   0.497   9.404  0.0593  0.0210  0.0837
 1110POPC    OF 4217   1.987   0.473   9.514  0.2792  0.4601  0.0778
 1110POPC   C1B 4218   1.979   0.448   9.271  0.0984  0.0810  0.0741
 1110POPC   C1C 4219   1.863   0.393   9.188  0.4409 -0.6597  0.0783
 1110POPC   C1D 4220   1.917   0.343   9.054  0.6247 -0.4062  0.0581
 1110POPC   C1E 4221   1.794   0.302   8.972  0.3417  0.3188  0.1115
 1110POPC   C1F 4222   1.832   0.243   8.836 -0.1754 -0.5982  0.3588
 1110POPC   C1G 4223   1.704   0.230   8.754 -0.0697  0.3158  0.0390
 1110POPC   C1H 4224   1.734   0.183   8.612 -0.7851 -0.4939  0.1455
 1110POPC   C1I 4225   1.609   0.124   8.548 -0.6112 -0.0684 -0.5937
 1110POPC   C1J 4226   1.611   0.103   8.416 -0.5951  0.2353 -0.6425
 1110POPC   C1K 4227   1.726   0.152   8.328 -0.2694  0.1166 -0.2892
 1110POPC   C1L 4228   1.699   0.123   8.180 -0.1512 -0.6905 -0.1550
 1110POPC   C1M 4229   1.820   0.161   8.094 -0.3053  0.2185  0.0254
 1110POPC   C1N 4230   1.765   0.164   7.951 -0.1564 -0.1252 -0.0407
 1110POPC   C1O 4231   1.847   0.221   7.835 -0.3551  0.6382  0.1852
 1110POPC   C1P 4232   1.792   0.201   7.694  0.4681 -0.0262 -0.0487
 1110POPC   C1Q 4233   1.749   0.056   7.666 -0.1133  0.1268  0.0481
 1110POPC   C1R 4234   1.753   0.016   7.519 -0.0102  0.9970 -0.1952
 1110POPC    CE 4235   1.667   0.498   9.578  0.3992 -0.3912  0.1331
 1110POPC    OG 4236   1.541   0.483   9.512  0.3918 -0.4181  0.1541
 1110POPC   C2A 4237   1.531   0.374   9.436 -0.2343  0.1846 -0.6432
 1110POPC    OH 4238   1.620   0.290   9.428  0.3083  0.6751  0.1578
 1110POPC   C2B 4239   1.399   0.368   9.370 -0.8628 -0.3324  0.6143
 1110POPC   C2C 4240   1.425   0.363   9.219 -0.2105 -0.5208  0.7311
 1110POPC   C2D 4241   1.289   0.355   9.149 -0.1441 -0.8915  0.6391
 1110POPC   C2E 4242   1.284   0.244   9.044 -0.4690 -0.3655  0.0948
 1110POPC   C2F 4243   1.364   0.280   8.918 -0.0995 -0.0099  0.4241
 1110POPC   C2G 4244   1.307   0.385   8.822  0.3976  0.0186  0.1565
 1110POPC   C2H 4245   1.176   0.331   8.764  0.5000 -0.1489  0.0820
 1110POPC   C2I 4246   1.175   0.223   8.656  0.2588  0.0175 -0.0831
 1110POPC   C2J 4247   1.264   0.254   8.535  0.4202  0.4845  0.1552
 1110POPC   C2K 4248   1.183   0.342   8.440  0.0798 -0.3837 -0.3631
 1110POPC   C2L 4249   1.276   0.420   8.347  0.6313 -0.0662  0.4487
 1110POPC   C2M 4250   1.337   0.322   8.247  0.2331  0.2225 -0.0824
 1110POPC   C2N 4251   1.221   0.280   8.156  0.3581 -0.3072 -0.0038
 1110POPC   C2O 4252   1.259   0.200   8.031 -0.1736 -0.1691 -0.2560
 1110POPC   C2P 4253   1.367   0.274   7.953 -0.0247  0.3516  0.4272
 1111POPC   CN1 4254   8.506   3.547   5.398  0.2507 -0.1712  0.0627
 1111POPC   CN2 4255   8.553   3.341   5.308  0.0917 -0.8767 -0.0041
 1111POPC   CN3 4256   8.345   3.367   5.426  0.1450 -0.0072  0.0136
 1111POPC   NTM 4257   8.487   3.403   5.424  0.1967 -0.2271 -0.2869
 1111POPC    CA 4258   8.563   3.362   5.543 -0.1466 -0.3840 -0.1184
 1111POPC    CB 4259   8.555   3.455   5.664 -0.3675 -0.1982 -0.2744
 1111POPC    OA 4260   8.429   3.455   5.732 -0.4055  0.2778 -0.3457
 1111POPC     P 4261   8.457   3.552   5.858  0.3448  0.1157 -0.3783
 1111POPC    OB 4262   8.504   3.678   5.796 -0.1021  0.5921  0.2313
 1111POPC    OC 4263   8.337   3.551   5.945  0.2713  0.3928 -0.4739
 1111POPC    OD 4264   8.577   3.490   5.945 -0.3041  0.0741  0.5091
 1111POPC    CC 4265   8.528   3.380   6.022 -0.3527 -0.1926  0.1003
 1111POPC    CD 4266   8.627   3.268   6.055  0.0499  0.1269 -0.0265
 1111POPC    OE 4267   8.560   3.150   6.098  0.8074 -0.1506  0.4065
 1111POPC   C1A 4268   8.613   3.027   6.096  0.1012 -0.4555  0.2153
 1111POPC    OF 4269   8.722   3.007   6.043 -0.1913 -0.4400 -0.4021
 1111POPC   C1B 4270   8.525   2.927   6.161 -0.7172  0.2175  0.1755
 1111POPC   C1C 4271   8.512   2.900   6.311  0.5008  0.0888  0.2714
 1111POPC   C1D 4272   8.440   3.011   6.388 -0.0187  0.2371 -0.4172
 1111POPC   C1E 4273   8.380   2.942   6.510  0.1338  0.5652 -0.1551
 1111POPC   C1F 4274   8.478   2.966   6.626  0.2220 -0.3297 -0.0352
 1111POPC   C1G 4275   8.411   2.914   6.754 -0.3123  0.0176 -0.1714
 1111POPC   C1H 4276   8.504   2.897   6.874 -0.3507 -0.4936 -0.2137
 1111POPC   C1I 4277   8.549   2.757   6.915 -0.1256 -0.4918 -0.4538
 1111POPC   C1J 4278   8.627   2.738   7.021  0.0910  0.2880 -0.4670
 1111POPC   C1K 4279   8.664   2.845   7.124 -0.2209  0.2895 -0.3567
 1111POPC   C1L 4280   8.659   2.771   7.257 -0.2424 -0.1564 -0.6032
 1111POPC   C1M 4281   8.717   2.840   7.381 -0.5493 -0.1826 -0.4448
 1111POPC   C1N 4282   8.616   2.949   7.419 -0.0986  0.1037 -0.0531
 1111POPC   C1O 4283   8.652   3.032   7.542 -0.3634  0.2729 -0.0885
 1111POPC   C1P 4284   8.609   3.177   7.520  0.2250  0.3755 -0.5846
 1111POPC   C1Q 4285   8.600   3.250   7.654  0.3935 -0.2834 -0.2131
 1111POPC   C1R 4286   8.614   3.399   7.626 -0.8451 -0.1074  0.0551
 1111POPC    CE 4287   8.729   3.318   6.158  0.0472 -0.8313  0.4492
 1111POPC    OG 4288   8.687   3.362   6.287  0.0726  0.1231  0.1411
 1111POPC   C2A 4289   8.775   3.441   6.349  0.4368 -0.2752  0.1324
 1111POPC    OH 4290   8.885   3.473   6.304  0.4332  0.3944  0.5968
 1111POPC   C2B 4291   8.739   3.469   6.489  0.1259 -0.1061  0.0193
 1111POPC   C2C 4292   8.795   3.365   6.587  0.2888  0.1677  0.2171
 1111POPC   C2D 4293   8.730   3.381   6.724 -0.0573 -0.1042  0.0847
 1111POPC   C2E 4294   8.771   3.270   6.821  0.4723  0.3121  0.3431
 1111POPC   C2F 4295   8.699   3.261   6.955 -0.4236  0.3230 -0.1295
 1111POPC   C2G 4296   8.721   3.389   7.036 -0.2734  0.2104  0.0084
 1111POPC   C2H 4297   8.643   3.385   7.167  0.3003  0.2437  0.3562
 1111POPC   C2I 4298   8.670   3.517   7.240 -0.0425  0.5167 -0.0043
 1111POPC   C2J 4299   8.549   3.574   7.315 -0.0642  0.3087  0.1223
 1111POPC   C2K 4300   8.447   3.651   7.232  0.1191 -0.2736 -0.6504
 1111POPC   C2L 4301   8.503   3.790   7.203 -0.2432 -0.1506 -0.7699
 1111POPC   C2M 4302   8.397   3.897   7.176 -0.5304 -0.1915  0.1688
 1111POPC   C2N 4303   8.328   3.881   7.041  0.1004 -0.1810 -0.1548
 1111POPC   C2O 4304   8.433   3.880   6.929 -0.0402  0.2858 -0.2964
 1111POPC   C2P 4305   8.364   3.815   6.809 -0.1316  0.0890 -0.1392
 1112POPC   CN1 4306   2.596   9.491   9.230 -0.9859 -1.0187  0.0551
 1112POPC   CN2 4307   2.508   9.701   9.181  0.0399 -0.1505  0.2782
 1112POPC   CN3 4308   2.379   9.513   9.152 -0.0520 -0.6695  0.0811
 1112POPC   NTM 4309   2.475   9.573   9.246 -0.3946 -0.1334  0.0937
 1112POPC    CA 4310   2.441   9.596   9.387  0.0301  0.0051  0.1750
 1112POPC    CB 4311   2.362   9.476   9.441 -0.2132  0.0338 -0.1149
 1112POPC    OA 4312   2.438   9.357   9.460 -0.1523  0.0756 -0.0934
 1112POPC     P 4313   2.365   9.233   9.533  0.0033 -0.0599 -0.1673
 1112POPC    OB 4314   2.246   9.203   9.451 -0.0904  0.8882 -0.3887
 1112POPC    OC 4315   2.352   9.286   9.671  0.0810 -0.5396  0.0249
 1112POPC    OD 4316   2.458   9.102   9.537 -0.2090 -0.2162 -0.3669
 1112POPC    CC 4317   2.495   9.037   9.415  0.6193  0.5794 -0.5456
 1112POPC    CD 4318   2.629   8.966   9.399  0.2705 -0.2913  0.3505
 1112POPC    OE 4319   2.674   8.976   9.264 -0.0436 -0.2099  0.2521
 1112POPC   C1A 4320   2.804   8.979   9.234 -0.1066  0.5286  0.0362
 1112POPC    OF 4321   2.892   8.984   9.320  0.2524 -0.2431 -0.2836
 1112POPC   C1B 4322   2.824   8.978   9.088  0.4662 -0.5245  0.1162
 1112POPC   C1C 4323   2.850   9.115   9.026  0.3656 -0.5040  0.1197
 1112POPC   C1D 4324   2.829   9.109   8.874  0.2336 -0.1103  0.1214
 1112POPC   C1E 4325   2.896   9.228   8.806 -0.0300 -0.0219  0.0140
 1112POPC   C1F 4326   2.855   9.240   8.659 -0.4014 -0.1530  0.1058
 1112POPC   C1G 4327   2.705   9.266   8.654 -0.4182 -0.2394  0.1518
 1112POPC   C1H 4328   2.659   9.298   8.511 -0.2615  0.1143  0.1795
 1112POPC   C1I 4329   2.644   9.169   8.430  0.4808  0.1209  0.0221
 1112POPC   C1J 4330   2.553   9.165   8.333  0.1552  0.1543  0.3217
 1112POPC   C1K 4331   2.449   9.271   8.299  0.3545  0.1704 -0.2523
 1112POPC   C1L 4332   2.303   9.225   8.313  0.3193  0.3423 -0.0409
 1112POPC   C1M 4333   2.262   9.210   8.459  0.1775 -0.1243 -0.1266
 1112POPC   C1N 4334   2.262   9.323   8.563  0.2473 -0.0787 -0.1771
 1112POPC   C1O 4335   2.194   9.263   8.686 -0.6438  0.1380 -0.5539
 1112POPC   C1P 4336   2.204   9.352   8.810 -0.0974 -0.3139 -0.2660
 1112POPC   C1Q 4337   2.154   9.278   8.934  0.1050  0.7906  0.4852
 1112POPC   C1R 4338   2.003   9.259   8.924  0.2880 -0.7399  0.3697
 1112POPC    CE 4339   2.616   8.836   9.480 -0.6924  0.0661  0.7872
 1112POPC    OG 4340   2.527   8.756   9.402 -0.1204  0.4899 -0.3220
 1112POPC   C2A 4341   2.476   8.642   9.449  0.4240  0.1861 -0.4570
 1112POPC    OH 4342   2.515   8.598   9.557 -0.0580 -0.2893 -0.4766
 1112POPC   C2B 4343   2.371   8.576   9.369  0.0665 -0.1881  0.3148
 1112POPC   C2C 4344   2.442   8.470   9.285  0.2551  0.0017  0.2325
 1112POPC   C2D 4345   2.345   8.410   9.184  0.1699  0.0173  0.3050
 1112POPC   C2E 4346   2.414   8.292   9.114  0.0398 -0.0441  0.2775
 1112POPC   C2F 4347   2.510   8.316   8.997  0.2271 -0.4631  0.3443
 1112POPC   C2G 4348   2.446   8.339   8.860 -0.4479 -0.4109  0.6653
 1112POPC   C2H 4349   2.363   8.227   8.797 -0.3810 -0.0162 -0.1365
 1112POPC   C2I 4350   2.326   8.276   8.657 -0.2430  0.6146  0.0442
 1112POPC   C2J 4351   2.229   8.171   8.601  0.5587 -0.1708  0.1007
 1112POPC   C2K 4352   2.211   8.163   8.450 -0.3561  0.1994  0.1836
 1112POPC   C2L 4353   2.206   8.293   8.370 -0.5642  0.0550 -0.0411
 1112POPC   C2M 4354   2.217   8.280   8.218 -0.0618  0.2721 -0.0248
 1112POPC   C2N 4355   2.353   8.228   8.174 -0.1017  0.0905  0.0695
 1112POPC   C2O 4356   2.346   8.180   8.029 -0.3367  0.3425 -0.0025
 1112POPC   C2P 4357   2.488   8.185   7.973 -0.1726  0.1830  0.3943
 1113POPC   CN1 4358   8.825   1.625   5.774 -1.2064  0.1545  0.3558
 1113POPC   CN2 4359   8.613   1.515   5.739 -0.4510  0.3633 -0.3379
 1113POPC   CN3 4360   8.760   1.434   5.907  0.1766  0.7405 -0.1566
 1113POPC   NTM 4361   8.755   1.496   5.774 -0.4594 -0.2740 -0.6241
 1113POPC    CA 4362   8.825   1.406   5.683 -0.2539 -0.0525 -0.6859
 1113POPC    CB 4363   8.814   1.253   5.677  0.2539 -0.1310  0.2085
 1113POPC    OA 4364   8.685   1.193   5.674  0.3293 -0.2736 -0.6527
 1113POPC     P 4365   8.683   1.039   5.719 -0.0584 -0.0984 -0.0569
 1113POPC    OB 4366   8.741   0.998   5.590  0.3859  0.5956 -0.0825
 1113POPC    OC 4367   8.752   1.036   5.851  0.1712 -0.6964 -0.1874
 1113POPC    OD 4368   8.523   1.020   5.721 -0.0787  0.0827 -0.0567
 1113POPC    CC 4369   8.474   1.071   5.845  0.3276  0.3636 -0.0087
 1113POPC    CD 4370   8.324   1.047   5.863  0.3649 -0.0528 -0.2467
 1113POPC    OE 4371   8.261   1.117   5.970  0.2545 -0.2463 -0.1850
 1113POPC   C1A 4372   8.133   1.153   5.968  0.3962  0.2721 -0.1011
 1113POPC    OF 4373   8.070   1.131   5.865 -0.5094  0.7278  0.3383
 1113POPC   C1B 4374   8.096   1.219   6.096 -0.0146  0.1383 -0.1499
 1113POPC   C1C 4375   7.951   1.268   6.093  0.2285  0.8778 -0.0340
 1113POPC   C1D 4376   7.899   1.304   6.232 -0.1313  0.1640  0.0232
 1113POPC   C1E 4377   7.747   1.326   6.223 -0.1302  0.1005 -0.1473
 1113POPC   C1F 4378   7.691   1.358   6.361 -0.3779  0.3579 -0.3082
 1113POPC   C1G 4379   7.744   1.255   6.461 -0.3889  0.1053 -0.5602
 1113POPC   C1H 4380   7.757   1.306   6.605  0.1020 -0.0311 -0.5559
 1113POPC   C1I 4381   7.895   1.360   6.643 -0.1173 -0.0961  0.3484
 1113POPC   C1J 4382   7.917   1.381   6.773  0.1921 -0.5235  0.3702
 1113POPC   C1K 4383   7.819   1.310   6.866 -0.1550  0.2651  0.6179
 1113POPC   C1L 4384   7.844   1.354   7.010 -0.1546 -0.0772  0.7252
 1113POPC   C1M 4385   7.740   1.295   7.105 -0.0773 -0.8314  0.3407
 1113POPC   C1N 4386   7.785   1.360   7.235 -0.2612 -0.2956  0.1388
 1113POPC   C1O 4387   7.671   1.332   7.333 -0.4730  0.3128  0.0714
 1113POPC   C1P 4388   7.536   1.399   7.305 -0.2083  0.6854 -0.3135
 1113POPC   C1Q 4389   7.430   1.337   7.395  0.6322 -0.3234 -0.0031
 1113POPC   C1R 4390   7.387   1.440   7.500 -0.0474 -0.3924 -0.2102
 1113POPC    CE 4391   8.306   0.895   5.860  0.2022 -0.0391  0.0739
 1113POPC    OG 4392   8.364   0.824   5.970 -0.0752 -0.2265  0.1012
 1113POPC   C2A 4393   8.364   0.692   5.977  0.0692 -0.2545 -0.4340
 1113POPC    OH 4394   8.350   0.615   5.881 -0.6030 -0.0638 -0.4946
 1113POPC   C2B 4395   8.412   0.648   6.109  0.3628  0.7249 -0.2090
 1113POPC   C2C 4396   8.308   0.625   6.219  0.8175 -0.1579  0.0498
 1113POPC   C2D 4397   8.367   0.568   6.349  0.3201 -0.1465  0.2809
 1113POPC   C2E 4398   8.255   0.552   6.453  0.2242 -0.3291  0.1491
 1113POPC   C2F 4399   8.314   0.516   6.589  0.4055 -0.8542 -0.0626
 1113POPC   C2G 4400   8.199   0.549   6.685  0.3801 -0.4213 -0.2400
 1113POPC   C2H 4401   8.218   0.526   6.835  0.2779  0.1659 -0.1361
 1113POPC   C2I 4402   8.326   0.617   6.893  0.4946 -0.1842  0.0140
 1113POPC   C2J 4403   8.327   0.620   7.046 -0.1416 -0.5574  0.0304
 1113POPC   C2K 4404   8.362   0.488   7.115  0.6610 -0.4456 -0.1428
 1113POPC   C2L 4405   8.340   0.507   7.265  0.5171 -0.1583 -0.1994
 1113POPC   C2M 4406   8.199   0.490   7.322  0.2877  0.5607 -0.5389
 1113POPC   C2N 4407   8.195   0.542   7.466  0.5028 -0.2474 -0.2353
 1113POPC   C2O 4408   8.054   0.543   7.525  0.4450 -0.1774 -0.3726
 1113POPC   C2P 4409   7.973   0.666   7.485 -0.0946 -0.1228  0.8255
 1114POPC   CN1 4410   2.457   1.305   9.635 -0.0745  0.6597  0.6255
 1114POPC   CN2 4411   2.512   1.089   9.730 -0.2889  0.0230 -0.4211
 1114POPC   CN3 4412   2.395   1.254   9.853 -0.8960  0.1730  0.1673
 1114POPC   NTM 4413   2.410   1.194   9.719 -0.0519  0.3174  0.1950
 1114POPC    CA 4414   2.283   1.130   9.685  0.4107 -0.6873  0.3062
 1114POPC    CB 4415   2.154   1.210   9.664  0.6577 -0.2075  0.6033
 1114POPC    OA 4416   2.140   1.279   9.540 -0.0504 -0.2452  0.6559
 1114POPC     P 4417   1.993   1.345   9.532 -0.0485 -0.3019  0.1049
 1114POPC    OB 4418   1.999   1.447   9.426 -0.3197 -0.5419 -0.1437
 1114POPC    OC 4419   1.948   1.382   9.668 -0.0711 -0.2956  0.0962
 1114POPC    OD 4420   1.918   1.210   9.487 -0.9364  0.0841  0.4047
 1114POPC    CC 4421   1.887   1.200   9.348  0.3898 -0.8679  0.1543
 1114POPC    CD 4422   1.783   1.092   9.318  0.0166 -0.4587 -0.0460
 1114POPC    OE 4423   1.806   1.011   9.203 -0.5642  0.1284 -0.5832
 1114POPC   C1A 4424   1.894   0.911   9.205 -0.2267  0.4328  0.0880
 1114POPC    OF 4425   1.951   0.880   9.309 -0.1033  0.2949 -0.0202
 1114POPC   C1B 4426   1.904   0.833   9.079 -0.0162  0.0820  0.3181
 1114POPC   C1C 4427   2.028   0.876   9.001 -0.2057 -0.0932 -0.0809
 1114POPC   C1D 4428   2.050   1.023   8.961 -0.0582 -0.1066 -0.0501
 1114POPC   C1E 4429   1.941   1.087   8.874  0.0323  0.0523 -0.0462
 1114POPC   C1F 4430   1.928   1.050   8.727 -0.0557 -0.0210 -0.0209
 1114POPC   C1G 4431   1.876   1.170   8.646 -0.1719  0.1187  0.2609
 1114POPC   C1H 4432   1.879   1.129   8.499 -0.5047  0.0587  0.2694
 1114POPC   C1I 4433   1.757   1.049   8.454 -0.2423 -0.1098 -0.1512
 1114POPC   C1J 4434   1.701   1.041   8.333  0.1693  0.2179 -0.3680
 1114POPC   C1K 4435   1.779   1.109   8.221  0.3387 -0.0987 -0.4432
 1114POPC   C1L 4436   1.725   1.051   8.090 -0.4287  0.3586 -0.3375
 1114POPC   C1M 4437   1.819   1.061   7.969  0.3375 -0.1601  0.2065
 1114POPC   C1N 4438   1.804   1.203   7.914  0.4039 -0.1071  0.3253
 1114POPC   C1O 4439   1.895   1.232   7.795  0.0585  0.1080  0.1122
 1114POPC   C1P 4440   1.837   1.346   7.712  0.4735  0.5842  0.4682
 1114POPC   C1Q 4441   1.939   1.374   7.602  0.0227  0.5419  0.0317
 1114POPC   C1R 4442   1.884   1.485   7.512 -0.0760  0.0062 -0.5750
 1114POPC    CE 4443   1.643   1.153   9.329 -0.0586 -0.5915 -0.2686
 1114POPC    OG 4444   1.633   1.262   9.237 -0.1700 -0.2759  0.1168
 1114POPC   C2A 4445   1.510   1.307   9.213 -0.0713  0.1466  0.3941
 1114POPC    OH 4446   1.435   1.312   9.310  0.0903 -0.2417  0.5411
 1114POPC   C2B 4447   1.509   1.396   9.095  0.1922 -0.1410  0.1701
 1114POPC   C2C 4448   1.471   1.319   8.968 -0.3620  0.1441  0.1567
 1114POPC   C2D 4449   1.489   1.389   8.833  0.2255 -0.7740 -0.2481
 1114POPC   C2E 4450   1.420   1.315   8.718 -0.4261  0.0541 -0.3951
 1114POPC   C2F 4451   1.465   1.353   8.577  0.2612  0.4643 -0.0748
 1114POPC   C2G 4452   1.372   1.301   8.467  0.0654  0.1801  0.2232
 1114POPC   C2H 4453   1.403   1.349   8.325 -0.4976  0.1731  0.0921
 1114POPC   C2I 4454   1.365   1.276   8.196 -0.1576 -0.0513  0.1165
 1114POPC   C2J 4455   1.405   1.352   8.070 -0.2108 -0.1412  0.0441
 1114POPC   C2K 4456   1.346   1.291   7.944 -0.4511 -0.1188  0.1455
 1114POPC   C2L 4457   1.408   1.155   7.913 -0.4388 -0.0962  0.0702
 1114POPC   C2M 4458   1.353   1.090   7.785 -0.1534 -0.1006 -0.0509
 1114POPC   C2N 4459   1.420   0.957   7.748 -0.2780 -0.3759  0.6789
 1114POPC   C2O 4460   1.568   0.948   7.710 -0.3346 -0.5024  0.4844
 1114POPC   C2P 4461   1.592   0.812   7.645  0.2758 -0.1656 -0.0083
 1115POPC   CN1 4462   0.264   3.064   6.372  0.2918  0.7100  0.5443
 1115POPC   CN2 4463   0.244   3.262   6.258  0.2536 -0.0566 -0.0400
 1115POPC   CN3 4464   0.082   3.212   6.427  0.5481 -0.2832  0.3126
 1115POPC   NTM 4465   0.162   3.155   6.318  0.0497  0.0047 -0.2073
 1115POPC    CA 4466   0.081   3.097   6.211  0.2173 -0.5127 -0.0569
 1115POPC    CB 4467   0.023   2.956   6.226 -0.3895 -0.2403  0.1903
 1115POPC    OA 4468   0.111   2.845   6.246  0.1025  0.2008  0.4991
 1115POPC     P 4469   0.045   2.704   6.286  0.3325  0.0168  0.2349
 1115POPC    OB 4470  -0.076   2.702   6.201  0.2382 -0.0947  0.3702
 1115POPC    OC 4471   0.148   2.601   6.265  0.6983  0.4122  0.0820
 1115POPC    OD 4472  -0.012   2.733   6.434  0.3854  0.5269  0.1564
 1115POPC    CC 4473   0.098   2.715   6.524  0.3968  0.6049  0.1570
 1115POPC    CD 4474   0.065   2.773   6.662 -0.0935 -0.4116  0.4762
 1115POPC    OE 4475   0.175   2.797   6.751  0.1468  0.0024  0.0734
 1115POPC   C1A 4476   0.238   2.914   6.750  0.1624 -0.0099 -0.4631
 1115POPC    OF 4477   0.221   3.003   6.667  0.3716  0.2777 -0.1945
 1115POPC   C1B 4478   0.339   2.916   6.858  0.2809  0.4281 -0.5810
 1115POPC   C1C 4479   0.324   3.028   6.961 -0.6645 -0.5461  0.3698
 1115POPC   C1D 4480   0.382   2.992   7.097 -0.0647  0.0774  0.2832
 1115POPC   C1E 4481   0.349   3.101   7.199 -0.6560  0.1969 -0.0335
 1115POPC   C1F 4482   0.369   3.046   7.340 -0.2662 -0.0247 -0.1757
 1115POPC   C1G 4483   0.371   3.173   7.426  0.2387 -0.2483  0.1482
 1115POPC   C1H 4484   0.389   3.121   7.569 -0.2268 -0.5949  0.0845
 1115POPC   C1I 4485   0.416   3.236   7.667 -0.1742 -0.4333 -0.1179
 1115POPC   C1J 4486   0.369   3.232   7.791 -0.3647  0.0330 -0.1758
 1115POPC   C1K 4487   0.271   3.134   7.856  0.1069  0.0223  0.5361
 1115POPC   C1L 4488   0.221   3.187   7.990 -0.0184 -0.1128  0.5441
 1115POPC   C1M 4489   0.083   3.125   8.016 -0.0960 -0.0299  0.3308
 1115POPC   C1N 4490   0.039   3.193   8.146 -0.2107  0.5978 -0.0293
 1115POPC   C1O 4491  -0.093   3.137   8.199 -0.1883  0.1308 -0.4573
 1115POPC   C1P 4492  -0.097   3.195   8.341 -0.2418 -0.7054 -0.1082
 1115POPC   C1Q 4493  -0.238   3.189   8.400 -0.1506 -0.0218  0.1857
 1115POPC   C1R 4494  -0.288   3.047   8.427  0.0156 -0.0973  0.0982
 1115POPC    CE 4495  -0.033   2.678   6.731 -0.8508  0.2040  0.2573
 1115POPC    OG 4496  -0.009   2.539   6.709  0.0549  0.3872  0.0290
 1115POPC   C2A 4497  -0.116   2.461   6.694  0.1468  0.3070 -0.2160
 1115POPC    OH 4498  -0.217   2.503   6.639 -0.3463 -0.6296 -0.0453
 1115POPC   C2B 4499  -0.071   2.319   6.697 -0.1372  0.2168 -0.1582
 1115POPC   C2C 4500  -0.081   2.258   6.836 -0.1357  0.1320 -0.1957
 1115POPC   C2D 4501  -0.017   2.119   6.845  0.0880  0.2590  0.1859
 1115POPC   C2E 4502  -0.054   2.039   6.970  0.5729  0.0693  0.2110
 1115POPC   C2F 4503   0.069   1.999   7.052  0.3513 -0.5304  0.2536
 1115POPC   C2G 4504   0.023   1.961   7.193 -0.5576  0.0246  0.1159
 1115POPC   C2H 4505  -0.054   1.829   7.190  0.0920 -0.3665  0.4915
 1115POPC   C2I 4506  -0.146   1.805   7.310 -0.5982  0.2816  0.0985
 1115POPC   C2J 4507  -0.148   1.657   7.347  0.1735  0.0942 -0.5963
 1115POPC   C2K 4508  -0.263   1.600   7.263 -0.4656  0.7712 -0.1928
 1115POPC   C2L 4509  -0.392   1.633   7.338 -0.3890  0.1032  0.2449
 1115POPC   C2M 4510  -0.516   1.562   7.285 -0.1002 -0.0027 -0.3000
 1115POPC   C2N 4511  -0.642   1.569   7.372  0.0370 -0.1306 -0.0921
 1115POPC   C2O 4512  -0.635   1.521   7.517 -0.4911 -0.5054 -0.1894
 1115POPC   C2P 4513  -0.730   1.604   7.603  0.1113  0.1303 -0.1255
 1116POPC   CN1 4514   9.597   1.340  10.142  0.0760  0.3076  0.2137
 1116POPC   CN2 4515   9.376   1.285  10.092  0.3010  0.4340 -0.4085
 1116POPC   CN3 4516   9.505   1.402   9.935 -0.0425  0.3824 -0.0939
 1116POPC   NTM 4517   9.511   1.292  10.033  0.4343  0.3958 -0.1085
 1116POPC    CA 4518   9.547   1.160   9.980 -0.0030  0.3275 -0.2369
 1116POPC    CB 4519   9.479   1.110   9.852 -0.4375 -0.7254  0.3922
 1116POPC    OA 4520   9.338   1.103   9.828 -0.4792  0.4906  0.2125
 1116POPC     P 4521   9.305   1.073   9.673  0.0848  0.0942  0.1666
 1116POPC    OB 4522   9.161   1.082   9.642  0.0887 -0.8206 -0.1582
 1116POPC    OC 4523   9.379   0.948   9.643 -0.5406 -0.2033 -0.1365
 1116POPC    OD 4524   9.384   1.196   9.605 -0.1740  0.3537  0.3316
 1116POPC    CC 4525   9.292   1.289   9.548 -0.1561  0.3225  0.2519
 1116POPC    CD 4526   9.351   1.412   9.479 -0.0870 -0.0198 -0.3096
 1116POPC    OE 4527   9.245   1.498   9.435 -0.2788 -0.1492 -0.1029
 1116POPC   C1A 4528   9.280   1.610   9.371 -0.7343  0.0960  0.0691
 1116POPC    OF 4529   9.387   1.665   9.397 -0.6349  0.0627 -0.2706
 1116POPC   C1B 4530   9.161   1.666   9.303 -0.7250  0.0783  0.0375
 1116POPC   C1C 4531   9.158   1.593   9.169  0.4916  0.0317  0.0186
 1116POPC   C1D 4532   9.056   1.660   9.076  0.0351  0.1945  0.6295
 1116POPC   C1E 4533   9.088   1.642   8.927  0.0855  0.5367  0.5970
 1116POPC   C1F 4534   8.987   1.711   8.836  0.0096  0.3514  0.5405
 1116POPC   C1G 4535   8.845   1.656   8.850 -0.1507  0.4965 -0.4146
 1116POPC   C1H 4536   8.743   1.679   8.739 -0.6674  0.3267  0.0210
 1116POPC   C1I 4537   8.617   1.596   8.764 -0.4974 -0.0654 -0.4232
 1116POPC   C1J 4538   8.555   1.534   8.664 -0.1662 -0.3297 -0.4698
 1116POPC   C1K 4539   8.610   1.555   8.523  0.4116  0.1884 -0.1708
 1116POPC   C1L 4540   8.553   1.457   8.420  0.0940 -0.0640  0.2427
 1116POPC   C1M 4541   8.585   1.505   8.279 -0.5953  0.1134  0.1407
 1116POPC   C1N 4542   8.520   1.420   8.170  0.0184 -0.1248 -0.0431
 1116POPC   C1O 4543   8.580   1.454   8.033 -0.0380 -0.1030 -0.0620
 1116POPC   C1P 4544   8.528   1.351   7.933  0.2622 -0.0791 -0.2432
 1116POPC   C1Q 4545   8.578   1.401   7.797  0.0622  0.2515 -0.1970
 1116POPC   C1R 4546   8.731   1.405   7.795  0.0709  0.2351  0.2789
 1116POPC    CE 4547   9.445   1.359   9.371 -0.1820  0.2346 -0.5195
 1116POPC    OG 4548   9.399   1.282   9.259 -0.3103  0.2787 -0.4981
 1116POPC   C2A 4549   9.479   1.284   9.153  0.6614 -0.3756  0.1970
 1116POPC    OH 4550   9.592   1.332   9.148  0.2457  0.5371 -0.6285
 1116POPC   C2B 4551   9.408   1.218   9.041 -0.1116  0.7987 -0.0212
 1116POPC   C2C 4552   9.415   1.298   8.911  0.4179  0.8409  0.0338
 1116POPC   C2D 4553   9.390   1.215   8.784  0.0876  0.4776  0.3333
 1116POPC   C2E 4554   9.432   1.296   8.661 -0.3233  0.0196 -0.1103
 1116POPC   C2F 4555   9.427   1.206   8.537  0.6862 -0.1359 -0.0463
 1116POPC   C2G 4556   9.549   1.210   8.445  0.5772  0.0215 -0.1862
 1116POPC   C2H 4557   9.530   1.157   8.303  0.2252  0.2796 -0.2376
 1116POPC   C2I 4558   9.474   1.015   8.295 -0.2510  0.4328  0.3607
 1116POPC   C2J 4559   9.436   0.966   8.156  0.1979 -0.0787  0.4115
 1116POPC   C2K 4560   9.420   0.814   8.152 -0.2015 -0.0276 -0.2966
 1116POPC   C2L 4561   9.384   0.772   8.010 -0.4257 -0.2263 -0.1807
 1116POPC   C2M 4562   9.418   0.626   7.977 -0.3710 -0.2028 -0.2263
 1116POPC   C2N 4563   9.335   0.516   8.042 -0.5650  0.1115  0.0642
 1116POPC   C2O 4564   9.219   0.469   7.955 -0.0294  0.1620 -0.6882
 1116POPC   C2P 4565   9.251   0.386   7.831  0.4463 -0.1502 -0.3571
 1117POPC   CN1 4566   8.178   3.995   5.907 -0.2750  0.0546 -0.3420
 1117POPC   CN2 4567   7.981   4.018   6.040 -0.6214  0.0345 -0.7168
 1117POPC   CN3 4568   8.084   3.801   6.017  0.5029 -0.5425 -0.5539
 1117POPC   NTM 4569   8.053   3.928   5.949  0.0556 -0.2810  0.1168
 1117POPC    CA 4570   7.968   3.886   5.837 -0.0119 -0.1550  0.1206
 1117POPC    CB 4571   7.836   3.957   5.805  0.2202  0.3557  0.2800
 1117POPC    OA 4572   7.833   4.087   5.747  0.1278  0.2109 -0.0393
 1117POPC     P 4573   7.700   4.103   5.658 -0.1539 -0.2024  0.3067
 1117POPC    OB 4574   7.711   4.228   5.579 -0.1020 -0.2370  0.2598
 1117POPC    OC 4575   7.696   3.983   5.572 -0.8560  0.1193 -0.1170
 1117POPC    OD 4576   7.578   4.099   5.764 -0.8005 -0.0010 -0.4190
 1117POPC    CC 4577   7.580   4.230   5.822  0.9596 -0.4455  0.5981
 1117POPC    CD 4578   7.504   4.231   5.955  0.0150  0.1782  0.0681
 1117POPC    OE 4579   7.442   4.355   5.988 -0.2091  0.1638 -0.2967
 1117POPC   C1A 4580   7.333   4.402   5.929 -0.3340 -0.0094 -0.2028
 1117POPC    OF 4581   7.278   4.351   5.832 -0.0231 -0.2346 -0.2608
 1117POPC   C1B 4582   7.290   4.529   5.992 -0.4735 -0.1179 -0.0771
 1117POPC   C1C 4583   7.176   4.521   6.093 -0.3526 -0.2198  0.0515
 1117POPC   C1D 4584   7.138   4.658   6.149  0.2582  0.0525 -0.2036
 1117POPC   C1E 4585   7.019   4.637   6.242  0.2641 -0.3069 -0.2788
 1117POPC   C1F 4586   6.982   4.771   6.306 -0.2813 -0.2896 -0.6143
 1117POPC   C1G 4587   6.835   4.790   6.343  0.0986  0.7477  0.4455
 1117POPC   C1H 4588   6.808   4.728   6.480  0.2536 -0.2092  0.0495
 1117POPC   C1I 4589   6.664   4.755   6.526  0.1028 -0.7082 -0.1157
 1117POPC   C1J 4590   6.600   4.667   6.602 -0.5810  0.2577  0.4416
 1117POPC   C1K 4591   6.662   4.533   6.641 -0.0166  0.4724  0.3048
 1117POPC   C1L 4592   6.661   4.514   6.793 -0.3777 -0.3897  0.2043
 1117POPC   C1M 4593   6.711   4.386   6.860 -0.6720 -0.6299 -0.0308
 1117POPC   C1N 4594   6.720   4.411   7.011 -0.0127  0.0447 -0.1720
 1117POPC   C1O 4595   6.740   4.277   7.084 -0.1659  0.2380  0.2260
 1117POPC   C1P 4596   6.746   4.306   7.234 -0.0800  0.1640  0.2365
 1117POPC   C1Q 4597   6.728   4.180   7.319  0.1214 -0.1198 -0.1347
 1117POPC   C1R 4598   6.754   4.198   7.469  0.1961 -0.5435 -0.0966
 1117POPC    CE 4599   7.594   4.160   6.057 -0.2164 -0.0880  0.0893
 1117POPC    OG 4600   7.541   4.130   6.186  0.2281 -0.2789  0.2326
 1117POPC   C2A 4601   7.615   4.062   6.273  0.1353 -0.0280  0.5066
 1117POPC    OH 4602   7.729   4.029   6.245 -0.0163 -0.1618  0.0485
 1117POPC   C2B 4603   7.547   4.060   6.405 -0.7115 -0.2186  0.0767
 1117POPC   C2C 4604   7.605   4.172   6.491  0.0582 -0.4048 -0.1912
 1117POPC   C2D 4605   7.567   4.159   6.639  0.3585 -0.5351 -0.1238
 1117POPC   C2E 4606   7.661   4.247   6.721  0.9446 -0.7024 -0.6058
 1117POPC   C2F 4607   7.613   4.242   6.866  0.0557  0.5445 -0.8361
 1117POPC   C2G 4608   7.489   4.331   6.880 -0.2564  0.0165 -0.1400
 1117POPC   C2H 4609   7.431   4.323   7.021 -0.3361  0.0201 -0.1722
 1117POPC   C2I 4610   7.334   4.438   7.047 -0.1499  0.3017 -0.7018
 1117POPC   C2J 4611   7.413   4.570   7.052 -0.0021  0.1986 -0.2544
 1117POPC   C2K 4612   7.488   4.572   7.185  0.0666  0.0286 -0.2895
 1117POPC   C2L 4613   7.569   4.702   7.196  0.1237 -0.0185 -0.1463
 1117POPC   C2M 4614   7.480   4.820   7.235  0.1107 -0.1257  0.1461
 1117POPC   C2N 4615   7.463   4.850   7.385  0.1211 -0.5622  0.2357
 1117POPC   C2O 4616   7.364   4.959   7.425  0.7162 -0.2375  0.8343
 1117POPC   C2P 4617   7.223   4.905   7.448  0.4964  0.1225  0.3411
 1118POPC   CN1 4618   8.250   2.645   9.605 -0.0899 -0.2981  0.1332
 1118POPC   CN2 4619   8.092   2.695   9.446 -0.0902  0.1247  0.1964
 1118POPC   CN3 4620   8.069   2.498   9.579  0.0653 -0.0623  0.1052
 1118POPC   NTM 4621   8.104   2.641   9.582 -0.0989 -0.0224  0.1383
 1118POPC    CA 4622   8.032   2.726   9.678 -0.0487  0.4442 -0.2401
 1118POPC    CB 4623   7.882   2.734   9.647 -0.1409  0.3532  0.1861
 1118POPC    OA 4624   7.803   2.615   9.650 -0.0356  0.2596 -0.6753
 1118POPC     P 4625   7.651   2.661   9.622 -0.1849  0.2671  0.1199
 1118POPC    OB 4626   7.661   2.750   9.503  0.7424  0.1890  0.1315
 1118POPC    OC 4627   7.588   2.698   9.750  0.1312  0.2028  0.2952
 1118POPC    OD 4628   7.599   2.515   9.579 -0.1137  0.2430  0.1154
 1118POPC    CC 4629   7.647   2.444   9.464  0.1003 -0.1891  0.4666
 1118POPC    CD 4630   7.583   2.307   9.441  0.4716 -0.2394 -0.2646
 1118POPC    OE 4631   7.660   2.230   9.348  0.3126 -0.6344 -0.0693
 1118POPC   C1A 4632   7.778   2.181   9.386  0.2989 -0.4400  0.2202
 1118POPC    OF 4633   7.825   2.198   9.499 -0.1879 -0.8043  0.4802
 1118POPC   C1B 4634   7.851   2.112   9.278 -0.6336 -0.0876 -0.6505
 1118POPC   C1C 4635   8.003   2.131   9.275 -0.6472  0.0422 -0.5036
 1118POPC   C1D 4636   8.082   2.124   9.144  0.4212  0.2296  0.1216
 1118POPC   C1E 4637   8.231   2.155   9.153  0.5816 -0.6180  0.4516
 1118POPC   C1F 4638   8.297   2.178   9.017  0.0223 -1.1119  0.0922
 1118POPC   C1G 4639   8.419   2.266   9.046 -0.4042 -0.5025  0.0335
 1118POPC   C1H 4640   8.480   2.290   8.908 -0.0759  0.6269  0.3616
 1118POPC   C1I 4641   8.593   2.393   8.913  0.3150  0.2421 -0.3852
 1118POPC   C1J 4642   8.601   2.494   8.827 -0.1067  0.0202 -0.6855
 1118POPC   C1K 4643   8.477   2.514   8.739 -0.1608 -0.1323 -0.6453
 1118POPC   C1L 4644   8.470   2.653   8.676 -0.0058  0.1556 -0.0408
 1118POPC   C1M 4645   8.489   2.776   8.765  0.2920 -0.0655  0.2004
 1118POPC   C1N 4646   8.426   2.893   8.690  0.1278 -0.0504  0.3629
 1118POPC   C1O 4647   8.273   2.896   8.690  0.1343  0.6200  0.2109
 1118POPC   C1P 4648   8.212   2.999   8.595  0.1643 -0.1237 -0.6214
 1118POPC   C1Q 4649   8.069   2.959   8.556  0.0442 -0.9512  0.6140
 1118POPC   C1R 4650   7.976   2.977   8.676 -0.6089 -0.1027 -0.0026
 1118POPC    CE 4651   7.434   2.332   9.421  0.4832 -0.2310 -0.3432
 1118POPC    OG 4652   7.395   2.429   9.324  0.4560 -0.0574 -0.1603
 1118POPC   C2A 4653   7.284   2.502   9.340  0.4087 -0.1509 -0.0619
 1118POPC    OH 4654   7.204   2.494   9.433  0.5061  0.0752  0.0418
 1118POPC   C2B 4655   7.258   2.588   9.223 -0.5334  0.4340  0.5688
 1118POPC   C2C 4656   7.126   2.570   9.147  0.2650 -0.2810 -0.6818
 1118POPC   C2D 4657   7.110   2.631   9.007 -0.1518  0.1787 -0.4341
 1118POPC   C2E 4658   7.198   2.567   8.900 -0.1323 -0.0870 -0.2630
 1118POPC   C2F 4659   7.115   2.589   8.773 -0.4359  0.1505 -0.0257
 1118POPC   C2G 4660   7.193   2.567   8.643  0.3857 -0.7392  0.6032
 1118POPC   C2H 4661   7.320   2.649   8.623 -0.0847 -0.1584 -0.0346
 1118POPC   C2I 4662   7.396   2.596   8.502  0.1565 -0.1926  0.1327
 1118POPC   C2J 4663   7.521   2.683   8.490  0.1598 -0.1717  0.3192
 1118POPC   C2K 4664   7.608   2.610   8.388 -0.0936 -0.3038  0.1965
 1118POPC   C2L 4665   7.752   2.661   8.392 -0.1737 -0.0817  0.2562
 1118POPC   C2M 4666   7.826   2.569   8.295  0.1203  0.0484  0.3559
 1118POPC   C2N 4667   7.968   2.627   8.291  0.1115  0.0300 -0.3998
 1118POPC   C2O 4668   8.076   2.567   8.200  0.3243 -0.2536  0.0356
 1118POPC   C2P 4669   8.035   2.574   8.053  0.2255  0.2960  0.0875
 1119POPC   CN1 4670   8.329   4.847   4.585  0.3731 -0.8935  0.1347
 1119POPC   CN2 4671   8.454   5.062   4.612 -0.1514 -0.3164  0.5123
 1119POPC   CN3 4672   8.506   4.866   4.724 -0.2700 -0.1585  0.2777
 1119POPC   NTM 4673   8.391   4.945   4.675 -0.3783 -0.4028  0.1343
 1119POPC    CA 4674   8.317   4.998   4.790 -0.9166 -0.0377 -0.3769
 1119POPC    CB 4675   8.230   4.900   4.869 -0.2050 -0.2533  0.1485
 1119POPC    OA 4676   8.306   4.813   4.955  0.0957 -0.1555 -0.0174
 1119POPC     P 4677   8.229   4.696   5.035 -0.0511 -0.1426 -0.1368
 1119POPC    OB 4678   8.133   4.646   4.935 -0.1247 -0.0655 -0.1049
 1119POPC    OC 4679   8.335   4.616   5.100 -0.0841  0.1007  0.2178
 1119POPC    OD 4680   8.144   4.796   5.128 -0.3386 -0.6402  0.1342
 1119POPC    CC 4681   8.127   4.744   5.261 -0.6901 -0.4478  0.1659
 1119POPC    CD 4682   8.090   4.839   5.374 -0.3335  0.5007 -0.4946
 1119POPC    OE 4683   8.141   4.809   5.504  0.0148  0.5285 -0.6263
 1119POPC   C1A 4684   8.213   4.899   5.571 -0.8241  0.3932  0.4921
 1119POPC    OF 4685   8.232   5.006   5.513  0.1150  0.0312  0.1145
 1119POPC   C1B 4686   8.269   4.861   5.702  0.0232  0.5228  0.1741
 1119POPC   C1C 4687   8.175   4.832   5.819  0.2815  0.0966  0.2801
 1119POPC   C1D 4688   8.245   4.799   5.950  0.5331 -0.1035  0.0958
 1119POPC   C1E 4689   8.137   4.770   6.055  0.1419  0.2301 -0.2104
 1119POPC   C1F 4690   8.210   4.756   6.189 -0.3238 -0.1472  0.0053
 1119POPC   C1G 4691   8.103   4.713   6.289 -0.2746  0.4480  0.3138
 1119POPC   C1H 4692   8.161   4.703   6.430  0.2452  0.0479  0.0730
 1119POPC   C1I 4693   8.044   4.682   6.527 -0.3561 -0.8072 -0.8217
 1119POPC   C1J 4694   8.056   4.619   6.644 -0.4367  0.2779 -0.2232
 1119POPC   C1K 4695   8.192   4.565   6.689 -0.4744  0.3630 -0.0044
 1119POPC   C1L 4696   8.204   4.545   6.840  0.2537  0.1272 -0.0913
 1119POPC   C1M 4697   8.188   4.677   6.916 -0.2277 -0.0685  0.1513
 1119POPC   C1N 4698   8.230   4.661   7.062  0.1309 -0.3098  0.0245
 1119POPC   C1O 4699   8.187   4.787   7.138 -0.3198 -0.0981 -0.5777
 1119POPC   C1P 4700   8.044   4.787   7.194 -0.0106 -0.4117  0.2245
 1119POPC   C1Q 4701   8.018   4.920   7.265 -0.6804 -0.4100 -0.0177
 1119POPC   C1R 4702   7.887   4.905   7.343 -0.6630 -0.2467  0.0421
 1119POPC    CE 4703   7.940   4.872   5.369 -0.4046  0.3604  0.3731
 1119POPC    OG 4704   7.856   4.762   5.402 -0.0207 -0.0954 -0.1384
 1119POPC   C2A 4705   7.789   4.778   5.516  0.5327  0.1471  0.1549
 1119POPC    OH 4706   7.743   4.889   5.542 -0.4414 -0.1028 -0.4349
 1119POPC   C2B 4707   7.730   4.648   5.555  0.4340  0.0119 -0.4353
 1119POPC   C2C 4708   7.580   4.635   5.580  0.5492 -0.4901  0.0416
 1119POPC   C2D 4709   7.508   4.736   5.670  0.0981 -0.9311  0.1787
 1119POPC   C2E 4710   7.560   4.727   5.813 -0.3788 -0.7697  0.3655
 1119POPC   C2F 4711   7.556   4.870   5.867  0.9568 -0.4271 -0.4054
 1119POPC   C2G 4712   7.615   4.875   6.008 -0.1259 -0.3271  0.0501
 1119POPC   C2H 4713   7.753   4.942   6.014 -0.3326  0.0668  0.5413
 1119POPC   C2I 4714   7.799   4.938   6.160  0.0101 -0.3464  0.4242
 1119POPC   C2J 4715   7.706   5.004   6.261 -0.2698 -0.4442  0.2296
 1119POPC   C2K 4716   7.757   4.978   6.403 -0.2770 -0.5942  0.2043
 1119POPC   C2L 4717   7.651   5.039   6.495 -0.2346 -0.2535  0.0292
 1119POPC   C2M 4718   7.704   5.000   6.633 -0.4244 -0.3705  0.0698
 1119POPC   C2N 4719   7.683   4.856   6.681 -0.1194 -0.3811  0.1741
 1119POPC   C2O 4720   7.743   4.818   6.817 -0.2799 -0.8293  0.1202
 1119POPC   C2P 4721   7.741   4.666   6.834  0.5182 -0.7963  0.5279
 1120POPC   CN1 4722   0.174   2.897   9.339  0.1119 -0.2220 -0.0472
 1120POPC   CN2 4723   0.106   2.667   9.362  0.1591 -0.3737  0.5125
 1120POPC   CN3 4724   0.247   2.768   9.521 -0.0800  0.0703  0.5676
 1120POPC   NTM 4725   0.132   2.793   9.433  0.2339 -0.1487  0.0890
 1120POPC    CA 4726   0.024   2.828   9.526  0.2398  0.5722 -0.1717
 1120POPC    CB 4727  -0.097   2.894   9.460  0.2927  0.3680 -0.4722
 1120POPC    OA 4728  -0.150   2.815   9.352  0.2215  0.0197 -0.1854
 1120POPC     P 4729  -0.242   2.904   9.254 -0.0206 -0.1257 -0.0881
 1120POPC    OB 4730  -0.320   3.002   9.333 -0.7432 -0.9575  0.2620
 1120POPC    OC 4731  -0.300   2.817   9.149  0.0064  0.0854 -0.2784
 1120POPC    OD 4732  -0.118   2.991   9.201  0.0477 -0.1902 -0.0321
 1120POPC    CC 4733  -0.169   3.073   9.095  0.4920 -0.3373 -0.3618
 1120POPC    CD 4734  -0.074   3.171   9.026  0.2315  0.0863 -0.1235
 1120POPC    OE 4735  -0.131   3.241   8.915  0.0247  0.1011 -0.0087
 1120POPC   C1A 4736  -0.236   3.320   8.933  0.2284  0.4366 -0.2726
 1120POPC    OF 4737  -0.281   3.357   9.042 -0.0565  0.4397 -0.3914
 1120POPC   C1B 4738  -0.281   3.373   8.803  0.1856 -0.1820 -0.5126
 1120POPC   C1C 4739  -0.421   3.332   8.756 -0.0935 -0.6527  0.6992
 1120POPC   C1D 4740  -0.483   3.404   8.636  0.2580 -0.7580  0.4518
 1120POPC   C1E 4741  -0.594   3.310   8.590 -0.1807 -0.1979  0.3528
 1120POPC   C1F 4742  -0.632   3.352   8.448  0.3126  0.4660  0.4120
 1120POPC   C1G 4743  -0.736   3.250   8.402  0.6677  0.1900  0.2102
 1120POPC   C1H 4744  -0.775   3.272   8.255  0.2531  0.2834  0.3332
 1120POPC   C1I 4745  -0.828   3.139   8.201  0.6069  0.0955  0.4511
 1120POPC   C1J 4746  -0.783   3.098   8.083 -0.3515  0.3608 -0.0149
 1120POPC   C1K 4747  -0.689   3.195   8.010  0.1057 -0.3035 -0.3139
 1120POPC   C1L 4748  -0.566   3.120   7.956  0.1759 -0.2311 -0.2541
 1120POPC   C1M 4749  -0.493   3.234   7.884 -0.1489  0.3449  0.3133
 1120POPC   C1N 4750  -0.373   3.178   7.807 -0.0025  0.0141  0.7820
 1120POPC   C1O 4751  -0.293   3.298   7.757 -0.5622 -0.1239 -0.4889
 1120POPC   C1P 4752  -0.158   3.253   7.701 -0.2992  0.2409 -0.1587
 1120POPC   C1Q 4753  -0.072   3.370   7.652 -0.1645  0.3197  0.2644
 1120POPC   C1R 4754   0.032   3.306   7.560 -0.3200 -0.0573  0.3537
 1120POPC    CE 4755   0.043   3.089   8.971  0.0302 -0.3659  0.1196
 1120POPC    OG 4756   0.011   2.969   8.900  0.0790 -0.2306 -0.1313
 1120POPC   C2A 4757   0.113   2.883   8.900  0.2327 -0.0478 -0.1339
 1120POPC    OH 4758   0.217   2.890   8.965  0.3944 -0.3296 -0.3586
 1120POPC   C2B 4759   0.074   2.764   8.822 -0.3538  0.0465  0.0123
 1120POPC   C2C 4760   0.093   2.780   8.671  0.0315  0.4195  0.0990
 1120POPC   C2D 4761  -0.004   2.688   8.597  0.0226  0.3186  0.2333
 1120POPC   C2E 4762   0.023   2.715   8.449  0.5410 -0.1873  0.2308
 1120POPC   C2F 4763  -0.008   2.592   8.364  0.2307 -0.3790  0.6172
 1120POPC   C2G 4764  -0.154   2.556   8.336  0.0458  0.6326  0.2158
 1120POPC   C2H 4765  -0.219   2.667   8.253  0.2361  0.5293 -0.0720
 1120POPC   C2I 4766  -0.165   2.686   8.111 -0.0218  0.3540 -0.1946
 1120POPC   C2J 4767  -0.240   2.800   8.042  0.4834  0.7404 -0.1127
 1120POPC   C2K 4768  -0.218   2.784   7.892 -0.2447  0.3260 -0.1813
 1120POPC   C2L 4769  -0.106   2.872   7.835  0.2788 -0.1578  0.0891
 1120POPC   C2M 4770  -0.097   2.828   7.689  0.1652 -0.2097  0.0973
 1120POPC   C2N 4771   0.004   2.922   7.623  0.3149 -0.3640  0.1056
 1120POPC   C2O 4772   0.045   2.870   7.485  0.4909  0.3787 -0.1297
 1120POPC   C2P 4773   0.140   2.750   7.497  0.5251  0.4473  0.3193
 1121POPC   CN1 4774   8.766   5.977   5.810  0.1380  0.2765 -0.3430
 1121POPC   CN2 4775   8.726   5.751   5.799 -0.1943  0.4056  0.2739
 1121POPC   CN3 4776   8.917   5.823   5.921  0.5331 -0.1535  0.1024
 1121POPC   NTM 4777   8.836   5.848   5.801  0.0259  0.1510  0.4991
 1121POPC    CA 4778   8.898   5.821   5.671 -0.1390  0.1669  0.4161
 1121POPC    CB 4779   9.040   5.875   5.648 -0.2123  0.0809 -0.2717
 1121POPC    OA 4780   9.071   5.995   5.720 -0.2158  0.1117 -0.3217
 1121POPC     P 4781   9.226   6.036   5.708 -0.1960  0.2510  0.3986
 1121POPC    OB 4782   9.301   5.955   5.610  0.0986  0.7157  0.2385
 1121POPC    OC 4783   9.240   6.184   5.705  0.5350  0.1763  0.0996
 1121POPC    OD 4784   9.238   5.982   5.859  0.8095  0.0130  0.2393
 1121POPC    CC 4785   9.203   6.090   5.947 -0.5306  0.3386 -0.6658
 1121POPC    CD 4786   9.203   6.040   6.091  0.4325  0.3256 -0.6632
 1121POPC    OE 4787   9.142   6.127   6.186 -0.2971 -0.9627  0.0852
 1121POPC   C1A 4788   9.010   6.125   6.199 -0.2578 -1.0098  0.4924
 1121POPC    OF 4789   8.935   6.071   6.118 -0.1686 -0.4312  0.0211
 1121POPC   C1B 4790   8.964   6.195   6.322 -0.0479 -0.2376  0.1331
 1121POPC   C1C 4791   8.991   6.111   6.447  0.5564 -0.1899  0.0424
 1121POPC   C1D 4792   8.952   6.165   6.584 -0.1574 -0.0898 -0.1935
 1121POPC   C1E 4793   8.976   6.052   6.684  1.1452  0.0733 -0.2985
 1121POPC   C1F 4794   8.979   6.097   6.830 -0.2795 -0.1273 -0.1842
 1121POPC   C1G 4795   8.939   5.990   6.931  0.2720  0.1410  0.3244
 1121POPC   C1H 4796   8.794   5.943   6.926  0.3438 -0.0270 -0.1819
 1121POPC   C1I 4797   8.785   5.793   6.956 -0.2111 -0.0398 -0.3859
 1121POPC   C1J 4798   8.711   5.740   7.053 -0.3190  0.3310 -0.2630
 1121POPC   C1K 4799   8.612   5.831   7.126 -0.5004 -0.0397 -0.0442
 1121POPC   C1L 4800   8.605   5.782   7.270  0.4477  0.4565  0.1763
 1121POPC   C1M 4801   8.527   5.878   7.360 -0.1369  0.1506 -0.0006
 1121POPC   C1N 4802   8.381   5.888   7.315 -0.0360  0.4216 -0.2583
 1121POPC   C1O 4803   8.308   5.990   7.402  0.3744  0.7333 -0.2722
 1121POPC   C1P 4804   8.164   6.003   7.351 -0.0400 -0.3776  0.5653
 1121POPC   C1Q 4805   8.088   6.110   7.429 -0.1682 -0.2927  0.3247
 1121POPC   C1R 4806   8.071   6.063   7.573 -0.1000 -0.1410  0.3828
 1121POPC    CE 4807   9.349   6.011   6.127  0.2128 -0.2323 -0.2000
 1121POPC    OG 4808   9.371   5.926   6.240  0.0877 -0.1499 -0.1129
 1121POPC   C2A 4809   9.496   5.882   6.249  0.1154 -0.0789 -0.1416
 1121POPC    OH 4810   9.575   5.883   6.155  0.1705 -0.1156 -0.0953
 1121POPC   C2B 4811   9.516   5.839   6.389 -0.1773 -0.4123 -0.2004
 1121POPC   C2C 4812   9.619   5.726   6.399  0.5984  0.2736 -0.3693
 1121POPC   C2D 4813   9.649   5.688   6.544 -0.4243 -0.3745 -0.3208
 1121POPC   C2E 4814   9.712   5.550   6.554  0.1711 -0.1131 -0.4314
 1121POPC   C2F 4815   9.715   5.501   6.699 -0.2201  0.3144 -0.2780
 1121POPC   C2G 4816   9.817   5.388   6.716 -0.6365 -0.0179  0.0573
 1121POPC   C2H 4817   9.816   5.337   6.861 -0.2759 -0.2974 -0.0371
 1121POPC   C2I 4818   9.900   5.425   6.954 -0.1880 -0.3130 -0.1015
 1121POPC   C2J 4819   9.897   5.369   7.097  0.1065  0.1660  0.0947
 1121POPC   C2K 4820   9.788   5.455   7.159 -0.0486 -0.2126  0.3469
 1121POPC   C2L 4821   9.748   5.408   7.299  0.0389  0.1340  0.4900
 1121POPC   C2M 4822   9.625   5.489   7.338 -0.1088  0.3223 -0.3544
 1121POPC   C2N 4823   9.577   5.434   7.473  0.2066 -0.2220 -0.4645
 1121POPC   C2O 4824   9.676   5.471   7.582  0.0788  0.0334 -0.4338
 1121POPC   C2P 4825   9.646   5.413   7.721 -0.0239  0.0183 -0.4628
 1122POPC   CN1 4826   0.983   4.609   9.801 -0.4602  0.4193 -0.4418
 1122POPC   CN2 4827   0.763   4.632   9.830 -0.4462  0.3731  0.0664
 1122POPC   CN3 4828   0.895   4.795   9.936 -0.3286 -0.2827  0.8724
 1122POPC   NTM 4829   0.883   4.715   9.813 -0.4008  0.3858  0.4412
 1122POPC    CA 4830   0.875   4.794   9.689 -0.0766 -0.2011  0.0416
 1122POPC    CB 4831   0.860   4.727   9.553  0.5502 -0.1037 -0.0793
 1122POPC    OA 4832   0.768   4.619   9.530  0.2926  0.1203 -0.1049
 1122POPC     P 4833   0.809   4.519   9.411  0.1998  0.1157 -0.1333
 1122POPC    OB 4834   0.693   4.428   9.427  0.1761  0.0477 -0.6698
 1122POPC    OC 4835   0.950   4.492   9.449  0.0673 -0.2859  0.0767
 1122POPC    OD 4836   0.803   4.623   9.288  0.0287  0.0154 -0.2091
 1122POPC    CC 4837   0.673   4.660   9.242 -0.1551 -0.2161  0.1221
 1122POPC    CD 4838   0.683   4.798   9.177  0.1100 -0.1461  0.3141
 1122POPC    OE 4839   0.557   4.840   9.126  0.0025 -0.2522  0.4908
 1122POPC   C1A 4840   0.533   4.967   9.092  0.0935 -0.4057 -0.1505
 1122POPC    OF 4841   0.611   5.055   9.126 -0.2883 -0.2349  0.3044
 1122POPC   C1B 4842   0.407   4.982   9.015 -0.2313 -0.1659  0.4200
 1122POPC   C1C 4843   0.432   4.932   8.872 -0.8369  0.4837  0.0843
 1122POPC   C1D 4844   0.328   4.992   8.777 -0.6295  0.2245 -0.3050
 1122POPC   C1E 4845   0.353   4.926   8.641 -0.0781  0.2610 -0.2252
 1122POPC   C1F 4846   0.262   4.997   8.540  0.0262 -0.0208 -0.5201
 1122POPC   C1G 4847   0.298   5.142   8.507  0.5217  0.0857  0.4579
 1122POPC   C1H 4848   0.434   5.173   8.443  0.6267 -0.1187  0.5805
 1122POPC   C1I 4849   0.490   5.315   8.452 -0.4454  0.3532 -0.0654
 1122POPC   C1J 4850   0.510   5.382   8.339 -0.3017  0.7807  0.2088
 1122POPC   C1K 4851   0.468   5.334   8.199  0.6096 -0.2055  0.2605
 1122POPC   C1L 4852   0.540   5.409   8.087 -0.4864 -0.0184 -0.3272
 1122POPC   C1M 4853   0.520   5.345   7.949  0.1343  0.3182 -0.5762
 1122POPC   C1N 4854   0.624   5.403   7.852  0.8043 -0.0929 -0.1162
 1122POPC   C1O 4855   0.635   5.333   7.717  0.0321  0.5241 -0.5074
 1122POPC   C1P 4856   0.748   5.392   7.633  0.3493  0.0763 -0.3987
 1122POPC   C1Q 4857   0.707   5.515   7.552  0.3730  0.3705  0.0351
 1122POPC   C1R 4858   0.824   5.606   7.514  0.4642  0.4979  0.6119
 1122POPC    CE 4859   0.789   4.801   9.067 -0.1632  0.7810  0.0667
 1122POPC    OG 4860   0.768   4.702   8.966  0.4038  0.3222  0.3887
 1122POPC   C2A 4861   0.869   4.692   8.880  0.0560  0.5388 -0.0482
 1122POPC    OH 4862   0.985   4.717   8.913  0.0985  0.3434 -0.0504
 1122POPC   C2B 4863   0.823   4.603   8.771 -0.3614  0.1530  0.4357
 1122POPC   C2C 4864   0.839   4.459   8.819  0.4516  0.1052  0.0535
 1122POPC   C2D 4865   0.786   4.358   8.716 -0.1595  0.4295  0.0414
 1122POPC   C2E 4866   0.771   4.215   8.769 -0.6607  0.4552 -0.0257
 1122POPC   C2F 4867   0.709   4.120   8.666 -0.1302  0.4349 -0.3339
 1122POPC   C2G 4868   0.803   4.115   8.546 -0.3551 -0.0763 -0.4863
 1122POPC   C2H 4869   0.758   4.014   8.440  0.3739 -0.6320 -0.2778
 1122POPC   C2I 4870   0.856   4.028   8.323  0.6074 -0.2780 -0.0405
 1122POPC   C2J 4871   0.830   3.942   8.199  0.1266 -0.3315  0.0963
 1122POPC   C2K 4872   0.694   3.944   8.129  0.0448 -0.3454  0.2544
 1122POPC   C2L 4873   0.691   3.849   8.009  0.1984  0.1959 -0.1848
 1122POPC   C2M 4874   0.566   3.867   7.922 -0.2371  0.2242  0.4376
 1122POPC   C2N 4875   0.566   4.002   7.851  0.0284  0.0546  0.1142
 1122POPC   C2O 4876   0.415   4.021   7.840  0.0511 -0.1642 -0.6160
 1122POPC   C2P 4877   0.389   4.133   7.739  0.1244  0.6048  0.2125
 1123POPC   CN1 4878   0.295   5.929   5.701 -0.8806  0.4995  0.2379
 1123POPC   CN2 4879   0.251   6.115   5.571 -0.2674 -0.2444 -0.1194
 1123POPC   CN3 4880   0.431   5.975   5.517 -0.3659  0.1494 -0.5137
 1123POPC   NTM 4881   0.362   6.039   5.630 -0.1886 -0.1964 -0.2056
 1123POPC    CA 4882   0.446   6.124   5.716 -0.5719  0.0664 -0.0897
 1123POPC    CB 4883   0.580   6.078   5.773 -0.3922 -0.0392 -0.5937
 1123POPC    OA 4884   0.581   5.954   5.845  0.0002  0.2706 -0.0647
 1123POPC     P 4885   0.729   5.945   5.906  0.0051 -0.0600 -0.1249
 1123POPC    OB 4886   0.803   5.897   5.787  0.1391 -0.1312 -0.0140
 1123POPC    OC 4887   0.745   6.073   5.979  0.2712 -0.4533  0.5198
 1123POPC    OD 4888   0.721   5.814   5.999  0.0508 -0.2225 -0.3501
 1123POPC    CC 4889   0.680   5.842   6.133 -0.0053 -0.5718 -0.2925
 1123POPC    CD 4890   0.615   5.728   6.211 -0.1574 -0.5403 -0.3716
 1123POPC    OE 4891   0.516   5.783   6.299  0.3229 -0.1914 -0.0437
 1123POPC   C1A 4892   0.391   5.793   6.254  0.4292  0.4608 -0.2047
 1123POPC    OF 4893   0.352   5.718   6.165  0.0539 -0.3421  0.6190
 1123POPC   C1B 4894   0.310   5.882   6.340  0.5147  0.1930  0.1532
 1123POPC   C1C 4895   0.310   5.838   6.487  0.5137  0.2675  0.1755
 1123POPC   C1D 4896   0.238   5.932   6.584 -0.4513 -0.3818  0.1045
 1123POPC   C1E 4897   0.222   5.863   6.720  0.1514 -0.1264  0.3076
 1123POPC   C1F 4898   0.147   5.941   6.827  0.1958  0.2913  0.0388
 1123POPC   C1G 4899   0.110   5.839   6.935 -0.1155  0.4825  0.1162
 1123POPC   C1H 4900   0.056   5.909   7.060 -0.1324  0.2565  0.2371
 1123POPC   C1I 4901   0.015   5.825   7.180 -0.0022 -0.6142 -0.3207
 1123POPC   C1J 4902   0.016   5.873   7.304  0.2947 -0.3748 -0.4152
 1123POPC   C1K 4903   0.090   6.006   7.317 -0.3825 -0.0259 -0.0639
 1123POPC   C1L 4904   0.060   6.087   7.443 -0.1667  0.1429 -0.1189
 1123POPC   C1M 4905   0.145   6.041   7.561  0.0296 -0.1244 -0.3635
 1123POPC   C1N 4906   0.111   6.105   7.696  0.0404  0.0251 -0.4318
 1123POPC   C1O 4907  -0.034   6.075   7.734  0.0311  0.1942 -0.3309
 1123POPC   C1P 4908  -0.029   5.942   7.809 -0.1433  0.1632 -0.3741
 1123POPC   C1Q 4909  -0.163   5.870   7.819 -0.4048  0.7056  0.1133
 1123POPC   C1R 4910  -0.241   5.831   7.693  0.3702  0.1048 -0.1886
 1123POPC    CE 4911   0.723   5.626   6.248  0.2140 -0.1298 -0.3254
 1123POPC    OG 4912   0.815   5.677   6.346 -0.2171 -0.3816  0.2097
 1123POPC   C2A 4913   0.908   5.594   6.392  0.4016  0.2037  0.0175
 1123POPC    OH 4914   0.910   5.479   6.350  0.6301  0.0713  0.3822
 1123POPC   C2B 4915   1.006   5.653   6.487  0.0176  0.5021  0.2329
 1123POPC   C2C 4916   0.953   5.640   6.630  0.0903 -0.4279  0.1813
 1123POPC   C2D 4917   1.037   5.728   6.722 -0.2684 -0.1385  0.2379
 1123POPC   C2E 4918   0.947   5.763   6.840 -0.3609 -0.2489  0.2000
 1123POPC   C2F 4919   0.937   5.652   6.945  0.2438 -0.2499  0.2610
 1123POPC   C2G 4920   1.056   5.630   7.038  0.5155 -0.5867 -0.1654
 1123POPC   C2H 4921   1.020   5.529   7.147 -0.0381 -0.0518  0.1573
 1123POPC   C2I 4922   1.134   5.492   7.242 -0.3695 -0.4053  0.4213
 1123POPC   C2J 4923   1.263   5.433   7.187 -0.0743  0.4014  0.2332
 1123POPC   C2K 4924   1.249   5.284   7.155  0.1537  0.2087  1.0209
 1123POPC   C2L 4925   1.394   5.243   7.130 -0.0300  0.2611 -0.1829
 1123POPC   C2M 4926   1.419   5.092   7.132  0.0435  0.2788  0.2659
 1123POPC   C2N 4927   1.568   5.083   7.166  0.0363 -0.2010  0.1735
 1123POPC   C2O 4928   1.612   4.939   7.139  0.1150 -0.1128 -0.1765
 1123POPC   C2P 4929   1.604   4.932   6.986 -0.5085 -0.3148 -0.1369
 1124POPC   CN1 4930   8.690   4.192  10.193  0.3256 -0.3264 -0.1139
 1124POPC   CN2 4931   8.668   3.959  10.229  0.4396  0.0780  0.1850
 1124POPC   CN3 4932   8.603   4.052  10.016  0.0049 -0.3064 -0.0791
 1124POPC   NTM 4933   8.699   4.060  10.127  0.1944 -0.2716 -0.2433
 1124POPC    CA 4934   8.835   4.041  10.076  0.1538  0.0767 -0.4898
 1124POPC    CB 4935   8.885   3.907  10.021  0.1651  0.0317 -0.3717
 1124POPC    OA 4936   8.806   3.852   9.915 -0.0321 -0.3853 -0.0089
 1124POPC     P 4937   8.874   3.873   9.770  0.0960  0.1543  0.1295
 1124POPC    OB 4938   8.814   3.763   9.692 -0.1284 -0.0236  0.5474
 1124POPC    OC 4939   9.018   3.880   9.803  0.2043 -0.4498 -0.2118
 1124POPC    OD 4940   8.805   4.011   9.722  0.1147  0.2208  0.2940
 1124POPC    CC 4941   8.698   3.997   9.629 -0.4432 -0.0185  0.9622
 1124POPC    CD 4942   8.613   4.123   9.616 -0.1435  0.1383  0.5073
 1124POPC    OE 4943   8.490   4.089   9.552 -0.0601 -0.2903  0.5689
 1124POPC   C1A 4944   8.381   4.165   9.560  0.4363  0.5395 -0.3160
 1124POPC    OF 4945   8.363   4.219   9.669  0.2010 -0.2742  0.0520
 1124POPC   C1B 4946   8.269   4.136   9.467 -0.1140  0.2374  0.4305
 1124POPC   C1C 4947   8.274   4.240   9.355 -0.1173 -0.0944  0.1230
 1124POPC   C1D 4948   8.164   4.227   9.248 -0.0653  0.5518 -0.0126
 1124POPC   C1E 4949   8.208   4.114   9.154  0.2027 -0.3143  1.1277
 1124POPC   C1F 4950   8.338   4.136   9.076 -0.4100  0.0872  0.2017
 1124POPC   C1G 4951   8.341   4.252   8.977  0.0475 -0.4773 -0.4488
 1124POPC   C1H 4952   8.464   4.268   8.887  0.2498  0.4027 -0.0259
 1124POPC   C1I 4953   8.451   4.394   8.802  0.1766  0.4292  0.0245
 1124POPC   C1J 4954   8.469   4.397   8.670 -0.2401  0.2755 -0.0364
 1124POPC   C1K 4955   8.501   4.266   8.597 -0.1912 -0.1042  0.6638
 1124POPC   C1L 4956   8.625   4.288   8.511 -0.6449 -0.0533  0.0201
 1124POPC   C1M 4957   8.761   4.308   8.576 -0.4411 -0.1085 -0.3841
 1124POPC   C1N 4958   8.873   4.327   8.473 -0.0288  0.3481  0.1370
 1124POPC   C1O 4959   8.936   4.200   8.417  0.5194  0.2629  0.9309
 1124POPC   C1P 4960   9.043   4.243   8.316 -0.1178 -0.0465  0.1048
 1124POPC   C1Q 4961   9.163   4.306   8.387  0.2814 -0.3354 -0.3091
 1124POPC   C1R 4962   9.262   4.211   8.456 -0.5197 -0.5194  0.5973
 1124POPC    CE 4963   8.705   4.233   9.562 -0.0447 -0.0491  0.2915
 1124POPC    OG 4964   8.750   4.220   9.427 -0.6668  0.4615  0.0249
 1124POPC   C2A 4965   8.803   4.328   9.371 -0.1736 -0.0938 -0.5894
 1124POPC    OH 4966   8.833   4.431   9.431 -0.1403 -0.3576 -0.1510
 1124POPC   C2B 4967   8.846   4.301   9.232  0.2294 -0.2143 -0.4435
 1124POPC   C2C 4968   8.758   4.364   9.123  0.2270  0.2039 -0.2022
 1124POPC   C2D 4969   8.819   4.500   9.089 -0.0031  0.4357  0.2988
 1124POPC   C2E 4970   8.731   4.572   8.987 -0.6100 -0.1930  0.3658
 1124POPC   C2F 4971   8.793   4.699   8.928  0.0055 -0.5758  0.1846
 1124POPC   C2G 4972   8.907   4.669   8.830 -0.0114  0.2036 -0.0758
 1124POPC   C2H 4973   8.957   4.786   8.744  0.4688  0.0381 -0.0261
 1124POPC   C2I 4974   9.063   4.728   8.650 -0.1036 -0.6360 -0.2652
 1124POPC   C2J 4975   9.183   4.651   8.705 -0.0068 -0.1433  0.2225
 1124POPC   C2K 4976   9.304   4.731   8.756  0.0280  0.1816 -0.3613
 1124POPC   C2L 4977   9.396   4.643   8.842  0.0147  0.0254 -0.5045
 1124POPC   C2M 4978   9.465   4.534   8.761  0.3619 -0.0340 -0.1292
 1124POPC   C2N 4979   9.552   4.433   8.837 -0.5861 -0.8514 -0.1160
 1124POPC   C2O 4980   9.584   4.307   8.756  0.5588 -0.3330 -0.4903
 1124POPC   C2P 4981   9.718   4.254   8.805  0.4077  0.0884  0.4012
 1125POPC   CN1 4982   1.432   6.560   5.336  0.0307 -0.0566 -0.1015
 1125POPC   CN2 4983   1.514   6.758   5.249  0.0137  0.1455 -0.2227
 1125POPC   CN3 4984   1.608   6.543   5.186 -0.5411 -0.2106 -0.1667
 1125POPC   NTM 4985   1.557   6.626   5.296 -0.0924  0.1172 -0.2033
 1125POPC    CA 4986   1.640   6.630   5.417  0.0569  0.2410 -0.3090
 1125POPC    CB 4987   1.731   6.520   5.473  0.1538  0.6937  0.4367
 1125POPC    OA 4988   1.665   6.394   5.483  0.8077  0.3362  0.2978
 1125POPC     P 4989   1.763   6.268   5.509  0.0369 -0.3424 -0.0171
 1125POPC    OB 4990   1.671   6.154   5.529  0.2389 -0.5160 -0.0755
 1125POPC    OC 4991   1.850   6.263   5.390  0.0518 -0.3786 -0.0048
 1125POPC    OD 4992   1.830   6.305   5.651  0.0734 -0.8796  0.1045
 1125POPC    CC 4993   1.757   6.256   5.764 -0.3161 -0.2966  0.1076
 1125POPC    CD 4994   1.792   6.319   5.899 -0.2848  0.4827 -0.2557
 1125POPC    OE 4995   1.733   6.233   5.998  0.5305 -0.1102 -0.2787
 1125POPC   C1A 4996   1.817   6.190   6.092  0.0224  0.3368  0.3823
 1125POPC    OF 4997   1.937   6.216   6.093  0.1598 -0.2796  0.2896
 1125POPC   C1B 4998   1.753   6.109   6.199 -0.1378  0.0132  0.0409
 1125POPC   C1C 4999   1.814   6.150   6.333 -0.1583  0.2751 -0.0296
 1125POPC   C1D 5000   1.756   6.061   6.443  0.0489  0.1711 -0.0041
 1125POPC   C1E 5001   1.825   6.079   6.579 -0.4237 -0.1036  0.2754
 1125POPC   C1F 5002   1.750   6.015   6.696 -0.2145 -0.3870  0.2540
 1125POPC   C1G 5003   1.785   5.867   6.706  0.2415 -0.3312 -0.4695
 1125POPC   C1H 5004   1.746   5.799   6.837 -0.2444  0.5151 -0.1750
 1125POPC   C1I 5005   1.600   5.825   6.874 -0.3834  0.0626 -0.3994
 1125POPC   C1J 5006   1.505   5.735   6.849 -0.6570  0.3285 -0.3341
 1125POPC   C1K 5007   1.521   5.594   6.791  0.4622  0.4443 -0.3374
 1125POPC   C1L 5008   1.382   5.552   6.744  0.2675  0.2746  0.3786
 1125POPC   C1M 5009   1.397   5.403   6.710 -0.0852  0.3475 -0.1015
 1125POPC   C1N 5010   1.275   5.319   6.674  0.3102 -0.2251 -0.1097
 1125POPC   C1O 5011   1.159   5.332   6.772  0.1217 -0.2294 -0.3325
 1125POPC   C1P 5012   1.079   5.202   6.771 -0.5065  0.1490 -0.0873
 1125POPC   C1Q 5013   0.956   5.198   6.863  0.1027 -0.4983  0.7185
 1125POPC   C1R 5014   0.884   5.064   6.862  0.2194 -0.5698 -0.7896
 1125POPC    CE 5015   1.745   6.464   5.890 -0.1946  0.5415  0.1826
 1125POPC    OG 5016   1.775   6.532   6.012 -0.0869  0.2727  0.3053
 1125POPC   C2A 5017   1.901   6.566   6.041  0.2317 -0.4250 -0.2367
 1125POPC    OH 5018   1.977   6.579   5.945 -0.1436 -0.7710 -0.5861
 1125POPC   C2B 5019   1.926   6.622   6.175 -0.6218 -0.2891 -0.1274
 1125POPC   C2C 5020   1.969   6.526   6.286 -0.4978 -0.0037  0.0753
 1125POPC   C2D 5021   1.964   6.591   6.425  0.3451  0.1378  0.0438
 1125POPC   C2E 5022   2.032   6.486   6.513 -0.1116  0.2581  0.5446
 1125POPC   C2F 5023   1.998   6.505   6.661 -0.3970 -0.3811  0.5655
 1125POPC   C2G 5024   2.057   6.389   6.740  0.3395 -0.5186 -0.1753
 1125POPC   C2H 5025   1.994   6.375   6.879 -0.3655  0.4878 -0.3824
 1125POPC   C2I 5026   2.070   6.281   6.973 -0.1849  0.9735 -0.0363
 1125POPC   C2J 5027   1.988   6.266   7.101 -0.4898 -0.1960 -0.3545
 1125POPC   C2K 5028   2.050   6.149   7.178 -0.5170  0.1678  0.2220
 1125POPC   C2L 5029   2.046   6.012   7.110 -0.0826  0.3290 -0.1380
 1125POPC   C2M 5030   2.106   5.916   7.213  0.7639  0.4765 -0.4825
 1125POPC   C2N 5031   2.139   5.787   7.140  0.2308 -0.1669  0.3856
 1125POPC   C2O 5032   2.223   5.707   7.239 -0.0634 -0.3998  0.4481
 1125POPC   C2P 5033   2.269   5.575   7.176 -0.5911 -0.1676 -0.4264
 1126POPC   CN1 5034   4.411   9.519   9.225 -0.9899 -0.8002 -0.2790
 1126POPC   CN2 5035   4.412   9.478   8.986  0.3885  0.2270 -0.1962
 1126POPC   CN3 5036   4.264   9.643   9.081  0.2591 -0.0931 -0.4528
 1126POPC   NTM 5037   4.397   9.580   9.091  0.3017  0.0581 -0.0440
 1126POPC    CA 5038   4.497   9.687   9.083 -0.0190  0.3809  0.2407
 1126POPC    CB 5039   4.620   9.673   8.993 -0.3938 -0.5631 -0.1385
 1126POPC    OA 5040   4.601   9.650   8.853  0.0261  0.1739 -0.3236
 1126POPC     P 5041   4.742   9.607   8.788  0.0375  0.0786 -0.2374
 1126POPC    OB 5042   4.760   9.468   8.834  0.3128  0.2895  0.2923
 1126POPC    OC 5043   4.845   9.713   8.801  0.2708 -0.1792  0.0136
 1126POPC    OD 5044   4.687   9.608   8.636  0.3521 -0.0314 -0.3531
 1126POPC    CC 5045   4.626   9.487   8.591  0.3512 -0.0113 -0.4051
 1126POPC    CD 5046   4.476   9.501   8.562  0.2865 -0.3894 -0.2702
 1126POPC    OE 5047   4.416   9.379   8.521 -0.4391 -0.0759 -0.1570
 1126POPC   C1A 5048   4.419   9.266   8.592  0.1422  0.0684  0.0549
 1126POPC    OF 5049   4.440   9.265   8.713 -0.0977 -0.3697  0.0944
 1126POPC   C1B 5050   4.368   9.145   8.524 -0.1152 -0.0366  0.4316
 1126POPC   C1C 5051   4.454   9.113   8.401 -0.8946  0.6834 -0.3133
 1126POPC   C1D 5052   4.400   9.021   8.292  0.1580  0.0714 -0.3286
 1126POPC   C1E 5053   4.486   9.006   8.166  0.4657 -0.2310 -0.0871
 1126POPC   C1F 5054   4.455   8.880   8.085 -0.2677  0.0878 -0.3158
 1126POPC   C1G 5055   4.523   8.899   7.949  0.5213  0.2710  0.0973
 1126POPC   C1H 5056   4.483   8.786   7.854 -0.1491  0.2880  0.3571
 1126POPC   C1I 5057   4.585   8.788   7.741 -0.2208 -0.1233  0.2841
 1126POPC   C1J 5058   4.645   8.671   7.717 -0.1068 -0.0732  0.3270
 1126POPC   C1K 5059   4.617   8.536   7.783 -0.2954 -0.0839  0.2244
 1126POPC   C1L 5060   4.731   8.467   7.857 -0.2253 -0.7669 -0.5068
 1126POPC   C1M 5061   4.701   8.347   7.948 -0.0120 -0.2103  0.3052
 1126POPC   C1N 5062   4.643   8.221   7.884 -0.4621 -0.1002  0.4983
 1126POPC   C1O 5063   4.633   8.112   7.991 -0.2160 -0.2067  0.4158
 1126POPC   C1P 5064   4.545   7.994   7.950 -0.0629 -0.1468 -0.0963
 1126POPC   C1Q 5065   4.540   7.896   8.068  0.6939  0.1819  0.2156
 1126POPC   C1R 5066   4.460   7.770   8.034  0.1837  0.5586  0.0043
 1126POPC    CE 5067   4.456   9.625   8.474  0.0668  0.3993  0.8613
 1126POPC    OG 5068   4.528   9.615   8.351 -0.6403  0.7087  0.4112
 1126POPC   C2A 5069   4.561   9.719   8.275 -0.1186  0.0818 -0.2369
 1126POPC    OH 5070   4.541   9.833   8.316  0.4682  0.1958 -0.2546
 1126POPC   C2B 5071   4.627   9.676   8.149  0.1413 -0.2262  0.0001
 1126POPC   C2C 5072   4.778   9.690   8.171  0.0558 -0.0360  0.4961
 1126POPC   C2D 5073   4.844   9.621   8.052 -0.3297  0.4020  0.0187
 1126POPC   C2E 5074   4.865   9.712   7.931 -0.0564 -0.0781 -0.3039
 1126POPC   C2F 5075   4.981   9.668   7.843 -0.0238 -0.1003 -0.2498
 1126POPC   C2G 5076   5.042   9.791   7.775  0.1220  0.0053  0.0741
 1126POPC   C2H 5077   5.147   9.740   7.677 -0.3954 -0.4408 -0.2558
 1126POPC   C2I 5078   5.188   9.863   7.595 -0.2821 -0.1359  0.2533
 1126POPC   C2J 5079   5.302   9.827   7.499 -0.3447  0.2811  0.0228
 1126POPC   C2K 5080   5.347   9.947   7.415 -0.1938  0.5107  0.4305
 1126POPC   C2L 5081   5.482   9.930   7.345 -0.6238 -0.2531 -0.2292
 1126POPC   C2M 5082   5.451   9.838   7.227 -0.0705 -0.8748  0.1013
 1126POPC   C2N 5083   5.590   9.795   7.179  0.3921  0.2896  0.3573
 1126POPC   C2O 5084   5.572   9.699   7.061  0.1178  0.4718  0.2501
 1126POPC   C2P 5085   5.701   9.629   7.021  0.0487  0.4227  0.1132
 1127POPC   CN1 5086   0.831   6.613   5.911 -0.0230  0.0521  0.3885
 1127POPC   CN2 5087   0.987   6.425   5.904  0.8346 -0.2930 -0.4109
 1127POPC   CN3 5088   1.027   6.616   6.039  0.0681  0.4063 -0.3793
 1127POPC   NTM 5089   0.972   6.571   5.910 -0.1553 -0.3998 -0.0083
 1127POPC    CA 5090   1.034   6.649   5.802 -0.2254 -0.4271 -0.0685
 1127POPC    CB 5091   1.181   6.633   5.762 -0.1575  0.1705 -0.0563
 1127POPC    OA 5092   1.277   6.692   5.850  0.0790  0.0197 -0.2136
 1127POPC     P 5093   1.420   6.704   5.776  0.1721  0.2082 -0.0026
 1127POPC    OB 5094   1.471   6.571   5.816  0.0819  0.3299  0.5344
 1127POPC    OC 5095   1.403   6.735   5.633  0.7440 -0.0590 -0.1312
 1127POPC    OD 5096   1.476   6.820   5.873 -0.5610  0.2802  0.3418
 1127POPC    CC 5097   1.467   6.774   6.008 -0.1860 -0.3799  0.1474
 1127POPC    CD 5098   1.539   6.848   6.121  0.3329 -0.8341  0.1149
 1127POPC    OE 5099   1.461   6.958   6.169  0.1213 -0.9538  0.0479
 1127POPC   C1A 5100   1.374   6.936   6.267 -0.2550  0.0577 -0.0487
 1127POPC    OF 5101   1.371   6.828   6.326  0.1307 -0.0508 -0.2246
 1127POPC   C1B 5102   1.280   7.050   6.270 -0.2997  0.0162  0.1379
 1127POPC   C1C 5103   1.235   7.085   6.412 -0.1229 -0.1664  0.2394
 1127POPC   C1D 5104   1.129   7.195   6.419  0.0366  0.0036 -0.0407
 1127POPC   C1E 5105   1.085   7.200   6.565 -0.1714 -0.1906 -0.0969
 1127POPC   C1F 5106   0.979   7.092   6.588  0.1346 -0.4433  0.1325
 1127POPC   C1G 5107   0.933   7.061   6.731 -0.8198  0.0579 -0.0623
 1127POPC   C1H 5108   0.808   6.974   6.743 -0.7841 -0.0390 -0.3729
 1127POPC   C1I 5109   0.749   6.938   6.880  0.0246  0.4825  0.1227
 1127POPC   C1J 5110   0.626   6.888   6.894  0.2481 -0.3355 -0.6970
 1127POPC   C1K 5111   0.534   6.882   6.771 -0.3381 -0.1581 -0.2715
 1127POPC   C1L 5112   0.394   6.825   6.788 -0.5358  0.4077  0.0128
 1127POPC   C1M 5113   0.312   6.826   6.659 -0.4454 -0.1306 -0.0479
 1127POPC   C1N 5114   0.260   6.967   6.631 -0.1460 -0.0390 -0.1524
 1127POPC   C1O 5115   0.141   6.983   6.536 -0.4845  0.5088  0.3631
 1127POPC   C1P 5116   0.108   7.127   6.495  0.2001  0.6297  0.2355
 1127POPC   C1Q 5117   0.017   7.132   6.372 -0.1804  0.5466  0.5119
 1127POPC   C1R 5118  -0.031   7.276   6.353 -0.9117  0.1844 -0.4220
 1127POPC    CE 5119   1.684   6.882   6.084  0.1629 -0.0049  0.1983
 1127POPC    OG 5120   1.754   6.951   6.188  0.0574 -0.0682  0.3115
 1127POPC   C2A 5121   1.846   7.036   6.143  0.0281 -0.1805  0.0378
 1127POPC    OH 5122   1.854   7.075   6.026  0.1127 -0.3184 -0.0030
 1127POPC   C2B 5123   1.924   7.084   6.259  0.2035 -0.0488 -0.1347
 1127POPC   C2C 5124   2.064   7.020   6.263  0.1509 -0.1615 -0.0929
 1127POPC   C2D 5125   2.133   7.055   6.395 -0.3296  0.3480  0.0310
 1127POPC   C2E 5126   2.280   7.012   6.405 -0.4261  0.0291  0.0811
 1127POPC   C2F 5127   2.329   7.023   6.550  0.3519  0.0595 -0.1828
 1127POPC   C2G 5128   2.275   6.910   6.638  0.0329  0.4528  0.1270
 1127POPC   C2H 5129   2.278   6.939   6.788 -0.1999  0.1728  0.1860
 1127POPC   C2I 5130   2.226   6.814   6.859 -0.3940 -0.1914 -0.5886
 1127POPC   C2J 5131   2.229   6.816   7.012  0.3517 -0.6145 -0.5912
 1127POPC   C2K 5132   2.257   6.681   7.079  0.0788 -0.1509  0.4746
 1127POPC   C2L 5133   2.194   6.648   7.215 -0.2979  0.4647  0.4558
 1127POPC   C2M 5134   2.273   6.535   7.281  0.0736  0.1852 -0.4437
 1127POPC   C2N 5135   2.237   6.521   7.429  0.0144  0.0567 -0.4695
 1127POPC   C2O 5136   2.306   6.403   7.498  0.1028  0.2409 -0.2417
 1127POPC   C2P 5137   2.285   6.385   7.648  0.5603  0.4501 -0.1470
 1128POPC   CN1 5138   1.525   8.448   9.489 -0.0171 -0.1236 -0.5107
 1128POPC   CN2 5139   1.632   8.645   9.414 -0.2086 -1.0186  0.1099
 1128POPC   CN3 5140   1.557   8.639   9.633 -0.3498  0.5826 -0.2007
 1128POPC   NTM 5141   1.618   8.554   9.529 -0.2164 -0.3661  0.6290
 1128POPC    CA 5142   1.742   8.481   9.558 -0.1939 -0.8061 -0.5250
 1128POPC    CB 5143   1.849   8.550   9.642 -0.4378 -0.0815 -0.7966
 1128POPC    OA 5144   1.898   8.676   9.594  0.1799 -0.0557 -0.1229
 1128POPC     P 5145   2.055   8.661   9.559  0.2032  0.2417 -0.1406
 1128POPC    OB 5146   2.049   8.567   9.445 -0.4825  0.1136 -0.0073
 1128POPC    OC 5147   2.116   8.627   9.690 -0.4261 -0.2807  0.0194
 1128POPC    OD 5148   2.083   8.812   9.511 -0.1731  0.2734 -0.2652
 1128POPC    CC 5149   2.014   8.831   9.388  0.2154  0.2129 -0.4943
 1128POPC    CD 5150   2.012   8.966   9.315 -0.5932  0.5047  0.0516
 1128POPC    OE 5151   1.913   8.974   9.212 -0.1072 -0.0640 -0.4655
 1128POPC   C1A 5152   1.783   8.990   9.235  0.0100 -0.1779  0.3059
 1128POPC    OF 5153   1.736   9.003   9.348 -0.0555  0.0470  0.2527
 1128POPC   C1B 5154   1.709   9.029   9.113  0.3007  0.1972  0.2485
 1128POPC   C1C 5155   1.677   9.177   9.097  0.6005  0.2023 -0.3402
 1128POPC   C1D 5156   1.592   9.204   8.972 -0.0321 -0.2551 -0.0150
 1128POPC   C1E 5157   1.640   9.162   8.833 -0.2988 -0.2013 -0.1221
 1128POPC   C1F 5158   1.548   9.215   8.722 -0.2654  0.4424  0.1532
 1128POPC   C1G 5159   1.411   9.149   8.730 -0.1158  0.1568  0.3740
 1128POPC   C1H 5160   1.315   9.212   8.629 -0.2519 -0.6616 -0.0206
 1128POPC   C1I 5161   1.178   9.146   8.646 -0.6132  0.0896  0.0383
 1128POPC   C1J 5162   1.097   9.144   8.540 -0.0839  0.0691 -0.3718
 1128POPC   C1K 5163   1.136   9.214   8.410  0.6395 -0.1163 -0.2573
 1128POPC   C1L 5164   1.046   9.187   8.290 -0.2031  0.1360  0.3131
 1128POPC   C1M 5165   1.088   9.259   8.162  0.2657 -0.5617  0.0677
 1128POPC   C1N 5166   0.995   9.206   8.052 -0.2723 -0.0220  0.2544
 1128POPC   C1O 5167   1.075   9.234   7.925  0.1487 -0.2958  0.4548
 1128POPC   C1P 5168   1.007   9.185   7.797  0.2439 -0.1561  0.3505
 1128POPC   C1Q 5169   1.084   9.178   7.664 -0.4513  0.3724 -0.0860
 1128POPC   C1R 5170   1.193   9.072   7.657 -0.5935  0.1324  1.0570
 1128POPC    CE 5171   2.152   8.994   9.260 -0.4605 -0.0732  0.0907
 1128POPC    OG 5172   2.216   8.896   9.177  0.0319  0.7434 -0.5092
 1128POPC   C2A 5173   2.325   8.936   9.113  0.3192  0.3323 -0.2873
 1128POPC    OH 5174   2.360   9.054   9.112 -0.8498  0.6892 -0.1194
 1128POPC   C2B 5175   2.403   8.826   9.053  0.0720  0.0957 -0.1751
 1128POPC   C2C 5176   2.451   8.851   8.910  0.3485  0.0630 -0.0898
 1128POPC   C2D 5177   2.500   8.732   8.827 -0.7132 -0.3092 -0.1993
 1128POPC   C2E 5178   2.521   8.754   8.677 -0.0748 -0.5614 -0.1477
 1128POPC   C2F 5179   2.396   8.782   8.593  0.0075  0.2733 -0.0041
 1128POPC   C2G 5180   2.419   8.778   8.442  0.0263 -0.2895  0.0107
 1128POPC   C2H 5181   2.294   8.825   8.367  0.3199  0.0239 -0.2819
 1128POPC   C2I 5182   2.324   8.853   8.220  0.5515 -0.5742 -0.3520
 1128POPC   C2J 5183   2.353   8.725   8.142 -0.3780 -0.6863 -0.5316
 1128POPC   C2K 5184   2.374   8.739   7.991 -0.4992 -0.0904 -0.4937
 1128POPC   C2L 5185   2.343   8.607   7.920 -0.0370 -0.5844  0.2080
 1128POPC   C2M 5186   2.434   8.594   7.797 -0.0208  0.3153  0.1147
 1128POPC   C2N 5187   2.402   8.469   7.714  0.2260  0.3676 -0.0622
 1128POPC   C2O 5188   2.522   8.445   7.623  0.0552 -0.0323 -0.1859
 1128POPC   C2P 5189   2.550   8.298   7.593 -0.2560 -0.0966 -0.1600
 1129POPC   CN1 5190   0.020   7.647   5.819 -1.1278 -0.0205  0.6567
 1129POPC   CN2 5191   0.069   7.754   5.614 -0.3757 -0.0952  0.0935
 1129POPC   CN3 5192  -0.160   7.700   5.679  0.1003  0.4697 -0.2765
 1129POPC   NTM 5193  -0.020   7.655   5.677 -0.0960 -0.1839  0.3517
 1129POPC    CA 5194  -0.007   7.523   5.614 -0.4257 -0.0225 -0.0575
 1129POPC    CB 5195  -0.088   7.398   5.650 -0.2125 -0.1585 -0.0500
 1129POPC    OA 5196  -0.061   7.337   5.776 -0.0822 -0.1054 -0.0525
 1129POPC     P 5197  -0.174   7.239   5.836 -0.1202 -0.2610 -0.3765
 1129POPC    OB 5198  -0.223   7.163   5.718 -0.2911 -0.3675 -0.2379
 1129POPC    OC 5199  -0.109   7.169   5.948  0.3589  0.2926 -0.3049
 1129POPC    OD 5200  -0.260   7.362   5.895 -0.2836 -0.7563  0.4345
 1129POPC    CC 5201  -0.207   7.399   6.022  0.0110  0.1657  0.0576
 1129POPC    CD 5202  -0.291   7.495   6.107 -0.1333  0.0503  0.0478
 1129POPC    OE 5203  -0.229   7.575   6.209  0.1914 -0.1731  0.0295
 1129POPC   C1A 5204  -0.158   7.685   6.187  0.0066 -0.0701 -0.0499
 1129POPC    OF 5205  -0.159   7.728   6.071  0.3716 -0.1260 -0.0734
 1129POPC   C1B 5206  -0.107   7.753   6.308 -0.0186  0.5981 -0.4066
 1129POPC   C1C 5207  -0.219   7.824   6.384  0.4646  0.8615  0.0692
 1129POPC   C1D 5208  -0.171   7.881   6.517  0.3958  0.5399  0.2311
 1129POPC   C1E 5209  -0.119   7.774   6.614  0.0758 -0.1144 -0.3107
 1129POPC   C1F 5210  -0.121   7.849   6.747  0.0944 -0.1937 -0.2658
 1129POPC   C1G 5211  -0.035   7.759   6.836 -0.3282 -0.1524  0.1857
 1129POPC   C1H 5212  -0.034   7.811   6.980  0.0101 -0.2618  0.2232
 1129POPC   C1I 5213   0.067   7.722   7.053 -0.2279 -0.8301 -0.1395
 1129POPC   C1J 5214   0.082   7.694   7.182 -0.4430 -0.4521 -0.0303
 1129POPC   C1K 5215  -0.030   7.737   7.277 -0.1860  0.5826 -0.1920
 1129POPC   C1L 5216   0.023   7.717   7.419 -0.6420 -0.2042 -0.1304
 1129POPC   C1M 5217  -0.086   7.776   7.509  0.1002  0.6396  0.2198
 1129POPC   C1N 5218  -0.046   7.763   7.657  0.0297 -0.9656  0.1164
 1129POPC   C1O 5219  -0.154   7.807   7.755  0.2355  0.2856 -0.1939
 1129POPC   C1P 5220  -0.197   7.954   7.767 -0.2401  0.1425 -0.1102
 1129POPC   C1Q 5221  -0.100   8.031   7.857 -0.4439 -0.2350  0.4401
 1129POPC   C1R 5222  -0.139   8.179   7.846  0.1499 -0.1332 -0.4484
 1129POPC    CE 5223  -0.423   7.425   6.137 -0.0068  0.0343  0.5777
 1129POPC    OG 5224  -0.416   7.306   6.217 -0.1664 -0.1269  0.3515
 1129POPC   C2A 5225  -0.418   7.183   6.168 -0.2399  0.0211 -0.0210
 1129POPC    OH 5226  -0.410   7.156   6.048  0.3456 -0.3157  0.0919
 1129POPC   C2B 5227  -0.415   7.086   6.280  0.2196 -0.0291 -0.0749
 1129POPC   C2C 5228  -0.561   7.042   6.294  0.3137 -0.4656 -0.4429
 1129POPC   C2D 5229  -0.599   6.992   6.434  0.3100  0.0101 -0.2686
 1129POPC   C2E 5230  -0.576   7.091   6.547  0.2588 -0.6391  0.3180
 1129POPC   C2F 5231  -0.604   7.043   6.690 -0.5218  0.2850  0.4956
 1129POPC   C2G 5232  -0.582   7.149   6.797 -0.1663  0.3095  0.4002
 1129POPC   C2H 5233  -0.635   7.104   6.933 -0.0865 -0.1349  0.2831
 1129POPC   C2I 5234  -0.598   7.210   7.037 -0.1075 -0.0212  0.1744
 1129POPC   C2J 5235  -0.645   7.166   7.176 -0.1980 -0.0524  0.1343
 1129POPC   C2K 5236  -0.592   7.271   7.274  0.3602  0.0558 -0.2813
 1129POPC   C2L 5237  -0.626   7.238   7.419 -0.3338 -0.6187 -0.5918
 1129POPC   C2M 5238  -0.551   7.118   7.477  0.1185  0.0360  0.2074
 1129POPC   C2N 5239  -0.558   7.072   7.623  0.2285  0.7075  0.4268
 1129POPC   C2O 5240  -0.703   7.032   7.650  0.4073 -0.0521  0.2973
 1129POPC   C2P 5241  -0.743   7.058   7.796  0.6601  0.2815  0.3092
 1130POPC   CN1 5242   1.046   7.166   9.622  0.0997  0.0005 -0.3185
 1130POPC   CN2 5243   0.857   7.036   9.579  0.3308 -0.4881  0.1897
 1130POPC   CN3 5244   0.905   7.106   9.797  0.6670  0.3359 -0.4368
 1130POPC   NTM 5245   0.904   7.151   9.657  0.0400  0.1158 -0.5065
 1130POPC    CA 5246   0.817   7.270   9.657 -0.4369 -0.2179  0.3688
 1130POPC    CB 5247   0.779   7.356   9.536 -0.0880 -0.2802  0.2124
 1130POPC    OA 5248   0.889   7.395   9.453 -0.3167 -0.1048 -0.0094
 1130POPC     P 5249   0.868   7.550   9.415 -0.1551 -0.0517  0.1179
 1130POPC    OB 5250   0.991   7.603   9.353 -0.5732  0.1018 -0.5965
 1130POPC    OC 5251   0.802   7.617   9.529 -0.2605 -0.4217  0.2777
 1130POPC    OD 5252   0.765   7.532   9.293 -0.3454 -0.0856  0.2825
 1130POPC    CC 5253   0.820   7.475   9.174 -0.1679 -0.2652  0.4498
 1130POPC    CD 5254   0.707   7.446   9.074  0.1752  0.3149 -0.1145
 1130POPC    OE 5255   0.744   7.336   8.992 -0.4250  0.0501 -0.0340
 1130POPC   C1A 5256   0.649   7.248   8.962 -0.6577  0.1999  0.2674
 1130POPC    OF 5257   0.550   7.232   9.033 -0.6035  0.0701  0.3146
 1130POPC   C1B 5258   0.679   7.169   8.840 -0.6547  0.0245  0.3799
 1130POPC   C1C 5259   0.617   7.030   8.837 -0.2130 -0.1664  0.0898
 1130POPC   C1D 5260   0.667   6.944   8.720  0.1208  0.2300 -0.0613
 1130POPC   C1E 5261   0.620   6.799   8.734 -0.3504  0.3588 -0.2850
 1130POPC   C1F 5262   0.687   6.706   8.633 -0.0006 -0.0197  0.2906
 1130POPC   C1G 5263   0.663   6.555   8.624  0.3940 -0.0675  0.0324
 1130POPC   C1H 5264   0.727   6.502   8.495 -0.0099  0.0509 -0.2176
 1130POPC   C1I 5265   0.669   6.362   8.477  0.2725 -0.0406 -0.4017
 1130POPC   C1J 5266   0.721   6.280   8.386 -0.4921  0.1723 -1.0431
 1130POPC   C1K 5267   0.854   6.301   8.312  0.1365  0.1614  0.0615
 1130POPC   C1L 5268   0.890   6.172   8.240  0.2167  0.2857 -0.1223
 1130POPC   C1M 5269   1.012   6.199   8.152  0.2640  0.6615  0.0607
 1130POPC   C1N 5270   0.958   6.257   8.021 -0.1588 -0.4273 -0.2555
 1130POPC   C1O 5271   1.062   6.318   7.927 -0.0147 -0.4194 -0.0911
 1130POPC   C1P 5272   1.105   6.451   7.988 -0.8106 -0.3029  0.2273
 1130POPC   C1Q 5273   1.009   6.568   7.963 -0.0852  0.2037 -0.2289
 1130POPC   C1R 5274   0.920   6.621   8.075  0.0397 -0.1438  0.0363
 1130POPC    CE 5275   0.645   7.572   9.013 -0.5419 -0.0933 -0.2322
 1130POPC    OG 5276   0.729   7.637   8.918 -0.0493 -0.2590  0.0880
 1130POPC   C2A 5277   0.676   7.729   8.838 -0.0263 -0.9164 -0.6911
 1130POPC    OH 5278   0.555   7.750   8.839  0.1401  0.0887 -0.4282
 1130POPC   C2B 5279   0.771   7.790   8.742 -0.2231  0.3217 -0.1101
 1130POPC   C2C 5280   0.731   7.764   8.597 -0.5470 -0.5327  0.1242
 1130POPC   C2D 5281   0.827   7.837   8.503 -0.2156 -0.6540  0.3661
 1130POPC   C2E 5282   0.880   7.764   8.379  0.2734  0.3835 -0.0472
 1130POPC   C2F 5283   0.899   7.865   8.266  0.2945 -0.1602 -0.5326
 1130POPC   C2G 5284   0.948   7.805   8.134  0.3878 -0.1485 -0.5041
 1130POPC   C2H 5285   1.100   7.793   8.123  0.3485 -0.6607 -0.5254
 1130POPC   C2I 5286   1.156   7.771   7.983  0.4964  0.0880 -0.5913
 1130POPC   C2J 5287   1.304   7.730   7.985  0.5900  0.4386 -0.1526
 1130POPC   C2K 5288   1.352   7.697   7.843 -0.2605  0.2861 -0.4134
 1130POPC   C2L 5289   1.479   7.611   7.840  0.0028  0.6656 -0.3203
 1130POPC   C2M 5290   1.504   7.549   7.702 -0.1040 -0.0923 -0.0061
 1130POPC   C2N 5291   1.620   7.451   7.713 -0.1495 -0.1145  0.2712
 1130POPC   C2O 5292   1.642   7.377   7.581 -0.3103  0.2777  0.0242
 1130POPC   C2P 5293   1.660   7.478   7.467 -0.0008  0.0704 -0.1109
 1131POPC   CN1 5294   8.656   8.178   5.914 -0.3143  0.0318 -0.4526
 1131POPC   CN2 5295   8.553   8.381   5.952  0.3710 -0.3027  0.2072
 1131POPC   CN3 5296   8.434   8.183   5.989  0.0924  0.0855  0.8507
 1131POPC   NTM 5297   8.528   8.247   5.896 -0.4798 -0.1168  0.1242
 1131POPC    CA 5298   8.473   8.247   5.760  0.0787 -0.3140 -0.1044
 1131POPC    CB 5299   8.540   8.337   5.656  0.2692 -0.0704  0.2291
 1131POPC    OA 5300   8.682   8.318   5.646  0.2248 -0.4183  0.2473
 1131POPC     P 5301   8.756   8.447   5.585 -0.4391 -0.1499  0.0067
 1131POPC    OB 5302   8.693   8.452   5.451 -0.2054  0.4410 -0.0821
 1131POPC    OC 5303   8.714   8.543   5.690  0.4167  0.0964  0.1317
 1131POPC    OD 5304   8.898   8.377   5.611 -0.4455 -0.1083  0.1595
 1131POPC    CC 5305   8.921   8.378   5.753 -0.0518  0.5218  0.1003
 1131POPC    CD 5306   9.030   8.280   5.799 -0.3276 -0.3323 -1.0008
 1131POPC    OE 5307   9.001   8.225   5.927  0.6907  0.5529 -0.3736
 1131POPC   C1A 5308   9.078   8.125   5.968 -0.3962 -0.2414 -0.2185
 1131POPC    OF 5309   9.127   8.052   5.881  0.6686  0.3735 -0.1569
 1131POPC   C1B 5310   9.049   8.081   6.106 -0.7145  0.1202 -0.1693
 1131POPC   C1C 5311   8.912   8.062   6.171 -0.7866 -0.3946 -0.4640
 1131POPC   C1D 5312   8.926   8.015   6.316  0.0268  0.0544 -0.3910
 1131POPC   C1E 5313   8.788   8.000   6.380  0.0394  0.5053 -0.2523
 1131POPC   C1F 5314   8.781   7.903   6.498  0.2216  0.5555 -0.2010
 1131POPC   C1G 5315   8.646   7.904   6.569  0.0128 -0.1784 -0.5796
 1131POPC   C1H 5316   8.669   7.847   6.709  0.1813  0.2599 -0.4268
 1131POPC   C1I 5317   8.534   7.816   6.775  0.2559  0.5759 -0.1233
 1131POPC   C1J 5318   8.526   7.834   6.906 -0.3515  0.3153 -0.1228
 1131POPC   C1K 5319   8.635   7.870   7.007 -0.5015 -0.1902  0.2222
 1131POPC   C1L 5320   8.569   7.902   7.141 -0.0194  0.3698  0.3294
 1131POPC   C1M 5321   8.680   7.955   7.232  0.2313 -0.0633  0.2766
 1131POPC   C1N 5322   8.621   7.994   7.368  0.0080 -0.1764  0.2144
 1131POPC   C1O 5323   8.580   7.869   7.446 -0.0761 -0.2798  0.0048
 1131POPC   C1P 5324   8.489   7.885   7.569 -0.2950 -0.6189 -0.1117
 1131POPC   C1Q 5325   8.553   7.955   7.689 -0.3353  0.1343 -0.5225
 1131POPC   C1R 5326   8.456   7.967   7.807  0.1123  0.5510 -0.1935
 1131POPC    CE 5327   9.163   8.346   5.761 -0.1565 -0.0189  0.1185
 1131POPC    OG 5328   9.203   8.451   5.850 -0.0148  0.2327 -0.2419
 1131POPC   C2A 5329   9.327   8.496   5.862  0.0750 -0.1419  0.2276
 1131POPC    OH 5330   9.412   8.438   5.793 -0.0222 -0.2600  0.2066
 1131POPC   C2B 5331   9.354   8.610   5.952 -0.2443 -0.2653  0.4773
 1131POPC   C2C 5332   9.474   8.596   6.046  0.4311 -0.5532 -0.4192
 1131POPC   C2D 5333   9.439   8.514   6.171  0.5135 -0.0049 -0.0337
 1131POPC   C2E 5334   9.432   8.362   6.159  0.0885  0.0315 -0.2714
 1131POPC   C2F 5335   9.374   8.326   6.296 -0.0990  0.2080 -0.3049
 1131POPC   C2G 5336   9.380   8.174   6.316 -0.4250  0.1510 -0.6233
 1131POPC   C2H 5337   9.277   8.113   6.411 -0.2055 -0.1597 -0.5840
 1131POPC   C2I 5338   9.285   8.182   6.548 -0.0863 -0.1900 -0.5759
 1131POPC   C2J 5339   9.234   8.096   6.663  0.2992  0.5405  0.1463
 1131POPC   C2K 5340   9.226   8.182   6.790 -0.5160  0.8481 -0.1052
 1131POPC   C2L 5341   9.150   8.102   6.896  0.6165  0.2719  0.2901
 1131POPC   C2M 5342   9.155   8.185   7.025  0.3025  0.4338  0.1997
 1131POPC   C2N 5343   9.105   8.087   7.132  0.1091  0.1582 -0.1388
 1131POPC   C2O 5344   9.074   8.158   7.263  0.0564 -0.0071 -0.0625
 1131POPC   C2P 5345   9.062   8.071   7.388 -0.0607 -0.2453 -0.2397
 1132POPC   CN1 5346   5.292   0.552   9.384  0.4674  0.1374  0.1836
 1132POPC   CN2 5347   5.190   0.600   9.168  0.1541 -0.3944  0.0218
 1132POPC   CN3 5348   5.295   0.770   9.286  0.4906 -0.3755  0.3382
 1132POPC   NTM 5349   5.304   0.626   9.258  0.2306 -0.3059 -0.1012
 1132POPC    CA 5350   5.425   0.602   9.177  0.3029  0.4106 -0.2118
 1132POPC    CB 5351   5.467   0.458   9.149 -0.0826  0.2980 -0.2258
 1132POPC    OA 5352   5.374   0.359   9.104 -0.1735  0.3040 -0.0514
 1132POPC     P 5353   5.443   0.255   9.003 -0.0455  0.1841  0.1590
 1132POPC    OB 5354   5.554   0.196   9.081  0.5566 -0.2176 -0.9704
 1132POPC    OC 5355   5.494   0.315   8.878 -0.9251 -0.2895 -0.4428
 1132POPC    OD 5356   5.317   0.160   8.971 -0.1777  0.4528 -0.1216
 1132POPC    CC 5357   5.369   0.066   8.875 -0.1848 -0.1521  0.4560
 1132POPC    CD 5358   5.271  -0.030   8.807  0.1270  0.0454 -0.2756
 1132POPC    OE 5359   5.336  -0.145   8.753  0.4912  0.2774 -0.3365
 1132POPC   C1A 5360   5.386  -0.241   8.831 -0.2043  0.1644 -0.0196
 1132POPC    OF 5361   5.363  -0.251   8.951 -0.3286  0.7051  0.0039
 1132POPC   C1B 5362   5.437  -0.354   8.749  0.1680  0.2347  0.1132
 1132POPC   C1C 5363   5.556  -0.418   8.820 -0.1476 -0.1624  0.2856
 1132POPC   C1D 5364   5.583  -0.563   8.778  0.1320 -0.2366  0.7164
 1132POPC   C1E 5365   5.453  -0.643   8.794 -0.3149  0.3950  0.2731
 1132POPC   C1F 5366   5.471  -0.794   8.779  0.4608  0.4663  0.4433
 1132POPC   C1G 5367   5.492  -0.836   8.633  0.0535  0.0329  0.5070
 1132POPC   C1H 5368   5.370  -0.808   8.545  0.3197  0.3543  0.2326
 1132POPC   C1I 5369   5.400  -0.739   8.413  0.2289 -0.1472 -0.0533
 1132POPC   C1J 5370   5.292  -0.710   8.340  0.1873  0.4646  0.2433
 1132POPC   C1K 5371   5.144  -0.742   8.363  0.1304  0.6865  0.1830
 1132POPC   C1L 5372   5.067  -0.645   8.273  0.1030  0.2412 -0.2754
 1132POPC   C1M 5373   4.918  -0.677   8.283  0.1683 -0.1138 -0.4128
 1132POPC   C1N 5374   4.853  -0.594   8.173 -0.0057  0.3572  0.0444
 1132POPC   C1O 5375   4.847  -0.657   8.034 -0.5532  0.2539  0.1109
 1132POPC   C1P 5376   4.809  -0.561   7.921 -0.2629 -0.0972 -0.2920
 1132POPC   C1Q 5377   4.790  -0.656   7.803 -0.3700 -0.2316 -0.1688
 1132POPC   C1R 5378   4.741  -0.577   7.682  0.0689  0.5797  0.1770
 1132POPC    CE 5379   5.192   0.064   8.716 -0.4005  0.0828  0.2230
 1132POPC    OG 5380   5.272   0.127   8.616  0.1145  0.2744  0.7512
 1132POPC   C2A 5381   5.207   0.190   8.519  0.5278 -0.7067 -0.1847
 1132POPC    OH 5382   5.086   0.176   8.505  0.2886  0.6156  0.3533
 1132POPC   C2B 5383   5.296   0.267   8.428  0.0488 -0.3182 -0.3283
 1132POPC   C2C 5384   5.240   0.405   8.391 -0.0288 -0.1577  0.3711
 1132POPC   C2D 5385   5.202   0.487   8.515  1.1962  0.2082  0.5207
 1132POPC   C2E 5386   5.186   0.631   8.467  0.6462 -0.1346 -0.3535
 1132POPC   C2F 5387   5.176   0.733   8.581 -0.0619 -0.4190 -0.1547
 1132POPC   C2G 5388   5.146   0.881   8.556  0.5931 -0.2426  0.0826
 1132POPC   C2H 5389   5.280   0.953   8.536  0.2426  0.4534  0.2148
 1132POPC   C2I 5390   5.262   1.101   8.570  0.1520  0.4246  0.2938
 1132POPC   C2J 5391   5.381   1.179   8.515 -0.0159  0.0996 -0.5362
 1132POPC   C2K 5392   5.360   1.330   8.534 -0.9219 -0.1314  0.3603
 1132POPC   C2L 5393   5.258   1.398   8.443 -0.7070  0.4423  0.5450
 1132POPC   C2M 5394   5.254   1.548   8.473  0.2931  0.5631  0.1296
 1132POPC   C2N 5395   5.207   1.586   8.614  0.4312  0.1188  0.2974
 1132POPC   C2O 5396   5.227   1.735   8.641  0.9041  0.1213 -0.0585
 1132POPC   C2P 5397   5.214   1.759   8.792 -0.0278  0.0719 -0.1291
 1133POPC   CN1 5398   9.703   0.534   5.935  0.1781  0.2995 -0.0709
 1133POPC   CN2 5399   9.574   0.689   5.827  0.3292  0.2052 -0.0896
 1133POPC   CN3 5400   9.478   0.555   6.016 -0.1980  0.1457 -0.5129
 1133POPC   NTM 5401   9.564   0.561   5.897  0.1924  0.1363 -0.2369
 1133POPC    CA 5402   9.526   0.456   5.800 -0.0312 -0.5689  0.6008
 1133POPC    CB 5403   9.380   0.457   5.755  0.2112  0.4244 -0.1979
 1133POPC    OA 5404   9.335   0.572   5.682  0.0825  0.7265  0.3485
 1133POPC     P 5405   9.176   0.568   5.652  0.1179  0.0685  0.2204
 1133POPC    OB 5406   9.158   0.675   5.552  1.2933 -0.2810 -0.3823
 1133POPC    OC 5407   9.145   0.424   5.638 -0.0599  0.0605  0.6938
 1133POPC    OD 5408   9.133   0.629   5.794  0.0245  0.3387  0.0758
 1133POPC    CC 5409   9.151   0.771   5.800  0.1770  0.3201  0.0597
 1133POPC    CD 5410   9.088   0.826   5.928  0.2008  0.1405  0.1485
 1133POPC    OE 5411   9.162   0.815   6.050  0.3599 -0.0829  0.0344
 1133POPC   C1A 5412   9.191   0.925   6.120  0.0546  0.2342 -0.3309
 1133POPC    OF 5413   9.175   1.042   6.088  0.0724  0.2477 -0.2901
 1133POPC   C1B 5414   9.262   0.893   6.246 -0.1461 -0.7076 -0.4475
 1133POPC   C1C 5415   9.181   0.876   6.375  0.0554 -0.0688 -0.2346
 1133POPC   C1D 5416   9.094   0.750   6.380  0.0250 -0.0616 -0.5681
 1133POPC   C1E 5417   9.170   0.624   6.342  0.4713  0.2392 -0.6750
 1133POPC   C1F 5418   9.277   0.585   6.445 -0.4346 -0.3511  0.0574
 1133POPC   C1G 5419   9.345   0.450   6.427 -0.3357 -0.2539 -0.3236
 1133POPC   C1H 5420   9.274   0.352   6.521 -0.2172 -0.0522 -0.0216
 1133POPC   C1I 5421   9.148   0.297   6.455  0.0919 -0.4026 -0.3294
 1133POPC   C1J 5422   9.067   0.219   6.527  0.2357  0.1302  0.4223
 1133POPC   C1K 5423   9.101   0.184   6.672 -0.0050 -0.4470  0.3425
 1133POPC   C1L 5424   8.995   0.098   6.741 -0.5044  0.0269  0.1742
 1133POPC   C1M 5425   9.047   0.059   6.880 -0.2670  0.0778  0.1004
 1133POPC   C1N 5426   8.926  -0.011   6.941 -0.6331  0.4484 -0.1844
 1133POPC   C1O 5427   8.949  -0.053   7.087 -0.0945 -0.7415 -0.5955
 1133POPC   C1P 5428   8.825  -0.132   7.127 -0.4650  0.1626  0.0888
 1133POPC   C1Q 5429   8.823  -0.136   7.280 -0.1411  0.0535  0.0922
 1133POPC   C1R 5430   8.771  -0.006   7.341  0.3908  0.3636 -0.1178
 1133POPC    CE 5431   8.944   0.776   5.945  0.1819  0.1857  0.1108
 1133POPC    OG 5432   8.870   0.831   6.054 -0.2145  0.0901 -0.1071
 1133POPC   C2A 5433   8.737   0.830   6.058 -0.2159 -0.3947 -0.1847
 1133POPC    OH 5434   8.674   0.796   5.958  0.2438 -0.5071 -0.4384
 1133POPC   C2B 5435   8.673   0.869   6.186  0.0485  0.1806 -0.2250
 1133POPC   C2C 5436   8.655   1.019   6.214  0.3913  0.1404  0.2147
 1133POPC   C2D 5437   8.593   1.034   6.353  0.1824  0.3560  0.0970
 1133POPC   C2E 5438   8.680   1.001   6.474  0.2106 -0.1596 -0.0606
 1133POPC   C2F 5439   8.786   1.109   6.499 -0.0729 -0.0204  0.5549
 1133POPC   C2G 5440   8.889   1.076   6.607  0.1089  0.2596  0.4694
 1133POPC   C2H 5441   8.969   1.197   6.655 -0.0717  0.3725  0.4852
 1133POPC   C2I 5442   9.064   1.143   6.761  0.4894  0.5078  0.0588
 1133POPC   C2J 5443   9.177   1.235   6.807  0.8589 -0.0055  0.1906
 1133POPC   C2K 5444   9.125   1.353   6.889 -0.0793 -0.3822  0.1444
 1133POPC   C2L 5445   9.214   1.476   6.870 -0.2208 -0.3541 -0.3465
 1133POPC   C2M 5446   9.364   1.450   6.889 -0.2105  0.1352  0.2566
 1133POPC   C2N 5447   9.441   1.582   6.883  0.2120 -0.1319 -0.2478
 1133POPC   C2O 5448   9.446   1.641   6.742  0.0542 -0.2158 -0.2892
 1133POPC   C2P 5449   9.500   1.784   6.740 -0.2847 -0.0841 -0.0713
 1134POPC   CN1 5450   3.053   8.743  10.015  0.1967 -0.0665 -0.1280
 1134POPC   CN2 5451   3.242   8.652  10.095 -0.3118 -0.5799 -0.1608
 1134POPC   CN3 5452   3.029   8.587  10.191  0.2202  0.0811  0.8550
 1134POPC   NTM 5453   3.103   8.614  10.066 -0.5325 -0.1657  0.3485
 1134POPC    CA 5454   3.093   8.512   9.961 -0.0094  0.0616  0.0757
 1134POPC    CB 5455   2.959   8.498   9.888  0.0674 -0.3258  0.0077
 1134POPC    OA 5456   2.921   8.594   9.790 -0.2168  0.2761  0.6946
 1134POPC     P 5457   2.772   8.571   9.734  0.1607 -0.0559 -0.2073
 1134POPC    OB 5458   2.774   8.712   9.687 -0.5065 -0.1863 -0.6441
 1134POPC    OC 5459   2.693   8.522   9.849 -0.0789 -0.4128 -0.5224
 1134POPC    OD 5460   2.816   8.455   9.633  0.1882 -0.5096  0.3197
 1134POPC    CC 5461   2.836   8.511   9.503 -0.4484 -0.2318  0.3421
 1134POPC    CD 5462   2.846   8.404   9.394 -0.1778 -0.1426  0.2788
 1134POPC    OE 5463   2.815   8.460   9.266 -0.6544 -0.3270  0.3107
 1134POPC   C1A 5464   2.892   8.548   9.203 -0.3395 -0.6271  0.2700
 1134POPC    OF 5465   3.001   8.574   9.253 -0.1539 -0.7012 -0.0926
 1134POPC   C1B 5466   2.847   8.593   9.069  0.0580 -0.4652  0.1909
 1134POPC   C1C 5467   2.963   8.565   8.973  0.1732  0.1517  0.1486
 1134POPC   C1D 5468   2.935   8.609   8.829 -0.0126 -0.3062  0.0447
 1134POPC   C1E 5469   2.833   8.523   8.755 -0.1199  0.0643 -0.2405
 1134POPC   C1F 5470   2.862   8.524   8.605  0.0661  0.1342 -0.2046
 1134POPC   C1G 5471   2.751   8.465   8.517 -0.1779  0.0362  0.1693
 1134POPC   C1H 5472   2.793   8.462   8.370  0.0342 -1.2373  0.2527
 1134POPC   C1I 5473   2.676   8.433   8.277 -0.0524 -0.1381  0.0125
 1134POPC   C1J 5474   2.673   8.454   8.145 -0.3652 -0.0452  0.0342
 1134POPC   C1K 5475   2.779   8.533   8.069 -0.3441  0.1268  0.2401
 1134POPC   C1L 5476   2.826   8.465   7.940 -0.0162  0.3240  0.2534
 1134POPC   C1M 5477   2.957   8.523   7.888 -0.0798  0.1802 -0.0705
 1134POPC   C1N 5478   2.992   8.452   7.757  0.0456  0.2241 -0.0611
 1134POPC   C1O 5479   3.099   8.523   7.674 -0.1290  0.6499  0.0698
 1134POPC   C1P 5480   3.137   8.456   7.541  0.1010  0.8675  0.0241
 1134POPC   C1Q 5481   3.020   8.412   7.453  0.2330  0.4256  0.0636
 1134POPC   C1R 5482   3.072   8.350   7.324 -0.0678  0.5641 -0.1258
 1134POPC    CE 5483   2.727   8.312   9.423 -0.3311  0.2353  0.8826
 1134POPC    OG 5484   2.743   8.173   9.391 -0.4244  0.3641  0.2524
 1134POPC   C2A 5485   2.632   8.104   9.369 -0.0967  0.1676 -0.8112
 1134POPC    OH 5486   2.520   8.136   9.410  0.2623  0.3056  0.0869
 1134POPC   C2B 5487   2.652   7.983   9.286  0.5426 -0.2917  0.0058
 1134POPC   C2C 5488   2.621   7.997   9.137 -0.4565  0.0506  0.2377
 1134POPC   C2D 5489   2.625   7.865   9.061 -0.3455  0.3375 -0.2609
 1134POPC   C2E 5490   2.571   7.889   8.919 -0.7049  0.2583 -0.1392
 1134POPC   C2F 5491   2.607   7.770   8.829  0.3607  0.3422  0.1596
 1134POPC   C2G 5492   2.594   7.822   8.686 -0.0490  0.1942  0.1433
 1134POPC   C2H 5493   2.633   7.713   8.585 -0.6561 -0.2533  0.3803
 1134POPC   C2I 5494   2.603   7.763   8.443  0.0741  0.2440  0.3922
 1134POPC   C2J 5495   2.452   7.779   8.426  0.0375  0.0534  0.5272
 1134POPC   C2K 5496   2.418   7.743   8.281  0.1880  0.5605  0.3643
 1134POPC   C2L 5497   2.484   7.834   8.177  0.2003 -0.0312 -0.1529
 1134POPC   C2M 5498   2.440   7.792   8.037 -0.2474  0.1139 -0.0562
 1134POPC   C2N 5499   2.290   7.808   8.011 -0.4245 -0.6514  0.4517
 1134POPC   C2O 5500   2.260   7.783   7.863 -0.1108  0.0737  0.2632
 1134POPC   C2P 5501   2.124   7.833   7.815  0.1270  0.0164 -0.4847
 1135POPC   CN1 5502   7.095   9.316   5.568  0.1959 -0.3486  0.5714
 1135POPC   CN2 5503   7.041   9.254   5.798 -1.0872  0.4256  0.1748
 1135POPC   CN3 5504   6.909   9.174   5.613 -0.4951 -0.1946  0.3154
 1135POPC   NTM 5505   6.988   9.286   5.664 -0.5563  0.0538 -0.1294
 1135POPC    CA 5506   6.893   9.399   5.665 -0.5331  0.0800 -0.7195
 1135POPC    CB 5507   6.925   9.524   5.747 -0.2685 -0.1854 -0.4179
 1135POPC    OA 5508   6.941   9.522   5.889 -0.4168  0.5608 -0.3898
 1135POPC     P 5509   6.988   9.667   5.941 -0.1000  0.3349 -0.0381
 1135POPC    OB 5510   6.928   9.766   5.849 -0.5034 -0.4319 -0.6086
 1135POPC    OC 5511   6.953   9.672   6.085 -0.2216  0.5799 -0.0742
 1135POPC    OD 5512   7.145   9.669   5.905 -0.0112 -0.1810  0.3147
 1135POPC    CC 5513   7.215   9.601   6.010 -0.0445 -0.3250  0.2447
 1135POPC    CD 5514   7.367   9.595   5.992 -0.1105 -0.0036 -0.4578
 1135POPC    OE 5515   7.436   9.487   6.055 -0.0404  0.1922 -0.1988
 1135POPC   C1A 5516   7.432   9.362   6.011 -0.2131  0.1450 -0.0518
 1135POPC    OF 5517   7.359   9.328   5.917 -0.0239  0.1058 -0.1849
 1135POPC   C1B 5518   7.495   9.262   6.100 -0.4240  0.1657  0.1208
 1135POPC   C1C 5519   7.420   9.213   6.224 -1.0191  0.2001 -0.2196
 1135POPC   C1D 5520   7.404   9.313   6.339  0.0442  0.0477  0.0763
 1135POPC   C1E 5521   7.517   9.276   6.435  0.2598  0.0026 -0.1963
 1135POPC   C1F 5522   7.511   9.353   6.567  0.4479 -0.1393 -0.1036
 1135POPC   C1G 5523   7.601   9.281   6.668  0.0133 -0.4793  0.0459
 1135POPC   C1H 5524   7.575   9.344   6.805  0.1605 -0.5108  0.0880
 1135POPC   C1I 5525   7.458   9.291   6.889  0.0820 -0.0151  0.2916
 1135POPC   C1J 5526   7.468   9.271   7.020 -0.1709  0.3119  0.3635
 1135POPC   C1K 5527   7.599   9.272   7.100 -0.1736 -0.5546  0.3892
 1135POPC   C1L 5528   7.629   9.131   7.151  0.7096 -0.5023  0.0358
 1135POPC   C1M 5529   7.689   9.027   7.056  0.4255  0.1129 -0.8261
 1135POPC   C1N 5530   7.831   9.050   7.004  0.6794 -0.3414 -0.3321
 1135POPC   C1O 5531   7.942   9.026   7.107 -0.2626 -0.0366  0.7883
 1135POPC   C1P 5532   7.939   8.884   7.164 -0.3109 -0.3016  0.1450
 1135POPC   C1Q 5533   8.053   8.886   7.267  0.0080  0.0964 -0.2137
 1135POPC   C1R 5534   8.038   8.757   7.347  0.3338  0.0809 -0.1792
 1135POPC    CE 5535   7.418   9.738   6.009 -0.5737  0.1148 -0.0537
 1135POPC    OG 5536   7.405   9.789   6.142 -0.0687 -0.6106  0.2794
 1135POPC   C2A 5537   7.499   9.872   6.188 -0.0732 -0.5123  0.1100
 1135POPC    OH 5538   7.603   9.883   6.122 -0.2627  0.1320 -0.0822
 1135POPC   C2B 5539   7.480   9.929   6.323 -0.0188  0.1777 -0.1694
 1135POPC   C2C 5540   7.527   9.828   6.427  0.4584  0.2867 -0.2783
 1135POPC   C2D 5541   7.506   9.879   6.570 -0.1048 -0.1267 -0.2109
 1135POPC   C2E 5542   7.535   9.780   6.682 -0.7833 -0.2387 -0.1276
 1135POPC   C2F 5543   7.502   9.841   6.818 -0.5230  0.2424 -0.2757
 1135POPC   C2G 5544   7.536   9.747   6.935 -0.3702  0.2921 -0.2804
 1135POPC   C2H 5545   7.509   9.822   7.065 -0.6622 -0.4759  0.1090
 1135POPC   C2I 5546   7.546   9.750   7.195  0.1814  0.4470  0.3986
 1135POPC   C2J 5547   7.442   9.644   7.231  0.5984 -0.1604 -0.1579
 1135POPC   C2K 5548   7.475   9.557   7.352  0.6739  0.1388  0.0358
 1135POPC   C2L 5549   7.485   9.634   7.484  0.2163 -0.0486  0.1806
 1135POPC   C2M 5550   7.351   9.671   7.549  0.0779 -0.1787 -0.0310
 1135POPC   C2N 5551   7.392   9.735   7.682  0.1448 -0.1320 -0.0741
 1135POPC   C2O 5552   7.267   9.754   7.767  0.1869 -0.4471  0.0593
 1135POPC   C2P 5553   7.295   9.795   7.912 -0.5252 -0.1902  0.1297
 1136POPC   CN1 5554   8.574   2.074   9.783 -0.5089 -0.0678 -0.7947
 1136POPC   CN2 5555   8.775   2.027   9.879 -0.6078  0.0041  0.2141
 1136POPC   CN3 5556   8.704   1.909   9.683 -0.0153  0.1596 -0.0060
 1136POPC   NTM 5557   8.712   2.041   9.747 -0.2327  0.1474  0.0502
 1136POPC    CA 5558   8.764   2.155   9.669  0.0504  0.0411  0.0805
 1136POPC    CB 5559   8.912   2.161   9.633 -0.0501  0.0252 -0.3371
 1136POPC    OA 5560   8.969   2.052   9.561 -0.5895 -0.3333 -0.2250
 1136POPC     P 5561   9.070   2.105   9.447 -0.1163 -0.2915  0.2084
 1136POPC    OB 5562   9.148   1.983   9.413  0.1960  0.0744 -0.4002
 1136POPC    OC 5563   9.125   2.235   9.491  0.2155 -0.0738 -0.8332
 1136POPC    OD 5564   8.967   2.128   9.326 -0.1231  0.4273  0.3489
 1136POPC    CC 5565   8.921   2.006   9.267 -0.2453  0.3382  0.6285
 1136POPC    CD 5566   8.815   2.023   9.159  0.7117  0.2792 -0.3367
 1136POPC    OE 5567   8.734   1.911   9.123  0.1569  0.4642  0.3185
 1136POPC   C1A 5568   8.641   1.869   9.208  0.0204  0.5441  0.2088
 1136POPC    OF 5569   8.595   1.946   9.293 -0.3293  0.4408  0.1150
 1136POPC   C1B 5570   8.562   1.756   9.154  0.9293  0.1479 -0.3190
 1136POPC   C1C 5571   8.419   1.799   9.118  0.6882 -0.2920  0.1031
 1136POPC   C1D 5572   8.347   1.690   9.038 -0.1210  0.3540 -0.0596
 1136POPC   C1E 5573   8.210   1.731   8.984  0.0282  0.6045 -0.2468
 1136POPC   C1F 5574   8.125   1.623   8.918 -0.0730  0.8603 -0.5392
 1136POPC   C1G 5575   8.172   1.603   8.774 -0.4378 -0.0828 -0.5344
 1136POPC   C1H 5576   8.122   1.480   8.698  0.0763 -0.4725 -0.2426
 1136POPC   C1I 5577   8.169   1.499   8.554  0.4612  0.3273 -0.0119
 1136POPC   C1J 5578   8.190   1.397   8.471  0.1627  0.5594 -0.3738
 1136POPC   C1K 5579   8.182   1.250   8.513  0.0218  0.5857 -0.3080
 1136POPC   C1L 5580   8.176   1.155   8.394  0.4139  0.2263 -0.0451
 1136POPC   C1M 5581   8.060   1.178   8.297  0.0502  0.1121  0.3632
 1136POPC   C1N 5582   8.030   1.070   8.193 -0.0694  0.4295  0.0661
 1136POPC   C1O 5583   8.148   1.043   8.100  0.0004  0.6800  0.0789
 1136POPC   C1P 5584   8.109   0.984   7.964  0.0530  0.4656  0.1562
 1136POPC   C1Q 5585   8.234   0.909   7.918 -0.3784 -0.0159 -0.2518
 1136POPC   C1R 5586   8.206   0.819   7.797 -0.5610 -0.0993 -0.1486
 1136POPC    CE 5587   8.867   2.115   9.048  0.1397  0.5733 -0.3668
 1136POPC    OG 5588   8.997   2.078   9.001  0.0074  0.2334 -0.4699
 1136POPC   C2A 5589   9.070   2.162   8.928  0.3825  0.1450 -0.2024
 1136POPC    OH 5590   9.045   2.282   8.938 -0.7112 -0.1219  0.4180
 1136POPC   C2B 5591   9.202   2.101   8.902  0.0787 -0.6063 -0.0001
 1136POPC   C2C 5592   9.309   2.165   8.813 -0.0396  0.5080  0.6390
 1136POPC   C2D 5593   9.450   2.151   8.870  0.0700  0.7090  0.4208
 1136POPC   C2E 5594   9.534   2.179   8.745 -0.0646 -0.5323  0.0334
 1136POPC   C2F 5595   9.678   2.136   8.774  0.1602  0.5510  0.5934
 1136POPC   C2G 5596   9.782   2.187   8.674 -0.6431  0.5282 -0.2689
 1136POPC   C2H 5597   9.779   2.116   8.538 -0.7337  0.3867 -0.1949
 1136POPC   C2I 5598   9.878   2.160   8.429 -0.1203  0.0752  0.2267
 1136POPC   C2J 5599  10.017   2.099   8.443 -0.0948  0.1861  0.4725
 1136POPC   C2K 5600  10.108   2.121   8.322 -0.0477 -0.3091  0.4126
 1136POPC   C2L 5601  10.245   2.054   8.321  0.2169  0.2330 -0.6691
 1136POPC   C2M 5602  10.244   1.901   8.327  0.5413  0.2338 -0.5812
 1136POPC   C2N 5603  10.376   1.825   8.314  0.1275 -0.4971 -0.5484
 1136POPC   C2O 5604  10.464   1.865   8.432 -0.4602  0.1461 -0.3268
 1136POPC   C2P 5605  10.402   1.828   8.567 -0.4871  0.2431 -0.3122
 1137POPC   CN1 5606   0.334   1.968   5.613  0.3598 -0.3878  0.1026
 1137POPC   CN2 5607   0.270   2.058   5.824  0.2557  0.1071  0.0594
 1137POPC   CN3 5608   0.427   1.867   5.795 -0.3040  0.2869 -0.0498
 1137POPC   NTM 5609   0.303   1.934   5.752 -0.5057 -0.0616 -0.0080
 1137POPC    CA 5610   0.187   1.843   5.745 -0.5156 -0.0494 -0.0016
 1137POPC    CB 5611   0.164   1.762   5.873  0.5948 -0.1016  0.1811
 1137POPC    OA 5612   0.152   1.821   6.003  0.2994  0.2575 -0.0051
 1137POPC     P 5613   0.201   1.725   6.123 -0.3466 -0.0355  0.0258
 1137POPC    OB 5614   0.317   1.657   6.063 -0.2376  0.1805 -0.0112
 1137POPC    OC 5615   0.210   1.823   6.234  0.4093 -0.3896  0.2800
 1137POPC    OD 5616   0.058   1.651   6.119 -0.3456 -0.0551  0.3218
 1137POPC    CC 5617  -0.030   1.709   6.216 -0.0323  0.1778  0.4691
 1137POPC    CD 5618  -0.167   1.640   6.216  0.0841 -0.0537  0.1564
 1137POPC    OE 5619  -0.267   1.713   6.287 -0.1968 -0.1583 -0.1300
 1137POPC   C1A 5620  -0.369   1.765   6.220 -0.3364 -0.2596  0.0027
 1137POPC    OF 5621  -0.354   1.784   6.099  0.1283 -0.0789  0.0872
 1137POPC   C1B 5622  -0.483   1.817   6.299 -0.0892 -0.1834  0.3114
 1137POPC   C1C 5623  -0.589   1.706   6.294 -0.4543  0.1585  0.3608
 1137POPC   C1D 5624  -0.565   1.600   6.401  0.2255  0.4410  0.4978
 1137POPC   C1E 5625  -0.700   1.547   6.451 -0.3321  0.7616 -0.6396
 1137POPC   C1F 5626  -0.790   1.639   6.534 -0.2882  0.0531  0.2029
 1137POPC   C1G 5627  -0.932   1.584   6.552 -0.1801 -0.2583  0.1142
 1137POPC   C1H 5628  -1.021   1.629   6.667 -0.5583 -0.7720  0.0273
 1137POPC   C1I 5629  -0.985   1.567   6.803  0.4233  0.1608  0.2103
 1137POPC   C1J 5630  -0.977   1.653   6.904 -0.0748  0.5135 -0.0447
 1137POPC   C1K 5631  -0.990   1.804   6.880 -0.1925  0.4794 -0.2029
 1137POPC   C1L 5632  -0.985   1.882   7.012 -0.3177 -0.3579  0.3026
 1137POPC   C1M 5633  -0.866   1.857   7.106  0.0530  0.2340 -0.0061
 1137POPC   C1N 5634  -0.886   1.975   7.201 -0.4664  0.2049 -0.0789
 1137POPC   C1O 5635  -0.783   1.975   7.314 -0.4429 -0.3871 -0.0973
 1137POPC   C1P 5636  -0.810   2.098   7.400  0.8280 -0.4605  0.4273
 1137POPC   C1Q 5637  -0.705   2.121   7.509  0.8229  0.4042  0.2596
 1137POPC   C1R 5638  -0.749   2.041   7.632 -0.7748  0.2024 -0.4151
 1137POPC    CE 5639  -0.142   1.497   6.263  0.1136 -0.0664  0.1010
 1137POPC    OG 5640  -0.107   1.478   6.400  0.0726  0.4256  0.1812
 1137POPC   C2A 5641  -0.121   1.356   6.451 -0.1114  0.3598 -0.0260
 1137POPC    OH 5642  -0.144   1.263   6.373 -0.5884  0.3244  0.1529
 1137POPC   C2B 5643  -0.112   1.338   6.597 -0.5787  0.0453 -0.0357
 1137POPC   C2C 5644  -0.048   1.205   6.638 -0.3774  0.1351 -0.0599
 1137POPC   C2D 5645  -0.049   1.196   6.790  0.1543 -0.1523 -0.0691
 1137POPC   C2E 5646  -0.188   1.201   6.854  0.1351  0.1506 -0.1317
 1137POPC   C2F 5647  -0.188   1.229   7.005  0.5023  0.2656 -0.1527
 1137POPC   C2G 5648  -0.124   1.121   7.094  0.1076 -0.0245 -0.2158
 1137POPC   C2H 5649  -0.174   0.977   7.085  0.2402 -0.0839 -0.0079
 1137POPC   C2I 5650  -0.112   0.890   7.194  0.0832 -0.0554  0.1028
 1137POPC   C2J 5651  -0.114   0.745   7.147  0.1644  0.0971 -0.3710
 1137POPC   C2K 5652  -0.058   0.650   7.253 -0.3423 -0.1956 -0.3637
 1137POPC   C2L 5653  -0.047   0.504   7.208  0.6832 -0.4888  0.7838
 1137POPC   C2M 5654   0.061   0.488   7.100  0.3450  0.2406  0.3288
 1137POPC   C2N 5655   0.116   0.348   7.069 -0.2032  0.0478  0.2011
 1137POPC   C2O 5656   0.196   0.338   6.939 -0.4093  0.0833  0.0714
 1137POPC   C2P 5657   0.348   0.352   6.946 -0.4042 -0.1528  0.5037
 1138POPC   CN1 5658   3.236   1.736   9.870 -0.0082 -0.0915 -0.1310
 1138POPC   CN2 5659   3.167   1.525   9.952  1.1332  0.2266  0.4178
 1138POPC   CN3 5660   3.071   1.728  10.036 -0.0222  0.2230 -0.1833
 1138POPC   NTM 5661   3.120   1.659   9.915  0.1544 -0.1923  0.1188
 1138POPC    CA 5662   3.025   1.658   9.803  0.1765 -0.0631  0.0991
 1138POPC    CB 5663   2.908   1.561   9.784  0.2585 -0.2174  0.3679
 1138POPC    OA 5664   2.953   1.428   9.757  0.2433 -0.0991 -0.2708
 1138POPC     P 5665   2.827   1.328   9.741  0.0524  0.1340 -0.2283
 1138POPC    OB 5666   2.734   1.349   9.854  0.0639 -0.4711 -0.1075
 1138POPC    OC 5667   2.889   1.194   9.726  0.3881  0.3129 -0.4638
 1138POPC    OD 5668   2.768   1.364   9.595  0.1976  0.0171 -0.3172
 1138POPC    CC 5669   2.861   1.327   9.494  0.4619  0.3081 -0.1828
 1138POPC    CD 5670   2.838   1.363   9.347 -0.0077  0.0175 -0.1806
 1138POPC    OE 5671   2.936   1.303   9.262  0.3713 -0.2475  0.4330
 1138POPC   C1A 5672   2.918   1.178   9.219 -0.2877 -0.0575  0.1344
 1138POPC    OF 5673   2.847   1.098   9.280  0.4235 -0.6059  0.2632
 1138POPC   C1B 5674   3.009   1.143   9.109 -0.0337  0.2408  0.2475
 1138POPC   C1C 5675   2.981   1.022   9.018  0.0193  0.4192 -0.0073
 1138POPC   C1D 5676   3.057   1.012   8.885 -0.0682 -0.2711 -0.0060
 1138POPC   C1E 5677   3.007   1.103   8.773 -0.0907  0.0590  0.2683
 1138POPC   C1F 5678   3.075   1.069   8.640 -0.7177 -0.0090 -0.0401
 1138POPC   C1G 5679   3.017   1.150   8.523 -0.5723  0.0513 -0.0705
 1138POPC   C1H 5680   3.075   1.097   8.392  0.4652  0.1155  0.3509
 1138POPC   C1I 5681   3.074   1.189   8.270 -0.1998 -0.4238 -0.0536
 1138POPC   C1J 5682   3.081   1.131   8.150 -0.3721  0.3670 -0.4512
 1138POPC   C1K 5683   3.096   0.980   8.137  0.3772  0.4566 -0.6786
 1138POPC   C1L 5684   3.011   0.930   8.021 -0.1709 -0.0731 -0.0598
 1138POPC   C1M 5685   3.070   0.955   7.882 -0.2775 -0.2341 -0.1350
 1138POPC   C1N 5686   3.214   0.904   7.866 -0.0518  0.3796 -0.0751
 1138POPC   C1O 5687   3.261   0.918   7.721 -0.2741  0.0236 -0.1810
 1138POPC   C1P 5688   3.282   1.060   7.669  0.1247  0.2102  0.4773
 1138POPC   C1Q 5689   3.357   1.062   7.536 -0.1191 -0.4501  0.3262
 1138POPC   C1R 5690   3.506   1.028   7.527  0.0203  0.2151  0.0562
 1138POPC    CE 5691   2.819   1.514   9.335  0.7473  0.1359  0.0726
 1138POPC    OG 5692   2.797   1.554   9.199 -0.3050  0.0129  0.2012
 1138POPC   C2A 5693   2.906   1.582   9.129 -0.2440 -0.0954  0.2541
 1138POPC    OH 5694   3.020   1.595   9.174 -0.3852 -0.2749  0.6769
 1138POPC   C2B 5695   2.872   1.630   8.994  0.1626  0.0916  0.2157
 1138POPC   C2C 5696   2.904   1.510   8.904 -0.2868 -0.0196  0.1992
 1138POPC   C2D 5697   2.839   1.530   8.767 -0.2013 -0.0911  0.1465
 1138POPC   C2E 5698   2.950   1.540   8.663  0.0443 -0.1347  0.4027
 1138POPC   C2F 5699   2.880   1.567   8.529  0.1517 -0.4424  0.2868
 1138POPC   C2G 5700   2.784   1.453   8.494 -0.3281 -0.1796  0.7427
 1138POPC   C2H 5701   2.731   1.469   8.351  0.1462 -0.4080  0.5391
 1138POPC   C2I 5702   2.714   1.332   8.284  0.1254 -0.2691  0.2622
 1138POPC   C2J 5703   2.645   1.343   8.148  0.2986  0.5783  0.2361
 1138POPC   C2K 5704   2.716   1.437   8.050  0.4605  0.0021 -0.2025
 1138POPC   C2L 5705   2.639   1.452   7.919  0.1457 -0.1628 -0.0357
 1138POPC   C2M 5706   2.728   1.527   7.820  0.1851 -0.1218  0.0308
 1138POPC   C2N 5707   2.775   1.667   7.862  0.2353 -0.3141  0.6291
 1138POPC   C2O 5708   2.827   1.746   7.742 -0.1236 -0.1507  0.5801
 1138POPC   C2P 5709   2.898   1.876   7.780  0.1761  0.0263 -0.5444
 1139POPC   CN1 5710   7.865   1.360   5.774  0.6495  0.3576  0.6493
 1139POPC   CN2 5711   7.849   1.437   5.552  0.2490 -0.7904  0.4829
 1139POPC   CN3 5712   8.036   1.503   5.671  0.2742 -0.0186 -0.3263
 1139POPC   NTM 5713   7.892   1.476   5.687  0.3082  0.1132  0.2100
 1139POPC    CA 5714   7.823   1.597   5.734  0.2124  0.4127 -0.6899
 1139POPC    CB 5715   7.849   1.637   5.879  0.0763 -0.6230 -0.3735
 1139POPC    OA 5716   7.987   1.651   5.913 -0.2446 -0.4495  0.9336
 1139POPC     P 5717   8.001   1.776   6.013  0.1239  0.1604  0.1308
 1139POPC    OB 5718   8.031   1.889   5.922 -0.5313  0.4949  0.3268
 1139POPC    OC 5719   7.888   1.768   6.108  0.3271 -0.3427  0.3340
 1139POPC    OD 5720   8.141   1.736   6.082  0.3134  0.7562  0.1029
 1139POPC    CC 5721   8.120   1.699   6.218  0.5180  1.3860  0.3080
 1139POPC    CD 5722   8.240   1.635   6.288 -0.2208  0.4620  0.7695
 1139POPC    OE 5723   8.215   1.530   6.381  0.8277 -0.1657  0.3582
 1139POPC   C1A 5724   8.304   1.432   6.392  0.5600 -0.4214  0.2606
 1139POPC    OF 5725   8.390   1.423   6.303  0.4371  0.2060  0.0744
 1139POPC   C1B 5726   8.282   1.345   6.510  0.0543  0.0945  0.5468
 1139POPC   C1C 5727   8.381   1.360   6.625  0.3775 -0.0944  0.2944
 1139POPC   C1D 5728   8.355   1.275   6.750 -0.0111 -0.0142  0.2681
 1139POPC   C1E 5729   8.365   1.125   6.721  0.9105  0.0927  0.0099
 1139POPC   C1F 5730   8.393   1.037   6.842 -0.3273  0.2824  0.4433
 1139POPC   C1G 5731   8.535   1.047   6.898 -0.2501 -0.3272  0.3714
 1139POPC   C1H 5732   8.549   0.953   7.018  0.2093  0.0251  0.5982
 1139POPC   C1I 5733   8.697   0.937   7.054  0.2729 -0.4060  0.1472
 1139POPC   C1J 5734   8.713   0.907   7.182  0.1140 -0.4189  0.1647
 1139POPC   C1K 5735   8.594   0.891   7.276  0.2498 -0.0160  0.4062
 1139POPC   C1L 5736   8.637   0.866   7.421  0.1396 -0.2762  0.3924
 1139POPC   C1M 5737   8.685   0.722   7.443 -0.3317 -0.4410  0.3709
 1139POPC   C1N 5738   8.720   0.704   7.591 -0.0308  0.3544  0.4043
 1139POPC   C1O 5739   8.749   0.555   7.615 -0.2617  0.1755 -0.3892
 1139POPC   C1P 5740   8.878   0.489   7.566 -0.2575  0.0898 -0.2618
 1139POPC   C1Q 5741   8.875   0.336   7.577  0.6823  0.0934  0.1116
 1139POPC   C1R 5742   8.903   0.296   7.722  0.1068 -0.4091  0.0871
 1139POPC    CE 5743   8.324   1.754   6.337  0.6382  0.2964 -0.2491
 1139POPC    OG 5744   8.262   1.836   6.436 -0.2411 -0.0868 -0.4702
 1139POPC   C2A 5745   8.333   1.937   6.486 -0.3180 -0.1988 -0.1346
 1139POPC    OH 5746   8.436   1.971   6.427 -0.2957 -0.1937 -0.0938
 1139POPC   C2B 5747   8.268   2.006   6.599  0.4941 -0.3776  0.4541
 1139POPC   C2C 5748   8.365   2.085   6.687  0.1926  0.3490  0.1414
 1139POPC   C2D 5749   8.396   2.005   6.814 -0.0690 -0.1372 -0.0964
 1139POPC   C2E 5750   8.510   2.060   6.899  0.1640 -0.0998 -0.4308
 1139POPC   C2F 5751   8.461   2.188   6.967  0.3452  0.0185 -0.5203
 1139POPC   C2G 5752   8.562   2.269   7.049 -0.0044  0.0811 -0.1481
 1139POPC   C2H 5753   8.691   2.308   6.977 -0.1143  0.7977  0.0383
 1139POPC   C2I 5754   8.792   2.349   7.084  0.2656 -0.0181 -0.0079
 1139POPC   C2J 5755   8.918   2.417   7.029  0.2262 -0.3131 -0.4654
 1139POPC   C2K 5756   8.986   2.483   7.148 -0.1536 -0.6196 -0.0761
 1139POPC   C2L 5757   9.063   2.610   7.111 -0.0989 -0.5349  0.3213
 1139POPC   C2M 5758   9.185   2.598   7.019 -0.4201 -0.3889 -0.1234
 1139POPC   C2N 5759   9.322   2.603   7.086 -0.2914  1.0383 -0.4530
 1139POPC   C2O 5760   9.431   2.551   6.991 -0.1501  0.0578  0.2338
 1139POPC   C2P 5761   9.571   2.589   7.038 -0.0730  0.3591 -0.2400
 1140POPC   CN1 5762   1.095   9.778  10.050 -0.1336 -0.5850  0.0990
 1140POPC   CN2 5763   1.042   9.789   9.814  0.1266  0.7050  0.0246
 1140POPC   CN3 5764   1.272   9.761   9.900  0.1110 -0.1748 -0.1843
 1140POPC   NTM 5765   1.130   9.729   9.916  0.0211  0.2270 -0.1644
 1140POPC    CA 5766   1.099   9.585   9.911 -0.2969  0.3020 -0.4399
 1140POPC    CB 5767   1.135   9.496   9.792  0.7245  0.4293 -0.2388
 1140POPC    OA 5768   1.043   9.514   9.684  0.0744  0.3228  0.2903
 1140POPC     P 5769   1.071   9.432   9.549 -0.0677  0.3152  0.2652
 1140POPC    OB 5770   0.942   9.425   9.477 -0.0672  0.1622  0.2777
 1140POPC    OC 5771   1.153   9.316   9.590 -0.0445  0.1625 -0.2101
 1140POPC    OD 5772   1.167   9.528   9.461  0.0982  0.3342  0.4662
 1140POPC    CC 5773   1.090   9.632   9.400 -0.4490 -0.0414  0.5061
 1140POPC    CD 5774   1.163   9.761   9.363 -0.4049 -0.3535 -0.5116
 1140POPC    OE 5775   1.088   9.862   9.295 -0.2306  0.0318 -0.1379
 1140POPC   C1A 5776   1.022   9.954   9.364  0.3234  0.4071 -0.1039
 1140POPC    OF 5777   1.037   9.966   9.485  0.3303  0.1519 -0.0793
 1140POPC   C1B 5778   0.918  10.020   9.282  0.2251  0.1288 -0.2047
 1140POPC   C1C 5779   0.923  10.172   9.302  0.3470  0.1541 -0.4251
 1140POPC   C1D 5780   0.829  10.246   9.206 -0.0271  0.1321 -0.0804
 1140POPC   C1E 5781   0.874  10.218   9.063  0.3672  0.5673 -0.0440
 1140POPC   C1F 5782   0.767  10.271   8.967  0.2547 -0.2554 -0.3871
 1140POPC   C1G 5783   0.790  10.422   8.950  0.3219 -0.2473 -0.2234
 1140POPC   C1H 5784   0.710  10.490   8.839 -0.2523  0.2166  0.4585
 1140POPC   C1I 5785   0.577  10.539   8.896  0.1416  0.8897  0.8090
 1140POPC   C1J 5786   0.490  10.589   8.809  0.1121 -0.3351  0.1027
 1140POPC   C1K 5787   0.527  10.589   8.661 -0.4714 -0.9732 -0.0428
 1140POPC   C1L 5788   0.445  10.693   8.585  0.2104 -0.4088 -0.0033
 1140POPC   C1M 5789   0.467  10.704   8.434  0.4385 -0.2662  0.0390
 1140POPC   C1N 5790   0.600  10.778   8.413  0.1281  0.2709 -0.0481
 1140POPC   C1O 5791   0.627  10.809   8.266 -0.1374  0.1066 -0.1330
 1140POPC   C1P 5792   0.776  10.826   8.236 -0.2041  0.0339 -0.5056
 1140POPC   C1Q 5793   0.791  10.911   8.109  0.1352  0.3379 -0.2623
 1140POPC   C1R 5794   0.941  10.924   8.083  0.3335  0.0149  0.6621
 1140POPC    CE 5795   1.287   9.726   9.279 -0.1478  0.5546 -0.5214
 1140POPC    OG 5796   1.261   9.659   9.156 -0.5963  0.3620 -0.3244
[truncated: 8,222,072 more chars]
