# Supplementary material for: Free energy calculations of the functional selectivity of 5-HT2B G protein-coupled receptor
Source: PLoS One. 2020 Dec 9;15(12):e0243313. doi: 10.1371/journal.pone.0243313 (PMC7725398; doi:10.1371/journal.pone.0243313)
Supplement: S1 File — Zip archive containing input files for simulation of the APO, LSD, and LIS systems. (ZIP) [file pone.0243313.s001.zip › LSD/lsd_initial.gro]

What you read here has nothing to do with anything. So you don't have to read it. Thank you.
30459
   41GLU      N    1   7.056   5.031   8.540
   41GLU     H1    2   6.984   5.085   8.495
   41GLU     H2    3   7.122   5.092   8.583
   41GLU     H3    4   7.104   4.981   8.467
   41GLU     CA    5   6.995   4.939   8.639
   41GLU     CB    6   6.842   4.950   8.646
   41GLU     CG    7   6.771   4.953   8.509
   41GLU     CD    8   6.790   5.086   8.438
   41GLU    OE1    9   6.837   5.079   8.323
   41GLU    OE2   10   6.789   5.190   8.507
   41GLU      C   11   7.041   4.795   8.616
   41GLU      O   12   7.128   4.774   8.533
   42GLU      N   13   6.996   4.704   8.705
   42GLU      H   14   6.907   4.711   8.750
   42GLU     CA   15   7.042   4.564   8.691
   42GLU     CB   16   7.038   4.474   8.813
   42GLU     CG   17   7.118   4.346   8.785
   42GLU     CD   18   7.263   4.366   8.738
   42GLU    OE1   19   7.290   4.358   8.615
   42GLU    OE2   20   7.349   4.377   8.825
   42GLU      C   21   6.968   4.501   8.573
   42GLU      O   22   6.847   4.514   8.559
   43MET      N   23   7.059   4.478   8.481
   43MET      H   24   7.152   4.458   8.516
   43MET     CA   25   7.029   4.451   8.342
   43MET     CB   26   6.969   4.573   8.271
   43MET     CG   27   6.829   4.540   8.219
   43MET     SD   28   6.772   4.658   8.092
   43MET     CE   29   6.687   4.772   8.200
   43MET      C   30   7.152   4.400   8.266
   43MET      O   31   7.180   4.441   8.153
   44LYS      N   32   7.225   4.307   8.327
   44LYS      H   33   7.233   4.298   8.429
   44LYS     CA   34   7.310   4.219   8.245
   44LYS     CB   35   7.428   4.160   8.325
   44LYS     CG   36   7.507   4.279   8.382
   44LYS     CD   37   7.642   4.247   8.446
   44LYS     CE   38   7.684   4.361   8.542
   44LYS     NZ   39   7.602   4.368   8.663
   44LYS    HZ1   40   7.605   4.279   8.708
   44LYS    HZ2   41   7.632   4.440   8.726
   44LYS    HZ3   42   7.504   4.385   8.642
   44LYS      C   43   7.226   4.124   8.156
   44LYS      O   44   7.277   4.071   8.059
   45GLN      N   45   7.092   4.133   8.174
   45GLN      H   46   7.057   4.115   8.266
   45GLN     CA   47   6.987   4.123   8.069
   45GLN     CB   48   6.854   4.186   8.111
   45GLN     CG   49   6.768   4.099   8.203
   45GLN     CD   50   6.774   4.139   8.351
   45GLN    OE1   51   6.764   4.254   8.389
   45GLN    NE2   52   6.803   4.044   8.436
   45GLN   HE21   53   6.829   3.953   8.401
   45GLN   HE22   54   6.836   4.075   8.526
   45GLN      C   55   7.022   4.180   7.931
   45GLN      O   56   6.963   4.139   7.832
   46ILE      N   57   7.112   4.277   7.927
   46ILE      H   58   7.141   4.325   8.011
   46ILE     CA   59   7.178   4.323   7.804
   46ILE     CB   60   7.160   4.475   7.786
   46ILE    CG1   61   7.014   4.521   7.794
   46ILE    CG2   62   7.227   4.526   7.658
   46ILE     CD   63   6.922   4.459   7.688
   46ILE      C   64   7.328   4.283   7.810
   46ILE      O   65   7.408   4.351   7.874
   47VAL      N   66   7.359   4.170   7.747
   47VAL      H   67   7.289   4.123   7.694
   47VAL     CA   68   7.500   4.130   7.720
   47VAL     CB   69   7.540   3.986   7.760
   47VAL    CG1   70   7.520   3.958   7.908
   47VAL    CG2   71   7.476   3.878   7.672
   47VAL      C   72   7.541   4.154   7.573
   47VAL      O   73   7.652   4.118   7.535
   48GLU      N   74   7.445   4.201   7.493
   48GLU      H   75   7.348   4.195   7.523
   48GLU     CA   76   7.455   4.225   7.348
   48GLU     CB   77   7.324   4.280   7.286
   48GLU     CG   78   7.195   4.279   7.369
   48GLU     CD   79   7.153   4.141   7.420
   48GLU    OE1   80   7.100   4.062   7.341
   48GLU    OE2   81   7.182   4.114   7.539
   48GLU      C   82   7.573   4.314   7.306
   48GLU      O   83   7.560   4.435   7.287
   49GLU      N   84   7.690   4.252   7.310
   49GLU      H   85   7.704   4.178   7.375
   49GLU     CA   86   7.808   4.297   7.236
   49GLU     CB   87   7.930   4.211   7.274
   49GLU     CG   88   8.058   4.243   7.195
   49GLU     CD   89   8.088   4.393   7.188
   49GLU    OE1   90   8.124   4.449   7.294
   49GLU    OE2   91   8.061   4.450   7.080
   49GLU      C   92   7.773   4.283   7.089
   49GLU      O   93   7.734   4.175   7.042
   50GLN      N   94   7.790   4.392   7.016
   50GLN      H   95   7.873   4.449   7.032
   50GLN     CA   96   7.716   4.416   6.891
   50GLN     CB   97   7.707   4.566   6.863
   50GLN     CG   98   7.620   4.640   6.966
   50GLN     CD   99   7.472   4.599   6.967
   50GLN    OE1  100   7.394   4.627   6.879
   50GLN    NE2  101   7.430   4.528   7.069
   50GLN   HE21  102   7.492   4.503   7.145
   50GLN   HE22  103   7.334   4.500   7.069
   50GLN      C  104   7.751   4.332   6.766
   50GLN      O  105   7.708   4.362   6.655
   51GLY      N  106   7.819   4.221   6.792
   51GLY      H  107   7.831   4.197   6.888
   51GLY     CA  108   7.846   4.109   6.700
   51GLY      C  109   7.907   4.138   6.562
   51GLY      O  110   7.877   4.063   6.468
   52ASN      N  111   7.991   4.241   6.550
   52ASN      H  112   8.016   4.295   6.630
   52ASN     CA  113   8.055   4.283   6.422
   52ASN     CB  114   8.150   4.170   6.378
   52ASN     CG  115   8.241   4.197   6.257
   52ASN    OD1  116   8.213   4.166   6.142
   52ASN    ND2  117   8.364   4.233   6.285
   52ASN   HD21  118   8.395   4.243   6.378
   52ASN   HD22  119   8.424   4.246   6.207
   52ASN      C  120   7.945   4.317   6.318
   52ASN      O  121   7.945   4.263   6.207
   53LYS      N  122   7.853   4.407   6.354
   53LYS      H  123   7.870   4.469   6.431
   53LYS     CA  124   7.724   4.430   6.286
   53LYS     CB  125   7.629   4.505   6.378
   53LYS     CG  126   7.483   4.466   6.353
   53LYS     CD  127   7.383   4.575   6.394
   53LYS     CE  128   7.359   4.585   6.545
   53LYS     NZ  129   7.477   4.632   6.621
   53LYS    HZ1  130   7.455   4.638   6.718
   53LYS    HZ2  131   7.556   4.572   6.608
   53LYS    HZ3  132   7.506   4.724   6.589
   53LYS      C  133   7.726   4.499   6.148
   53LYS      O  134   7.626   4.554   6.101
   54LEU      N  135   7.825   4.459   6.069
   54LEU      H  136   7.893   4.395   6.108
   54LEU     CA  137   7.853   4.502   5.931
   54LEU     CB  138   7.988   4.437   5.903
   54LEU     CG  139   8.079   4.512   5.806
   54LEU    CD1  140   8.223   4.468   5.829
   54LEU    CD2  141   8.038   4.486   5.662
   54LEU      C  142   7.744   4.469   5.826
   54LEU      O  143   7.731   4.540   5.727
   55HIS      N  144   7.640   4.401   5.875
   55HIS      H  145   7.625   4.402   5.973
   55HIS     CA  146   7.533   4.336   5.797
   55HIS     CB  147   7.430   4.275   5.891
   55HIS     CG  148   7.473   4.138   5.944
   55HIS    ND1  149   7.500   4.109   6.071
   55HIS    CD2  150   7.457   4.025   5.878
   55HIS    HD2  151   7.448   4.015   5.769
   55HIS    CE1  152   7.494   3.977   6.084
   55HIS    HE1  153   7.503   3.921   6.177
   55HIS    NE2  154   7.467   3.925   5.964
   55HIS    HE2  155   7.441   3.830   5.946
   55HIS      C  156   7.458   4.419   5.693
   55HIS      O  157   7.420   4.370   5.587
   56TRP      N  158   7.448   4.548   5.719
   56TRP      H  159   7.487   4.587   5.801
   56TRP     CA  160   7.372   4.642   5.635
   56TRP     CB  161   7.314   4.753   5.726
   56TRP     CG  162   7.257   4.696   5.858
   56TRP    CD1  163   7.333   4.673   5.964
   56TRP    HD1  164   7.417   4.735   5.997
   56TRP    CD2  165   7.153   4.604   5.865
   56TRP    NE1  166   7.292   4.564   6.029
   56TRP    HE1  167   7.338   4.523   6.108
   56TRP    CE2  168   7.184   4.516   5.967
   56TRP    CE3  169   7.040   4.584   5.787
   56TRP    HE3  170   7.007   4.661   5.717
   56TRP    CZ2  171   7.108   4.401   5.985
   56TRP    HZ2  172   7.145   4.321   6.050
   56TRP    CZ3  173   6.961   4.471   5.808
   56TRP    HZ3  174   6.864   4.463   5.760
   56TRP    CH2  175   6.998   4.378   5.905
   56TRP    HH2  176   6.951   4.279   5.905
   56TRP      C  177   7.452   4.697   5.516
   56TRP      O  178   7.394   4.725   5.411
   57ALA      N  179   7.584   4.679   5.519
   57ALA      H  180   7.628   4.614   5.583
   57ALA     CA  181   7.680   4.757   5.439
   57ALA     CB  182   7.819   4.749   5.502
   57ALA      C  183   7.678   4.763   5.285
   57ALA      O  184   7.722   4.863   5.228
   58ALA      N  185   7.628   4.663   5.212
   58ALA      H  186   7.656   4.569   5.234
   58ALA     CA  187   7.592   4.678   5.069
   58ALA     CB  188   7.642   4.563   4.981
   58ALA      C  189   7.447   4.706   5.026
   58ALA      O  190   7.420   4.710   4.906
   59LEU      N  191   7.355   4.728   5.120
   59LEU      H  192   7.345   4.669   5.202
   59LEU     CA  193   7.242   4.820   5.091
   59LEU     CB  194   7.150   4.851   5.209
   59LEU     CG  195   7.017   4.779   5.220
   59LEU    CD1  196   6.936   4.844   5.332
   59LEU    CD2  197   6.938   4.780   5.090
   59LEU      C  198   7.308   4.952   5.049
   59LEU      O  199   7.342   4.968   4.932
   60LEU      N  200   7.390   4.983   5.148
   60LEU      H  201   7.391   4.927   5.229
   60LEU     CA  202   7.479   5.097   5.153
   60LEU     CB  203   7.537   5.101   5.294
   60LEU     CG  204   7.463   5.048   5.420
   60LEU    CD1  205   7.529   5.102   5.546
   60LEU    CD2  206   7.311   5.059   5.433
   60LEU      C  207   7.581   5.106   5.036
   60LEU      O  208   7.610   5.213   4.983
   61ILE      N  209   7.624   4.992   4.983
   61ILE      H  210   7.630   4.912   5.042
   61ILE     CA  211   7.710   4.988   4.861
   61ILE     CB  212   7.842   4.920   4.900
   61ILE    CG1  213   7.905   4.986   5.023
   61ILE    CG2  214   7.938   4.927   4.783
   61ILE     CD  215   8.007   4.896   5.092
   61ILE      C  216   7.653   4.931   4.729
   61ILE      O  217   7.652   5.000   4.627
   62LEU      N  218   7.625   4.801   4.727
   62LEU      H  219   7.629   4.746   4.811
   62LEU     CA  220   7.585   4.723   4.608
   62LEU     CB  221   7.635   4.581   4.639
   62LEU     CG  222   7.609   4.458   4.552
   62LEU    CD1  223   7.609   4.479   4.403
   62LEU    CD2  224   7.706   4.346   4.587
   62LEU      C  225   7.442   4.745   4.556
   62LEU      O  226   7.416   4.716   4.438
   63MET      N  227   7.352   4.807   4.632
   63MET      H  228   7.343   4.787   4.731
   63MET     CA  229   7.252   4.896   4.565
   63MET     CB  230   7.116   4.929   4.625
   63MET     CG  231   7.101   4.924   4.776
   63MET     SD  232   6.968   5.027   4.846
   63MET     CE  233   6.829   4.932   4.792
   63MET      C  234   7.307   5.034   4.535
   63MET      O  235   7.271   5.094   4.433
   64VAL      N  236   7.368   5.089   4.637
   64VAL      H  237   7.393   5.037   4.719
   64VAL     CA  238   7.392   5.233   4.644
   64VAL     CB  239   7.379   5.276   4.790
   64VAL    CG1  240   7.370   5.425   4.800
   64VAL    CG2  241   7.250   5.231   4.856
   64VAL      C  242   7.515   5.277   4.565
   64VAL      O  243   7.515   5.261   4.443
   65ILE      N  244   7.625   5.292   4.637
   65ILE      H  245   7.627   5.261   4.733
   65ILE     CA  246   7.754   5.347   4.589
   65ILE     CB  247   7.856   5.308   4.696
   65ILE    CG1  248   7.840   5.397   4.819
   65ILE    CG2  249   7.999   5.313   4.646
   65ILE     CD  250   7.890   5.329   4.946
   65ILE      C  251   7.794   5.306   4.448
   65ILE      O  252   7.802   5.390   4.358
   66ILE      N  253   7.784   5.178   4.420
   66ILE      H  254   7.735   5.115   4.481
   66ILE     CA  255   7.838   5.125   4.294
   66ILE     CB  256   7.902   4.991   4.325
   66ILE    CG1  257   8.015   5.020   4.424
   66ILE    CG2  258   7.945   4.922   4.198
   66ILE     CD  259   8.083   4.895   4.476
   66ILE      C  260   7.745   5.131   4.172
   66ILE      O  261   7.788   5.192   4.075
   67PRO      N  262   7.617   5.091   4.183
   67PRO     CA  263   7.517   5.120   4.080
   67PRO     CB  264   7.387   5.072   4.142
   67PRO     CG  265   7.431   4.945   4.214
   67PRO     CD  266   7.561   4.991   4.278
   67PRO      C  267   7.508   5.270   4.049
   67PRO      O  268   7.533   5.309   3.935
   68THR      N  269   7.510   5.345   4.160
   68THR      H  270   7.487   5.306   4.249
   68THR     CA  271   7.522   5.491   4.160
   68THR     CB  272   7.523   5.537   4.307
   68THR    OG1  273   7.389   5.531   4.356
   68THR    HG1  274   7.382   5.576   4.445
   68THR    CG2  275   7.587   5.672   4.339
   68THR      C  276   7.640   5.542   4.076
   68THR      O  277   7.622   5.576   3.959
   69ILE      N  278   7.762   5.525   4.125
   69ILE      H  279   7.780   5.475   4.212
   69ILE     CA  280   7.878   5.583   4.057
   69ILE     CB  281   7.998   5.592   4.150
   69ILE    CG1  282   7.960   5.649   4.286
   69ILE    CG2  283   8.098   5.690   4.090
   69ILE     CD  284   8.043   5.585   4.396
   69ILE      C  285   7.912   5.515   3.923
   69ILE      O  286   7.969   5.580   3.836
   70GLY      N  287   7.866   5.392   3.902
   70GLY      H  288   7.833   5.333   3.978
   70GLY     CA  289   7.870   5.325   3.771
   70GLY      C  290   7.791   5.397   3.662
   70GLY      O  291   7.846   5.437   3.560
   71GLY      N  292   7.670   5.432   3.701
   71GLY      H  293   7.627   5.397   3.785
   71GLY     CA  294   7.586   5.521   3.619
   71GLY      C  295   7.646   5.659   3.596
   71GLY      O  296   7.660   5.704   3.483
   72ASN      N  297   7.700   5.713   3.704
   72ASN      H  298   7.677   5.677   3.795
   72ASN     CA  299   7.765   5.845   3.702
   72ASN     CB  300   7.779   5.891   3.846
   72ASN     CG  301   7.637   5.910   3.898
   72ASN    OD1  302   7.552   5.960   3.830
   72ASN    ND2  303   7.602   5.852   4.009
   72ASN   HD21  304   7.664   5.803   4.068
   72ASN   HD22  305   7.502   5.840   4.016
   72ASN      C  306   7.894   5.858   3.622
   72ASN      O  307   7.904   5.948   3.539
   73THR      N  308   7.975   5.752   3.630
   73THR      H  309   7.965   5.687   3.707
   73THR     CA  310   8.091   5.724   3.542
   73THR     CB  311   8.139   5.579   3.561
   73THR    OG1  312   8.191   5.570   3.693
   73THR    HG1  313   8.114   5.566   3.759
   73THR    CG2  314   8.233   5.521   3.455
   73THR      C  315   8.047   5.742   3.397
   73THR      O  316   8.076   5.846   3.338
   74LEU      N  317   7.947   5.662   3.364
   74LEU      H  318   7.911   5.592   3.427
   74LEU     CA  319   7.883   5.661   3.232
   74LEU     CB  320   7.775   5.554   3.230
   74LEU     CG  321   7.842   5.418   3.223
   74LEU    CD1  322   7.735   5.310   3.230
   74LEU    CD2  323   7.927   5.412   3.095
   74LEU      C  324   7.823   5.794   3.189
   74LEU      O  325   7.857   5.844   3.081
   75VAL      N  326   7.743   5.855   3.274
   75VAL      H  327   7.709   5.808   3.357
   75VAL     CA  328   7.676   5.981   3.237
   75VAL     CB  329   7.556   6.013   3.324
   75VAL    CG1  330   7.476   6.129   3.267
   75VAL    CG2  331   7.467   5.890   3.338
   75VAL      C  332   7.774   6.097   3.220
   75VAL      O  333   7.785   6.142   3.106
   76ILE      N  334   7.864   6.118   3.316
   76ILE      H  335   7.871   6.058   3.398
   76ILE     CA  336   7.968   6.222   3.301
   76ILE     CB  337   8.054   6.245   3.426
   76ILE    CG1  338   7.969   6.258   3.551
   76ILE    CG2  339   8.130   6.377   3.413
   76ILE     CD  340   8.051   6.221   3.674
   76ILE      C  341   8.060   6.189   3.183
   76ILE      O  342   8.079   6.277   3.100
   77LEU      N  343   8.091   6.060   3.165
   77LEU      H  344   8.080   5.992   3.238
   77LEU     CA  345   8.157   6.006   3.043
   77LEU     CB  346   8.155   5.853   3.044
   77LEU     CG  347   8.290   5.788   3.064
   77LEU    CD1  348   8.274   5.643   3.108
   77LEU    CD2  349   8.368   5.796   2.934
   77LEU      C  350   8.085   6.051   2.917
   77LEU      O  351   8.129   6.149   2.858
   78ALA      N  352   7.964   6.003   2.894
   78ALA      H  353   7.917   5.947   2.964
   78ALA     CA  354   7.889   6.029   2.770
   78ALA     CB  355   7.774   5.932   2.756
   78ALA      C  356   7.845   6.173   2.741
   78ALA      O  357   7.863   6.217   2.628
   79VAL      N  358   7.811   6.250   2.845
   79VAL      H  359   7.805   6.213   2.938
   79VAL     CA  360   7.782   6.396   2.828
   79VAL     CB  361   7.766   6.467   2.963
   79VAL    CG1  362   7.739   6.616   2.942
   79VAL    CG2  363   7.659   6.406   3.053
   79VAL      C  364   7.903   6.463   2.762
   79VAL      O  365   7.892   6.542   2.668
   80SER      N  366   8.015   6.437   2.829
   80SER      H  367   8.013   6.384   2.914
   80SER     CA  368   8.147   6.484   2.790
   80SER     CB  369   8.250   6.447   2.895
   80SER     OG  370   8.204   6.487   3.024
   80SER     HG  371   8.161   6.406   3.068
   80SER      C  372   8.187   6.426   2.656
   80SER      O  373   8.188   6.499   2.559
   81LEU      N  374   8.172   6.295   2.645
   81LEU      H  375   8.147   6.239   2.726
   81LEU     CA  376   8.205   6.216   2.526
   81LEU     CB  377   8.193   6.069   2.562
   81LEU     CG  378   8.331   6.005   2.569
   81LEU    CD1  379   8.398   6.020   2.433
   81LEU    CD2  380   8.409   6.054   2.690
   81LEU      C  381   8.136   6.249   2.393
   81LEU      O  382   8.172   6.351   2.338
   82GLU      N  383   8.056   6.163   2.332
   82GLU      H  384   8.030   6.075   2.374
   82GLU     CA  385   8.011   6.186   2.192
   82GLU     CB  386   7.893   6.097   2.158
   82GLU     CG  387   7.927   5.948   2.158
   82GLU     CD  388   8.039   5.911   2.062
   82GLU    OE1  389   8.019   5.925   1.939
   82GLU    OE2  390   8.141   5.858   2.109
   82GLU      C  391   7.969   6.330   2.161
   82GLU      O  392   7.890   6.387   2.236
   83LYS      N  393   8.019   6.388   2.051
   83LYS      H  394   8.114   6.363   2.022
   83LYS     CA  395   7.973   6.518   1.996
   83LYS     CB  396   8.004   6.534   1.845
   83LYS     CG  397   8.145   6.526   1.787
   83LYS     CD  398   8.230   6.653   1.799
   83LYS     CE  399   8.328   6.652   1.917
   83LYS     NZ  400   8.267   6.706   2.038
   83LYS    HZ1  401   8.324   6.688   2.118
   83LYS    HZ2  402   8.262   6.807   2.030
   83LYS    HZ3  403   8.175   6.671   2.055
   83LYS      C  404   7.820   6.519   1.999
   83LYS      O  405   7.763   6.592   2.080
   84LYS      N  406   7.775   6.404   1.952
   84LYS      H  407   7.843   6.342   1.914
   84LYS     CA  408   7.640   6.347   1.944
   84LYS     CB  409   7.661   6.203   1.897
   84LYS     CG  410   7.748   6.183   1.770
   84LYS     CD  411   7.792   6.037   1.763
   84LYS     CE  412   7.862   5.992   1.635
   84LYS     NZ  413   7.773   5.994   1.517
   84LYS    HZ1  414   7.816   5.948   1.439
   84LYS    HZ2  415   7.688   5.945   1.543
   84LYS    HZ3  416   7.752   6.088   1.493
   84LYS      C  417   7.560   6.349   2.077
   84LYS      O  418   7.445   6.308   2.078
   85LEU      N  419   7.627   6.385   2.187
   85LEU      H  420   7.727   6.392   2.183
   85LEU     CA  421   7.574   6.403   2.322
   85LEU     CB  422   7.641   6.303   2.413
   85LEU     CG  423   7.561   6.177   2.402
   85LEU    CD1  424   7.641   6.069   2.470
   85LEU    CD2  425   7.421   6.199   2.461
   85LEU      C  426   7.591   6.535   2.397
   85LEU      O  427   7.531   6.552   2.503
   86GLN      N  428   7.676   6.624   2.349
   86GLN      H  429   7.725   6.610   2.261
   86GLN     CA  430   7.702   6.752   2.418
   86GLN     CB  431   7.826   6.814   2.358
   86GLN     CG  432   7.952   6.784   2.437
   86GLN     CD  433   8.052   6.723   2.340
   86GLN    OE1  434   8.110   6.787   2.253
   86GLN    NE2  435   8.050   6.594   2.338
   86GLN   HE21  436   7.977   6.544   2.384
   86GLN   HE22  437   8.136   6.540   2.335
   86GLN      C  438   7.586   6.853   2.420
   86GLN      O  439   7.603   6.972   2.393
   87TYR      N  440   7.465   6.808   2.451
   87TYR      H  441   7.453   6.712   2.478
   87TYR     CA  442   7.349   6.898   2.455
   87TYR     CB  443   7.213   6.834   2.433
   87TYR     CG  444   7.192   6.693   2.381
   87TYR    CD1  445   7.073   6.634   2.424
   87TYR    HD1  446   7.008   6.688   2.491
   87TYR    CD2  447   7.273   6.628   2.290
   87TYR    HD2  448   7.360   6.678   2.246
   87TYR    CE1  449   7.035   6.511   2.374
   87TYR    HE1  450   6.938   6.471   2.404
   87TYR    CE2  451   7.235   6.505   2.242
   87TYR    HE2  452   7.298   6.456   2.168
   87TYR     CZ  453   7.117   6.446   2.283
   87TYR     OH  454   7.082   6.325   2.234
   87TYR     HH  455   7.128   6.319   2.141
   87TYR      C  456   7.339   6.979   2.585
   87TYR      O  457   7.392   6.940   2.689
   88ALA      N  458   7.257   7.084   2.582
   88ALA      H  459   7.184   7.090   2.512
   88ALA     CA  460   7.237   7.173   2.700
   88ALA     CB  461   7.139   7.280   2.656
   88ALA      C  462   7.174   7.101   2.819
   88ALA      O  463   7.228   7.100   2.929
   89THR      N  464   7.073   7.023   2.781
   89THR      H  465   7.026   7.044   2.694
   89THR     CA  466   7.007   6.915   2.859
   89THR     CB  467   6.941   6.819   2.759
   89THR    OG1  468   6.864   6.890   2.661
   89THR    HG1  469   6.920   6.932   2.585
   89THR    CG2  470   6.858   6.710   2.826
   89THR      C  471   7.112   6.829   2.931
   89THR      O  472   7.107   6.813   3.053
   90ASN      N  473   7.218   6.801   2.859
   90ASN      H  474   7.246   6.858   2.780
   90ASN     CA  475   7.314   6.696   2.893
   90ASN     CB  476   7.365   6.629   2.766
   90ASN     CG  477   7.252   6.555   2.694
   90ASN    OD1  478   7.136   6.550   2.730
   90ASN    ND2  479   7.290   6.480   2.593
   90ASN   HD21  480   7.387   6.478   2.567
   90ASN   HD22  481   7.223   6.423   2.547
   90ASN      C  482   7.425   6.738   2.988
   90ASN      O  483   7.463   6.654   3.068
   91TYR      N  484   7.473   6.862   2.987
   91TYR      H  485   7.478   6.915   2.901
   91TYR     CA  486   7.557   6.910   3.100
   91TYR     CB  487   7.646   7.031   3.080
   91TYR     CG  488   7.694   7.036   2.938
   91TYR    CD1  489   7.791   6.951   2.887
   91TYR    HD1  490   7.855   6.893   2.954
   91TYR    CD2  491   7.615   7.113   2.856
   91TYR    HD2  492   7.538   7.177   2.898
   91TYR    CE1  493   7.812   6.947   2.751
   91TYR    HE1  494   7.876   6.867   2.710
   91TYR    CE2  495   7.633   7.106   2.721
   91TYR    HE2  496   7.547   7.126   2.659
   91TYR     CZ  497   7.737   7.031   2.670
   91TYR     OH  498   7.794   7.083   2.559
   91TYR     HH  499   7.877   7.030   2.539
   91TYR      C  500   7.478   6.941   3.225
   91TYR      O  501   7.529   6.927   3.336
   92PHE      N  502   7.353   6.982   3.206
   92PHE      H  503   7.321   7.019   3.118
   92PHE     CA  504   7.259   6.989   3.318
   92PHE     CB  505   7.131   7.059   3.270
   92PHE     CG  506   7.044   7.090   3.390
   92PHE    CD1  507   7.089   7.187   3.478
   92PHE    HD1  508   7.131   7.280   3.440
   92PHE    CD2  509   6.973   6.982   3.439
   92PHE    HD2  510   6.919   6.919   3.368
   92PHE    CE1  511   7.075   7.167   3.615
   92PHE    HE1  512   7.102   7.245   3.685
   92PHE    CE2  513   6.965   6.959   3.575
   92PHE    HE2  514   6.934   6.861   3.611
   92PHE     CZ  515   7.017   7.052   3.663
   92PHE     HZ  516   7.006   7.038   3.770
   92PHE      C  517   7.241   6.849   3.383
   92PHE      O  518   7.254   6.829   3.503
   93LEU      N  519   7.233   6.749   3.296
   93LEU      H  520   7.196   6.766   3.204
   93LEU     CA  521   7.244   6.607   3.331
   93LEU     CB  522   7.180   6.540   3.211
   93LEU     CG  523   7.199   6.392   3.190
   93LEU    CD1  524   7.138   6.306   3.301
   93LEU    CD2  525   7.128   6.367   3.059
   93LEU      C  526   7.384   6.553   3.371
   93LEU      O  527   7.393   6.462   3.454
   94MET      N  528   7.493   6.608   3.317
   94MET      H  529   7.490   6.636   3.220
   94MET     CA  530   7.629   6.590   3.373
   94MET     CB  531   7.737   6.667   3.297
   94MET     CG  532   7.879   6.642   3.348
   94MET     SD  533   7.981   6.792   3.330
   94MET     CE  534   8.115   6.748   3.439
   94MET      C  535   7.631   6.643   3.515
   94MET      O  536   7.666   6.566   3.603
   95SER      N  537   7.574   6.760   3.539
   95SER      H  538   7.555   6.823   3.462
   95SER     CA  539   7.555   6.815   3.674
   95SER     CB  540   7.482   6.948   3.663
   95SER     OG  541   7.475   7.018   3.787
   95SER     HG  542   7.515   7.109   3.771
   95SER      C  543   7.476   6.722   3.766
   95SER      O  544   7.499   6.722   3.887
   96LEU      N  545   7.379   6.650   3.710
   96LEU      H  546   7.337   6.678   3.624
   96LEU     CA  547   7.312   6.535   3.776
   96LEU     CB  548   7.189   6.500   3.693
   96LEU     CG  549   7.120   6.372   3.738
   96LEU    CD1  550   7.050   6.385   3.872
   96LEU    CD2  551   7.032   6.318   3.626
   96LEU      C  552   7.405   6.415   3.801
   96LEU      O  553   7.438   6.389   3.916
   97ALA      N  554   7.472   6.369   3.696
   97ALA      H  555   7.446   6.396   3.603
   97ALA     CA  556   7.575   6.263   3.704
   97ALA     CB  557   7.633   6.249   3.565
   97ALA      C  558   7.688   6.290   3.803
   97ALA      O  559   7.727   6.206   3.883
   98VAL      N  560   7.730   6.415   3.802
   98VAL      H  561   7.706   6.473   3.724
   98VAL     CA  562   7.819   6.476   3.901
   98VAL     CB  563   7.848   6.616   3.849
   98VAL    CG1  564   7.898   6.712   3.955
   98VAL    CG2  565   7.946   6.608   3.733
   98VAL      C  566   7.758   6.473   4.042
   98VAL      O  567   7.817   6.410   4.129
   99ALA      N  568   7.635   6.523   4.058
   99ALA      H  569   7.578   6.546   3.979
   99ALA     CA  570   7.563   6.524   4.188
   99ALA     CB  571   7.420   6.574   4.170
   99ALA      C  572   7.555   6.386   4.252
   99ALA      O  573   7.599   6.368   4.365
  100ASP      N  574   7.537   6.291   4.163
  100ASP      H  575   7.495   6.313   4.075
  100ASP     CA  576   7.521   6.151   4.200
  100ASP     CB  577   7.411   6.106   4.106
  100ASP     CG  578   7.286   6.181   4.151
  100ASP    OD1  579   7.266   6.186   4.274
  100ASP    OD2  580   7.230   6.256   4.068
  100ASP      C  581   7.647   6.066   4.207
  100ASP      O  582   7.655   5.972   4.286
  101LEU      N  583   7.749   6.110   4.134
  101LEU      H  584   7.732   6.154   4.044
  101LEU     CA  585   7.889   6.076   4.161
  101LEU     CB  586   7.977   6.152   4.063
  101LEU     CG  587   8.111   6.086   4.036
  101LEU    CD1  588   8.102   5.983   3.924
  101LEU    CD2  589   8.213   6.192   3.998
  101LEU      C  590   7.920   6.119   4.306
  101LEU      O  591   7.929   6.032   4.391
  102LEU      N  592   7.893   6.246   4.339
  102LEU      H  593   7.860   6.311   4.269
  102LEU     CA  594   7.909   6.299   4.476
  102LEU     CB  595   7.868   6.444   4.490
  102LEU     CG  596   7.962   6.536   4.417
  102LEU    CD1  597   7.880   6.618   4.321
  102LEU    CD2  598   8.035   6.626   4.516
  102LEU      C  599   7.824   6.235   4.584
  102LEU      O  600   7.861   6.244   4.700
  103VAL      N  601   7.700   6.197   4.554
  103VAL      H  602   7.649   6.242   4.478
  103VAL     CA  603   7.622   6.122   4.653
  103VAL     CB  604   7.475   6.104   4.615
  103VAL    CG1  605   7.391   6.072   4.738
  103VAL    CG2  606   7.418   6.232   4.556
  103VAL      C  607   7.695   5.989   4.679
  103VAL      O  608   7.757   5.978   4.785
  104GLY      N  609   7.726   5.922   4.568
  104GLY      H  610   7.694   5.953   4.478
  104GLY     CA  611   7.802   5.796   4.565
  104GLY      C  612   7.933   5.796   4.643
  104GLY      O  613   7.965   5.702   4.715
  105LEU      N  614   8.009   5.895   4.601
  105LEU      H  615   7.981   5.946   4.518
  105LEU     CA  616   8.135   5.938   4.660
  105LEU     CB  617   8.201   6.035   4.563
  105LEU     CG  618   8.281   5.965   4.453
  105LEU    CD1  619   8.199   5.910   4.339
  105LEU    CD2  620   8.397   6.047   4.400
  105LEU      C  621   8.118   5.995   4.802
  105LEU      O  622   8.136   5.921   4.896
  106PHE      N  623   8.061   6.115   4.818
  106PHE      H  624   8.002   6.156   4.748
  106PHE     CA  625   8.052   6.179   4.951
  106PHE     CB  626   8.016   6.329   4.951
  106PHE     CG  627   8.126   6.431   4.925
  106PHE    CD1  628   8.193   6.489   5.031
  106PHE    HD1  629   8.184   6.450   5.132
  106PHE    CD2  630   8.141   6.481   4.799
  106PHE    HD2  631   8.083   6.438   4.717
  106PHE    CE1  632   8.275   6.598   5.009
  106PHE    HE1  633   8.325   6.646   5.091
  106PHE    CE2  634   8.226   6.588   4.775
  106PHE    HE2  635   8.252   6.615   4.674
  106PHE     CZ  636   8.293   6.647   4.880
  106PHE     HZ  637   8.370   6.722   4.861
  106PHE      C  638   7.961   6.114   5.056
  106PHE      O  639   7.995   6.027   5.134
  107VAL      N  640   7.835   6.144   5.031
  107VAL      H  641   7.808   6.169   4.938
  107VAL     CA  642   7.726   6.144   5.130
  107VAL     CB  643   7.605   6.175   5.043
  107VAL    CG1  644   7.473   6.177   5.115
  107VAL    CG2  645   7.616   6.314   4.986
  107VAL      C  646   7.711   6.012   5.207
  107VAL      O  647   7.729   6.005   5.328
  108MET      N  648   7.732   5.912   5.122
  108MET      H  649   7.797   5.925   5.047
  108MET     CA  650   7.689   5.775   5.148
  108MET     CB  651   7.656   5.712   5.011
  108MET     CG  652   7.559   5.803   4.936
  108MET     SD  653   7.504   5.761   4.766
  108MET     CE  654   7.606   5.621   4.738
  108MET      C  655   7.784   5.697   5.238
  108MET      O  656   7.750   5.684   5.358
  109PRO      N  657   7.908   5.666   5.196
  109PRO     CA  658   7.990   5.565   5.264
  109PRO     CB  659   8.114   5.544   5.178
  109PRO     CG  660   8.070   5.597   5.043
  109PRO     CD  661   7.982   5.715   5.079
  109PRO      C  662   8.027   5.584   5.411
  109PRO      O  663   8.067   5.486   5.472
  110ILE      N  664   8.007   5.700   5.473
  110ILE      H  665   7.982   5.785   5.426
  110ILE     CA  666   8.035   5.708   5.618
  110ILE     CB  667   8.076   5.844   5.674
  110ILE    CG1  668   8.139   5.935   5.569
  110ILE    CG2  669   8.172   5.820   5.792
  110ILE     CD  670   8.209   6.056   5.630
  110ILE      C  671   7.933   5.638   5.712
  110ILE      O  672   7.974   5.586   5.814
  111ALA      N  673   7.809   5.615   5.668
  111ALA      H  674   7.772   5.656   5.583
  111ALA     CA  675   7.715   5.533   5.748
  111ALA     CB  676   7.570   5.557   5.707
  111ALA      C  677   7.751   5.383   5.756
  111ALA      O  678   7.695   5.307   5.834
  112LEU      N  679   7.854   5.346   5.681
  112LEU      H  680   7.891   5.406   5.609
  112LEU     CA  681   7.927   5.218   5.696
  112LEU     CB  682   8.021   5.195   5.577
  112LEU     CG  683   7.947   5.194   5.444
  112LEU    CD1  684   8.043   5.184   5.326
  112LEU    CD2  685   7.855   5.076   5.434
  112LEU      C  686   8.009   5.214   5.826
  112LEU      O  687   8.009   5.110   5.891
  113LEU      N  688   8.065   5.328   5.870
  113LEU      H  689   8.054   5.416   5.823
  113LEU     CA  690   8.139   5.335   5.999
  113LEU     CB  691   8.192   5.474   6.032
  113LEU     CG  692   8.330   5.507   5.977
  113LEU    CD1  693   8.372   5.642   6.033
  113LEU    CD2  694   8.435   5.400   6.009
  113LEU      C  695   8.056   5.293   6.120
  113LEU      O  696   8.103   5.209   6.196
  114THR      N  697   7.933   5.344   6.129
  114THR      H  698   7.902   5.421   6.072
  114THR     CA  699   7.836   5.308   6.235
  114THR     CB  700   7.699   5.375   6.214
  114THR    OG1  701   7.711   5.492   6.131
  114THR    HG1  702   7.621   5.539   6.132
  114THR    CG2  703   7.634   5.409   6.347
  114THR      C  704   7.814   5.156   6.236
  114THR      O  705   7.872   5.087   6.319
  115ILE      N  706   7.778   5.105   6.119
  115ILE      H  707   7.761   5.163   6.039
  115ILE     CA  708   7.754   4.961   6.098
  115ILE     CB  709   7.673   4.958   5.967
  115ILE    CG1  710   7.530   5.001   6.003
  115ILE    CG2  711   7.675   4.825   5.891
  115ILE     CD  712   7.451   5.056   5.885
  115ILE      C  713   7.878   4.869   6.115
  115ILE      O  714   7.865   4.756   6.163
  116MET      N  715   7.998   4.920   6.087
  116MET      H  716   8.005   5.002   6.030
  116MET     CA  717   8.126   4.848   6.115
  116MET     CB  718   8.235   4.890   6.016
  116MET     CG  719   8.192   4.857   5.873
  116MET     SD  720   8.311   4.887   5.738
  116MET     CE  721   8.187   4.876   5.611
  116MET      C  722   8.184   4.856   6.257
  116MET      O  723   8.237   4.757   6.307
  117PHE      N  724   8.181   4.976   6.318
  117PHE      H  725   8.139   5.056   6.273
  117PHE     CA  726   8.247   5.006   6.446
  117PHE     CB  727   8.357   5.112   6.424
  117PHE     CG  728   8.472   5.063   6.335
  117PHE    CD1  729   8.580   4.995   6.391
  117PHE    HD1  730   8.578   4.970   6.497
  117PHE    CD2  731   8.473   5.093   6.200
  117PHE    HD2  732   8.387   5.144   6.155
  117PHE    CE1  733   8.687   4.957   6.312
  117PHE    HE1  734   8.771   4.904   6.358
  117PHE    CE2  735   8.580   5.055   6.120
  117PHE    HE2  736   8.577   5.072   6.012
  117PHE     CZ  737   8.688   4.987   6.176
  117PHE     HZ  738   8.770   4.954   6.113
  117PHE      C  739   8.154   5.053   6.562
  117PHE      O  740   8.201   5.100   6.665
  118GLU      N  741   8.024   5.046   6.538
  118GLU      H  742   7.987   5.030   6.445
  118GLU     CA  743   7.916   5.079   6.634
  118GLU     CB  744   7.898   4.964   6.734
  118GLU     CG  745   7.751   4.920   6.736
  118GLU     CD  746   7.703   4.850   6.609
  118GLU    OE1  747   7.754   4.740   6.578
  118GLU    OE2  748   7.597   4.893   6.558
  118GLU      C  749   7.924   5.222   6.691
  118GLU      O  750   7.950   5.317   6.618
  119ALA      N  751   7.909   5.234   6.823
  119ALA      H  752   7.899   5.152   6.879
  119ALA     CA  753   7.902   5.363   6.897
  119ALA     CB  754   7.861   5.333   7.040
  119ALA      C  755   8.026   5.456   6.895
  119ALA      O  756   8.023   5.561   6.960
  120MET      N  757   8.130   5.422   6.819
  120MET      H  758   8.118   5.359   6.742
  120MET     CA  759   8.258   5.496   6.823
  120MET     CB  760   8.366   5.414   6.893
  120MET     CG  761   8.352   5.416   7.046
  120MET     SD  762   8.385   5.580   7.121
  120MET     CE  763   8.229   5.607   7.201
  120MET      C  764   8.310   5.541   6.687
  120MET      O  765   8.339   5.461   6.598
  121TRP      N  766   8.327   5.673   6.674
  121TRP      H  767   8.292   5.735   6.744
  121TRP     CA  768   8.386   5.739   6.556
  121TRP     CB  769   8.335   5.884   6.556
  121TRP     CG  770   8.377   5.967   6.437
  121TRP    CD1  771   8.453   6.076   6.444
  121TRP    HD1  772   8.522   6.098   6.525
  121TRP    CD2  773   8.308   5.975   6.315
  121TRP    NE1  774   8.434   6.153   6.336
  121TRP    HE1  775   8.487   6.235   6.315
  121TRP    CE2  776   8.344   6.095   6.257
  121TRP    CE3  777   8.220   5.889   6.252
  121TRP    HE3  778   8.194   5.793   6.295
  121TRP    CZ2  779   8.288   6.132   6.135
  121TRP    HZ2  780   8.304   6.232   6.096
  121TRP    CZ3  781   8.166   5.925   6.128
  121TRP    HZ3  782   8.096   5.858   6.077
  121TRP    CH2  783   8.200   6.046   6.070
  121TRP    HH2  784   8.165   6.071   5.970
  121TRP      C  785   8.541   5.732   6.556
  121TRP      O  786   8.607   5.805   6.630
  122PRO      N  787   8.600   5.648   6.468
  122PRO     CA  788   8.746   5.620   6.464
  122PRO     CB  789   8.759   5.495   6.375
  122PRO     CG  790   8.618   5.439   6.365
  122PRO     CD  791   8.531   5.564   6.369
  122PRO      C  792   8.834   5.734   6.408
  122PRO      O  793   8.938   5.708   6.347
  123LEU      N  794   8.794   5.859   6.428
  123LEU      H  795   8.732   5.882   6.505
  123LEU     CA  796   8.847   5.974   6.352
  123LEU     CB  797   8.742   6.017   6.249
  123LEU     CG  798   8.729   5.920   6.132
  123LEU    CD1  799   8.597   5.943   6.062
  123LEU    CD2  800   8.848   5.938   6.037
  123LEU      C  801   8.885   6.099   6.434
  123LEU      O  802   8.830   6.121   6.542
  124PRO      N  803   8.974   6.183   6.378
  124PRO     CA  804   8.993   6.322   6.426
  124PRO     CB  805   9.098   6.381   6.332
  124PRO     CG  806   9.185   6.260   6.299
  124PRO     CD  807   9.084   6.146   6.287
  124PRO      C  808   8.860   6.397   6.413
  124PRO      O  809   8.803   6.406   6.304
  125LEU      N  810   8.826   6.467   6.521
  125LEU      H  811   8.883   6.463   6.603
  125LEU     CA  812   8.695   6.533   6.543
  125LEU     CB  813   8.700   6.615   6.672
  125LEU     CG  814   8.741   6.534   6.796
  125LEU    CD1  815   8.757   6.628   6.917
  125LEU    CD2  816   8.641   6.423   6.829
  125LEU      C  817   8.640   6.623   6.431
  125LEU      O  818   8.523   6.610   6.396
  126VAL      N  819   8.731   6.682   6.352
  126VAL      H  820   8.827   6.656   6.360
  126VAL     CA  821   8.704   6.778   6.242
  126VAL     CB  822   8.837   6.821   6.178
  126VAL    CG1  823   8.818   6.927   6.069
  126VAL    CG2  824   8.934   6.877   6.283
  126VAL      C  825   8.606   6.723   6.136
  126VAL      O  826   8.515   6.795   6.095
  127LEU      N  827   8.611   6.592   6.112
  127LEU      H  828   8.689   6.537   6.142
  127LEU     CA  829   8.516   6.521   6.024
  127LEU     CB  830   8.560   6.374   6.017
  127LEU     CG  831   8.551   6.323   5.873
  127LEU    CD1  832   8.660   6.218   5.852
  127LEU    CD2  833   8.414   6.267   5.839
  127LEU      C  834   8.368   6.531   6.066
  127LEU      O  835   8.282   6.568   5.985
  128CYS      N  836   8.342   6.524   6.196
  128CYS      H  837   8.412   6.545   6.266
  128CYS     CA  838   8.204   6.515   6.247
  128CYS     CB  839   8.197   6.452   6.386
  128CYS     SG  840   8.022   6.414   6.427
  128CYS      C  841   8.113   6.640   6.238
  128CYS      O  842   7.998   6.621   6.200
  129PRO      N  843   8.162   6.763   6.260
  129PRO     CA  844   8.083   6.886   6.236
  129PRO     CB  845   8.179   7.001   6.262
  129PRO     CG  846   8.263   6.946   6.377
  129PRO     CD  847   8.282   6.799   6.339
  129PRO      C  848   8.021   6.899   6.096
  129PRO      O  849   7.929   6.978   6.078
  130ALA      N  850   8.067   6.817   6.002
  130ALA      H  851   8.125   6.739   6.023
  130ALA     CA  852   8.018   6.822   5.862
  130ALA     CB  853   8.060   6.955   5.799
  130ALA      C  854   8.044   6.704   5.766
  130ALA      O  855   8.048   6.725   5.645
  131TRP      N  856   8.058   6.582   5.818
  131TRP      H  857   8.133   6.559   5.880
  131TRP     CA  858   8.008   6.465   5.740
  131TRP     CB  859   8.018   6.329   5.812
  131TRP     CG  860   7.933   6.217   5.748
  131TRP    CD1  861   7.899   6.201   5.620
  131TRP    HD1  862   7.935   6.261   5.536
  131TRP    CD2  863   7.868   6.115   5.818
  131TRP    NE1  864   7.816   6.098   5.604
  131TRP    HE1  865   7.776   6.069   5.516
  131TRP    CE2  866   7.797   6.042   5.723
  131TRP    CE3  867   7.872   6.074   5.950
  131TRP    HE3  868   7.923   6.135   6.024
  131TRP    CZ2  869   7.732   5.925   5.762
  131TRP    HZ2  870   7.669   5.872   5.690
  131TRP    CZ3  871   7.807   5.958   5.988
  131TRP    HZ3  872   7.811   5.925   6.092
  131TRP    CH2  873   7.737   5.883   5.894
  131TRP    HH2  874   7.687   5.792   5.925
  131TRP      C  875   7.861   6.487   5.703
  131TRP      O  876   7.828   6.513   5.589
  132LEU      N  877   7.785   6.507   5.811
  132LEU      H  878   7.820   6.474   5.898
  132LEU     CA  879   7.641   6.536   5.811
  132LEU     CB  880   7.605   6.568   5.957
  132LEU     CG  881   7.654   6.458   6.053
  132LEU    CD1  882   7.647   6.505   6.197
  132LEU    CD2  883   7.572   6.330   6.037
  132LEU      C  884   7.602   6.649   5.714
  132LEU      O  885   7.516   6.626   5.630
  133PHE      N  886   7.685   6.751   5.701
  133PHE      H  887   7.765   6.758   5.759
  133PHE     CA  888   7.674   6.857   5.596
  133PHE     CB  889   7.762   6.974   5.642
  133PHE     CG  890   7.816   7.074   5.540
  133PHE    CD1  891   7.748   7.192   5.518
  133PHE    HD1  892   7.689   7.235   5.599
  133PHE    CD2  893   7.909   7.030   5.448
  133PHE    HD2  894   7.988   6.963   5.480
  133PHE    CE1  895   7.763   7.260   5.399
  133PHE    HE1  896   7.703   7.349   5.379
  133PHE    CE2  897   7.920   7.095   5.327
  133PHE    HE2  898   7.985   7.055   5.249
  133PHE     CZ  899   7.847   7.209   5.301
  133PHE     HZ  900   7.847   7.250   5.201
  133PHE      C  901   7.701   6.809   5.452
  133PHE      O  902   7.617   6.828   5.365
  134LEU      N  903   7.815   6.743   5.429
  134LEU      H  904   7.883   6.726   5.502
  134LEU     CA  905   7.849   6.685   5.297
  134LEU     CB  906   7.993   6.634   5.299
  134LEU     CG  907   8.088   6.754   5.304
  134LEU    CD1  908   8.227   6.712   5.352
  134LEU    CD2  909   8.097   6.824   5.169
  134LEU      C  910   7.750   6.576   5.253
  134LEU      O  911   7.712   6.567   5.137
  135ASP      N  912   7.697   6.508   5.354
  135ASP      H  913   7.744   6.502   5.444
  135ASP     CA  914   7.577   6.424   5.344
  135ASP     CB  915   7.565   6.339   5.470
  135ASP     CG  916   7.423   6.288   5.490
  135ASP    OD1  917   7.346   6.370   5.543
  135ASP    OD2  918   7.387   6.182   5.436
  135ASP      C  919   7.449   6.500   5.302
  135ASP      O  920   7.398   6.477   5.193
  136VAL      N  921   7.411   6.600   5.381
  136VAL      H  922   7.443   6.599   5.477
  136VAL     CA  923   7.294   6.686   5.356
  136VAL     CB  924   7.281   6.792   5.466
  136VAL    CG1  925   7.174   6.897   5.436
  136VAL    CG2  926   7.243   6.726   5.598
  136VAL      C  927   7.292   6.748   5.216
  136VAL      O  928   7.192   6.742   5.143
  137LEU      N  929   7.412   6.782   5.174
  137LEU      H  930   7.490   6.776   5.238
  137LEU     CA  931   7.443   6.846   5.047
  137LEU     CB  932   7.591   6.871   5.057
  137LEU     CG  933   7.633   6.994   4.980
  137LEU    CD1  934   7.548   7.114   5.016
  137LEU    CD2  935   7.774   7.022   5.030
  137LEU      C  936   7.410   6.765   4.921
  137LEU      O  937   7.320   6.801   4.845
  138PHE      N  938   7.485   6.659   4.898
  138PHE      H  939   7.566   6.636   4.953
  138PHE     CA  940   7.467   6.583   4.773
  138PHE     CB  941   7.594   6.514   4.724
  138PHE     CG  942   7.715   6.603   4.747
  138PHE    CD1  943   7.725   6.722   4.679
  138PHE    HD1  944   7.642   6.749   4.615
  138PHE    CD2  945   7.803   6.576   4.851
  138PHE    HD2  946   7.798   6.482   4.903
  138PHE    CE1  947   7.824   6.814   4.708
  138PHE    HE1  948   7.830   6.909   4.656
  138PHE    CE2  949   7.901   6.668   4.884
  138PHE    HE2  950   7.965   6.650   4.969
  138PHE     CZ  951   7.913   6.784   4.811
  138PHE     HZ  952   8.002   6.845   4.825
  138PHE      C  953   7.344   6.491   4.773
  138PHE      O  954   7.280   6.482   4.668
  139SER      N  955   7.297   6.462   4.893
  139SER      H  956   7.357   6.457   4.973
  139SER     CA  957   7.160   6.408   4.914
  139SER     CB  958   7.118   6.404   5.061
  139SER     OG  959   7.194   6.312   5.138
  139SER     HG  960   7.281   6.357   5.168
  139SER      C  961   7.053   6.493   4.844
  139SER      O  962   6.996   6.450   4.745
  140THR      N  963   7.059   6.622   4.875
  140THR      H  964   7.124   6.655   4.944
  140THR     CA  965   6.971   6.726   4.818
  140THR     CB  966   6.999   6.860   4.887
  140THR    OG1  967   6.987   6.851   5.030
  140THR    HG1  968   7.074   6.815   5.070
  140THR    CG2  969   6.913   6.972   4.832
  140THR      C  970   6.993   6.747   4.667
  140THR      O  971   6.899   6.760   4.589
  141ALA      N  972   7.120   6.743   4.627
  141ALA      H  973   7.190   6.707   4.688
  141ALA     CA  974   7.167   6.784   4.493
  141ALA     CB  975   7.311   6.736   4.481
  141ALA      C  976   7.091   6.724   4.375
  141ALA      O  977   7.040   6.795   4.287
  142SER      N  978   7.092   6.592   4.370
  142SER      H  979   7.123   6.536   4.448
  142SER     CA  980   7.030   6.512   4.262
  142SER     CB  981   7.045   6.367   4.297
  142SER     OG  982   7.006   6.349   4.434
  142SER     HG  983   7.057   6.265   4.466
  142SER      C  984   6.881   6.536   4.245
  142SER      O  985   6.838   6.575   4.135
  143ILE      N  986   6.814   6.549   4.358
  143ILE      H  987   6.857   6.513   4.443
  143ILE     CA  988   6.670   6.580   4.370
  143ILE     CB  989   6.624   6.576   4.516
  143ILE    CG1  990   6.704   6.479   4.603
  143ILE    CG2  991   6.480   6.527   4.516
  143ILE     CD  992   6.680   6.499   4.752
  143ILE      C  993   6.635   6.711   4.297
  143ILE      O  994   6.560   6.712   4.200
  144TRP      N  995   6.721   6.808   4.323
  144TRP      H  996   6.780   6.805   4.405
  144TRP     CA  997   6.718   6.937   4.252
  144TRP     CB  998   6.783   7.043   4.339
  144TRP     CG  999   6.687   7.068   4.455
  144TRP    CD1 1000   6.700   7.027   4.580
  144TRP    HD1 1001   6.763   6.945   4.611
  144TRP    CD2 1002   6.573   7.147   4.450
  144TRP    NE1 1003   6.606   7.082   4.656
  144TRP    HE1 1004   6.588   7.058   4.752
  144TRP    CE2 1005   6.528   7.158   4.580
  144TRP    CE3 1006   6.497   7.196   4.344
  144TRP    HE3 1007   6.539   7.197   4.243
  144TRP    CZ2 1008   6.409   7.222   4.606
  144TRP    HZ2 1009   6.377   7.236   4.708
  144TRP    CZ3 1010   6.374   7.254   4.370
  144TRP    HZ3 1011   6.317   7.298   4.288
  144TRP    CH2 1012   6.331   7.268   4.500
  144TRP    HH2 1013   6.238   7.322   4.521
  144TRP      C 1014   6.762   6.940   4.106
  144TRP      O 1015   6.710   7.019   4.026
  145HIS      N 1016   6.844   6.843   4.064
  145HIS      H 1017   6.869   6.769   4.127
  145HIS     CA 1018   6.875   6.824   3.921
  145HIS     CB 1019   6.986   6.725   3.892
  145HIS     CG 1020   7.120   6.779   3.934
  145HIS    ND1 1021   7.168   6.765   4.056
  145HIS    HD1 1022   7.123   6.719   4.134
  145HIS    CD2 1023   7.194   6.866   3.867
  145HIS    HD2 1024   7.194   6.880   3.759
  145HIS    CE1 1025   7.269   6.848   4.068
  145HIS    HE1 1026   7.314   6.873   4.162
  145HIS    NE2 1027   7.286   6.910   3.951
  145HIS    HE2 1028   7.366   6.966   3.925
  145HIS      C 1029   6.759   6.766   3.844
  145HIS      O 1030   6.735   6.805   3.731
  146LEU      N 1031   6.700   6.663   3.904
  146LEU      H 1032   6.736   6.618   3.986
  146LEU     CA 1033   6.582   6.601   3.842
  146LEU     CB 1034   6.559   6.461   3.899
  146LEU     CG 1035   6.683   6.377   3.864
  146LEU    CD1 1036   6.654   6.230   3.878
  146LEU    CD2 1037   6.730   6.399   3.721
  146LEU      C 1038   6.463   6.695   3.837
  146LEU      O 1039   6.406   6.712   3.730
  147CYS      N 1040   6.462   6.783   3.936
  147CYS      H 1041   6.495   6.755   4.028
  147CYS     CA 1042   6.386   6.909   3.931
  147CYS     CB 1043   6.402   6.976   4.066
  147CYS     SG 1044   6.299   7.125   4.084
  147CYS     HG 1045   6.327   7.140   4.214
  147CYS      C 1046   6.422   6.998   3.812
  147CYS      O 1047   6.339   7.010   3.722
  148ALA      N 1048   6.549   7.035   3.796
  148ALA      H 1049   6.617   7.029   3.870
  148ALA     CA 1050   6.588   7.108   3.674
  148ALA     CB 1051   6.722   7.178   3.675
  148ALA      C 1052   6.577   7.035   3.541
  148ALA      O 1053   6.510   7.094   3.459
  149ILE      N 1054   6.621   6.911   3.521
  149ILE      H 1055   6.673   6.861   3.592
  149ILE     CA 1056   6.598   6.844   3.391
  149ILE     CB 1057   6.677   6.717   3.354
  149ILE    CG1 1058   6.794   6.684   3.447
  149ILE    CG2 1059   6.723   6.730   3.208
  149ILE     CD 1060   6.863   6.552   3.410
  149ILE      C 1061   6.450   6.818   3.363
  149ILE      O 1062   6.409   6.831   3.248
  150SER      N 1063   6.368   6.801   3.468
  150SER      H 1064   6.402   6.778   3.560
  150SER     CA 1065   6.220   6.802   3.454
  150SER     CB 1066   6.139   6.776   3.580
  150SER     OG 1067   6.175   6.650   3.636
  150SER     HG 1068   6.261   6.663   3.689
  150SER      C 1069   6.173   6.938   3.401
  150SER      O 1070   6.132   6.943   3.286
  151VAL      N 1071   6.215   7.044   3.470
  151VAL      H 1072   6.260   7.035   3.560
  151VAL     CA 1073   6.190   7.182   3.424
  151VAL     CB 1074   6.226   7.292   3.526
  151VAL    CG1 1075   6.164   7.426   3.485
  151VAL    CG2 1076   6.177   7.261   3.668
  151VAL      C 1077   6.254   7.209   3.287
  151VAL      O 1078   6.182   7.254   3.201
  152ASP      N 1079   6.377   7.164   3.260
  152ASP      H 1080   6.433   7.125   3.334
  152ASP     CA 1081   6.450   7.178   3.131
  152ASP     CB 1082   6.599   7.144   3.142
  152ASP     CG 1083   6.677   7.254   3.214
  152ASP    OD1 1084   6.669   7.370   3.169
  152ASP    OD2 1085   6.727   7.226   3.325
  152ASP      C 1086   6.393   7.101   3.012
  152ASP      O 1087   6.378   7.160   2.905
  153ARG      N 1088   6.362   6.972   3.026
  153ARG      H 1089   6.379   6.919   3.110
  153ARG     CA 1090   6.290   6.904   2.917
  153ARG     CB 1091   6.285   6.752   2.922
  153ARG     CG 1092   6.417   6.687   2.879
  153ARG     CD 1093   6.440   6.674   2.728
  153ARG     NE 1094   6.468   6.797   2.651
  153ARG     HE 1095   6.400   6.817   2.582
  153ARG     CZ 1096   6.567   6.886   2.671
  153ARG    NH1 1097   6.598   6.970   2.573
  153ARG   HH11 1098   6.551   6.970   2.485
  153ARG   HH12 1099   6.671   7.038   2.590
  153ARG    NH2 1100   6.612   6.918   2.793
  153ARG   HH21 1101   6.569   6.882   2.875
  153ARG   HH22 1102   6.700   6.965   2.799
  153ARG      C 1103   6.151   6.962   2.892
  153ARG      O 1104   6.132   7.011   2.781
  154TYR      N 1105   6.084   6.995   3.002
  154TYR      H 1106   6.109   6.960   3.093
  154TYR     CA 1107   5.963   7.078   2.999
  154TYR     CB 1108   5.914   7.095   3.143
  154TYR     CG 1109   5.810   7.204   3.163
  154TYR    CD1 1110   5.679   7.181   3.124
  154TYR    HD1 1111   5.655   7.097   3.060
  154TYR    CD2 1112   5.845   7.323   3.224
  154TYR    HD2 1113   5.946   7.336   3.262
  154TYR    CE1 1114   5.583   7.275   3.153
  154TYR    HE1 1115   5.478   7.246   3.140
  154TYR    CE2 1116   5.749   7.420   3.245
  154TYR    HE2 1117   5.784   7.521   3.268
  154TYR     CZ 1118   5.617   7.395   3.212
  154TYR     OH 1119   5.523   7.491   3.221
  154TYR     HH 1120   5.542   7.544   3.305
  154TYR      C 1121   5.986   7.212   2.928
  154TYR      O 1122   5.927   7.230   2.823
  155ILE      N 1123   6.089   7.288   2.964
  155ILE      H 1124   6.136   7.268   3.052
  155ILE     CA 1125   6.132   7.415   2.900
  155ILE     CB 1126   6.246   7.477   2.983
  155ILE    CG1 1127   6.190   7.544   3.109
  155ILE    CG2 1128   6.341   7.572   2.909
  155ILE     CD 1129   6.300   7.595   3.204
  155ILE      C 1130   6.161   7.405   2.748
  155ILE      O 1131   6.114   7.492   2.676
  156ALA      N 1132   6.221   7.296   2.702
  156ALA      H 1133   6.261   7.229   2.766
  156ALA     CA 1134   6.245   7.269   2.558
  156ALA     CB 1135   6.358   7.169   2.543
  156ALA      C 1136   6.123   7.216   2.480
  156ALA      O 1137   6.101   7.246   2.363
  157ILE      N 1138   6.046   7.131   2.547
  157ILE      H 1139   6.077   7.088   2.634
  157ILE     CA 1140   5.912   7.088   2.501
  157ILE     CB 1141   5.866   6.982   2.603
  157ILE    CG1 1142   5.888   6.840   2.550
  157ILE    CG2 1143   5.730   7.005   2.668
  157ILE     CD 1144   6.024   6.783   2.590
  157ILE      C 1145   5.818   7.209   2.491
  157ILE      O 1146   5.746   7.227   2.393
  158LYS      N 1147   5.827   7.293   2.595
  158LYS      H 1148   5.872   7.262   2.680
  158LYS     CA 1149   5.762   7.423   2.602
  158LYS     CB 1150   5.771   7.487   2.742
  158LYS     CG 1151   5.685   7.418   2.849
  158LYS     CD 1152   5.546   7.381   2.796
  158LYS     CE 1153   5.429   7.368   2.893
  158LYS     NZ 1154   5.389   7.481   2.977
  158LYS    HZ1 1155   5.300   7.461   3.018
  158LYS    HZ2 1156   5.456   7.491   3.052
  158LYS    HZ3 1157   5.384   7.565   2.923
  158LYS      C 1158   5.814   7.517   2.494
  158LYS      O 1159   5.736   7.562   2.413
  159LYS      N 1160   5.945   7.528   2.477
  159LYS      H 1161   6.014   7.507   2.547
  159LYS     CA 1162   5.993   7.600   2.359
  159LYS     CB 1163   6.064   7.729   2.395
  159LYS     CG 1164   6.057   7.825   2.279
  159LYS     CD 1165   6.106   7.963   2.317
  159LYS     CE 1166   6.046   8.066   2.223
  159LYS     NZ 1167   6.065   8.199   2.280
  159LYS    HZ1 1168   6.012   8.266   2.228
  159LYS    HZ2 1169   6.034   8.201   2.375
  159LYS    HZ3 1170   6.163   8.222   2.277
  159LYS      C 1171   6.073   7.515   2.261
  159LYS      O 1172   6.196   7.513   2.268
  160PRO      N 1173   6.006   7.468   2.155
  160PRO     CA 1174   6.074   7.415   2.036
  160PRO     CB 1175   5.961   7.366   1.947
  160PRO     CG 1176   5.836   7.436   1.999
  160PRO     CD 1177   5.862   7.440   2.149
  160PRO      C 1178   6.164   7.519   1.968
  160PRO      O 1179   6.282   7.491   1.947
  161ILE      N 1180   6.119   7.644   1.951
  161ILE      H 1181   6.023   7.663   1.931
  161ILE     CA 1182   6.216   7.750   1.917
  161ILE     CB 1183   6.168   7.852   1.812
  161ILE    CG1 1184   6.035   7.918   1.847
  161ILE    CG2 1185   6.167   7.784   1.674
  161ILE     CD 1186   5.996   8.025   1.744
  161ILE      C 1187   6.307   7.807   2.027
  161ILE      O 1188   6.355   7.921   2.022
  162GLN      N 1189   6.328   7.726   2.132
  162GLN      H 1190   6.257   7.666   2.170
  162GLN     CA 1191   6.458   7.709   2.201
  162GLN     CB 1192   6.446   7.657   2.343
  162GLN     CG 1193   6.405   7.765   2.442
  162GLN     CD 1194   6.375   7.710   2.582
  162GLN    OE1 1195   6.391   7.594   2.615
  162GLN    NE2 1196   6.339   7.795   2.674
  162GLN   HE21 1197   6.335   7.893   2.658
  162GLN   HE22 1198   6.312   7.753   2.760
  162GLN      C 1199   6.553   7.619   2.119
  162GLN      O 1200   6.638   7.547   2.172
  163ALA      N 1201   6.526   7.612   1.990
  163ALA      H 1202   6.435   7.581   1.961
  163ALA     CA 1203   6.627   7.604   1.882
  163ALA     CB 1204   6.561   7.636   1.748
  163ALA      C 1205   6.740   7.705   1.906
  163ALA      O 1206   6.728   7.824   1.876
  164ASN      N 1207   6.813   7.661   2.007
  164ASN      H 1208   6.774   7.590   2.067
  164ASN     CA 1209   6.933   7.725   2.062
  164ASN     CB 1210   7.033   7.739   1.947
  164ASN     CG 1211   7.082   7.605   1.889
  164ASN    OD1 1212   7.076   7.499   1.950
  164ASN    ND2 1213   7.135   7.609   1.770
  164ASN   HD21 1214   7.143   7.699   1.722
  164ASN   HD22 1215   7.162   7.525   1.726
  164ASN      C 1216   6.915   7.853   2.145
  164ASN      O 1217   7.013   7.893   2.209
  165GLN      N 1218   6.794   7.910   2.155
  165GLN      H 1219   6.724   7.891   2.085
  165GLN     CA 1220   6.770   8.029   2.240
  165GLN     CB 1221   6.642   8.108   2.208
  165GLN     CG 1222   6.508   8.067   2.272
  165GLN     CD 1223   6.405   8.177   2.250
  165GLN    OE1 1224   6.348   8.233   2.342
  165GLN    NE2 1225   6.350   8.174   2.132
  165GLN   HE21 1226   6.355   8.090   2.076
  165GLN   HE22 1227   6.360   8.257   2.078
  165GLN      C 1228   6.803   8.013   2.391
  165GLN      O 1229   6.915   8.046   2.427
  166TYR      N 1230   6.706   7.981   2.476
  166TYR      H 1231   6.611   7.988   2.447
  166TYR     CA 1232   6.727   7.912   2.605
  166TYR     CB 1233   6.616   7.945   2.707
  166TYR     CG 1234   6.614   8.089   2.760
  166TYR    CD1 1235   6.553   8.191   2.689
  166TYR    HD1 1236   6.523   8.177   2.586
  166TYR    CD2 1237   6.663   8.115   2.888
  166TYR    HD2 1238   6.709   8.036   2.944
  166TYR    CE1 1239   6.542   8.317   2.746
  166TYR    HE1 1240   6.496   8.397   2.688
  166TYR    CE2 1241   6.653   8.242   2.944
  166TYR    HE2 1242   6.685   8.257   3.047
  166TYR     CZ 1243   6.596   8.344   2.871
  166TYR     OH 1244   6.620   8.474   2.902
  166TYR     HH 1245   6.667   8.478   2.989
  166TYR      C 1246   6.736   7.760   2.576
  166TYR      O 1247   6.742   7.720   2.460
  167ASN      N 1248   6.732   7.676   2.681
  167ASN      H 1249   6.703   7.707   2.770
  167ASN     CA 1250   6.768   7.531   2.672
  167ASN     CB 1251   6.664   7.441   2.604
  167ASN     CG 1252   6.655   7.311   2.683
  167ASN    OD1 1253   6.718   7.209   2.661
  167ASN    ND2 1254   6.567   7.315   2.780
  167ASN   HD21 1255   6.512   7.397   2.792
  167ASN   HD22 1256   6.553   7.236   2.839
  167ASN      C 1257   6.903   7.512   2.602
  167ASN      O 1258   6.920   7.447   2.498
  168SER      N 1259   6.994   7.592   2.652
  168SER      H 1260   6.969   7.659   2.723
  168SER     CA 1261   7.125   7.616   2.591
  168SER     CB 1262   7.106   7.709   2.471
  168SER     OG 1263   7.036   7.824   2.516
  168SER     HG 1264   7.017   7.887   2.438
  168SER      C 1265   7.221   7.668   2.698
  168SER      O 1266   7.184   7.691   2.813
  169ARG      N 1267   7.349   7.679   2.664
  169ARG      H 1268   7.376   7.721   2.578
  169ARG     CA 1269   7.453   7.667   2.768
  169ARG     CB 1270   7.581   7.611   2.710
  169ARG     CG 1271   7.556   7.463   2.689
  169ARG     CD 1272   7.641   7.418   2.572
  169ARG     NE 1273   7.584   7.300   2.504
  169ARG     HE 1274   7.643   7.218   2.510
  169ARG     CZ 1275   7.470   7.293   2.433
  169ARG    NH1 1276   7.384   7.394   2.425
  169ARG   HH11 1277   7.405   7.481   2.470
  169ARG   HH12 1278   7.295   7.380   2.381
  169ARG    NH2 1279   7.451   7.191   2.352
  169ARG   HH21 1280   7.523   7.121   2.340
  169ARG   HH22 1281   7.360   7.170   2.314
  169ARG      C 1282   7.477   7.770   2.879
  169ARG      O 1283   7.500   7.727   2.991
  170ALA      N 1284   7.457   7.899   2.856
  170ALA      H 1285   7.468   7.941   2.766
  170ALA     CA 1286   7.444   7.994   2.969
  170ALA     CB 1287   7.445   8.141   2.925
  170ALA      C 1288   7.323   7.963   3.057
  170ALA      O 1289   7.347   7.940   3.175
  171THR      N 1290   7.206   7.926   3.001
  171THR      H 1291   7.192   7.920   2.902
  171THR     CA 1292   7.092   7.879   3.083
  171THR     CB 1293   6.958   7.838   3.020
  171THR    OG1 1294   6.945   7.875   2.884
  171THR    HG1 1295   6.939   7.975   2.873
  171THR    CG2 1296   6.844   7.887   3.109
  171THR      C 1297   7.130   7.749   3.153
  171THR      O 1298   7.125   7.746   3.275
  172ALA      N 1299   7.184   7.652   3.079
  172ALA      H 1300   7.186   7.659   2.978
  172ALA     CA 1301   7.229   7.523   3.135
  172ALA     CB 1302   7.289   7.433   3.027
  172ALA      C 1303   7.331   7.542   3.249
  172ALA      O 1304   7.304   7.494   3.358
  173PHE      N 1305   7.428   7.631   3.232
  173PHE      H 1306   7.447   7.675   3.143
  173PHE     CA 1307   7.530   7.658   3.336
  173PHE     CB 1308   7.661   7.706   3.273
  173PHE     CG 1309   7.733   7.598   3.190
  173PHE    CD1 1310   7.668   7.493   3.125
  173PHE    HD1 1311   7.582   7.445   3.169
  173PHE    CD2 1312   7.865   7.626   3.158
  173PHE    HD2 1313   7.921   7.702   3.212
  173PHE    CE1 1314   7.729   7.427   3.020
  173PHE    HE1 1315   7.681   7.339   2.977
  173PHE    CE2 1316   7.927   7.556   3.055
  173PHE    HE2 1317   8.033   7.574   3.035
  173PHE     CZ 1318   7.858   7.461   2.983
  173PHE     HZ 1319   7.901   7.418   2.893
  173PHE      C 1320   7.484   7.746   3.452
  173PHE      O 1321   7.511   7.712   3.567
  174ILE      N 1322   7.397   7.843   3.423
  174ILE      H 1323   7.387   7.879   3.330
  174ILE     CA 1324   7.319   7.914   3.527
  174ILE     CB 1325   7.239   8.031   3.466
  174ILE    CG1 1326   7.333   8.140   3.416
  174ILE    CG2 1327   7.138   8.089   3.565
  174ILE     CD 1328   7.265   8.245   3.328
  174ILE      C 1329   7.228   7.814   3.602
  174ILE      O 1330   7.231   7.812   3.725
  175LYS      N 1331   7.162   7.724   3.531
  175LYS      H 1332   7.157   7.732   3.430
  175LYS     CA 1333   7.075   7.619   3.589
  175LYS     CB 1334   6.974   7.562   3.489
  175LYS     CG 1335   6.871   7.669   3.453
  175LYS     CD 1336   6.747   7.607   3.389
  175LYS     CE 1337   6.669   7.530   3.495
  175LYS     NZ 1338   6.565   7.446   3.437
  175LYS    HZ1 1339   6.520   7.392   3.507
  175LYS    HZ2 1340   6.501   7.500   3.384
  175LYS    HZ3 1341   6.612   7.382   3.372
  175LYS      C 1342   7.146   7.506   3.664
  175LYS      O 1343   7.097   7.467   3.770
  176ILE      N 1344   7.262   7.463   3.615
  176ILE      H 1345   7.285   7.477   3.518
  176ILE     CA 1346   7.356   7.375   3.689
  176ILE     CB 1347   7.483   7.352   3.605
  176ILE    CG1 1348   7.448   7.260   3.489
  176ILE    CG2 1349   7.598   7.294   3.687
  176ILE     CD 1350   7.555   7.252   3.382
  176ILE      C 1351   7.387   7.439   3.825
  176ILE      O 1352   7.356   7.381   3.928
  177THR      N 1353   7.420   7.567   3.816
  177THR      H 1354   7.451   7.607   3.729
  177THR     CA 1355   7.442   7.652   3.933
  177THR     CB 1356   7.515   7.780   3.891
  177THR    OG1 1357   7.619   7.748   3.798
  177THR    HG1 1358   7.584   7.749   3.702
  177THR    CG2 1359   7.587   7.845   4.007
  177THR      C 1360   7.316   7.665   4.021
  177THR      O 1361   7.317   7.599   4.125
  178VAL      N 1362   7.200   7.706   3.966
  178VAL      H 1363   7.200   7.741   3.872
  178VAL     CA 1364   7.070   7.720   4.039
  178VAL     CB 1365   6.949   7.739   3.945
  178VAL    CG1 1366   6.818   7.757   4.021
  178VAL    CG2 1367   6.959   7.856   3.848
  178VAL      C 1368   7.038   7.598   4.128
  178VAL      O 1369   7.038   7.606   4.252
  179VAL      N 1370   7.039   7.483   4.062
  179VAL      H 1371   7.064   7.480   3.964
  179VAL     CA 1372   7.006   7.352   4.122
  179VAL     CB 1373   7.028   7.250   4.011
  179VAL    CG1 1374   7.053   7.108   4.059
  179VAL    CG2 1375   6.900   7.252   3.931
  179VAL      C 1376   7.087   7.317   4.247
  179VAL      O 1377   7.039   7.257   4.342
  180TRP      N 1378   7.214   7.344   4.231
  180TRP      H 1379   7.249   7.391   4.149
  180TRP     CA 1380   7.316   7.307   4.327
  180TRP     CB 1381   7.438   7.287   4.240
  180TRP     CG 1382   7.442   7.146   4.181
  180TRP    CD1 1383   7.486   7.121   4.059
  180TRP    HD1 1384   7.480   7.190   3.976
  180TRP    CD2 1385   7.474   7.036   4.259
  180TRP    NE1 1386   7.551   7.005   4.057
  180TRP    HE1 1387   7.597   6.965   3.977
  180TRP    CE2 1388   7.549   6.952   4.179
  180TRP    CE3 1389   7.471   7.016   4.396
  180TRP    HE3 1390   7.399   7.070   4.458
  180TRP    CZ2 1391   7.626   6.853   4.238
  180TRP    HZ2 1392   7.689   6.790   4.175
  180TRP    CZ3 1393   7.553   6.923   4.455
  180TRP    HZ3 1394   7.564   6.925   4.562
  180TRP    CH2 1395   7.629   6.840   4.374
  180TRP    HH2 1396   7.685   6.758   4.418
  180TRP      C 1397   7.334   7.405   4.443
  180TRP      O 1398   7.343   7.365   4.558
  181LEU      N 1399   7.305   7.530   4.411
  181LEU      H 1400   7.304   7.561   4.316
  181LEU     CA 1401   7.289   7.637   4.512
  181LEU     CB 1402   7.273   7.771   4.443
  181LEU     CG 1403   7.394   7.792   4.353
  181LEU    CD1 1404   7.364   7.908   4.261
  181LEU    CD2 1405   7.523   7.808   4.432
  181LEU      C 1406   7.171   7.616   4.608
  181LEU      O 1407   7.170   7.668   4.719
  182ILE      N 1408   7.077   7.533   4.564
  182ILE      H 1409   7.062   7.517   4.466
  182ILE     CA 1410   6.972   7.484   4.655
  182ILE     CB 1411   6.866   7.405   4.578
  182ILE    CG1 1412   6.808   7.494   4.469
  182ILE    CG2 1413   6.755   7.369   4.675
  182ILE     CD 1414   6.743   7.417   4.356
  182ILE      C 1415   7.028   7.408   4.775
  182ILE      O 1416   7.004   7.448   4.889
  183SER      N 1417   7.125   7.320   4.750
  183SER      H 1418   7.171   7.310   4.662
  183SER     CA 1419   7.189   7.246   4.861
  183SER     CB 1420   7.255   7.114   4.823
  183SER     OG 1421   7.322   7.114   4.696
  183SER     HG 1422   7.344   7.019   4.672
  183SER      C 1423   7.276   7.327   4.957
  183SER      O 1424   7.286   7.289   5.075
  184ILE      N 1425   7.307   7.452   4.919
  184ILE      H 1426   7.285   7.486   4.828
  184ILE     CA 1427   7.378   7.547   5.006
  184ILE     CB 1428   7.415   7.679   4.938
  184ILE    CG1 1429   7.511   7.648   4.823
  184ILE    CG2 1430   7.471   7.784   5.036
  184ILE     CD 1431   7.599   7.762   4.773
  184ILE      C 1432   7.306   7.572   5.139
  184ILE      O 1433   7.348   7.517   5.241
  185GLY      N 1434   7.190   7.637   5.130
  185GLY      H 1435   7.158   7.677   5.044
  185GLY     CA 1436   7.110   7.669   5.249
  185GLY      C 1437   7.073   7.546   5.334
  185GLY      O 1438   7.101   7.543   5.453
  186ILE      N 1439   7.047   7.437   5.262
  186ILE      H 1440   7.059   7.438   5.162
  186ILE     CA 1441   7.010   7.306   5.320
  186ILE     CB 1442   6.961   7.212   5.209
  186ILE    CG1 1443   6.854   7.286   5.129
  186ILE    CG2 1444   6.899   7.086   5.269
  186ILE     CD 1445   6.791   7.221   5.007
  186ILE      C 1446   7.123   7.247   5.406
  186ILE      O 1447   7.099   7.207   5.519
  187ALA      N 1448   7.246   7.257   5.359
  187ALA      H 1449   7.265   7.284   5.263
  187ALA     CA 1450   7.362   7.210   5.436
  187ALA     CB 1451   7.461   7.142   5.344
  187ALA      C 1452   7.433   7.310   5.530
  187ALA      O 1453   7.464   7.271   5.643
  188ILE      N 1454   7.440   7.438   5.492
  188ILE      H 1455   7.394   7.471   5.410
  188ILE     CA 1456   7.520   7.539   5.566
  188ILE     CB 1457   7.514   7.679   5.499
  188ILE    CG1 1458   7.592   7.787   5.576
  188ILE    CG2 1459   7.373   7.733   5.477
  188ILE     CD 1460   7.742   7.765   5.568
  188ILE      C 1461   7.510   7.542   5.721
  188ILE      O 1462   7.617   7.549   5.782
  189PRO      N 1463   7.396   7.516   5.786
  189PRO     CA 1464   7.394   7.509   5.934
  189PRO     CB 1465   7.247   7.498   5.972
  189PRO     CG 1466   7.184   7.584   5.863
  189PRO     CD 1467   7.258   7.536   5.738
  189PRO      C 1468   7.480   7.402   6.003
  189PRO      O 1469   7.547   7.440   6.098
  190VAL      N 1470   7.502   7.282   5.946
  190VAL      H 1471   7.489   7.265   5.847
  190VAL     CA 1472   7.572   7.175   6.023
  190VAL     CB 1473   7.575   7.034   5.964
  190VAL    CG1 1474   7.607   6.929   6.070
  190VAL    CG2 1475   7.448   6.994   5.889
  190VAL      C 1476   7.713   7.212   6.076
  190VAL      O 1477   7.725   7.213   6.198
  191PRO      N 1478   7.807   7.267   5.997
  191PRO     CA 1479   7.939   7.312   6.046
  191PRO     CB 1480   8.022   7.341   5.921
  191PRO     CG 1481   7.915   7.388   5.823
  191PRO     CD 1482   7.799   7.293   5.852
  191PRO      C 1483   7.934   7.433   6.141
  191PRO      O 1484   8.009   7.437   6.236
  192ILE      N 1485   7.846   7.530   6.112
  192ILE      H 1486   7.797   7.535   6.025
  192ILE     CA 1487   7.827   7.647   6.201
  192ILE     CB 1488   7.742   7.754   6.128
  192ILE    CG1 1489   7.807   7.796   5.997
  192ILE    CG2 1490   7.719   7.877   6.219
  192ILE     CD 1491   7.720   7.892   5.914
  192ILE      C 1492   7.767   7.607   6.336
  192ILE      O 1493   7.811   7.654   6.440
  193LYS      N 1494   7.665   7.521   6.332
  193LYS      H 1495   7.628   7.489   6.244
  193LYS     CA 1496   7.592   7.470   6.451
  193LYS     CB 1497   7.456   7.427   6.396
  193LYS     CG 1498   7.345   7.397   6.497
  193LYS     CD 1499   7.216   7.380   6.415
  193LYS     CE 1500   7.117   7.288   6.484
  193LYS     NZ 1501   7.032   7.352   6.585
  193LYS    HZ1 1502   7.005   7.282   6.651
  193LYS    HZ2 1503   7.078   7.428   6.630
  193LYS    HZ3 1504   6.947   7.382   6.540
  193LYS      C 1505   7.664   7.359   6.530
  193LYS      O 1506   7.642   7.348   6.650
  194GLY      N 1507   7.739   7.273   6.463
  194GLY      H 1508   7.739   7.272   6.361
  194GLY     CA 1509   7.822   7.165   6.521
  194GLY      C 1510   7.746   7.053   6.596
  194GLY      O 1511   7.624   7.058   6.615
  195ILE      N 1512   7.823   6.956   6.642
  195ILE      H 1513   7.923   6.964   6.639
  195ILE     CA 1514   7.777   6.843   6.727
  195ILE     CB 1515   7.796   6.708   6.654
  195ILE    CG1 1516   7.708   6.693   6.529
  195ILE    CG2 1517   7.768   6.587   6.742
  195ILE     CD 1518   7.761   6.764   6.405
  195ILE      C 1519   7.861   6.851   6.856
  195ILE      O 1520   7.972   6.902   6.848
  196GLU      N 1521   7.805   6.813   6.971
  196GLU      H 1522   7.709   6.786   6.981
  196GLU     CA 1523   7.878   6.819   7.102
  196GLU     CB 1524   7.797   6.752   7.214
  196GLU     CG 1525   7.721   6.848   7.306
  196GLU     CD 1526   7.589   6.901   7.249
  196GLU    OE1 1527   7.549   7.012   7.290
  196GLU    OE2 1528   7.534   6.835   7.159
  196GLU      C 1529   8.016   6.751   7.103
  196GLU      O 1530   8.033   6.640   7.053
  197THR      N 1531   8.110   6.822   7.164
  197THR      H 1532   8.110   6.923   7.161
  197THR     CA 1533   8.227   6.759   7.228
  197THR     CB 1534   8.368   6.808   7.188
  197THR    OG1 1535   8.365   6.901   7.079
  197THR    HG1 1536   8.317   6.986   7.113
  197THR    CG2 1537   8.456   6.687   7.155
  197THR      C 1538   8.208   6.757   7.381
  197THR      O 1539   8.215   6.648   7.437
  198ASP      N 1540   8.185   6.862   7.462
  198ASP      H 1541   8.134   6.834   7.543
  198ASP     CA 1542   8.206   7.010   7.460
  198ASP     CB 1543   8.092   7.089   7.393
  198ASP     CG 1544   8.110   7.114   7.242
  198ASP    OD1 1545   8.006   7.126   7.175
  198ASP    OD2 1546   8.224   7.108   7.191
  198ASP      C 1547   8.222   7.066   7.604
  198ASP      O 1548   8.214   7.186   7.629
  199VAL      N 1549   8.262   6.977   7.695
  199VAL      H 1550   8.330   6.908   7.668
  199VAL     CA 1551   8.243   6.995   7.841
  199VAL     CB 1552   8.097   6.970   7.886
  199VAL    CG1 1553   8.011   7.095   7.865
  199VAL    CG2 1554   8.030   6.850   7.819
  199VAL      C 1555   8.341   6.919   7.933
  199VAL      O 1556   8.444   6.975   7.969
  200ASP      N 1557   8.316   6.791   7.959
  200ASP      H 1558   8.229   6.748   7.931
  200ASP     CA 1559   8.388   6.706   8.057
  200ASP     CB 1560   8.346   6.559   8.043
  200ASP     CG 1561   8.198   6.526   8.059
  200ASP    OD1 1562   8.112   6.606   8.016
  200ASP    OD2 1563   8.174   6.422   8.123
  200ASP      C 1564   8.542   6.717   8.069
  200ASP      O 1565   8.587   6.747   8.179
  201ASN      N 1566   8.629   6.692   7.969
  201ASN      H 1567   8.726   6.699   7.995
  201ASN     CA 1568   8.607   6.648   7.830
  201ASN     CB 1569   8.595   6.770   7.738
  201ASN     CG 1570   8.496   6.747   7.622
  201ASN    OD1 1571   8.483   6.832   7.537
  201ASN    ND2 1572   8.408   6.650   7.630
  201ASN   HD21 1573   8.400   6.591   7.709
  201ASN   HD22 1574   8.347   6.638   7.550
  201ASN      C 1575   8.716   6.554   7.775
  201ASN      O 1576   8.831   6.595   7.760
  202PRO      N 1577   8.679   6.427   7.753
  202PRO     CA 1578   8.756   6.336   7.667
  202PRO     CB 1579   8.710   6.196   7.707
  202PRO     CG 1580   8.566   6.218   7.753
  202PRO     CD 1581   8.571   6.355   7.821
  202PRO      C 1582   8.727   6.364   7.518
  202PRO      O 1583   8.614   6.397   7.480
  203ASN      N 1584   8.831   6.355   7.438
  203ASN      H 1585   8.925   6.358   7.473
  203ASN     CA 1586   8.823   6.372   7.290
  203ASN     CB 1587   8.965   6.387   7.234
  203ASN     CG 1588   9.049   6.489   7.312
  203ASN    OD1 1589   9.102   6.461   7.418
  203ASN    ND2 1590   9.048   6.613   7.270
  203ASN   HD21 1591   8.994   6.641   7.191
  203ASN   HD22 1592   9.098   6.678   7.326
  203ASN      C 1593   8.749   6.256   7.221
  203ASN      O 1594   8.808   6.152   7.191
  204ASN      N 1595   8.617   6.271   7.209
  204ASN      H 1596   8.570   6.347   7.255
  204ASN     CA 1597   8.527   6.170   7.149
  204ASN     CB 1598   8.494   6.065   7.257
  204ASN     CG 1599   8.434   5.937   7.198
  204ASN    OD1 1600   8.316   5.925   7.171
  204ASN    ND2 1601   8.518   5.843   7.163
  204ASN   HD21 1602   8.616   5.854   7.170
  204ASN   HD22 1603   8.475   5.756   7.134
  204ASN      C 1604   8.397   6.237   7.101
  204ASN      O 1605   8.361   6.343   7.149
  205ILE      N 1606   8.324   6.163   7.016
  205ILE      H 1607   8.335   6.064   7.016
  205ILE     CA 1608   8.202   6.210   6.945
  205ILE     CB 1609   8.240   6.321   6.845
  205ILE    CG1 1610   8.118   6.404   6.805
  205ILE    CG2 1611   8.314   6.267   6.721
  205ILE     CD 1612   8.161   6.541   6.749
  205ILE      C 1613   8.126   6.092   6.880
  205ILE      O 1614   8.185   5.997   6.829
  206THR      N 1615   7.994   6.094   6.895
  206THR      H 1616   7.948   6.149   6.966
  206THR     CA 1617   7.901   5.999   6.828
  206THR     CB 1618   7.795   5.948   6.925
  206THR    OG1 1619   7.749   6.056   7.007
  206THR    HG1 1620   7.657   6.035   7.040
  206THR    CG2 1621   7.851   5.834   7.011
  206THR      C 1622   7.834   6.066   6.707
  206THR      O 1623   7.728   6.129   6.715
  207CYS      N 1624   7.900   6.052   6.593
  207CYS      H 1625   7.977   5.990   6.584
  207CYS     CA 1626   7.866   6.130   6.472
  207CYS     CB 1627   7.982   6.128   6.373
  207CYS     SG 1628   7.976   6.283   6.277
  207CYS      C 1629   7.733   6.101   6.399
  207CYS      O 1630   7.731   6.037   6.294
  208VAL      N 1631   7.629   6.165   6.451
  208VAL      H 1632   7.633   6.203   6.543
  208VAL     CA 1633   7.495   6.165   6.388
  208VAL     CB 1634   7.417   6.040   6.433
  208VAL    CG1 1635   7.378   6.042   6.582
  208VAL    CG2 1636   7.296   6.015   6.342
  208VAL      C 1637   7.420   6.297   6.418
  208VAL      O 1638   7.451   6.366   6.516
  209LEU      N 1639   7.331   6.337   6.327
  209LEU      H 1640   7.328   6.298   6.236
  209LEU     CA 1641   7.236   6.447   6.354
  209LEU     CB 1642   7.159   6.491   6.228
  209LEU     CG 1643   7.245   6.562   6.123
  209LEU    CD1 1644   7.159   6.601   6.003
  209LEU    CD2 1645   7.312   6.688   6.179
  209LEU      C 1646   7.135   6.409   6.464
  209LEU      O 1647   7.035   6.343   6.438
  210THR      N 1648   7.175   6.433   6.589
  210THR      H 1649   7.270   6.458   6.609
  210THR     CA 1650   7.088   6.412   6.707
  210THR     CB 1651   7.160   6.429   6.842
  210THR    OG1 1652   7.208   6.563   6.860
  210THR    HG1 1653   7.261   6.567   6.946
  210THR    CG2 1654   7.274   6.327   6.855
  210THR      C 1655   6.970   6.511   6.704
  210THR      O 1656   6.989   6.630   6.678
  211LYS      N 1657   6.853   6.465   6.747
  211LYS      H 1658   6.847   6.379   6.799
  211LYS     CA 1659   6.733   6.551   6.751
  211LYS     CB 1660   6.610   6.468   6.788
  211LYS     CG 1661   6.486   6.556   6.779
  211LYS     CD 1662   6.363   6.493   6.842
  211LYS     CE 1663   6.252   6.598   6.836
  211LYS     NZ 1664   6.121   6.537   6.861
  211LYS    HZ1 1665   6.048   6.600   6.835
  211LYS    HZ2 1666   6.111   6.452   6.809
  211LYS    HZ3 1667   6.109   6.516   6.959
  211LYS      C 1668   6.751   6.667   6.851
  211LYS      O 1669   6.735   6.784   6.815
  212GLU      N 1670   6.808   6.628   6.964
  212GLU      H 1671   6.811   6.529   6.985
  212GLU     CA 1672   6.851   6.709   7.079
  212GLU     CB 1673   6.917   6.612   7.178
  212GLU     CG 1674   6.823   6.504   7.236
  212GLU     CD 1675   6.765   6.397   7.141
  212GLU    OE1 1676   6.831   6.362   7.040
  212GLU    OE2 1677   6.651   6.354   7.167
  212GLU      C 1678   6.945   6.827   7.044
  212GLU      O 1679   6.947   6.926   7.117
  213ARG      N 1680   7.022   6.816   6.937
  213ARG      H 1681   7.051   6.727   6.899
  213ARG     CA 1682   7.086   6.935   6.875
  213ARG     CB 1683   7.236   6.915   6.847
  213ARG     CG 1684   7.321   6.988   6.951
  213ARG     CD 1685   7.447   7.048   6.887
  213ARG     NE 1686   7.539   7.084   6.997
  213ARG     HE 1687   7.517   7.040   7.084
  213ARG     CZ 1688   7.659   7.144   6.990
  213ARG    NH1 1689   7.713   7.187   6.876
  213ARG   HH11 1690   7.664   7.180   6.789
  213ARG   HH12 1691   7.807   7.223   6.878
  213ARG    NH2 1692   7.725   7.162   7.103
  213ARG   HH21 1693   7.681   7.134   7.189
  213ARG   HH22 1694   7.825   7.177   7.106
  213ARG      C 1695   7.022   6.988   6.747
  213ARG      O 1696   7.023   7.109   6.726
  214PHE      N 1697   6.968   6.900   6.661
  214PHE      H 1698   6.965   6.802   6.682
  214PHE     CA 1699   6.925   6.935   6.524
  214PHE     CB 1700   7.012   6.855   6.425
  214PHE     CG 1701   7.158   6.901   6.419
  214PHE    CD1 1702   7.254   6.844   6.501
  214PHE    HD1 1703   7.224   6.766   6.572
  214PHE    CD2 1704   7.197   6.997   6.326
  214PHE    HD2 1705   7.122   7.047   6.264
  214PHE    CE1 1706   7.387   6.882   6.491
  214PHE    HE1 1707   7.460   6.843   6.562
  214PHE    CE2 1708   7.330   7.034   6.314
  214PHE    HE2 1709   7.360   7.110   6.242
  214PHE     CZ 1710   7.425   6.977   6.398
  214PHE     HZ 1711   7.530   7.006   6.389
  214PHE      C 1712   6.777   6.923   6.484
  214PHE      O 1713   6.747   6.920   6.365
  215GLY      N 1714   6.683   6.928   6.579
  215GLY      H 1715   6.708   6.911   6.675
  215GLY     CA 1716   6.537   6.923   6.550
  215GLY      C 1717   6.486   7.018   6.439
  215GLY      O 1718   6.428   6.973   6.340
  216ASP      N 1719   6.532   7.143   6.445
  216ASP      H 1720   6.594   7.173   6.519
  216ASP     CA 1721   6.507   7.250   6.346
  216ASP     CB 1722   6.580   7.377   6.394
  216ASP     CG 1723   6.723   7.351   6.444
  216ASP    OD1 1724   6.736   7.310   6.562
  216ASP    OD2 1725   6.818   7.353   6.362
  216ASP      C 1726   6.553   7.212   6.203
  216ASP      O 1727   6.474   7.203   6.109
  217PHE      N 1728   6.679   7.172   6.197
  217PHE      H 1729   6.741   7.206   6.269
  217PHE     CA 1730   6.747   7.113   6.080
  217PHE     CB 1731   6.886   7.073   6.131
  217PHE     CG 1732   6.989   7.038   6.025
  217PHE    CD1 1733   7.080   7.135   5.986
  217PHE    HD1 1734   7.100   7.220   6.052
  217PHE    CD2 1735   6.978   6.920   5.952
  217PHE    HD2 1736   6.922   6.835   5.992
  217PHE    CE1 1737   7.151   7.121   5.870
  217PHE    HE1 1738   7.218   7.199   5.834
  217PHE    CE2 1739   7.050   6.905   5.834
  217PHE    HE2 1740   7.044   6.811   5.780
  217PHE     CZ 1741   7.135   7.006   5.793
  217PHE     HZ 1742   7.188   6.997   5.697
  217PHE      C 1743   6.672   6.993   6.021
  217PHE      O 1744   6.632   6.997   5.905
  218MET      N 1745   6.637   6.898   6.109
  218MET      H 1746   6.663   6.906   6.205
  218MET     CA 1747   6.568   6.773   6.071
  218MET     CB 1748   6.575   6.674   6.188
  218MET     CG 1749   6.720   6.637   6.219
  218MET     SD 1750   6.737   6.557   6.381
  218MET     CE 1751   6.749   6.388   6.326
  218MET      C 1752   6.424   6.789   6.017
  218MET      O 1753   6.385   6.721   5.921
  219LEU      N 1754   6.353   6.887   6.072
  219LEU      H 1755   6.379   6.927   6.161
  219LEU     CA 1756   6.222   6.929   6.019
  219LEU     CB 1757   6.148   7.013   6.124
  219LEU     CG 1758   6.000   7.037   6.092
  219LEU    CD1 1759   5.918   6.908   6.102
  219LEU    CD2 1760   5.943   7.144   6.185
  219LEU      C 1761   6.235   7.005   5.885
  219LEU      O 1762   6.217   6.947   5.778
  220PHE      N 1763   6.291   7.126   5.891
  220PHE      H 1764   6.330   7.161   5.977
  220PHE     CA 1765   6.297   7.217   5.774
  220PHE     CB 1766   6.332   7.360   5.818
  220PHE     CG 1767   6.217   7.423   5.895
  220PHE    CD1 1768   6.102   7.464   5.828
  220PHE    HD1 1769   6.095   7.456   5.720
  220PHE    CD2 1770   6.226   7.435   6.033
  220PHE    HD2 1771   6.320   7.412   6.084
  220PHE    CE1 1772   5.995   7.515   5.901
  220PHE    HE1 1773   5.905   7.548   5.849
  220PHE    CE2 1774   6.119   7.486   6.105
  220PHE    HE2 1775   6.126   7.496   6.214
  220PHE     CZ 1776   6.004   7.526   6.039
  220PHE     HZ 1777   5.921   7.572   6.095
  220PHE      C 1778   6.385   7.173   5.657
  220PHE      O 1779   6.347   7.188   5.542
  221GLY      N 1780   6.493   7.102   5.689
  221GLY      H 1781   6.515   7.078   5.785
  221GLY     CA 1782   6.585   7.047   5.589
  221GLY      C 1783   6.524   6.933   5.506
  221GLY      O 1784   6.553   6.922   5.388
  222SER      N 1785   6.445   6.848   5.571
  222SER      H 1786   6.448   6.836   5.670
  222SER     CA 1787   6.368   6.743   5.500
  222SER     CB 1788   6.303   6.649   5.602
  222SER     OG 1789   6.406   6.585   5.677
  222SER     HG 1790   6.399   6.613   5.775
  222SER      C 1791   6.263   6.799   5.403
  222SER      O 1792   6.252   6.754   5.289
  223LEU      N 1793   6.199   6.907   5.446
  223LEU      H 1794   6.197   6.933   5.543
  223LEU     CA 1795   6.113   6.990   5.359
  223LEU     CB 1796   6.043   7.100   5.439
  223LEU     CG 1797   5.957   7.051   5.556
  223LEU    CD1 1798   5.899   7.170   5.631
  223LEU    CD2 1799   5.845   6.957   5.511
  223LEU      C 1800   6.192   7.051   5.241
  223LEU      O 1801   6.168   7.017   5.125
  224ALA      N 1802   6.306   7.111   5.276
  224ALA      H 1803   6.324   7.133   5.373
  224ALA     CA 1804   6.400   7.173   5.182
  224ALA     CB 1805   6.508   7.242   5.266
  224ALA      C 1806   6.468   7.084   5.076
  224ALA      O 1807   6.466   7.114   4.957
  225ALA      N 1808   6.534   6.979   5.125
  225ALA      H 1809   6.539   6.963   5.226
  225ALA     CA 1810   6.616   6.888   5.043
  225ALA     CB 1811   6.683   6.784   5.131
  225ALA      C 1812   6.539   6.810   4.939
  225ALA      O 1813   6.576   6.810   4.823
  226PHE      N 1814   6.422   6.768   4.984
  226PHE      H 1815   6.383   6.803   5.069
  226PHE     CA 1816   6.347   6.661   4.918
  226PHE     CB 1817   6.365   6.537   5.005
  226PHE     CG 1818   6.303   6.417   4.938
  226PHE    CD1 1819   6.359   6.375   4.818
  226PHE    HD1 1820   6.465   6.352   4.813
  226PHE    CD2 1821   6.168   6.400   4.960
  226PHE    HD2 1822   6.129   6.418   5.059
  226PHE    CE1 1823   6.277   6.333   4.714
  226PHE    HE1 1824   6.322   6.297   4.622
  226PHE    CE2 1825   6.086   6.358   4.858
  226PHE    HE2 1826   5.981   6.342   4.877
  226PHE     CZ 1827   6.140   6.326   4.733
  226PHE     HZ 1828   6.077   6.282   4.657
  226PHE      C 1829   6.200   6.692   4.889
  226PHE      O 1830   6.155   6.677   4.774
  227PHE      N 1831   6.127   6.739   4.990
  227PHE      H 1832   6.155   6.731   5.084
  227PHE     CA 1833   5.985   6.775   4.966
  227PHE     CB 1834   5.912   6.798   5.098
  227PHE     CG 1835   5.894   6.666   5.176
  227PHE    CD1 1836   5.857   6.551   5.108
  227PHE    HD1 1837   5.787   6.558   5.024
  227PHE    CD2 1838   5.956   6.654   5.300
  227PHE    HD2 1839   5.972   6.741   5.361
  227PHE    CE1 1840   5.895   6.427   5.155
  227PHE    HE1 1841   5.894   6.343   5.087
  227PHE    CE2 1842   5.990   6.529   5.351
  227PHE    HE2 1843   6.042   6.521   5.445
  227PHE     CZ 1844   5.961   6.416   5.276
  227PHE     HZ 1845   6.002   6.319   5.306
  227PHE      C 1846   5.960   6.887   4.865
  227PHE      O 1847   5.879   6.867   4.775
  228THR      N 1848   6.046   6.990   4.863
  228THR      H 1849   6.096   7.017   4.946
  228THR     CA 1850   6.040   7.093   4.756
  228THR     CB 1851   6.099   7.229   4.797
  228THR    OG1 1852   6.073   7.254   4.936
  228THR    HG1 1853   6.088   7.351   4.954
  228THR    CG2 1854   6.036   7.342   4.716
  228THR      C 1855   6.086   7.053   4.613
  228THR      O 1856   6.036   7.112   4.517
  229PRO      N 1857   6.178   6.958   4.591
  229PRO     CA 1858   6.199   6.903   4.457
  229PRO     CB 1859   6.346   6.868   4.445
  229PRO     CG 1860   6.382   6.840   4.589
  229PRO     CD 1861   6.296   6.933   4.674
  229PRO      C 1862   6.106   6.789   4.417
  229PRO      O 1863   6.056   6.798   4.304
  230LEU      N 1864   6.062   6.704   4.510
  230LEU      H 1865   6.112   6.686   4.596
  230LEU     CA 1866   5.940   6.621   4.491
  230LEU     CB 1867   5.905   6.547   4.622
  230LEU     CG 1868   5.790   6.446   4.611
  230LEU    CD1 1869   5.824   6.325   4.525
  230LEU    CD2 1870   5.748   6.400   4.750
  230LEU      C 1871   5.823   6.711   4.448
  230LEU      O 1872   5.767   6.692   4.340
  231ALA      N 1873   5.823   6.828   4.512
  231ALA      H 1874   5.853   6.835   4.608
  231ALA     CA 1875   5.744   6.943   4.466
  231ALA     CB 1876   5.744   7.061   4.563
  231ALA      C 1877   5.759   6.991   4.323
  231ALA      O 1878   5.675   6.960   4.240
  232ILE      N 1879   5.868   7.061   4.295
  232ILE      H 1880   5.936   7.083   4.365
  232ILE     CA 1881   5.886   7.124   4.163
  232ILE     CB 1882   5.993   7.233   4.169
  232ILE    CG1 1883   5.964   7.322   4.292
  232ILE    CG2 1884   5.997   7.315   4.040
  232ILE     CD 1885   6.070   7.426   4.323
  232ILE      C 1886   5.895   7.025   4.045
  232ILE      O 1887   5.853   7.055   3.933
  233MET      N 1888   5.925   6.899   4.078
  233MET      H 1889   5.966   6.875   4.167
  233MET     CA 1890   5.906   6.787   3.984
  233MET     CB 1891   5.981   6.664   4.028
  233MET     CG 1892   6.128   6.696   4.018
  233MET     SD 1893   6.238   6.552   4.002
  233MET     CE 1894   6.143   6.467   3.879
  233MET      C 1895   5.762   6.747   3.958
  233MET      O 1896   5.723   6.745   3.842
  234ILE      N 1897   5.681   6.726   4.062
  234ILE      H 1898   5.713   6.721   4.158
  234ILE     CA 1899   5.538   6.698   4.039
  234ILE     CB 1900   5.474   6.621   4.156
  234ILE    CG1 1901   5.561   6.500   4.188
  234ILE    CG2 1902   5.337   6.568   4.115
  234ILE     CD 1903   5.531   6.442   4.326
  234ILE      C 1904   5.459   6.821   3.987
  234ILE      O 1905   5.369   6.804   3.905
  235VAL      N 1906   5.512   6.941   4.014
  235VAL      H 1907   5.573   6.954   4.094
  235VAL     CA 1908   5.472   7.064   3.940
  235VAL     CB 1909   5.540   7.193   3.990
  235VAL    CG1 1910   5.486   7.318   3.921
  235VAL    CG2 1911   5.525   7.212   4.141
  235VAL      C 1912   5.498   7.047   3.790
  235VAL      O 1913   5.404   7.034   3.711
  236THR      N 1914   5.625   7.027   3.756
  236THR      H 1915   5.698   7.021   3.826
  236THR     CA 1916   5.668   7.008   3.616
  236THR     CB 1917   5.817   7.027   3.590
  236THR    OG1 1918   5.896   6.954   3.684
  236THR    HG1 1919   5.891   6.996   3.776
  236THR    CG2 1920   5.846   7.177   3.595
  236THR      C 1921   5.616   6.885   3.544
  236THR      O 1922   5.578   6.898   3.429
  237TYR      N 1923   5.586   6.780   3.620
  237TYR      H 1924   5.632   6.767   3.709
  237TYR     CA 1925   5.509   6.662   3.574
  237TYR     CB 1926   5.496   6.573   3.697
  237TYR     CG 1927   5.454   6.428   3.673
  237TYR    CD1 1928   5.542   6.329   3.715
  237TYR    HD1 1929   5.646   6.352   3.736
  237TYR    CD2 1930   5.321   6.398   3.649
  237TYR    HD2 1931   5.251   6.476   3.620
  237TYR    CE1 1932   5.495   6.200   3.737
  237TYR    HE1 1933   5.564   6.123   3.773
  237TYR    CE2 1934   5.275   6.270   3.670
  237TYR    HE2 1935   5.169   6.253   3.658
  237TYR     CZ 1936   5.362   6.171   3.714
  237TYR     OH 1937   5.320   6.043   3.720
  237TYR     HH 1938   5.222   6.044   3.737
  237TYR      C 1939   5.372   6.706   3.518
  237TYR      O 1940   5.359   6.712   3.396
  238PHE      N 1941   5.285   6.763   3.602
  238PHE      H 1942   5.305   6.776   3.699
  238PHE     CA 1943   5.152   6.810   3.556
  238PHE     CB 1944   5.058   6.842   3.672
  238PHE     CG 1945   5.005   6.712   3.732
  238PHE    CD1 1946   4.890   6.656   3.677
  238PHE    HD1 1947   4.818   6.719   3.625
  238PHE    CD2 1948   5.088   6.635   3.812
  238PHE    HD2 1949   5.165   6.684   3.873
  238PHE    CE1 1950   4.862   6.522   3.699
  238PHE    HE1 1951   4.772   6.479   3.657
  238PHE    CE2 1952   5.061   6.501   3.831
  238PHE    HE2 1953   5.129   6.440   3.892
  238PHE     CZ 1954   4.947   6.444   3.776
  238PHE     HZ 1955   4.913   6.347   3.810
  238PHE      C 1956   5.152   6.925   3.454
  238PHE      O 1957   5.084   6.916   3.352
  239LEU      N 1958   5.249   7.015   3.470
  239LEU      H 1959   5.302   7.019   3.556
  239LEU     CA 1960   5.280   7.119   3.370
  239LEU     CB 1961   5.404   7.198   3.415
  239LEU     CG 1962   5.387   7.307   3.521
  239LEU    CD1 1963   5.525   7.349   3.568
  239LEU    CD2 1964   5.324   7.431   3.461
  239LEU      C 1965   5.313   7.061   3.231
  239LEU      O 1966   5.274   7.117   3.128
  240THR      N 1967   5.396   6.956   3.230
  240THR      H 1968   5.439   6.923   3.314
  240THR     CA 1969   5.439   6.888   3.105
  240THR     CB 1970   5.575   6.817   3.113
  240THR    OG1 1971   5.666   6.892   3.192
  240THR    HG1 1972   5.641   6.884   3.290
  240THR    CG2 1973   5.640   6.811   2.975
  240THR      C 1974   5.337   6.788   3.050
  240THR      O 1975   5.324   6.777   2.929
  241ILE      N 1976   5.257   6.725   3.137
  241ILE      H 1977   5.279   6.716   3.235
  241ILE     CA 1978   5.141   6.649   3.087
  241ILE     CB 1979   5.065   6.565   3.192
  241ILE    CG1 1980   5.149   6.509   3.307
  241ILE    CG2 1981   5.001   6.447   3.120
  241ILE     CD 1982   5.269   6.424   3.264
  241ILE      C 1983   5.044   6.745   3.016
  241ILE      O 1984   5.024   6.728   2.897
  242HIS      N 1985   5.026   6.864   3.076
  242HIS      H 1986   5.045   6.876   3.174
  242HIS     CA 1987   4.953   6.977   3.013
  242HIS     CB 1988   4.938   7.092   3.113
  242HIS     CG 1989   4.815   7.179   3.084
  242HIS    ND1 1990   4.788   7.240   2.969
  242HIS    CD2 1991   4.715   7.205   3.168
  242HIS    HD2 1992   4.703   7.165   3.268
  242HIS    CE1 1993   4.672   7.304   2.982
  242HIS    HE1 1994   4.621   7.361   2.904
  242HIS    NE2 1995   4.626   7.282   3.105
  242HIS    HE2 1996   4.537   7.310   3.139
  242HIS      C 1997   5.013   7.022   2.879
  242HIS      O 1998   4.950   7.004   2.775
  243ALA      N 1999   5.145   7.042   2.880
  243ALA      H 2000   5.192   7.046   2.968
  243ALA     CA 2001   5.228   7.074   2.761
  243ALA     CB 2002   5.375   7.066   2.800
  243ALA      C 2003   5.222   6.978   2.642
  243ALA      O 2004   5.252   7.017   2.530
  244LEU      N 2005   5.215   6.851   2.676
  244LEU      H 2006   5.214   6.822   2.773
  244LEU     CA 2007   5.238   6.744   2.578
  244LEU     CB 2008   5.360   6.668   2.624
  244LEU     CG 2009   5.487   6.752   2.610
  244LEU    CD1 2010   5.605   6.675   2.667
  244LEU    CD2 2011   5.516   6.790   2.465
  244LEU      C 2012   5.120   6.652   2.546
  244LEU      O 2013   5.134   6.558   2.470
  245GLN      N 2014   5.017   6.666   2.629
  245GLN      H 2015   5.027   6.677   2.728
  245GLN     CA 2016   4.879   6.653   2.582
  245GLN     CB 2017   4.785   6.623   2.697
  245GLN     CG 2018   4.831   6.493   2.766
  245GLN     CD 2019   4.734   6.443   2.872
  245GLN    OE1 2020   4.739   6.472   2.989
  245GLN    NE2 2021   4.641   6.362   2.829
  245GLN   HE21 2022   4.633   6.337   2.734
  245GLN   HE22 2023   4.576   6.330   2.898
  245GLN      C 2024   4.839   6.775   2.497
  245GLN      O 2025   4.758   6.760   2.406
  246LYS      N 2026   4.901   6.891   2.523
  246LYS      H 2027   4.918   6.921   2.617
  246LYS     CA 2028   4.913   7.000   2.421
  246LYS     CB 2029   4.976   7.131   2.477
  246LYS     CG 2030   5.033   7.226   2.368
  246LYS     CD 2031   5.062   7.371   2.404
  246LYS     CE 2032   5.084   7.458   2.279
  246LYS     NZ 2033   4.980   7.470   2.174
  246LYS    HZ1 2034   5.004   7.545   2.112
  246LYS    HZ2 2035   4.981   7.385   2.119
  246LYS    HZ3 2036   4.889   7.482   2.213
  246LYS      C 2037   4.977   6.956   2.288
  246LYS      O 2038   4.905   6.918   2.197
  247LYS      N 2039   5.110   6.945   2.286
  247LYS      H 2040   5.163   6.962   2.369
  247LYS     CA 2041   5.188   6.933   2.161
  247LYS     CB 2042   5.334   6.932   2.204
  247LYS     CG 2043   5.428   6.897   2.090
  247LYS     CD 2044   5.571   6.938   2.117
  247LYS     CE 2045   5.590   7.089   2.132
  247LYS     NZ 2046   5.734   7.115   2.128
  247LYS    HZ1 2047   5.764   7.125   2.033
  247LYS    HZ2 2048   5.757   7.193   2.187
  247LYS    HZ3 2049   5.780   7.032   2.163
  247LYS      C 2050   5.147   6.815   2.071
  247LYS      O 2051   5.161   6.816   1.950
  248ALA      N 2052   5.123   6.704   2.138
  248ALA      H 2053   5.189   6.671   2.207
  248ALA     CA 2054   5.031   6.598   2.096
  248ALA     CB 2055   4.956   6.565   2.224
  248ALA      C 2056   4.929   6.624   1.986
  248ALA      O 2057   4.916   6.560   1.882
 1001ALA      N 2058   4.861   6.732   2.013
 1001ALA      H 2059   4.886   6.793   2.089
 1001ALA     CA 2060   4.730   6.756   1.957
 1001ALA     CB 2061   4.651   6.767   2.085
 1001ALA      C 2062   4.731   6.878   1.865
 1001ALA      O 2063   4.674   6.867   1.755
 1002ASP      N 2064   4.812   6.981   1.893
 1002ASP      H 2065   4.837   7.006   1.987
 1002ASP     CA 2066   4.839   7.088   1.794
 1002ASP     CB 2067   4.890   7.221   1.856
 1002ASP     CG 2068   4.980   7.214   1.980
 1002ASP    OD1 2069   4.930   7.170   2.085
 1002ASP    OD2 2070   5.089   7.276   1.980
 1002ASP      C 2071   4.911   7.051   1.663
 1002ASP      O 2072   4.975   7.130   1.595
 1003LEU      N 2073   4.901   6.923   1.625
 1003LEU      H 2074   4.837   6.865   1.675
 1003LEU     CA 2075   4.953   6.870   1.498
 1003LEU     CB 2076   5.022   6.735   1.520
 1003LEU     CG 2077   5.167   6.767   1.555
 1003LEU    CD1 2078   5.241   6.650   1.615
 1003LEU    CD2 2079   5.244   6.815   1.431
 1003LEU      C 2080   4.848   6.862   1.387
 1003LEU      O 2081   4.868   6.913   1.277
 1004GLU      N 2082   4.729   6.816   1.426
 1004GLU      H 2083   4.720   6.736   1.486
 1004GLU     CA 2084   4.607   6.843   1.348
 1004GLU     CB 2085   4.494   6.755   1.404
 1004GLU     CG 2086   4.484   6.616   1.339
 1004GLU     CD 2087   4.600   6.515   1.352
 1004GLU    OE1 2088   4.670   6.517   1.457
 1004GLU    OE2 2089   4.616   6.431   1.260
 1004GLU      C 2090   4.570   6.992   1.330
 1004GLU      O 2091   4.490   7.025   1.242
 1005ASP      N 2092   4.639   7.084   1.400
 1005ASP      H 2093   4.689   7.057   1.483
 1005ASP     CA 2094   4.624   7.231   1.391
 1005ASP     CB 2095   4.715   7.301   1.490
 1005ASP     CG 2096   4.631   7.338   1.611
 1005ASP    OD1 2097   4.591   7.246   1.685
 1005ASP    OD2 2098   4.594   7.456   1.617
 1005ASP      C 2099   4.637   7.296   1.253
 1005ASP      O 2100   4.558   7.379   1.208
 1006ASN      N 2101   4.751   7.263   1.198
 1006ASN      H 2102   4.826   7.230   1.256
 1006ASN     CA 2103   4.792   7.296   1.062
 1006ASN     CB 2104   4.943   7.269   1.055
 1006ASN     CG 2105   5.009   7.302   1.190
 1006ASN    OD1 2106   5.021   7.218   1.277
 1006ASN    ND2 2107   5.037   7.427   1.217
 1006ASN   HD21 2108   5.029   7.498   1.148
 1006ASN   HD22 2109   5.081   7.445   1.306
 1006ASN      C 2110   4.710   7.211   0.964
 1006ASN      O 2111   4.641   7.266   0.878
 1007TRP      N 2112   4.688   7.085   1.003
 1007TRP      H 2113   4.713   7.057   1.095
 1007TRP     CA 2114   4.621   6.983   0.921
 1007TRP     CB 2115   4.644   6.848   0.990
 1007TRP     CG 2116   4.576   6.729   0.922
 1007TRP    CD1 2117   4.464   6.671   0.964
 1007TRP    HD1 2118   4.403   6.705   1.049
 1007TRP    CD2 2119   4.631   6.649   0.825
 1007TRP    NE1 2120   4.445   6.558   0.897
 1007TRP    HE1 2121   4.374   6.492   0.918
 1007TRP    CE2 2122   4.544   6.542   0.808
 1007TRP    CE3 2123   4.748   6.658   0.751
 1007TRP    HE3 2124   4.817   6.741   0.766
 1007TRP    CZ2 2125   4.574   6.444   0.715
 1007TRP    HZ2 2126   4.507   6.359   0.701
 1007TRP    CZ3 2127   4.779   6.558   0.659
 1007TRP    HZ3 2128   4.872   6.563   0.603
 1007TRP    CH2 2129   4.691   6.452   0.641
 1007TRP    HH2 2130   4.711   6.379   0.562
 1007TRP      C 2131   4.474   7.008   0.882
 1007TRP      O 2132   4.448   7.011   0.762
 1008GLU      N 2133   4.378   7.026   0.973
 1008GLU      H 2134   4.395   7.028   1.072
 1008GLU     CA 2135   4.240   7.053   0.926
 1008GLU     CB 2136   4.127   7.011   1.022
 1008GLU     CG 2137   4.129   7.072   1.161
 1008GLU     CD 2138   4.062   7.209   1.170
 1008GLU    OE1 2139   3.959   7.220   1.238
 1008GLU    OE2 2140   4.129   7.307   1.135
 1008GLU      C 2141   4.220   7.189   0.856
 1008GLU      O 2142   4.179   7.189   0.741
 1009THR      N 2143   4.283   7.294   0.911
 1009THR      H 2144   4.266   7.307   1.010
 1009THR     CA 2145   4.305   7.424   0.840
 1009THR     CB 2146   4.400   7.515   0.920
 1009THR    OG1 2147   4.364   7.519   1.058
 1009THR    HG1 2148   4.426   7.459   1.112
 1009THR    CG2 2149   4.399   7.659   0.865
 1009THR      C 2150   4.361   7.408   0.698
 1009THR      O 2151   4.305   7.466   0.605
 1010LEU      N 2152   4.463   7.323   0.681
 1010LEU      H 2153   4.518   7.293   0.760
 1010LEU     CA 2154   4.517   7.283   0.549
 1010LEU     CB 2155   4.637   7.190   0.567
 1010LEU     CG 2156   4.767   7.238   0.503
 1010LEU    CD1 2157   4.823   7.361   0.575
 1010LEU    CD2 2158   4.869   7.123   0.503
 1010LEU      C 2159   4.412   7.212   0.463
 1010LEU      O 2160   4.372   7.267   0.359
 1011ASN      N 2161   4.354   7.104   0.514
 1011ASN      H 2162   4.368   7.080   0.611
 1011ASN     CA 2163   4.256   7.020   0.440
 1011ASN     CB 2164   4.223   6.891   0.516
 1011ASN     CG 2165   4.337   6.788   0.513
 1011ASN    OD1 2166   4.356   6.714   0.418
 1011ASN    ND2 2167   4.421   6.788   0.613
 1011ASN   HD21 2168   4.416   6.860   0.684
 1011ASN   HD22 2169   4.484   6.712   0.626
 1011ASN      C 2170   4.126   7.093   0.402
 1011ASN      O 2171   4.081   7.081   0.288
 1012ASP      N 2172   4.073   7.173   0.496
 1012ASP      H 2173   4.100   7.168   0.593
 1012ASP     CA 2174   3.958   7.262   0.470
 1012ASP     CB 2175   3.895   7.310   0.602
 1012ASP     CG 2176   3.782   7.212   0.635
 1012ASP    OD1 2177   3.812   7.103   0.688
 1012ASP    OD2 2178   3.673   7.234   0.578
 1012ASP      C 2179   3.982   7.378   0.373
 1012ASP      O 2180   3.913   7.385   0.270
 1013ASN      N 2181   4.095   7.446   0.388
 1013ASN      H 2182   4.156   7.434   0.466
 1013ASN     CA 2183   4.133   7.549   0.288
 1013ASN     CB 2184   4.227   7.656   0.345
 1013ASN     CG 2185   4.156   7.743   0.451
 1013ASN    OD1 2186   4.089   7.842   0.424
 1013ASN    ND2 2187   4.168   7.703   0.576
 1013ASN   HD21 2188   4.222   7.620   0.595
 1013ASN   HD22 2189   4.121   7.752   0.648
 1013ASN      C 2190   4.175   7.490   0.152
 1013ASN      O 2191   4.131   7.543   0.050
 1014LEU      N 2192   4.231   7.368   0.150
 1014LEU      H 2193   4.284   7.334   0.229
 1014LEU     CA 2194   4.244   7.287   0.026
 1014LEU     CB 2195   4.313   7.152   0.049
 1014LEU     CG 2196   4.465   7.159   0.065
 1014LEU    CD1 2197   4.521   7.023   0.108
 1014LEU    CD2 2198   4.533   7.205  -0.065
 1014LEU      C 2199   4.108   7.258  -0.041
 1014LEU      O 2200   4.088   7.299  -0.155
 1015LYS      N 2201   4.013   7.205   0.037
 1015LYS      H 2202   4.033   7.175   0.130
 1015LYS     CA 2203   3.874   7.182  -0.010
 1015LYS     CB 2204   3.784   7.126   0.102
 1015LYS     CG 2205   3.794   6.974   0.119
 1015LYS     CD 2206   3.702   6.925   0.233
 1015LYS     CE 2207   3.763   6.958   0.369
 1015LYS     NZ 2208   3.667   6.954   0.481
 1015LYS    HZ1 2209   3.714   6.994   0.562
 1015LYS    HZ2 2210   3.590   7.015   0.464
 1015LYS    HZ3 2211   3.638   6.861   0.503
 1015LYS      C 2212   3.807   7.308  -0.069
 1015LYS      O 2213   3.752   7.299  -0.179
 1016VAL      N 2214   3.828   7.422  -0.002
 1016VAL      H 2215   3.862   7.421   0.093
 1016VAL     CA 2216   3.788   7.555  -0.054
 1016VAL     CB 2217   3.805   7.667   0.051
 1016VAL    CG1 2218   3.766   7.805  -0.003
 1016VAL    CG2 2219   3.721   7.638   0.175
 1016VAL      C 2220   3.859   7.588  -0.187
 1016VAL      O 2221   3.792   7.576  -0.289
 1017ILE      N 2222   3.993   7.592  -0.192
 1017ILE      H 2223   4.049   7.575  -0.109
 1017ILE     CA 2224   4.068   7.625  -0.317
 1017ILE     CB 2225   4.221   7.615  -0.293
 1017ILE    CG1 2226   4.265   7.710  -0.181
 1017ILE    CG2 2227   4.301   7.648  -0.420
 1017ILE     CD 2228   4.400   7.668  -0.122
 1017ILE      C 2229   4.028   7.536  -0.437
 1017ILE      O 2230   3.991   7.586  -0.543
 1018GLU      N 2231   4.015   7.407  -0.410
 1018GLU      H 2232   4.043   7.372  -0.319
 1018GLU     CA 2233   3.973   7.301  -0.504
 1018GLU     CB 2234   4.011   7.171  -0.434
 1018GLU     CG 2235   4.029   7.048  -0.523
 1018GLU     CD 2236   3.988   6.922  -0.447
 1018GLU    OE1 2237   4.004   6.916  -0.323
 1018GLU    OE2 2238   3.931   6.833  -0.512
 1018GLU      C 2239   3.823   7.302  -0.548
 1018GLU      O 2240   3.775   7.204  -0.605
 1019LYS      N 2241   3.743   7.389  -0.488
 1019LYS      H 2242   3.771   7.435  -0.403
 1019LYS     CA 2243   3.602   7.415  -0.529
 1019LYS     CB 2244   3.504   7.355  -0.428
 1019LYS     CG 2245   3.489   7.204  -0.451
 1019LYS     CD 2246   3.502   7.126  -0.319
 1019LYS     CE 2247   3.575   6.994  -0.344
 1019LYS     NZ 2248   3.714   7.020  -0.387
 1019LYS    HZ1 2249   3.762   6.935  -0.411
 1019LYS    HZ2 2250   3.715   7.080  -0.468
 1019LYS    HZ3 2251   3.765   7.064  -0.313
 1019LYS      C 2252   3.566   7.563  -0.553
 1019LYS      O 2253   3.460   7.594  -0.607
 1020ALA      N 2254   3.651   7.652  -0.502
 1020ALA      H 2255   3.721   7.623  -0.436
 1020ALA     CA 2256   3.639   7.798  -0.510
 1020ALA     CB 2257   3.759   7.857  -0.437
 1020ALA      C 2258   3.635   7.856  -0.653
 1020ALA      O 2259   3.714   7.819  -0.740
 1021ASP      N 2260   3.550   7.957  -0.665
 1021ASP      H 2261   3.489   7.986  -0.589
 1021ASP     CA 2262   3.535   8.040  -0.786
 1021ASP     CB 2263   3.390   8.092  -0.793
 1021ASP     CG 2264   3.352   8.189  -0.680
 1021ASP    OD1 2265   3.333   8.142  -0.566
 1021ASP    OD2 2266   3.352   8.311  -0.708
 1021ASP      C 2267   3.637   8.155  -0.793
 1021ASP      O 2268   3.713   8.166  -0.889
 1022ASN      N 2269   3.655   8.224  -0.681
 1022ASN      H 2270   3.615   8.193  -0.593
 1022ASN     CA 2271   3.721   8.356  -0.677
 1022ASN     CB 2272   3.641   8.439  -0.576
 1022ASN     CG 2273   3.665   8.591  -0.576
 1022ASN    OD1 2274   3.772   8.645  -0.602
 1022ASN    ND2 2275   3.559   8.661  -0.545
 1022ASN   HD21 2276   3.473   8.612  -0.528
 1022ASN   HD22 2277   3.567   8.759  -0.536
 1022ASN      C 2278   3.870   8.350  -0.639
 1022ASN      O 2279   3.908   8.297  -0.535
 1023ALA      N 2280   3.941   8.443  -0.701
 1023ALA      H 2281   3.894   8.513  -0.754
 1023ALA     CA 2282   4.085   8.468  -0.677
 1023ALA     CB 2283   4.138   8.568  -0.779
 1023ALA      C 2284   4.112   8.519  -0.534
 1023ALA      O 2285   4.206   8.473  -0.469
 1024ALA      N 2286   4.023   8.603  -0.481
 1024ALA      H 2287   3.939   8.629  -0.532
 1024ALA     CA 2288   4.031   8.655  -0.342
 1024ALA     CB 2289   3.926   8.764  -0.322
 1024ALA      C 2290   4.015   8.545  -0.236
 1024ALA      O 2291   4.109   8.519  -0.161
 1025GLN      N 2292   3.913   8.462  -0.259
 1025GLN      H 2293   3.853   8.478  -0.337
 1025GLN     CA 2294   3.874   8.343  -0.179
 1025GLN     CB 2295   3.745   8.300  -0.247
 1025GLN     CG 2296   3.664   8.179  -0.201
 1025GLN     CD 2297   3.567   8.149  -0.316
 1025GLN    OE1 2298   3.608   8.122  -0.428
 1025GLN    NE2 2299   3.439   8.175  -0.303
 1025GLN   HE21 2300   3.398   8.211  -0.220
 1025GLN   HE22 2301   3.386   8.166  -0.389
 1025GLN      C 2302   3.985   8.235  -0.179
 1025GLN      O 2303   4.032   8.193  -0.073
 1026VAL      N 2304   4.040   8.207  -0.298
 1026VAL      H 2305   3.992   8.229  -0.383
 1026VAL     CA 2306   4.162   8.123  -0.312
 1026VAL     CB 2307   4.194   8.099  -0.462
 1026VAL    CG1 2308   4.325   8.023  -0.484
 1026VAL    CG2 2309   4.081   8.020  -0.529
 1026VAL      C 2310   4.283   8.182  -0.238
 1026VAL      O 2311   4.348   8.113  -0.159
 1027LYS      N 2312   4.306   8.313  -0.252
 1027LYS      H 2313   4.249   8.370  -0.311
 1027LYS     CA 2314   4.420   8.382  -0.187
 1027LYS     CB 2315   4.438   8.520  -0.251
 1027LYS     CG 2316   4.581   8.569  -0.234
 1027LYS     CD 2317   4.607   8.695  -0.316
 1027LYS     CE 2318   4.546   8.820  -0.253
 1027LYS     NZ 2319   4.578   8.936  -0.337
 1027LYS    HZ1 2320   4.559   9.021  -0.287
 1027LYS    HZ2 2321   4.675   8.931  -0.365
 1027LYS    HZ3 2322   4.523   8.932  -0.421
 1027LYS      C 2323   4.409   8.394  -0.034
 1027LYS      O 2324   4.510   8.379   0.036
 1028ASP      N 2325   4.289   8.420   0.020
 1028ASP      H 2326   4.209   8.449  -0.034
 1028ASP     CA 2327   4.270   8.413   0.167
 1028ASP     CB 2328   4.146   8.486   0.220
 1028ASP     CG 2329   4.010   8.425   0.181
 1028ASP    OD1 2330   3.982   8.313   0.230
 1028ASP    OD2 2331   3.932   8.497   0.116
 1028ASP      C 2332   4.282   8.269   0.220
 1028ASP      O 2333   4.354   8.245   0.317
 1029ALA      N 2334   4.232   8.171   0.143
 1029ALA      H 2335   4.157   8.191   0.078
 1029ALA     CA 2336   4.256   8.028   0.174
 1029ALA     CB 2337   4.173   7.941   0.080
 1029ALA      C 2338   4.405   7.988   0.169
 1029ALA      O 2339   4.457   7.934   0.267
 1030LEU      N 2340   4.477   8.037   0.069
 1030LEU      H 2341   4.431   8.069  -0.016
 1030LEU     CA 2342   4.624   8.025   0.060
 1030LEU     CB 2343   4.678   8.067  -0.078
 1030LEU     CG 2344   4.655   7.958  -0.183
 1030LEU    CD1 2345   4.682   8.014  -0.323
 1030LEU    CD2 2346   4.743   7.836  -0.157
 1030LEU      C 2347   4.703   8.097   0.171
 1030LEU      O 2348   4.794   8.036   0.227
 1031THR      N 2349   4.662   8.217   0.214
 1031THR      H 2350   4.591   8.269   0.163
 1031THR     CA 2351   4.724   8.284   0.332
 1031THR     CB 2352   4.695   8.434   0.348
 1031THR    OG1 2353   4.555   8.460   0.345
 1031THR    HG1 2354   4.523   8.468   0.250
 1031THR    CG2 2355   4.769   8.518   0.244
 1031THR      C 2356   4.696   8.214   0.464
 1031THR      O 2357   4.790   8.190   0.540
 1032LYS      N 2358   4.574   8.162   0.481
 1032LYS      H 2359   4.496   8.196   0.426
 1032LYS     CA 2360   4.539   8.071   0.593
 1032LYS     CB 2361   4.390   8.035   0.589
 1032LYS     CG 2362   4.305   8.131   0.674
 1032LYS     CD 2363   4.156   8.107   0.648
 1032LYS     CE 2364   4.112   8.182   0.523
 1032LYS     NZ 2365   4.004   8.114   0.450
 1032LYS    HZ1 2366   3.922   8.109   0.506
 1032LYS    HZ2 2367   3.983   8.168   0.366
 1032LYS    HZ3 2368   4.033   8.022   0.424
 1032LYS      C 2369   4.623   7.942   0.595
 1032LYS      O 2370   4.690   7.914   0.694
 1033MET      N 2371   4.639   7.879   0.477
 1033MET      H 2372   4.579   7.901   0.398
 1033MET     CA 2373   4.733   7.766   0.458
 1033MET     CB 2374   4.716   7.704   0.319
 1033MET     CG 2375   4.593   7.614   0.313
 1033MET     SD 2376   4.581   7.521   0.157
 1033MET     CE 2377   4.739   7.438   0.159
 1033MET      C 2378   4.881   7.800   0.480
 1033MET      O 2379   4.953   7.724   0.545
 1034ARG      N 2380   4.925   7.916   0.431
 1034ARG      H 2381   4.874   7.964   0.359
 1034ARG     CA 2382   5.062   7.968   0.457
 1034ARG     CB 2383   5.089   8.095   0.375
 1034ARG     CG 2384   5.239   8.118   0.365
 1034ARG     CD 2385   5.270   8.256   0.307
 1034ARG     NE 2386   5.416   8.268   0.299
 1034ARG     HE 2387   5.460   8.216   0.223
 1034ARG     CZ 2388   5.496   8.351   0.365
 1034ARG    NH1 2389   5.447   8.440   0.452
 1034ARG   HH11 2390   5.348   8.444   0.468
 1034ARG   HH12 2391   5.507   8.507   0.497
 1034ARG    NH2 2392   5.627   8.348   0.342
 1034ARG   HH21 2393   5.658   8.284   0.269
 1034ARG   HH22 2394   5.694   8.404   0.391
 1034ARG      C 2395   5.088   7.995   0.604
 1034ARG      O 2396   5.186   7.943   0.657
 1035ALA      N 2397   4.993   8.060   0.672
 1035ALA      H 2398   4.915   8.104   0.625
 1035ALA     CA 2399   4.998   8.081   0.819
 1035ALA     CB 2400   4.875   8.159   0.865
 1035ALA      C 2401   5.007   7.946   0.893
 1035ALA      O 2402   5.115   7.915   0.944
 1036ALA      N 2403   4.916   7.857   0.853
 1036ALA      H 2404   4.839   7.883   0.794
 1036ALA     CA 2405   4.911   7.718   0.904
 1036ALA     CB 2406   4.796   7.642   0.839
 1036ALA      C 2407   5.042   7.639   0.886
 1036ALA      O 2408   5.080   7.568   0.979
 1037ALA      N 2409   5.106   7.651   0.770
 1037ALA      H 2410   5.061   7.692   0.690
 1037ALA     CA 2411   5.238   7.590   0.742
 1037ALA     CB 2412   5.261   7.593   0.591
 1037ALA      C 2413   5.359   7.653   0.815
 1037ALA      O 2414   5.446   7.581   0.865
 1038LEU      N 2415   5.358   7.785   0.829
 1038LEU      H 2416   5.282   7.841   0.793
 1038LEU     CA 2417   5.467   7.861   0.895
 1038LEU     CB 2418   5.449   8.012   0.875
 1038LEU     CG 2419   5.499   8.059   0.738
 1038LEU    CD1 2420   5.455   8.204   0.715
 1038LEU    CD2 2421   5.652   8.050   0.729
 1038LEU      C 2422   5.489   7.833   1.044
 1038LEU      O 2423   5.602   7.844   1.092
 1039ASP      N 2424   5.381   7.826   1.122
 1039ASP      H 2425   5.287   7.843   1.090
 1039ASP     CA 2426   5.389   7.784   1.264
 1039ASP     CB 2427   5.285   7.850   1.355
 1039ASP     CG 2428   5.151   7.880   1.287
 1039ASP    OD1 2429   5.103   7.993   1.312
 1039ASP    OD2 2430   5.102   7.792   1.214
 1039ASP      C 2431   5.403   7.634   1.289
 1039ASP      O 2432   5.494   7.596   1.362
 1040ALA      N 2433   5.345   7.558   1.196
 1040ALA      H 2434   5.269   7.595   1.143
 1040ALA     CA 2435   5.362   7.411   1.185
 1040ALA     CB 2436   5.301   7.362   1.056
 1040ALA      C 2437   5.505   7.360   1.188
 1040ALA      O 2438   5.530   7.244   1.220
 1041GLN      N 2439   5.592   7.440   1.126
 1041GLN      H 2440   5.559   7.499   1.052
 1041GLN     CA 2441   5.737   7.421   1.135
 1041GLN     CB 2442   5.806   7.515   1.037
 1041GLN     CG 2443   5.924   7.439   0.979
 1041GLN     CD 2444   6.042   7.529   0.947
 1041GLN    OE1 2445   6.091   7.605   1.030
 1041GLN    NE2 2446   6.113   7.488   0.845
 1041GLN   HE21 2447   6.099   7.402   0.796
 1041GLN   HE22 2448   6.170   7.552   0.793
 1041GLN      C 2449   5.798   7.441   1.275
 1041GLN      O 2450   5.867   7.352   1.326
 1042LYS      N 2451   5.757   7.546   1.345
 1042LYS      H 2452   5.661   7.576   1.338
 1042LYS     CA 2453   5.827   7.592   1.468
 1042LYS     CB 2454   5.777   7.730   1.511
 1042LYS     CG 2455   5.790   7.832   1.398
 1042LYS     CD 2456   5.772   7.975   1.447
 1042LYS     CE 2457   5.733   8.071   1.334
 1042LYS     NZ 2458   5.595   8.043   1.292
 1042LYS    HZ1 2459   5.559   8.118   1.236
 1042LYS    HZ2 2460   5.592   7.959   1.237
 1042LYS    HZ3 2461   5.538   8.032   1.373
 1042LYS      C 2462   5.820   7.490   1.583
 1042LYS      O 2463   5.905   7.491   1.672
 1043ALA      N 2464   5.706   7.422   1.589
 1043ALA      H 2465   5.620   7.466   1.559
 1043ALA     CA 2466   5.683   7.284   1.637
 1043ALA     CB 2467   5.639   7.204   1.514
 1043ALA      C 2468   5.784   7.204   1.720
 1043ALA      O 2469   5.752   7.167   1.833
 1044THR      N 2470   5.873   7.136   1.648
 1044THR      H 2471   5.852   7.109   1.553
 1044THR     CA 2472   6.005   7.088   1.691
 1044THR     CB 2473   6.049   6.962   1.615
 1044THR    OG1 2474   5.967   6.941   1.498
 1044THR    HG1 2475   5.911   6.855   1.509
 1044THR    CG2 2476   6.061   6.841   1.707
 1044THR      C 2477   6.107   7.199   1.657
 1044THR      O 2478   6.082   7.275   1.562
 1045PRO      N 2479   6.223   7.207   1.724
 1045PRO     CA 2480   6.330   7.299   1.681
 1045PRO     CB 2481   6.446   7.272   1.777
 1045PRO     CG 2482   6.416   7.135   1.839
 1045PRO     CD 2483   6.264   7.133   1.845
 1045PRO      C 2484   6.370   7.271   1.536
 1045PRO      O 2485   6.348   7.161   1.486
 1046PRO      N 2486   6.417   7.374   1.464
 1046PRO     CA 2487   6.486   7.355   1.334
 1046PRO     CB 2488   6.536   7.495   1.299
 1046PRO     CG 2489   6.417   7.579   1.346
 1046PRO     CD 2490   6.377   7.515   1.479
 1046PRO      C 2491   6.598   7.252   1.348
 1046PRO      O 2492   6.635   7.218   1.460
 1047LYS      N 2493   6.642   7.196   1.236
 1047LYS      H 2494   6.611   7.225   1.145
 1047LYS     CA 2495   6.731   7.078   1.236
 1047LYS     CB 2496   6.740   7.019   1.095
 1047LYS     CG 2497   6.728   6.867   1.102
 1047LYS     CD 2498   6.591   6.824   1.156
 1047LYS     CE 2499   6.585   6.674   1.181
 1047LYS     NZ 2500   6.608   6.600   1.057
 1047LYS    HZ1 2501   6.605   6.502   1.075
 1047LYS    HZ2 2502   6.535   6.625   0.992
 1047LYS    HZ3 2503   6.696   6.627   1.018
 1047LYS      C 2504   6.870   7.095   1.302
 1047LYS      O 2505   6.969   7.133   1.240
 1048LEU      N 2506   6.862   7.086   1.435
 1048LEU      H 2507   6.769   7.082   1.473
 1048LEU     CA 2508   6.968   7.100   1.537
 1048LEU     CB 2509   7.020   7.246   1.542
 1048LEU     CG 2510   6.917   7.359   1.556
 1048LEU    CD1 2511   6.867   7.377   1.700
 1048LEU    CD2 2512   6.971   7.490   1.499
 1048LEU      C 2513   6.922   7.051   1.677
 1048LEU      O 2514   6.974   7.099   1.777
 1049GLU      N 2515   6.842   6.944   1.681
 1049GLU      H 2516   6.823   6.890   1.597
 1049GLU     CA 2517   6.772   6.889   1.801
 1049GLU     CB 2518   6.697   6.760   1.764
 1049GLU     CG 2519   6.769   6.665   1.668
 1049GLU     CD 2520   6.722   6.686   1.523
 1049GLU    OE1 2521   6.644   6.602   1.474
 1049GLU    OE2 2522   6.768   6.784   1.459
 1049GLU      C 2523   6.855   6.869   1.931
 1049GLU      O 2524   6.916   6.765   1.955
 1050ASP      N 2525   6.862   6.979   2.009
 1050ASP      H 2526   6.786   7.043   2.004
 1050ASP     CA 2527   6.967   7.018   2.108
 1050ASP     CB 2528   6.922   7.005   2.254
 1050ASP     CG 2529   7.005   7.082   2.359
 1050ASP    OD1 2530   6.995   7.042   2.478
 1050ASP    OD2 2531   7.090   7.168   2.325
 1050ASP      C 2532   7.110   6.967   2.078
 1050ASP      O 2533   7.206   7.001   2.148
 1051LYS      N 2534   7.127   6.956   1.946
 1051LYS      H 2535   7.055   6.993   1.886
 1051LYS     CA 2536   7.242   6.902   1.872
 1051LYS     CB 2537   7.355   7.005   1.881
 1051LYS     CG 2538   7.318   7.138   1.813
 1051LYS     CD 2539   7.385   7.260   1.878
 1051LYS     CE 2540   7.346   7.277   2.025
 1051LYS     NZ 2541   7.200   7.277   2.045
 1051LYS    HZ1 2542   7.176   7.262   2.142
 1051LYS    HZ2 2543   7.160   7.364   2.013
 1051LYS    HZ3 2544   7.161   7.202   1.992
 1051LYS      C 2545   7.278   6.756   1.907
 1051LYS      O 2546   7.348   6.728   2.004
 1052SER      N 2547   7.229   6.666   1.820
 1052SER      H 2548   7.168   6.698   1.747
 1052SER     CA 2549   7.244   6.518   1.827
 1052SER     CB 2550   7.134   6.461   1.918
 1052SER     OG 2551   7.165   6.334   1.979
 1052SER     HG 2552   7.195   6.268   1.909
 1052SER      C 2553   7.229   6.455   1.685
 1052SER      O 2554   7.120   6.408   1.654
 1053PRO      N 2555   7.335   6.446   1.603
 1053PRO     CA 2556   7.329   6.413   1.459
 1053PRO     CB 2557   7.466   6.453   1.406
 1053PRO     CG 2558   7.560   6.412   1.519
 1053PRO     CD 2559   7.475   6.429   1.647
 1053PRO      C 2560   7.300   6.264   1.434
 1053PRO      O 2561   7.259   6.226   1.326
 1054ASP      N 2562   7.344   6.185   1.531
 1054ASP      H 2563   7.411   6.223   1.595
 1054ASP     CA 2564   7.318   6.044   1.565
 1054ASP     CB 2565   7.410   6.026   1.687
 1054ASP     CG 2566   7.461   5.887   1.720
 1054ASP    OD1 2567   7.570   5.850   1.674
 1054ASP    OD2 2568   7.407   5.830   1.816
 1054ASP      C 2569   7.168   6.034   1.599
 1054ASP      O 2570   7.128   6.046   1.715
 1055SER      N 2571   7.092   6.040   1.490
 1055SER      H 2572   7.143   6.024   1.404
 1055SER     CA 2573   6.944   6.041   1.470
 1055SER     CB 2574   6.850   6.099   1.578
 1055SER     OG 2575   6.868   6.040   1.707
 1055SER     HG 2576   6.966   6.056   1.731
 1055SER      C 2577   6.908   6.106   1.334
 1055SER      O 2578   6.835   6.042   1.259
 1056PRO      N 2579   6.953   6.230   1.302
 1056PRO     CA 2580   6.943   6.287   1.167
 1056PRO     CB 2581   6.992   6.431   1.178
 1056PRO     CG 2582   6.938   6.471   1.314
 1056PRO     CD 2583   6.963   6.344   1.395
 1056PRO      C 2584   7.010   6.219   1.045
 1056PRO      O 2585   6.983   6.267   0.935
 1057GLU      N 2586   7.085   6.110   1.060
 1057GLU      H 2587   7.130   6.083   1.147
 1057GLU     CA 2588   7.129   6.029   0.944
 1057GLU     CB 2589   7.219   5.911   0.984
 1057GLU     CG 2590   7.345   5.951   1.062
 1057GLU     CD 2591   7.330   5.935   1.214
 1057GLU    OE1 2592   7.435   5.920   1.280
 1057GLU    OE2 2593   7.215   5.944   1.263
 1057GLU      C 2594   7.009   5.969   0.866
 1057GLU      O 2595   7.019   5.936   0.748
 1058MET      N 2596   6.902   5.943   0.941
 1058MET      H 2597   6.904   5.962   1.039
 1058MET     CA 2598   6.773   5.901   0.885
 1058MET     CB 2599   6.702   5.801   0.977
 1058MET     CG 2600   6.781   5.670   0.988
 1058MET     SD 2601   6.673   5.525   1.014
 1058MET     CE 2602   6.796   5.407   1.069
 1058MET      C 2603   6.681   6.019   0.848
 1058MET      O 2604   6.691   6.129   0.901
 1059LYS      N 2605   6.576   5.982   0.775
 1059LYS      H 2606   6.556   5.886   0.764
 1059LYS     CA 2607   6.483   6.074   0.707
 1059LYS     CB 2608   6.379   5.988   0.636
 1059LYS     CG 2609   6.289   6.072   0.546
 1059LYS     CD 2610   6.192   5.986   0.465
 1059LYS     CE 2611   6.111   6.078   0.374
 1059LYS     NZ 2612   6.198   6.147   0.279
 1059LYS    HZ1 2613   6.146   6.221   0.234
 1059LYS    HZ2 2614   6.278   6.187   0.323
 1059LYS    HZ3 2615   6.231   6.084   0.208
 1059LYS      C 2616   6.415   6.182   0.794
 1059LYS      O 2617   6.343   6.154   0.891
 1060ASP      N 2618   6.434   6.305   0.749
 1060ASP      H 2619   6.503   6.325   0.681
 1060ASP     CA 2620   6.361   6.423   0.800
 1060ASP     CB 2621   6.440   6.549   0.764
 1060ASP     CG 2622   6.398   6.673   0.843
 1060ASP    OD1 2623   6.319   6.660   0.938
 1060ASP    OD2 2624   6.466   6.776   0.828
 1060ASP      C 2625   6.220   6.433   0.740
 1060ASP      O 2626   6.198   6.403   0.622
 1061PHE      N 2627   6.125   6.467   0.826
 1061PHE      H 2628   6.137   6.454   0.925
 1061PHE     CA 2629   5.993   6.515   0.782
 1061PHE     CB 2630   5.880   6.427   0.838
 1061PHE     CG 2631   5.892   6.279   0.799
 1061PHE    CD1 2632   5.864   6.235   0.670
 1061PHE    HD1 2633   5.831   6.306   0.595
 1061PHE    CD2 2634   5.923   6.187   0.898
 1061PHE    HD2 2635   5.937   6.221   0.999
 1061PHE    CE1 2636   5.870   6.099   0.641
 1061PHE    HE1 2637   5.845   6.065   0.540
 1061PHE    CE2 2638   5.929   6.051   0.869
 1061PHE    HE2 2639   5.950   5.980   0.950
 1061PHE     CZ 2640   5.904   6.007   0.740
 1061PHE     HZ 2641   5.913   5.901   0.715
 1061PHE      C 2642   5.965   6.663   0.812
 1061PHE      O 2643   5.887   6.724   0.738
 1062ARG      N 2644   6.045   6.726   0.898
 1062ARG      H 2645   6.134   6.687   0.927
 1062ARG     CA 2646   6.027   6.867   0.938
 1062ARG     CB 2647   6.116   6.903   1.057
 1062ARG     CG 2648   6.079   7.041   1.110
 1062ARG     CD 2649   6.161   7.080   1.234
 1062ARG     NE 2650   6.123   7.215   1.276
 1062ARG     HE 2651   6.062   7.219   1.356
 1062ARG     CZ 2652   6.154   7.331   1.215
 1062ARG    NH1 2653   6.225   7.334   1.102
 1062ARG   HH11 2654   6.257   7.249   1.059
 1062ARG   HH12 2655   6.231   7.420   1.050
 1062ARG    NH2 2656   6.120   7.447   1.269
 1062ARG   HH21 2657   6.070   7.449   1.356
 1062ARG   HH22 2658   6.129   7.531   1.215
 1062ARG      C 2659   6.051   6.966   0.822
 1062ARG      O 2660   5.965   7.050   0.795
 1063HIS      N 2661   6.158   6.939   0.747
 1063HIS      H 2662   6.234   6.884   0.781
 1063HIS     CA 2663   6.188   7.012   0.622
 1063HIS     CB 2664   6.320   6.960   0.563
 1063HIS     CG 2665   6.370   7.042   0.444
 1063HIS    ND1 2666   6.348   7.172   0.421
 1063HIS    HD1 2667   6.300   7.236   0.484
 1063HIS    CD2 2668   6.421   6.989   0.332
 1063HIS    HD2 2669   6.464   6.889   0.323
 1063HIS    CE1 2670   6.383   7.198   0.295
 1063HIS    HE1 2671   6.374   7.295   0.247
 1063HIS    NE2 2672   6.427   7.085   0.240
 1063HIS      C 2673   6.075   7.013   0.516
 1063HIS      O 2674   6.062   7.106   0.437
 1064GLY      N 2675   5.980   6.921   0.533
 1064GLY      H 2676   5.989   6.849   0.602
 1064GLY     CA 2677   5.853   6.920   0.459
 1064GLY      C 2678   5.772   7.049   0.470
 1064GLY      O 2679   5.712   7.090   0.372
 1065PHE      N 2680   5.783   7.119   0.583
 1065PHE      H 2681   5.834   7.087   0.664
 1065PHE     CA 2682   5.722   7.252   0.595
 1065PHE     CB 2683   5.697   7.301   0.738
 1065PHE     CG 2684   5.585   7.219   0.801
 1065PHE    CD1 2685   5.453   7.246   0.770
 1065PHE    HD1 2686   5.427   7.335   0.714
 1065PHE    CD2 2687   5.619   7.105   0.872
 1065PHE    HD2 2688   5.721   7.090   0.907
 1065PHE    CE1 2689   5.353   7.159   0.812
 1065PHE    HE1 2690   5.248   7.185   0.799
 1065PHE    CE2 2691   5.520   7.015   0.906
 1065PHE    HE2 2692   5.549   6.914   0.930
 1065PHE     CZ 2693   5.387   7.043   0.881
 1065PHE     HZ 2694   5.309   6.979   0.922
 1065PHE      C 2695   5.788   7.362   0.513
 1065PHE      O 2696   5.714   7.429   0.442
 1066ASP      N 2697   5.921   7.364   0.499
 1066ASP      H 2698   5.984   7.306   0.552
 1066ASP     CA 2699   5.989   7.459   0.409
 1066ASP     CB 2700   6.142   7.443   0.412
 1066ASP     CG 2701   6.200   7.440   0.555
 1066ASP    OD1 2702   6.241   7.547   0.603
 1066ASP    OD2 2703   6.196   7.331   0.615
 1066ASP      C 2704   5.944   7.437   0.263
 1066ASP      O 2705   5.903   7.531   0.196
 1067ILE      N 2706   5.929   7.310   0.227
 1067ILE      H 2707   5.962   7.236   0.286
 1067ILE     CA 2708   5.875   7.268   0.095
 1067ILE     CB 2709   5.914   7.122   0.067
 1067ILE    CG1 2710   6.067   7.113   0.060
 1067ILE    CG2 2711   5.851   7.067  -0.061
 1067ILE     CD 2712   6.120   6.970   0.052
 1067ILE      C 2713   5.724   7.299   0.078
 1067ILE      O 2714   5.686   7.359  -0.022
 1068LEU      N 2715   5.643   7.273   0.181
 1068LEU      H 2716   5.673   7.212   0.256
 1068LEU     CA 2717   5.500   7.311   0.187
 1068LEU     CB 2718   5.437   7.257   0.314
 1068LEU     CG 2719   5.283   7.253   0.312
 1068LEU    CD1 2720   5.233   7.131   0.235
 1068LEU    CD2 2721   5.228   7.253   0.455
 1068LEU      C 2722   5.482   7.465   0.178
 1068LEU      O 2723   5.411   7.513   0.091
 1069VAL      N 2724   5.560   7.538   0.259
 1069VAL      H 2725   5.620   7.495   0.327
 1069VAL     CA 2726   5.566   7.686   0.256
 1069VAL     CB 2727   5.647   7.747   0.372
 1069VAL    CG1 2728   5.647   7.900   0.367
 1069VAL    CG2 2729   5.591   7.705   0.507
 1069VAL      C 2730   5.617   7.736   0.121
 1069VAL      O 2731   5.544   7.811   0.058
 1070GLY      N 2732   5.722   7.675   0.064
 1070GLY      H 2733   5.786   7.620   0.119
 1070GLY     CA 2734   5.769   7.703  -0.074
 1070GLY      C 2735   5.661   7.685  -0.181
 1070GLY      O 2736   5.631   7.779  -0.254
 1071GLN      N 2737   5.591   7.571  -0.175
 1071GLN      H 2738   5.619   7.496  -0.115
 1071GLN     CA 2739   5.474   7.545  -0.263
 1071GLN     CB 2740   5.429   7.399  -0.251
 1071GLN     CG 2741   5.526   7.303  -0.320
 1071GLN     CD 2742   5.495   7.155  -0.295
 1071GLN    OE1 2743   5.385   7.111  -0.264
 1071GLN    NE2 2744   5.598   7.075  -0.298
 1071GLN   HE21 2745   5.690   7.112  -0.312
 1071GLN   HE22 2746   5.582   6.978  -0.280
 1071GLN      C 2747   5.355   7.640  -0.240
 1071GLN      O 2748   5.295   7.686  -0.337
 1072ILE      N 2749   5.324   7.673  -0.114
 1072ILE      H 2750   5.361   7.621  -0.036
 1072ILE     CA 2751   5.224   7.778  -0.081
 1072ILE     CB 2752   5.170   7.773   0.063
 1072ILE    CG1 2753   5.121   7.633   0.099
 1072ILE    CG2 2754   5.051   7.867   0.079
 1072ILE     CD 2755   5.099   7.613   0.249
 1072ILE      C 2756   5.272   7.920  -0.115
 1072ILE      O 2757   5.191   7.999  -0.161
 1073ASP      N 2758   5.399   7.955  -0.094
 1073ASP      H 2759   5.460   7.900  -0.035
 1073ASP     CA 2760   5.457   8.083  -0.139
 1073ASP     CB 2761   5.600   8.105  -0.089
 1073ASP     CG 2762   5.598   8.180   0.044
 1073ASP    OD1 2763   5.564   8.300   0.042
 1073ASP    OD2 2764   5.626   8.118   0.148
 1073ASP      C 2765   5.453   8.100  -0.290
 1073ASP      O 2766   5.394   8.197  -0.336
 1074ASP      N 2767   5.489   7.993  -0.362
 1074ASP      H 2768   5.546   7.919  -0.324
 1074ASP     CA 2769   5.468   7.989  -0.508
 1074ASP     CB 2770   5.535   7.870  -0.578
 1074ASP     CG 2771   5.570   7.910  -0.721
 1074ASP    OD1 2772   5.478   7.913  -0.806
 1074ASP    OD2 2773   5.683   7.957  -0.745
 1074ASP      C 2774   5.318   7.999  -0.542
 1074ASP      O 2775   5.280   8.106  -0.588
 1075ALA      N 2776   5.232   7.917  -0.480
 1075ALA      H 2777   5.264   7.831  -0.438
 1075ALA     CA 2778   5.084   7.930  -0.494
 1075ALA     CB 2779   5.013   7.818  -0.417
 1075ALA      C 2780   5.021   8.066  -0.457
 1075ALA      O 2781   4.935   8.117  -0.528
 1076LEU      N 2782   5.067   8.128  -0.348
 1076LEU      H 2783   5.126   8.079  -0.282
 1076LEU     CA 2784   5.027   8.265  -0.306
 1076LEU     CB 2785   5.083   8.294  -0.166
 1076LEU     CG 2786   5.026   8.422  -0.102
 1076LEU    CD1 2787   4.876   8.407  -0.078
 1076LEU    CD2 2788   5.101   8.455   0.026
 1076LEU      C 2789   5.076   8.371  -0.405
 1076LEU      O 2790   4.997   8.456  -0.447
 1077LYS      N 2791   5.201   8.359  -0.448
 1077LYS      H 2792   5.266   8.292  -0.409
 1077LYS     CA 2793   5.258   8.439  -0.559
 1077LYS     CB 2794   5.404   8.394  -0.573
 1077LYS     CG 2795   5.490   8.473  -0.672
 1077LYS     CD 2796   5.625   8.408  -0.706
 1077LYS     CE 2797   5.616   8.260  -0.746
 1077LYS     NZ 2798   5.534   8.224  -0.862
 1077LYS    HZ1 2799   5.515   8.125  -0.859
 1077LYS    HZ2 2800   5.448   8.277  -0.864
 1077LYS    HZ3 2801   5.582   8.246  -0.945
 1077LYS      C 2802   5.173   8.417  -0.686
 1077LYS      O 2803   5.102   8.510  -0.723
 1078LEU      N 2804   5.143   8.290  -0.716
 1078LEU      H 2805   5.192   8.214  -0.670
 1078LEU     CA 2806   5.059   8.248  -0.831
 1078LEU     CB 2807   5.051   8.096  -0.845
 1078LEU     CG 2808   5.185   8.024  -0.871
 1078LEU    CD1 2809   5.164   7.873  -0.877
 1078LEU    CD2 2810   5.263   8.076  -0.990
 1078LEU      C 2811   4.916   8.303  -0.830
 1078LEU      O 2812   4.870   8.354  -0.933
 1079ALA      N 2813   4.852   8.302  -0.714
 1079ALA      H 2814   4.885   8.243  -0.638
 1079ALA     CA 2815   4.719   8.363  -0.690
 1079ALA     CB 2816   4.674   8.332  -0.547
 1079ALA      C 2817   4.711   8.515  -0.714
 1079ALA      O 2818   4.602   8.572  -0.727
 1080ASN      N 2819   4.827   8.581  -0.707
 1080ASN      H 2820   4.912   8.533  -0.684
 1080ASN     CA 2821   4.842   8.722  -0.750
 1080ASN     CB 2822   4.937   8.801  -0.658
 1080ASN     CG 2823   4.895   8.814  -0.510
 1080ASN    OD1 2824   4.819   8.900  -0.468
 1080ASN    ND2 2825   4.940   8.722  -0.428
 1080ASN   HD21 2826   4.990   8.641  -0.462
 1080ASN   HD22 2827   4.931   8.735  -0.331
 1080ASN      C 2828   4.895   8.728  -0.896
 1080ASN      O 2829   4.817   8.751  -0.987
 1081GLU      N 2830   5.018   8.679  -0.915
 1081GLU      H 2831   5.064   8.622  -0.845
 1081GLU     CA 2832   5.095   8.698  -1.039
 1081GLU     CB 2833   5.240   8.741  -1.010
 1081GLU     CG 2834   5.330   8.653  -0.922
 1081GLU     CD 2835   5.373   8.514  -0.974
 1081GLU    OE1 2836   5.302   8.417  -0.944
 1081GLU    OE2 2837   5.488   8.497  -1.020
 1081GLU      C 2838   5.091   8.594  -1.152
 1081GLU      O 2839   5.067   8.633  -1.266
 1082GLY      N 2840   5.102   8.464  -1.124
 1082GLY      H 2841   5.157   8.437  -1.043
 1082GLY     CA 2842   5.108   8.368  -1.237
 1082GLY      C 2843   5.075   8.217  -1.235
 1082GLY      O 2844   5.161   8.141  -1.277
 1083LYS      N 2845   4.963   8.177  -1.174
 1083LYS      H 2846   4.937   8.220  -1.088
 1083LYS     CA 2847   4.886   8.053  -1.206
 1083LYS     CB 2848   4.948   7.921  -1.155
 1083LYS     CG 2849   5.060   7.861  -1.240
 1083LYS     CD 2850   5.005   7.808  -1.372
 1083LYS     CE 2851   5.118   7.769  -1.466
 1083LYS     NZ 2852   5.061   7.766  -1.602
 1083LYS    HZ1 2853   5.129   7.737  -1.669
 1083LYS    HZ2 2854   4.986   7.700  -1.602
 1083LYS    HZ3 2855   5.026   7.857  -1.622
 1083LYS      C 2856   4.746   8.058  -1.143
 1083LYS      O 2857   4.726   8.126  -1.043
 1084VAL      N 2858   4.646   8.000  -1.211
 1084VAL      H 2859   4.657   7.974  -1.306
 1084VAL     CA 2860   4.513   7.981  -1.148
 1084VAL     CB 2861   4.397   8.067  -1.200
 1084VAL    CG1 2862   4.289   8.074  -1.091
 1084VAL    CG2 2863   4.439   8.210  -1.235
 1084VAL      C 2864   4.474   7.833  -1.136
 1084VAL      O 2865   4.466   7.783  -1.024
 1085LYS      N 2866   4.463   7.760  -1.249
 1085LYS      H 2867   4.415   7.794  -1.329
 1085LYS     CA 2868   4.461   7.612  -1.234
 1085LYS     CB 2869   4.424   7.524  -1.353
 1085LYS     CG 2870   4.374   7.386  -1.303
 1085LYS     CD 2871   4.476   7.272  -1.291
 1085LYS     CE 2872   4.530   7.217  -1.423
 1085LYS     NZ 2873   4.450   7.105  -1.477
 1085LYS    HZ1 2874   4.455   7.025  -1.419
 1085LYS    HZ2 2875   4.355   7.133  -1.485
 1085LYS    HZ3 2876   4.486   7.082  -1.569
 1085LYS      C 2877   4.589   7.557  -1.173
 1085LYS      O 2878   4.571   7.490  -1.073
 1086GLU      N 2879   4.712   7.582  -1.218
 1086GLU      H 2880   4.735   7.591  -1.317
 1086GLU     CA 2881   4.824   7.538  -1.133
 1086GLU     CB 2882   4.957   7.512  -1.204
 1086GLU     CG 2883   4.953   7.392  -1.298
 1086GLU     CD 2884   5.086   7.381  -1.372
 1086GLU    OE1 2885   5.107   7.467  -1.461
 1086GLU    OE2 2886   5.164   7.290  -1.341
 1086GLU      C 2887   4.844   7.612  -0.999
 1086GLU      O 2888   4.936   7.578  -0.927
 1087ALA      N 2889   4.752   7.699  -0.957
 1087ALA      H 2890   4.695   7.750  -1.023
 1087ALA     CA 2891   4.730   7.734  -0.815
 1087ALA     CB 2892   4.678   7.877  -0.799
 1087ALA      C 2893   4.635   7.633  -0.746
 1087ALA      O 2894   4.669   7.579  -0.641
 1088GLN      N 2895   4.525   7.598  -0.811
 1088GLN      H 2896   4.493   7.651  -0.891
 1088GLN     CA 2897   4.436   7.486  -0.770
 1088GLN     CB 2898   4.302   7.496  -0.845
 1088GLN     CG 2899   4.225   7.622  -0.800
 1088GLN     CD 2900   4.096   7.656  -0.875
 1088GLN    OE1 2901   4.089   7.671  -0.996
 1088GLN    NE2 2902   3.989   7.675  -0.800
 1088GLN   HE21 2903   3.993   7.655  -0.701
 1088GLN   HE22 2904   3.910   7.725  -0.836
 1088GLN      C 2905   4.503   7.346  -0.782
 1088GLN      O 2906   4.479   7.255  -0.701
 1089ALA      N 2907   4.593   7.332  -0.878
 1089ALA      H 2908   4.590   7.396  -0.957
 1089ALA     CA 2909   4.688   7.219  -0.895
 1089ALA     CB 2910   4.719   7.189  -1.042
 1089ALA      C 2911   4.820   7.232  -0.817
 1089ALA      O 2912   4.881   7.129  -0.787
 1090ALA      N 2913   4.863   7.353  -0.780
 1090ALA      H 2914   4.868   7.431  -0.844
 1090ALA     CA 2915   4.954   7.368  -0.665
 1090ALA     CB 2916   5.003   7.511  -0.641
 1090ALA      C 2917   4.884   7.321  -0.536
 1090ALA      O 2918   4.947   7.248  -0.462
 1091ALA      N 2919   4.754   7.344  -0.523
 1091ALA      H 2920   4.711   7.424  -0.567
 1091ALA     CA 2921   4.675   7.279  -0.416
 1091ALA     CB 2922   4.532   7.335  -0.409
 1091ALA      C 2923   4.674   7.124  -0.424
 1091ALA      O 2924   4.692   7.057  -0.323
 1092GLU      N 2925   4.661   7.069  -0.546
 1092GLU      H 2926   4.613   7.118  -0.619
 1092GLU     CA 2927   4.685   6.924  -0.572
 1092GLU     CB 2928   4.650   6.892  -0.718
 1092GLU     CG 2929   4.623   6.744  -0.746
 1092GLU     CD 2930   4.487   6.702  -0.688
 1092GLU    OE1 2931   4.488   6.621  -0.593
 1092GLU    OE2 2932   4.386   6.763  -0.728
 1092GLU      C 2933   4.830   6.878  -0.542
 1092GLU      O 2934   4.853   6.779  -0.473
 1093GLN      N 2935   4.929   6.958  -0.582
 1093GLN      H 2936   4.914   7.025  -0.658
 1093GLN     CA 2937   5.070   6.934  -0.545
 1093GLN     CB 2938   5.165   7.022  -0.627
 1093GLN     CG 2939   5.305   6.961  -0.639
 1093GLN     CD 2940   5.308   6.834  -0.725
 1093GLN    OE1 2941   5.335   6.835  -0.844
 1093GLN    NE2 2942   5.291   6.718  -0.665
 1093GLN   HE21 2943   5.284   6.714  -0.566
 1093GLN   HE22 2944   5.276   6.639  -0.723
 1093GLN      C 2945   5.096   6.946  -0.394
 1093GLN      O 2946   5.162   6.859  -0.336
 1094LEU      N 2947   5.029   7.041  -0.328
 1094LEU      H 2948   4.998   7.123  -0.378
 1094LEU     CA 2949   5.019   7.050  -0.180
 1094LEU     CB 2950   4.946   7.177  -0.135
 1094LEU     CG 2951   5.029   7.303  -0.159
 1094LEU    CD1 2952   4.941   7.428  -0.152
 1094LEU    CD2 2953   5.142   7.311  -0.058
 1094LEU      C 2954   4.950   6.929  -0.115
 1094LEU      O 2955   5.005   6.875  -0.020
 1095LYS      N 2956   4.844   6.876  -0.178
 1095LYS      H 2957   4.793   6.928  -0.247
 1095LYS     CA 2958   4.784   6.747  -0.135
 1095LYS     CB 2959   4.665   6.701  -0.220
 1095LYS     CG 2960   4.540   6.788  -0.214
 1095LYS     CD 2961   4.435   6.724  -0.306
 1095LYS     CE 2962   4.324   6.819  -0.351
 1095LYS     NZ 2963   4.250   6.760  -0.464
 1095LYS    HZ1 2964   4.170   6.816  -0.487
 1095LYS    HZ2 2965   4.312   6.755  -0.545
 1095LYS    HZ3 2966   4.220   6.668  -0.444
 1095LYS      C 2967   4.887   6.633  -0.138
 1095LYS      O 2968   4.901   6.564  -0.036
 1096THR      N 2969   4.970   6.628  -0.241
 1096THR      H 2970   4.953   6.687  -0.320
 1096THR     CA 2971   5.083   6.531  -0.252
 1096THR     CB 2972   5.156   6.536  -0.388
 1096THR    OG1 2973   5.063   6.525  -0.496
 1096THR    HG1 2974   4.997   6.602  -0.500
 1096THR    CG2 2975   5.259   6.423  -0.401
 1096THR      C 2976   5.187   6.551  -0.139
 1096THR      O 2977   5.205   6.460  -0.059
 1097THR      N 2978   5.236   6.674  -0.120
 1097THR      H 2979   5.227   6.746  -0.190
 1097THR     CA 2980   5.330   6.708  -0.010
 1097THR     CB 2981   5.381   6.853  -0.024
 1097THR    OG1 2982   5.428   6.872  -0.159
 1097THR    HG1 2983   5.398   6.964  -0.193
 1097THR    CG2 2984   5.495   6.885   0.072
 1097THR      C 2985   5.270   6.685   0.131
 1097THR      O 2986   5.338   6.635   0.220
 1098ARG      N 2987   5.138   6.704   0.143
 1098ARG      H 2988   5.089   6.760   0.076
 1098ARG     CA 2989   5.057   6.665   0.262
 1098ARG     CB 2990   4.915   6.719   0.240
 1098ARG     CG 2991   4.812   6.686   0.347
 1098ARG     CD 2992   4.669   6.697   0.295
 1098ARG     NE 2993   4.645   6.596   0.189
 1098ARG     HE 2994   4.727   6.546   0.159
 1098ARG     CZ 2995   4.529   6.570   0.128
 1098ARG    NH1 2996   4.415   6.631   0.162
 1098ARG   HH11 2997   4.413   6.691   0.243
 1098ARG   HH12 2998   4.330   6.615   0.112
 1098ARG    NH2 2999   4.523   6.467   0.043
 1098ARG   HH21 3000   4.605   6.410   0.031
 1098ARG   HH22 3001   4.439   6.445  -0.007
 1098ARG      C 3002   5.057   6.514   0.292
 1098ARG      O 3003   5.089   6.473   0.404
 1099ASN      N 3004   5.025   6.434   0.188
 1099ASN      H 3005   4.997   6.473   0.101
 1099ASN     CA 3006   5.026   6.285   0.192
 1099ASN     CB 3007   4.982   6.224   0.058
 1099ASN     CG 3008   4.851   6.273  -0.006
 1099ASN    OD1 3009   4.761   6.329   0.056
 1099ASN    ND2 3010   4.845   6.259  -0.137
 1099ASN   HD21 3011   4.923   6.222  -0.187
 1099ASN   HD22 3012   4.763   6.288  -0.186
 1099ASN      C 3013   5.167   6.227   0.220
 1099ASN      O 3014   5.182   6.109   0.253
 1100ALA      N 3015   5.265   6.299   0.165
 1100ALA      H 3016   5.245   6.368   0.095
 1100ALA     CA 3017   5.408   6.269   0.182
 1100ALA     CB 3018   5.483   6.337   0.067
 1100ALA      C 3019   5.466   6.307   0.320
 1100ALA      O 3020   5.474   6.223   0.409
 1101TYR      N 3021   5.499   6.435   0.336
 1101TYR      H 3022   5.477   6.503   0.266
 1101TYR     CA 3023   5.568   6.489   0.457
 1101TYR     CB 3024   5.639   6.619   0.419
 1101TYR     CG 3025   5.771   6.599   0.345
 1101TYR    CD1 3026   5.786   6.658   0.221
 1101TYR    HD1 3027   5.700   6.676   0.157
 1101TYR    CD2 3028   5.883   6.564   0.419
 1101TYR    HD2 3029   5.872   6.515   0.516
 1101TYR    CE1 3030   5.913   6.687   0.174
 1101TYR    HE1 3031   5.923   6.737   0.076
 1101TYR    CE2 3032   6.011   6.592   0.372
 1101TYR    HE2 3033   6.097   6.558   0.431
 1101TYR     CZ 3034   6.025   6.655   0.249
 1101TYR     OH 3035   6.149   6.681   0.201
 1101TYR     HH 3036   6.209   6.704   0.277
 1101TYR      C 3037   5.480   6.517   0.578
 1101TYR      O 3038   5.502   6.459   0.685
 1102ILE      N 3039   5.374   6.595   0.558
 1102ILE      H 3040   5.347   6.621   0.466
 1102ILE     CA 3041   5.302   6.661   0.669
 1102ILE     CB 3042   5.201   6.765   0.617
 1102ILE    CG1 3043   5.264   6.862   0.516
 1102ILE    CG2 3044   5.132   6.842   0.730
 1102ILE     CD 3045   5.397   6.926   0.557
 1102ILE      C 3046   5.241   6.563   0.773
 1102ILE      O 3047   5.288   6.562   0.885
 1103GLN      N 3048   5.168   6.462   0.723
 1103GLN      H 3049   5.143   6.457   0.626
 1103GLN     CA 3050   5.113   6.355   0.810
 1103GLN     CB 3051   5.018   6.267   0.728
 1103GLN     CG 3052   4.951   6.152   0.806
 1103GLN     CD 3053   4.866   6.188   0.928
 1103GLN    OE1 3054   4.871   6.120   1.030
 1103GLN    NE2 3055   4.784   6.291   0.924
 1103GLN   HE21 3056   4.772   6.350   0.845
 1103GLN   HE22 3057   4.734   6.310   1.009
 1103GLN      C 3058   5.221   6.275   0.887
 1103GLN      O 3059   5.209   6.255   1.009
 1104LYS      N 3060   5.335   6.256   0.822
 1104LYS      H 3061   5.352   6.295   0.733
 1104LYS     CA 3062   5.452   6.189   0.882
 1104LYS     CB 3063   5.538   6.123   0.775
 1104LYS     CG 3064   5.462   6.006   0.715
 1104LYS     CD 3065   5.549   5.937   0.610
 1104LYS     CE 3066   5.470   5.826   0.543
 1104LYS     NZ 3067   5.553   5.769   0.437
 1104LYS    HZ1 3068   5.494   5.722   0.371
 1104LYS    HZ2 3069   5.601   5.844   0.388
 1104LYS    HZ3 3070   5.620   5.706   0.473
 1104LYS      C 3071   5.538   6.275   0.977
 1104LYS      O 3072   5.601   6.222   1.069
 1105TYR      N 3073   5.541   6.406   0.954
 1105TYR      H 3074   5.526   6.445   0.862
 1105TYR     CA 3075   5.589   6.501   1.057
 1105TYR     CB 3076   5.600   6.643   1.003
 1105TYR     CG 3077   5.631   6.742   1.116
 1105TYR    CD1 3078   5.763   6.763   1.154
 1105TYR    HD1 3079   5.840   6.689   1.131
 1105TYR    CD2 3080   5.532   6.828   1.161
 1105TYR    HD2 3081   5.426   6.804   1.145
 1105TYR    CE1 3082   5.796   6.877   1.223
 1105TYR    HE1 3083   5.896   6.887   1.266
 1105TYR    CE2 3084   5.565   6.943   1.229
 1105TYR    HE2 3085   5.486   7.008   1.267
 1105TYR     CZ 3086   5.699   6.972   1.253
 1105TYR     OH 3087   5.739   7.100   1.247
 1105TYR     HH 3088   5.656   7.159   1.238
 1105TYR      C 3089   5.499   6.503   1.181
 1105TYR      O 3090   5.550   6.509   1.294
 1106LEU      N 3091   5.369   6.505   1.155
 1106LEU      H 3092   5.333   6.523   1.062
 1106LEU     CA 3093   5.269   6.498   1.264
 1106LEU     CB 3094   5.123   6.505   1.216
 1106LEU     CG 3095   5.071   6.606   1.111
 1106LEU    CD1 3096   4.918   6.602   1.111
 1106LEU    CD2 3097   5.124   6.748   1.122
 1106LEU      C 3098   5.291   6.373   1.352
 1106LEU      O 3099   5.249   6.369   1.467
  313VAL      N 3100   5.339   6.267   1.289
  313VAL      H 3101   5.318   6.256   1.191
  313VAL     CA 3102   5.400   6.147   1.352
  313VAL     CB 3103   5.394   6.038   1.242
  313VAL    CG1 3104   5.477   5.913   1.269
  313VAL    CG2 3105   5.249   5.999   1.213
  313VAL      C 3106   5.541   6.170   1.413
  313VAL      O 3107   5.562   6.147   1.532
  314GLN      N 3108   5.637   6.225   1.339
  314GLN      H 3109   5.622   6.243   1.240
  314GLN     CA 3110   5.778   6.241   1.384
  314GLN     CB 3111   5.869   6.280   1.266
  314GLN     CG 3112   6.019   6.263   1.299
  314GLN     CD 3113   6.109   6.291   1.177
  314GLN    OE1 3114   6.094   6.387   1.103
  314GLN    NE2 3115   6.207   6.206   1.156
  314GLN   HE21 3116   6.224   6.130   1.218
  314GLN   HE22 3117   6.256   6.213   1.069
  314GLN      C 3118   5.804   6.334   1.503
  314GLN      O 3119   5.872   6.294   1.598
  315THR      N 3120   5.749   6.455   1.504
  315THR      H 3121   5.691   6.487   1.428
  315THR     CA 3122   5.774   6.552   1.615
  315THR     CB 3123   5.712   6.689   1.586
  315THR    OG1 3124   5.791   6.745   1.481
  315THR    HG1 3125   5.734   6.766   1.401
  315THR    CG2 3126   5.710   6.785   1.705
  315THR      C 3127   5.728   6.501   1.753
  315THR      O 3128   5.807   6.481   1.843
  316ILE      N 3129   5.605   6.451   1.747
  316ILE      H 3130   5.551   6.455   1.663
  316ILE     CA 3131   5.533   6.388   1.859
  316ILE     CB 3132   5.397   6.363   1.793
  316ILE    CG1 3133   5.285   6.414   1.881
  316ILE    CG2 3134   5.372   6.221   1.743
  316ILE     CD 3135   5.149   6.393   1.814
  316ILE      C 3136   5.609   6.265   1.913
  316ILE      O 3137   5.648   6.264   2.030
  317SER      N 3138   5.662   6.186   1.820
  317SER      H 3139   5.626   6.190   1.727
  317SER     CA 3140   5.750   6.070   1.846
  317SER     CB 3141   5.798   6.018   1.710
  317SER     OG 3142   5.884   5.904   1.720
  317SER     HG 3143   5.821   5.825   1.749
  317SER      C 3144   5.871   6.101   1.935
  317SER      O 3145   5.889   6.043   2.043
  318ASN      N 3146   5.945   6.203   1.895
  318ASN      H 3147   5.918   6.258   1.816
  318ASN     CA 3148   6.075   6.239   1.957
  318ASN     CB 3149   6.152   6.332   1.863
  318ASN     CG 3150   6.174   6.268   1.727
  318ASN    OD1 3151   6.181   6.147   1.707
  318ASN    ND2 3152   6.171   6.349   1.623
  318ASN   HD21 3153   6.158   6.447   1.635
  318ASN   HD22 3154   6.171   6.307   1.533
  318ASN      C 3155   6.065   6.299   2.098
  318ASN      O 3156   6.136   6.256   2.189
  319GLU      N 3157   5.969   6.388   2.117
  319GLU      H 3158   5.918   6.431   2.043
  319GLU     CA 3159   5.943   6.445   2.251
  319GLU     CB 3160   5.865   6.576   2.236
  319GLU     CG 3161   5.948   6.674   2.152
  319GLU     CD 3162   5.878   6.809   2.139
  319GLU    OE1 3163   5.860   6.855   2.024
  319GLU    OE2 3164   5.836   6.862   2.243
  319GLU      C 3165   5.876   6.346   2.348
  319GLU      O 3166   5.916   6.339   2.464
  320GLN      N 3167   5.795   6.255   2.293
  320GLN      H 3168   5.754   6.269   2.202
  320GLN     CA 3169   5.738   6.140   2.367
  320GLN     CB 3170   5.636   6.065   2.280
  320GLN     CG 3171   5.557   5.954   2.349
  320GLN     CD 3172   5.461   5.996   2.460
  320GLN    OE1 3173   5.341   6.010   2.444
  320GLN    NE2 3174   5.509   6.009   2.582
  320GLN   HE21 3175   5.606   5.991   2.599
  320GLN   HE22 3176   5.448   6.053   2.645
  320GLN      C 3177   5.848   6.049   2.422
  320GLN      O 3178   5.858   6.037   2.544
  321ARG      N 3179   5.944   6.025   2.334
  321ARG      H 3180   5.927   6.045   2.236
  321ARG     CA 3181   6.071   5.957   2.365
  321ARG     CB 3182   6.153   5.951   2.234
  321ARG     CG 3183   6.263   5.846   2.234
  321ARG     CD 3184   6.235   5.738   2.128
  321ARG     NE 3185   6.259   5.791   1.993
  321ARG     HE 3186   6.356   5.796   1.966
  321ARG     CZ 3187   6.166   5.827   1.905
  321ARG    NH1 3188   6.201   5.877   1.786
  321ARG   HH11 3189   6.297   5.885   1.759
  321ARG   HH12 3190   6.133   5.931   1.734
  321ARG    NH2 3191   6.036   5.825   1.932
  321ARG   HH21 3192   6.001   5.800   2.023
  321ARG   HH22 3193   5.971   5.857   1.862
  321ARG      C 3194   6.148   6.027   2.478
  321ARG      O 3195   6.142   5.982   2.592
  322ALA      N 3196   6.195   6.149   2.454
  322ALA      H 3197   6.172   6.199   2.371
  322ALA     CA 3198   6.280   6.220   2.553
  322ALA     CB 3199   6.331   6.350   2.491
  322ALA      C 3200   6.214   6.248   2.689
  322ALA      O 3201   6.263   6.204   2.794
  323SER      N 3202   6.091   6.300   2.684
  323SER      H 3203   6.039   6.305   2.598
  323SER     CA 3204   6.024   6.353   2.805
  323SER     CB 3205   5.939   6.475   2.770
  323SER     OG 3206   5.915   6.554   2.887
  323SER     HG 3207   5.851   6.628   2.866
  323SER      C 3208   5.944   6.255   2.891
  323SER      O 3209   5.936   6.271   3.012
  324LYS      N 3210   5.892   6.146   2.832
  324LYS      H 3211   5.896   6.129   2.734
  324LYS     CA 3212   5.818   6.047   2.914
  324LYS     CB 3213   5.726   5.961   2.827
  324LYS     CG 3214   5.642   5.853   2.898
  324LYS     CD 3215   5.544   5.901   3.004
  324LYS     CE 3216   5.456   5.782   3.044
  324LYS     NZ 3217   5.383   5.802   3.170
  324LYS    HZ1 3218   5.319   5.726   3.183
  324LYS    HZ2 3219   5.447   5.806   3.247
  324LYS    HZ3 3220   5.331   5.888   3.165
  324LYS      C 3221   5.906   5.970   3.012
  324LYS      O 3222   5.877   5.975   3.131
  325VAL      N 3223   6.022   5.924   2.965
  325VAL      H 3224   6.046   5.923   2.868
  325VAL     CA 3225   6.122   5.869   3.059
  325VAL     CB 3226   6.248   5.804   3.003
  325VAL    CG1 3227   6.216   5.658   2.976
  325VAL    CG2 3228   6.309   5.884   2.887
  325VAL      C 3229   6.169   5.967   3.164
  325VAL      O 3230   6.149   5.931   3.280
  326LEU      N 3231   6.190   6.092   3.124
  326LEU      H 3232   6.176   6.118   3.028
  326LEU     CA 3233   6.241   6.203   3.208
  326LEU     CB 3234   6.206   6.332   3.134
  326LEU     CG 3235   6.237   6.461   3.207
  326LEU    CD1 3236   6.377   6.508   3.172
  326LEU    CD2 3237   6.127   6.564   3.178
  326LEU      C 3238   6.182   6.199   3.350
  326LEU      O 3239   6.237   6.129   3.434
  327GLY      N 3240   6.053   6.226   3.359
  327GLY      H 3241   5.999   6.255   3.280
  327GLY     CA 3242   5.984   6.224   3.489
  327GLY      C 3243   5.943   6.086   3.543
  327GLY      O 3244   5.886   6.085   3.651
  328ILE      N 3245   5.949   5.978   3.466
  328ILE      H 3246   5.980   5.984   3.370
  328ILE     CA 3247   5.929   5.840   3.519
  328ILE     CB 3248   5.893   5.736   3.412
  328ILE    CG1 3249   5.766   5.778   3.340
  328ILE    CG2 3250   5.874   5.595   3.471
  328ILE     CD 3251   5.756   5.698   3.211
  328ILE      C 3252   6.058   5.790   3.586
  328ILE      O 3253   6.054   5.739   3.698
  329VAL      N 3254   6.169   5.804   3.514
  329VAL      H 3255   6.168   5.844   3.422
  329VAL     CA 3256   6.302   5.770   3.568
  329VAL     CB 3257   6.408   5.765   3.457
  329VAL    CG1 3258   6.370   5.661   3.352
  329VAL    CG2 3259   6.433   5.900   3.392
  329VAL      C 3260   6.339   5.861   3.685
  329VAL      O 3261   6.366   5.812   3.794
  330PHE      N 3262   6.303   5.988   3.670
  330PHE      H 3263   6.293   6.029   3.578
  330PHE     CA 3264   6.306   6.086   3.779
  330PHE     CB 3265   6.289   6.224   3.719
  330PHE     CG 3266   6.398   6.275   3.625
  330PHE    CD1 3267   6.502   6.199   3.572
  330PHE    HD1 3268   6.528   6.102   3.613
  330PHE    CD2 3269   6.379   6.404   3.580
  330PHE    HD2 3270   6.290   6.457   3.611
  330PHE    CE1 3271   6.585   6.252   3.475
  330PHE    HE1 3272   6.682   6.206   3.460
  330PHE    CE2 3273   6.461   6.457   3.483
  330PHE    HE2 3274   6.443   6.557   3.448
  330PHE     CZ 3275   6.563   6.380   3.428
  330PHE     HZ 3276   6.618   6.415   3.341
  330PHE      C 3277   6.199   6.065   3.887
  330PHE      O 3278   6.221   6.100   4.003
  331PHE      N 3279   6.083   6.012   3.849
  331PHE      H 3280   6.040   6.033   3.761
  331PHE     CA 3281   5.990   5.956   3.949
  331PHE     CB 3282   5.855   5.914   3.889
  331PHE     CG 3283   5.736   5.994   3.943
  331PHE    CD1 3284   5.753   6.119   4.004
  331PHE    HD1 3285   5.829   6.188   3.967
  331PHE    CD2 3286   5.619   5.924   3.967
  331PHE    HD2 3287   5.594   5.840   3.902
  331PHE    CE1 3288   5.661   6.163   4.098
  331PHE    HE1 3289   5.686   6.249   4.160
  331PHE    CE2 3290   5.527   5.968   4.061
  331PHE    HE2 3291   5.441   5.906   4.087
  331PHE     CZ 3292   5.549   6.087   4.127
  331PHE     HZ 3293   5.487   6.113   4.214
  331PHE      C 3294   6.052   5.842   4.030
  331PHE      O 3295   6.069   5.870   4.148
  332LEU      N 3296   6.118   5.745   3.963
  332LEU      H 3297   6.111   5.738   3.862
  332LEU     CA 3298   6.186   5.632   4.031
  332LEU     CB 3299   6.290   5.545   3.955
  332LEU     CG 3300   6.274   5.480   3.818
  332LEU    CD1 3301   6.379   5.369   3.806
  332LEU    CD2 3302   6.135   5.426   3.784
  332LEU      C 3303   6.269   5.685   4.149
  332LEU      O 3304   6.223   5.678   4.264
  333PHE      N 3305   6.347   5.785   4.106
  333PHE      H 3306   6.342   5.810   4.010
  333PHE     CA 3307   6.437   5.870   4.184
  333PHE     CB 3308   6.495   5.965   4.082
  333PHE     CG 3309   6.579   6.076   4.141
  333PHE    CD1 3310   6.713   6.053   4.163
  333PHE    HD1 3311   6.756   5.957   4.139
  333PHE    CD2 3312   6.517   6.190   4.188
  333PHE    HD2 3313   6.424   6.225   4.142
  333PHE    CE1 3314   6.785   6.144   4.236
  333PHE    HE1 3315   6.893   6.150   4.219
  333PHE    CE2 3316   6.585   6.270   4.276
  333PHE    HE2 3317   6.527   6.330   4.345
  333PHE     CZ 3318   6.719   6.247   4.299
  333PHE     HZ 3319   6.769   6.297   4.381
  333PHE      C 3320   6.371   5.947   4.300
  333PHE      O 3321   6.405   5.920   4.414
  334LEU      N 3322   6.279   6.040   4.273
  334LEU      H 3323   6.248   6.059   4.179
  334LEU     CA 3324   6.223   6.128   4.380
  334LEU     CB 3325   6.101   6.202   4.330
  334LEU     CG 3326   6.127   6.317   4.238
  334LEU    CD1 3327   5.989   6.362   4.190
  334LEU    CD2 3328   6.203   6.428   4.311
  334LEU      C 3329   6.168   6.048   4.497
  334LEU      O 3330   6.206   6.063   4.613
  335LEU      N 3331   6.103   5.942   4.455
  335LEU      H 3332   6.105   5.917   4.358
  335LEU     CA 3333   6.027   5.851   4.540
  335LEU     CB 3334   5.949   5.767   4.441
  335LEU     CG 3335   5.826   5.835   4.380
  335LEU    CD1 3336   5.827   5.986   4.356
  335LEU    CD2 3337   5.806   5.772   4.245
  335LEU      C 3338   6.123   5.771   4.629
  335LEU      O 3339   6.130   5.793   4.749
  336MET      N 3340   6.222   5.717   4.561
  336MET      H 3341   6.218   5.715   4.462
  336MET     CA 3342   6.340   5.651   4.617
  336MET     CB 3343   6.403   5.614   4.484
  336MET     CG 3344   6.486   5.491   4.457
  336MET     SD 3345   6.479   5.463   4.276
  336MET     CE 3346   6.646   5.419   4.234
  336MET      C 3347   6.428   5.744   4.705
  336MET      O 3348   6.503   5.691   4.785
  337TRP      N 3349   6.430   5.876   4.679
  337TRP      H 3350   6.396   5.910   4.590
  337TRP     CA 3351   6.498   5.979   4.761
  337TRP     CB 3352   6.566   6.091   4.683
  337TRP     CG 3353   6.712   6.117   4.724
  337TRP    CD1 3354   6.801   6.142   4.630
  337TRP    HD1 3355   6.782   6.130   4.523
  337TRP    CD2 3356   6.783   6.110   4.845
  337TRP    NE1 3357   6.922   6.154   4.682
  337TRP    HE1 3358   7.006   6.176   4.630
  337TRP    CE2 3359   6.916   6.129   4.812
  337TRP    CE3 3360   6.755   6.073   4.978
  337TRP    HE3 3361   6.657   6.038   5.006
  337TRP    CZ2 3362   7.017   6.107   4.905
  337TRP    HZ2 3363   7.120   6.107   4.870
  337TRP    CZ3 3364   6.856   6.058   5.072
  337TRP    HZ3 3365   6.831   6.026   5.174
  337TRP    CH2 3366   6.987   6.075   5.036
  337TRP    HH2 3367   7.066   6.077   5.110
  337TRP      C 3368   6.412   6.048   4.867
  337TRP      O 3369   6.462   6.122   4.951
  338CYS      N 3370   6.284   6.014   4.877
  338CYS      H 3371   6.232   5.997   4.792
  338CYS     CA 3372   6.206   6.045   4.998
  338CYS     CB 3373   6.059   6.012   4.977
  338CYS     SG 3374   5.970   6.068   4.828
  338CYS     HG 3375   5.876   5.974   4.830
  338CYS      C 3376   6.246   5.983   5.135
  338CYS      O 3377   6.235   6.056   5.234
  339PRO      N 3378   6.305   5.862   5.146
  339PRO     CA 3379   6.305   5.780   5.268
  339PRO     CB 3380   6.409   5.669   5.245
  339PRO     CG 3381   6.506   5.731   5.145
  339PRO     CD 3382   6.406   5.804   5.056
  339PRO      C 3383   6.330   5.850   5.401
  339PRO      O 3384   6.238   5.884   5.476
  340PHE      N 3385   6.458   5.855   5.433
  340PHE      H 3386   6.520   5.787   5.395
  340PHE     CA 3387   6.520   5.940   5.536
  340PHE     CB 3388   6.656   5.974   5.474
  340PHE     CG 3389   6.737   6.054   5.576
  340PHE    CD1 3390   6.799   5.986   5.679
  340PHE    HD1 3391   6.812   5.878   5.674
  340PHE    CD2 3392   6.714   6.190   5.583
  340PHE    HD2 3393   6.672   6.244   5.498
  340PHE    CE1 3394   6.837   6.055   5.793
  340PHE    HE1 3395   6.892   6.005   5.872
  340PHE    CE2 3396   6.748   6.259   5.698
  340PHE    HE2 3397   6.721   6.364   5.709
  340PHE     CZ 3398   6.812   6.191   5.801
  340PHE     HZ 3399   6.853   6.248   5.885
  340PHE      C 3400   6.440   6.067   5.575
  340PHE      O 3401   6.415   6.087   5.693
  341PHE      N 3402   6.386   6.138   5.476
  341PHE      H 3403   6.374   6.104   5.382
  341PHE     CA 3404   6.326   6.270   5.500
  341PHE     CB 3405   6.313   6.347   5.370
  341PHE     CG 3406   6.452   6.364   5.309
  341PHE    CD1 3407   6.546   6.446   5.370
  341PHE    HD1 3408   6.526   6.490   5.467
  341PHE    CD2 3409   6.484   6.299   5.191
  341PHE    HD2 3410   6.405   6.247   5.136
  341PHE    CE1 3411   6.670   6.463   5.311
  341PHE    HE1 3412   6.741   6.526   5.361
  341PHE    CE2 3413   6.608   6.318   5.131
  341PHE    HE2 3414   6.622   6.288   5.028
  341PHE     CZ 3415   6.702   6.401   5.191
  341PHE     HZ 3416   6.795   6.423   5.139
  341PHE      C 3417   6.198   6.270   5.585
  341PHE      O 3418   6.195   6.336   5.689
  342ILE      N 3419   6.102   6.183   5.552
  342ILE      H 3420   6.094   6.142   5.462
  342ILE     CA 3421   5.991   6.162   5.648
  342ILE     CB 3422   5.857   6.120   5.589
  342ILE    CG1 3423   5.788   6.250   5.550
  342ILE    CG2 3424   5.768   6.033   5.678
  342ILE     CD 3425   5.652   6.222   5.488
  342ILE      C 3426   6.028   6.090   5.778
  342ILE      O 3427   5.980   6.134   5.884
  343THR      N 3428   6.120   5.996   5.774
  343THR      H 3429   6.140   5.944   5.690
  343THR     CA 3430   6.177   5.935   5.898
  343THR     CB 3431   6.288   5.835   5.865
  343THR    OG1 3432   6.267   5.774   5.737
  343THR    HG1 3433   6.328   5.818   5.671
  343THR    CG2 3434   6.302   5.730   5.976
  343THR      C 3435   6.235   6.045   5.990
  343THR      O 3436   6.205   6.046   6.109
  344ASN      N 3437   6.303   6.144   5.931
  344ASN      H 3438   6.340   6.134   5.837
  344ASN     CA 3439   6.346   6.268   6.002
  344ASN     CB 3440   6.452   6.342   5.920
  344ASN     CG 3441   6.590   6.340   5.985
  344ASN    OD1 3442   6.666   6.435   5.978
  344ASN    ND2 3443   6.630   6.231   6.046
  344ASN   HD21 3444   6.574   6.150   6.054
  344ASN   HD22 3445   6.726   6.230   6.076
  344ASN      C 3446   6.235   6.365   6.044
  344ASN      O 3447   6.232   6.403   6.161
  345ILE      N 3448   6.137   6.392   5.957
  345ILE      H 3449   6.146   6.367   5.859
  345ILE     CA 3450   6.014   6.467   5.993
  345ILE     CB 3451   5.917   6.478   5.872
  345ILE    CG1 3452   5.972   6.565   5.760
  345ILE    CG2 3453   5.774   6.520   5.908
  345ILE     CD 3454   5.982   6.714   5.793
  345ILE      C 3455   5.944   6.399   6.112
  345ILE      O 3456   5.910   6.464   6.211
  346THR      N 3457   5.932   6.266   6.109
  346THR      H 3458   5.950   6.212   6.025
  346THR     CA 3459   5.880   6.191   6.226
  346THR     CB 3460   5.796   6.068   6.194
  346THR    OG1 3461   5.858   5.978   6.101
  346THR    HG1 3462   5.940   5.932   6.138
  346THR    CG2 3463   5.660   6.115   6.141
  346THR      C 3464   5.974   6.163   6.342
  346THR      O 3465   5.923   6.149   6.453
  347LEU      N 3466   6.106   6.169   6.326
  347LEU      H 3467   6.150   6.136   6.241
  347LEU     CA 3468   6.195   6.182   6.444
  347LEU     CB 3469   6.341   6.161   6.401
  347LEU     CG 3470   6.434   6.122   6.517
  347LEU    CD1 3471   6.389   5.993   6.585
  347LEU    CD2 3472   6.577   6.104   6.466
  347LEU      C 3473   6.173   6.317   6.516
  347LEU      O 3474   6.167   6.322   6.639
  348VAL      N 3475   6.145   6.422   6.439
  348VAL      H 3476   6.170   6.424   6.342
  348VAL     CA 3477   6.100   6.552   6.497
  348VAL     CB 3478   6.123   6.667   6.398
  348VAL    CG1 3479   6.085   6.804   6.455
  348VAL    CG2 3480   6.270   6.673   6.358
  348VAL      C 3481   5.957   6.552   6.556
  348VAL      O 3482   5.935   6.614   6.660
  349LEU      N 3483   5.864   6.480   6.492
  349LEU      H 3484   5.882   6.450   6.398
  349LEU     CA 3485   5.722   6.479   6.535
  349LEU     CB 3486   5.635   6.509   6.412
  349LEU     CG 3487   5.660   6.651   6.359
  349LEU    CD1 3488   5.614   6.662   6.214
  349LEU    CD2 3489   5.590   6.755   6.447
  349LEU      C 3490   5.663   6.359   6.612
  349LEU      O 3491   5.560   6.374   6.677
  350CYS      N 3492   5.723   6.241   6.602
  350CYS      H 3493   5.808   6.227   6.549
  350CYS     CA 3494   5.673   6.118   6.668
  350CYS     CB 3495   5.659   6.002   6.569
  350CYS     SG 3496   5.589   5.848   6.639
  350CYS      C 3497   5.762   6.077   6.787
  350CYS      O 3498   5.820   5.969   6.792
  351ASP      N 3499   5.759   6.157   6.893
  351ASP      H 3500   5.759   6.257   6.884
  351ASP     CA 3501   5.811   6.116   7.026
  351ASP     CB 3502   5.819   6.240   7.115
  351ASP     CG 3503   5.908   6.344   7.046
  351ASP    OD1 3504   5.858   6.411   6.953
  351ASP    OD2 3505   6.029   6.344   7.076
  351ASP      C 3506   5.731   6.002   7.093
  351ASP      O 3507   5.754   5.960   7.207
  352SER      N 3508   5.622   5.964   7.026
  352SER      H 3509   5.574   6.029   6.967
  352SER     CA 3510   5.558   5.832   7.046
  352SER     CB 3511   5.407   5.831   7.021
  352SER     OG 3512   5.351   5.873   7.146
  352SER     HG 3513   5.281   5.946   7.134
  352SER      C 3514   5.630   5.708   6.992
  352SER      O 3515   5.628   5.607   7.062
  353CYS      N 3516   5.719   5.731   6.897
  353CYS      H 3517   5.743   5.824   6.866
  353CYS     CA 3518   5.812   5.630   6.841
  353CYS     CB 3519   5.844   5.668   6.695
  353CYS     SG 3520   5.706   5.692   6.577
  353CYS      C 3521   5.943   5.633   6.922
  353CYS      O 3522   5.980   5.737   6.978
  354ASN      N 3523   6.007   5.518   6.939
  354ASN      H 3524   5.972   5.432   6.904
  354ASN     CA 3525   6.141   5.510   7.003
  354ASN     CB 3526   6.164   5.368   7.056
  354ASN     CG 3527   6.311   5.333   7.084
  354ASN    OD1 3528   6.383   5.291   6.997
  354ASN    ND2 3529   6.365   5.354   7.202
  354ASN   HD21 3530   6.313   5.389   7.280
  354ASN   HD22 3531   6.463   5.333   7.208
  354ASN      C 3532   6.253   5.560   6.909
  354ASN      O 3533   6.260   5.524   6.793
  355GLN      N 3534   6.340   5.643   6.967
  355GLN      H 3535   6.321   5.684   7.056
  355GLN     CA 3536   6.459   5.697   6.898
  355GLN     CB 3537   6.526   5.806   6.981
  355GLN     CG 3538   6.457   5.940   6.959
  355GLN     CD 3539   6.506   6.043   7.060
  355GLN    OE1 3540   6.455   6.051   7.171
  355GLN    NE2 3541   6.608   6.118   7.026
  355GLN   HE21 3542   6.660   6.106   6.942
  355GLN   HE22 3543   6.633   6.198   7.085
  355GLN      C 3544   6.564   5.595   6.852
  355GLN      O 3545   6.603   5.598   6.737
  356THR      N 3546   6.592   5.496   6.937
  356THR      H 3547   6.540   5.479   7.019
  356THR     CA 3548   6.698   5.393   6.913
  356THR     CB 3549   6.711   5.297   7.032
  356THR    OG1 3550   6.664   5.358   7.154
  356THR    HG1 3551   6.743   5.404   7.196
  356THR    CG2 3552   6.856   5.252   7.047
  356THR      C 3553   6.667   5.308   6.788
  356THR      O 3554   6.752   5.297   6.700
  357THR      N 3555   6.543   5.260   6.777
  357THR      H 3556   6.475   5.272   6.851
  357THR     CA 3557   6.495   5.185   6.660
  357THR     CB 3558   6.357   5.121   6.677
  357THR    OG1 3559   6.260   5.220   6.711
  357THR    HG1 3560   6.169   5.182   6.694
  357THR    CG2 3561   6.362   5.010   6.782
  357THR      C 3562   6.491   5.272   6.533
  357THR      O 3563   6.560   5.241   6.438
  358LEU      N 3564   6.430   5.390   6.545
  358LEU      H 3565   6.371   5.409   6.624
  358LEU     CA 3566   6.425   5.489   6.435
  358LEU     CB 3567   6.336   5.608   6.472
  358LEU     CG 3568   6.217   5.623   6.377
  358LEU    CD1 3569   6.118   5.507   6.391
  358LEU    CD2 3570   6.147   5.757   6.398
  358LEU      C 3571   6.563   5.537   6.386
  358LEU      O 3572   6.583   5.551   6.266
  359GLN      N 3573   6.660   5.549   6.478
  359GLN      H 3574   6.638   5.556   6.576
  359GLN     CA 3575   6.802   5.577   6.446
  359GLN     CB 3576   6.876   5.615   6.576
  359GLN     CG 3577   7.018   5.667   6.556
  359GLN     CD 3578   7.026   5.788   6.463
  359GLN    OE1 3579   6.980   5.898   6.491
  359GLN    NE2 3580   7.084   5.768   6.347
  359GLN   HE21 3581   7.123   5.677   6.319
  359GLN   HE22 3582   7.096   5.844   6.286
  359GLN      C 3583   6.871   5.462   6.369
  359GLN      O 3584   6.908   5.481   6.254
  360MET      N 3585   6.860   5.340   6.422
  360MET      H 3586   6.824   5.327   6.516
  360MET     CA 3587   6.906   5.216   6.355
  360MET     CB 3588   6.864   5.098   6.444
  360MET     CG 3589   6.892   4.960   6.385
  360MET     SD 3590   6.787   4.831   6.463
  360MET     CE 3591   6.825   4.698   6.352
  360MET      C 3592   6.842   5.202   6.214
  360MET      O 3593   6.906   5.159   6.118
  361LEU      N 3594   6.713   5.234   6.208
  361LEU      H 3595   6.659   5.246   6.293
  361LEU     CA 3596   6.637   5.242   6.082
  361LEU     CB 3597   6.487   5.242   6.115
  361LEU     CG 3598   6.433   5.106   6.160
  361LEU    CD1 3599   6.285   5.122   6.197
  361LEU    CD2 3600   6.449   4.999   6.051
  361LEU      C 3601   6.678   5.356   5.987
  361LEU      O 3602   6.688   5.332   5.868
  362LEU      N 3603   6.716   5.474   6.038
  362LEU      H 3604   6.692   5.500   6.132
  362LEU     CA 3605   6.781   5.581   5.957
  362LEU     CB 3606   6.823   5.704   6.040
  362LEU     CG 3607   6.711   5.795   6.089
  362LEU    CD1 3608   6.768   5.903   6.181
  362LEU    CD2 3609   6.640   5.862   5.970
  362LEU      C 3610   6.909   5.531   5.887
  362LEU      O 3611   6.918   5.542   5.764
  363GLU      N 3612   6.995   5.463   5.964
  363GLU      H 3613   6.990   5.469   6.063
  363GLU     CA 3614   7.117   5.396   5.913
  363GLU     CB 3615   7.190   5.326   6.029
  363GLU     CG 3616   7.292   5.414   6.102
  363GLU     CD 3617   7.232   5.529   6.182
  363GLU    OE1 3618   7.231   5.642   6.129
  363GLU    OE2 3619   7.195   5.507   6.299
  363GLU      C 3620   7.096   5.294   5.799
  363GLU      O 3621   7.187   5.267   5.722
  364ILE      N 3622   6.977   5.233   5.796
  364ILE      H 3623   6.920   5.229   5.878
  364ILE     CA 3624   6.928   5.154   5.681
  364ILE     CB 3625   6.829   5.047   5.733
  364ILE    CG1 3626   6.901   4.950   5.826
  364ILE    CG2 3627   6.760   4.972   5.618
  364ILE     CD 3628   6.805   4.861   5.905
  364ILE      C 3629   6.867   5.245   5.571
  364ILE      O 3630   6.928   5.264   5.465
  365PHE      N 3631   6.763   5.322   5.606
  365PHE      H 3632   6.733   5.326   5.703
  365PHE     CA 3633   6.681   5.400   5.511
  365PHE     CB 3634   6.570   5.481   5.578
  365PHE     CG 3635   6.467   5.396   5.651
  365PHE    CD1 3636   6.435   5.267   5.610
  365PHE    HD1 3637   6.452   5.236   5.507
  365PHE    CD2 3638   6.419   5.446   5.771
  365PHE    HD2 3639   6.446   5.546   5.804
  365PHE    CE1 3640   6.361   5.186   5.694
  365PHE    HE1 3641   6.332   5.088   5.660
  365PHE    CE2 3642   6.341   5.365   5.852
  365PHE    HE2 3643   6.301   5.404   5.946
  365PHE     CZ 3644   6.313   5.235   5.814
  365PHE     HZ 3645   6.250   5.171   5.875
  365PHE      C 3646   6.751   5.502   5.424
  365PHE      O 3647   6.713   5.524   5.308
  366VAL      N 3648   6.850   5.567   5.481
  366VAL      H 3649   6.877   5.550   5.577
  366VAL     CA 3650   6.923   5.673   5.410
  366VAL     CB 3651   7.022   5.732   5.510
  366VAL    CG1 3652   7.141   5.643   5.546
  366VAL    CG2 3653   7.066   5.865   5.457
  366VAL      C 3654   6.984   5.628   5.274
  366VAL      O 3655   6.965   5.693   5.171
  367TRP      N 3656   7.016   5.499   5.273
  367TRP      H 3657   7.009   5.442   5.354
  367TRP     CA 3658   7.078   5.432   5.158
  367TRP     CB 3659   7.160   5.315   5.212
  367TRP     CG 3660   7.264   5.371   5.308
  367TRP    CD1 3661   7.255   5.366   5.440
  367TRP    HD1 3662   7.166   5.337   5.497
  367TRP    CD2 3663   7.394   5.410   5.280
  367TRP    NE1 3664   7.373   5.392   5.497
  367TRP    HE1 3665   7.391   5.388   5.595
  367TRP    CE2 3666   7.462   5.414   5.400
  367TRP    CE3 3667   7.463   5.422   5.161
  367TRP    HE3 3668   7.408   5.422   5.066
  367TRP    CZ2 3669   7.601   5.414   5.398
  367TRP    HZ2 3670   7.658   5.396   5.490
  367TRP    CZ3 3671   7.601   5.425   5.160
  367TRP    HZ3 3672   7.654   5.432   5.064
  367TRP    CH2 3673   7.670   5.414   5.278
  367TRP    HH2 3674   7.773   5.380   5.274
  367TRP      C 3675   6.992   5.406   5.036
  367TRP      O 3676   7.035   5.438   4.924
  368ILE      N 3677   6.862   5.394   5.061
  368ILE      H 3678   6.830   5.382   5.155
  368ILE     CA 3679   6.757   5.391   4.957
  368ILE     CB 3680   6.625   5.375   5.032
  368ILE    CG1 3681   6.620   5.238   5.099
  368ILE    CG2 3682   6.502   5.403   4.946
  368ILE     CD 3683   6.519   5.237   5.214
  368ILE      C 3684   6.759   5.520   4.870
  368ILE      O 3685   6.772   5.517   4.747
  369GLY      N 3686   6.773   5.631   4.941
  369GLY      H 3687   6.788   5.627   5.040
  369GLY     CA 3688   6.779   5.765   4.882
  369GLY      C 3689   6.910   5.795   4.811
  369GLY      O 3690   6.917   5.834   4.694
  370TYR      N 3691   7.015   5.753   4.878
  370TYR      H 3692   7.007   5.727   4.974
  370TYR     CA 3693   7.150   5.757   4.825
  370TYR     CB 3694   7.235   5.700   4.938
  370TYR     CG 3695   7.255   5.773   5.070
  370TYR    CD1 3696   7.254   5.909   5.094
  370TYR    HD1 3697   7.243   5.979   5.011
  370TYR    CD2 3698   7.306   5.694   5.170
  370TYR    HD2 3699   7.295   5.590   5.156
  370TYR    CE1 3700   7.298   5.957   5.217
  370TYR    HE1 3701   7.285   6.063   5.240
  370TYR    CE2 3702   7.360   5.740   5.289
  370TYR    HE2 3703   7.417   5.673   5.353
  370TYR     CZ 3704   7.355   5.875   5.314
  370TYR     OH 3705   7.402   5.923   5.432
  370TYR     HH 3706   7.405   6.026   5.428
  370TYR      C 3707   7.168   5.679   4.690
  370TYR      O 3708   7.232   5.729   4.598
  371VAL      N 3709   7.102   5.563   4.674
  371VAL      H 3710   7.068   5.511   4.754
  371VAL     CA 3711   7.093   5.496   4.542
  371VAL     CB 3712   7.063   5.344   4.543
  371VAL    CG1 3713   6.969   5.305   4.655
  371VAL    CG2 3714   7.020   5.281   4.411
  371VAL      C 3715   7.004   5.566   4.440
  371VAL      O 3716   7.049   5.584   4.327
  372SER      N 3717   6.886   5.608   4.485
  372SER      H 3718   6.853   5.581   4.576
  372SER     CA 3719   6.794   5.694   4.407
  372SER     CB 3720   6.702   5.770   4.502
  372SER     OG 3721   6.656   5.893   4.448
  372SER     HG 3722   6.554   5.898   4.445
  372SER      C 3723   6.871   5.798   4.326
  372SER      O 3724   6.886   5.780   4.205
  373SER      N 3725   6.947   5.867   4.410
  373SER      H 3726   6.929   5.861   4.509
  373SER     CA 3727   7.039   5.974   4.373
  373SER     CB 3728   7.122   6.007   4.495
  373SER     OG 3729   7.140   6.147   4.498
  373SER     HG 3730   7.197   6.169   4.413
  373SER      C 3731   7.127   5.932   4.256
  373SER      O 3732   7.088   5.947   4.141
  374GLY      N 3733   7.214   5.840   4.290
  374GLY      H 3734   7.214   5.795   4.380
  374GLY     CA 3735   7.319   5.801   4.198
  374GLY      C 3736   7.279   5.723   4.073
  374GLY      O 3737   7.343   5.742   3.969
  375VAL      N 3738   7.190   5.627   4.087
  375VAL      H 3739   7.148   5.603   4.176
  375VAL     CA 3740   7.146   5.550   3.969
  375VAL     CB 3741   7.071   5.420   3.999
  375VAL    CG1 3742   7.155   5.326   4.083
  375VAL    CG2 3743   6.935   5.445   4.064
  375VAL      C 3744   7.066   5.636   3.870
  375VAL      O 3745   7.068   5.606   3.751
  376ASN      N 3746   7.002   5.744   3.914
  376ASN      H 3747   7.011   5.781   4.007
  376ASN     CA 3748   6.918   5.821   3.820
  376ASN     CB 3749   6.820   5.914   3.886
  376ASN     CG 3750   6.689   5.884   3.817
  376ASN    OD1 3751   6.651   5.939   3.715
  376ASN    ND2 3752   6.624   5.781   3.864
  376ASN   HD21 3753   6.661   5.726   3.938
  376ASN   HD22 3754   6.530   5.773   3.830
  376ASN      C 3755   6.978   5.892   3.698
  376ASN      O 3756   6.915   5.887   3.592
  377PRO      N 3757   7.102   5.939   3.706
  377PRO     CA 3758   7.175   5.983   3.586
  377PRO     CB 3759   7.315   6.012   3.638
  377PRO     CG 3760   7.285   6.066   3.777
  377PRO     CD 3761   7.172   5.980   3.828
  377PRO      C 3762   7.180   5.872   3.482
  377PRO      O 3763   7.136   5.895   3.370
  378LEU      N 3764   7.216   5.753   3.528
  378LEU      H 3765   7.255   5.742   3.619
  378LEU     CA 3766   7.208   5.628   3.450
  378LEU     CB 3767   7.257   5.515   3.540
  378LEU     CG 3768   7.275   5.375   3.480
  378LEU    CD1 3769   7.378   5.375   3.366
  378LEU    CD2 3770   7.320   5.283   3.592
  378LEU      C 3771   7.063   5.605   3.403
  378LEU      O 3772   7.039   5.631   3.285
  379VAL      N 3773   6.968   5.598   3.496
  379VAL      H 3774   6.991   5.604   3.594
  379VAL     CA 3775   6.826   5.567   3.464
  379VAL     CB 3776   6.731   5.553   3.584
  379VAL    CG1 3777   6.612   5.466   3.544
  379VAL    CG2 3778   6.791   5.490   3.708
  379VAL      C 3779   6.764   5.661   3.359
  379VAL      O 3780   6.699   5.613   3.267
  380TYR      N 3781   6.795   5.790   3.361
  380TYR      H 3782   6.835   5.833   3.443
  380TYR     CA 3783   6.754   5.883   3.253
  380TYR     CB 3784   6.785   6.026   3.296
  380TYR     CG 3785   6.748   6.129   3.188
  380TYR    CD1 3786   6.616   6.162   3.161
  380TYR    HD1 3787   6.537   6.126   3.226
  380TYR    CD2 3788   6.849   6.184   3.111
  380TYR    HD2 3789   6.952   6.161   3.135
  380TYR    CE1 3790   6.587   6.249   3.057
  380TYR    HE1 3791   6.483   6.265   3.029
  380TYR    CE2 3792   6.820   6.270   3.006
  380TYR    HE2 3793   6.898   6.295   2.935
  380TYR     CZ 3794   6.688   6.307   2.982
  380TYR     OH 3795   6.663   6.416   2.907
  380TYR     HH 3796   6.751   6.448   2.871
  380TYR      C 3797   6.816   5.853   3.116
  380TYR      O 3798   6.751   5.824   3.015
  381THR      N 3799   6.947   5.852   3.120
  381THR      H 3800   6.995   5.838   3.207
  381THR     CA 3801   7.033   5.847   3.000
  381THR     CB 3802   7.174   5.882   3.039
  381THR    OG1 3803   7.215   5.799   3.147
  381THR    HG1 3804   7.189   5.840   3.237
  381THR    CG2 3805   7.188   6.028   3.077
  381THR      C 3806   7.036   5.713   2.926
  381THR      O 3807   7.063   5.711   2.806
  382LEU      N 3808   6.991   5.608   2.994
  382LEU      H 3809   6.995   5.607   3.095
  382LEU     CA 3810   6.956   5.479   2.931
  382LEU     CB 3811   6.881   5.385   3.025
  382LEU     CG 3812   6.930   5.362   3.167
  382LEU    CD1 3813   6.851   5.250   3.234
  382LEU    CD2 3814   7.081   5.342   3.175
  382LEU      C 3815   6.855   5.496   2.816
  382LEU      O 3816   6.831   5.404   2.737
  383PHE      N 3817   6.780   5.605   2.822
  383PHE      H 3818   6.777   5.661   2.905
  383PHE     CA 3819   6.669   5.626   2.729
  383PHE     CB 3820   6.540   5.627   2.812
  383PHE     CG 3821   6.529   5.504   2.904
  383PHE    CD1 3822   6.516   5.524   3.040
  383PHE    HD1 3823   6.515   5.625   3.080
  383PHE    CD2 3824   6.555   5.376   2.856
  383PHE    HD2 3825   6.559   5.356   2.749
  383PHE    CE1 3826   6.525   5.416   3.128
  383PHE    HE1 3827   6.524   5.435   3.235
  383PHE    CE2 3828   6.570   5.270   2.944
  383PHE    HE2 3829   6.601   5.173   2.907
  383PHE     CZ 3830   6.552   5.289   3.080
  383PHE     HZ 3831   6.559   5.204   3.149
  383PHE      C 3832   6.683   5.740   2.628
  383PHE      O 3833   6.630   5.729   2.516
  384ASN      N 3834   6.771   5.836   2.655
  384ASN      H 3835   6.815   5.843   2.744
  384ASN     CA 3836   6.827   5.920   2.546
  384ASN     CB 3837   6.925   6.025   2.602
  384ASN     CG 3838   7.006   6.096   2.492
  384ASN    OD1 3839   7.102   6.046   2.438
  384ASN    ND2 3840   6.961   6.209   2.446
  384ASN   HD21 3841   6.879   6.252   2.481
  384ASN   HD22 3842   7.012   6.248   2.366
  384ASN      C 3843   6.900   5.826   2.450
  384ASN      O 3844   6.947   5.719   2.490
  385LYS      N 3845   6.902   5.864   2.321
  385LYS      H 3846   6.881   5.958   2.294
  385LYS     CA 3847   6.963   5.780   2.218
  385LYS     CB 3848   6.924   5.817   2.076
  385LYS     CG 3849   6.924   5.686   1.997
  385LYS     CD 3850   6.890   5.696   1.847
  385LYS     CE 3851   6.996   5.775   1.772
  385LYS     NZ 3852   7.134   5.729   1.789
  385LYS    HZ1 3853   7.200   5.802   1.766
  385LYS    HZ2 3854   7.153   5.701   1.884
  385LYS    HZ3 3855   7.154   5.651   1.730
  385LYS      C 3856   7.115   5.764   2.240
  385LYS      O 3857   7.156   5.680   2.320
  386THR      N 3858   7.188   5.867   2.200
  386THR      H 3859   7.151   5.949   2.155
  386THR     CA 3860   7.334   5.862   2.201
  386THR     CB 3861   7.398   5.975   2.119
  386THR    OG1 3862   7.320   5.996   2.001
  386THR    HG1 3863   7.362   5.937   1.927
  386THR    CG2 3864   7.540   5.935   2.078
  386THR      C 3865   7.399   5.850   2.339
  386THR      O 3866   7.508   5.795   2.346
  387PHE      N 3867   7.329   5.882   2.447
  387PHE      H 3868   7.240   5.930   2.440
  387PHE     CA 3869   7.380   5.865   2.585
  387PHE     CB 3870   7.276   5.913   2.684
  387PHE     CG 3871   7.327   6.036   2.755
  387PHE    CD1 3872   7.447   6.036   2.826
  387PHE    HD1 3873   7.506   5.945   2.833
  387PHE    CD2 3874   7.249   6.149   2.747
  387PHE    HD2 3875   7.158   6.149   2.688
  387PHE    CE1 3876   7.490   6.152   2.886
  387PHE    HE1 3877   7.580   6.151   2.948
  387PHE    CE2 3878   7.293   6.263   2.807
  387PHE    HE2 3879   7.224   6.346   2.815
  387PHE     CZ 3880   7.413   6.267   2.875
  387PHE     HZ 3881   7.449   6.363   2.911
  387PHE      C 3882   7.422   5.725   2.622
  387PHE      O 3883   7.540   5.692   2.636
  388ARG      N 3884   7.319   5.643   2.625
  388ARG      H 3885   7.227   5.680   2.642
  388ARG     CA 3886   7.327   5.498   2.625
  388ARG     CB 3887   7.181   5.464   2.609
  388ARG     CG 3888   7.152   5.325   2.557
  388ARG     CD 3889   7.006   5.328   2.517
  388ARG     NE 3890   6.985   5.420   2.405
  388ARG     HE 3891   7.068   5.458   2.362
  388ARG     CZ 3892   6.866   5.459   2.361
  388ARG    NH1 3893   6.754   5.439   2.432
  388ARG   HH11 3894   6.761   5.398   2.523
  388ARG   HH12 3895   6.667   5.472   2.398
  388ARG    NH2 3896   6.855   5.479   2.230
  388ARG   HH21 3897   6.938   5.465   2.174
  388ARG   HH22 3898   6.771   5.511   2.188
  388ARG      C 3899   7.417   5.446   2.511
  388ARG      O 3900   7.515   5.379   2.543
  389ASP      N 3901   7.401   5.497   2.389
  389ASP      H 3902   7.316   5.542   2.360
  389ASP     CA 3903   7.483   5.450   2.275
  389ASP     CB 3904   7.430   5.508   2.142
  389ASP     CG 3905   7.277   5.501   2.122
  389ASP    OD1 3906   7.206   5.431   2.196
  389ASP    OD2 3907   7.227   5.575   2.034
  389ASP      C 3908   7.634   5.473   2.296
  389ASP      O 3909   7.716   5.381   2.284
  390ALA      N 3910   7.665   5.587   2.356
  390ALA      H 3911   7.596   5.661   2.365
  390ALA     CA 3912   7.797   5.623   2.409
  390ALA     CB 3913   7.799   5.773   2.434
  390ALA      C 3914   7.839   5.551   2.538
  390ALA      O 3915   7.953   5.510   2.549
  391PHE      N 3916   7.751   5.529   2.635
  391PHE      H 3917   7.668   5.586   2.645
  391PHE     CA 3918   7.785   5.439   2.747
  391PHE     CB 3919   7.672   5.412   2.845
  391PHE     CG 3920   7.607   5.533   2.907
  391PHE    CD1 3921   7.670   5.656   2.914
  391PHE    HD1 3922   7.777   5.667   2.898
  391PHE    CD2 3923   7.481   5.512   2.960
  391PHE    HD2 3924   7.426   5.423   2.935
  391PHE    CE1 3925   7.602   5.759   2.973
  391PHE    HE1 3926   7.645   5.859   2.975
  391PHE    CE2 3927   7.418   5.615   3.026
  391PHE    HE2 3928   7.324   5.597   3.079
  391PHE     CZ 3929   7.479   5.738   3.030
  391PHE     HZ 3930   7.436   5.820   3.085
  391PHE      C 3931   7.819   5.299   2.701
  391PHE      O 3932   7.916   5.241   2.748
  392GLY      N 3933   7.740   5.251   2.605
  392GLY      H 3934   7.656   5.300   2.578
  392GLY     CA 3935   7.764   5.122   2.539
  392GLY      C 3936   7.904   5.114   2.483
  392GLY      O 3937   7.984   5.030   2.525
  393ARG      N 3938   7.937   5.226   2.419
  393ARG      H 3939   7.868   5.290   2.385
  393ARG     CA 3940   8.075   5.259   2.387
  393ARG     CB 3941   8.085   5.390   2.309
  393ARG     CG 3942   8.037   5.368   2.167
  393ARG     CD 3943   8.084   5.481   2.075
  393ARG     NE 3944   7.991   5.595   2.065
  393ARG     HE 3945   8.035   5.683   2.088
  393ARG     CZ 3946   7.863   5.594   2.023
  393ARG    NH1 3947   7.796   5.481   2.001
  393ARG   HH11 3948   7.838   5.394   2.026
  393ARG   HH12 3949   7.709   5.481   1.951
  393ARG    NH2 3950   7.810   5.706   1.973
  393ARG   HH21 3951   7.868   5.788   1.968
  393ARG   HH22 3952   7.716   5.710   1.940
  393ARG      C 3953   8.168   5.258   2.510
  393ARG      O 3954   8.241   5.161   2.523
  394TYR      N 3955   8.148   5.339   2.613
  394TYR      H 3956   8.076   5.410   2.609
  394TYR     CA 3957   8.244   5.349   2.727
  394TYR     CB 3958   8.243   5.486   2.792
  394TYR     CG 3959   8.242   5.599   2.689
  394TYR    CD1 3960   8.305   5.590   2.565
  394TYR    HD1 3961   8.387   5.519   2.549
  394TYR    CD2 3962   8.136   5.686   2.707
  394TYR    HD2 3963   8.083   5.690   2.801
  394TYR    CE1 3964   8.259   5.662   2.457
  394TYR    HE1 3965   8.315   5.661   2.362
  394TYR    CE2 3966   8.090   5.756   2.597
  394TYR    HE2 3967   8.004   5.821   2.611
  394TYR     CZ 3968   8.149   5.744   2.473
  394TYR     OH 3969   8.105   5.827   2.376
  394TYR     HH 3970   8.154   5.814   2.287
  394TYR      C 3971   8.253   5.242   2.835
  394TYR      O 3972   8.362   5.218   2.888
  395ILE      N 3973   8.144   5.173   2.863
  395ILE      H 3974   8.053   5.199   2.826
  395ILE     CA 3975   8.151   5.050   2.944
  395ILE     CB 3976   8.026   5.019   3.025
  395ILE    CG1 3977   7.894   5.022   2.949
  395ILE    CG2 3978   8.033   5.110   3.147
  395ILE     CD 3979   7.773   5.017   3.042
  395ILE      C 3980   8.209   4.928   2.872
  395ILE      O 3981   8.230   4.821   2.927
  396THR      N 3982   8.231   4.951   2.743
  396THR      H 3983   8.178   5.019   2.691
  396THR     CA 3984   8.323   4.871   2.659
  396THR     CB 3985   8.244   4.790   2.556
  396THR    OG1 3986   8.185   4.872   2.453
  396THR    HG1 3987   8.106   4.926   2.487
  396THR    CG2 3988   8.135   4.708   2.624
  396THR      C 3989   8.424   4.966   2.592
  396THR      O 3990   8.451   4.951   2.473
  397CYS      N 3991   8.472   5.069   2.664
  397CYS      H 3992   8.445   5.078   2.760
  397CYS     CA 3993   8.558   5.183   2.622
  397CYS     CB 3994   8.694   5.190   2.691
  397CYS     SG 3995   8.694   5.209   2.873
  397CYS     HG 3996   8.816   5.158   2.891
  397CYS      C 3997   8.579   5.215   2.472
  397CYS      O 3998   8.691   5.244   2.431
  398ASN      N 3999   8.471   5.212   2.395
  398ASN      H 4000   8.385   5.172   2.431
  398ASN     CA 4001   8.468   5.252   2.253
  398ASN     CB 4002   8.346   5.209   2.171
  398ASN     CG 4003   8.319   5.064   2.128
  398ASN    OD1 4004   8.267   5.043   2.018
  398ASN    ND2 4005   8.345   4.963   2.205
  398ASN   HD21 4006   8.372   4.968   2.301
  398ASN   HD22 4007   8.351   4.874   2.157
  398ASN      C 4008   8.490   5.402   2.235
  398ASN      O 4009   8.399   5.484   2.235
  399TYR      N 4010   8.615   5.433   2.266
  399TYR      H 4011   8.668   5.365   2.317
  399TYR     CA 4012   8.669   5.569   2.266
  399TYR     CB 4013   8.792   5.569   2.359
  399TYR     CG 4014   8.762   5.547   2.510
  399TYR    CD1 4015   8.639   5.577   2.567
  399TYR    HD1 4016   8.565   5.635   2.512
  399TYR    CD2 4017   8.866   5.506   2.590
  399TYR    HD2 4018   8.964   5.487   2.547
  399TYR    CE1 4019   8.619   5.563   2.704
  399TYR    HE1 4020   8.526   5.597   2.748
  399TYR    CE2 4021   8.847   5.494   2.727
  399TYR    HE2 4022   8.928   5.457   2.789
  399TYR     CZ 4023   8.724   5.521   2.784
  399TYR     OH 4024   8.700   5.488   2.913
  399TYR     HH 4025   8.686   5.388   2.915
  399TYR      C 4026   8.696   5.632   2.128
  399TYR      O 4027   8.807   5.678   2.101
  400ARG      N 4028   8.604   5.602   2.036
  400ARG      H 4029   8.524   5.546   2.058
  400ARG     CA 4030   8.585   5.656   1.900
  400ARG     CB 4031   8.700   5.652   1.799
  400ARG     CG 4032   8.730   5.515   1.736
  400ARG     CD 4033   8.877   5.479   1.754
  400ARG     NE 4034   8.921   5.487   1.895
  400ARG     HE 4035   8.978   5.567   1.917
  400ARG     CZ 4036   8.871   5.417   1.999
  400ARG    NH1 4037   8.760   5.344   1.993
  400ARG   HH11 4038   8.703   5.346   1.911
  400ARG   HH12 4039   8.736   5.281   2.069
  400ARG    NH2 4040   8.936   5.419   2.115
  400ARG   HH21 4041   9.019   5.475   2.125
  400ARG   HH22 4042   8.903   5.362   2.190
  400ARG      C 4043   8.458   5.593   1.843
  400ARG     O1 4044   8.410   5.497   1.909
  400ARG     O2 4045   8.408   5.640   1.738
11078CP6     O1 4046   7.100   6.151   5.943
11078CP6    C16 4047   7.166   6.118   5.841
11078CP6    C14 4048   7.165   6.214   5.718
11078CP6    H21 4049   7.271   6.236   5.695
11078CP6    C13 4050   7.107   6.144   5.593
11078CP6     H7 4051   7.012   6.092   5.618
11078CP6     H6 4052   7.183   6.069   5.561
11078CP6     N2 4053   7.085   6.235   5.474
11078CP6    H15 4054   7.189   6.271   5.451
11078CP6    C11 4055   7.004   6.358   5.503
11078CP6    H19 4056   6.897   6.328   5.500
11078CP6     C9 4057   7.029   6.411   5.644
11078CP6    C10 4058   7.096   6.345   5.740
11078CP6     H5 4059   7.111   6.394   5.837
11078CP6     C6 4060   6.949   6.531   5.671
11078CP6     C2 4061   6.882   6.559   5.788
11078CP6    H20 4062   6.892   6.492   5.875
11078CP6     C5 4063   6.796   6.669   5.794
11078CP6     H3 4064   6.727   6.673   5.878
11078CP6     C4 4065   6.778   6.759   5.690
11078CP6     H2 4066   6.730   6.855   5.709
11078CP6     C1 4067   6.843   6.733   5.569
11078CP6     C3 4068   6.925   6.618   5.565
11078CP6     C7 4069   6.965   6.596   5.429
11078CP6    C15 4070   7.022   6.466   5.390
11078CP6     H9 4071   6.969   6.429   5.298
11078CP6     H8 4072   7.132   6.470   5.365
11078CP6     C8 4073   6.915   6.703   5.355
11078CP6     H4 4074   6.935   6.726   5.250
11078CP6     N1 4075   6.840   6.784   5.440
11078CP6     H1 4076   6.782   6.859   5.409
11078CP6    C12 4077   7.032   6.158   5.359
11078CP6    H18 4078   7.011   6.225   5.272
11078CP6    H17 4079   7.109   6.084   5.326
11078CP6    H16 4080   6.937   6.105   5.388
11078CP6     N3 4081   7.264   6.020   5.850
11078CP6    C19 4082   7.240   5.901   5.935
11078CP6    H23 4083   7.341   5.858   5.962
11078CP6    H22 4084   7.191   5.930   6.033
11078CP6    C20 4085   7.156   5.794   5.867
11078CP6    H14 4086   7.062   5.837   5.822
11078CP6    H13 4087   7.215   5.744   5.787
11078CP6    H12 4088   7.126   5.715   5.940
11078CP6    C17 4089   7.378   6.013   5.760
11078CP6    H11 4090   7.426   5.910   5.770
11078CP6    H10 4091   7.349   6.021   5.653
11078CP6    C18 4092   7.486   6.115   5.790
11078CP6    H26 4093   7.544   6.087   5.881
11078CP6    H25 4094   7.444   6.218   5.807
11078CP6    H24 4095   7.557   6.123   5.704
 1108POPC   CN1 4096   1.124   4.871   1.551
 1108POPC   CN2 4097   1.044   4.669   1.457
 1108POPC   CN3 4098   1.245   4.668   1.581
 1108POPC   NTM 4099   1.166   4.746   1.485
 1108POPC    CA 4100   1.240   4.770   1.358
 1108POPC    CB 4101   1.381   4.834   1.360
 1108POPC    OA 4102   1.380   4.962   1.421
 1108POPC     P 4103   1.521   5.031   1.433
 1108POPC    OB 4104   1.614   4.965   1.339
 1108POPC    OC 4105   1.494   5.174   1.435
 1108POPC    OD 4106   1.557   4.985   1.579
 1108POPC    CC 4107   1.470   5.047   1.674
 1108POPC    CD 4108   1.492   4.997   1.817
 1108POPC    OE 4109   1.377   5.023   1.903
 1108POPC   C1A 4110   1.278   4.933   1.903
 1108POPC    OF 4111   1.278   4.842   1.821
 1108POPC   C1B 4112   1.159   4.965   1.987
 1108POPC   C1C 4113   1.182   5.050   2.112
 1108POPC   C1D 4114   1.046   5.073   2.178
 1108POPC   C1E 4115   1.055   5.137   2.316
 1108POPC   C1F 4116   0.915   5.144   2.378
 1108POPC   C1G 4117   0.914   5.211   2.516
 1108POPC   C1H 4118   0.986   5.128   2.622
 1108POPC   C1I 4119   0.969   5.194   2.760
 1108POPC   C1J 4120   0.960   5.124   2.872
 1108POPC   C1K 4121   0.962   4.971   2.870
 1108POPC   C1L 4122   0.820   4.917   2.888
 1108POPC   C1M 4123   0.801   4.780   2.823
 1108POPC   C1N 4124   0.792   4.785   2.670
 1108POPC   C1O 4125   0.922   4.755   2.596
 1108POPC   C1P 4126   0.894   4.724   2.449
 1108POPC   C1Q 4127   1.014   4.661   2.378
 1108POPC   C1R 4128   1.132   4.758   2.368
 1108POPC    CE 4129   1.628   5.055   1.859
 1108POPC    OG 4130   1.701   4.984   1.960
 1108POPC   C2A 4131   1.822   5.031   1.987
 1108POPC    OH 4132   1.882   5.102   1.907
 1108POPC   C2B 4133   1.886   4.957   2.098
 1108POPC   C2C 4134   1.876   5.030   2.232
 1108POPC   C2D 4135   1.952   4.947   2.334
 1108POPC   C2E 4136   1.953   5.010   2.473
 1108POPC   C2F 4137   2.032   4.917   2.565
 1108POPC   C2G 4138   2.043   4.971   2.707
 1108POPC   C2H 4139   2.109   4.865   2.796
 1108POPC   C2I 4140   2.075   4.887   2.943
 1108POPC   C2J 4141   1.924   4.876   2.964
 1108POPC   C2K 4142   1.884   4.904   3.109
 1108POPC   C2L 4143   1.732   4.905   3.126
 1108POPC   C2M 4144   1.669   4.769   3.094
 1108POPC   C2N 4145   1.518   4.774   3.116
 1108POPC   C2O 4146   1.452   4.642   3.076
 1108POPC   C2P 4147   1.299   4.654   3.083
 1109POPC   CN1 4148   1.664   1.576   1.405
 1109POPC   CN2 4149   1.816   1.463   1.267
 1109POPC   CN3 4150   1.816   1.702   1.275
 1109POPC   NTM 4151   1.731   1.582   1.275
 1109POPC    CA 4152   1.627   1.577   1.168
 1109POPC    CB 4153   1.543   1.703   1.134
 1109POPC    OA 4154   1.489   1.769   1.248
 1109POPC     P 4155   1.449   1.917   1.215
 1109POPC    OB 4156   1.571   1.967   1.149
 1109POPC    OC 4157   1.321   1.896   1.148
 1109POPC    OD 4158   1.443   1.958   1.367
 1109POPC    CC 4159   1.574   1.980   1.420
 1109POPC    CD 4160   1.590   1.974   1.573
 1109POPC    OE 4161   1.593   1.843   1.636
 1109POPC   C1A 4162   1.714   1.791   1.655
 1109POPC    OF 4163   1.801   1.817   1.573
 1109POPC   C1B 4164   1.716   1.682   1.755
 1109POPC   C1C 4165   1.737   1.735   1.896
 1109POPC   C1D 4166   1.749   1.620   1.995
 1109POPC   C1E 4167   1.786   1.670   2.134
 1109POPC   C1F 4168   1.812   1.551   2.226
 1109POPC   C1G 4169   1.853   1.595   2.366
 1109POPC   C1H 4170   1.873   1.471   2.454
 1109POPC   C1I 4171   1.935   1.506   2.590
 1109POPC   C1J 4172   1.885   1.450   2.700
 1109POPC   C1K 4173   1.765   1.357   2.690
 1109POPC   C1L 4174   1.669   1.366   2.810
 1109POPC   C1M 4175   1.597   1.500   2.832
 1109POPC   C1N 4176   1.465   1.521   2.756
 1109POPC   C1O 4177   1.484   1.541   2.606
 1109POPC   C1P 4178   1.349   1.554   2.535
 1109POPC   C1Q 4179   1.359   1.531   2.384
 1109POPC   C1R 4180   1.457   1.625   2.314
 1109POPC    CE 4181   1.489   2.070   1.633
 1109POPC    OG 4182   1.536   2.205   1.628
 1109POPC   C2A 4183   1.547   2.267   1.745
 1109POPC    OH 4184   1.513   2.211   1.850
 1109POPC   C2B 4185   1.602   2.404   1.729
 1109POPC   C2C 4186   1.584   2.492   1.853
 1109POPC   C2D 4187   1.708   2.501   1.943
 1109POPC   C2E 4188   1.750   2.366   2.002
 1109POPC   C2F 4189   1.857   2.383   2.110
 1109POPC   C2G 4190   1.915   2.250   2.158
 1109POPC   C2H 4191   1.815   2.157   2.229
 1109POPC   C2I 4192   1.764   2.217   2.360
 1109POPC   C2J 4193   1.695   2.113   2.449
 1109POPC   C2K 4194   1.797   2.013   2.504
 1109POPC   C2L 4195   1.742   1.937   2.624
 1109POPC   C2M 4196   1.857   1.874   2.704
 1109POPC   C2N 4197   1.806   1.807   2.831
 1109POPC   C2O 4198   1.921   1.743   2.907
 1109POPC   C2P 4199   1.871   1.656   3.023
 1110POPC   CN1 4200   0.934   2.547   1.263
 1110POPC   CN2 4201   0.894   2.341   1.147
 1110POPC   CN3 4202   0.708   2.474   1.217
 1110POPC   NTM 4203   0.844   2.432   1.252
 1110POPC    CA 4204   0.835   2.362   1.383
 1110POPC    CB 4205   0.956   2.278   1.430
 1110POPC    OA 4206   1.078   2.351   1.442
 1110POPC     P 4207   1.204   2.258   1.426
 1110POPC    OB 4208   1.183   2.193   1.296
 1110POPC    OC 4209   1.318   2.346   1.451
 1110POPC    OD 4210   1.183   2.156   1.543
 1110POPC    CC 4211   1.199   2.222   1.668
 1110POPC    CD 4212   1.103   2.171   1.777
 1110POPC    OE 4213   1.019   2.274   1.837
 1110POPC   C1A 4214   1.071   2.383   1.893
 1110POPC    OF 4215   1.192   2.395   1.910
 1110POPC   C1B 4216   0.966   2.469   1.952
 1110POPC   C1C 4217   0.963   2.456   2.104
 1110POPC   C1D 4218   0.952   2.311   2.153
 1110POPC   C1E 4219   0.958   2.305   2.305
 1110POPC   C1F 4220   0.980   2.162   2.353
 1110POPC   C1G 4221   0.999   2.159   2.504
 1110POPC   C1H 4222   1.123   2.235   2.552
 1110POPC   C1I 4223   1.126   2.244   2.705
 1110POPC   C1J 4224   1.198   2.334   2.772
 1110POPC   C1K 4225   1.291   2.430   2.698
 1110POPC   C1L 4226   1.248   2.576   2.713
 1110POPC   C1M 4227   1.272   2.651   2.582
 1110POPC   C1N 4228   1.166   2.613   2.478
 1110POPC   C1O 4229   1.223   2.584   2.339
 1110POPC   C1P 4230   1.310   2.457   2.334
 1110POPC   C1Q 4231   1.349   2.418   2.192
 1110POPC   C1R 4232   1.417   2.281   2.190
 1110POPC    CE 4233   1.181   2.077   1.871
 1110POPC    OG 4234   1.202   1.946   1.816
 1110POPC   C2A 4235   1.234   1.839   1.891
 1110POPC    OH 4236   1.242   1.732   1.833
 1110POPC   C2B 4237   1.256   1.852   2.038
 1110POPC   C2C 4238   1.127   1.831   2.119
 1110POPC   C2D 4239   1.149   1.803   2.268
 1110POPC   C2E 4240   1.245   1.899   2.340
 1110POPC   C2F 4241   1.244   1.871   2.491
 1110POPC   C2G 4242   1.358   1.945   2.562
 1110POPC   C2H 4243   1.344   1.939   2.715
 1110POPC   C2I 4244   1.445   2.037   2.775
 1110POPC   C2J 4245   1.417   2.079   2.919
 1110POPC   C2K 4246   1.504   2.201   2.948
 1110POPC   C2L 4247   1.471   2.273   3.079
 1110POPC   C2M 4248   1.567   2.392   3.093
 1110POPC   C2N 4249   1.547   2.474   3.220
 1110POPC   C2O 4250   1.420   2.558   3.216
 1110POPC   C2P 4251   1.409   2.647   3.340
 1111POPC   CN1 4252   1.906   4.167   1.263
 1111POPC   CN2 4253   1.681   4.223   1.325
 1111POPC   CN3 4254   1.838   4.157   1.490
 1111POPC   NTM 4255   1.794   4.134   1.352
 1111POPC    CA 4256   1.752   3.992   1.341
 1111POPC    CB 4257   1.699   3.940   1.205
 1111POPC    OA 4258   1.616   3.824   1.216
 1111POPC     P 4259   1.463   3.857   1.224
 1111POPC    OB 4260   1.439   3.984   1.152
 1111POPC    OC 4261   1.380   3.737   1.209
 1111POPC    OD 4262   1.463   3.900   1.375
 1111POPC    CC 4263   1.358   3.842   1.451
 1111POPC    CD 4264   1.382   3.861   1.602
 1111POPC    OE 4265   1.301   3.771   1.683
 1111POPC   C1A 4266   1.169   3.785   1.694
 1111POPC    OF 4267   1.113   3.890   1.664
 1111POPC   C1B 4268   1.104   3.663   1.748
 1111POPC   C1C 4269   1.129   3.650   1.898
 1111POPC   C1D 4270   1.079   3.515   1.948
 1111POPC   C1E 4271   1.082   3.507   2.100
 1111POPC   C1F 4272   1.221   3.511   2.162
 1111POPC   C1G 4273   1.213   3.494   2.314
 1111POPC   C1H 4274   1.348   3.490   2.386
 1111POPC   C1I 4275   1.431   3.366   2.353
 1111POPC   C1J 4276   1.425   3.253   2.424
 1111POPC   C1K 4277   1.334   3.235   2.546
 1111POPC   C1L 4278   1.283   3.091   2.556
 1111POPC   C1M 4279   1.135   3.074   2.522
 1111POPC   C1N 4280   1.096   3.106   2.377
 1111POPC   C1O 4281   1.150   3.004   2.276
 1111POPC   C1P 4282   1.243   3.069   2.173
 1111POPC   C1Q 4283   1.172   3.153   2.067
 1111POPC   C1R 4284   1.088   3.070   1.970
 1111POPC    CE 4285   1.383   4.014   1.625
 1111POPC    OG 4286   1.456   4.065   1.738
 1111POPC   C2A 4287   1.517   4.182   1.718
 1111POPC    OH 4288   1.545   4.220   1.605
 1111POPC   C2B 4289   1.572   4.244   1.840
 1111POPC   C2C 4290   1.471   4.335   1.911
 1111POPC   C2D 4291   1.549   4.439   1.991
 1111POPC   C2E 4292   1.465   4.516   2.092
 1111POPC   C2F 4293   1.551   4.629   2.148
 1111POPC   C2G 4294   1.488   4.708   2.263
 1111POPC   C2H 4295   1.498   4.635   2.397
 1111POPC   C2I 4296   1.463   4.733   2.510
 1111POPC   C2J 4297   1.494   4.677   2.649
 1111POPC   C2K 4298   1.395   4.570   2.697
 1111POPC   C2L 4299   1.472   4.450   2.750
 1111POPC   C2M 4300   1.394   4.368   2.851
 1111POPC   C2N 4301   1.471   4.239   2.880
 1111POPC   C2O 4302   1.408   4.155   2.992
 1111POPC   C2P 4303   1.467   4.014   2.991
 1112POPC   CN1 4304   2.488   0.782   1.352
 1112POPC   CN2 4305   2.406   0.986   1.259
 1112POPC   CN3 4306   2.637   0.926   1.235
 1112POPC   NTM 4307   2.522   0.923   1.326
 1112POPC    CA 4308   2.560   0.993   1.452
 1112POPC    CB 4309   2.454   1.028   1.559
 1112POPC    OA 4310   2.374   0.915   1.592
 1112POPC     P 4311   2.220   0.949   1.605
 1112POPC    OB 4312   2.198   1.061   1.512
 1112POPC    OC 4313   2.165   0.816   1.577
 1112POPC    OD 4314   2.222   0.989   1.757
 1112POPC    CC 4315   2.235   0.873   1.839
 1112POPC    CD 4316   2.247   0.896   1.991
 1112POPC    OE 4317   2.129   0.882   2.074
 1112POPC   C1A 4318   2.079   0.760   2.093
 1112POPC    OF 4319   2.106   0.668   2.015
 1112POPC   C1B 4320   1.989   0.748   2.209
 1112POPC   C1C 4321   1.888   0.635   2.189
 1112POPC   C1D 4322   1.824   0.594   2.321
 1112POPC   C1E 4323   1.699   0.510   2.294
 1112POPC   C1F 4324   1.633   0.465   2.423
 1112POPC   C1G 4325   1.712   0.352   2.489
 1112POPC   C1H 4326   1.646   0.315   2.622
 1112POPC   C1I 4327   1.715   0.193   2.684
 1112POPC   C1J 4328   1.766   0.201   2.807
 1112POPC   C1K 4329   1.757   0.333   2.884
 1112POPC   C1L 4330   1.883   0.358   2.967
 1112POPC   C1M 4331   1.871   0.493   3.036
 1112POPC   C1N 4332   2.008   0.550   3.078
 1112POPC   C1O 4333   2.098   0.579   2.958
 1112POPC   C1P 4334   2.044   0.690   2.867
 1112POPC   C1Q 4335   2.125   0.702   2.738
 1112POPC   C1R 4336   2.106   0.581   2.645
 1112POPC    CE 4337   2.331   1.023   2.015
 1112POPC    OG 4338   2.472   0.999   2.010
 1112POPC   C2A 4339   2.550   1.097   2.054
 1112POPC    OH 4340   2.506   1.210   2.074
 1112POPC   C2B 4341   2.690   1.054   2.067
 1112POPC   C2C 4342   2.751   1.110   2.196
 1112POPC   C2D 4343   2.861   1.019   2.248
 1112POPC   C2E 4344   2.926   1.074   2.375
 1112POPC   C2F 4345   2.830   1.093   2.492
 1112POPC   C2G 4346   2.907   1.132   2.618
 1112POPC   C2H 4347   2.818   1.114   2.741
 1112POPC   C2I 4348   2.903   1.100   2.868
 1112POPC   C2J 4349   2.828   1.018   2.973
 1112POPC   C2K 4350   2.915   0.994   3.097
 1112POPC   C2L 4351   2.855   0.888   3.190
 1112POPC   C2M 4352   2.718   0.928   3.246
 1112POPC   C2N 4353   2.661   0.816   3.334
 1112POPC   C2O 4354   2.521   0.852   3.383
 1112POPC   C2P 4355   2.463   0.741   3.471
 1113POPC   CN1 4356   1.810   2.184   1.187
 1113POPC   CN2 4357   1.927   2.166   0.979
 1113POPC   CN3 4358   1.854   2.379   1.059
 1113POPC   NTM 4359   1.909   2.248   1.099
 1113POPC    CA 4360   2.039   2.271   1.167
 1113POPC    CB 4361   2.108   2.155   1.244
 1113POPC    OA 4362   2.128   2.036   1.167
 1113POPC     P 4363   2.278   2.011   1.124
 1113POPC    OB 4364   2.288   1.885   1.049
 1113POPC    OC 4365   2.322   2.140   1.071
 1113POPC    OD 4366   2.343   1.991   1.265
 1113POPC    CC 4367   2.303   1.867   1.324
 1113POPC    CD 4368   2.344   1.846   1.471
 1113POPC    OE 4369   2.255   1.907   1.569
 1113POPC   C1A 4370   2.137   1.849   1.593
 1113POPC    OF 4371   2.091   1.767   1.515
 1113POPC   C1B 4372   2.070   1.903   1.714
 1113POPC   C1C 4373   2.115   1.825   1.837
 1113POPC   C1D 4374   2.062   1.881   1.970
 1113POPC   C1E 4375   2.123   1.799   2.084
 1113POPC   C1F 4376   2.080   1.843   2.224
 1113POPC   C1G 4377   2.157   1.758   2.326
 1113POPC   C1H 4378   2.124   1.789   2.472
 1113POPC   C1I 4379   2.208   1.696   2.561
 1113POPC   C1J 4380   2.249   1.718   2.686
 1113POPC   C1K 4381   2.219   1.838   2.776
 1113POPC   C1L 4382   2.285   1.971   2.736
 1113POPC   C1M 4383   2.438   1.968   2.724
 1113POPC   C1N 4384   2.483   2.075   2.624
 1113POPC   C1O 4385   2.446   2.034   2.481
 1113POPC   C1P 4386   2.400   2.154   2.398
 1113POPC   C1Q 4387   2.347   2.107   2.262
 1113POPC   C1R 4388   2.250   2.208   2.203
 1113POPC    CE 4389   2.492   1.887   1.479
 1113POPC    OG 4390   2.565   1.843   1.594
 1113POPC   C2A 4391   2.693   1.876   1.600
 1113POPC    OH 4392   2.754   1.914   1.500
 1113POPC   C2B 4393   2.751   1.849   1.733
 1113POPC   C2C 4394   2.744   1.975   1.819
 1113POPC   C2D 4395   2.755   1.941   1.968
 1113POPC   C2E 4396   2.771   2.067   2.053
 1113POPC   C2F 4397   2.912   2.125   2.036
 1113POPC   C2G 4398   2.920   2.270   2.081
 1113POPC   C2H 4399   2.904   2.291   2.232
 1113POPC   C2I 4400   2.910   2.442   2.257
 1113POPC   C2J 4401   2.909   2.484   2.404
 1113POPC   C2K 4402   3.034   2.437   2.480
 1113POPC   C2L 4403   3.058   2.521   2.605
 1113POPC   C2M 4404   2.942   2.515   2.706
 1113POPC   C2N 4405   2.962   2.621   2.814
 1113POPC   C2O 4406   2.844   2.620   2.912
 1113POPC   C2P 4407   2.856   2.734   3.013
 1114POPC   CN1 4408   1.400   3.181   1.581
 1114POPC   CN2 4409   1.274   3.082   1.406
 1114POPC   CN3 4410   1.280   3.323   1.435
 1114POPC   NTM 4411   1.357   3.198   1.442
 1114POPC    CA 4412   1.470   3.211   1.347
 1114POPC    CB 4413   1.599   3.126   1.363
 1114POPC    OA 4414   1.577   2.988   1.393
 1114POPC     P 4415   1.712   2.914   1.425
 1114POPC    OB 4416   1.685   2.774   1.457
 1114POPC    OC 4417   1.811   2.951   1.323
 1114POPC    OD 4418   1.750   2.995   1.555
 1114POPC    CC 4419   1.805   2.912   1.657
 1114POPC    CD 4420   1.825   2.990   1.789
 1114POPC    OE 4421   1.903   2.922   1.890
 1114POPC   C1A 4422   2.033   2.951   1.896
 1114POPC    OF 4423   2.084   3.025   1.812
 1114POPC   C1B 4424   2.102   2.887   2.010
 1114POPC   C1C 4425   2.253   2.879   1.986
 1114POPC   C1D 4426   2.327   2.808   2.100
 1114POPC   C1E 4427   2.333   2.887   2.231
 1114POPC   C1F 4428   2.416   2.807   2.332
 1114POPC   C1G 4429   2.429   2.875   2.468
 1114POPC   C1H 4430   2.510   2.786   2.562
 1114POPC   C1I 4431   2.545   2.852   2.695
 1114POPC   C1J 4432   2.508   2.802   2.813
 1114POPC   C1K 4433   2.421   2.676   2.823
 1114POPC   C1L 4434   2.502   2.546   2.837
 1114POPC   C1M 4435   2.425   2.420   2.794
 1114POPC   C1N 4436   2.409   2.406   2.642
 1114POPC   C1O 4437   2.281   2.471   2.589
 1114POPC   C1P 4438   2.269   2.463   2.437
 1114POPC   C1Q 4439   2.137   2.524   2.391
 1114POPC   C1R 4440   2.127   2.523   2.239
 1114POPC    CE 4441   1.687   3.043   1.834
 1114POPC    OG 4442   1.581   2.947   1.824
 1114POPC   C2A 4443   1.459   2.985   1.859
 1114POPC    OH 4444   1.433   3.103   1.882
 1114POPC   C2B 4445   1.360   2.875   1.846
 1114POPC   C2C 4446   1.389   2.762   1.946
 1114POPC   C2D 4447   1.374   2.812   2.089
 1114POPC   C2E 4448   1.455   2.732   2.189
 1114POPC   C2F 4449   1.606   2.760   2.187
 1114POPC   C2G 4450   1.677   2.655   2.272
 1114POPC   C2H 4451   1.639   2.660   2.420
 1114POPC   C2I 4452   1.653   2.521   2.481
 1114POPC   C2J 4453   1.652   2.521   2.634
 1114POPC   C2K 4454   1.782   2.584   2.687
 1114POPC   C2L 4455   1.822   2.532   2.826
 1114POPC   C2M 4456   1.855   2.382   2.826
 1114POPC   C2N 4457   1.967   2.346   2.728
 1114POPC   C2O 4458   1.994   2.196   2.724
 1114POPC   C2P 4459   2.078   2.160   2.602
 1115POPC   CN1 4460   2.096   3.123   1.396
 1115POPC   CN2 4461   2.276   3.050   1.260
 1115POPC   CN3 4462   2.060   3.085   1.164
 1115POPC   NTM 4463   2.157   3.135   1.263
 1115POPC    CA 4464   2.196   3.275   1.229
 1115POPC    CB 4465   2.099   3.393   1.253
 1115POPC    OA 4466   1.965   3.364   1.217
 1115POPC     P 4467   1.869   3.489   1.210
 1115POPC    OB 4468   1.948   3.590   1.139
 1115POPC    OC 4469   1.743   3.427   1.165
 1115POPC    OD 4470   1.869   3.517   1.365
 1115POPC    CC 4471   1.781   3.428   1.433
 1115POPC    CD 4472   1.783   3.432   1.587
 1115POPC    OE 4473   1.696   3.525   1.654
 1115POPC   C1A 4474   1.567   3.493   1.665
 1115POPC    OF 4475   1.516   3.410   1.591
 1115POPC   C1B 4476   1.498   3.569   1.771
 1115POPC   C1C 4477   1.548   3.526   1.909
 1115POPC   C1D 4478   1.501   3.623   2.017
 1115POPC   C1E 4479   1.552   3.765   1.997
 1115POPC   C1F 4480   1.498   3.856   2.107
 1115POPC   C1G 4481   1.575   3.988   2.105
 1115POPC   C1H 4482   1.542   4.075   2.226
 1115POPC   C1I 4483   1.626   4.202   2.223
 1115POPC   C1J 4484   1.665   4.262   2.335
 1115POPC   C1K 4485   1.627   4.202   2.470
 1115POPC   C1L 4486   1.742   4.222   2.569
 1115POPC   C1M 4487   1.733   4.137   2.696
 1115POPC   C1N 4488   1.799   3.999   2.691
 1115POPC   C1O 4489   1.721   3.891   2.614
 1115POPC   C1P 4490   1.793   3.857   2.483
 1115POPC   C1Q 4491   1.722   3.745   2.408
 1115POPC   C1R 4492   1.802   3.708   2.283
 1115POPC    CE 4493   1.928   3.444   1.634
 1115POPC    OG 4494   2.004   3.322   1.624
 1115POPC   C2A 4495   2.100   3.292   1.713
 1115POPC    OH 4496   2.205   3.256   1.660
 1115POPC   C2B 4497   2.096   3.353   1.850
 1115POPC   C2C 4498   1.998   3.286   1.947
 1115POPC   C2D 4499   2.011   3.342   2.089
 1115POPC   C2E 4500   1.894   3.300   2.179
 1115POPC   C2F 4501   1.918   3.340   2.324
 1115POPC   C2G 4502   1.789   3.336   2.407
 1115POPC   C2H 4503   1.812   3.375   2.553
 1115POPC   C2I 4504   1.680   3.418   2.618
 1115POPC   C2J 4505   1.686   3.447   2.769
 1115POPC   C2K 4506   1.792   3.550   2.807
 1115POPC   C2L 4507   1.768   3.607   2.947
 1115POPC   C2M 4508   1.895   3.677   2.995
 1115POPC   C2N 4509   1.875   3.770   3.115
 1115POPC   C2O 4510   1.804   3.900   3.075
 1115POPC   C2P 4511   1.797   3.997   3.194
 1116POPC   CN1 4512   3.607   1.362   1.241
 1116POPC   CN2 4513   3.546   1.323   1.012
 1116POPC   CN3 4514   3.379   1.330   1.184
 1116POPC   NTM 4515   3.516   1.287   1.152
 1116POPC    CA 4516   3.525   1.142   1.179
 1116POPC    CB 4517   3.655   1.067   1.142
 1116POPC    OA 4518   3.706   0.978   1.241
 1116POPC     P 4519   3.811   1.043   1.339
 1116POPC    OB 4520   3.886   0.941   1.411
 1116POPC    OC 4521   3.878   1.150   1.263
 1116POPC    OD 4522   3.709   1.110   1.439
 1116POPC    CC 4523   3.645   1.013   1.523
 1116POPC    CD 4524   3.552   1.065   1.634
 1116POPC    OE 4525   3.411   1.091   1.606
 1116POPC   C1A 4526   3.369   1.198   1.539
 1116POPC    OF 4527   3.446   1.273   1.480
 1116POPC   C1B 4528   3.223   1.222   1.545
 1116POPC   C1C 4529   3.191   1.316   1.661
 1116POPC   C1D 4530   3.043   1.353   1.667
 1116POPC   C1E 4531   3.013   1.420   1.801
 1116POPC   C1F 4532   2.866   1.457   1.817
 1116POPC   C1G 4533   2.834   1.472   1.966
 1116POPC   C1H 4534   2.690   1.517   1.991
 1116POPC   C1I 4535   2.649   1.488   2.136
 1116POPC   C1J 4536   2.654   1.578   2.234
 1116POPC   C1K 4537   2.701   1.722   2.210
 1116POPC   C1L 4538   2.748   1.792   2.338
 1116POPC   C1M 4539   2.883   1.741   2.392
 1116POPC   C1N 4540   2.996   1.843   2.371
 1116POPC   C1O 4541   3.057   1.844   2.231
 1116POPC   C1P 4542   3.142   1.719   2.207
 1116POPC   C1Q 4543   3.206   1.717   2.068
 1116POPC   C1R 4544   3.291   1.592   2.050
 1116POPC    CE 4545   3.631   1.170   1.714
 1116POPC    OG 4546   3.710   1.109   1.818
 1116POPC   C2A 4547   3.737   1.186   1.922
 1116POPC    OH 4548   3.700   1.304   1.928
 1116POPC   C2B 4549   3.808   1.113   2.030
 1116POPC   C2C 4550   3.757   1.153   2.169
 1116POPC   C2D 4551   3.610   1.116   2.189
 1116POPC   C2E 4552   3.542   1.202   2.296
 1116POPC   C2F 4553   3.587   1.174   2.439
 1116POPC   C2G 4554   3.517   1.274   2.530
 1116POPC   C2H 4555   3.569   1.273   2.674
 1116POPC   C2I 4556   3.515   1.158   2.759
 1116POPC   C2J 4557   3.566   1.171   2.903
 1116POPC   C2K 4558   3.512   1.297   2.970
 1116POPC   C2L 4559   3.586   1.334   3.099
 1116POPC   C2M 4560   3.517   1.452   3.170
 1116POPC   C2N 4561   3.511   1.578   3.082
 1116POPC   C2O 4562   3.418   1.683   3.142
 1116POPC   C2P 4563   3.406   1.805   3.050
 1117POPC   CN1 4564   2.807   2.043   1.247
 1117POPC   CN2 4565   2.775   1.955   1.027
 1117POPC   CN3 4566   2.606   2.088   1.133
 1117POPC   NTM 4567   2.750   2.071   1.115
 1117POPC    CA 4568   2.804   2.194   1.053
 1117POPC    CB 4569   2.956   2.221   1.059
 1117POPC    OA 4570   3.036   2.111   1.016
 1117POPC     P 4571   3.181   2.121   1.073
 1117POPC    OB 4572   3.271   2.027   1.007
 1117POPC    OC 4573   3.222   2.261   1.090
 1117POPC    OD 4574   3.148   2.069   1.217
 1117POPC    CC 4575   3.257   2.099   1.305
 1117POPC    CD 4576   3.227   2.101   1.456
 1117POPC    OE 4577   3.272   1.987   1.532
 1117POPC   C1A 4578   3.357   2.014   1.631
 1117POPC    OF 4579   3.410   2.125   1.642
 1117POPC   C1B 4580   3.382   1.897   1.717
 1117POPC   C1C 4581   3.502   1.817   1.669
 1117POPC   C1D 4582   3.515   1.694   1.758
 1117POPC   C1E 4583   3.659   1.643   1.760
 1117POPC   C1F 4584   3.694   1.592   1.900
 1117POPC   C1G 4585   3.691   1.703   2.007
 1117POPC   C1H 4586   3.797   1.812   1.988
 1117POPC   C1I 4587   3.939   1.759   2.004
 1117POPC   C1J 4588   4.029   1.813   2.086
 1117POPC   C1K 4589   3.998   1.939   2.166
 1117POPC   C1L 4590   3.992   1.920   2.319
 1117POPC   C1M 4591   3.861   1.864   2.376
 1117POPC   C1N 4592   3.735   1.943   2.335
 1117POPC   C1O 4593   3.734   2.091   2.374
 1117POPC   C1P 4594   3.623   2.168   2.301
 1117POPC   C1Q 4595   3.644   2.169   2.149
 1117POPC   C1R 4596   3.534   2.246   2.077
 1117POPC    CE 4597   3.080   2.141   1.477
 1117POPC    OG 4598   3.063   2.283   1.484
 1117POPC   C2A 4599   2.938   2.326   1.499
 1117POPC    OH 4600   2.843   2.258   1.461
 1117POPC   C2B 4601   2.930   2.465   1.549
 1117POPC   C2C 4602   2.947   2.472   1.701
 1117POPC   C2D 4603   3.094   2.485   1.746
 1117POPC   C2E 4604   3.096   2.490   1.899
 1117POPC   C2F 4605   3.203   2.581   1.959
 1117POPC   C2G 4606   3.145   2.632   2.092
 1117POPC   C2H 4607   3.227   2.739   2.164
 1117POPC   C2I 4608   3.133   2.814   2.259
 1117POPC   C2J 4609   3.204   2.882   2.376
 1117POPC   C2K 4610   3.256   2.775   2.471
 1117POPC   C2L 4611   3.334   2.831   2.591
 1117POPC   C2M 4612   3.416   2.720   2.657
 1117POPC   C2N 4613   3.519   2.665   2.557
 1117POPC   C2O 4614   3.610   2.557   2.613
 1117POPC   C2P 4615   3.709   2.515   2.504
 1118POPC   CN1 4616   3.642   2.269   1.020
 1118POPC   CN2 4617   3.637   2.472   0.895
 1118POPC   CN3 4618   3.493   2.445   1.079
 1118POPC   NTM 4619   3.555   2.374   0.966
 1118POPC    CA 4620   3.457   2.312   0.873
 1118POPC    CB 4621   3.325   2.384   0.835
 1118POPC    OA 4622   3.343   2.522   0.804
 1118POPC     P 4623   3.210   2.603   0.829
 1118POPC    OB 4624   3.234   2.745   0.805
 1118POPC    OC 4625   3.098   2.527   0.772
 1118POPC    OD 4626   3.201   2.583   0.984
 1118POPC    CC 4627   3.072   2.618   1.031
 1118POPC    CD 4628   3.041   2.551   1.167
 1118POPC    OE 4629   2.904   2.504   1.190
 1118POPC   C1A 4630   2.801   2.588   1.191
 1118POPC    OF 4631   2.817   2.710   1.195
 1118POPC   C1B 4632   2.670   2.520   1.201
 1118POPC   C1C 4633   2.620   2.519   1.345
 1118POPC   C1D 4634   2.493   2.434   1.360
 1118POPC   C1E 4635   2.452   2.429   1.507
 1118POPC   C1F 4636   2.335   2.333   1.529
 1118POPC   C1G 4637   2.306   2.315   1.679
 1118POPC   C1H 4638   2.425   2.250   1.751
 1118POPC   C1I 4639   2.400   2.235   1.901
 1118POPC   C1J 4640   2.452   2.319   1.990
 1118POPC   C1K 4641   2.542   2.436   1.952
 1118POPC   C1L 4642   2.493   2.563   2.022
 1118POPC   C1M 4643   2.577   2.686   1.986
 1118POPC   C1N 4644   2.699   2.699   2.077
 1118POPC   C1O 4645   2.791   2.813   2.034
 1118POPC   C1P 4646   2.855   2.783   1.898
 1118POPC   C1Q 4647   2.969   2.879   1.869
 1118POPC   C1R 4648   3.041   2.840   1.739
 1118POPC    CE 4649   3.121   2.625   1.276
 1118POPC    OG 4650   3.124   2.769   1.271
 1118POPC   C2A 4651   3.176   2.832   1.375
 1118POPC    OH 4652   3.217   2.771   1.474
 1118POPC   C2B 4653   3.177   2.980   1.357
 1118POPC   C2C 4654   3.066   3.057   1.430
 1118POPC   C2D 4655   2.923   3.018   1.388
 1118POPC   C2E 4656   2.813   3.106   1.450
 1118POPC   C2F 4657   2.820   3.111   1.603
 1118POPC   C2G 4658   2.694   3.167   1.670
 1118POPC   C2H 4659   2.720   3.176   1.820
 1118POPC   C2I 4660   2.596   3.200   1.906
 1118POPC   C2J 4661   2.640   3.209   2.052
 1118POPC   C2K 4662   2.524   3.207   2.151
 1118POPC   C2L 4663   2.573   3.213   2.296
 1118POPC   C2M 4664   2.661   3.093   2.333
 1118POPC   C2N 4665   2.708   3.100   2.479
 1118POPC   C2O 4666   2.795   2.978   2.512
 1118POPC   C2P 4667   2.836   2.980   2.660
 1119POPC   CN1 4668   3.602   0.488   1.552
 1119POPC   CN2 4669   3.475   0.683   1.602
 1119POPC   CN3 4670   3.377   0.468   1.616
 1119POPC   NTM 4671   3.470   0.550   1.539
 1119POPC    CA 4672   3.430   0.554   1.396
 1119POPC    CB 4673   3.297   0.622   1.352
 1119POPC    OA 4674   3.299   0.765   1.349
 1119POPC     P 4675   3.163   0.828   1.392
 1119POPC    OB 4676   3.161   0.973   1.365
 1119POPC    OC 4677   3.050   0.745   1.346
 1119POPC    OD 4678   3.179   0.804   1.545
 1119POPC    CC 4679   3.100   0.892   1.623
 1119POPC    CD 4680   3.086   0.850   1.771
 1119POPC    OE 4681   3.018   0.724   1.793
 1119POPC   C1A 4682   3.096   0.620   1.824
 1119POPC    OF 4683   3.218   0.625   1.812
 1119POPC   C1B 4684   3.022   0.501   1.874
 1119POPC   C1C 4685   2.952   0.528   2.008
 1119POPC   C1D 4686   3.048   0.583   2.115
 1119POPC   C1E 4687   2.972   0.633   2.238
 1119POPC   C1F 4688   3.066   0.709   2.331
 1119POPC   C1G 4689   2.999   0.740   2.464
 1119POPC   C1H 4690   3.094   0.808   2.563
 1119POPC   C1I 4691   3.033   0.810   2.703
 1119POPC   C1J 4692   3.107   0.816   2.813
 1119POPC   C1K 4693   3.260   0.825   2.806
 1119POPC   C1L 4694   3.328   0.690   2.834
 1119POPC   C1M 4695   3.477   0.686   2.795
 1119POPC   C1N 4696   3.501   0.651   2.648
 1119POPC   C1O 4697   3.487   0.769   2.552
 1119POPC   C1P 4698   3.469   0.722   2.408
 1119POPC   C1Q 4699   3.432   0.840   2.318
 1119POPC   C1R 4700   3.411   0.796   2.173
 1119POPC    CE 4701   3.014   0.965   1.845
 1119POPC    OG 4702   3.098   1.076   1.884
 1119POPC   C2A 4703   3.151   1.069   2.006
 1119POPC    OH 4704   3.129   0.973   2.081
 1119POPC   C2B 4705   3.242   1.181   2.039
 1119POPC   C2C 4706   3.231   1.226   2.186
 1119POPC   C2D 4707   3.118   1.326   2.209
 1119POPC   C2E 4708   3.094   1.356   2.357
 1119POPC   C2F 4709   3.207   1.430   2.429
 1119POPC   C2G 4710   3.175   1.439   2.578
 1119POPC   C2H 4711   3.274   1.528   2.653
 1119POPC   C2I 4712   3.265   1.510   2.804
 1119POPC   C2J 4713   3.133   1.560   2.865
 1119POPC   C2K 4714   3.117   1.525   3.013
 1119POPC   C2L 4715   3.050   1.389   3.036
 1119POPC   C2M 4716   3.143   1.267   3.040
 1119POPC   C2N 4717   3.210   1.251   3.177
 1119POPC   C2O 4718   3.285   1.118   3.184
 1119POPC   C2P 4719   3.355   1.104   3.320
 1120POPC   CN1 4720   4.338   2.226   1.436
 1120POPC   CN2 4721   4.240   2.349   1.612
 1120POPC   CN3 4722   4.418   2.445   1.490
 1120POPC   NTM 4723   4.299   2.361   1.478
 1120POPC    CA 4724   4.204   2.425   1.383
 1120POPC    CB 4725   4.056   2.379   1.376
 1120POPC    OA 4726   4.039   2.239   1.353
 1120POPC     P 4727   3.894   2.186   1.383
 1120POPC    OB 4728   3.795   2.290   1.349
 1120POPC    OC 4729   3.879   2.048   1.339
 1120POPC    OD 4730   3.908   2.188   1.541
 1120POPC    CC 4731   3.976   2.072   1.590
 1120POPC    CD 4732   4.014   2.084   1.739
 1120POPC    OE 4733   4.089   1.972   1.791
 1120POPC   C1A 4734   4.222   1.969   1.776
 1120POPC    OF 4735   4.278   2.058   1.711
 1120POPC   C1B 4736   4.285   1.851   1.840
 1120POPC   C1C 4737   4.428   1.877   1.888
 1120POPC   C1D 4738   4.482   1.758   1.969
 1120POPC   C1E 4739   4.632   1.776   1.998
 1120POPC   C1F 4740   4.688   1.667   2.090
 1120POPC   C1G 4741   4.645   1.688   2.236
 1120POPC   C1H 4742   4.707   1.586   2.332
 1120POPC   C1I 4743   4.649   1.445   2.316
 1120POPC   C1J 4744   4.642   1.363   2.420
 1120POPC   C1K 4745   4.691   1.408   2.558
 1120POPC   C1L 4746   4.618   1.340   2.674
 1120POPC   C1M 4747   4.472   1.384   2.687
 1120POPC   C1N 4748   4.457   1.531   2.729
 1120POPC   C1O 4749   4.334   1.596   2.666
 1120POPC   C1P 4750   4.351   1.606   2.515
 1120POPC   C1Q 4751   4.231   1.667   2.443
 1120POPC   C1R 4752   4.255   1.661   2.292
 1120POPC    CE 4753   3.881   2.112   1.811
 1120POPC    OG 4754   3.884   2.183   1.935
 1120POPC   C2A 4755   3.919   2.312   1.936
 1120POPC    OH 4756   3.900   2.380   1.835
 1120POPC   C2B 4757   3.929   2.365   2.074
 1120POPC   C2C 4758   4.052   2.312   2.147
 1120POPC   C2D 4759   4.019   2.305   2.296
 1120POPC   C2E 4760   4.134   2.252   2.381
 1120POPC   C2F 4761   4.085   2.196   2.516
 1120POPC   C2G 4762   3.994   2.292   2.593
 1120POPC   C2H 4763   3.925   2.220   2.708
 1120POPC   C2I 4764   3.822   2.311   2.776
 1120POPC   C2J 4765   3.712   2.230   2.844
 1120POPC   C2K 4766   3.760   2.163   2.973
 1120POPC   C2L 4767   3.712   2.018   2.982
 1120POPC   C2M 4768   3.796   1.926   2.893
 1120POPC   C2N 4769   3.760   1.780   2.917
 1120POPC   C2O 4770   3.867   1.687   2.862
 1120POPC   C2P 4771   3.847   1.547   2.919
 1121POPC   CN1 4772   3.478   2.384   1.542
 1121POPC   CN2 4773   3.622   2.266   1.687
 1121POPC   CN3 4774   3.535   2.476   1.758
 1121POPC   NTM 4775   3.585   2.400   1.642
 1121POPC    CA 4776   3.706   2.463   1.584
 1121POPC    CB 4777   3.687   2.603   1.524
 1121POPC    OA 4778   3.799   2.664   1.462
 1121POPC     P 4779   3.747   2.774   1.363
 1121POPC    OB 4780   3.861   2.832   1.290
 1121POPC    OC 4781   3.634   2.713   1.291
 1121POPC    OD 4782   3.696   2.876   1.473
 1121POPC    CC 4783   3.800   2.961   1.521
 1121POPC    CD 4784   3.765   3.048   1.643
 1121POPC    OE 4785   3.821   3.183   1.646
 1121POPC   C1A 4786   3.952   3.211   1.642
 1121POPC    OF 4787   4.032   3.125   1.608
 1121POPC   C1B 4788   3.984   3.356   1.651
 1121POPC   C1C 4789   3.933   3.423   1.779
 1121POPC   C1D 4790   4.000   3.365   1.904
 1121POPC   C1E 4791   3.927   3.416   2.028
 1121POPC   C1F 4792   3.987   3.357   2.155
 1121POPC   C1G 4793   3.911   3.406   2.278
 1121POPC   C1H 4794   3.942   3.323   2.403
 1121POPC   C1I 4795   4.083   3.342   2.459
 1121POPC   C1J 4796   4.097   3.332   2.590
 1121POPC   C1K 4797   3.971   3.305   2.672
 1121POPC   C1L 4798   3.998   3.227   2.801
 1121POPC   C1M 4799   3.873   3.163   2.865
 1121POPC   C1N 4800   3.823   3.037   2.793
 1121POPC   C1O 4801   3.722   3.066   2.682
 1121POPC   C1P 4802   3.719   2.951   2.582
 1121POPC   C1Q 4803   3.637   2.990   2.459
 1121POPC   C1R 4804   3.652   2.888   2.346
 1121POPC    CE 4805   3.773   2.957   1.767
 1121POPC    OG 4806   3.895   2.884   1.787
 1121POPC   C2A 4807   3.892   2.781   1.871
 1121POPC    OH 4808   3.785   2.732   1.907
 1121POPC   C2B 4809   4.026   2.723   1.898
 1121POPC   C2C 4810   4.048   2.700   2.048
 1121POPC   C2D 4811   4.186   2.642   2.080
 1121POPC   C2E 4812   4.210   2.633   2.231
 1121POPC   C2F 4813   4.344   2.568   2.267
 1121POPC   C2G 4814   4.383   2.585   2.415
 1121POPC   C2H 4815   4.279   2.527   2.512
 1121POPC   C2I 4816   4.315   2.547   2.660
 1121POPC   C2J 4817   4.188   2.532   2.744
 1121POPC   C2K 4818   4.203   2.587   2.886
 1121POPC   C2L 4819   4.066   2.628   2.940
 1121POPC   C2M 4820   4.079   2.725   3.057
 1121POPC   C2N 4821   3.943   2.787   3.091
 1121POPC   C2O 4822   3.958   2.897   3.197
 1121POPC   C2P 4823   3.824   2.966   3.223
 1122POPC   CN1 4824   3.581   4.179   1.726
 1122POPC   CN2 4825   3.590   4.190   1.489
 1122POPC   CN3 4826   3.787   4.133   1.616
 1122POPC   NTM 4827   3.641   4.119   1.606
 1122POPC    CA 4828   3.605   3.975   1.602
 1122POPC    CB 4829   3.666   3.884   1.492
 1122POPC    OA 4830   3.647   3.744   1.507
 1122POPC     P 4831   3.502   3.691   1.474
 1122POPC    OB 4832   3.435   3.793   1.391
 1122POPC    OC 4833   3.503   3.550   1.437
 1122POPC    OD 4834   3.440   3.707   1.618
 1122POPC    CC 4835   3.481   3.600   1.704
 1122POPC    CD 4836   3.457   3.617   1.856
 1122POPC    OE 4837   3.330   3.568   1.909
 1122POPC   C1A 4838   3.212   3.626   1.886
 1122POPC    OF 4839   3.203   3.732   1.826
 1122POPC   C1B 4840   3.098   3.552   1.946
 1122POPC   C1C 4841   3.083   3.412   1.886
 1122POPC   C1D 4842   3.030   3.315   1.992
 1122POPC   C1E 4843   3.066   3.170   1.958
 1122POPC   C1F 4844   3.218   3.146   1.955
 1122POPC   C1G 4845   3.281   3.156   2.094
 1122POPC   C1H 4846   3.433   3.168   2.082
 1122POPC   C1I 4847   3.500   3.159   2.219
 1122POPC   C1J 4848   3.548   3.265   2.285
 1122POPC   C1K 4849   3.539   3.407   2.230
 1122POPC   C1L 4850   3.535   3.510   2.343
 1122POPC   C1M 4851   3.403   3.507   2.423
 1122POPC   C1N 4852   3.284   3.560   2.343
 1122POPC   C1O 4853   3.301   3.709   2.315
 1122POPC   C1P 4854   3.182   3.768   2.239
 1122POPC   C1Q 4855   3.201   3.918   2.219
 1122POPC   C1R 4856   3.314   3.955   2.123
 1122POPC    CE 4857   3.506   3.758   1.896
 1122POPC    OG 4858   3.646   3.786   1.874
 1122POPC   C2A 4859   3.730   3.761   1.974
 1122POPC    OH 4860   3.689   3.726   2.085
 1122POPC   C2B 4861   3.871   3.794   1.937
 1122POPC   C2C 4862   3.981   3.729   2.022
 1122POPC   C2D 4863   3.988   3.787   2.164
 1122POPC   C2E 4864   4.083   3.711   2.256
 1122POPC   C2F 4865   4.059   3.759   2.399
 1122POPC   C2G 4866   4.133   3.676   2.504
 1122POPC   C2H 4867   4.071   3.705   2.641
 1122POPC   C2I 4868   4.124   3.612   2.750
 1122POPC   C2J 4869   4.032   3.621   2.872
 1122POPC   C2K 4870   4.066   3.518   2.980
 1122POPC   C2L 4871   3.952   3.505   3.081
 1122POPC   C2M 4872   3.826   3.452   3.013
 1122POPC   C2N 4873   3.705   3.443   3.105
 1122POPC   C2O 4874   3.585   3.391   3.024
 1122POPC   C2P 4875   3.458   3.387   3.109
 1123POPC   CN1 4876   0.858   0.797   1.225
 1123POPC   CN2 4877   0.722   0.869   1.043
 1123POPC   CN3 4878   0.683   0.656   1.144
 1123POPC   NTM 4879   0.722   0.796   1.170
 1123POPC    CA 4880   0.625   0.855   1.265
 1123POPC    CB 4881   0.657   0.990   1.334
 1123POPC    OA 4882   0.684   1.100   1.248
 1123POPC     P 4883   0.783   1.204   1.316
 1123POPC    OB 4884   0.894   1.119   1.364
 1123POPC    OC 4885   0.809   1.320   1.231
 1123POPC    OD 4886   0.696   1.249   1.439
 1123POPC    CC 4887   0.769   1.268   1.561
 1123POPC    CD 4888   0.777   1.146   1.655
 1123POPC    OE 4889   0.688   1.154   1.769
 1123POPC   C1A 4890   0.564   1.106   1.755
 1123POPC    OF 4891   0.524   1.063   1.647
 1123POPC   C1B 4892   0.482   1.125   1.877
 1123POPC   C1C 4893   0.381   1.012   1.901
 1123POPC   C1D 4894   0.310   1.028   2.035
 1123POPC   C1E 4895   0.213   1.146   2.037
 1123POPC   C1F 4896   0.174   1.180   2.181
 1123POPC   C1G 4897   0.070   1.292   2.182
 1123POPC   C1H 4898   0.066   1.363   2.317
 1123POPC   C1I 4899  -0.076   1.378   2.369
 1123POPC   C1J 4900  -0.094   1.403   2.498
 1123POPC   C1K 4901   0.027   1.423   2.590
 1123POPC   C1L 4902   0.008   1.357   2.727
 1123POPC   C1M 4903   0.123   1.388   2.824
 1123POPC   C1N 4904   0.224   1.275   2.844
 1123POPC   C1O 4905   0.308   1.243   2.720
 1123POPC   C1P 4906   0.439   1.173   2.755
 1123POPC   C1Q 4907   0.527   1.164   2.630
 1123POPC   C1R 4908   0.668   1.116   2.664
 1123POPC    CE 4909   0.927   1.126   1.686
 1123POPC    OG 4910   0.959   1.006   1.757
 1123POPC   C2A 4911   1.081   0.957   1.746
 1123POPC    OH 4912   1.159   0.998   1.660
 1123POPC   C2B 4913   1.097   0.837   1.833
 1123POPC   C2C 4914   1.241   0.813   1.875
 1123POPC   C2D 4915   1.252   0.711   1.989
 1123POPC   C2E 4916   1.198   0.771   2.119
 1123POPC   C2F 4917   1.239   0.690   2.242
 1123POPC   C2G 4918   1.206   0.769   2.369
 1123POPC   C2H 4919   1.257   0.695   2.492
 1123POPC   C2I 4920   1.244   0.777   2.621
 1123POPC   C2J 4921   1.100   0.810   2.662
 1123POPC   C2K 4922   1.102   0.874   2.801
 1123POPC   C2L 4923   0.962   0.910   2.850
 1123POPC   C2M 4924   0.971   0.968   2.991
 1123POPC   C2N 4925   0.833   1.007   3.044
 1123POPC   C2O 4926   0.843   1.055   3.189
 1123POPC   C2P 4927   0.705   1.087   3.247
 1124POPC   CN1 4928   4.006   0.943   5.414
 1124POPC   CN2 4929   4.054   0.717   5.365
 1124POPC   CN3 4930   4.042   0.789   5.593
 1124POPC   NTM 4931   4.085   0.827   5.457
 1124POPC    CA 4932   4.228   0.865   5.449
 1124POPC    CB 4933   4.333   0.758   5.485
 1124POPC    OA 4934   4.466   0.798   5.454
 1124POPC     P 4935   4.566   0.677   5.472
 1124POPC    OB 4936   4.697   0.738   5.446
 1124POPC    OC 4937   4.530   0.619   5.602
 1124POPC    OD 4938   4.518   0.590   5.350
 1124POPC    CC 4939   4.571   0.639   5.227
 1124POPC    CD 4940   4.518   0.566   5.103
 1124POPC    OE 4941   4.582   0.603   4.978
 1124POPC   C1A 4942   4.699   0.544   4.951
 1124POPC    OF 4943   4.728   0.439   5.009
 1124POPC   C1B 4944   4.765   0.590   4.828
 1124POPC   C1C 4945   4.847   0.719   4.841
 1124POPC   C1D 4946   4.929   0.732   4.713
 1124POPC   C1E 4947   5.005   0.864   4.706
 1124POPC   C1F 4948   5.123   0.850   4.610
 1124POPC   C1G 4949   5.166   0.985   4.553
 1124POPC   C1H 4950   5.065   1.031   4.448
 1124POPC   C1I 4951   5.083   1.179   4.414
 1124POPC   C1J 4952   4.973   1.252   4.411
 1124POPC   C1K 4953   4.842   1.178   4.438
 1124POPC   C1L 4954   4.746   1.263   4.521
 1124POPC   C1M 4955   4.747   1.237   4.672
 1124POPC   C1N 4956   4.672   1.108   4.707
 1124POPC   C1O 4957   4.639   1.106   4.856
 1124POPC   C1P 4958   4.559   0.981   4.892
 1124POPC   C1Q 4959   4.510   0.985   5.037
 1124POPC   C1R 4960   4.396   1.086   5.055
 1124POPC    CE 4961   4.364   0.569   5.104
 1124POPC    OG 4962   4.291   0.692   5.131
 1124POPC   C2A 4963   4.211   0.752   5.041
 1124POPC    OH 4964   4.136   0.840   5.084
 1124POPC   C2B 4965   4.205   0.699   4.902
 1124POPC   C2C 4966   4.187   0.809   4.797
 1124POPC   C2D 4967   4.176   0.750   4.656
 1124POPC   C2E 4968   4.159   0.862   4.553
 1124POPC   C2F 4969   4.141   0.808   4.411
 1124POPC   C2G 4970   4.133   0.925   4.313
 1124POPC   C2H 4971   4.115   0.885   4.166
 1124POPC   C2I 4972   4.224   0.789   4.117
 1124POPC   C2J 4973   4.251   0.799   3.966
 1124POPC   C2K 4974   4.329   0.927   3.930
 1124POPC   C2L 4975   4.471   0.921   3.984
 1124POPC   C2M 4976   4.517   1.054   4.044
 1124POPC   C2N 4977   4.609   1.027   4.165
 1124POPC   C2O 4978   4.528   0.969   4.282
 1124POPC   C2P 4979   4.617   0.898   4.385
 1125POPC   CN1 4980   1.651   1.409   5.588
 1125POPC   CN2 4981   1.480   1.430   5.423
 1125POPC   CN3 4982   1.424   1.442   5.656
 1125POPC   NTM 4983   1.525   1.478   5.555
 1125POPC    CA 4984   1.552   1.623   5.549
 1125POPC    CB 4985   1.433   1.722   5.542
 1125POPC    OA 4986   1.476   1.848   5.493
 1125POPC     P 4987   1.360   1.953   5.479
 1125POPC    OB 4988   1.288   1.954   5.607
 1125POPC    OC 4989   1.416   2.076   5.421
 1125POPC    OD 4990   1.272   1.887   5.366
 1125POPC    CC 4991   1.342   1.879   5.242
 1125POPC    CD 4992   1.255   1.840   5.122
 1125POPC    OE 4993   1.334   1.803   5.005
 1125POPC   C1A 4994   1.418   1.885   4.941
 1125POPC    OF 4995   1.438   1.999   4.981
 1125POPC   C1B 4996   1.486   1.819   4.828
 1125POPC   C1C 4997   1.391   1.801   4.710
 1125POPC   C1D 4998   1.459   1.730   4.594
 1125POPC   C1E 4999   1.360   1.721   4.478
 1125POPC   C1F 5000   1.426   1.672   4.349
 1125POPC   C1G 5001   1.452   1.521   4.347
 1125POPC   C1H 5002   1.505   1.488   4.208
 1125POPC   C1I 5003   1.510   1.338   4.176
 1125POPC   C1J 5004   1.497   1.305   4.048
 1125POPC   C1K 5005   1.478   1.420   3.948
 1125POPC   C1L 5006   1.366   1.398   3.844
 1125POPC   C1M 5007   1.226   1.374   3.903
 1125POPC   C1N 5008   1.174   1.485   3.995
 1125POPC   C1O 5009   1.130   1.423   4.127
 1125POPC   C1P 5010   1.080   1.527   4.227
 1125POPC   C1Q 5011   1.070   1.462   4.365
 1125POPC   C1R 5012   1.015   1.561   4.468
 1125POPC    CE 5013   1.149   1.952   5.111
 1125POPC    OG 5014   1.053   1.949   5.004
 1125POPC   C2A 5015   1.001   2.066   4.970
 1125POPC    OH 5016   1.036   2.171   5.025
 1125POPC   C2B 5017   0.902   2.055   4.860
 1125POPC   C2C 5018   0.944   2.127   4.731
 1125POPC   C2D 5019   1.080   2.082   4.679
 1125POPC   C2E 5020   1.112   2.153   4.548
 1125POPC   C2F 5021   1.260   2.138   4.513
 1125POPC   C2G 5022   1.277   2.087   4.371
 1125POPC   C2H 5023   1.426   2.086   4.337
 1125POPC   C2I 5024   1.461   2.026   4.200
 1125POPC   C2J 5025   1.383   2.089   4.085
 1125POPC   C2K 5026   1.452   2.055   3.953
 1125POPC   C2L 5027   1.353   2.040   3.837
 1125POPC   C2M 5028   1.276   1.908   3.846
 1125POPC   C2N 5029   1.209   1.877   3.712
 1125POPC   C2O 5030   1.149   1.737   3.714
 1125POPC   C2P 5031   1.097   1.697   3.576
 1126POPC   CN1 5032   4.526   2.743   4.784
 1126POPC   CN2 5033   4.376   2.606   4.663
 1126POPC   CN3 5034   4.510   2.510   4.835
 1126POPC   NTM 5035   4.433   2.629   4.796
 1126POPC    CA 5036   4.327   2.666   4.894
 1126POPC    CB 5037   4.215   2.566   4.932
 1126POPC    OA 5038   4.261   2.447   4.996
 1126POPC     P 5039   4.184   2.318   4.947
 1126POPC    OB 5040   4.227   2.201   5.024
 1126POPC    OC 5041   4.045   2.357   4.927
 1126POPC    OD 5042   4.254   2.319   4.806
 1126POPC    CC 5043   4.256   2.190   4.747
 1126POPC    CD 5044   4.327   2.187   4.610
 1126POPC    OE 5045   4.468   2.221   4.614
 1126POPC   C1A 5046   4.557   2.127   4.644
 1126POPC    OF 5047   4.523   2.022   4.697
 1126POPC   C1B 5048   4.697   2.167   4.616
 1126POPC   C1C 5049   4.741   2.131   4.474
 1126POPC   C1D 5050   4.662   2.206   4.367
 1126POPC   C1E 5051   4.711   2.175   4.225
 1126POPC   C1F 5052   4.615   2.232   4.120
 1126POPC   C1G 5053   4.598   2.385   4.129
 1126POPC   C1H 5054   4.503   2.441   4.023
 1126POPC   C1I 5055   4.362   2.382   4.032
 1126POPC   C1J 5056   4.276   2.391   3.932
 1126POPC   C1K 5057   4.306   2.465   3.801
 1126POPC   C1L 5058   4.187   2.554   3.762
 1126POPC   C1M 5059   4.178   2.674   3.855
 1126POPC   C1N 5060   4.040   2.740   3.856
 1126POPC   C1O 5061   4.037   2.853   3.959
 1126POPC   C1P 5062   4.053   2.803   4.103
 1126POPC   C1Q 5063   4.061   2.920   4.202
 1126POPC   C1R 5064   4.071   2.869   4.346
 1126POPC    CE 5065   4.258   2.292   4.520
 1126POPC    OG 5066   4.116   2.295   4.503
 1126POPC   C2A 5067   4.067   2.417   4.481
 1126POPC    OH 5068   4.134   2.518   4.504
 1126POPC   C2B 5069   3.925   2.418   4.437
 1126POPC   C2C 5070   3.909   2.516   4.320
 1126POPC   C2D 5071   3.887   2.449   4.183
 1126POPC   C2E 5072   3.987   2.339   4.148
 1126POPC   C2F 5073   3.945   2.269   4.018
 1126POPC   C2G 5074   3.985   2.121   4.015
 1126POPC   C2H 5075   3.868   2.028   4.052
 1126POPC   C2I 5076   3.830   2.031   4.200
 1126POPC   C2J 5077   3.681   2.005   4.223
 1126POPC   C2K 5078   3.605   2.129   4.273
 1126POPC   C2L 5079   3.577   2.232   4.163
 1126POPC   C2M 5080   3.512   2.359   4.219
 1126POPC   C2N 5081   3.504   2.465   4.110
 1126POPC   C2O 5082   3.445   2.596   4.162
 1126POPC   C2P 5083   3.443   2.702   4.052
 1127POPC   CN1 5084   1.019   4.177   5.093
 1127POPC   CN2 5085   1.126   4.268   5.287
 1127POPC   CN3 5086   0.893   4.303   5.250
 1127POPC   NTM 5087   1.003   4.206   5.237
 1127POPC    CA 5088   0.969   4.084   5.314
 1127POPC    CB 5089   1.058   3.958   5.298
 1127POPC    OA 5090   1.197   3.981   5.324
 1127POPC     P 5091   1.289   3.889   5.236
 1127POPC    OB 5092   1.427   3.891   5.283
 1127POPC    OC 5093   1.220   3.761   5.217
 1127POPC    OD 5094   1.283   3.966   5.100
 1127POPC    CC 5095   1.376   3.906   5.009
 1127POPC    CD 5096   1.335   3.914   4.861
 1127POPC    OE 5097   1.205   3.857   4.827
 1127POPC   C1A 5098   1.180   3.726   4.836
 1127POPC    OF 5099   1.265   3.646   4.874
 1127POPC   C1B 5100   1.045   3.687   4.787
 1127POPC   C1C 5101   1.022   3.722   4.639
 1127POPC   C1D 5102   1.120   3.656   4.541
 1127POPC   C1E 5103   1.090   3.703   4.399
 1127POPC   C1F 5104   1.199   3.659   4.301
 1127POPC   C1G 5105   1.168   3.709   4.159
 1127POPC   C1H 5106   1.279   3.675   4.059
 1127POPC   C1I 5107   1.294   3.524   4.035
 1127POPC   C1J 5108   1.349   3.474   3.925
 1127POPC   C1K 5109   1.404   3.559   3.809
 1127POPC   C1L 5110   1.553   3.594   3.825
 1127POPC   C1M 5111   1.646   3.472   3.829
 1127POPC   C1N 5112   1.784   3.500   3.891
 1127POPC   C1O 5113   1.785   3.490   4.045
 1127POPC   C1P 5114   1.734   3.616   4.117
 1127POPC   C1Q 5115   1.683   3.580   4.256
 1127POPC   C1R 5116   1.619   3.701   4.324
 1127POPC    CE 5117   1.454   3.865   4.775
 1127POPC    OG 5118   1.566   3.954   4.761
 1127POPC   C2A 5119   1.607   3.974   4.635
 1127POPC    OH 5120   1.543   3.930   4.540
 1127POPC   C2B 5121   1.728   4.060   4.624
 1127POPC   C2C 5122   1.815   4.024   4.503
 1127POPC   C2D 5123   1.766   4.087   4.372
 1127POPC   C2E 5124   1.830   4.018   4.252
 1127POPC   C2F 5125   1.797   4.088   4.120
 1127POPC   C2G 5126   1.814   3.994   4.001
 1127POPC   C2H 5127   1.794   4.070   3.869
 1127POPC   C2I 5128   1.756   3.979   3.752
 1127POPC   C2J 5129   1.864   3.879   3.712
 1127POPC   C2K 5130   1.815   3.792   3.596
 1127POPC   C2L 5131   1.915   3.682   3.562
 1127POPC   C2M 5132   1.859   3.590   3.453
 1127POPC   C2N 5133   1.955   3.477   3.417
 1127POPC   C2O 5134   1.964   3.367   3.523
 1127POPC   C2P 5135   1.836   3.283   3.531
 1128POPC   CN1 5136   3.252   0.390   5.388
 1128POPC   CN2 5137   3.260   0.624   5.354
 1128POPC   CN3 5138   3.393   0.483   5.218
 1128POPC   NTM 5139   3.341   0.502   5.354
 1128POPC    CA 5140   3.447   0.514   5.458
 1128POPC    CB 5141   3.582   0.586   5.430
 1128POPC    OA 5142   3.570   0.711   5.362
 1128POPC     P 5143   3.703   0.797   5.375
 1128POPC    OB 5144   3.694   0.926   5.305
 1128POPC    OC 5145   3.750   0.790   5.513
 1128POPC    OD 5146   3.801   0.711   5.289
 1128POPC    CC 5147   3.774   0.719   5.149
 1128POPC    CD 5148   3.794   0.587   5.071
 1128POPC    OE 5149   3.925   0.530   5.090
 1128POPC   C1A 5150   3.935   0.430   5.179
 1128POPC    OF 5151   3.836   0.394   5.242
 1128POPC   C1B 5152   4.073   0.382   5.201
 1128POPC   C1C 5153   4.125   0.284   5.095
 1128POPC   C1D 5154   4.131   0.345   4.955
 1128POPC   C1E 5155   4.215   0.261   4.860
 1128POPC   C1F 5156   4.226   0.324   4.722
 1128POPC   C1G 5157   4.101   0.304   4.638
 1128POPC   C1H 5158   4.128   0.350   4.495
 1128POPC   C1I 5159   4.014   0.305   4.404
 1128POPC   C1J 5160   4.038   0.270   4.278
 1128POPC   C1K 5161   4.178   0.275   4.214
 1128POPC   C1L 5162   4.202   0.392   4.118
 1128POPC   C1M 5163   4.130   0.389   3.981
 1128POPC   C1N 5164   3.980   0.422   3.984
 1128POPC   C1O 5165   3.955   0.558   4.051
 1128POPC   C1P 5166   3.809   0.574   4.093
 1128POPC   C1Q 5167   3.795   0.686   4.196
 1128POPC   C1R 5168   3.845   0.644   4.334
 1128POPC    CE 5169   3.756   0.611   4.924
 1128POPC    OG 5170   3.636   0.689   4.908
 1128POPC   C2A 5171   3.590   0.704   4.784
 1128POPC    OH 5172   3.635   0.638   4.690
 1128POPC   C2B 5173   3.490   0.813   4.776
 1128POPC   C2C 5174   3.549   0.935   4.705
 1128POPC   C2D 5175   3.529   0.923   4.554
 1128POPC   C2E 5176   3.618   1.016   4.472
 1128POPC   C2F 5177   3.577   1.007   4.325
 1128POPC   C2G 5178   3.673   1.077   4.229
 1128POPC   C2H 5179   3.616   1.063   4.088
 1128POPC   C2I 5180   3.707   1.115   3.978
 1128POPC   C2J 5181   3.829   1.027   3.953
 1128POPC   C2K 5182   3.898   1.068   3.823
 1128POPC   C2L 5183   4.022   0.983   3.796
 1128POPC   C2M 5184   4.093   1.023   3.667
 1128POPC   C2N 5185   4.028   0.966   3.540
 1128POPC   C2O 5186   4.049   0.815   3.530
 1128POPC   C2P 5187   3.993   0.760   3.399
 1129POPC   CN1 5188   3.683   1.226   5.014
 1129POPC   CN2 5189   3.843   1.407   5.013
 1129POPC   CN3 5190   3.882   1.216   5.145
 1129POPC   NTM 5191   3.776   1.305   5.096
 1129POPC    CA 5192   3.708   1.366   5.213
 1129POPC    CB 5193   3.583   1.457   5.193
 1129POPC    OA 5194   3.606   1.569   5.109
 1129POPC     P 5195   3.474   1.647   5.072
 1129POPC    OB 5196   3.382   1.637   5.185
 1129POPC    OC 5197   3.502   1.776   5.008
 1129POPC    OD 5198   3.424   1.546   4.962
 1129POPC    CC 5199   3.501   1.557   4.842
 1129POPC    CD 5200   3.470   1.446   4.740
 1129POPC    OE 5201   3.581   1.354   4.713
 1129POPC   C1A 5202   3.688   1.392   4.641
 1129POPC    OF 5203   3.706   1.510   4.616
 1129POPC   C1B 5204   3.781   1.279   4.617
 1129POPC   C1C 5205   3.926   1.318   4.593
 1129POPC   C1D 5206   3.950   1.369   4.450
 1129POPC   C1E 5207   4.101   1.388   4.434
 1129POPC   C1F 5208   4.147   1.424   4.293
 1129POPC   C1G 5209   4.117   1.570   4.256
 1129POPC   C1H 5210   4.190   1.603   4.126
 1129POPC   C1I 5211   4.153   1.742   4.073
 1129POPC   C1J 5212   4.180   1.770   3.946
 1129POPC   C1K 5213   4.249   1.664   3.859
 1129POPC   C1L 5214   4.197   1.654   3.716
 1129POPC   C1M 5215   4.080   1.556   3.701
 1129POPC   C1N 5216   3.948   1.610   3.757
 1129POPC   C1O 5217   3.837   1.505   3.762
 1129POPC   C1P 5218   3.860   1.397   3.868
 1129POPC   C1Q 5219   3.860   1.448   4.013
 1129POPC   C1R 5220   3.726   1.509   4.058
 1129POPC    CE 5221   3.404   1.516   4.620
 1129POPC    OG 5222   3.293   1.445   4.562
 1129POPC   C2A 5223   3.301   1.364   4.456
 1129POPC    OH 5224   3.215   1.278   4.447
 1129POPC   C2B 5225   3.424   1.366   4.372
 1129POPC   C2C 5226   3.405   1.430   4.234
 1129POPC   C2D 5227   3.326   1.342   4.136
 1129POPC   C2E 5228   3.343   1.390   3.991
 1129POPC   C2F 5229   3.276   1.525   3.966
 1129POPC   C2G 5230   3.310   1.584   3.829
 1129POPC   C2H 5231   3.453   1.637   3.828
 1129POPC   C2I 5232   3.488   1.718   3.703
 1129POPC   C2J 5233   3.518   1.633   3.579
 1129POPC   C2K 5234   3.586   1.719   3.471
 1129POPC   C2L 5235   3.725   1.767   3.515
 1129POPC   C2M 5236   3.787   1.873   3.423
 1129POPC   C2N 5237   3.833   1.824   3.286
 1129POPC   C2O 5238   3.973   1.761   3.285
 1129POPC   C2P 5239   3.971   1.610   3.309
 1130POPC   CN1 5240   3.490   2.273   5.033
 1130POPC   CN2 5241   3.446   2.178   4.817
 1130POPC   CN3 5242   3.607   2.077   4.959
 1130POPC   NTM 5243   3.478   2.147   4.957
 1130POPC    CA 5244   3.375   2.055   5.012
 1130POPC    CB 5245   3.233   2.107   5.049
 1130POPC    OA 5246   3.174   2.194   4.954
 1130POPC     P 5247   3.019   2.219   4.980
 1130POPC    OB 5248   3.005   2.222   5.126
 1130POPC    OC 5249   2.983   2.333   4.894
 1130POPC    OD 5250   2.963   2.083   4.921
 1130POPC    CC 5251   2.976   2.079   4.779
 1130POPC    CD 5252   3.000   1.937   4.725
 1130POPC    OE 5253   3.095   1.932   4.615
 1130POPC   C1A 5254   3.225   1.933   4.644
 1130POPC    OF 5255   3.268   1.923   4.758
 1130POPC   C1B 5256   3.308   1.949   4.523
 1130POPC   C1C 5257   3.403   1.832   4.501
 1130POPC   C1D 5258   3.448   1.826   4.355
 1130POPC   C1E 5259   3.331   1.786   4.263
 1130POPC   C1F 5260   3.322   1.867   4.133
 1130POPC   C1G 5261   3.293   2.014   4.161
 1130POPC   C1H 5262   3.240   2.088   4.039
 1130POPC   C1I 5263   3.237   2.239   4.066
 1130POPC   C1J 5264   3.235   2.328   3.967
 1130POPC   C1K 5265   3.228   2.285   3.820
 1130POPC   C1L 5266   3.364   2.265   3.752
 1130POPC   C1M 5267   3.445   2.393   3.728
 1130POPC   C1N 5268   3.579   2.360   3.662
 1130POPC   C1O 5269   3.679   2.303   3.763
 1130POPC   C1P 5270   3.754   2.180   3.709
 1130POPC   C1Q 5271   3.667   2.055   3.704
 1130POPC   C1R 5272   3.623   2.007   3.843
 1130POPC    CE 5273   2.865   1.868   4.700
 1130POPC    OG 5274   2.772   1.940   4.617
 1130POPC   C2A 5275   2.672   1.870   4.564
 1130POPC    OH 5276   2.667   1.748   4.576
 1130POPC   C2B 5277   2.575   1.955   4.491
 1130POPC   C2C 5278   2.623   1.994   4.351
 1130POPC   C2D 5279   2.583   1.892   4.244
 1130POPC   C2E 5280   2.621   1.944   4.106
 1130POPC   C2F 5281   2.584   1.843   3.997
 1130POPC   C2G 5282   2.609   1.893   3.855
 1130POPC   C2H 5283   2.756   1.926   3.826
 1130POPC   C2I 5284   2.775   1.953   3.677
 1130POPC   C2J 5285   2.920   1.990   3.644
 1130POPC   C2K 5286   2.928   2.034   3.498
 1130POPC   C2L 5287   3.059   2.104   3.462
 1130POPC   C2M 5288   3.178   2.009   3.448
 1130POPC   C2N 5289   3.297   2.090   3.396
 1130POPC   C2O 5290   3.416   2.000   3.362
 1130POPC   C2P 5291   3.531   2.083   3.306
 1131POPC   CN1 5292   3.577   3.979   4.842
 1131POPC   CN2 5293   3.657   4.201   4.861
 1131POPC   CN3 5294   3.657   4.062   5.051
 1131POPC   NTM 5295   3.581   4.097   4.930
 1131POPC    CA 5296   3.445   4.148   4.962
 1131POPC    CB 5297   3.339   4.050   5.018
 1131POPC    OA 5298   3.380   3.982   5.136
 1131POPC     P 5299   3.325   3.835   5.141
 1131POPC    OB 5300   3.366   3.782   5.271
 1131POPC    OC 5301   3.184   3.841   5.103
 1131POPC    OD 5302   3.405   3.767   5.024
 1131POPC    CC 5303   3.366   3.630   5.022
 1131POPC    CD 5304   3.415   3.540   4.906
 1131POPC    OE 5305   3.542   3.474   4.931
 1131POPC   C1A 5306   3.556   3.350   4.884
 1131POPC    OF 5307   3.462   3.295   4.826
 1131POPC   C1B 5308   3.683   3.284   4.922
 1131POPC   C1C 5309   3.722   3.169   4.828
 1131POPC   C1D 5310   3.785   3.219   4.698
 1131POPC   C1E 5311   3.797   3.110   4.591
 1131POPC   C1F 5312   3.660   3.074   4.532
 1131POPC   C1G 5313   3.667   2.966   4.423
 1131POPC   C1H 5314   3.732   3.013   4.293
 1131POPC   C1I 5315   3.730   2.900   4.190
 1131POPC   C1J 5316   3.733   2.919   4.058
 1131POPC   C1K 5317   3.743   3.057   3.994
 1131POPC   C1L 5318   3.881   3.080   3.931
 1131POPC   C1M 5319   3.954   3.199   3.995
 1131POPC   C1N 5320   3.883   3.329   3.959
 1131POPC   C1O 5321   3.889   3.433   4.071
 1131POPC   C1P 5322   3.820   3.384   4.198
 1131POPC   C1Q 5323   3.793   3.501   4.292
 1131POPC   C1R 5324   3.732   3.451   4.422
 1131POPC    CE 5325   3.399   3.621   4.775
 1131POPC    OG 5326   3.419   3.552   4.650
 1131POPC   C2A 5327   3.327   3.462   4.614
 1131POPC    OH 5328   3.211   3.470   4.657
 1131POPC   C2B 5329   3.371   3.371   4.506
 1131POPC   C2C 5330   3.349   3.425   4.364
 1131POPC   C2D 5331   3.420   3.333   4.264
 1131POPC   C2E 5332   3.415   3.375   4.116
 1131POPC   C2F 5333   3.465   3.518   4.089
 1131POPC   C2G 5334   3.543   3.532   3.957
 1131POPC   C2H 5335   3.473   3.478   3.832
 1131POPC   C2I 5336   3.574   3.469   3.718
 1131POPC   C2J 5337   3.521   3.387   3.600
 1131POPC   C2K 5338   3.632   3.360   3.498
 1131POPC   C2L 5339   3.741   3.269   3.554
 1131POPC   C2M 5340   3.860   3.257   3.459
 1131POPC   C2N 5341   3.971   3.172   3.522
 1131POPC   C2O 5342   4.094   3.166   3.431
 1131POPC   C2P 5343   4.203   3.080   3.494
 1132POPC   CN1 5344   2.311   0.289   5.462
 1132POPC   CN2 5345   2.398   0.191   5.260
 1132POPC   CN3 5346   2.445   0.092   5.470
 1132POPC   NTM 5347   2.426   0.220   5.402
 1132POPC    CA 5348   2.553   0.296   5.418
 1132POPC    CB 5349   2.564   0.443   5.373
 1132POPC    OA 5350   2.690   0.499   5.409
 1132POPC     P 5351   2.693   0.657   5.397
 1132POPC    OB 5352   2.559   0.708   5.427
 1132POPC    OC 5353   2.814   0.709   5.462
 1132POPC    OD 5354   2.718   0.666   5.242
 1132POPC    CC 5355   2.850   0.629   5.203
 1132POPC    CD 5356   2.861   0.627   5.049
 1132POPC    OE 5357   2.954   0.531   4.990
 1132POPC   C1A 5358   3.085   0.534   5.011
 1132POPC    OF 5359   3.133   0.585   5.112
 1132POPC   C1B 5360   3.159   0.450   4.913
 1132POPC   C1C 5361   3.232   0.539   4.813
 1132POPC   C1D 5362   3.270   0.460   4.688
 1132POPC   C1E 5363   3.364   0.539   4.597
 1132POPC   C1F 5364   3.391   0.458   4.471
 1132POPC   C1G 5365   3.513   0.502   4.389
 1132POPC   C1H 5366   3.510   0.645   4.332
 1132POPC   C1I 5367   3.395   0.682   4.237
 1132POPC   C1J 5368   3.392   0.658   4.106
 1132POPC   C1K 5369   3.497   0.578   4.028
 1132POPC   C1L 5370   3.439   0.501   3.909
 1132POPC   C1M 5371   3.374   0.364   3.936
 1132POPC   C1N 5372   3.235   0.369   4.001
 1132POPC   C1O 5373   3.244   0.345   4.152
 1132POPC   C1P 5374   3.114   0.367   4.228
 1132POPC   C1Q 5375   3.068   0.513   4.235
 1132POPC   C1R 5376   2.952   0.525   4.333
 1132POPC    CE 5377   2.858   0.773   5.002
 1132POPC    OG 5378   2.841   0.792   4.860
 1132POPC   C2A 5379   2.951   0.805   4.787
 1132POPC    OH 5380   3.059   0.833   4.839
 1132POPC   C2B 5381   2.922   0.805   4.641
 1132POPC   C2C 5382   3.019   0.892   4.561
 1132POPC   C2D 5383   2.988   0.883   4.412
 1132POPC   C2E 5384   3.097   0.950   4.329
 1132POPC   C2F 5385   3.081   0.913   4.181
 1132POPC   C2G 5386   3.196   0.971   4.098
 1132POPC   C2H 5387   3.187   0.922   3.953
 1132POPC   C2I 5388   3.306   0.971   3.872
 1132POPC   C2J 5389   3.313   0.896   3.739
 1132POPC   C2K 5390   3.445   0.917   3.663
 1132POPC   C2L 5391   3.566   0.879   3.748
 1132POPC   C2M 5392   3.679   0.811   3.669
 1132POPC   C2N 5393   3.640   0.667   3.635
 1132POPC   C2O 5394   3.758   0.588   3.578
 1132POPC   C2P 5395   3.716   0.444   3.549
 1133POPC   CN1 5396   3.112   1.603   5.264
 1133POPC   CN2 5397   2.964   1.422   5.208
 1133POPC   CN3 5398   3.089   1.531   5.038
 1133POPC   NTM 5399   3.017   1.552   5.165
 1133POPC    CA 5400   2.907   1.648   5.139
 1133POPC    CB 5401   2.832   1.716   5.258
 1133POPC    OA 5402   2.700   1.755   5.225
 1133POPC     P 5403   2.590   1.654   5.276
 1133POPC    OB 5404   2.654   1.522   5.274
 1133POPC    OC 5405   2.529   1.704   5.399
 1133POPC    OD 5406   2.490   1.660   5.154
 1133POPC    CC 5407   2.545   1.597   5.038
 1133POPC    CD 5408   2.462   1.595   4.910
 1133POPC    OE 5409   2.540   1.549   4.797
 1133POPC   C1A 5410   2.549   1.419   4.769
 1133POPC    OF 5411   2.516   1.335   4.853
 1133POPC   C1B 5412   2.621   1.395   4.642
 1133POPC   C1C 5413   2.588   1.260   4.578
 1133POPC   C1D 5414   2.641   1.256   4.434
 1133POPC   C1E 5415   2.612   1.120   4.368
 1133POPC   C1F 5416   2.638   1.122   4.217
 1133POPC   C1G 5417   2.785   1.147   4.183
 1133POPC   C1H 5418   2.810   1.139   4.032
 1133POPC   C1I 5419   2.959   1.162   4.005
 1133POPC   C1J 5420   3.010   1.206   3.890
 1133POPC   C1K 5421   2.927   1.243   3.767
 1133POPC   C1L 5422   2.919   1.395   3.750
 1133POPC   C1M 5423   2.814   1.456   3.844
 1133POPC   C1N 5424   2.846   1.600   3.882
 1133POPC   C1O 5425   2.968   1.616   3.974
 1133POPC   C1P 5426   2.950   1.556   4.115
 1133POPC   C1Q 5427   2.851   1.635   4.200
 1133POPC   C1R 5428   2.839   1.576   4.340
 1133POPC    CE 5429   2.403   1.736   4.885
 1133POPC    OG 5430   2.261   1.757   4.897
 1133POPC   C2A 5431   2.187   1.717   4.793
 1133POPC    OH 5432   2.223   1.626   4.718
 1133POPC   C2B 5433   2.051   1.777   4.787
 1133POPC   C2C 5434   2.043   1.895   4.689
 1133POPC   C2D 5435   2.099   1.865   4.549
 1133POPC   C2E 5436   2.024   1.754   4.476
 1133POPC   C2F 5437   2.115   1.674   4.382
 1133POPC   C2G 5438   2.158   1.750   4.257
 1133POPC   C2H 5439   2.242   1.659   4.167
 1133POPC   C2I 5440   2.272   1.716   4.028
 1133POPC   C2J 5441   2.145   1.739   3.945
 1133POPC   C2K 5442   2.172   1.755   3.795
 1133POPC   C2L 5443   2.215   1.622   3.734
 1133POPC   C2M 5444   2.224   1.626   3.581
 1133POPC   C2N 5445   2.263   1.487   3.530
 1133POPC   C2O 5446   2.269   1.484   3.377
 1133POPC   C2P 5447   2.309   1.344   3.328
 1134POPC   CN1 5448   2.109   2.785   5.193
 1134POPC   CN2 5449   2.177   3.008   5.128
 1134POPC   CN3 5450   1.962   2.924   5.073
 1134POPC   NTM 5451   2.103   2.888   5.088
 1134POPC    CA 5452   2.150   2.843   4.955
 1134POPC    CB 5453   2.274   2.751   4.942
 1134POPC    OA 5454   2.251   2.618   4.990
 1134POPC     P 5455   2.384   2.535   5.004
 1134POPC    OB 5456   2.482   2.629   5.063
 1134POPC    OC 5457   2.360   2.404   5.063
 1134POPC    OD 5458   2.421   2.517   4.851
 1134POPC    CC 5459   2.333   2.423   4.788
 1134POPC    CD 5460   2.339   2.423   4.634
 1134POPC    OE 5461   2.217   2.380   4.566
 1134POPC   C1A 5462   2.171   2.255   4.578
 1134POPC    OF 5463   2.224   2.176   4.657
 1134POPC   C1B 5464   2.047   2.230   4.502
 1134POPC   C1C 5465   2.071   2.152   4.373
 1134POPC   C1D 5466   1.938   2.100   4.320
 1134POPC   C1E 5467   1.952   2.005   4.201
 1134POPC   C1F 5468   1.817   1.950   4.156
 1134POPC   C1G 5469   1.842   1.846   4.047
 1134POPC   C1H 5470   1.716   1.784   3.986
 1134POPC   C1I 5471   1.761   1.680   3.882
 1134POPC   C1J 5472   1.694   1.656   3.770
 1134POPC   C1K 5473   1.567   1.733   3.734
 1134POPC   C1L 5474   1.577   1.827   3.612
 1134POPC   C1M 5475   1.649   1.960   3.638
 1134POPC   C1N 5476   1.799   1.951   3.613
 1134POPC   C1O 5477   1.872   2.085   3.630
 1134POPC   C1P 5478   1.894   2.117   3.778
 1134POPC   C1Q 5479   1.987   2.237   3.792
 1134POPC   C1R 5480   2.031   2.252   3.937
 1134POPC    CE 5481   2.474   2.358   4.593
 1134POPC    OG 5482   2.514   2.376   4.456
 1134POPC   C2A 5483   2.467   2.291   4.366
 1134POPC    OH 5484   2.411   2.187   4.399
 1134POPC   C2B 5485   2.510   2.322   4.227
 1134POPC   C2C 5486   2.418   2.254   4.125
 1134POPC   C2D 5487   2.474   2.264   3.984
 1134POPC   C2E 5488   2.390   2.179   3.890
 1134POPC   C2F 5489   2.434   2.191   3.745
 1134POPC   C2G 5490   2.352   2.092   3.664
 1134POPC   C2H 5491   2.381   2.100   3.514
 1134POPC   C2I 5492   2.289   1.999   3.445
 1134POPC   C2J 5493   2.288   2.015   3.293
 1134POPC   C2K 5494   2.174   1.933   3.233
 1134POPC   C2L 5495   2.039   1.985   3.280
 1134POPC   C2M 5496   1.925   1.901   3.223
 1134POPC   C2N 5497   1.786   1.961   3.249
 1134POPC   C2O 5498   1.767   2.101   3.190
 1134POPC   C2P 5499   1.782   2.101   3.037
 1135POPC   CN1 5500   2.923   2.634   4.821
 1135POPC   CN2 5501   2.789   2.574   5.006
 1135POPC   CN3 5502   2.700   2.712   4.831
 1135POPC   NTM 5503   2.819   2.684   4.913
 1135POPC    CA 5504   2.871   2.803   4.984
 1135POPC    CB 5505   2.782   2.890   5.078
 1135POPC    OA 5506   2.673   2.956   5.013
 1135POPC     P 5507   2.677   3.113   5.022
 1135POPC    OB 5508   2.553   3.165   4.963
 1135POPC    OC 5509   2.720   3.155   5.155
 1135POPC    OD 5510   2.795   3.137   4.920
 1135POPC    CC 5511   2.751   3.114   4.786
 1135POPC    CD 5512   2.850   3.152   4.674
 1135POPC    OE 5513   2.959   3.060   4.642
 1135POPC   C1A 5514   2.931   2.945   4.580
 1135POPC    OF 5515   2.824   2.888   4.600
 1135POPC   C1B 5516   3.053   2.882   4.522
 1135POPC   C1C 5517   3.035   2.741   4.466
 1135POPC   C1D 5518   2.956   2.736   4.334
 1135POPC   C1E 5519   2.954   2.593   4.280
 1135POPC   C1F 5520   2.883   2.584   4.145
 1135POPC   C1G 5521   2.897   2.443   4.087
 1135POPC   C1H 5522   2.831   2.434   3.950
 1135POPC   C1I 5523   2.853   2.296   3.887
 1135POPC   C1J 5524   2.850   2.285   3.754
 1135POPC   C1K 5525   2.821   2.408   3.668
 1135POPC   C1L 5526   2.904   2.415   3.539
 1135POPC   C1M 5527   3.051   2.450   3.563
 1135POPC   C1N 5528   3.067   2.588   3.628
 1135POPC   C1O 5529   3.214   2.618   3.658
 1135POPC   C1P 5530   3.232   2.746   3.740
 1135POPC   C1Q 5531   3.174   2.732   3.881
 1135POPC   C1R 5532   3.195   2.860   3.962
 1135POPC    CE 5533   2.887   3.300   4.698
 1135POPC    OG 5534   2.772   3.387   4.689
 1135POPC   C2A 5535   2.774   3.478   4.592
 1135POPC    OH 5536   2.866   3.486   4.512
 1135POPC   C2B 5537   2.646   3.552   4.584
 1135POPC   C2C 5538   2.676   3.701   4.571
 1135POPC   C2D 5539   2.556   3.780   4.518
 1135POPC   C2E 5540   2.594   3.925   4.488
 1135POPC   C2F 5541   2.714   3.928   4.393
 1135POPC   C2G 5542   2.731   4.056   4.313
 1135POPC   C2H 5543   2.784   4.013   4.176
 1135POPC   C2I 5544   2.672   3.939   4.100
 1135POPC   C2J 5545   2.720   3.840   3.993
 1135POPC   C2K 5546   2.769   3.708   4.053
 1135POPC   C2L 5547   2.814   3.616   3.940
 1135POPC   C2M 5548   2.922   3.520   3.988
 1135POPC   C2N 5549   2.995   3.457   3.869
 1135POPC   C2O 5550   3.123   3.387   3.916
 1135POPC   C2P 5551   3.188   3.309   3.802
 1136POPC   CN1 5552   2.428   0.982   5.384
 1136POPC   CN2 5553   2.323   1.193   5.423
 1136POPC   CN3 5554   2.335   1.099   5.203
 1136POPC   NTM 5555   2.316   1.068   5.346
 1136POPC    CA 5556   2.190   0.994   5.370
 1136POPC    CB 5557   2.053   1.063   5.354
 1136POPC    OA 5558   1.944   0.980   5.395
 1136POPC     P 5559   1.801   1.046   5.381
 1136POPC    OB 5560   1.695   0.956   5.427
 1136POPC    OC 5561   1.805   1.185   5.428
 1136POPC    OD 5562   1.795   1.052   5.225
 1136POPC    CC 5563   1.755   0.932   5.160
 1136POPC    CD 5564   1.767   0.939   5.006
 1136POPC    OE 5565   1.649   0.906   4.928
 1136POPC   C1A 5566   1.578   0.794   4.938
 1136POPC    OF 5567   1.594   0.717   5.032
 1136POPC   C1B 5568   1.469   0.787   4.838
 1136POPC   C1C 5569   1.425   0.643   4.812
 1136POPC   C1D 5570   1.305   0.635   4.717
 1136POPC   C1E 5571   1.177   0.695   4.777
 1136POPC   C1F 5572   1.057   0.672   4.685
 1136POPC   C1G 5573   1.028   0.523   4.672
 1136POPC   C1H 5574   0.954   0.486   4.543
 1136POPC   C1I 5575   0.974   0.336   4.520
 1136POPC   C1J 5576   0.993   0.286   4.398
 1136POPC   C1K 5577   0.987   0.377   4.275
 1136POPC   C1L 5578   1.100   0.347   4.175
 1136POPC   C1M 5579   1.235   0.400   4.225
 1136POPC   C1N 5580   1.235   0.552   4.233
 1136POPC   C1O 5581   1.362   0.606   4.298
 1136POPC   C1P 5582   1.336   0.751   4.337
 1136POPC   C1Q 5583   1.454   0.817   4.407
 1136POPC   C1R 5584   1.412   0.956   4.452
 1136POPC    CE 5585   1.895   0.864   4.963
 1136POPC    OG 5586   2.021   0.900   5.024
 1136POPC   C2A 5587   2.139   0.869   4.970
 1136POPC    OH 5588   2.235   0.866   5.046
 1136POPC   C2B 5589   2.146   0.822   4.828
 1136POPC   C2C 5590   2.267   0.882   4.757
 1136POPC   C2D 5591   2.305   0.809   4.628
 1136POPC   C2E 5592   2.207   0.827   4.512
 1136POPC   C2F 5593   2.262   0.753   4.390
 1136POPC   C2G 5594   2.180   0.777   4.264
 1136POPC   C2H 5595   2.248   0.707   4.145
 1136POPC   C2I 5596   2.183   0.739   4.010
 1136POPC   C2J 5597   2.042   0.682   3.995
 1136POPC   C2K 5598   1.990   0.708   3.854
 1136POPC   C2L 5599   1.845   0.663   3.837
 1136POPC   C2M 5600   1.798   0.694   3.694
 1136POPC   C2N 5601   1.648   0.675   3.677
 1136POPC   C2O 5602   1.606   0.722   3.537
 1136POPC   C2P 5603   1.455   0.709   3.517
 1137POPC   CN1 5604   2.243   1.655   5.287
 1137POPC   CN2 5605   2.065   1.808   5.251
 1137POPC   CN3 5606   2.292   1.882   5.239
 1137POPC   NTM 5607   2.199   1.793   5.310
 1137POPC    CA 5608   2.202   1.826   5.455
 1137POPC    CB 5609   2.106   1.754   5.553
 1137POPC    OA 5610   2.124   1.613   5.559
 1137POPC     P 5611   1.997   1.536   5.610
 1137POPC    OB 5612   2.034   1.402   5.654
 1137POPC    OC 5613   1.906   1.624   5.685
 1137POPC    OD 5614   1.926   1.526   5.469
 1137POPC    CC 5615   1.977   1.415   5.395
 1137POPC    CD 5616   1.932   1.400   5.248
 1137POPC    OE 5617   2.015   1.464   5.147
 1137POPC   C1A 5618   2.121   1.393   5.109
 1137POPC    OF 5619   2.186   1.331   5.192
 1137POPC   C1B 5620   2.160   1.415   4.968
 1137POPC   C1C 5621   2.108   1.300   4.882
 1137POPC   C1D 5622   2.139   1.324   4.735
 1137POPC   C1E 5623   2.093   1.204   4.652
 1137POPC   C1F 5624   2.111   1.226   4.502
 1137POPC   C1G 5625   2.258   1.235   4.464
 1137POPC   C1H 5626   2.278   1.250   4.313
 1137POPC   C1I 5627   2.248   1.121   4.236
 1137POPC   C1J 5628   2.253   1.124   4.103
 1137POPC   C1K 5629   2.291   1.256   4.037
 1137POPC   C1L 5630   2.210   1.288   3.910
 1137POPC   C1M 5631   2.059   1.302   3.933
 1137POPC   C1N 5632   2.022   1.403   4.042
 1137POPC   C1O 5633   1.870   1.415   4.056
 1137POPC   C1P 5634   1.833   1.502   4.176
 1137POPC   C1Q 5635   1.848   1.427   4.308
 1137POPC   C1R 5636   1.794   1.511   4.424
 1137POPC    CE 5637   1.779   1.417   5.248
 1137POPC    OG 5638   1.707   1.460   5.130
 1137POPC   C2A 5639   1.700   1.378   5.026
 1137POPC    OH 5640   1.736   1.261   5.035
 1137POPC   C2B 5641   1.629   1.438   4.910
 1137POPC   C2C 5642   1.682   1.391   4.774
 1137POPC   C2D 5643   1.643   1.246   4.740
 1137POPC   C2E 5644   1.722   1.196   4.618
 1137POPC   C2F 5645   1.705   1.045   4.602
 1137POPC   C2G 5646   1.793   0.984   4.492
 1137POPC   C2H 5647   1.765   1.038   4.352
 1137POPC   C2I 5648   1.832   0.946   4.249
 1137POPC   C2J 5649   1.827   0.996   4.104
 1137POPC   C2K 5650   1.686   1.017   4.048
 1137POPC   C2L 5651   1.680   1.003   3.895
 1137POPC   C2M 5652   1.778   1.094   3.820
 1137POPC   C2N 5653   1.792   1.053   3.674
 1137POPC   C2O 5654   1.912   1.122   3.608
 1137POPC   C2P 5655   1.936   1.068   3.467
 1138POPC   CN1 5656   1.426   2.446   5.056
 1138POPC   CN2 5657   1.311   2.242   5.095
 1138POPC   CN3 5658   1.453   2.262   4.906
 1138POPC   NTM 5659   1.437   2.300   5.047
 1138POPC    CA 5660   1.545   2.241   5.130
 1138POPC    CB 5661   1.691   2.291   5.113
 1138POPC    OA 5662   1.701   2.431   5.133
 1138POPC     P 5663   1.847   2.488   5.117
 1138POPC    OB 5664   1.836   2.633   5.140
 1138POPC    OC 5665   1.928   2.400   5.202
 1138POPC    OD 5666   1.870   2.462   4.963
 1138POPC    CC 5667   1.801   2.556   4.881
 1138POPC    CD 5668   1.826   2.553   4.728
 1138POPC    OE 5669   1.792   2.429   4.661
 1138POPC   C1A 5670   1.664   2.396   4.643
 1138POPC    OF 5671   1.576   2.450   4.709
 1138POPC   C1B 5672   1.643   2.271   4.566
 1138POPC   C1C 5673   1.682   2.280   4.418
 1138POPC   C1D 5674   1.612   2.388   4.336
 1138POPC   C1E 5675   1.626   2.356   4.187
 1138POPC   C1F 5676   1.603   2.477   4.097
 1138POPC   C1G 5677   1.468   2.548   4.116
 1138POPC   C1H 5678   1.459   2.674   4.030
 1138POPC   C1I 5679   1.556   2.785   4.071
 1138POPC   C1J 5680   1.602   2.877   3.986
 1138POPC   C1K 5681   1.564   2.880   3.838
 1138POPC   C1L 5682   1.682   2.841   3.747
 1138POPC   C1M 5683   1.698   2.689   3.735
 1138POPC   C1N 5684   1.840   2.647   3.694
 1138POPC   C1O 5685   1.943   2.670   3.805
 1138POPC   C1P 5686   1.911   2.589   3.931
 1138POPC   C1Q 5687   2.006   2.621   4.046
 1138POPC   C1R 5688   1.974   2.535   4.168
 1138POPC    CE 5689   1.972   2.601   4.707
 1138POPC    OG 5690   1.994   2.664   4.580
 1138POPC   C2A 5691   2.115   2.715   4.559
 1138POPC    OH 5692   2.187   2.746   4.653
 1138POPC   C2B 5693   2.137   2.755   4.418
 1138POPC   C2C 5694   2.277   2.713   4.371
 1138POPC   C2D 5695   2.297   2.754   4.225
 1138POPC   C2E 5696   2.415   2.679   4.164
 1138POPC   C2F 5697   2.415   2.699   4.013
 1138POPC   C2G 5698   2.534   2.627   3.949
 1138POPC   C2H 5699   2.558   2.668   3.803
 1138POPC   C2I 5700   2.441   2.635   3.710
 1138POPC   C2J 5701   2.468   2.692   3.570
 1138POPC   C2K 5702   2.573   2.614   3.491
 1138POPC   C2L 5703   2.509   2.496   3.417
 1138POPC   C2M 5704   2.430   2.546   3.296
 1138POPC   C2N 5705   2.316   2.452   3.257
 1138POPC   C2O 5706   2.204   2.455   3.361
 1138POPC   C2P 5707   2.085   2.369   3.319
 1139POPC   CN1 5708   1.701   3.778   5.207
 1139POPC   CN2 5709   1.633   3.761   5.439
 1139POPC   CN3 5710   1.841   3.860   5.380
 1139POPC   NTM 5711   1.746   3.753   5.345
 1139POPC    CA 5712   1.815   3.622   5.358
 1139POPC    CB 5713   1.737   3.495   5.317
 1139POPC    OA 5714   1.810   3.376   5.341
 1139POPC     P 5715   1.771   3.263   5.239
 1139POPC    OB 5716   1.838   3.136   5.270
 1139POPC    OC 5717   1.628   3.274   5.206
 1139POPC    OD 5718   1.843   3.326   5.115
 1139POPC    CC 5719   1.838   3.229   5.012
 1139POPC    CD 5720   1.859   3.276   4.868
 1139POPC    OE 5721   1.993   3.269   4.814
 1139POPC   C1A 5722   2.036   3.149   4.774
 1139POPC    OF 5723   1.984   3.046   4.816
 1139POPC   C1B 5724   2.161   3.157   4.696
 1139POPC   C1C 5725   2.150   3.068   4.572
 1139POPC   C1D 5726   2.279   3.070   4.490
 1139POPC   C1E 5727   2.396   3.011   4.569
 1139POPC   C1F 5728   2.524   3.009   4.486
 1139POPC   C1G 5729   2.570   3.150   4.448
 1139POPC   C1H 5730   2.691   3.137   4.356
 1139POPC   C1I 5731   2.744   3.272   4.308
 1139POPC   C1J 5732   2.861   3.269   4.245
 1139POPC   C1K 5733   2.928   3.133   4.228
 1139POPC   C1L 5734   2.987   3.113   4.088
 1139POPC   C1M 5735   2.887   3.109   3.971
 1139POPC   C1N 5736   2.829   2.970   3.944
 1139POPC   C1O 5737   2.707   2.931   4.028
 1139POPC   C1P 5738   2.575   2.982   3.970
 1139POPC   C1Q 5739   2.523   3.112   4.032
 1139POPC   C1R 5740   2.388   3.089   4.099
 1139POPC    CE 5741   1.769   3.400   4.845
 1139POPC    OG 5742   1.800   3.502   4.747
 1139POPC   C2A 5743   1.802   3.493   4.614
 1139POPC    OH 5744   1.821   3.599   4.556
 1139POPC   C2B 5745   1.770   3.366   4.541
 1139POPC   C2C 5746   1.866   3.346   4.423
 1139POPC   C2D 5747   1.848   3.217   4.343
 1139POPC   C2E 5748   1.940   3.221   4.221
 1139POPC   C2F 5749   1.937   3.093   4.137
 1139POPC   C2G 5750   2.010   3.115   4.004
 1139POPC   C2H 5751   2.018   2.986   3.923
 1139POPC   C2I 5752   2.063   3.009   3.778
 1139POPC   C2J 5753   2.210   3.050   3.763
 1139POPC   C2K 5754   2.241   3.084   3.617
 1139POPC   C2L 5755   2.384   3.134   3.595
 1139POPC   C2M 5756   2.487   3.020   3.599
 1139POPC   C2N 5757   2.628   3.072   3.571
 1139POPC   C2O 5758   2.728   2.956   3.561
 1139POPC   C2P 5759   2.869   3.007   3.530
 1140POPC   CN1 5760   1.924   0.472   1.315
 1140POPC   CN2 5761   1.938   0.437   1.551
 1140POPC   CN3 5762   1.749   0.546   1.461
 1140POPC   NTM 5763   1.894   0.529   1.447
 1140POPC    CA 5764   1.962   0.658   1.471
 1140POPC    CB 5765   1.951   0.772   1.367
 1140POPC    OA 5766   1.817   0.807   1.330
 1140POPC     P 5767   1.815   0.905   1.207
 1140POPC    OB 5768   1.921   0.861   1.116
 1140POPC    OC 5769   1.672   0.914   1.171
 1140POPC    OD 5770   1.861   1.033   1.286
 1140POPC    CC 5771   1.753   1.088   1.360
 1140POPC    CD 5772   1.783   1.131   1.504
 1140POPC    OE 5773   1.663   1.168   1.578
 1140POPC   C1A 5774   1.589   1.274   1.545
 1140POPC    OF 5775   1.602   1.330   1.435
 1140POPC   C1B 5776   1.480   1.300   1.642
 1140POPC   C1C 5777   1.448   1.449   1.655
 1140POPC   C1D 5778   1.348   1.474   1.768
 1140POPC   C1E 5779   1.209   1.418   1.735
 1140POPC   C1F 5780   1.126   1.403   1.863
 1140POPC   C1G 5781   1.176   1.289   1.951
 1140POPC   C1H 5782   1.090   1.276   2.076
 1140POPC   C1I 5783   1.125   1.149   2.154
 1140POPC   C1J 5784   1.080   1.131   2.277
 1140POPC   C1K 5785   0.994   1.235   2.349
 1140POPC   C1L 5786   1.008   1.233   2.502
 1140POPC   C1M 5787   1.144   1.281   2.553
 1140POPC   C1N 5788   1.241   1.167   2.586
 1140POPC   C1O 5789   1.388   1.207   2.565
 1140POPC   C1P 5790   1.417   1.223   2.416
 1140POPC   C1Q 5791   1.560   1.270   2.388
 1140POPC   C1R 5792   1.580   1.291   2.238
 1140POPC    CE 5793   1.902   1.231   1.498
 1140POPC    OG 5794   1.959   1.276   1.623
 1140POPC   C2A 5795   1.895   1.369   1.693
 1140POPC    OH 5796   1.811   1.442   1.640
 1140POPC   C2B 5797   1.953   1.389   1.827
 1140POPC   C2C 5798   1.922   1.270   1.918
 1140POPC   C2D 5799   1.971   1.289   2.061
 1140POPC   C2E 5800   1.951   1.159   2.138
 1140POPC   C2F 5801   1.965   1.174   2.290
 1140POPC   C2G 5802   2.104   1.215   2.339
 1140POPC   C2H 5803   2.107   1.218   2.492
 1140POPC   C2I 5804   2.105   1.077   2.551
 1140POPC   C2J 5805   2.033   1.068   2.686
 1140POPC   C2K 5806   2.092   1.155   2.797
 1140POPC   C2L 5807   2.029   1.127   2.935
 1140POPC   C2M 5808   1.877   1.146   2.936
 1140POPC   C2N 5809   1.818   1.134   3.076
 1140POPC   C2O 5810   1.666   1.153   3.071
 1140POPC   C2P 5811   1.604   1.152   3.211
 1141POPC   CN1 5812   1.056   5.458   1.914
 1141POPC   CN2 5813   1.063   5.492   1.679
 1141POPC   CN3 5814   1.239   5.376   1.795
 1141POPC   NTM 5815   1.144   5.488   1.801
 1141POPC    CA 5816   1.208   5.619   1.831
 1141POPC    CB 5817   1.315   5.678   1.737
 1141POPC    OA 5818   1.425   5.591   1.710
 1141POPC     P 5819   1.564   5.644   1.765
 1141POPC    OB 5820   1.666   5.571   1.690
 1141POPC    OC 5821   1.559   5.791   1.765
 1141POPC    OD 5822   1.562   5.585   1.912
 1141POPC    CC 5823   1.577   5.443   1.918
 1141POPC    CD 5824   1.589   5.381   2.060
 1141POPC    OE 5825   1.473   5.346   2.141
 1141POPC   C1A 5826   1.372   5.429   2.169
 1141POPC    OF 5827   1.336   5.515   2.089
 1141POPC   C1B 5828   1.291   5.384   2.284
 1141POPC   C1C 5829   1.317   5.469   2.408
 1141POPC   C1D 5830   1.219   5.428   2.518
 1141POPC   C1E 5831   1.226   5.518   2.642
 1141POPC   C1F 5832   1.115   5.476   2.737
 1141POPC   C1G 5833   1.115   5.549   2.871
 1141POPC   C1H 5834   1.013   5.483   2.963
 1141POPC   C1I 5835   1.002   5.554   3.099
 1141POPC   C1J 5836   0.977   5.486   3.211
 1141POPC   C1K 5837   0.964   5.334   3.211
 1141POPC   C1L 5838   1.095   5.270   3.260
 1141POPC   C1M 5839   1.096   5.118   3.240
 1141POPC   C1N 5840   1.234   5.069   3.195
 1141POPC   C1O 5841   1.268   5.124   3.056
 1141POPC   C1P 5842   1.400   5.071   3.002
 1141POPC   C1Q 5843   1.421   5.114   2.857
 1141POPC   C1R 5844   1.549   5.052   2.800
 1141POPC    CE 5845   1.701   5.458   2.131
 1141POPC    OG 5846   1.828   5.393   2.117
 1141POPC   C2A 5847   1.933   5.458   2.166
 1141POPC    OH 5848   1.925   5.572   2.209
 1141POPC   C2B 5849   2.057   5.377   2.167
 1141POPC   C2C 5850   2.096   5.346   2.311
 1141POPC   C2D 5851   2.219   5.256   2.318
 1141POPC   C2E 5852   2.255   5.223   2.464
 1141POPC   C2F 5853   2.321   5.340   2.536
 1141POPC   C2G 5854   2.337   5.313   2.686
 1141POPC   C2H 5855   2.431   5.198   2.720
 1141POPC   C2I 5856   2.436   5.184   2.872
 1141POPC   C2J 5857   2.528   5.072   2.922
 1141POPC   C2K 5858   2.517   5.061   3.075
 1141POPC   C2L 5859   2.379   5.011   3.116
 1141POPC   C2M 5860   2.343   5.049   3.260
 1141POPC   C2N 5861   2.199   5.005   3.288
 1141POPC   C2O 5862   2.148   5.057   3.421
 1141POPC   C2P 5863   2.009   5.000   3.451
 1142POPC   CN1 5864   1.745   6.474   1.949
 1142POPC   CN2 5865   1.531   6.383   1.917
 1142POPC   CN3 5866   1.724   6.272   1.825
 1142POPC   NTM 5867   1.662   6.402   1.852
 1142POPC    CA 5868   1.651   6.486   1.730
 1142POPC    CB 5869   1.573   6.435   1.607
 1142POPC    OA 5870   1.432   6.418   1.625
 1142POPC     P 5871   1.363   6.340   1.505
 1142POPC    OB 5872   1.234   6.406   1.481
 1142POPC    OC 5873   1.464   6.318   1.401
 1142POPC    OD 5874   1.343   6.204   1.584
 1142POPC    CC 5875   1.231   6.205   1.673
 1142POPC    CD 5876   1.223   6.096   1.783
 1142POPC    OE 5877   1.129   6.130   1.890
 1142POPC   C1A 5878   1.150   6.231   1.975
 1142POPC    OF 5879   1.229   6.321   1.946
 1142POPC   C1B 5880   1.057   6.230   2.090
 1142POPC   C1C 5881   1.049   6.364   2.164
 1142POPC   C1D 5882   0.962   6.353   2.289
 1142POPC   C1E 5883   0.967   6.480   2.373
 1142POPC   C1F 5884   0.875   6.466   2.495
 1142POPC   C1G 5885   0.875   6.590   2.584
 1142POPC   C1H 5886   0.774   6.569   2.697
 1142POPC   C1I 5887   0.754   6.693   2.784
 1142POPC   C1J 5888   0.792   6.697   2.912
 1142POPC   C1K 5889   0.861   6.577   2.977
 1142POPC   C1L 5890   0.767   6.491   3.062
 1142POPC   C1M 5891   0.778   6.340   3.035
 1142POPC   C1N 5892   0.904   6.268   3.086
 1142POPC   C1O 5893   1.030   6.279   2.998
 1142POPC   C1P 5894   1.005   6.227   2.856
 1142POPC   C1Q 5895   1.127   6.244   2.766
 1142POPC   C1R 5896   1.097   6.188   2.627
 1142POPC    CE 5897   1.368   6.065   1.829
 1142POPC    OG 5898   1.392   5.965   1.929
 1142POPC   C2A 5899   1.510   5.970   1.992
 1142POPC    OH 5900   1.572   6.077   1.993
 1142POPC   C2B 5901   1.535   5.855   2.082
 1142POPC   C2C 5902   1.665   5.872   2.161
 1142POPC   C2D 5903   1.674   5.769   2.274
 1142POPC   C2E 5904   1.796   5.793   2.364
 1142POPC   C2F 5905   1.791   5.695   2.480
 1142POPC   C2G 5906   1.901   5.721   2.584
 1142POPC   C2H 5907   1.870   5.648   2.716
 1142POPC   C2I 5908   1.740   5.701   2.776
 1142POPC   C2J 5909   1.698   5.638   2.909
 1142POPC   C2K 5910   1.795   5.672   3.022
 1142POPC   C2L 5911   1.733   5.648   3.160
 1142POPC   C2M 5912   1.642   5.763   3.203
 1142POPC   C2N 5913   1.722   5.887   3.245
 1142POPC   C2O 5914   1.630   5.998   3.294
 1142POPC   C2P 5915   1.711   6.116   3.348
 1143POPC   CN1 5916   1.082  -0.001   1.759
 1143POPC   CN2 5917   1.303   0.072   1.800
 1143POPC   CN3 5918   1.117   0.222   1.825
 1143POPC   NTM 5919   1.173   0.113   1.745
 1143POPC    CA 5920   1.179   0.152   1.602
 1143POPC    CB 5921   1.295   0.241   1.549
 1143POPC    OA 5922   1.313   0.362   1.622
 1143POPC     P 5923   1.439   0.443   1.574
 1143POPC    OB 5924   1.477   0.409   1.436
 1143POPC    OC 5925   1.423   0.583   1.614
 1143POPC    OD 5926   1.547   0.379   1.668
 1143POPC    CC 5927   1.518   0.412   1.804
 1143POPC    CD 5928   1.632   0.388   1.904
 1143POPC    OE 5929   1.584   0.362   2.039
 1143POPC   C1A 5930   1.529   0.245   2.069
 1143POPC    OF 5931   1.538   0.148   1.993
 1143POPC   C1B 5932   1.467   0.248   2.204
 1143POPC   C1C 5933   1.333   0.176   2.213
 1143POPC   C1D 5934   1.349   0.025   2.235
 1143POPC   C1E 5935   1.413  -0.006   2.370
 1143POPC   C1F 5936   1.411  -0.155   2.406
 1143POPC   C1G 5937   1.485  -0.243   2.304
 1143POPC   C1H 5938   1.504  -0.387   2.354
 1143POPC   C1I 5939   1.372  -0.463   2.373
 1143POPC   C1J 5940   1.359  -0.558   2.465
 1143POPC   C1K 5941   1.474  -0.598   2.558
 1143POPC   C1L 5942   1.471  -0.532   2.696
 1143POPC   C1M 5943   1.605  -0.557   2.766
 1143POPC   C1N 5944   1.633  -0.461   2.883
 1143POPC   C1O 5945   1.636  -0.313   2.841
 1143POPC   C1P 5946   1.738  -0.283   2.731
 1143POPC   C1Q 5947   1.712  -0.146   2.671
 1143POPC   C1R 5948   1.781  -0.133   2.535
 1143POPC    CE 5949   1.730   0.505   1.883
 1143POPC    OG 5950   1.669   0.635   1.883
 1143POPC   C2A 5951   1.733   0.734   1.819
 1143POPC    OH 5952   1.829   0.707   1.747
 1143POPC   C2B 5953   1.665   0.866   1.818
 1143POPC   C2C 5954   1.580   0.900   1.941
 1143POPC   C2D 5955   1.665   0.925   2.066
 1143POPC   C2E 5956   1.577   0.919   2.191
 1143POPC   C2F 5957   1.663   0.932   2.317
 1143POPC   C2G 5958   1.583   0.895   2.441
 1143POPC   C2H 5959   1.668   0.900   2.568
 1143POPC   C2I 5960   1.583   0.857   2.687
 1143POPC   C2J 5961   1.662   0.855   2.818
 1143POPC   C2K 5962   1.572   0.814   2.936
 1143POPC   C2L 5963   1.529   0.667   2.929
 1143POPC   C2M 5964   1.428   0.635   3.039
 1143POPC   C2N 5965   1.390   0.487   3.040
 1143POPC   C2O 5966   1.501   0.400   3.099
 1143POPC   C2P 5967   1.468   0.251   3.086
 1144POPC   CN1 5968   2.032   5.033   1.676
 1144POPC   CN2 5969   1.935   4.850   1.558
 1144POPC   CN3 5970   2.027   4.818   1.777
 1144POPC   NTM 5971   2.044   4.889   1.650
 1144POPC    CA 5972   2.180   4.864   1.597
 1144POPC    CB 5973   2.208   4.736   1.515
 1144POPC    OA 5974   2.154   4.621   1.578
 1144POPC     P 5975   2.148   4.503   1.474
 1144POPC    OB 5976   2.048   4.545   1.375
 1144POPC    OC 5977   2.285   4.469   1.438
 1144POPC    OD 5978   2.085   4.395   1.568
 1144POPC    CC 5979   2.176   4.357   1.671
 1144POPC    CD 5980   2.110   4.278   1.786
 1144POPC    OE 5981   2.090   4.136   1.763
 1144POPC   C1A 5982   2.194   4.056   1.789
 1144POPC    OF 5983   2.304   4.104   1.814
 1144POPC   C1B 5984   2.166   3.911   1.779
 1144POPC   C1C 5985   2.109   3.853   1.909
 1144POPC   C1D 5986   2.204   3.863   2.029
 1144POPC   C1E 5987   2.135   3.804   2.152
 1144POPC   C1F 5988   2.217   3.819   2.280
 1144POPC   C1G 5989   2.137   3.753   2.393
 1144POPC   C1H 5990   2.202   3.766   2.531
 1144POPC   C1I 5991   2.112   3.697   2.634
 1144POPC   C1J 5992   2.122   3.726   2.763
 1144POPC   C1K 5993   2.225   3.829   2.810
 1144POPC   C1L 5994   2.180   3.903   2.936
 1144POPC   C1M 5995   2.267   4.025   2.970
 1144POPC   C1N 5996   2.222   4.155   2.901
 1144POPC   C1O 5997   2.258   4.162   2.753
 1144POPC   C1P 5998   2.140   4.210   2.668
 1144POPC   C1Q 5999   2.153   4.151   2.528
 1144POPC   C1R 6000   2.053   4.211   2.429
 1144POPC    CE 6001   1.985   4.357   1.828
 1144POPC    OG 6002   2.008   4.460   1.926
 1144POPC   C2A 6003   1.953   4.438   2.045
 1144POPC    OH 6004   1.862   4.356   2.059
 1144POPC   C2B 6005   2.001   4.531   2.150
 1144POPC   C2C 6006   1.894   4.551   2.258
 1144POPC   C2D 6007   1.958   4.582   2.393
 1144POPC   C2E 6008   1.853   4.567   2.503
 1144POPC   C2F 6009   1.921   4.555   2.640
 1144POPC   C2G 6010   1.819   4.518   2.748
 1144POPC   C2H 6011   1.890   4.486   2.879
 1144POPC   C2I 6012   1.790   4.445   2.987
 1144POPC   C2J 6013   1.857   4.417   3.122
 1144POPC   C2K 6014   1.927   4.542   3.176
 1144POPC   C2L 6015   1.977   4.522   3.320
 1144POPC   C2M 6016   2.034   4.653   3.375
 1144POPC   C2N 6017   2.182   4.675   3.342
 1144POPC   C2O 6018   2.271   4.590   3.433
 1144POPC   C2P 6019   2.418   4.622   3.411
 1145POPC   CN1 6020   2.635   5.613   1.437
 1145POPC   CN2 6021   2.662   5.439   1.597
 1145POPC   CN3 6022   2.445   5.531   1.551
 1145POPC   NTM 6023   2.574   5.491   1.491
 1145POPC    CA 6024   2.544   5.394   1.382
 1145POPC    CB 6025   2.532   5.242   1.412
 1145POPC    OA 6026   2.449   5.210   1.522
 1145POPC     P 6027   2.483   5.065   1.573
 1145POPC    OB 6028   2.427   4.972   1.475
 1145POPC    OC 6029   2.627   5.067   1.600
 1145POPC    OD 6030   2.396   5.057   1.704
 1145POPC    CC 6031   2.439   5.144   1.809
 1145POPC    CD 6032   2.318   5.205   1.882
 1145POPC    OE 6033   2.335   5.323   1.967
 1145POPC   C1A 6034   2.383   5.437   1.919
 1145POPC    OF 6035   2.463   5.436   1.826
 1145POPC   C1B 6036   2.345   5.558   1.994
 1145POPC   C1C 6037   2.388   5.555   2.140
 1145POPC   C1D 6038   2.343   5.683   2.209
 1145POPC   C1E 6039   2.386   5.681   2.355
 1145POPC   C1F 6040   2.357   5.816   2.420
 1145POPC   C1G 6041   2.402   5.817   2.566
 1145POPC   C1H 6042   2.398   5.958   2.627
 1145POPC   C1I 6043   2.499   6.055   2.565
 1145POPC   C1J 6044   2.618   6.075   2.620
 1145POPC   C1K 6045   2.657   6.003   2.748
 1145POPC   C1L 6046   2.807   5.971   2.754
 1145POPC   C1M 6047   2.841   5.885   2.876
 1145POPC   C1N 6048   2.788   5.741   2.866
 1145POPC   C1O 6049   2.863   5.658   2.761
 1145POPC   C1P 6050   2.816   5.512   2.758
 1145POPC   C1Q 6051   2.676   5.494   2.700
 1145POPC   C1R 6052   2.673   5.514   2.548
 1145POPC    CE 6053   2.247   5.089   1.952
 1145POPC    OG 6054   2.322   5.009   2.045
 1145POPC   C2A 6055   2.256   4.909   2.103
 1145POPC    OH 6056   2.148   4.870   2.058
 1145POPC   C2B 6057   2.328   4.842   2.214
 1145POPC   C2C 6058   2.348   4.940   2.331
 1145POPC   C2D 6059   2.330   4.879   2.470
 1145POPC   C2E 6060   2.453   4.807   2.526
 1145POPC   C2F 6061   2.431   4.773   2.673
 1145POPC   C2G 6062   2.559   4.719   2.738
 1145POPC   C2H 6063   2.531   4.657   2.875
 1145POPC   C2I 6064   2.652   4.580   2.928
 1145POPC   C2J 6065   2.760   4.669   2.990
 1145POPC   C2K 6066   2.718   4.717   3.130
 1145POPC   C2L 6067   2.829   4.792   3.204
 1145POPC   C2M 6068   2.861   4.928   3.142
 1145POPC   C2N 6069   2.967   5.000   3.225
 1145POPC   C2O 6070   2.996   5.139   3.169
 1145POPC   C2P 6071   3.101   5.212   3.254
 1146POPC   CN1 6072   1.971   5.975   1.273
 1146POPC   CN2 6073   1.821   5.797   1.328
 1146POPC   CN3 6074   1.810   5.903   1.114
 1146POPC   NTM 6075   1.901   5.857   1.220
 1146POPC    CA 6076   1.998   5.761   1.160
 1146POPC    CB 6077   2.089   5.672   1.249
 1146POPC    OA 6078   2.172   5.742   1.341
 1146POPC     P 6079   2.320   5.759   1.286
 1146POPC    OB 6080   2.358   5.623   1.245
 1146POPC    OC 6081   2.301   5.869   1.191
 1146POPC    OD 6082   2.384   5.801   1.423
 1146POPC    CC 6083   2.340   5.933   1.454
 1146POPC    CD 6084   2.370   5.989   1.594
 1146POPC    OE 6085   2.502   6.044   1.610
 1146POPC   C1A 6086   2.524   6.169   1.570
 1146POPC    OF 6087   2.442   6.230   1.501
 1146POPC   C1B 6088   2.653   6.225   1.616
 1146POPC   C1C 6089   2.633   6.310   1.742
 1146POPC   C1D 6090   2.615   6.224   1.866
 1146POPC   C1E 6091   2.565   6.307   1.985
 1146POPC   C1F 6092   2.591   6.233   2.116
 1146POPC   C1G 6093   2.740   6.239   2.150
 1146POPC   C1H 6094   2.774   6.158   2.274
 1146POPC   C1I 6095   2.911   6.203   2.325
 1146POPC   C1J 6096   2.997   6.122   2.386
 1146POPC   C1K 6097   2.968   5.975   2.410
 1146POPC   C1L 6098   3.099   5.897   2.419
 1146POPC   C1M 6099   3.080   5.751   2.460
 1146POPC   C1N 6100   3.067   5.650   2.345
 1146POPC   C1O 6101   2.925   5.622   2.295
 1146POPC   C1P 6102   2.885   5.711   2.177
 1146POPC   C1Q 6103   2.745   5.675   2.126
 1146POPC   C1R 6104   2.703   5.768   2.012
 1146POPC    CE 6105   2.328   5.883   1.697
 1146POPC    OG 6106   2.232   5.934   1.790
 1146POPC   C2A 6107   2.276   5.953   1.915
 1146POPC    OH 6108   2.382   5.904   1.954
 1146POPC   C2B 6109   2.178   6.027   1.997
 1146POPC   C2C 6110   2.201   6.010   2.147
 1146POPC   C2D 6111   2.092   6.079   2.229
 1146POPC   C2E 6112   2.119   6.061   2.378
 1146POPC   C2F 6113   2.005   6.118   2.461
 1146POPC   C2G 6114   2.034   6.104   2.611
 1146POPC   C2H 6115   1.922   6.172   2.689
 1146POPC   C2I 6116   1.956   6.193   2.836
 1146POPC   C2J 6117   1.944   6.063   2.915
 1146POPC   C2K 6118   2.018   6.074   3.048
 1146POPC   C2L 6119   2.038   5.935   3.109
 1146POPC   C2M 6120   2.112   5.842   3.011
 1146POPC   C2N 6121   2.118   5.699   3.062
 1146POPC   C2O 6122   2.167   5.607   2.950
 1146POPC   C2P 6123   2.152   5.461   2.994
 1147POPC   CN1 6124   2.742   0.016   1.485
 1147POPC   CN2 6125   2.600   0.175   1.379
 1147POPC   CN3 6126   2.664  -0.025   1.263
 1147POPC   NTM 6127   2.629   0.032   1.393
 1147POPC    CA 6128   2.512  -0.039   1.451
 1147POPC    CB 6129   2.375  -0.042   1.381
 1147POPC    OA 6130   2.314   0.087   1.374
 1147POPC     P 6131   2.162   0.080   1.335
 1147POPC    OB 6132   2.110   0.217   1.341
 1147POPC    OC 6133   2.153  -0.006   1.218
 1147POPC    OD 6134   2.110   0.004   1.464
 1147POPC    CC 6135   2.057   0.084   1.570
 1147POPC    CD 6136   2.149   0.113   1.690
 1147POPC    OE 6137   2.083   0.113   1.821
 1147POPC   C1A 6138   2.002   0.210   1.863
 1147POPC    OF 6139   1.949   0.286   1.782
 1147POPC   C1B 6140   1.970   0.208   2.009
 1147POPC   C1C 6141   2.084   0.166   2.103
 1147POPC   C1D 6142   2.203   0.263   2.099
 1147POPC   C1E 6143   2.322   0.213   2.182
 1147POPC   C1F 6144   2.309   0.246   2.331
 1147POPC   C1G 6145   2.413   0.165   2.409
 1147POPC   C1H 6146   2.404   0.185   2.560
 1147POPC   C1I 6147   2.470   0.065   2.630
 1147POPC   C1J 6148   2.507   0.069   2.757
 1147POPC   C1K 6149   2.485   0.195   2.842
 1147POPC   C1L 6150   2.410   0.170   2.974
 1147POPC   C1M 6151   2.258   0.160   2.955
 1147POPC   C1N 6152   2.210   0.019   2.921
 1147POPC   C1O 6153   2.067   0.021   2.866
 1147POPC   C1P 6154   2.058   0.073   2.722
 1147POPC   C1Q 6155   2.103  -0.030   2.619
 1147POPC   C1R 6156   2.069   0.013   2.476
 1147POPC    CE 6157   2.230   0.241   1.657
 1147POPC    OG 6158   2.373   0.227   1.654
 1147POPC   C2A 6159   2.452   0.329   1.689
 1147POPC    OH 6160   2.564   0.330   1.639
 1147POPC   C2B 6161   2.396   0.442   1.767
 1147POPC   C2C 6162   2.485   0.479   1.887
 1147POPC   C2D 6163   2.402   0.563   1.984
 1147POPC   C2E 6164   2.471   0.591   2.117
 1147POPC   C2F 6165   2.362   0.627   2.218
 1147POPC   C2G 6166   2.414   0.677   2.353
 1147POPC   C2H 6167   2.479   0.815   2.341
 1147POPC   C2I 6168   2.532   0.863   2.476
 1147POPC   C2J 6169   2.638   0.769   2.533
 1147POPC   C2K 6170   2.695   0.820   2.665
 1147POPC   C2L 6171   2.596   0.819   2.781
 1147POPC   C2M 6172   2.580   0.679   2.839
 1147POPC   C2N 6173   2.499   0.684   2.969
 1147POPC   C2O 6174   2.498   0.546   3.035
 1147POPC   C2P 6175   2.419   0.549   3.166
 1148POPC   CN1 6176   2.883   4.911   1.499
 1148POPC   CN2 6177   2.836   4.722   1.365
 1148POPC   CN3 6178   2.955   4.692   1.567
 1148POPC   NTM 6179   2.937   4.783   1.452
 1148POPC    CA 6180   3.064   4.802   1.377
 1148POPC    CB 6181   3.180   4.883   1.441
 1148POPC    OA 6182   3.231   4.825   1.560
 1148POPC     P 6183   3.321   4.922   1.647
 1148POPC    OB 6184   3.428   4.844   1.710
 1148POPC    OC 6185   3.349   5.044   1.569
 1148POPC    OD 6186   3.214   4.954   1.757
 1148POPC    CC 6187   3.184   4.838   1.834
 1148POPC    CD 6188   3.087   4.850   1.954
 1148POPC    OE 6189   2.943   4.833   1.934
 1148POPC   C1A 6190   2.869   4.914   1.857
 1148POPC    OF 6191   2.922   4.992   1.780
 1148POPC   C1B 6192   2.722   4.898   1.870
 1148POPC   C1C 6193   2.665   4.767   1.818
 1148POPC   C1D 6194   2.512   4.773   1.829
 1148POPC   C1E 6195   2.442   4.638   1.814
 1148POPC   C1F 6196   2.480   4.545   1.929
 1148POPC   C1G 6197   2.381   4.430   1.943
 1148POPC   C1H 6198   2.425   4.341   2.059
 1148POPC   C1I 6199   2.311   4.255   2.113
 1148POPC   C1J 6200   2.307   4.240   2.244
 1148POPC   C1K 6201   2.416   4.312   2.323
 1148POPC   C1L 6202   2.375   4.347   2.466
 1148POPC   C1M 6203   2.490   4.415   2.541
 1148POPC   C1N 6204   2.612   4.323   2.558
 1148POPC   C1O 6205   2.741   4.400   2.586
 1148POPC   C1P 6206   2.782   4.494   2.472
 1148POPC   C1Q 6207   2.808   4.421   2.340
 1148POPC   C1R 6208   2.845   4.518   2.228
 1148POPC    CE 6209   3.135   4.969   2.040
 1148POPC    OG 6210   3.271   4.976   2.091
 1148POPC   C2A 6211   3.323   4.910   2.195
 1148POPC    OH 6212   3.440   4.937   2.223
 1148POPC   C2B 6213   3.242   4.807   2.266
 1148POPC   C2C 6214   3.252   4.799   2.419
 1148POPC   C2D 6215   3.373   4.724   2.474
 1148POPC   C2E 6216   3.337   4.673   2.614
 1148POPC   C2F 6217   3.452   4.602   2.686
 1148POPC   C2G 6218   3.398   4.519   2.804
 1148POPC   C2H 6219   3.330   4.392   2.753
 1148POPC   C2I 6220   3.240   4.322   2.855
 1148POPC   C2J 6221   3.313   4.273   2.981
 1148POPC   C2K 6222   3.218   4.193   3.072
 1148POPC   C2L 6223   3.100   4.277   3.122
 1148POPC   C2M 6224   2.998   4.191   3.197
 1148POPC   C2N 6225   2.878   4.275   3.239
 1148POPC   C2O 6226   2.776   4.191   3.315
 1148POPC   C2P 6227   2.657   4.277   3.359
 1149POPC   CN1 6228   3.292   5.898   1.574
 1149POPC   CN2 6229   3.441   6.051   1.680
 1149POPC   CN3 6230   3.479   5.987   1.456
 1149POPC   NTM 6231   3.374   6.018   1.554
 1149POPC    CA 6232   3.294   6.132   1.504
 1149POPC    CB 6233   3.184   6.199   1.591
 1149POPC    OA 6234   3.086   6.107   1.637
 1149POPC     P 6235   2.978   6.172   1.732
 1149POPC    OB 6236   2.941   6.295   1.659
 1149POPC    OC 6237   2.881   6.068   1.766
 1149POPC    OD 6238   3.077   6.200   1.852
 1149POPC    CC 6239   3.077   6.095   1.950
 1149POPC    CD 6240   3.215   6.058   2.008
 1149POPC    OE 6241   3.225   5.922   2.061
 1149POPC   C1A 6242   3.270   5.828   1.977
 1149POPC    OF 6243   3.308   5.858   1.864
 1149POPC   C1B 6244   3.270   5.691   2.031
 1149POPC   C1C 6245   3.169   5.606   1.954
 1149POPC   C1D 6246   3.162   5.464   2.010
 1149POPC   C1E 6247   3.035   5.395   1.961
 1149POPC   C1F 6248   3.009   5.273   2.048
 1149POPC   C1G 6249   2.864   5.224   2.037
 1149POPC   C1H 6250   2.839   5.124   2.150
 1149POPC   C1I 6251   2.695   5.075   2.156
 1149POPC   C1J 6252   2.674   4.954   2.209
 1149POPC   C1K 6253   2.797   4.874   2.254
 1149POPC   C1L 6254   2.778   4.803   2.389
 1149POPC   C1M 6255   2.762   4.901   2.506
 1149POPC   C1N 6256   2.870   4.887   2.613
 1149POPC   C1O 6257   3.007   4.940   2.568
 1149POPC   C1P 6258   3.006   5.091   2.540
 1149POPC   C1Q 6259   3.139   5.135   2.480
 1149POPC   C1R 6260   3.138   5.285   2.452
 1149POPC    CE 6261   3.271   6.176   2.090
 1149POPC    OG 6262   3.187   6.243   2.185
 1149POPC   C2A 6263   3.246   6.335   2.261
 1149POPC    OH 6264   3.369   6.344   2.266
 1149POPC   C2B 6265   3.151   6.410   2.347
 1149POPC   C2C 6266   3.213   6.458   2.479
 1149POPC   C2D 6267   3.102   6.500   2.577
 1149POPC   C2E 6268   3.159   6.574   2.698
 1149POPC   C2F 6269   3.050   6.609   2.799
 1149POPC   C2G 6270   3.106   6.696   2.912
 1149POPC   C2H 6271   3.003   6.754   3.012
 1149POPC   C2I 6272   2.942   6.651   3.108
 1149POPC   C2J 6273   2.808   6.599   3.057
 1149POPC   C2K 6274   2.756   6.483   3.142
 1149POPC   C2L 6275   2.636   6.423   3.069
 1149POPC   C2M 6276   2.583   6.297   3.137
 1149POPC   C2N 6277   2.484   6.232   3.041
 1149POPC   C2O 6278   2.434   6.099   3.095
 1149POPC   C2P 6279   2.360   6.026   2.984
 1150POPC   CN1 6280   4.040   0.041   1.871
 1150POPC   CN2 6281   4.143  -0.100   1.709
 1150POPC   CN3 6282   4.257   0.093   1.795
 1150POPC   NTM 6283   4.127   0.039   1.753
 1150POPC    CA 6284   4.077   0.124   1.642
 1150POPC    CB 6285   3.933   0.108   1.586
 1150POPC    OA 6286   3.831   0.133   1.681
 1150POPC     P 6287   3.690   0.096   1.623
 1150POPC    OB 6288   3.684   0.145   1.485
 1150POPC    OC 6289   3.681  -0.047   1.655
 1150POPC    OD 6290   3.604   0.186   1.718
 1150POPC    CC 6291   3.595   0.133   1.849
 1150POPC    CD 6292   3.480   0.189   1.935
 1150POPC    OE 6293   3.351   0.125   1.913
 1150POPC   C1A 6294   3.284   0.139   1.799
 1150POPC    OF 6295   3.304   0.233   1.723
 1150POPC   C1B 6296   3.170   0.045   1.788
 1150POPC   C1C 6297   3.042   0.113   1.837
 1150POPC   C1D 6298   2.925   0.016   1.825
 1150POPC   C1E 6299   2.793   0.079   1.871
 1150POPC   C1F 6300   2.797   0.106   2.022
 1150POPC   C1G 6301   2.667   0.171   2.068
 1150POPC   C1H 6302   2.667   0.194   2.219
 1150POPC   C1I 6303   2.661   0.062   2.297
 1150POPC   C1J 6304   2.716   0.053   2.417
 1150POPC   C1K 6305   2.786   0.173   2.481
 1150POPC   C1L 6306   2.702   0.237   2.591
 1150POPC   C1M 6307   2.785   0.321   2.687
 1150POPC   C1N 6308   2.842   0.446   2.621
 1150POPC   C1O 6309   2.976   0.485   2.684
 1150POPC   C1P 6310   3.094   0.401   2.635
 1150POPC   C1Q 6311   3.117   0.412   2.483
 1150POPC   C1R 6312   3.235   0.327   2.437
 1150POPC    CE 6313   3.493   0.343   1.933
 1150POPC    OG 6314   3.594   0.392   2.022
 1150POPC   C2A 6315   3.618   0.522   2.019
 1150POPC    OH 6316   3.587   0.591   1.922
 1150POPC   C2B 6317   3.698   0.563   2.137
 1150POPC   C2C 6318   3.739   0.710   2.146
 1150POPC   C2D 6319   3.833   0.723   2.266
 1150POPC   C2E 6320   3.831   0.863   2.325
 1150POPC   C2F 6321   3.921   0.869   2.448
 1150POPC   C2G 6322   3.879   0.982   2.542
 1150POPC   C2H 6323   3.967   0.983   2.667
 1150POPC   C2I 6324   3.912   1.078   2.773
 1150POPC   C2J 6325   4.004   1.083   2.895
 1150POPC   C2K 6326   3.923   1.094   3.025
 1150POPC   C2L 6327   3.843   0.965   3.045
 1150POPC   C2M 6328   3.742   0.972   3.159
 1150POPC   C2N 6329   3.655   0.847   3.153
 1150POPC   C2O 6330   3.549   0.847   3.263
 1150POPC   C2P 6331   3.456   0.726   3.248
 1151POPC   CN1 6332   3.119   3.612   1.368
 1151POPC   CN2 6333   2.942   3.764   1.426
 1151POPC   CN3 6334   3.132   3.842   1.302
 1151POPC   NTM 6335   3.087   3.750   1.408
 1151POPC    CA 6336   3.152   3.774   1.539
 1151POPC    CB 6337   3.193   3.915   1.587
 1151POPC    OA 6338   3.092   4.015   1.573
 1151POPC     P 6339   3.142   4.153   1.632
 1151POPC    OB 6340   3.285   4.164   1.598
 1151POPC    OC 6341   3.047   4.255   1.589
 1151POPC    OD 6342   3.129   4.124   1.786
 1151POPC    CC 6343   2.995   4.129   1.834
 1151POPC    CD 6344   2.987   4.090   1.983
 1151POPC    OE 6345   2.859   4.037   2.027
 1151POPC   C1A 6346   2.755   4.117   2.050
 1151POPC    OF 6347   2.754   4.233   2.010
 1151POPC   C1B 6348   2.647   4.047   2.122
 1151POPC   C1C 6349   2.670   4.061   2.273
 1151POPC   C1D 6350   2.582   3.964   2.352
 1151POPC   C1E 6351   2.604   3.984   2.502
 1151POPC   C1F 6352   2.550   3.864   2.578
 1151POPC   C1G 6353   2.561   3.881   2.730
 1151POPC   C1H 6354   2.541   3.745   2.795
 1151POPC   C1I 6355   2.515   3.755   2.946
 1151POPC   C1J 6356   2.470   3.648   3.011
 1151POPC   C1K 6357   2.450   3.515   2.938
 1151POPC   C1L 6358   2.303   3.479   2.913
 1151POPC   C1M 6359   2.289   3.342   2.847
 1151POPC   C1N 6360   2.344   3.336   2.704
 1151POPC   C1O 6361   2.248   3.402   2.604
 1151POPC   C1P 6362   2.306   3.412   2.463
 1151POPC   C1Q 6363   2.424   3.509   2.457
 1151POPC   C1R 6364   2.470   3.531   2.313
 1151POPC    CE 6365   3.058   4.202   2.064
 1151POPC    OG 6366   3.054   4.191   2.208
 1151POPC   C2A 6367   3.154   4.245   2.276
 1151POPC    OH 6368   3.260   4.275   2.221
 1151POPC   C2B 6369   3.124   4.266   2.420
 1151POPC   C2C 6370   3.156   4.151   2.517
 1151POPC   C2D 6371   3.050   4.040   2.521
 1151POPC   C2E 6372   3.072   3.955   2.647
 1151POPC   C2F 6373   2.982   3.831   2.651
 1151POPC   C2G 6374   2.988   3.766   2.789
 1151POPC   C2H 6375   2.916   3.631   2.793
 1151POPC   C2I 6376   2.900   3.581   2.937
 1151POPC   C2J 6377   2.841   3.440   2.940
 1151POPC   C2K 6378   2.804   3.399   3.083
 1151POPC   C2L 6379   2.758   3.253   3.088
 1151POPC   C2M 6380   2.710   3.214   3.228
 1151POPC   C2N 6381   2.567   3.261   3.259
 1151POPC   C2O 6382   2.463   3.177   3.184
 1151POPC   C2P 6383   2.321   3.219   3.222
 1152POPC   CN1 6384   4.310   5.734   1.991
 1152POPC   CN2 6385   4.202   5.843   2.167
 1152POPC   CN3 6386   4.116   5.873   1.948
 1152POPC   NTM 6387   4.179   5.776   2.039
 1152POPC    CA 6388   4.091   5.661   2.069
 1152POPC    CB 6389   4.093   5.531   1.986
 1152POPC    OA 6390   4.028   5.430   2.060
 1152POPC     P 6391   4.058   5.287   2.003
 1152POPC    OB 6392   4.000   5.283   1.869
 1152POPC    OC 6393   4.200   5.260   2.029
 1152POPC    OD 6394   3.965   5.211   2.103
 1152POPC    CC 6395   4.023   5.205   2.234
 1152POPC    CD 6396   3.936   5.141   2.344
 1152POPC    OE 6397   3.952   5.001   2.379
 1152POPC   C1A 6398   3.940   4.900   2.293
 1152POPC    OF 6399   3.942   4.915   2.172
 1152POPC   C1B 6400   3.943   4.770   2.365
 1152POPC   C1C 6401   4.086   4.737   2.408
 1152POPC   C1D 6402   4.087   4.652   2.535
 1152POPC   C1E 6403   4.035   4.510   2.512
 1152POPC   C1F 6404   4.059   4.429   2.639
 1152POPC   C1G 6405   4.043   4.279   2.614
 1152POPC   C1H 6406   4.098   4.204   2.734
 1152POPC   C1I 6407   4.057   4.057   2.734
 1152POPC   C1J 6408   4.049   3.997   2.853
 1152POPC   C1K 6409   4.085   4.078   2.977
 1152POPC   C1L 6410   3.968   4.090   3.074
 1152POPC   C1M 6411   4.005   4.186   3.188
 1152POPC   C1N 6412   3.883   4.236   3.265
 1152POPC   C1O 6413   3.787   4.319   3.178
 1152POPC   C1P 6414   3.852   4.448   3.125
 1152POPC   C1Q 6415   3.761   4.516   3.023
 1152POPC   C1R 6416   3.829   4.639   2.963
 1152POPC    CE 6417   3.794   5.199   2.335
 1152POPC    OG 6418   3.792   5.334   2.384
 1152POPC   C2A 6419   3.673   5.392   2.397
 1152POPC    OH 6420   3.572   5.344   2.346
 1152POPC   C2B 6421   3.683   5.526   2.461
 1152POPC   C2C 6422   3.675   5.519   2.614
 1152POPC   C2D 6423   3.531   5.510   2.666
 1152POPC   C2E 6424   3.527   5.487   2.817
 1152POPC   C2F 6425   3.561   5.341   2.850
 1152POPC   C2G 6426   3.574   5.316   3.000
 1152POPC   C2H 6427   3.601   5.167   3.024
 1152POPC   C2I 6428   3.634   5.135   3.169
 1152POPC   C2J 6429   3.657   4.984   3.182
 1152POPC   C2K 6430   3.685   4.941   3.326
 1152POPC   C2L 6431   3.684   4.788   3.333
 1152POPC   C2M 6432   3.695   4.736   3.477
 1152POPC   C2N 6433   3.663   4.586   3.483
 1152POPC   C2O 6434   3.516   4.559   3.448
 1152POPC   C2P 6435   3.485   4.409   3.444
 1153POPC   CN1 6436   3.528   5.131   2.016
 1153POPC   CN2 6437   3.476   5.307   1.864
 1153POPC   CN3 6438   3.656   5.154   1.817
 1153POPC   NTM 6439   3.586   5.229   1.923
 1153POPC    CA 6440   3.682   5.316   1.996
 1153POPC    CB 6441   3.750   5.439   1.930
 1153POPC    OA 6442   3.665   5.550   1.894
 1153POPC     P 6443   3.749   5.679   1.855
 1153POPC    OB 6444   3.875   5.637   1.791
 1153POPC    OC 6445   3.665   5.784   1.797
 1153POPC    OD 6446   3.798   5.720   1.999
 1153POPC    CC 6447   3.701   5.801   2.067
 1153POPC    CD 6448   3.724   5.813   2.219
 1153POPC    OE 6449   3.626   5.900   2.282
 1153POPC   C1A 6450   3.627   6.032   2.260
 1153POPC    OF 6451   3.698   6.080   2.171
 1153POPC   C1B 6452   3.527   6.110   2.337
 1153POPC   C1C 6453   3.471   6.040   2.461
 1153POPC   C1D 6454   3.373   6.130   2.534
 1153POPC   C1E 6455   3.305   6.052   2.647
 1153POPC   C1F 6456   3.227   6.147   2.739
 1153POPC   C1G 6457   3.325   6.233   2.819
 1153POPC   C1H 6458   3.258   6.342   2.903
 1153POPC   C1I 6459   3.176   6.290   3.021
 1153POPC   C1J 6460   3.174   6.362   3.133
 1153POPC   C1K 6461   3.253   6.493   3.139
 1153POPC   C1L 6462   3.338   6.509   3.266
 1153POPC   C1M 6463   3.452   6.406   3.276
 1153POPC   C1N 6464   3.549   6.418   3.159
 1153POPC   C1O 6465   3.622   6.287   3.134
 1153POPC   C1P 6466   3.671   6.284   2.989
 1153POPC   C1Q 6467   3.701   6.141   2.945
 1153POPC   C1R 6468   3.715   6.134   2.793
 1153POPC    CE 6469   3.871   5.853   2.244
 1153POPC    OG 6470   3.937   5.810   2.364
 1153POPC   C2A 6471   3.917   5.881   2.476
 1153POPC    OH 6472   3.866   5.992   2.473
 1153POPC   C2B 6473   3.990   5.827   2.592
 1153POPC   C2C 6474   3.905   5.823   2.720
 1153POPC   C2D 6475   3.989   5.776   2.838
 1153POPC   C2E 6476   3.903   5.746   2.961
 1153POPC   C2F 6477   3.991   5.684   3.070
 1153POPC   C2G 6478   3.912   5.629   3.189
 1153POPC   C2H 6479   3.853   5.739   3.278
 1153POPC   C2I 6480   3.788   5.674   3.401
 1153POPC   C2J 6481   3.738   5.775   3.505
 1153POPC   C2K 6482   3.851   5.859   3.564
 1153POPC   C2L 6483   3.804   5.935   3.689
 1153POPC   C2M 6484   3.917   6.023   3.741
 1153POPC   C2N 6485   3.891   6.072   3.883
 1153POPC   C2O 6486   4.006   6.163   3.925
 1153POPC   C2P 6487   4.015   6.189   4.075
 1154POPC   CN1 6488   4.335   0.973   1.484
 1154POPC   CN2 6489   4.317   0.765   1.367
 1154POPC   CN3 6490   4.356   0.768   1.602
 1154POPC   NTM 6491   4.285   0.836   1.492
 1154POPC    CA 6492   4.140   0.843   1.523
 1154POPC    CB 6493   4.042   0.731   1.481
 1154POPC    OA 6494   4.084   0.599   1.515
 1154POPC     P 6495   3.967   0.494   1.500
 1154POPC    OB 6496   3.870   0.538   1.400
 1154POPC    OC 6497   4.036   0.364   1.494
 1154POPC    OD 6498   3.911   0.525   1.644
 1154POPC    CC 6499   3.979   0.446   1.742
 1154POPC    CD 6500   4.017   0.507   1.879
 1154POPC    OE 6501   3.957   0.441   1.994
 1154POPC   C1A 6502   4.019   0.336   2.047
 1154POPC    OF 6503   4.115   0.284   1.990
 1154POPC   C1B 6504   3.961   0.287   2.174
 1154POPC   C1C 6505   3.857   0.177   2.155
 1154POPC   C1D 6506   3.833   0.097   2.284
 1154POPC   C1E 6507   3.763   0.176   2.395
 1154POPC   C1F 6508   3.763   0.095   2.524
 1154POPC   C1G 6509   3.687   0.165   2.637
 1154POPC   C1H 6510   3.706   0.089   2.768
 1154POPC   C1I 6511   3.624   0.151   2.882
 1154POPC   C1J 6512   3.679   0.166   3.002
 1154POPC   C1K 6513   3.824   0.123   3.025
 1154POPC   C1L 6514   3.901   0.229   3.103
 1154POPC   C1M 6515   4.051   0.219   3.072
 1154POPC   C1N 6516   4.108   0.350   3.016
 1154POPC   C1O 6517   4.036   0.395   2.888
 1154POPC   C1P 6518   4.098   0.520   2.826
 1154POPC   C1Q 6519   4.006   0.579   2.718
 1154POPC   C1R 6520   3.978   0.484   2.601
 1154POPC    CE 6521   4.000   0.660   1.870
 1154POPC    OG 6522   4.050   0.736   1.982
 1154POPC   C2A 6523   4.181   0.755   1.992
 1154POPC    OH 6524   4.255   0.747   1.894
 1154POPC   C2B 6525   4.221   0.805   2.126
 1154POPC   C2C 6526   4.298   0.701   2.208
 1154POPC   C2D 6527   4.218   0.572   2.229
 1154POPC   C2E 6528   4.301   0.459   2.291
 1154POPC   C2F 6529   4.323   0.479   2.441
 1154POPC   C2G 6530   4.383   0.355   2.507
 1154POPC   C2H 6531   4.292   0.232   2.494
 1154POPC   C2I 6532   4.253   0.171   2.629
 1154POPC   C2J 6533   4.375   0.124   2.709
 1154POPC   C2K 6534   4.331   0.062   2.841
 1154POPC   C2L 6535   4.447   0.031   2.936
 1154POPC   C2M 6536   4.514   0.160   2.986
 1154POPC   C2N 6537   4.610   0.133   3.103
 1154POPC   C2O 6538   4.539   0.090   3.232
 1154POPC   C2P 6539   4.450   0.200   3.290
 1155POPC   CN1 6540   0.416   4.472   0.891
 1155POPC   CN2 6541   0.341   4.245   0.859
 1155POPC   CN3 6542   0.569   4.300   0.822
 1155POPC   NTM 6543   0.452   4.330   0.905
 1155POPC    CA 6544   0.490   4.299   1.045
 1155POPC    CB 6545   0.391   4.330   1.160
 1155POPC    OA 6546   0.459   4.360   1.281
 1155POPC     P 6547   0.363   4.427   1.387
 1155POPC    OB 6548   0.331   4.553   1.317
 1155POPC    OC 6549   0.262   4.321   1.404
 1155POPC    OD 6550   0.463   4.437   1.508
 1155POPC    CC 6551   0.509   4.308   1.549
 1155POPC    CD 6552   0.578   4.289   1.686
 1155POPC    OE 6553   0.507   4.206   1.784
 1155POPC   C1A 6554   0.393   4.244   1.842
 1155POPC    OF 6555   0.341   4.351   1.813
 1155POPC   C1B 6556   0.344   4.145   1.941
 1155POPC   C1C 6557   0.194   4.156   1.972
 1155POPC   C1D 6558   0.157   4.058   2.084
 1155POPC   C1E 6559   0.017   4.086   2.138
 1155POPC   C1F 6560  -0.007   4.005   2.267
 1155POPC   C1G 6561  -0.131   4.055   2.341
 1155POPC   C1H 6562  -0.142   3.990   2.478
 1155POPC   C1I 6563  -0.254   4.056   2.558
 1155POPC   C1J 6564  -0.247   4.074   2.689
 1155POPC   C1K 6565  -0.130   4.026   2.775
 1155POPC   C1L 6566  -0.085   4.135   2.873
 1155POPC   C1M 6567   0.059   4.180   2.845
 1155POPC   C1N 6568   0.072   4.242   2.706
 1155POPC   C1O 6569   0.217   4.245   2.659
 1155POPC   C1P 6570   0.226   4.260   2.507
 1155POPC   C1Q 6571   0.170   4.393   2.455
 1155POPC   C1R 6572   0.186   4.402   2.304
 1155POPC    CE 6573   0.648   4.419   1.731
 1155POPC    OG 6574   0.772   4.448   1.661
 1155POPC   C2A 6575   0.894   4.444   1.716
 1155POPC    OH 6576   0.986   4.488   1.648
 1155POPC   C2B 6577   0.908   4.403   1.859
 1155POPC   C2C 6578   1.035   4.460   1.927
 1155POPC   C2D 6579   1.043   4.425   2.076
 1155POPC   C2E 6580   1.053   4.275   2.100
 1155POPC   C2F 6581   1.025   4.233   2.245
 1155POPC   C2G 6582   1.143   4.248   2.341
 1155POPC   C2H 6583   1.117   4.163   2.465
 1155POPC   C2I 6584   1.231   4.170   2.567
 1155POPC   C2J 6585   1.222   4.067   2.680
 1155POPC   C2K 6586   1.102   4.077   2.775
 1155POPC   C2L 6587   1.134   3.996   2.902
 1155POPC   C2M 6588   1.036   4.007   3.018
 1155POPC   C2N 6589   0.910   3.921   3.001
 1155POPC   C2O 6590   0.835   3.912   3.134
 1155POPC   C2P 6591   0.706   3.831   3.120
 1156POPC   CN1 6592   4.423   3.878   5.242
 1156POPC   CN2 6593   4.343   3.682   5.351
 1156POPC   CN3 6594   4.396   3.876   5.478
 1156POPC   NTM 6595   4.437   3.795   5.362
 1156POPC    CA 6596   4.575   3.741   5.374
 1156POPC    CB 6597   4.688   3.832   5.426
 1156POPC    OA 6598   4.696   3.955   5.354
 1156POPC     P 6599   4.774   4.067   5.433
 1156POPC    OB 6600   4.751   4.193   5.362
 1156POPC    OC 6601   4.738   4.050   5.574
 1156POPC    OD 6602   4.919   4.012   5.398
 1156POPC    CC 6603   4.983   4.069   5.283
 1156POPC    CD 6604   4.979   3.991   5.148
 1156POPC    OE 6605   5.098   3.992   5.063
 1156POPC   C1A 6606   5.154   4.104   5.018
 1156POPC    OF 6607   5.142   4.208   5.081
 1156POPC   C1B 6608   5.259   4.080   4.916
 1156POPC   C1C 6609   5.257   4.183   4.803
 1156POPC   C1D 6610   5.149   4.154   4.698
 1156POPC   C1E 6611   5.150   4.266   4.593
 1156POPC   C1F 6612   5.065   4.239   4.469
 1156POPC   C1G 6613   5.119   4.126   4.380
 1156POPC   C1H 6614   5.042   4.127   4.247
 1156POPC   C1I 6615   5.079   4.011   4.155
 1156POPC   C1J 6616   5.049   4.010   4.024
 1156POPC   C1K 6617   4.976   4.123   3.951
 1156POPC   C1L 6618   4.826   4.095   3.937
 1156POPC   C1M 6619   4.746   4.188   4.029
 1156POPC   C1N 6620   4.615   4.126   4.078
 1156POPC   C1O 6621   4.638   4.011   4.176
 1156POPC   C1P 6622   4.692   4.057   4.311
 1156POPC   C1Q 6623   4.729   3.936   4.398
 1156POPC   C1R 6624   4.775   3.980   4.537
 1156POPC    CE 6625   4.842   4.017   5.082
 1156POPC    OG 6626   4.802   4.154   5.072
 1156POPC   C2A 6627   4.671   4.177   5.075
 1156POPC    OH 6628   4.588   4.087   5.061
 1156POPC   C2B 6629   4.639   4.322   5.071
 1156POPC   C2C 6630   4.591   4.370   4.933
 1156POPC   C2D 6631   4.690   4.342   4.820
 1156POPC   C2E 6632   4.645   4.407   4.690
 1156POPC   C2F 6633   4.733   4.360   4.575
 1156POPC   C2G 6634   4.722   4.444   4.446
 1156POPC   C2H 6635   4.580   4.456   4.390
 1156POPC   C2I 6636   4.583   4.465   4.237
 1156POPC   C2J 6637   4.668   4.580   4.182
 1156POPC   C2K 6638   4.704   4.564   4.034
 1156POPC   C2L 6639   4.581   4.558   3.944
 1156POPC   C2M 6640   4.611   4.582   3.796
 1156POPC   C2N 6641   4.671   4.460   3.727
 1156POPC   C2O 6642   4.676   4.484   3.576
 1156POPC   C2P 6643   4.730   4.362   3.502
 1157POPC   CN1 6644   1.493   5.769   5.723
 1157POPC   CN2 6645   1.623   5.938   5.834
 1157POPC   CN3 6646   1.664   5.885   5.605
 1157POPC   NTM 6647   1.560   5.899   5.707
 1157POPC    CA 6648   1.463   6.001   5.661
 1157POPC    CB 6649   1.353   6.058   5.755
 1157POPC    OA 6650   1.270   5.958   5.811
 1157POPC     P 6651   1.117   6.000   5.809
 1157POPC    OB 6652   1.043   5.902   5.888
 1157POPC    OC 6653   1.108   6.145   5.836
 1157POPC    OD 6654   1.093   5.975   5.655
 1157POPC    CC 6655   1.099   5.837   5.620
 1157POPC    CD 6656   1.079   5.802   5.471
 1157POPC    OE 6657   1.107   5.662   5.443
 1157POPC   C1A 6658   1.230   5.611   5.439
 1157POPC    OF 6659   1.326   5.675   5.484
 1157POPC   C1B 6660   1.237   5.468   5.398
 1157POPC   C1C 6661   1.128   5.425   5.299
 1157POPC   C1D 6662   1.138   5.277   5.262
 1157POPC   C1E 6663   1.022   5.238   5.170
 1157POPC   C1F 6664   1.049   5.102   5.108
 1157POPC   C1G 6665   0.938   5.061   5.010
 1157POPC   C1H 6666   0.982   4.953   4.910
 1157POPC   C1I 6667   1.038   4.826   4.976
 1157POPC   C1J 6668   1.097   4.731   4.904
 1157POPC   C1K 6669   1.108   4.741   4.752
 1157POPC   C1L 6670   1.246   4.694   4.703
 1157POPC   C1M 6671   1.334   4.805   4.643
 1157POPC   C1N 6672   1.373   4.915   4.743
 1157POPC   C1O 6673   1.293   5.043   4.720
 1157POPC   C1P 6674   1.320   5.148   4.827
 1157POPC   C1Q 6675   1.224   5.266   4.811
 1157POPC   C1R 6676   1.256   5.379   4.909
 1157POPC    CE 6677   1.150   5.907   5.383
 1157POPC    OG 6678   1.149   5.880   5.241
 1157POPC   C2A 6679   1.167   5.981   5.157
 1157POPC    OH 6680   1.162   6.097   5.196
 1157POPC   C2B 6681   1.170   5.943   5.013
 1157POPC   C2C 6682   1.301   5.979   4.942
 1157POPC   C2D 6683   1.278   5.975   4.790
 1157POPC   C2E 6684   1.408   5.982   4.709
 1157POPC   C2F 6685   1.387   5.997   4.558
 1157POPC   C2G 6686   1.288   5.896   4.497
 1157POPC   C2H 6687   1.272   5.920   4.346
 1157POPC   C2I 6688   1.153   5.843   4.290
 1157POPC   C2J 6689   1.141   5.863   4.139
 1157POPC   C2K 6690   1.006   5.817   4.083
 1157POPC   C2L 6691   0.981   5.666   4.095
 1157POPC   C2M 6692   1.047   5.585   3.983
 1157POPC   C2N 6693   1.012   5.437   4.000
 1157POPC   C2O 6694   1.062   5.354   3.881
 1157POPC   C2P 6695   1.031   5.206   3.901
 1158POPC   CN1 6696   4.140   5.638   5.408
 1158POPC   CN2 6697   4.295   5.601   5.590
 1158POPC   CN3 6698   4.372   5.608   5.364
 1158POPC   NTM 6699   4.276   5.665   5.459
 1158POPC    CA 6700   4.293   5.813   5.463
 1158POPC    CB 6701   4.412   5.876   5.540
 1158POPC    OA 6702   4.537   5.809   5.521
 1158POPC     P 6703   4.661   5.906   5.538
 1158POPC    OB 6704   4.619   6.010   5.633
 1158POPC    OC 6705   4.783   5.825   5.554
 1158POPC    OD 6706   4.648   5.960   5.391
 1158POPC    CC 6707   4.703   5.872   5.294
 1158POPC    CD 6708   4.663   5.903   5.148
 1158POPC    OE 6709   4.732   6.015   5.087
 1158POPC   C1A 6710   4.856   5.997   5.044
 1158POPC    OF 6711   4.912   5.888   5.054
 1158POPC   C1B 6712   4.911   6.117   4.979
 1158POPC   C1C 6713   4.887   6.110   4.829
 1158POPC   C1D 6714   4.923   6.243   4.765
 1158POPC   C1E 6715   4.924   6.232   4.613
 1158POPC   C1F 6716   4.959   6.369   4.557
 1158POPC   C1G 6717   4.988   6.367   4.408
 1158POPC   C1H 6718   5.036   6.506   4.366
 1158POPC   C1I 6719   5.097   6.500   4.227
 1158POPC   C1J 6720   5.046   6.566   4.124
 1158POPC   C1K 6721   4.922   6.654   4.138
 1158POPC   C1L 6722   4.820   6.632   4.025
 1158POPC   C1M 6723   4.766   6.489   4.021
 1158POPC   C1N 6724   4.707   6.453   4.157
 1158POPC   C1O 6725   4.665   6.309   4.179
 1158POPC   C1P 6726   4.631   6.300   4.327
 1158POPC   C1Q 6727   4.585   6.161   4.369
 1158POPC   C1R 6728   4.565   6.151   4.520
 1158POPC    CE 6729   4.510   5.912   5.143
 1158POPC    OG 6730   4.453   5.818   5.050
 1158POPC   C2A 6731   4.321   5.815   5.035
 1158POPC    OH 6732   4.248   5.846   5.130
 1158POPC   C2B 6733   4.279   5.733   4.920
 1158POPC   C2C 6734   4.285   5.808   4.787
 1158POPC   C2D 6735   4.237   5.715   4.676
 1158POPC   C2E 6736   4.224   5.784   4.539
 1158POPC   C2F 6737   4.356   5.803   4.466
 1158POPC   C2G 6738   4.329   5.834   4.318
 1158POPC   C2H 6739   4.461   5.856   4.246
 1158POPC   C2I 6740   4.447   5.887   4.097
 1158POPC   C2J 6741   4.581   5.941   4.047
 1158POPC   C2K 6742   4.585   5.949   3.895
 1158POPC   C2L 6743   4.716   6.009   3.847
 1158POPC   C2M 6744   4.717   6.026   3.695
 1158POPC   C2N 6745   4.638   6.148   3.646
 1158POPC   C2O 6746   4.691   6.280   3.701
 1158POPC   C2P 6747   4.608   6.398   3.650
 1159POPC   CN1 6748   1.409   0.997   5.363
 1159POPC   CN2 6749   1.280   1.098   5.191
 1159POPC   CN3 6750   1.345   0.871   5.172
 1159POPC   NTM 6751   1.301   0.974   5.267
 1159POPC    CA 6752   1.173   0.937   5.331
 1159POPC    CB 6753   1.167   0.826   5.439
 1159POPC    OA 6754   1.229   0.703   5.400
 1159POPC     P 6755   1.155   0.573   5.452
 1159POPC    OB 6756   1.245   0.458   5.440
 1159POPC    OC 6757   1.079   0.608   5.573
 1159POPC    OD 6758   1.047   0.562   5.339
 1159POPC    CC 6759   1.106   0.540   5.212
 1159POPC    CD 6760   1.003   0.542   5.098
 1159POPC    OE 6761   0.912   0.655   5.096
 1159POPC   C1A 6762   0.952   0.777   5.058
 1159POPC    OF 6763   1.071   0.806   5.059
 1159POPC   C1B 6764   0.843   0.876   5.040
 1159POPC   C1C 6765   0.727   0.828   4.952
 1159POPC   C1D 6766   0.631   0.735   5.028
 1159POPC   C1E 6767   0.548   0.644   4.937
 1159POPC   C1F 6768   0.634   0.550   4.851
 1159POPC   C1G 6769   0.547   0.444   4.785
 1159POPC   C1H 6770   0.446   0.502   4.685
 1159POPC   C1I 6771   0.343   0.397   4.646
 1159POPC   C1J 6772   0.299   0.389   4.521
 1159POPC   C1K 6773   0.357   0.483   4.416
 1159POPC   C1L 6774   0.329   0.433   4.273
 1159POPC   C1M 6775   0.449   0.459   4.181
 1159POPC   C1N 6776   0.510   0.328   4.128
 1159POPC   C1O 6777   0.558   0.231   4.237
 1159POPC   C1P 6778   0.674   0.289   4.318
 1159POPC   C1Q 6779   0.663   0.261   4.468
 1159POPC   C1R 6780   0.671   0.113   4.505
 1159POPC    CE 6781   0.932   0.406   5.110
 1159POPC    OG 6782   1.012   0.297   5.062
 1159POPC   C2A 6783   0.981   0.252   4.941
 1159POPC    OH 6784   0.877   0.284   4.883
 1159POPC   C2B 6785   1.082   0.157   4.887
 1159POPC   C2C 6786   1.190   0.235   4.812
 1159POPC   C2D 6787   1.276   0.141   4.728
 1159POPC   C2E 6788   1.347   0.210   4.611
 1159POPC   C2F 6789   1.478   0.277   4.652
 1159POPC   C2G 6790   1.542   0.350   4.533
 1159POPC   C2H 6791   1.584   0.257   4.419
 1159POPC   C2I 6792   1.640   0.339   4.302
 1159POPC   C2J 6793   1.689   0.252   4.186
 1159POPC   C2K 6794   1.578   0.185   4.104
 1159POPC   C2L 6795   1.519   0.278   3.998
 1159POPC   C2M 6796   1.409   0.206   3.919
 1159POPC   C2N 6797   1.339   0.302   3.822
 1159POPC   C2O 6798   1.226   0.231   3.748
 1159POPC   C2P 6799   1.150   0.326   3.656
 1160POPC   CN1 6800   4.356   4.558   5.140
 1160POPC   CN2 6801   4.279   4.781   5.100
 1160POPC   CN3 6802   4.194   4.657   5.286
 1160POPC   NTM 6803   4.239   4.647   5.146
 1160POPC    CA 6804   4.131   4.595   5.058
 1160POPC    CB 6805   4.040   4.478   5.102
 1160POPC    OA 6806   4.110   4.362   5.147
 1160POPC     P 6807   4.014   4.240   5.179
 1160POPC    OB 6808   4.094   4.135   5.243
 1160POPC    OC 6809   3.894   4.297   5.239
 1160POPC    OD 6810   3.983   4.205   5.029
 1160POPC    CC 6811   4.086   4.123   4.975
 1160POPC    CD 6812   4.061   4.090   4.828
 1160POPC    OE 6813   4.058   3.948   4.802
 1160POPC   C1A 6814   3.946   3.880   4.828
 1160POPC    OF 6815   3.842   3.939   4.857
 1160POPC   C1B 6816   3.958   3.736   4.796
 1160POPC   C1C 6817   3.982   3.717   4.646
 1160POPC   C1D 6818   3.855   3.716   4.562
 1160POPC   C1E 6819   3.783   3.848   4.536
 1160POPC   C1F 6820   3.654   3.812   4.463
 1160POPC   C1G 6821   3.561   3.930   4.435
 1160POPC   C1H 6822   3.434   3.873   4.373
 1160POPC   C1I 6823   3.336   3.983   4.333
 1160POPC   C1J 6824   3.315   4.009   4.205
 1160POPC   C1K 6825   3.384   3.929   4.094
 1160POPC   C1L 6826   3.425   4.013   3.972
 1160POPC   C1M 6827   3.312   4.094   3.907
 1160POPC   C1N 6828   3.344   4.244   3.894
 1160POPC   C1O 6829   3.331   4.322   4.026
 1160POPC   C1P 6830   3.464   4.339   4.100
 1160POPC   C1Q 6831   3.442   4.392   4.242
 1160POPC   C1R 6832   3.574   4.395   4.319
 1160POPC    CE 6833   4.173   4.157   4.747
 1160POPC    OG 6834   4.198   4.297   4.769
 1160POPC   C2A 6835   4.278   4.353   4.679
 1160POPC    OH 6836   4.304   4.300   4.572
 1160POPC   C2B 6837   4.318   4.490   4.715
 1160POPC   C2C 6838   4.215   4.592   4.666
 1160POPC   C2D 6839   4.278   4.730   4.675
 1160POPC   C2E 6840   4.177   4.839   4.638
 1160POPC   C2F 6841   4.251   4.967   4.599
 1160POPC   C2G 6842   4.319   4.949   4.464
 1160POPC   C2H 6843   4.396   5.075   4.423
 1160POPC   C2I 6844   4.425   5.070   4.273
 1160POPC   C2J 6845   4.525   4.960   4.237
 1160POPC   C2K 6846   4.509   4.920   4.090
 1160POPC   C2L 6847   4.383   4.837   4.067
 1160POPC   C2M 6848   4.370   4.805   3.918
 1160POPC   C2N 6849   4.261   4.702   3.889
 1160POPC   C2O 6850   4.254   4.676   3.739
 1160POPC   C2P 6851   4.140   4.581   3.704
 1161POPC   CN1 6852   3.282   5.072   5.370
 1161POPC   CN2 6853   3.356   5.123   5.147
 1161POPC   CN3 6854   3.239   4.925   5.191
 1161POPC   NTM 6855   3.339   5.016   5.246
 1161POPC    CA 6856   3.464   4.939   5.267
 1161POPC    CB 6857   3.589   5.003   5.332
 1161POPC    OA 6858   3.702   4.915   5.334
 1161POPC     P 6859   3.832   4.979   5.394
 1161POPC    OB 6860   3.794   5.067   5.505
 1161POPC    OC 6861   3.937   4.876   5.407
 1161POPC    OD 6862   3.869   5.069   5.269
 1161POPC    CC 6863   3.923   4.991   5.164
 1161POPC    CD 6864   3.941   5.055   5.025
 1161POPC    OE 6865   4.067   5.126   5.009
 1161POPC   C1A 6866   4.104   5.160   4.885
 1161POPC    OF 6867   4.041   5.117   4.789
 1161POPC   C1B 6868   4.224   5.246   4.879
 1161POPC   C1C 6869   4.351   5.163   4.862
 1161POPC   C1D 6870   4.473   5.251   4.837
 1161POPC   C1E 6871   4.594   5.164   4.804
 1161POPC   C1F 6872   4.723   5.245   4.804
 1161POPC   C1G 6873   4.843   5.157   4.771
 1161POPC   C1H 6874   4.974   5.237   4.776
 1161POPC   C1I 6875   5.079   5.175   4.685
 1161POPC   C1J 6876   5.106   5.233   4.568
 1161POPC   C1K 6877   5.034   5.364   4.532
 1161POPC   C1L 6878   4.955   5.359   4.401
 1161POPC   C1M 6879   4.842   5.255   4.398
 1161POPC   C1N 6880   4.759   5.260   4.270
 1161POPC   C1O 6881   4.660   5.377   4.265
 1161POPC   C1P 6882   4.563   5.370   4.383
 1161POPC   C1Q 6883   4.446   5.468   4.370
 1161POPC   C1R 6884   4.351   5.445   4.487
 1161POPC    CE 6885   3.812   5.132   4.989
 1161POPC    OG 6886   3.682   5.068   5.000
 1161POPC   C2A 6887   3.624   4.986   4.912
 1161POPC    OH 6888   3.508   4.956   4.936
 1161POPC   C2B 6889   3.701   4.930   4.797
 1161POPC   C2C 6890   3.633   4.941   4.660
 1161POPC   C2D 6891   3.643   5.082   4.603
 1161POPC   C2E 6892   3.630   5.082   4.451
 1161POPC   C2F 6893   3.750   5.013   4.385
 1161POPC   C2G 6894   3.742   5.020   4.232
 1161POPC   C2H 6895   3.868   4.958   4.171
 1161POPC   C2I 6896   3.869   4.975   4.019
 1161POPC   C2J 6897   3.997   4.916   3.960
 1161POPC   C2K 6898   4.004   4.929   3.807
 1161POPC   C2L 6899   4.035   5.071   3.758
 1161POPC   C2M 6900   4.176   5.120   3.793
 1161POPC   C2N 6901   4.284   5.058   3.705
 1161POPC   C2O 6902   4.422   5.107   3.752
 1161POPC   C2P 6903   4.531   5.033   3.676
 1162POPC   CN1 6904   4.256   6.499   5.624
 1162POPC   CN2 6905   4.207   6.501   5.392
 1162POPC   CN3 6906   4.320   6.314   5.493
 1162POPC   NTM 6907   4.213   6.415   5.511
 1162POPC    CA 6908   4.080   6.356   5.541
 1162POPC    CB 6909   4.024   6.249   5.445
 1162POPC    OA 6910   3.898   6.195   5.484
 1162POPC     P 6911   3.873   6.058   5.412
 1162POPC    OB 6912   3.989   5.971   5.439
 1162POPC    OC 6913   3.736   6.013   5.439
 1162POPC    OD 6914   3.879   6.100   5.260
 1162POPC    CC 6915   3.894   5.991   5.170
 1162POPC    CD 6916   3.764   5.951   5.100
 1162POPC    OE 6917   3.775   5.838   5.009
 1162POPC   C1A 6918   3.678   5.746   5.014
 1162POPC    OF 6919   3.601   5.743   5.110
 1162POPC   C1B 6920   3.670   5.652   4.900
 1162POPC   C1C 6921   3.802   5.600   4.844
 1162POPC   C1D 6922   3.772   5.516   4.720
 1162POPC   C1E 6923   3.898   5.455   4.659
 1162POPC   C1F 6924   3.861   5.386   4.528
 1162POPC   C1G 6925   3.984   5.326   4.460
 1162POPC   C1H 6926   3.949   5.286   4.317
 1162POPC   C1I 6927   4.070   5.233   4.240
 1162POPC   C1J 6928   4.073   5.247   4.108
 1162POPC   C1K 6929   3.957   5.318   4.037
 1162POPC   C1L 6930   3.987   5.361   3.893
 1162POPC   C1M 6931   4.112   5.449   3.877
 1162POPC   C1N 6932   4.082   5.593   3.831
 1162POPC   C1O 6933   3.996   5.672   3.930
 1162POPC   C1P 6934   4.063   5.686   4.066
 1162POPC   C1Q 6935   3.954   5.695   4.173
 1162POPC   C1R 6936   4.014   5.671   4.311
 1162POPC    CE 6937   3.708   6.081   5.036
 1162POPC    OG 6938   3.580   6.066   4.972
 1162POPC   C2A 6939   3.585   6.044   4.841
 1162POPC    OH 6940   3.684   6.074   4.775
 1162POPC   C2B 6941   3.454   6.003   4.786
 1162POPC   C2C 6942   3.473   5.905   4.670
 1162POPC   C2D 6943   3.342   5.882   4.594
 1162POPC   C2E 6944   3.372   5.799   4.469
 1162POPC   C2F 6945   3.261   5.810   4.365
 1162POPC   C2G 6946   3.303   5.731   4.240
 1162POPC   C2H 6947   3.216   5.764   4.119
 1162POPC   C2I 6948   3.258   5.676   4.001
 1162POPC   C2J 6949   3.181   5.706   3.873
 1162POPC   C2K 6950   3.245   5.820   3.794
 1162POPC   C2L 6951   3.159   5.857   3.673
 1162POPC   C2M 6952   3.224   5.966   3.587
 1162POPC   C2N 6953   3.339   5.916   3.499
 1162POPC   C2O 6954   3.287   5.827   3.386
 1162POPC   C2P 6955   3.401   5.782   3.294
 1163POPC   CN1 6956   3.390   6.415   5.935
 1163POPC   CN2 6957   3.312   6.456   5.714
 1163POPC   CN3 6958   3.458   6.268   5.758
 1163POPC   NTM 6959   3.427   6.407   5.793
 1163POPC    CA 6960   3.543   6.496   5.771
 1163POPC    CB 6961   3.605   6.503   5.629
 1163POPC    OA 6962   3.693   6.614   5.611
 1163POPC     P 6963   3.621   6.742   5.551
 1163POPC    OB 6964   3.488   6.749   5.615
 1163POPC    OC 6965   3.707   6.860   5.549
 1163POPC    OD 6966   3.591   6.694   5.405
 1163POPC    CC 6967   3.712   6.679   5.331
 1163POPC    CD 6968   3.691   6.629   5.187
 1163POPC    OE 6969   3.813   6.592   5.117
 1163POPC   C1A 6970   3.883   6.484   5.151
 1163POPC    OF 6971   3.877   6.438   5.265
 1163POPC   C1B 6972   3.994   6.448   5.060
 1163POPC   C1C 6973   3.987   6.500   4.917
 1163POPC   C1D 6974   3.892   6.427   4.823
 1163POPC   C1E 6975   3.924   6.479   4.682
 1163POPC   C1F 6976   3.871   6.386   4.573
 1163POPC   C1G 6977   3.932   6.247   4.587
 1163POPC   C1H 6978   3.861   6.154   4.490
 1163POPC   C1I 6979   3.888   6.008   4.523
 1163POPC   C1J 6980   3.860   5.918   4.430
 1163POPC   C1K 6981   3.808   5.968   4.296
 1163POPC   C1L 6982   3.657   5.954   4.279
 1163POPC   C1M 6983   3.610   6.052   4.171
 1163POPC   C1N 6984   3.458   6.070   4.172
 1163POPC   C1O 6985   3.406   6.187   4.256
 1163POPC   C1P 6986   3.414   6.170   4.408
 1163POPC   C1Q 6987   3.323   6.271   4.477
 1163POPC   C1R 6988   3.333   6.265   4.629
 1163POPC    CE 6989   3.613   6.745   5.123
 1163POPC    OG 6990   3.567   6.747   4.986
 1163POPC   C2A 6991   3.472   6.665   4.946
 1163POPC    OH 6992   3.408   6.596   5.026
 1163POPC   C2B 6993   3.437   6.685   4.804
 1163POPC   C2C 6994   3.528   6.608   4.708
 1163POPC   C2D 6995   3.495   6.649   4.565
 1163POPC   C2E 6996   3.574   6.569   4.461
 1163POPC   C2F 6997   3.532   6.609   4.319
 1163POPC   C2G 6998   3.602   6.526   4.211
 1163POPC   C2H 6999   3.752   6.554   4.206
 1163POPC   C2I 7000   3.817   6.485   4.086
 1163POPC   C2J 7001   3.964   6.526   4.076
 1163POPC   C2K 7002   4.039   6.482   3.949
 1163POPC   C2L 7003   4.021   6.572   3.826
 1163POPC   C2M 7004   3.890   6.552   3.748
 1163POPC   C2N 7005   3.881   6.412   3.686
 1163POPC   C2O 7006   3.745   6.392   3.619
 1163POPC   C2P 7007   3.734   6.253   3.557
 1164POPC   CN1 7008   3.382   3.930   5.557
 1164POPC   CN2 7009   3.421   4.116   5.415
 1164POPC   CN3 7010   3.280   4.142   5.606
 1164POPC   NTM 7011   3.320   4.050   5.499
 1164POPC    CA 7012   3.206   4.007   5.413
 1164POPC    CB 7013   3.099   4.108   5.366
 1164POPC    OA 7014   3.157   4.228   5.316
 1164POPC     P 7015   3.071   4.357   5.345
 1164POPC    OB 7016   3.009   4.337   5.477
 1164POPC    OC 7017   3.157   4.471   5.314
 1164POPC    OD 7018   2.958   4.341   5.238
 1164POPC    CC 7019   3.003   4.370   5.106
 1164POPC    CD 7020   2.905   4.322   4.997
 1164POPC    OE 7021   2.914   4.181   4.962
 1164POPC   C1A 7022   3.021   4.126   4.906
 1164POPC    OF 7023   3.123   4.191   4.884
 1164POPC   C1B 7024   3.003   3.983   4.872
 1164POPC   C1C 7025   2.925   3.967   4.742
 1164POPC   C1D 7026   2.962   3.836   4.671
 1164POPC   C1E 7027   3.093   3.850   4.593
 1164POPC   C1F 7028   3.131   3.718   4.524
 1164POPC   C1G 7029   3.034   3.678   4.412
 1164POPC   C1H 7030   3.065   3.746   4.279
 1164POPC   C1I 7031   3.171   3.668   4.201
 1164POPC   C1J 7032   3.182   3.681   4.069
 1164POPC   C1K 7033   3.093   3.779   3.993
 1164POPC   C1L 7034   3.129   3.788   3.844
 1164POPC   C1M 7035   3.021   3.863   3.765
 1164POPC   C1N 7036   2.997   4.004   3.820
 1164POPC   C1O 7037   2.861   4.058   3.776
 1164POPC   C1P 7038   2.817   4.168   3.873
 1164POPC   C1Q 7039   2.670   4.203   3.853
 1164POPC   C1R 7040   2.618   4.286   3.970
 1164POPC    CE 7041   2.916   4.420   4.879
 1164POPC    OG 7042   2.882   4.557   4.910
 1164POPC   C2A 7043   2.845   4.632   4.807
 1164POPC    OH 7044   2.805   4.580   4.703
 1164POPC   C2B 7045   2.827   4.776   4.840
 1164POPC   C2C 7046   2.881   4.869   4.730
 1164POPC   C2D 7047   3.031   4.895   4.747
 1164POPC   C2E 7048   3.089   4.988   4.640
 1164POPC   C2F 7049   3.108   4.918   4.505
 1164POPC   C2G 7050   3.177   5.010   4.404
 1164POPC   C2H 7051   3.196   4.944   4.267
 1164POPC   C2I 7052   3.294   4.826   4.270
 1164POPC   C2J 7053   3.321   4.769   4.131
 1164POPC   C2K 7054   3.199   4.702   4.069
 1164POPC   C2L 7055   3.230   4.649   3.928
 1164POPC   C2M 7056   3.112   4.571   3.870
 1164POPC   C2N 7057   3.155   4.504   3.740
 1164POPC   C2O 7058   3.045   4.414   3.684
 1164POPC   C2P 7059   3.099   4.329   3.569
 1165POPC   CN1 7060   2.522   4.508   5.401
 1165POPC   CN2 7061   2.672   4.335   5.343
 1165POPC   CN3 7062   2.697   4.436   5.554
 1165POPC   NTM 7063   2.661   4.462   5.414
 1165POPC    CA 7064   2.760   4.554   5.352
 1165POPC    CB 7065   2.764   4.700   5.403
 1165POPC    OA 7066   2.875   4.773   5.356
 1165POPC     P 7067   2.878   4.921   5.413
 1165POPC    OB 7068   2.793   4.924   5.533
 1165POPC    OC 7069   3.017   4.966   5.414
 1165POPC    OD 7070   2.798   4.987   5.294
 1165POPC    CC 7071   2.876   4.989   5.174
 1165POPC    CD 7072   2.837   5.088   5.062
 1165POPC    OE 7073   2.916   5.210   5.048
 1165POPC   C1A 7074   3.041   5.201   5.004
 1165POPC    OF 7075   3.107   5.097   5.018
 1165POPC   C1B 7076   3.098   5.329   4.955
 1165POPC   C1C 7077   3.190   5.301   4.836
 1165POPC   C1D 7078   3.255   5.426   4.777
 1165POPC   C1E 7079   3.348   5.383   4.663
 1165POPC   C1F 7080   3.415   5.503   4.596
 1165POPC   C1G 7081   3.506   5.462   4.480
 1165POPC   C1H 7082   3.427   5.397   4.366
 1165POPC   C1I 7083   3.516   5.360   4.247
 1165POPC   C1J 7084   3.458   5.354   4.127
 1165POPC   C1K 7085   3.309   5.387   4.123
 1165POPC   C1L 7086   3.232   5.310   4.015
 1165POPC   C1M 7087   3.081   5.340   4.020
 1165POPC   C1N 7088   3.007   5.266   4.132
 1165POPC   C1O 7089   2.995   5.340   4.266
 1165POPC   C1P 7090   2.913   5.256   4.365
 1165POPC   C1Q 7091   2.892   5.327   4.498
 1165POPC   C1R 7092   2.809   5.240   4.592
 1165POPC    CE 7093   2.684   5.104   5.062
 1165POPC    OG 7094   2.615   5.007   4.980
 1165POPC   C2A 7095   2.482   5.015   4.975
 1165POPC    OH 7096   2.417   5.083   5.054
 1165POPC   C2B 7097   2.421   4.929   4.871
 1165POPC   C2C 7098   2.402   5.007   4.741
 1165POPC   C2D 7099   2.288   4.950   4.657
 1165POPC   C2E 7100   2.271   5.028   4.527
 1165POPC   C2F 7101   2.144   4.988   4.452
 1165POPC   C2G 7102   2.140   5.048   4.311
 1165POPC   C2H 7103   2.014   5.004   4.237
 1165POPC   C2I 7104   2.002   5.059   4.095
 1165POPC   C2J 7105   2.081   4.973   3.997
 1165POPC   C2K 7106   2.063   5.018   3.852
 1165POPC   C2L 7107   2.104   4.907   3.754
 1165POPC   C2M 7108   2.255   4.879   3.744
 1165POPC   C2N 7109   2.332   4.994   3.678
 1165POPC   C2O 7110   2.476   4.954   3.648
 1165POPC   C2P 7111   2.550   5.067   3.577
 1166POPC   CN1 7112   3.271   5.906   5.377
 1166POPC   CN2 7113   3.425   5.725   5.333
 1166POPC   CN3 7114   3.487   5.951   5.291
 1166POPC   NTM 7115   3.376   5.856   5.286
 1166POPC    CA 7116   3.332   5.845   5.144
 1166POPC    CB 7117   3.212   5.754   5.107
 1166POPC    OA 7118   3.089   5.800   5.163
 1166POPC     P 7119   3.002   5.689   5.234
 1166POPC    OB 7120   3.103   5.599   5.292
 1166POPC    OC 7121   2.918   5.778   5.315
 1166POPC    OD 7122   2.936   5.642   5.100
 1166POPC    CC 7123   2.820   5.718   5.068
 1166POPC    CD 7124   2.790   5.732   4.917
 1166POPC    OE 7125   2.730   5.615   4.856
 1166POPC   C1A 7126   2.598   5.599   4.864
 1166POPC    OF 7127   2.527   5.686   4.914
 1166POPC   C1B 7128   2.550   5.472   4.805
 1166POPC   C1C 7129   2.521   5.491   4.656
 1166POPC   C1D 7130   2.440   5.374   4.601
 1166POPC   C1E 7131   2.401   5.401   4.456
 1166POPC   C1F 7132   2.257   5.355   4.430
 1166POPC   C1G 7133   2.201   5.399   4.294
 1166POPC   C1H 7134   2.281   5.345   4.176
 1166POPC   C1I 7135   2.192   5.318   4.055
 1166POPC   C1J 7136   2.190   5.393   3.945
 1166POPC   C1K 7137   2.278   5.517   3.928
 1166POPC   C1L 7138   2.325   5.534   3.783
 1166POPC   C1M 7139   2.413   5.421   3.727
 1166POPC   C1N 7140   2.563   5.424   3.761
 1166POPC   C1O 7141   2.601   5.373   3.901
 1166POPC   C1P 7142   2.641   5.488   3.993
 1166POPC   C1Q 7143   2.653   5.440   4.138
 1166POPC   C1R 7144   2.689   5.555   4.232
 1166POPC    CE 7145   2.922   5.782   4.856
 1166POPC    OG 7146   2.932   5.807   4.715
 1166POPC   C2A 7147   2.867   5.911   4.664
 1166POPC    OH 7148   2.826   6.003   4.735
 1166POPC   C2B 7149   2.887   5.913   4.518
 1166POPC   C2C 7150   2.764   5.947   4.436
 1166POPC   C2D 7151   2.803   5.919   4.291
 1166POPC   C2E 7152   2.712   5.985   4.188
 1166POPC   C2F 7153   2.773   5.963   4.049
 1166POPC   C2G 7154   2.698   6.041   3.942
 1166POPC   C2H 7155   2.773   6.034   3.809
 1166POPC   C2I 7156   2.686   6.079   3.692
 1166POPC   C2J 7157   2.771   6.087   3.565
 1166POPC   C2K 7158   2.692   6.049   3.439
 1166POPC   C2L 7159   2.664   5.899   3.437
 1166POPC   C2M 7160   2.592   5.857   3.309
 1166POPC   C2N 7161   2.556   5.709   3.313
 1166POPC   C2O 7162   2.477   5.668   3.189
 1166POPC   C2P 7163   2.439   5.520   3.196
 1167POPC   CN1 7164   2.656  -0.302   5.165
 1167POPC   CN2 7165   2.890  -0.333   5.210
 1167POPC   CN3 7166   2.734  -0.507   5.254
 1167POPC   NTM 7167   2.754  -0.362   5.258
 1167POPC    CA 7168   2.733  -0.315   5.398
 1167POPC    CB 7169   2.741  -0.165   5.434
 1167POPC    OA 7170   2.868  -0.104   5.412
 1167POPC     P 7171   2.873   0.048   5.455
 1167POPC    OB 7172   2.780   0.062   5.568
 1167POPC    OC 7173   3.015   0.086   5.461
 1167POPC    OD 7174   2.803   0.112   5.330
 1167POPC    CC 7175   2.888   0.111   5.216
 1167POPC    CD 7176   2.811   0.142   5.087
 1167POPC    OE 7177   2.873   0.100   4.963
 1167POPC   C1A 7178   2.874  -0.030   4.931
 1167POPC    OF 7179   2.836  -0.113   5.012
 1167POPC   C1B 7180   2.924  -0.062   4.795
 1167POPC   C1C 7181   3.026   0.038   4.739
 1167POPC   C1D 7182   3.063  -0.001   4.596
 1167POPC   C1E 7183   3.156   0.104   4.534
 1167POPC   C1F 7184   3.209   0.059   4.398
 1167POPC   C1G 7185   3.099   0.049   4.292
 1167POPC   C1H 7186   3.159   0.020   4.155
 1167POPC   C1I 7187   3.051   0.029   4.047
 1167POPC   C1J 7188   3.078   0.027   3.917
 1167POPC   C1K 7189   3.220   0.009   3.861
 1167POPC   C1L 7190   3.243  -0.132   3.805
 1167POPC   C1M 7191   3.296  -0.229   3.911
 1167POPC   C1N 7192   3.221  -0.362   3.909
 1167POPC   C1O 7193   3.084  -0.355   3.978
 1167POPC   C1P 7194   3.097  -0.347   4.130
 1167POPC   C1Q 7195   2.964  -0.309   4.195
 1167POPC   C1R 7196   2.979  -0.292   4.346
 1167POPC    CE 7197   2.778   0.292   5.090
 1167POPC    OG 7198   2.637   0.321   5.092
 1167POPC   C2A 7199   2.571   0.363   4.983
 1167POPC    OH 7200   2.451   0.378   4.999
 1167POPC   C2B 7201   2.644   0.390   4.856
 1167POPC   C2C 7202   2.569   0.341   4.732
 1167POPC   C2D 7203   2.663   0.346   4.611
 1167POPC   C2E 7204   2.595   0.292   4.486
 1167POPC   C2F 7205   2.696   0.275   4.373
 1167POPC   C2G 7206   2.627   0.222   4.247
 1167POPC   C2H 7207   2.723   0.192   4.132
 1167POPC   C2I 7208   2.787   0.315   4.067
 1167POPC   C2J 7209   2.690   0.404   3.989
 1167POPC   C2K 7210   2.758   0.522   3.919
 1167POPC   C2L 7211   2.803   0.496   3.774
 1167POPC   C2M 7212   2.930   0.412   3.760
 1167POPC   C2N 7213   2.967   0.389   3.613
 1167POPC   C2O 7214   3.093   0.303   3.602
 1167POPC   C2P 7215   3.129   0.277   3.456
 1168POPC   CN1 7216   2.422   3.651   5.073
 1168POPC   CN2 7217   2.595   3.494   5.024
 1168POPC   CN3 7218   2.598   3.710   4.924
 1168POPC   NTM 7219   2.566   3.636   5.047
 1168POPC    CA 7220   2.644   3.686   5.162
 1168POPC    CB 7221   2.656   3.838   5.188
 1168POPC    OA 7222   2.534   3.910   5.204
 1168POPC     P 7223   2.550   4.062   5.161
 1168POPC    OB 7224   2.441   4.142   5.218
 1168POPC    OC 7225   2.690   4.095   5.187
 1168POPC    OD 7226   2.530   4.035   5.007
 1168POPC    CC 7227   2.396   4.061   4.964
 1168POPC    CD 7228   2.367   4.033   4.815
 1168POPC    OE 7229   2.359   3.894   4.772
 1168POPC   C1A 7230   2.255   3.817   4.808
 1168POPC    OF 7231   2.212   3.831   4.922
 1168POPC   C1B 7232   2.247   3.691   4.732
 1168POPC   C1C 7233   2.166   3.704   4.603
 1168POPC   C1D 7234   2.156   3.568   4.535
 1168POPC   C1E 7235   2.063   3.573   4.414
 1168POPC   C1F 7236   2.130   3.605   4.281
 1168POPC   C1G 7237   2.216   3.489   4.231
 1168POPC   C1H 7238   2.253   3.515   4.085
 1168POPC   C1I 7239   2.350   3.411   4.029
 1168POPC   C1J 7240   2.389   3.418   3.902
 1168POPC   C1K 7241   2.337   3.530   3.812
 1168POPC   C1L 7242   2.440   3.643   3.796
 1168POPC   C1M 7243   2.377   3.772   3.742
 1168POPC   C1N 7244   2.276   3.836   3.839
 1168POPC   C1O 7245   2.342   3.889   3.966
 1168POPC   C1P 7246   2.240   3.931   4.072
 1168POPC   C1Q 7247   2.312   3.969   4.202
 1168POPC   C1R 7248   2.213   3.995   4.316
 1168POPC    CE 7249   2.475   4.108   4.735
 1168POPC    OG 7250   2.460   4.250   4.723
 1168POPC   C2A 7251   2.556   4.310   4.653
 1168POPC    OH 7252   2.648   4.247   4.600
 1168POPC   C2B 7253   2.533   4.455   4.638
 1168POPC   C2C 7254   2.526   4.491   4.490
 1168POPC   C2D 7255   2.472   4.632   4.469
 1168POPC   C2E 7256   2.454   4.653   4.319
 1168POPC   C2F 7257   2.375   4.780   4.290
 1168POPC   C2G 7258   2.350   4.795   4.140
 1168POPC   C2H 7259   2.469   4.852   4.063
 1168POPC   C2I 7260   2.487   5.002   4.089
 1168POPC   C2J 7261   2.613   5.056   4.022
 1168POPC   C2K 7262   2.727   5.089   4.119
 1168POPC   C2L 7263   2.819   4.973   4.161
 1168POPC   C2M 7264   2.765   4.890   4.278
 1168POPC   C2N 7265   2.855   4.772   4.318
 1168POPC   C2O 7266   2.889   4.674   4.205
 1168POPC   C2P 7267   2.768   4.600   4.148
 1169POPC   CN1 7268   2.256   5.278   5.196
 1169POPC   CN2 7269   2.029   5.231   5.263
 1169POPC   CN3 7270   2.079   5.367   5.071
 1169POPC   NTM 7271   2.120   5.332   5.208
 1169POPC    CA 7272   2.127   5.455   5.291
 1169POPC    CB 7273   1.999   5.528   5.339
 1169POPC    OA 7274   1.903   5.551   5.237
 1169POPC     P 7275   1.758   5.566   5.297
 1169POPC    OB 7276   1.742   5.436   5.363
 1169POPC    OC 7277   1.763   5.694   5.370
 1169POPC    OD 7278   1.682   5.570   5.159
 1169POPC    CC 7279   1.701   5.449   5.086
 1169POPC    CD 7280   1.633   5.438   4.949
 1169POPC    OE 7281   1.673   5.326   4.866
 1169POPC   C1A 7282   1.653   5.199   4.900
 1169POPC    OF 7283   1.641   5.164   5.018
 1169POPC   C1B 7284   1.661   5.107   4.784
 1169POPC   C1C 7285   1.802   5.071   4.741
 1169POPC   C1D 7286   1.798   4.998   4.607
 1169POPC   C1E 7287   1.746   5.087   4.494
 1169POPC   C1F 7288   1.748   5.010   4.362
 1169POPC   C1G 7289   1.611   4.984   4.299
 1169POPC   C1H 7290   1.560   5.100   4.213
 1169POPC   C1I 7291   1.649   5.128   4.091
 1169POPC   C1J 7292   1.595   5.172   3.976
 1169POPC   C1K 7293   1.444   5.193   3.962
 1169POPC   C1L 7294   1.409   5.311   3.870
 1169POPC   C1M 7295   1.452   5.447   3.928
 1169POPC   C1N 7296   1.376   5.482   4.057
 1169POPC   C1O 7297   1.463   5.562   4.154
 1169POPC   C1P 7298   1.577   5.474   4.208
 1169POPC   C1Q 7299   1.651   5.541   4.323
 1169POPC   C1R 7300   1.754   5.446   4.387
 1169POPC    CE 7301   1.663   5.566   4.869
 1169POPC    OG 7302   1.556   5.659   4.854
 1169POPC   C2A 7303   1.460   5.649   4.761
 1169POPC    OH 7304   1.351   5.698   4.791
 1169POPC   C2B 7305   1.478   5.559   4.643
 1169POPC   C2C 7306   1.347   5.531   4.568
 1169POPC   C2D 7307   1.355   5.398   4.493
 1169POPC   C2E 7308   1.224   5.367   4.422
 1169POPC   C2F 7309   1.226   5.225   4.366
 1169POPC   C2G 7310   1.085   5.184   4.321
 1169POPC   C2H 7311   1.075   5.032   4.302
 1169POPC   C2I 7312   1.137   4.984   4.171
 1169POPC   C2J 7313   1.125   4.832   4.159
 1169POPC   C2K 7314   1.167   4.781   4.021
 1169POPC   C2L 7315   1.312   4.818   3.989
 1169POPC   C2M 7316   1.351   4.775   3.847
 1169POPC   C2N 7317   1.486   4.835   3.807
 1169POPC   C2O 7318   1.601   4.788   3.896
 1169POPC   C2P 7319   1.734   4.852   3.855
 1170POPC   CN1 7320   1.725   6.080   5.137
 1170POPC   CN2 7321   1.809   5.869   5.067
 1170POPC   CN3 7322   1.910   6.072   4.986
 1170POPC   NTM 7323   1.847   6.007   5.103
 1170POPC    CA 7324   1.939   6.006   5.219
 1170POPC    CB 7325   2.086   5.958   5.205
 1170POPC    OA 7326   2.103   5.823   5.162
 1170POPC     P 7327   2.255   5.785   5.135
 1170POPC    OB 7328   2.330   5.858   5.238
 1170POPC    OC 7329   2.248   5.639   5.126
 1170POPC    OD 7330   2.259   5.856   4.995
 1170POPC    CC 7331   2.199   5.774   4.896
 1170POPC    CD 7332   2.189   5.844   4.759
 1170POPC    OE 7333   2.092   5.784   4.669
 1170POPC   C1A 7334   1.962   5.809   4.680
 1170POPC    OF 7335   1.912   5.855   4.783
 1170POPC   C1B 7336   1.889   5.763   4.561
 1170POPC   C1C 7337   1.875   5.876   4.460
 1170POPC   C1D 7338   1.815   5.823   4.330
 1170POPC   C1E 7339   1.737   5.931   4.256
 1170POPC   C1F 7340   1.643   5.870   4.153
 1170POPC   C1G 7341   1.553   5.977   4.090
 1170POPC   C1H 7342   1.452   5.909   3.999
 1170POPC   C1I 7343   1.379   6.010   3.910
 1170POPC   C1J 7344   1.359   5.981   3.781
 1170POPC   C1K 7345   1.412   5.851   3.721
 1170POPC   C1L 7346   1.549   5.871   3.654
 1170POPC   C1M 7347   1.604   5.743   3.590
 1170POPC   C1N 7348   1.640   5.632   3.689
 1170POPC   C1O 7349   1.756   5.669   3.781
 1170POPC   C1P 7350   1.786   5.551   3.874
 1170POPC   C1Q 7351   1.891   5.588   3.979
 1170POPC   C1R 7352   1.910   5.471   4.075
 1170POPC    CE 7353   2.333   5.848   4.703
 1170POPC    OG 7354   2.344   5.887   4.564
 1170POPC   C2A 7355   2.309   5.795   4.475
 1170POPC    OH 7356   2.308   5.676   4.503
 1170POPC   C2B 7357   2.297   5.845   4.336
 1170POPC   C2C 7358   2.423   5.809   4.257
 1170POPC   C2D 7359   2.409   5.837   4.107
 1170POPC   C2E 7360   2.377   5.984   4.078
 1170POPC   C2F 7361   2.377   6.020   3.929
 1170POPC   C2G 7362   2.285   5.930   3.846
 1170POPC   C2H 7363   2.270   5.983   3.703
 1170POPC   C2I 7364   2.334   5.888   3.601
 1170POPC   C2J 7365   2.266   5.906   3.465
 1170POPC   C2K 7366   2.126   5.845   3.463
 1170POPC   C2L 7367   2.131   5.692   3.452
 1170POPC   C2M 7368   1.990   5.635   3.451
 1170POPC   C2N 7369   1.989   5.489   3.405
 1170POPC   C2O 7370   1.845   5.436   3.406
 1170POPC   C2P 7371   1.833   5.305   3.327
 1171POPC   CN1 7372   1.682   0.047   5.430
 1171POPC   CN2 7373   1.756   0.269   5.482
 1171POPC   CN3 7374   1.533   0.228   5.405
 1171POPC   NTM 7375   1.674   0.188   5.390
 1171POPC    CA 7376   1.714   0.212   5.249
 1171POPC    CB 7377   1.818   0.118   5.183
 1171POPC    OA 7378   1.943   0.105   5.250
 1171POPC     P 7379   2.005  -0.039   5.231
 1171POPC    OB 7380   2.134  -0.033   5.303
 1171POPC    OC 7381   1.901  -0.140   5.255
 1171POPC    OD 7382   2.028  -0.028   5.075
 1171POPC    CC 7383   2.156   0.024   5.042
 1171POPC    CD 7384   2.187   0.016   4.892
 1171POPC    OE 7385   2.328   0.025   4.860
 1171POPC   C1A 7386   2.395  -0.090   4.862
 1171POPC    OF 7387   2.356  -0.185   4.931
 1171POPC   C1B 7388   2.526  -0.087   4.791
 1171POPC   C1C 7389   2.512  -0.070   4.639
 1171POPC   C1D 7390   2.416  -0.171   4.574
 1171POPC   C1E 7391   2.406  -0.150   4.423
 1171POPC   C1F 7392   2.282  -0.218   4.365
 1171POPC   C1G 7393   2.280  -0.208   4.213
 1171POPC   C1H 7394   2.145  -0.243   4.148
 1171POPC   C1I 7395   2.100  -0.387   4.169
 1171POPC   C1J 7396   2.029  -0.451   4.076
 1171POPC   C1K 7397   1.991  -0.381   3.946
 1171POPC   C1L 7398   1.860  -0.438   3.890
 1171POPC   C1M 7399   1.803  -0.359   3.771
 1171POPC   C1N 7400   1.702  -0.248   3.806
 1171POPC   C1O 7401   1.763  -0.111   3.837
 1171POPC   C1P 7402   1.784  -0.089   3.986
 1171POPC   C1Q 7403   1.878   0.029   4.013
 1171POPC   C1R 7404   1.906   0.039   4.163
 1171POPC    CE 7405   2.097   0.117   4.819
 1171POPC    OG 7406   2.095   0.100   4.677
 1171POPC   C2A 7407   2.098   0.209   4.601
 1171POPC    OH 7408   2.087   0.321   4.651
 1171POPC   C2B 7409   2.108   0.176   4.457
 1171POPC   C2C 7410   2.205   0.265   4.379
 1171POPC   C2D 7411   2.220   0.211   4.237
 1171POPC   C2E 7412   2.310   0.297   4.148
 1171POPC   C2F 7413   2.330   0.235   4.008
 1171POPC   C2G 7414   2.404   0.101   4.015
 1171POPC   C2H 7415   2.438   0.041   3.878
 1171POPC   C2I 7416   2.538   0.126   3.800
 1171POPC   C2J 7417   2.581   0.056   3.670
 1171POPC   C2K 7418   2.660   0.148   3.577
 1171POPC   C2L 7419   2.580   0.265   3.516
 1171POPC   C2M 7420   2.472   0.220   3.417
 1171POPC   C2N 7421   2.331   0.231   3.476
 1171POPC   C2O 7422   2.226   0.174   3.381
 1171POPC   C2P 7423   2.087   0.178   3.446
 1172POPC   CN1 7424   5.109   4.639   2.062
 1172POPC   CN2 7425   5.302   4.755   2.131
 1172POPC   CN3 7426   5.145   4.863   1.985
 1172POPC   NTM 7427   5.211   4.736   2.019
 1172POPC    CA 7428   5.297   4.689   1.908
 1172POPC    CB 7429   5.235   4.621   1.784
 1172POPC    OA 7430   5.129   4.696   1.727
 1172POPC     P 7431   5.010   4.603   1.683
 1172POPC    OB 7432   4.941   4.665   1.571
 1172POPC    OC 7433   5.050   4.462   1.691
 1172POPC    OD 7434   4.925   4.625   1.812
 1172POPC    CC 7435   4.807   4.546   1.805
 1172POPC    CD 7436   4.723   4.557   1.934
 1172POPC    OE 7437   4.630   4.447   1.956
 1172POPC   C1A 7438   4.526   4.426   1.875
 1172POPC    OF 7439   4.493   4.511   1.793
 1172POPC   C1B 7440   4.452   4.301   1.905
 1172POPC   C1C 7441   4.301   4.324   1.922
 1172POPC   C1D 7442   4.259   4.363   2.064
 1172POPC   C1E 7443   4.308   4.502   2.104
 1172POPC   C1F 7444   4.291   4.533   2.252
 1172POPC   C1G 7445   4.366   4.433   2.340
 1172POPC   C1H 7446   4.378   4.489   2.481
 1172POPC   C1I 7447   4.406   4.377   2.581
 1172POPC   C1J 7448   4.394   4.402   2.710
 1172POPC   C1K 7449   4.358   4.542   2.760
 1172POPC   C1L 7450   4.427   4.578   2.892
 1172POPC   C1M 7451   4.562   4.650   2.875
 1172POPC   C1N 7452   4.674   4.562   2.820
 1172POPC   C1O 7453   4.796   4.644   2.779
 1172POPC   C1P 7454   4.907   4.556   2.721
 1172POPC   C1Q 7455   4.870   4.489   2.588
 1172POPC   C1R 7456   4.875   4.585   2.470
 1172POPC    CE 7457   4.675   4.704   1.942
 1172POPC    OG 7458   4.604   4.744   2.061
 1172POPC   C2A 7459   4.676   4.771   2.170
 1172POPC    OH 7460   4.798   4.789   2.163
 1172POPC   C2B 7461   4.593   4.788   2.291
 1172POPC   C2C 7462   4.659   4.876   2.398
 1172POPC   C2D 7463   4.581   4.875   2.529
 1172POPC   C2E 7464   4.646   4.974   2.626
 1172POPC   C2F 7465   4.562   5.002   2.751
 1172POPC   C2G 7466   4.599   5.140   2.805
 1172POPC   C2H 7467   4.498   5.194   2.906
 1172POPC   C2I 7468   4.505   5.347   2.909
 1172POPC   C2J 7469   4.416   5.409   3.017
 1172POPC   C2K 7470   4.469   5.380   3.158
 1172POPC   C2L 7471   4.597   5.459   3.187
 1172POPC   C2M 7472   4.685   5.390   3.292
 1172POPC   C2N 7473   4.752   5.267   3.232
 1172POPC   C2O 7474   4.822   5.180   3.337
 1172POPC   C2P 7475   4.722   5.111   3.430
 1173POPC   CN1 7476   5.406   2.460   1.556
 1173POPC   CN2 7477   5.467   2.617   1.390
 1173POPC   CN3 7478   5.244   2.614   1.472
 1173POPC   NTM 7479   5.358   2.529   1.436
 1173POPC    CA 7480   5.326   2.433   1.327
 1173POPC    CB 7481   5.230   2.315   1.355
 1173POPC    OA 7482   5.100   2.356   1.396
 1173POPC     P 7483   5.028   2.249   1.485
 1173POPC    OB 7484   4.888   2.287   1.511
 1173POPC    OC 7485   5.068   2.114   1.444
 1173POPC    OD 7486   5.111   2.274   1.617
 1173POPC    CC 7487   5.038   2.221   1.727
 1173POPC    CD 7488   5.116   2.225   1.859
 1173POPC    OE 7489   5.062   2.141   1.965
 1173POPC   C1A 7490   5.116   2.021   1.983
 1173POPC    OF 7491   5.208   1.984   1.910
 1173POPC   C1B 7492   5.057   1.942   2.093
 1173POPC   C1C 7493   5.063   1.793   2.059
 1173POPC   C1D 7494   5.030   1.705   2.180
 1173POPC   C1E 7495   5.041   1.558   2.142
 1173POPC   C1F 7496   5.018   1.469   2.264
 1173POPC   C1G 7497   5.024   1.321   2.225
 1173POPC   C1H 7498   5.008   1.227   2.345
 1173POPC   C1I 7499   5.126   1.235   2.442
 1173POPC   C1J 7500   5.110   1.202   2.569
 1173POPC   C1K 7501   4.974   1.155   2.620
 1173POPC   C1L 7502   4.963   1.152   2.773
 1173POPC   C1M 7503   4.903   1.275   2.844
 1173POPC   C1N 7504   4.987   1.403   2.842
 1173POPC   C1O 7505   4.949   1.496   2.726
 1173POPC   C1P 7506   5.044   1.615   2.713
 1173POPC   C1Q 7507   5.007   1.695   2.588
 1173POPC   C1R 7508   5.101   1.814   2.568
 1173POPC    CE 7509   5.147   2.372   1.890
 1173POPC    OG 7510   5.038   2.466   1.887
 1173POPC   C2A 7511   5.073   2.589   1.849
 1173POPC    OH 7512   5.181   2.610   1.794
 1173POPC   C2B 7513   4.964   2.689   1.861
 1173POPC   C2C 7514   4.960   2.759   1.997
 1173POPC   C2D 7515   4.891   2.673   2.102
 1173POPC   C2E 7516   4.880   2.741   2.239
 1173POPC   C2F 7517   4.789   2.657   2.329
 1173POPC   C2G 7518   4.786   2.707   2.473
 1173POPC   C2H 7519   4.696   2.617   2.559
 1173POPC   C2I 7520   4.719   2.644   2.708
 1173POPC   C2J 7521   4.653   2.536   2.794
 1173POPC   C2K 7522   4.715   2.533   2.933
 1173POPC   C2L 7523   4.677   2.402   3.004
 1173POPC   C2M 7524   4.767   2.375   3.124
 1173POPC   C2N 7525   4.741   2.234   3.177
 1173POPC   C2O 7526   4.840   2.197   3.288
 1173POPC   C2P 7527   4.816   2.053   3.335
 1174POPC   CN1 7528   4.003   3.036   1.067
 1174POPC   CN2 7529   3.887   3.210   1.183
 1174POPC   CN3 7530   4.125   3.222   1.160
 1174POPC   NTM 7531   4.011   3.131   1.178
 1174POPC    CA 7532   4.023   3.062   1.308
 1174POPC    CB 7533   4.124   2.946   1.330
 1174POPC    OA 7534   4.257   2.987   1.305
 1174POPC     P 7535   4.358   2.866   1.310
 1174POPC    OB 7536   4.295   2.757   1.236
 1174POPC    OC 7537   4.489   2.922   1.275
 1174POPC    OD 7538   4.355   2.831   1.464
 1174POPC    CC 7539   4.418   2.931   1.544
 1174POPC    CD 7540   4.386   2.924   1.695
 1174POPC    OE 7541   4.402   3.050   1.766
 1174POPC   C1A 7542   4.520   3.113   1.773
 1174POPC    OF 7543   4.624   3.053   1.745
 1174POPC   C1B 7544   4.511   3.253   1.820
 1174POPC   C1C 7545   4.529   3.270   1.971
 1174POPC   C1D 7546   4.672   3.238   2.018
 1174POPC   C1E 7547   4.686   3.258   2.169
 1174POPC   C1F 7548   4.601   3.158   2.248
 1174POPC   C1G 7549   4.593   3.200   2.395
 1174POPC   C1H 7550   4.498   3.109   2.471
 1174POPC   C1I 7551   4.473   3.166   2.610
 1174POPC   C1J 7552   4.425   3.089   2.707
 1174POPC   C1K 7553   4.393   2.941   2.684
 1174POPC   C1L 7554   4.252   2.910   2.735
 1174POPC   C1M 7555   4.145   2.965   2.641
 1174POPC   C1N 7556   4.094   2.863   2.540
 1174POPC   C1O 7557   4.040   2.930   2.413
 1174POPC   C1P 7558   4.157   2.985   2.330
 1174POPC   C1Q 7559   4.110   3.027   2.191
 1174POPC   C1R 7560   4.230   3.064   2.103
 1174POPC    CE 7561   4.455   2.800   1.756
 1174POPC    OG 7562   4.382   2.677   1.740
 1174POPC   C2A 7563   4.398   2.573   1.822
 1174POPC    OH 7564   4.307   2.491   1.822
 1174POPC   C2B 7565   4.514   2.566   1.916
 1174POPC   C2C 7566   4.549   2.419   1.944
 1174POPC   C2D 7567   4.636   2.401   2.068
 1174POPC   C2E 7568   4.638   2.254   2.108
 1174POPC   C2F 7569   4.710   2.233   2.241
 1174POPC   C2G 7570   4.681   2.093   2.296
 1174POPC   C2H 7571   4.745   2.075   2.433
 1174POPC   C2I 7572   4.693   1.948   2.501
 1174POPC   C2J 7573   4.759   1.931   2.638
 1174POPC   C2K 7574   4.698   1.818   2.721
 1174POPC   C2L 7575   4.556   1.851   2.771
 1174POPC   C2M 7576   4.555   1.961   2.877
 1174POPC   C2N 7577   4.411   1.992   2.919
 1174POPC   C2O 7578   4.407   2.102   3.025
 1174POPC   C2P 7579   4.262   2.134   3.064
 1175POPC   CN1 7580   5.292   4.080   2.095
 1175POPC   CN2 7581   5.341   3.929   1.918
 1175POPC   CN3 7582   5.436   4.146   1.917
 1175POPC   NTM 7583   5.315   4.070   1.950
 1175POPC    CA 7584   5.202   4.124   1.870
 1175POPC    CB 7585   5.059   4.064   1.883
 1175POPC    OA 7586   5.051   3.925   1.854
 1175POPC     P 7587   4.956   3.849   1.955
 1175POPC    OB 7588   4.839   3.932   1.987
 1175POPC    OC 7589   4.948   3.705   1.928
 1175POPC    OD 7590   5.051   3.868   2.078
 1175POPC    CC 7591   4.985   3.822   2.196
 1175POPC    CD 7592   5.068   3.847   2.323
 1175POPC    OE 7593   5.159   3.740   2.359
 1175POPC   C1A 7594   5.272   3.776   2.418
 1175POPC    OF 7595   5.325   3.884   2.391
 1175POPC   C1B 7596   5.325   3.675   2.512
 1175POPC   C1C 7597   5.247   3.691   2.644
 1175POPC   C1D 7598   5.285   3.599   2.759
 1175POPC   C1E 7599   5.191   3.632   2.876
 1175POPC   C1F 7600   5.224   3.555   3.004
 1175POPC   C1G 7601   5.113   3.578   3.107
 1175POPC   C1H 7602   5.144   3.515   3.243
 1175POPC   C1I 7603   5.242   3.600   3.325
 1175POPC   C1J 7604   5.238   3.593   3.458
 1175POPC   C1K 7605   5.140   3.499   3.528
 1175POPC   C1L 7606   5.090   3.554   3.662
 1175POPC   C1M 7607   4.949   3.614   3.655
 1175POPC   C1N 7608   4.941   3.740   3.569
 1175POPC   C1O 7609   4.797   3.790   3.556
 1175POPC   C1P 7610   4.786   3.904   3.454
 1175POPC   C1Q 7611   4.809   3.855   3.311
 1175POPC   C1R 7612   4.800   3.970   3.211
 1175POPC    CE 7613   4.965   3.856   2.437
 1175POPC    OG 7614   4.868   3.961   2.440
 1175POPC   C2A 7615   4.906   4.077   2.494
 1175POPC    OH 7616   5.023   4.113   2.498
 1175POPC   C2B 7617   4.792   4.154   2.547
 1175POPC   C2C 7618   4.789   4.135   2.699
 1175POPC   C2D 7619   4.660   4.190   2.759
 1175POPC   C2E 7620   4.660   4.181   2.911
 1175POPC   C2F 7621   4.525   4.230   2.963
 1175POPC   C2G 7622   4.521   4.239   3.116
 1175POPC   C2H 7623   4.385   4.292   3.161
 1175POPC   C2I 7624   4.369   4.289   3.313
 1175POPC   C2J 7625   4.370   4.145   3.364
 1175POPC   C2K 7626   4.371   4.138   3.516
 1175POPC   C2L 7627   4.396   3.993   3.559
 1175POPC   C2M 7628   4.416   3.981   3.709
 1175POPC   C2N 7629   4.470   3.842   3.742
 1175POPC   C2O 7630   4.505   3.830   3.890
 1175POPC   C2P 7631   4.585   3.704   3.919
 1176POPC   CN1 7632   5.264   1.826   1.484
 1176POPC   CN2 7633   5.101   1.874   1.649
 1176POPC   CN3 7634   5.331   1.867   1.709
 1176POPC   NTM 7635   5.228   1.804   1.624
 1176POPC    CA 7636   5.207   1.661   1.658
 1176POPC    CB 7637   5.321   1.558   1.636
 1176POPC    OA 7638   5.436   1.579   1.715
 1176POPC     P 7639   5.566   1.554   1.630
 1176POPC    OB 7640   5.545   1.423   1.567
 1176POPC    OC 7641   5.578   1.676   1.549
 1176POPC    OD 7642   5.674   1.548   1.743
 1176POPC    CC 7643   5.662   1.428   1.819
 1176POPC    CD 7644   5.777   1.400   1.917
 1176POPC    OE 7645   5.780   1.265   1.969
 1176POPC   C1A 7646   5.831   1.167   1.894
 1176POPC    OF 7647   5.882   1.190   1.784
 1176POPC   C1B 7648   5.820   1.032   1.954
 1176POPC   C1C 7649   5.934   1.004   2.052
 1176POPC   C1D 7650   5.926   0.860   2.104
 1176POPC   C1E 7651   5.990   0.849   2.242
 1176POPC   C1F 7652   5.902   0.918   2.347
 1176POPC   C1G 7653   5.975   0.933   2.480
 1176POPC   C1H 7654   5.887   1.006   2.582
 1176POPC   C1I 7655   5.975   1.093   2.670
 1176POPC   C1J 7656   5.951   1.116   2.799
 1176POPC   C1K 7657   5.831   1.055   2.872
 1176POPC   C1L 7658   5.863   1.028   3.020
 1176POPC   C1M 7659   5.897   1.154   3.100
 1176POPC   C1N 7660   5.776   1.247   3.115
 1176POPC   C1O 7661   5.819   1.390   3.150
 1176POPC   C1P 7662   5.885   1.461   3.032
 1176POPC   C1Q 7663   5.785   1.479   2.917
 1176POPC   C1R 7664   5.847   1.546   2.795
 1176POPC    CE 7665   5.783   1.516   2.019
 1176POPC    OG 7666   5.663   1.560   2.087
 1176POPC   C2A 7667   5.673   1.676   2.152
 1176POPC    OH 7668   5.767   1.753   2.130
 1176POPC   C2B 7669   5.555   1.710   2.236
 1176POPC   C2C 7670   5.570   1.658   2.380
 1176POPC   C2D 7671   5.670   1.736   2.466
 1176POPC   C2E 7672   5.607   1.860   2.530
 1176POPC   C2F 7673   5.511   1.825   2.645
 1176POPC   C2G 7674   5.584   1.815   2.780
 1176POPC   C2H 7675   5.489   1.768   2.891
 1176POPC   C2I 7676   5.561   1.761   3.026
 1176POPC   C2J 7677   5.477   1.685   3.129
 1176POPC   C2K 7678   5.549   1.678   3.263
 1176POPC   C2L 7679   5.468   1.599   3.366
 1176POPC   C2M 7680   5.524   1.612   3.508
 1176POPC   C2N 7681   5.665   1.555   3.523
 1176POPC   C2O 7682   5.717   1.576   3.665
 1176POPC   C2P 7683   5.861   1.528   3.677
 1177POPC   CN1 7684   5.793   1.779   1.812
 1177POPC   CN2 7685   5.981   1.897   1.734
 1177POPC   CN3 7686   5.897   1.708   1.610
 1177POPC   NTM 7687   5.861   1.825   1.690
 1177POPC    CA 7688   5.764   1.911   1.618
 1177POPC    CB 7689   5.813   2.012   1.512
 1177POPC    OA 7690   5.728   2.124   1.503
 1177POPC     P 7691   5.804   2.262   1.497
 1177POPC    OB 7692   5.917   2.245   1.404
 1177POPC    OC 7693   5.705   2.370   1.488
 1177POPC    OD 7694   5.866   2.261   1.643
 1177POPC    CC 7695   5.771   2.290   1.746
 1177POPC    CD 7696   5.816   2.228   1.879
 1177POPC    OE 7697   5.712   2.211   1.980
 1177POPC   C1A 7698   5.630   2.107   1.969
 1177POPC    OF 7699   5.634   2.034   1.870
 1177POPC   C1B 7700   5.535   2.092   2.080
 1177POPC   C1C 7701   5.444   2.213   2.096
 1177POPC   C1D 7702   5.337   2.181   2.199
 1177POPC   C1E 7703   5.252   2.303   2.232
 1177POPC   C1F 7704   5.140   2.262   2.328
 1177POPC   C1G 7705   5.062   2.383   2.377
 1177POPC   C1H 7706   4.966   2.341   2.487
 1177POPC   C1I 7707   4.986   2.428   2.611
 1177POPC   C1J 7708   4.963   2.378   2.732
 1177POPC   C1K 7709   4.915   2.234   2.749
 1177POPC   C1L 7710   4.971   2.162   2.873
 1177POPC   C1M 7711   5.099   2.083   2.845
 1177POPC   C1N 7712   5.223   2.172   2.826
 1177POPC   C1O 7713   5.310   2.118   2.713
 1177POPC   C1P 7714   5.417   2.221   2.677
 1177POPC   C1Q 7715   5.490   2.180   2.550
 1177POPC   C1R 7716   5.582   2.293   2.502
 1177POPC    CE 7717   5.948   2.299   1.918
 1177POPC    OG 7718   6.004   2.272   2.049
 1177POPC   C2A 7719   6.061   2.155   2.071
 1177POPC    OH 7720   6.089   2.079   1.978
 1177POPC   C2B 7721   6.103   2.132   2.212
 1177POPC   C2C 7722   5.988   2.151   2.314
 1177POPC   C2D 7723   6.030   2.105   2.453
 1177POPC   C2E 7724   5.925   2.140   2.558
 1177POPC   C2F 7725   5.952   2.073   2.693
 1177POPC   C2G 7726   5.856   2.128   2.799
 1177POPC   C2H 7727   5.869   2.054   2.932
 1177POPC   C2I 7728   5.788   2.129   3.039
 1177POPC   C2J 7729   5.786   2.056   3.174
 1177POPC   C2K 7730   5.726   2.149   3.280
 1177POPC   C2L 7731   5.706   2.081   3.416
 1177POPC   C2M 7732   5.587   1.985   3.420
 1177POPC   C2N 7733   5.454   2.059   3.403
 1177POPC   C2O 7734   5.335   1.961   3.405
 1177POPC   C2P 7735   5.204   2.034   3.382
 1178POPC   CN1 7736   4.973   3.218   1.186
 1178POPC   CN2 7737   5.134   3.398   1.171
 1178POPC   CN3 7738   4.995   3.376   1.363
 1178POPC   NTM 7739   5.069   3.301   1.260
 1178POPC    CA 7740   5.170   3.218   1.330
 1178POPC    CB 7741   5.266   3.129   1.249
 1178POPC    OA 7742   5.353   3.057   1.334
 1178POPC     P 7743   5.453   2.966   1.253
 1178POPC    OB 7744   5.366   2.876   1.177
 1178POPC    OC 7745   5.548   3.057   1.188
 1178POPC    OD 7746   5.523   2.895   1.374
 1178POPC    CC 7747   5.585   2.991   1.459
 1178POPC    CD 7748   5.687   2.937   1.561
 1178POPC    OE 7749   5.823   2.922   1.512
 1178POPC   C1A 7750   5.908   3.021   1.538
 1178POPC    OF 7751   5.866   3.136   1.549
 1178POPC   C1B 7752   6.052   2.984   1.529
 1178POPC   C1C 7753   6.088   2.858   1.609
 1178POPC   C1D 7754   6.051   2.873   1.757
 1178POPC   C1E 7755   6.041   2.737   1.826
 1178POPC   C1F 7756   5.970   2.751   1.960
 1178POPC   C1G 7757   5.948   2.612   2.021
 1178POPC   C1H 7758   5.868   2.617   2.151
 1178POPC   C1I 7759   5.852   2.477   2.210
 1178POPC   C1J 7760   5.847   2.461   2.341
 1178POPC   C1K 7761   5.854   2.585   2.429
 1178POPC   C1L 7762   5.841   2.555   2.579
 1178POPC   C1M 7763   5.824   2.686   2.657
 1178POPC   C1N 7764   5.685   2.746   2.632
 1178POPC   C1O 7765   5.680   2.899   2.635
 1178POPC   C1P 7766   5.755   2.963   2.517
 1178POPC   C1Q 7767   5.695   2.926   2.381
 1178POPC   C1R 7768   5.787   2.970   2.267
 1178POPC    CE 7769   5.628   2.814   1.628
 1178POPC    OG 7770   5.534   2.849   1.731
 1178POPC   C2A 7771   5.478   2.748   1.796
 1178POPC    OH 7772   5.478   2.635   1.746
 1178POPC   C2B 7773   5.404   2.789   1.917
 1178POPC   C2C 7774   5.432   2.693   2.033
 1178POPC   C2D 7775   5.367   2.742   2.162
 1178POPC   C2E 7776   5.395   2.643   2.276
 1178POPC   C2F 7777   5.333   2.692   2.406
 1178POPC   C2G 7778   5.355   2.589   2.517
 1178POPC   C2H 7779   5.303   2.640   2.651
 1178POPC   C2I 7780   5.325   2.533   2.759
 1178POPC   C2J 7781   5.286   2.580   2.899
 1178POPC   C2K 7782   5.383   2.686   2.950
 1178POPC   C2L 7783   5.352   2.726   3.095
 1178POPC   C2M 7784   5.451   2.830   3.147
 1178POPC   C2N 7785   5.594   2.775   3.156
 1178POPC   C2O 7786   5.695   2.881   3.200
 1178POPC   C2P 7787   5.675   2.926   3.345
 1179POPC   CN1 7788   5.899   3.138   1.160
 1179POPC   CN2 7789   5.965   3.286   1.333
 1179POPC   CN3 7790   5.884   3.372   1.125
 1179POPC   NTM 7791   5.868   3.266   1.225
 1179POPC    CA 7792   5.729   3.257   1.274
 1179POPC    CB 7793   5.672   3.361   1.373
 1179POPC    OA 7794   5.534   3.338   1.401
 1179POPC     P 7795   5.466   3.451   1.488
 1179POPC    OB 7796   5.544   3.573   1.465
 1179POPC    OC 7797   5.323   3.438   1.458
 1179POPC    OD 7798   5.503   3.394   1.629
 1179POPC    CC 7799   5.416   3.287   1.664
 1179POPC    CD 7800   5.431   3.218   1.801
 1179POPC    OE 7801   5.324   3.241   1.897
 1179POPC   C1A 7802   5.299   3.358   1.956
 1179POPC    OF 7803   5.376   3.453   1.942
 1179POPC   C1B 7804   5.184   3.348   2.049
 1179POPC   C1C 7805   5.101   3.476   2.057
 1179POPC   C1D 7806   4.980   3.458   2.150
 1179POPC   C1E 7807   5.021   3.438   2.296
 1179POPC   C1F 7808   4.899   3.439   2.388
 1179POPC   C1G 7809   4.944   3.431   2.534
 1179POPC   C1H 7810   4.826   3.440   2.631
 1179POPC   C1I 7811   4.879   3.446   2.774
 1179POPC   C1J 7812   4.806   3.409   2.879
 1179POPC   C1K 7813   4.663   3.358   2.862
 1179POPC   C1L 7814   4.626   3.251   2.966
 1179POPC   C1M 7815   4.644   3.108   2.915
 1179POPC   C1N 7816   4.789   3.062   2.902
 1179POPC   C1O 7817   4.802   2.934   2.820
 1179POPC   C1P 7818   4.788   2.960   2.669
 1179POPC   C1Q 7819   4.915   3.022   2.610
 1179POPC   C1R 7820   4.904   3.036   2.458
 1179POPC    CE 7821   5.581   3.219   1.843
 1179POPC    OG 7822   5.613   3.258   1.978
 1179POPC   C2A 7823   5.568   3.181   2.077
 1179POPC    OH 7824   5.549   3.060   2.058
 1179POPC   C2B 7825   5.577   3.244   2.210
 1179POPC   C2C 7826   5.453   3.209   2.293
 1179POPC   C2D 7827   5.477   3.225   2.443
 1179POPC   C2E 7828   5.348   3.199   2.520
 1179POPC   C2F 7829   5.376   3.178   2.669
 1179POPC   C2G 7830   5.246   3.182   2.748
 1179POPC   C2H 7831   5.266   3.140   2.894
 1179POPC   C2I 7832   5.140   3.175   2.973
 1179POPC   C2J 7833   5.139   3.116   3.114
 1179POPC   C2K 7834   5.019   3.171   3.191
 1179POPC   C2L 7835   4.999   3.105   3.327
 1179POPC   C2M 7836   4.895   3.178   3.413
 1179POPC   C2N 7837   4.752   3.178   3.356
 1179POPC   C2O 7838   4.687   3.039   3.362
 1179POPC   C2P 7839   4.543   3.044   3.310
 1180POPC   CN1 7840   6.888   1.438   1.489
 1180POPC   CN2 7841   7.017   1.241   1.465
 1180POPC   CN3 7842   6.858   1.298   1.297
 1180POPC   NTM 7843   6.884   1.299   1.442
 1180POPC    CA 7844   6.783   1.223   1.521
 1180POPC    CB 7845   6.633   1.235   1.485
 1180POPC    OA 7846   6.589   1.368   1.456
 1180POPC     P 7847   6.440   1.373   1.402
 1180POPC    OB 7848   6.431   1.507   1.344
 1180POPC    OC 7849   6.424   1.250   1.323
 1180POPC    OD 7850   6.370   1.367   1.543
 1180POPC    CC 7851   6.365   1.494   1.607
 1180POPC    CD 7852   6.324   1.488   1.756
 1180POPC    OE 7853   6.319   1.619   1.820
 1180POPC   C1A 7854   6.204   1.684   1.831
 1180POPC    OF 7855   6.114   1.668   1.749
 1180POPC   C1B 7856   6.210   1.787   1.937
 1180POPC   C1C 7857   6.159   1.725   2.067
 1180POPC   C1D 7858   6.191   1.813   2.187
 1180POPC   C1E 7859   6.142   1.744   2.314
 1180POPC   C1F 7860   6.179   1.820   2.442
 1180POPC   C1G 7861   6.331   1.823   2.465
 1180POPC   C1H 7862   6.368   1.880   2.602
 1180POPC   C1I 7863   6.333   2.029   2.619
 1180POPC   C1J 7864   6.340   2.087   2.739
 1180POPC   C1K 7865   6.384   2.007   2.861
 1180POPC   C1L 7866   6.267   1.981   2.956
 1180POPC   C1M 7867   6.300   1.865   3.050
 1180POPC   C1N 7868   6.175   1.783   3.083
 1180POPC   C1O 7869   6.110   1.722   2.958
 1180POPC   C1P 7870   6.199   1.620   2.886
 1180POPC   C1Q 7871   6.142   1.593   2.747
 1180POPC   C1R 7872   6.230   1.497   2.667
 1180POPC    CE 7873   6.425   1.394   1.825
 1180POPC    OG 7874   6.561   1.443   1.832
 1180POPC   C2A 7875   6.586   1.526   1.934
 1180POPC    OH 7876   6.526   1.509   2.041
 1180POPC   C2B 7877   6.710   1.607   1.917
 1180POPC   C2C 7878   6.778   1.649   2.048
 1180POPC   C2D 7879   6.706   1.762   2.122
 1180POPC   C2E 7880   6.766   1.782   2.262
 1180POPC   C2F 7881   6.700   1.900   2.334
 1180POPC   C2G 7882   6.749   1.914   2.478
 1180POPC   C2H 7883   6.698   2.046   2.538
 1180POPC   C2I 7884   6.739   2.062   2.685
 1180POPC   C2J 7885   6.700   2.201   2.737
 1180POPC   C2K 7886   6.737   2.215   2.885
 1180POPC   C2L 7887   6.679   2.343   2.944
 1180POPC   C2M 7888   6.712   2.353   3.093
 1180POPC   C2N 7889   6.636   2.467   3.162
 1180POPC   C2O 7890   6.486   2.436   3.171
 1180POPC   C2P 7891   6.410   2.549   3.241
 1181POPC   CN1 7892   6.705   2.332   1.060
 1181POPC   CN2 7893   6.545   2.487   1.137
 1181POPC   CN3 7894   6.775   2.518   1.191
 1181POPC   NTM 7895   6.682   2.475   1.085
 1181POPC    CA 7896   6.704   2.551   0.960
 1181POPC    CB 7897   6.697   2.706   0.963
 1181POPC    OA 7898   6.569   2.755   1.000
 1181POPC     P 7899   6.575   2.904   1.048
 1181POPC    OB 7900   6.701   2.968   1.007
 1181POPC    OC 7901   6.448   2.974   1.037
 1181POPC    OD 7902   6.596   2.880   1.203
 1181POPC    CC 7903   6.479   2.836   1.271
 1181POPC    CD 7904   6.498   2.824   1.423
 1181POPC    OE 7905   6.432   2.707   1.479
 1181POPC   C1A 7906   6.508   2.599   1.496
 1181POPC    OF 7907   6.604   2.584   1.421
 1181POPC   C1B 7908   6.448   2.491   1.578
 1181POPC   C1C 7909   6.386   2.542   1.709
 1181POPC   C1D 7910   6.343   2.424   1.797
 1181POPC   C1E 7911   6.270   2.471   1.923
 1181POPC   C1F 7912   6.357   2.556   2.015
 1181POPC   C1G 7913   6.280   2.602   2.139
 1181POPC   C1H 7914   6.248   2.485   2.233
 1181POPC   C1I 7915   6.159   2.532   2.348
 1181POPC   C1J 7916   6.174   2.482   2.471
 1181POPC   C1K 7917   6.283   2.377   2.499
 1181POPC   C1L 7918   6.361   2.401   2.629
 1181POPC   C1M 7919   6.463   2.516   2.620
 1181POPC   C1N 7920   6.406   2.650   2.666
 1181POPC   C1O 7921   6.489   2.769   2.616
 1181POPC   C1P 7922   6.478   2.781   2.464
 1181POPC   C1Q 7923   6.555   2.901   2.409
 1181POPC   C1R 7924   6.540   2.906   2.257
 1181POPC    CE 7925   6.465   2.959   1.489
 1181POPC    OG 7926   6.490   2.966   1.631
 1181POPC   C2A 7927   6.572   3.062   1.674
 1181POPC    OH 7928   6.639   3.127   1.593
 1181POPC   C2B 7929   6.591   3.062   1.821
 1181POPC   C2C 7930   6.735   3.092   1.864
 1181POPC   C2D 7931   6.744   3.094   2.016
 1181POPC   C2E 7932   6.887   3.117   2.069
 1181POPC   C2F 7933   6.889   3.123   2.222
 1181POPC   C2G 7934   6.815   3.246   2.274
 1181POPC   C2H 7935   6.806   3.254   2.426
 1181POPC   C2I 7936   6.743   3.388   2.467
 1181POPC   C2J 7937   6.766   3.424   2.613
 1181POPC   C2K 7938   6.688   3.335   2.710
 1181POPC   C2L 7939   6.731   3.362   2.854
 1181POPC   C2M 7940   6.641   3.289   2.954
 1181POPC   C2N 7941   6.643   3.137   2.937
 1181POPC   C2O 7942   6.542   3.072   3.030
 1181POPC   C2P 7943   6.532   2.922   3.004
 1182POPC   CN1 7944   6.824   3.269   1.175
 1182POPC   CN2 7945   6.708   3.322   1.380
 1182POPC   CN3 7946   6.798   3.104   1.338
 1182POPC   NTM 7947   6.732   3.220   1.276
 1182POPC    CA 7948   6.609   3.173   1.210
 1182POPC    CB 7949   6.510   3.264   1.133
 1182POPC    OA 7950   6.449   3.353   1.224
 1182POPC     P 7951   6.317   3.416   1.168
 1182POPC    OB 7952   6.351   3.510   1.062
 1182POPC    OC 7953   6.213   3.313   1.157
 1182POPC    OD 7954   6.289   3.497   1.300
 1182POPC    CC 7955   6.254   3.410   1.408
 1182POPC    CD 7956   6.274   3.470   1.548
 1182POPC    OE 7957   6.203   3.394   1.650
 1182POPC   C1A 7958   6.259   3.283   1.699
 1182POPC    OF 7959   6.369   3.247   1.661
 1182POPC   C1B 7960   6.172   3.220   1.802
 1182POPC   C1C 7961   6.245   3.133   1.904
 1182POPC   C1D 7962   6.148   3.102   2.018
 1182POPC   C1E 7963   6.204   3.004   2.122
 1182POPC   C1F 7964   6.112   3.006   2.244
 1182POPC   C1G 7965   6.157   2.913   2.356
 1182POPC   C1H 7966   6.074   2.943   2.481
 1182POPC   C1I 7967   6.115   2.860   2.602
 1182POPC   C1J 7968   6.116   2.916   2.723
 1182POPC   C1K 7969   6.080   3.064   2.742
 1182POPC   C1L 7970   6.193   3.146   2.807
 1182POPC   C1M 7971   6.318   3.159   2.718
 1182POPC   C1N 7972   6.292   3.246   2.595
 1182POPC   C1O 7973   6.395   3.216   2.486
 1182POPC   C1P 7974   6.374   3.305   2.364
 1182POPC   C1Q 7975   6.464   3.261   2.248
 1182POPC   C1R 7976   6.460   3.360   2.132
 1182POPC    CE 7977   6.226   3.616   1.537
 1182POPC    OG 7978   6.266   3.705   1.641
 1182POPC   C2A 7979   6.184   3.710   1.746
 1182POPC    OH 7980   6.066   3.678   1.736
 1182POPC   C2B 7981   6.244   3.781   1.861
 1182POPC   C2C 7982   6.331   3.685   1.942
 1182POPC   C2D 7983   6.399   3.753   2.062
 1182POPC   C2E 7984   6.303   3.787   2.177
 1182POPC   C2F 7985   6.243   3.662   2.241
 1182POPC   C2G 7986   6.179   3.695   2.375
 1182POPC   C2H 7987   6.122   3.568   2.439
 1182POPC   C2I 7988   6.078   3.589   2.584
 1182POPC   C2J 7989   6.196   3.629   2.673
 1182POPC   C2K 7990   6.157   3.636   2.820
 1182POPC   C2L 7991   6.271   3.701   2.898
 1182POPC   C2M 7992   6.241   3.710   3.048
 1182POPC   C2N 7993   6.267   3.578   3.122
 1182POPC   C2O 7994   6.417   3.549   3.133
 1182POPC   C2P 7995   6.443   3.424   3.215
 1183POPC   CN1 7996   6.130   0.920   1.558
 1183POPC   CN2 7997   5.901   0.975   1.591
 1183POPC   CN3 7998   5.988   0.778   1.691
 1183POPC   NTM 7999   5.995   0.864   1.571
 1183POPC    CA 8000   5.954   0.787   1.450
 1183POPC    CB 8001   6.044   0.675   1.392
 1183POPC    OA 8002   6.077   0.570   1.482
 1183POPC     P 8003   6.185   0.469   1.426
 1183POPC    OB 8004   6.130   0.333   1.441
 1183POPC    OC 8005   6.236   0.520   1.298
 1183POPC    OD 8006   6.291   0.496   1.539
 1183POPC    CC 8007   6.246   0.439   1.662
 1183POPC    CD 8008   6.321   0.485   1.788
 1183POPC    OE 8009   6.268   0.430   1.913
 1183POPC   C1A 8010   6.147   0.462   1.959
 1183POPC    OF 8011   6.066   0.523   1.890
 1183POPC   C1B 8012   6.120   0.411   2.095
 1183POPC   C1C 8013   6.155   0.519   2.198
 1183POPC   C1D 8014   6.123   0.470   2.339
 1183POPC   C1E 8015   6.162   0.575   2.444
 1183POPC   C1F 8016   6.127   0.523   2.583
 1183POPC   C1G 8017   6.169   0.621   2.692
 1183POPC   C1H 8018   6.127   0.564   2.828
 1183POPC   C1I 8019   6.171   0.656   2.942
 1183POPC   C1J 8020   6.182   0.610   3.067
 1183POPC   C1K 8021   6.151   0.465   3.103
 1183POPC   C1L 8022   6.247   0.410   3.210
 1183POPC   C1M 8023   6.395   0.412   3.168
 1183POPC   C1N 8024   6.452   0.280   3.112
 1183POPC   C1O 8025   6.386   0.224   2.986
 1183POPC   C1P 8026   6.388   0.314   2.862
 1183POPC   C1Q 8027   6.523   0.326   2.792
 1183POPC   C1R 8028   6.503   0.414   2.669
 1183POPC    CE 8029   6.327   0.639   1.777
 1183POPC    OG 8030   6.396   0.709   1.881
 1183POPC   C2A 8031   6.358   0.834   1.902
 1183POPC    OH 8032   6.273   0.889   1.831
 1183POPC   C2B 8033   6.432   0.896   2.014
 1183POPC   C2C 8034   6.340   0.980   2.103
 1183POPC   C2D 8035   6.409   1.005   2.236
 1183POPC   C2E 8036   6.317   1.086   2.327
 1183POPC   C2F 8037   6.373   1.090   2.469
 1183POPC   C2G 8038   6.285   1.182   2.553
 1183POPC   C2H 8039   6.330   1.196   2.698
 1183POPC   C2I 8040   6.302   1.073   2.783
 1183POPC   C2J 8041   6.307   1.114   2.930
 1183POPC   C2K 8042   6.262   0.998   3.019
 1183POPC   C2L 8043   6.245   1.042   3.164
 1183POPC   C2M 8044   6.202   0.922   3.248
 1183POPC   C2N 8045   6.179   0.958   3.395
 1183POPC   C2O 8046   6.149   0.831   3.474
 1183POPC   C2P 8047   6.117   0.863   3.620
 1184POPC   CN1 8048   1.124   1.661   1.393
 1184POPC   CN2 8049   1.056   1.803   1.576
 1184POPC   CN3 8050   1.281   1.788   1.519
 1184POPC   NTM 8051   1.146   1.789   1.462
 1184POPC    CA 8052   1.132   1.906   1.372
 1184POPC    CB 8053   1.013   1.917   1.272
 1184POPC    OA 8054   0.891   1.865   1.324
 1184POPC     P 8055   0.764   1.953   1.293
 1184POPC    OB 8056   0.796   2.084   1.349
 1184POPC    OC 8057   0.725   1.942   1.152
 1184POPC    OD 8058   0.659   1.884   1.390
 1184POPC    CC 8059   0.701   1.900   1.525
 1184POPC    CD 8060   0.628   1.820   1.635
 1184POPC    OE 8061   0.665   1.682   1.659
 1184POPC   C1A 8062   0.765   1.664   1.746
 1184POPC    OF 8063   0.840   1.758   1.775
 1184POPC   C1B 8064   0.777   1.526   1.797
 1184POPC   C1C 8065   0.853   1.525   1.930
 1184POPC   C1D 8066   0.831   1.395   2.009
 1184POPC   C1E 8067   0.691   1.391   2.068
 1184POPC   C1F 8068   0.674   1.273   2.164
 1184POPC   C1G 8069   0.539   1.283   2.235
 1184POPC   C1H 8070   0.538   1.403   2.330
 1184POPC   C1I 8071   0.396   1.446   2.366
 1184POPC   C1J 8072   0.373   1.499   2.485
 1184POPC   C1K 8073   0.491   1.510   2.582
 1184POPC   C1L 8074   0.503   1.650   2.641
 1184POPC   C1M 8075   0.637   1.667   2.716
 1184POPC   C1N 8076   0.764   1.652   2.631
 1184POPC   C1O 8077   0.789   1.764   2.528
 1184POPC   C1P 8078   0.744   1.725   2.387
 1184POPC   C1Q 8079   0.759   1.841   2.289
 1184POPC   C1R 8080   0.703   1.803   2.152
 1184POPC    CE 8081   0.480   1.861   1.638
 1184POPC    OG 8082   0.461   1.971   1.728
 1184POPC   C2A 8083   0.472   1.943   1.858
 1184POPC    OH 8084   0.437   1.833   1.902
 1184POPC   C2B 8085   0.501   2.062   1.941
 1184POPC   C2C 8086   0.637   2.125   1.909
 1184POPC   C2D 8087   0.632   2.277   1.929
 1184POPC   C2E 8088   0.613   2.315   2.076
 1184POPC   C2F 8089   0.552   2.455   2.091
 1184POPC   C2G 8090   0.542   2.499   2.237
 1184POPC   C2H 8091   0.681   2.539   2.288
 1184POPC   C2I 8092   0.688   2.586   2.433
 1184POPC   C2J 8093   0.679   2.476   2.539
 1184POPC   C2K 8094   0.752   2.526   2.664
 1184POPC   C2L 8095   0.749   2.432   2.785
 1184POPC   C2M 8096   0.799   2.292   2.751
 1184POPC   C2N 8097   0.840   2.211   2.874
 1184POPC   C2O 8098   0.875   2.067   2.833
 1184POPC   C2P 8099   0.931   1.986   2.950
 1185POPC   CN1 8100  -0.162   1.779   1.233
 1185POPC   CN2 8101   0.017   1.917   1.160
 1185POPC   CN3 8102   0.034   1.795   1.365
 1185POPC   NTM 8103  -0.057   1.871   1.278
 1185POPC    CA 8104  -0.122   1.984   1.350
 1185POPC    CB 8105  -0.037   2.091   1.422
 1185POPC    OA 8106   0.055   2.163   1.340
 1185POPC     P 8107   0.193   2.184   1.418
 1185POPC    OB 8108   0.230   2.049   1.459
 1185POPC    OC 8109   0.278   2.267   1.331
 1185POPC    OD 8110   0.142   2.263   1.543
 1185POPC    CC 8111   0.247   2.330   1.611
 1185POPC    CD 8112   0.209   2.382   1.751
 1185POPC    OE 8113   0.215   2.527   1.766
 1185POPC   C1A 8114   0.329   2.595   1.751
 1185POPC    OF 8115   0.431   2.542   1.710
 1185POPC   C1B 8116   0.311   2.739   1.783
 1185POPC   C1C 8117   0.386   2.779   1.910
 1185POPC   C1D 8118   0.533   2.808   1.880
 1185POPC   C1E 8119   0.613   2.826   2.009
 1185POPC   C1F 8120   0.758   2.864   1.979
 1185POPC   C1G 8121   0.849   2.852   2.101
 1185POPC   C1H 8122   0.805   2.940   2.218
 1185POPC   C1I 8123   0.897   2.919   2.338
 1185POPC   C1J 8124   0.849   2.926   2.462
 1185POPC   C1K 8125   0.700   2.951   2.485
 1185POPC   C1L 8126   0.657   2.898   2.623
 1185POPC   C1M 8127   0.508   2.917   2.653
 1185POPC   C1N 8128   0.417   2.801   2.610
 1185POPC   C1O 8129   0.378   2.802   2.462
 1185POPC   C1P 8130   0.285   2.686   2.429
 1185POPC   C1Q 8131   0.246   2.689   2.281
 1185POPC   C1R 8132   0.144   2.580   2.248
 1185POPC    CE 8133   0.286   2.295   1.851
 1185POPC    OG 8134   0.274   2.316   1.994
 1185POPC   C2A 8135   0.237   2.210   2.066
 1185POPC    OH 8136   0.191   2.109   2.011
 1185POPC   C2B 8137   0.252   2.226   2.213
 1185POPC   C2C 8138   0.373   2.147   2.263
 1185POPC   C2D 8139   0.408   2.172   2.410
 1185POPC   C2E 8140   0.537   2.098   2.445
 1185POPC   C2F 8141   0.526   2.014   2.573
 1185POPC   C2G 8142   0.512   2.097   2.701
 1185POPC   C2H 8143   0.515   2.009   2.826
 1185POPC   C2I 8144   0.523   2.098   2.950
 1185POPC   C2J 8145   0.558   2.020   3.078
 1185POPC   C2K 8146   0.650   2.097   3.174
 1185POPC   C2L 8147   0.591   2.218   3.248
 1185POPC   C2M 8148   0.629   2.355   3.190
 1185POPC   C2N 8149   0.512   2.417   3.114
 1185POPC   C2O 8150   0.548   2.551   3.050
 1185POPC   C2P 8151   0.433   2.600   2.962
 1186POPC   CN1 8152  -0.053   4.115   1.352
 1186POPC   CN2 8153  -0.044   4.053   1.583
 1186POPC   CN3 8154  -0.013   3.886   1.418
 1186POPC   NTM 8155   0.012   4.027   1.450
 1186POPC    CA 8156   0.158   4.054   1.457
 1186POPC    CB 8157   0.244   4.051   1.329
 1186POPC    OA 8158   0.236   3.929   1.255
 1186POPC     P 8159   0.354   3.908   1.153
 1186POPC    OB 8160   0.325   3.784   1.080
 1186POPC    OC 8161   0.373   4.039   1.087
 1186POPC    OD 8162   0.471   3.884   1.256
 1186POPC    CC 8163   0.455   3.760   1.326
 1186POPC    CD 8164   0.522   3.749   1.464
 1186POPC    OE 8165   0.454   3.655   1.553
 1186POPC   C1A 8166   0.334   3.679   1.606
 1186POPC    OF 8167   0.254   3.757   1.554
 1186POPC   C1B 8168   0.302   3.585   1.716
 1186POPC   C1C 8169   0.356   3.640   1.848
 1186POPC   C1D 8170   0.339   3.540   1.962
 1186POPC   C1E 8171   0.404   3.594   2.089
 1186POPC   C1F 8172   0.396   3.491   2.201
 1186POPC   C1G 8173   0.477   3.538   2.323
 1186POPC   C1H 8174   0.491   3.432   2.433
 1186POPC   C1I 8175   0.548   3.297   2.386
 1186POPC   C1J 8176   0.591   3.210   2.476
 1186POPC   C1K 8177   0.586   3.248   2.624
 1186POPC   C1L 8178   0.703   3.191   2.707
 1186POPC   C1M 8179   0.841   3.226   2.650
 1186POPC   C1N 8180   0.867   3.377   2.643
 1186POPC   C1O 8181   0.973   3.405   2.537
 1186POPC   C1P 8182   0.920   3.399   2.394
 1186POPC   C1Q 8183   0.848   3.528   2.354
 1186POPC   C1R 8184   0.808   3.525   2.206
 1186POPC    CE 8185   0.549   3.892   1.520
 1186POPC    OG 8186   0.592   3.897   1.656
 1186POPC   C2A 8187   0.701   3.968   1.685
 1186POPC    OH 8188   0.762   4.031   1.598
 1186POPC   C2B 8189   0.728   3.969   1.830
 1186POPC   C2C 8190   0.874   3.946   1.871
 1186POPC   C2D 8191   0.874   3.937   2.024
 1186POPC   C2E 8192   1.009   3.904   2.087
 1186POPC   C2F 8193   0.985   3.884   2.237
 1186POPC   C2G 8194   1.106   3.839   2.318
 1186POPC   C2H 8195   1.056   3.816   2.460
 1186POPC   C2I 8196   1.157   3.752   2.556
 1186POPC   C2J 8197   1.082   3.721   2.685
 1186POPC   C2K 8198   1.164   3.646   2.790
 1186POPC   C2L 8199   1.070   3.607   2.903
 1186POPC   C2M 8200   1.137   3.530   3.017
 1186POPC   C2N 8201   1.231   3.619   3.099
 1186POPC   C2O 8202   1.287   3.546   3.222
 1186POPC   C2P 8203   1.179   3.516   3.326
 1187POPC   CN1 8204   4.968   1.214   0.948
 1187POPC   CN2 8205   4.900   0.982   0.932
 1187POPC   CN3 8206   5.098   1.045   1.054
 1187POPC   NTM 8207   4.961   1.085   1.019
 1187POPC    CA 8208   4.884   1.102   1.145
 1187POPC    CB 8209   4.735   1.142   1.138
 1187POPC    OA 8210   4.686   1.191   1.261
 1187POPC     P 8211   4.683   1.350   1.269
 1187POPC    OB 8212   4.809   1.389   1.203
 1187POPC    OC 8213   4.551   1.379   1.215
 1187POPC    OD 8214   4.692   1.343   1.426
 1187POPC    CC 8215   4.566   1.319   1.488
 1187POPC    CD 8216   4.577   1.246   1.623
 1187POPC    OE 8217   4.450   1.234   1.693
 1187POPC   C1A 8218   4.423   1.118   1.752
 1187POPC    OF 8219   4.476   1.016   1.709
 1187POPC   C1B 8220   4.304   1.120   1.839
 1187POPC   C1C 8221   4.343   1.164   1.980
 1187POPC   C1D 8222   4.230   1.138   2.079
 1187POPC   C1E 8223   4.264   1.204   2.212
 1187POPC   C1F 8224   4.162   1.167   2.319
 1187POPC   C1G 8225   4.187   1.253   2.443
 1187POPC   C1H 8226   4.086   1.219   2.552
 1187POPC   C1I 8227   4.087   1.322   2.665
 1187POPC   C1J 8228   3.986   1.407   2.682
 1187POPC   C1K 8229   3.863   1.404   2.592
 1187POPC   C1L 8230   3.872   1.504   2.477
 1187POPC   C1M 8231   3.765   1.468   2.374
 1187POPC   C1N 8232   3.800   1.511   2.231
 1187POPC   C1O 8233   3.932   1.453   2.180
 1187POPC   C1P 8234   3.942   1.466   2.028
 1187POPC   C1Q 8235   4.086   1.475   1.980
 1187POPC   C1R 8236   4.091   1.496   1.829
 1187POPC    CE 8237   4.693   1.315   1.700
 1187POPC    OG 8238   4.715   1.302   1.842
 1187POPC   C2A 8239   4.771   1.201   1.909
 1187POPC    OH 8240   4.814   1.227   2.021
 1187POPC   C2B 8241   4.800   1.071   1.843
 1187POPC   C2C 8242   4.725   0.961   1.919
 1187POPC   C2D 8243   4.743   0.821   1.858
 1187POPC   C2E 8244   4.657   0.718   1.932
 1187POPC   C2F 8245   4.695   0.707   2.080
 1187POPC   C2G 8246   4.617   0.596   2.151
 1187POPC   C2H 8247   4.646   0.594   2.301
 1187POPC   C2I 8248   4.778   0.526   2.337
 1187POPC   C2J 8249   4.831   0.581   2.469
 1187POPC   C2K 8250   4.911   0.709   2.443
 1187POPC   C2L 8251   4.900   0.814   2.554
 1187POPC   C2M 8252   4.767   0.891   2.545
 1187POPC   C2N 8253   4.758   0.969   2.413
 1187POPC   C2O 8254   4.619   1.027   2.392
 1187POPC   C2P 8255   4.612   1.090   2.253
 1188POPC   CN1 8256   0.678   1.656   5.175
 1188POPC   CN2 8257   0.650   1.508   5.359
 1188POPC   CN3 8258   0.506   1.694   5.336
 1188POPC   NTM 8259   0.645   1.649   5.319
 1188POPC    CA 8260   0.737   1.732   5.401
 1188POPC    CB 8261   0.880   1.682   5.433
 1188POPC    OA 8262   0.955   1.648   5.318
 1188POPC     P 8263   1.054   1.530   5.346
 1188POPC    OB 8264   1.173   1.581   5.416
 1188POPC    OC 8265   0.972   1.426   5.409
 1188POPC    OD 8266   1.079   1.493   5.195
 1188POPC    CC 8267   0.975   1.415   5.138
 1188POPC    CD 8268   0.972   1.396   4.985
 1188POPC    OE 8269   1.023   1.272   4.927
 1188POPC   C1A 8270   1.152   1.238   4.923
 1188POPC    OF 8271   1.234   1.292   4.997
 1188POPC   C1B 8272   1.177   1.114   4.847
 1188POPC   C1C 8273   1.197   1.139   4.698
 1188POPC   C1D 8274   1.082   1.078   4.618
 1188POPC   C1E 8275   1.110   1.088   4.468
 1188POPC   C1F 8276   1.009   1.013   4.381
 1188POPC   C1G 8277   1.006   0.863   4.410
 1188POPC   C1H 8278   0.994   0.776   4.284
 1188POPC   C1I 8279   0.859   0.786   4.212
 1188POPC   C1J 8280   0.846   0.729   4.093
 1188POPC   C1K 8281   0.967   0.656   4.033
 1188POPC   C1L 8282   0.971   0.668   3.881
 1188POPC   C1M 8283   1.105   0.616   3.828
 1188POPC   C1N 8284   1.187   0.719   3.751
 1188POPC   C1O 8285   1.268   0.817   3.837
 1188POPC   C1P 8286   1.190   0.943   3.878
 1188POPC   C1Q 8287   1.275   1.040   3.959
 1188POPC   C1R 8288   1.310   0.989   4.098
 1188POPC    CE 8289   0.998   1.532   4.916
 1188POPC    OG 8290   0.875   1.603   4.892
 1188POPC   C2A 8291   0.878   1.693   4.793
 1188POPC    OH 8292   0.984   1.731   4.745
 1188POPC   C2B 8293   0.744   1.748   4.760
 1188POPC   C2C 8294   0.737   1.799   4.616
 1188POPC   C2D 8295   0.602   1.864   4.586
 1188POPC   C2E 8296   0.597   1.931   4.448
 1188POPC   C2F 8297   0.607   1.832   4.331
 1188POPC   C2G 8298   0.577   1.903   4.199
 1188POPC   C2H 8299   0.560   1.806   4.082
 1188POPC   C2I 8300   0.691   1.741   4.037
 1188POPC   C2J 8301   0.666   1.646   3.920
 1188POPC   C2K 8302   0.798   1.586   3.870
 1188POPC   C2L 8303   0.774   1.481   3.761
 1188POPC   C2M 8304   0.907   1.417   3.721
 1188POPC   C2N 8305   0.890   1.296   3.629
 1188POPC   C2O 8306   1.025   1.227   3.608
 1188POPC   C2P 8307   1.009   1.096   3.531
 1189POPC   CN1 8308   4.178   1.403   6.213
 1189POPC   CN2 8309   4.400   1.489   6.192
 1189POPC   CN3 8310   4.348   1.266   6.116
 1189POPC   NTM 8311   4.298   1.404   6.128
 1189POPC    CA 8312   4.258   1.455   5.994
 1189POPC    CB 8313   4.366   1.467   5.883
 1189POPC    OA 8314   4.318   1.444   5.751
 1189POPC     P 8315   4.318   1.289   5.719
 1189POPC    OB 8316   4.454   1.243   5.753
 1189POPC    OC 8317   4.203   1.239   5.793
 1189POPC    OD 8318   4.294   1.285   5.564
 1189POPC    CC 8319   4.410   1.326   5.493
 1189POPC    CD 8320   4.393   1.332   5.340
 1189POPC    OE 8321   4.516   1.333   5.263
 1189POPC   C1A 8322   4.602   1.435   5.268
 1189POPC    OF 8323   4.602   1.513   5.364
 1189POPC   C1B 8324   4.703   1.429   5.160
 1189POPC   C1C 8325   4.675   1.542   5.061
 1189POPC   C1D 8326   4.770   1.540   4.941
 1189POPC   C1E 8327   4.754   1.671   4.865
 1189POPC   C1F 8328   4.832   1.674   4.734
 1189POPC   C1G 8329   4.828   1.816   4.677
 1189POPC   C1H 8330   4.870   1.826   4.530
 1189POPC   C1I 8331   5.015   1.786   4.500
 1189POPC   C1J 8332   5.042   1.733   4.381
 1189POPC   C1K 8333   4.926   1.713   4.283
 1189POPC   C1L 8334   4.907   1.564   4.251
 1189POPC   C1M 8335   4.760   1.526   4.225
 1189POPC   C1N 8336   4.675   1.547   4.350
 1189POPC   C1O 8337   4.543   1.470   4.348
 1189POPC   C1P 8338   4.486   1.469   4.489
 1189POPC   C1Q 8339   4.403   1.344   4.517
 1189POPC   C1R 8340   4.361   1.338   4.664
 1189POPC    CE 8341   4.284   1.437   5.309
 1189POPC    OG 8342   4.294   1.504   5.182
 1189POPC   C2A 8343   4.188   1.569   5.136
 1189POPC    OH 8344   4.074   1.528   5.159
 1189POPC   C2B 8345   4.225   1.676   5.040
 1189POPC   C2C 8346   4.213   1.641   4.892
 1189POPC   C2D 8347   4.285   1.748   4.810
 1189POPC   C2E 8348   4.260   1.738   4.659
 1189POPC   C2F 8349   4.362   1.824   4.584
 1189POPC   C2G 8350   4.339   1.825   4.433
 1189POPC   C2H 8351   4.460   1.878   4.356
 1189POPC   C2I 8352   4.437   1.857   4.207
 1189POPC   C2J 8353   4.562   1.871   4.119
 1189POPC   C2K 8354   4.525   1.828   3.977
 1189POPC   C2L 8355   4.640   1.833   3.875
 1189POPC   C2M 8356   4.753   1.733   3.902
 1189POPC   C2N 8357   4.757   1.614   3.804
 1189POPC   C2O 8358   4.647   1.511   3.827
 1189POPC   C2P 8359   4.663   1.392   3.732
 1190POPC   CN1 8360   1.484   2.511   5.456
 1190POPC   CN2 8361   1.364   2.333   5.558
 1190POPC   CN3 8362   1.599   2.355   5.591
 1190POPC   NTM 8363   1.473   2.429   5.578
 1190POPC    CA 8364   1.450   2.517   5.696
 1190POPC    CB 8365   1.307   2.569   5.727
 1190POPC    OA 8366   1.241   2.616   5.610
 1190POPC     P 8367   1.094   2.661   5.639
 1190POPC    OB 8368   1.031   2.534   5.680
 1190POPC    OC 8369   1.112   2.775   5.729
 1190POPC    OD 8370   1.060   2.705   5.492
 1190POPC    CC 8371   1.142   2.815   5.452
 1190POPC    CD 8372   1.182   2.810   5.303
 1190POPC    OE 8373   1.302   2.888   5.273
 1190POPC   C1A 8374   1.407   2.820   5.228
 1190POPC    OF 8375   1.411   2.697   5.234
 1190POPC   C1B 8376   1.516   2.908   5.180
 1190POPC   C1C 8377   1.488   2.943   5.034
 1190POPC   C1D 8378   1.568   3.066   4.990
 1190POPC   C1E 8379   1.520   3.118   4.855
 1190POPC   C1F 8380   1.554   3.025   4.738
 1190POPC   C1G 8381   1.699   3.042   4.691
 1190POPC   C1H 8382   1.738   2.951   4.575
 1190POPC   C1I 8383   1.650   2.971   4.451
 1190POPC   C1J 8384   1.588   2.866   4.397
 1190POPC   C1K 8385   1.608   2.727   4.458
 1190POPC   C1L 8386   1.496   2.687   4.553
 1190POPC   C1M 8387   1.369   2.640   4.483
 1190POPC   C1N 8388   1.259   2.623   4.588
 1190POPC   C1O 8389   1.280   2.505   4.683
 1190POPC   C1P 8390   1.210   2.538   4.815
 1190POPC   C1Q 8391   1.136   2.418   4.874
 1190POPC   C1R 8392   1.064   2.459   5.003
 1190POPC    CE 8393   1.055   2.841   5.221
 1190POPC    OG 8394   1.060   2.949   5.125
 1190POPC   C2A 8395   1.113   2.921   5.006
 1190POPC    OH 8396   1.146   2.807   4.977
 1190POPC   C2B 8397   1.116   3.037   4.912
 1190POPC   C2C 8398   1.164   2.995   4.773
 1190POPC   C2D 8399   1.151   3.104   4.667
 1190POPC   C2E 8400   1.200   3.050   4.532
 1190POPC   C2F 8401   1.188   3.155   4.421
 1190POPC   C2G 8402   1.242   3.106   4.287
 1190POPC   C2H 8403   1.158   2.993   4.226
 1190POPC   C2I 8404   1.212   2.955   4.088
 1190POPC   C2J 8405   1.131   2.840   4.026
 1190POPC   C2K 8406   1.188   2.801   3.890
 1190POPC   C2L 8407   1.116   2.678   3.834
 1190POPC   C2M 8408   1.177   2.628   3.703
 1190POPC   C2N 8409   1.307   2.547   3.722
 1190POPC   C2O 8410   1.284   2.410   3.788
 1190POPC   C2P 8411   1.207   2.315   3.696
 1191POPC   CN1 8412   4.421   2.904   5.763
 1191POPC   CN2 8413   4.255   2.803   5.623
 1191POPC   CN3 8414   4.202   3.004   5.740
 1191POPC   NTM 8415   4.310   2.932   5.670
 1191POPC    CA 8416   4.353   3.009   5.551
 1191POPC    CB 8417   4.419   3.148   5.571
 1191POPC    OA 8418   4.420   3.229   5.454
 1191POPC     P 8419   4.303   3.334   5.461
 1191POPC    OB 8420   4.184   3.248   5.465
 1191POPC    OC 8421   4.341   3.418   5.574
 1191POPC    OD 8422   4.319   3.405   5.322
 1191POPC    CC 8423   4.287   3.321   5.210
 1191POPC    CD 8424   4.314   3.393   5.077
 1191POPC    OE 8425   4.278   3.325   4.953
 1191POPC   C1A 8426   4.343   3.218   4.907
 1191POPC    OF 8427   4.412   3.149   4.981
 1191POPC   C1B 8428   4.306   3.182   4.768
 1191POPC   C1C 8429   4.400   3.243   4.664
 1191POPC   C1D 8430   4.358   3.202   4.522
 1191POPC   C1E 8431   4.438   3.273   4.412
 1191POPC   C1F 8432   4.366   3.256   4.278
 1191POPC   C1G 8433   4.432   3.335   4.164
 1191POPC   C1H 8434   4.340   3.337   4.042
 1191POPC   C1I 8435   4.407   3.401   3.920
 1191POPC   C1J 8436   4.346   3.492   3.844
 1191POPC   C1K 8437   4.207   3.546   3.878
 1191POPC   C1L 8438   4.219   3.677   3.958
 1191POPC   C1M 8439   4.086   3.718   4.020
 1191POPC   C1N 8440   4.107   3.801   4.147
 1191POPC   C1O 8441   4.180   3.726   4.259
 1191POPC   C1P 8442   4.097   3.609   4.313
 1191POPC   C1Q 8443   4.163   3.541   4.433
 1191POPC   C1R 8444   4.070   3.433   4.489
 1191POPC    CE 8445   4.460   3.441   5.088
 1191POPC    OG 8446   4.483   3.575   5.040
 1191POPC   C2A 8447   4.541   3.583   4.920
 1191POPC    OH 8448   4.603   3.489   4.873
 1191POPC   C2B 8449   4.543   3.721   4.867
 1191POPC   C2C 8450   4.439   3.738   4.756
 1191POPC   C2D 8451   4.451   3.881   4.703
 1191POPC   C2E 8452   4.371   3.902   4.575
 1191POPC   C2F 8453   4.405   4.041   4.522
 1191POPC   C2G 8454   4.345   4.075   4.386
 1191POPC   C2H 8455   4.195   4.098   4.393
 1191POPC   C2I 8456   4.148   4.161   4.263
 1191POPC   C2J 8457   3.997   4.175   4.264
 1191POPC   C2K 8458   3.949   4.190   4.121
 1191POPC   C2L 8459   3.798   4.167   4.114
 1191POPC   C2M 8460   3.756   4.136   3.970
 1191POPC   C2N 8461   3.768   4.257   3.877
 1191POPC   C2O 8462   3.718   4.219   3.738
 1191POPC   C2P 8463   3.733   4.337   3.642
 1192POPC   CN1 8464  -0.149   1.557   5.646
 1192POPC   CN2 8465   0.045   1.641   5.756
 1192POPC   CN3 8466   0.011   1.682   5.522
 1192POPC   NTM 8467  -0.005   1.583   5.631
 1192POPC    CA 8468   0.059   1.454   5.598
 1192POPC    CB 8469   0.211   1.451   5.574
 1192POPC    OA 8470   0.256   1.322   5.536
 1192POPC     P 8471   0.413   1.314   5.519
 1192POPC    OB 8472   0.473   1.421   5.599
 1192POPC    OC 8473   0.461   1.175   5.516
 1192POPC    OD 8474   0.412   1.370   5.371
 1192POPC    CC 8475   0.380   1.269   5.275
 1192POPC    CD 8476   0.359   1.313   5.128
 1192POPC    OE 8477   0.455   1.261   5.031
 1192POPC   C1A 8478   0.583   1.298   5.027
 1192POPC    OF 8479   0.630   1.372   5.113
 1192POPC   C1B 8480   0.656   1.242   4.912
 1192POPC   C1C 8481   0.657   1.341   4.795
 1192POPC   C1D 8482   0.723   1.279   4.671
 1192POPC   C1E 8483   0.727   1.379   4.556
 1192POPC   C1F 8484   0.763   1.309   4.425
 1192POPC   C1G 8485   0.768   1.408   4.309
 1192POPC   C1H 8486   0.780   1.344   4.170
 1192POPC   C1I 8487   0.896   1.245   4.152
 1192POPC   C1J 8488   0.899   1.155   4.054
 1192POPC   C1K 8489   0.787   1.148   3.951
 1192POPC   C1L 8490   0.681   1.042   3.983
 1192POPC   C1M 8491   0.549   1.078   3.914
 1192POPC   C1N 8492   0.433   1.088   4.014
 1192POPC   C1O 8493   0.459   1.191   4.124
 1192POPC   C1P 8494   0.353   1.190   4.234
 1192POPC   C1Q 8495   0.407   1.257   4.360
 1192POPC   C1R 8496   0.306   1.256   4.475
 1192POPC    CE 8497   0.325   1.463   5.122
 1192POPC    OG 8498   0.258   1.506   5.002
 1192POPC   C2A 8499   0.327   1.579   4.915
 1192POPC    OH 8500   0.430   1.637   4.948
 1192POPC   C2B 8501   0.249   1.604   4.790
 1192POPC   C2C 8502   0.335   1.606   4.664
 1192POPC   C2D 8503   0.251   1.630   4.538
 1192POPC   C2E 8504   0.343   1.637   4.415
 1192POPC   C2F 8505   0.275   1.662   4.280
 1192POPC   C2G 8506   0.198   1.541   4.226
 1192POPC   C2H 8507   0.204   1.537   4.073
 1192POPC   C2I 8508   0.126   1.417   4.017
 1192POPC   C2J 8509   0.133   1.406   3.864
 1192POPC   C2K 8510   0.274   1.377   3.812
 1192POPC   C2L 8511   0.271   1.339   3.663
 1192POPC   C2M 8512   0.412   1.305   3.612
 1192POPC   C2N 8513   0.411   1.254   3.468
 1192POPC   C2O 8514   0.344   1.117   3.454
 1192POPC   C2P 8515   0.341   1.071   3.308
 1193POPC   CN1 8516   0.630   1.982   5.834
 1193POPC   CN2 8517   0.807   2.143   5.828
 1193POPC   CN3 8518   0.593   2.207   5.908
 1193POPC   NTM 8519   0.663   2.123   5.809
 1193POPC    CA 8520   0.629   2.164   5.670
 1193POPC    CB 8521   0.483   2.166   5.619
 1193POPC    OA 8522   0.417   2.039   5.617
 1193POPC     P 8523   0.270   2.045   5.677
 1193POPC    OB 8524   0.212   1.910   5.670
 1193POPC    OC 8525   0.287   2.116   5.804
 1193POPC    OD 8526   0.201   2.139   5.571
 1193POPC    CC 8527   0.154   2.068   5.457
 1193POPC    CD 8528   0.136   2.149   5.327
 1193POPC    OE 8529   0.245   2.140   5.231
 1193POPC   C1A 8530   0.261   2.025   5.165
 1193POPC    OF 8531   0.197   1.924   5.197
 1193POPC   C1B 8532   0.358   2.033   5.054
 1193POPC   C1C 8533   0.283   2.064   4.924
 1193POPC   C1D 8534   0.374   2.075   4.801
 1193POPC   C1E 8535   0.472   2.193   4.807
 1193POPC   C1F 8536   0.405   2.331   4.813
 1193POPC   C1G 8537   0.325   2.371   4.688
 1193POPC   C1H 8538   0.411   2.376   4.561
 1193POPC   C1I 8539   0.354   2.480   4.466
 1193POPC   C1J 8540   0.362   2.470   4.334
 1193POPC   C1K 8541   0.420   2.346   4.267
 1193POPC   C1L 8542   0.361   2.334   4.126
 1193POPC   C1M 8543   0.340   2.188   4.084
 1193POPC   C1N 8544   0.202   2.130   4.119
 1193POPC   C1O 8545   0.179   2.097   4.267
 1193POPC   C1P 8546   0.078   2.192   4.332
 1193POPC   C1Q 8547   0.070   2.167   4.482
 1193POPC   C1R 8548  -0.029   2.262   4.550
 1193POPC    CE 8549   0.075   2.286   5.367
 1193POPC    OG 8550   0.065   2.407   5.287
 1193POPC   C2A 8551  -0.004   2.435   5.176
 1193POPC    OH 8552  -0.034   2.553   5.159
 1193POPC   C2B 8553  -0.057   2.327   5.088
 1193POPC   C2C 8554  -0.201   2.286   5.117
 1193POPC   C2D 8555  -0.247   2.172   5.024
 1193POPC   C2E 8556  -0.162   2.045   5.040
 1193POPC   C2F 8557  -0.199   1.932   4.942
 1193POPC   C2G 8558  -0.183   1.974   4.796
 1193POPC   C2H 8559  -0.188   1.855   4.700
 1193POPC   C2I 8560  -0.195   1.907   4.556
 1193POPC   C2J 8561  -0.155   1.803   4.451
 1193POPC   C2K 8562  -0.160   1.869   4.313
 1193POPC   C2L 8563  -0.090   1.786   4.206
 1193POPC   C2M 8564  -0.081   1.864   4.074
 1193POPC   C2N 8565   0.013   1.793   3.976
 1193POPC   C2O 8566   0.037   1.877   3.850
 1193POPC   C2P 8567   0.140   1.808   3.760
 1194POPC   CN1 8568   0.990   3.180   5.251
 1194POPC   CN2 8569   1.223   3.195   5.287
 1194POPC   CN3 8570   1.119   3.343   5.133
 1194POPC   NTM 8571   1.102   3.274   5.262
 1194POPC    CA 8572   1.081   3.368   5.375
 1194POPC    CB 8573   0.977   3.483   5.366
 1194POPC    OA 8574   0.848   3.440   5.325
 1194POPC     P 8575   0.741   3.468   5.438
 1194POPC    OB 8576   0.790   3.379   5.544
 1194POPC    OC 8577   0.736   3.613   5.449
 1194POPC    OD 8578   0.616   3.410   5.362
 1194POPC    CC 8579   0.623   3.267   5.348
 1194POPC    CD 8580   0.603   3.211   5.206
 1194POPC    OE 8581   0.653   3.076   5.186
 1194POPC   C1A 8582   0.566   2.976   5.200
 1194POPC    OF 8583   0.465   2.993   5.268
 1194POPC   C1B 8584   0.610   2.848   5.140
 1194POPC   C1C 8585   0.523   2.814   5.019
 1194POPC   C1D 8586   0.558   2.677   4.959
 1194POPC   C1E 8587   0.450   2.624   4.863
 1194POPC   C1F 8588   0.440   2.689   4.724
 1194POPC   C1G 8589   0.555   2.649   4.632
 1194POPC   C1H 8590   0.537   2.690   4.486
 1194POPC   C1I 8591   0.672   2.711   4.416
 1194POPC   C1J 8592   0.734   2.631   4.329
 1194POPC   C1K 8593   0.677   2.497   4.281
 1194POPC   C1L 8594   0.781   2.386   4.260
 1194POPC   C1M 8595   0.824   2.312   4.388
 1194POPC   C1N 8596   0.934   2.384   4.467
 1194POPC   C1O 8597   0.886   2.426   4.606
 1194POPC   C1P 8598   0.920   2.574   4.628
 1194POPC   C1Q 8599   0.880   2.624   4.766
 1194POPC   C1R 8600   0.872   2.776   4.767
 1194POPC    CE 8601   0.666   3.312   5.107
 1194POPC    OG 8602   0.722   3.261   4.984
 1194POPC   C2A 8603   0.634   3.225   4.890
 1194POPC    OH 8604   0.523   3.277   4.887
 1194POPC   C2B 8605   0.698   3.153   4.778
 1194POPC   C2C 8606   0.597   3.107   4.672
 1194POPC   C2D 8607   0.670   3.073   4.542
 1194POPC   C2E 8608   0.573   3.058   4.425
 1194POPC   C2F 8609   0.652   3.039   4.296
 1194POPC   C2G 8610   0.568   2.978   4.185
 1194POPC   C2H 8611   0.656   2.941   4.066
 1194POPC   C2I 8612   0.611   2.809   4.005
 1194POPC   C2J 8613   0.707   2.764   3.894
 1194POPC   C2K 8614   0.682   2.618   3.857
 1194POPC   C2L 8615   0.773   2.575   3.742
 1194POPC   C2M 8616   0.768   2.424   3.715
 1194POPC   C2N 8617   0.833   2.343   3.828
 1194POPC   C2O 8618   0.831   2.194   3.797
 1194POPC   C2P 8619   0.898   2.114   3.909
 1195POPC   CN1 8620  -0.033   4.232   5.286
 1195POPC   CN2 8621  -0.198   4.388   5.347
 1195POPC   CN3 8622   0.028   4.458   5.319
 1195POPC   NTM 8623  -0.059   4.350   5.368
 1195POPC    CA 8624  -0.037   4.315   5.511
 1195POPC    CB 8625   0.102   4.268   5.560
 1195POPC    OA 8626   0.202   4.369   5.547
 1195POPC     P 8627   0.343   4.307   5.517
 1195POPC    OB 8628   0.440   4.416   5.513
 1195POPC    OC 8629   0.366   4.186   5.596
 1195POPC    OD 8630   0.314   4.264   5.369
 1195POPC    CC 8631   0.426   4.198   5.311
 1195POPC    CD 8632   0.389   4.120   5.183
 1195POPC    OE 8633   0.483   4.023   5.128
 1195POPC   C1A 8634   0.604   4.055   5.080
 1195POPC    OF 8635   0.660   4.160   5.110
 1195POPC   C1B 8636   0.663   3.948   4.997
 1195POPC   C1C 8637   0.634   3.976   4.849
 1195POPC   C1D 8638   0.689   3.865   4.761
 1195POPC   C1E 8639   0.675   3.897   4.612
 1195POPC   C1F 8640   0.737   3.781   4.534
 1195POPC   C1G 8641   0.755   3.804   4.384
 1195POPC   C1H 8642   0.627   3.795   4.300
 1195POPC   C1I 8643   0.663   3.808   4.152
 1195POPC   C1J 8644   0.653   3.706   4.066
 1195POPC   C1K 8645   0.595   3.573   4.112
 1195POPC   C1L 8646   0.679   3.454   4.063
 1195POPC   C1M 8647   0.694   3.352   4.175
 1195POPC   C1N 8648   0.789   3.404   4.284
 1195POPC   C1O 8649   0.744   3.373   4.427
 1195POPC   C1P 8650   0.610   3.439   4.460
 1195POPC   C1Q 8651   0.583   3.439   4.610
 1195POPC   C1R 8652   0.469   3.536   4.643
 1195POPC    CE 8653   0.333   4.219   5.081
 1195POPC    OG 8654   0.191   4.246   5.085
 1195POPC   C2A 8655   0.122   4.285   4.978
 1195POPC    OH 8656   0.012   4.336   4.999
 1195POPC   C2B 8657   0.185   4.274   4.844
 1195POPC   C2C 8658   0.150   4.143   4.773
 1195POPC   C2D 8659   0.221   4.143   4.638
 1195POPC   C2E 8660   0.195   4.019   4.552
 1195POPC   C2F 8661   0.251   4.050   4.413
 1195POPC   C2G 8662   0.242   3.933   4.315
 1195POPC   C2H 8663   0.282   3.983   4.176
 1195POPC   C2I 8664   0.297   3.866   4.080
 1195POPC   C2J 8665   0.334   3.910   3.938
 1195POPC   C2K 8666   0.362   3.785   3.855
 1195POPC   C2L 8667   0.400   3.815   3.709
 1195POPC   C2M 8668   0.440   3.687   3.635
 1195POPC   C2N 8669   0.574   3.631   3.686
 1195POPC   C2O 8670   0.611   3.501   3.615
 1195POPC   C2P 8671   0.747   3.450   3.663
 1196POPC   CN1 8672   6.029   0.987   6.008
 1196POPC   CN2 8673   5.872   0.926   5.839
 1196POPC   CN3 8674   5.874   1.149   5.925
 1196POPC   NTM 8675   5.892   1.007   5.960
 1196POPC    CA 8676   5.796   0.971   6.068
 1196POPC    CB 8677   5.645   0.957   6.036
 1196POPC    OA 8678   5.584   1.071   5.976
 1196POPC     P 8679   5.464   1.030   5.880
 1196POPC    OB 8680   5.412   0.904   5.937
 1196POPC    OC 8681   5.386   1.153   5.861
 1196POPC    OD 8682   5.566   0.999   5.763
 1196POPC    CC 8683   5.569   1.099   5.662
 1196POPC    CD 8684   5.663   1.070   5.542
 1196POPC    OE 8685   5.808   1.079   5.568
 1196POPC   C1A 8686   5.870   1.196   5.580
 1196POPC    OF 8687   5.813   1.289   5.636
 1196POPC   C1B 8688   6.018   1.190   5.563
 1196POPC   C1C 8689   6.067   1.233   5.425
 1196POPC   C1D 8690   6.034   1.378   5.390
 1196POPC   C1E 8691   6.094   1.420   5.255
 1196POPC   C1F 8692   6.045   1.560   5.217
 1196POPC   C1G 8693   6.113   1.617   5.092
 1196POPC   C1H 8694   6.085   1.535   4.965
 1196POPC   C1I 8695   6.136   1.606   4.839
 1196POPC   C1J 8696   6.249   1.576   4.775
 1196POPC   C1K 8697   6.347   1.466   4.820
 1196POPC   C1L 8698   6.346   1.341   4.731
 1196POPC   C1M 8699   6.219   1.259   4.749
 1196POPC   C1N 8700   6.235   1.113   4.706
 1196POPC   C1O 8701   6.133   1.024   4.777
 1196POPC   C1P 8702   6.152   1.033   4.929
 1196POPC   C1Q 8703   6.042   0.958   5.004
 1196POPC   C1R 8704   6.055   0.981   5.155
 1196POPC    CE 8705   5.611   1.158   5.427
 1196POPC    OG 8706   5.681   1.143   5.302
 1196POPC   C2A 8707   5.692   1.249   5.223
 1196POPC    OH 8708   5.669   1.362   5.266
 1196POPC   C2B 8709   5.764   1.219   5.097
 1196POPC   C2C 8710   5.679   1.233   4.970
 1196POPC   C2D 8711   5.762   1.188   4.850
 1196POPC   C2E 8712   5.685   1.197   4.718
 1196POPC   C2F 8713   5.771   1.140   4.605
 1196POPC   C2G 8714   5.701   1.151   4.469
 1196POPC   C2H 8715   5.779   1.072   4.364
 1196POPC   C2I 8716   5.713   1.074   4.226
 1196POPC   C2J 8717   5.793   1.163   4.132
 1196POPC   C2K 8718   5.735   1.161   3.990
 1196POPC   C2L 8719   5.831   1.227   3.891
 1196POPC   C2M 8720   5.957   1.142   3.870
 1196POPC   C2N 8721   6.064   1.213   3.787
 1196POPC   C2O 8722   6.131   1.329   3.861
 1196POPC   C2P 8723   6.215   1.282   3.980
 1197POPC   CN1 8724   5.467   1.750   5.318
 1197POPC   CN2 8725   5.646   1.599   5.340
 1197POPC   CN3 8726   5.454   1.568   5.475
 1197POPC   NTM 8727   5.542   1.670   5.416
 1197POPC    CA 8728   5.605   1.758   5.517
 1197POPC    CB 8729   5.514   1.853   5.598
 1197POPC    OA 8730   5.586   1.962   5.654
 1197POPC     P 8731   5.493   2.087   5.676
 1197POPC    OB 8732   5.360   2.036   5.713
 1197POPC    OC 8733   5.568   2.185   5.754
 1197POPC    OD 8734   5.490   2.127   5.523
 1197POPC    CC 8735   5.599   2.211   5.483
 1197POPC    CD 8736   5.662   2.163   5.350
 1197POPC    OE 8737   5.782   2.233   5.305
 1197POPC   C1A 8738   5.779   2.362   5.270
 1197POPC    OF 8739   5.678   2.429   5.290
 1197POPC   C1B 8740   5.908   2.413   5.217
 1197POPC   C1C 8741   5.886   2.514   5.105
 1197POPC   C1D 8742   6.018   2.556   5.038
 1197POPC   C1E 8743   5.986   2.634   4.910
 1197POPC   C1F 8744   6.105   2.640   4.814
 1197POPC   C1G 8745   6.050   2.669   4.674
 1197POPC   C1H 8746   6.153   2.650   4.564
 1197POPC   C1I 8747   6.082   2.644   4.428
 1197POPC   C1J 8748   6.142   2.591   4.322
 1197POPC   C1K 8749   6.286   2.543   4.334
 1197POPC   C1L 8750   6.326   2.428   4.240
 1197POPC   C1M 8751   6.261   2.291   4.267
 1197POPC   C1N 8752   6.280   2.238   4.409
 1197POPC   C1O 8753   6.152   2.256   4.491
 1197POPC   C1P 8754   6.171   2.224   4.638
 1197POPC   C1Q 8755   6.044   2.259   4.715
 1197POPC   C1R 8756   6.056   2.220   4.862
 1197POPC    CE 8757   5.546   2.154   5.248
 1197POPC    OG 8758   5.566   2.054   5.146
 1197POPC   C2A 8759   5.572   2.100   5.021
 1197POPC    OH 8760   5.542   2.216   4.993
 1197POPC   C2B 8761   5.597   1.996   4.919
 1197POPC   C2C 8762   5.744   1.989   4.878
 1197POPC   C2D 8763   5.752   1.928   4.737
 1197POPC   C2E 8764   5.896   1.912   4.687
 1197POPC   C2F 8765   5.903   1.890   4.536
 1197POPC   C2G 8766   5.844   2.010   4.459
 1197POPC   C2H 8767   5.894   2.016   4.315
 1197POPC   C2I 8768   5.844   2.144   4.248
 1197POPC   C2J 8769   5.928   2.177   4.125
 1197POPC   C2K 8770   5.890   2.314   4.068
 1197POPC   C2L 8771   5.998   2.371   3.976
 1197POPC   C2M 8772   6.024   2.284   3.853
 1197POPC   C2N 8773   6.145   2.333   3.772
 1197POPC   C2O 8774   6.279   2.313   3.844
 1197POPC   C2P 8775   6.317   2.166   3.860
 1198POPC   CN1 8776   6.424   2.929   5.986
 1198POPC   CN2 8777   6.458   3.099   5.824
 1198POPC   CN3 8778   6.590   2.901   5.815
 1198POPC   NTM 8779   6.527   2.998   5.907
 1198POPC    CA 8780   6.626   3.059   6.000
 1198POPC    CB 8781   6.753   3.127   5.945
 1198POPC    OA 8782   6.720   3.232   5.855
 1198POPC     P 8783   6.822   3.240   5.735
 1198POPC    OB 8784   6.788   3.357   5.657
 1198POPC    OC 8785   6.955   3.204   5.785
 1198POPC    OD 8786   6.766   3.113   5.659
 1198POPC    CC 8787   6.809   3.113   5.523
 1198POPC    CD 8788   6.718   3.027   5.434
 1198POPC    OE 8789   6.754   3.008   5.295
 1198POPC   C1A 8790   6.770   3.110   5.208
 1198POPC    OF 8791   6.749   3.225   5.245
 1198POPC   C1B 8792   6.799   3.068   5.068
 1198POPC   C1C 8793   6.728   2.938   5.027
 1198POPC   C1D 8794   6.757   2.899   4.882
 1198POPC   C1E 8795   6.676   2.980   4.781
 1198POPC   C1F 8796   6.720   2.946   4.639
 1198POPC   C1G 8797   6.620   2.998   4.537
 1198POPC   C1H 8798   6.671   2.971   4.395
 1198POPC   C1I 8799   6.567   3.015   4.291
 1198POPC   C1J 8800   6.576   2.970   4.166
 1198POPC   C1K 8801   6.691   2.877   4.125
 1198POPC   C1L 8802   6.639   2.764   4.036
 1198POPC   C1M 8803   6.676   2.623   4.085
 1198POPC   C1N 8804   6.588   2.562   4.195
 1198POPC   C1O 8805   6.615   2.615   4.336
 1198POPC   C1P 8806   6.549   2.530   4.445
 1198POPC   C1Q 8807   6.574   2.591   4.584
 1198POPC   C1R 8808   6.507   2.506   4.693
 1198POPC    CE 8809   6.574   3.080   5.453
 1198POPC    OG 8810   6.483   2.987   5.514
 1198POPC   C2A 8811   6.391   2.921   5.442
 1198POPC    OH 8812   6.317   2.849   5.508
 1198POPC   C2B 8813   6.375   2.950   5.297
 1198POPC   C2C 8814   6.333   2.833   5.209
 1198POPC   C2D 8815   6.340   2.869   5.060
 1198POPC   C2E 8816   6.243   2.983   5.025
 1198POPC   C2F 8817   6.269   3.046   4.887
 1198POPC   C2G 8818   6.239   2.950   4.771
 1198POPC   C2H 8819   6.233   3.030   4.641
 1198POPC   C2I 8820   6.193   2.942   4.523
 1198POPC   C2J 8821   6.147   3.027   4.405
 1198POPC   C2K 8822   6.094   2.942   4.289
 1198POPC   C2L 8823   6.205   2.871   4.213
 1198POPC   C2M 8824   6.148   2.802   4.089
 1198POPC   C2N 8825   6.260   2.744   4.003
 1198POPC   C2O 8826   6.205   2.679   3.876
 1198POPC   C2P 8827   6.319   2.627   3.789
 1199POPC   CN1 8828   6.810   3.513   5.385
 1199POPC   CN2 8829   6.972   3.675   5.319
 1199POPC   CN3 8830   6.986   3.580   5.535
 1199POPC   NTM 8831   6.892   3.627   5.432
 1199POPC    CA 8832   6.806   3.733   5.489
 1199POPC    CB 8833   6.706   3.799   5.391
 1199POPC    OA 8834   6.627   3.908   5.432
 1199POPC     P 8835   6.477   3.873   5.457
 1199POPC    OB 8836   6.462   3.729   5.484
 1199POPC    OC 8837   6.429   3.975   5.551
 1199POPC    OD 8838   6.427   3.909   5.312
 1199POPC    CC 8839   6.406   3.794   5.230
 1199POPC    CD 8840   6.428   3.809   5.078
 1199POPC    OE 8841   6.562   3.807   5.021
 1199POPC   C1A 8842   6.642   3.702   5.037
 1199POPC    OF 8843   6.651   3.644   5.145
 1199POPC   C1B 8844   6.727   3.672   4.920
 1199POPC   C1C 8845   6.670   3.546   4.855
 1199POPC   C1D 8846   6.745   3.506   4.728
 1199POPC   C1E 8847   6.696   3.370   4.679
 1199POPC   C1F 8848   6.778   3.323   4.559
 1199POPC   C1G 8849   6.741   3.395   4.429
 1199POPC   C1H 8850   6.844   3.372   4.316
 1199POPC   C1I 8851   6.871   3.224   4.288
 1199POPC   C1J 8852   6.899   3.177   4.166
 1199POPC   C1K 8853   6.903   3.267   4.043
 1199POPC   C1L 8854   6.778   3.250   3.956
 1199POPC   C1M 8855   6.784   3.339   3.831
 1199POPC   C1N 8856   6.783   3.488   3.865
 1199POPC   C1O 8857   6.643   3.546   3.886
 1199POPC   C1P 8858   6.635   3.622   4.019
 1199POPC   C1Q 8859   6.510   3.710   4.026
 1199POPC   C1R 8860   6.495   3.773   4.165
 1199POPC    CE 8861   6.345   3.932   5.038
 1199POPC    OG 8862   6.205   3.901   5.029
 1199POPC   C2A 8863   6.133   3.984   4.956
 1199POPC    OH 8864   6.177   4.091   4.916
 1199POPC   C2B 8865   5.999   3.927   4.924
 1199POPC   C2C 8866   6.018   3.812   4.823
 1199POPC   C2D 8867   5.893   3.779   4.741
 1199POPC   C2E 8868   5.941   3.711   4.613
 1199POPC   C2F 8869   5.836   3.706   4.502
 1199POPC   C2G 8870   5.906   3.668   4.371
 1199POPC   C2H 8871   5.825   3.717   4.251
 1199POPC   C2I 8872   5.910   3.728   4.124
 1199POPC   C2J 8873   5.932   3.594   4.054
 1199POPC   C2K 8874   6.013   3.614   3.926
 1199POPC   C2L 8875   6.010   3.488   3.840
 1199POPC   C2M 8876   6.097   3.500   3.715
 1199POPC   C2N 8877   6.090   3.369   3.636
 1199POPC   C2O 8878   6.187   3.368   3.519
 1199POPC   C2P 8879   6.184   3.231   3.449
 1200POPC   CN1 8880   4.781   1.064   5.419
 1200POPC   CN2 8881   4.868   1.154   5.624
 1200POPC   CN3 8882   4.679   1.010   5.626
 1200POPC   NTM 8883   4.808   1.036   5.561
 1200POPC    CA 8884   4.893   0.914   5.573
 1200POPC    CB 8885   5.044   0.927   5.541
 1200POPC    OA 8886   5.119   0.806   5.535
[truncated: 970,817 more chars]
