# Supplementary material for: Free energy calculations of the functional selectivity of 5-HT2B G protein-coupled receptor
Source: PLoS One. 2020 Dec 9;15(12):e0243313. doi: 10.1371/journal.pone.0243313 (PMC7725398; doi:10.1371/journal.pone.0243313)
Supplement: S1 File — Zip archive containing input files for simulation of the APO, LSD, and LIS systems. (ZIP) [file pone.0243313.s001.zip › LSD/md.mdp]

title       = KALP15-DPPC Production MD 
; Run parameters
integrator  = md        ; leap-frog integrator
nsteps      = 50000000    ; 2 * 50000000 = 1000 ps (100 ns)
dt          = 0.002     ; 2 fs
; Output control
nstxout     = 100000      ; save coordinates every 200 ps
nstvout     = 100000      ; save velocities every 200 ps
nstxtcout   = 100000      ; xtc compressed trajectory output every 200 ps
nstenergy   = 100000      ; save energies every 200 ps
nstlog      = 100000      ; update log file every 200 ps
; Bond parameters
continuation            = yes       ; Restarting after NPT 
constraint_algorithm    = lincs     ; holonomic constraints 
constraints             = all-bonds ; all bonds (even heavy atom-H bonds) constrained
lincs_iter              = 1         ; accuracy of LINCS
lincs_order             = 4         ; also related to accuracy
; Neighborsearching
ns_type     = grid      ; search neighboring grid cels
nstlist     = 5         ; 10 fs
rlist       = 1.2       ; short-range neighborlist cutoff (in nm)
rcoulomb    = 1.2       ; short-range electrostatic cutoff (in nm)
rvdw        = 1.2       ; short-range van der Waals cutoff (in nm)
; Electrostatics
coulombtype     = PME   ; Particle Mesh Ewald for long-range electrostatics
pme_order       = 4     ; cubic interpolation
fourierspacing  = 0.16  ; grid spacing for FFT
; Temperature coupling is on
tcoupl      = Nose-Hoover                   ; More accurate thermostat
tc-grps     = Protein_8CP6_POPC  Water  ; two coupling groups - more accurate
tau_t       = 0.5           0.5             ; time constant, in ps
ref_t       = 310.15           310.15             ; reference temperature, one for each group, in K
; Pressure coupling is on
pcoupl      = Parrinello-Rahman     ; Pressure coupling on in NPT
pcoupltype  = semiisotropic         ; uniform scaling of x-y box vectors, independent z
tau_p       = 2.0                   ; time constant, in ps
ref_p       = 1.0   1.0             ; reference pressure, x-y, z (in bar)
compressibility = 4.5e-5    4.5e-5  ; isothermal compressibility, bar^-1
; Periodic boundary conditions
pbc         = xyz       ; 3-D PBC
; Dispersion correction
DispCorr    = EnerPres  ; account for cut-off vdW scheme
; Velocity generation
gen_vel     = no        ; Velocity generation is off
; COM motion removal
; These options remove motion of the protein/bilayer relative to the solvent/ions
nstcomm         = 1
comm-mode       = Linear
comm-grps       = Protein_8CP6_POPC  Water
