# Supplementary material for: Free energy calculations of the functional selectivity of 5-HT2B G protein-coupled receptor
Source: PLoS One. 2020 Dec 9;15(12):e0243313. doi: 10.1371/journal.pone.0243313 (PMC7725398; doi:10.1371/journal.pone.0243313)
Supplement: S1 File — Zip archive containing input files for simulation of the APO, LSD, and LIS systems. (ZIP) [file pone.0243313.s001.zip › LSD/protein_lsd_fit_active.gro]

generated by VMD, t= 0.000000
4045
   41GLU    N      1   9.698   5.232  10.072
   41GLU    H1     2   9.718   5.323  10.037
   41GLU    H2     3   9.709   5.221  10.171
   41GLU    H3     4   9.761   5.167  10.029
   41GLU    CA     5   9.569   5.177  10.026
   41GLU    CB     6   9.466   5.170  10.139
   41GLU    CG     7   9.472   5.029  10.198
   41GLU    CD     8   9.599   5.009  10.281
   41GLU    OE1    9   9.625   5.088  10.374
   41GLU    OE2   10   9.691   4.936  10.237
   41GLU    C     11   9.512   5.253   9.905
   41GLU    O     12   9.517   5.375   9.895
   42GLU    N     13   9.468   5.168   9.813
   42GLU    H     14   9.491   5.071   9.812
   42GLU    CA    15   9.408   5.217   9.688
   42GLU    CB    16   9.428   5.115   9.575
   42GLU    CG    17   9.571   5.072   9.541
   42GLU    CD    18   9.632   4.988   9.653
   42GLU    OE1   19   9.570   4.900   9.715
   42GLU    OE2   20   9.753   5.008   9.676
   42GLU    C     21   9.260   5.252   9.704
   42GLU    O     22   9.193   5.226   9.804
   43MET    N     23   9.214   5.319   9.599
   43MET    H     24   9.280   5.374   9.547
   43MET    CA    25   9.071   5.343   9.576
   43MET    CB    26   9.031   5.489   9.554
   43MET    CG    27   9.030   5.561   9.689
   43MET    SD    28   9.193   5.642   9.702
   43MET    CE    29   9.195   5.650   9.880
   43MET    C     30   9.024   5.255   9.460
   43MET    O     31   8.914   5.201   9.465
   44LYS    N     32   9.098   5.257   9.349
   44LYS    H     33   9.185   5.307   9.348
   44LYS    CA    34   9.075   5.170   9.233
   44LYS    CB    35   9.174   5.201   9.120
   44LYS    CG    36   9.148   5.106   9.003
   44LYS    CD    37   9.225   5.155   8.880
   44LYS    CE    38   9.376   5.159   8.906
   44LYS    NZ    39   9.441   5.181   8.777
   44LYS    HZ1   40   9.541   5.186   8.786
   44LYS    HZ2   41   9.411   5.111   8.712
   44LYS    HZ3   42   9.409   5.271   8.749
   44LYS    C     43   9.084   5.024   9.277
   44LYS    O     44   9.180   4.984   9.342
   45GLN    N     45   8.963   4.969   9.273
   45GLN    H     46   8.886   5.030   9.255
   45GLN    CA    47   8.925   4.833   9.315
   45GLN    CB    48   8.986   4.735   9.214
   45GLN    CG    49   8.900   4.730   9.088
   45GLN    CD    50   8.946   4.635   8.976
   45GLN    OE1   51   9.040   4.557   8.986
   45GLN    NE2   52   8.873   4.641   8.864
   45GLN   HE21   53   8.800   4.708   8.858
   45GLN   HE22   54   8.886   4.571   8.794
   45GLN    C     55   8.960   4.791   9.457
   45GLN    O     56   9.060   4.720   9.472
   46ILE    N     57   8.862   4.785   9.547
   46ILE    H     58   8.768   4.799   9.514
   46ILE    CA    59   8.880   4.748   9.688
   46ILE    CB    60   8.828   4.854   9.785
   46ILE    CG1   61   8.676   4.873   9.781
   46ILE    CG2   62   8.898   4.988   9.769
   46ILE    CD    63   8.621   4.965   9.890
   46ILE    C     64   8.832   4.608   9.726
   46ILE    O     65   8.871   4.550   9.827
   47VAL    N     66   8.741   4.555   9.645
   47VAL    H     67   8.676   4.619   9.604
   47VAL    CA    68   8.713   4.411   9.629
   47VAL    CB    69   8.570   4.378   9.585
   47VAL    CG1   70   8.461   4.447   9.667
   47VAL    CG2   71   8.541   4.406   9.437
   47VAL    C     72   8.823   4.330   9.561
   47VAL    O     73   8.901   4.391   9.488
   48GLU    N     74   8.833   4.200   9.590
   48GLU    H     75   8.760   4.153   9.639
   48GLU    CA    76   8.938   4.112   9.536
   48GLU    CB    77   8.966   3.997   9.633
   48GLU    CG    78   8.847   3.902   9.638
   48GLU    CD    79   8.724   3.960   9.710
   48GLU    OE1   80   8.741   4.012   9.822
   48GLU    OE2   81   8.619   3.976   9.644
   48GLU    C     82   8.924   4.078   9.387
   48GLU    O     83   8.837   4.129   9.316
   49GLU    N     84   9.007   3.988   9.337
   49GLU    H     85   9.072   3.943   9.398
   49GLU    CA    86   9.008   3.955   9.193
   49GLU    CB    87   9.152   3.921   9.154
   49GLU    CG    88   9.210   3.806   9.237
   49GLU    CD    89   9.289   3.842   9.363
   49GLU    OE1   90   9.413   3.851   9.345
   49GLU    OE2   91   9.228   3.857   9.471
   49GLU    C     92   8.901   3.868   9.127
   49GLU    O     93   8.884   3.874   9.005
   50GLN    N     94   8.792   3.851   9.200
   50GLN    H     95   8.779   3.900   9.286
   50GLN    CA    96   8.686   3.756   9.161
   50GLN    CB    97   8.649   3.675   9.285
   50GLN    CG    98   8.760   3.579   9.327
   50GLN    CD    99   8.702   3.456   9.397
   50GLN    OE1  100   8.609   3.464   9.477
   50GLN    NE2  101   8.761   3.343   9.361
   50GLN   HE21  102   8.835   3.334   9.295
   50GLN   HE22  103   8.732   3.262   9.412
   50GLN    C    104   8.559   3.825   9.111
   50GLN    O    105   8.539   3.946   9.124
   51GLY    N    106   8.470   3.752   9.046
   51GLY    H    107   8.467   3.652   9.052
   51GLY    CA   108   8.374   3.807   8.949
   51GLY    C    109   8.292   3.929   8.991
   51GLY    O    110   8.218   3.922   9.089
   52ASN    N    111   8.285   4.022   8.896
   52ASN    H    112   8.353   4.017   8.823
   52ASN    CA   113   8.202   4.143   8.895
   52ASN    CB   114   8.247   4.221   8.771
   52ASN    CG   115   8.274   4.368   8.803
   52ASN    OD1  116   8.210   4.434   8.884
   52ASN    ND2  117   8.377   4.427   8.741
   52ASN   HD21  118   8.425   4.376   8.669
   52ASN   HD22  119   8.411   4.517   8.765
   52ASN    C    120   8.050   4.126   8.890
   52ASN    O    121   8.001   4.029   8.832
   53LYS    N    122   7.978   4.224   8.944
   53LYS    H    123   8.019   4.315   8.934
   53LYS    CA   124   7.831   4.224   8.951
   53LYS    CB   125   7.789   4.333   9.050
   53LYS    CG   126   7.840   4.279   9.184
   53LYS    CD   127   7.775   4.357   9.299
   53LYS    CE   128   7.824   4.303   9.434
   53LYS    NZ   129   7.755   4.379   9.538
   53LYS    HZ1  130   7.657   4.358   9.536
   53LYS    HZ2  131   7.795   4.372   9.630
   53LYS    HZ3  132   7.757   4.476   9.513
   53LYS    C    133   7.763   4.259   8.818
   53LYS    O    134   7.802   4.342   8.736
   54LEU    N    135   7.644   4.204   8.798
   54LEU    H    136   7.581   4.190   8.875
   54LEU    CA   137   7.581   4.191   8.665
   54LEU    CB   138   7.454   4.109   8.685
   54LEU    CG   139   7.461   3.973   8.755
   54LEU    CD1  140   7.324   3.924   8.802
   54LEU    CD2  141   7.508   3.856   8.669
   54LEU    C    142   7.556   4.318   8.584
   54LEU    O    143   7.590   4.328   8.466
   55HIS    N    144   7.528   4.432   8.647
   55HIS    H    145   7.514   4.446   8.745
   55HIS    CA   146   7.512   4.560   8.578
   55HIS    CB   147   7.433   4.656   8.668
   55HIS    CG   148   7.467   4.662   8.816
   55HIS    ND1  149   7.520   4.568   8.894
   55HIS    CD2  150   7.450   4.771   8.891
   55HIS    HD2  151   7.397   4.862   8.863
   55HIS    CE1  152   7.529   4.611   9.020
   55HIS    HE1  153   7.582   4.564   9.103
   55HIS    NE2  154   7.490   4.738   9.014
   55HIS    HE2  155   7.497   4.805   9.087
   55HIS    C    156   7.649   4.620   8.544
   55HIS    O    157   7.669   4.660   8.429
   56TRP    N    158   7.741   4.610   8.639
   56TRP    H    159   7.731   4.565   8.728
   56TRP    CA   160   7.875   4.664   8.612
   56TRP    CB   161   7.949   4.707   8.738
   56TRP    CG   162   7.888   4.816   8.826
   56TRP    CD1  163   7.821   4.926   8.791
   56TRP    HD1  164   7.817   4.975   8.694
   56TRP    CD2  165   7.871   4.797   8.962
   56TRP    NE1  166   7.767   4.982   8.898
   56TRP    HE1  167   7.713   5.067   8.899
   56TRP    CE2  168   7.794   4.905   9.003
   56TRP    CE3  169   7.916   4.703   9.054
   56TRP    HE3  170   7.981   4.623   9.018
   56TRP    CZ2  171   7.750   4.909   9.135
   56TRP    HZ2  172   7.691   4.988   9.181
   56TRP    CZ3  173   7.884   4.712   9.189
   56TRP    HZ3  174   7.912   4.634   9.260
   56TRP    CH2  175   7.798   4.815   9.225
   56TRP    HH2  176   7.773   4.820   9.331
   56TRP    C    177   7.963   4.581   8.518
   56TRP    O    178   8.017   4.634   8.421
   57ALA    N    179   7.940   4.450   8.518
   57ALA    H    180   7.877   4.406   8.582
   57ALA    CA   181   8.016   4.360   8.430
   57ALA    CB   182   7.982   4.215   8.467
   57ALA    C    183   7.965   4.377   8.287
   57ALA    O    184   8.050   4.381   8.198
   58ALA    N    185   7.833   4.385   8.272
   58ALA    H    186   7.777   4.355   8.350
   58ALA    CA   187   7.770   4.413   8.142
   58ALA    CB   188   7.618   4.418   8.153
   58ALA    C    189   7.811   4.549   8.085
   58ALA    O    190   7.817   4.569   7.964
   59LEU    N    191   7.823   4.650   8.171
   59LEU    H    192   7.770   4.661   8.255
   59LEU    CA   193   7.885   4.774   8.122
   59LEU    CB   194   7.862   4.884   8.225
   59LEU    CG   195   7.863   5.027   8.170
   59LEU    CD1  196   7.749   5.070   8.078
   59LEU    CD2  197   7.864   5.125   8.288
   59LEU    C    198   8.031   4.756   8.082
   59LEU    O    199   8.075   4.806   7.979
   60LEU    N    200   8.114   4.683   8.157
   60LEU    H    201   8.102   4.656   8.252
   60LEU    CA   202   8.242   4.651   8.092
   60LEU    CB   203   8.330   4.588   8.201
   60LEU    CG   204   8.378   4.686   8.307
   60LEU    CD1  205   8.419   4.629   8.443
   60LEU    CD2  206   8.501   4.765   8.261
   60LEU    C    207   8.248   4.578   7.958
   60LEU    O    208   8.339   4.614   7.884
   61ILE    N    209   8.157   4.483   7.935
   61ILE    H    210   8.108   4.432   8.006
   61ILE    CA   211   8.133   4.422   7.804
   61ILE    CB   212   8.040   4.304   7.832
   61ILE    CG1  213   8.122   4.201   7.910
   61ILE    CG2  214   7.995   4.235   7.703
   61ILE    CD   215   8.042   4.099   7.991
   61ILE    C    216   8.094   4.513   7.687
   61ILE    O    217   8.147   4.497   7.577
   62LEU    N    218   8.006   4.606   7.723
   62LEU    H    219   7.925   4.590   7.780
   62LEU    CA   220   7.990   4.725   7.639
   62LEU    CB   221   7.870   4.806   7.689
   62LEU    CG   222   7.738   4.729   7.683
   62LEU    CD1  223   7.643   4.773   7.795
   62LEU    CD2  224   7.671   4.783   7.557
   62LEU    C    225   8.114   4.811   7.609
   62LEU    O    226   8.169   4.831   7.501
   63MET    N    227   8.166   4.876   7.712
   63MET    H    228   8.143   4.850   7.806
   63MET    CA   229   8.276   4.973   7.712
   63MET    CB   230   8.326   5.002   7.854
   63MET    CG   231   8.219   5.077   7.933
   63MET    SD   232   8.120   5.210   7.855
   63MET    CE   233   8.146   5.333   7.981
   63MET    C    234   8.406   4.931   7.642
   63MET    O    235   8.491   5.009   7.601
   64VAL    N    236   8.425   4.802   7.618
   64VAL    H    237   8.381   4.736   7.678
   64VAL    CA   238   8.533   4.759   7.527
   64VAL    CB   239   8.589   4.623   7.572
   64VAL    CG1  240   8.673   4.628   7.699
   64VAL    CG2  241   8.479   4.524   7.612
   64VAL    C    242   8.502   4.758   7.377
   64VAL    O    243   8.582   4.807   7.298
   65ILE    N    244   8.384   4.706   7.342
   65ILE    H    245   8.321   4.681   7.415
   65ILE    CA   246   8.345   4.678   7.203
   65ILE    CB   247   8.250   4.558   7.191
   65ILE    CG1  248   8.124   4.575   7.275
   65ILE    CG2  249   8.327   4.427   7.206
   65ILE    CD   250   8.035   4.451   7.284
   65ILE    C    251   8.302   4.806   7.131
   65ILE    O    252   8.380   4.844   7.043
   66ILE    N    253   8.200   4.872   7.183
   66ILE    H    254   8.153   4.829   7.261
   66ILE    CA   255   8.142   4.995   7.127
   66ILE    CB   256   7.999   5.015   7.176
   66ILE    CG1  257   7.974   5.020   7.327
   66ILE    CG2  258   7.906   4.919   7.102
   66ILE    CD   259   8.006   5.164   7.365
   66ILE    C    260   8.222   5.125   7.114
   66ILE    O    261   8.174   5.218   7.049
   67PRO    N    262   8.343   5.136   7.169
   67PRO    CA   263   8.433   5.237   7.111
   67PRO    CB   264   8.551   5.247   7.208
   67PRO    CG   265   8.470   5.241   7.337
   67PRO    CD   266   8.371   5.126   7.313
   67PRO    C    267   8.495   5.188   6.980
   67PRO    O    268   8.509   5.271   6.890
   68THR    N    269   8.525   5.059   6.968
   68THR    H    270   8.493   4.982   7.022
   68THR    CA   271   8.590   5.018   6.843
   68THR    CB   272   8.683   4.896   6.847
   68THR    OG1  273   8.606   4.784   6.889
   68THR    HG1  274   8.584   4.791   6.986
   68THR    CG2  275   8.798   4.929   6.944
   68THR    C    276   8.493   5.011   6.725
   68THR    O    277   8.474   5.109   6.652
   69ILE    N    278   8.405   4.912   6.725
   69ILE    H    279   8.439   4.831   6.773
   69ILE    CA   280   8.297   4.880   6.630
   69ILE    CB   281   8.274   4.729   6.631
   69ILE    CG1  282   8.235   4.663   6.763
   69ILE    CG2  283   8.390   4.655   6.564
   69ILE    CD   284   8.089   4.671   6.808
   69ILE    C    285   8.174   4.970   6.644
   69ILE    O    286   8.082   4.952   6.564
   70GLY    N    287   8.196   5.092   6.692
   70GLY    H    288   8.288   5.127   6.704
   70GLY    CA   289   8.092   5.190   6.727
   70GLY    C    290   8.025   5.253   6.605
   70GLY    O    291   8.097   5.293   6.514
   71GLY    N    292   7.897   5.282   6.627
   71GLY    H    293   7.859   5.283   6.719
   71GLY    CA   294   7.807   5.344   6.529
   71GLY    C    295   7.876   5.455   6.450
   71GLY    O    296   7.883   5.454   6.327
   72ASN    N    297   7.924   5.552   6.527
   72ASN    H    298   7.894   5.552   6.622
   72ASN    CA   299   7.999   5.670   6.481
   72ASN    CB   300   8.040   5.752   6.603
   72ASN    CG   301   7.924   5.786   6.697
   72ASN    OD1  302   7.807   5.764   6.669
   72ASN    ND2  303   7.958   5.820   6.822
   72ASN   HD21  304   8.052   5.808   6.853
   72ASN   HD22  305   7.873   5.837   6.871
   72ASN    C    306   8.125   5.648   6.396
   72ASN    O    307   8.126   5.698   6.284
   73THR    N    308   8.218   5.566   6.444
   73THR    H    309   8.212   5.518   6.531
   73THR    CA   310   8.339   5.525   6.372
   73THR    CB   311   8.438   5.456   6.465
   73THR    OG1  312   8.368   5.378   6.562
   73THR    HG1  313   8.428   5.300   6.579
   73THR    CG2  314   8.528   5.559   6.533
   73THR    C    315   8.325   5.448   6.240
   73THR    O    316   8.405   5.459   6.147
   74LEU    N    317   8.222   5.364   6.243
   74LEU    H    318   8.180   5.329   6.326
   74LEU    CA   319   8.169   5.305   6.119
   74LEU    CB   320   8.084   5.182   6.149
   74LEU    CG   321   8.152   5.047   6.179
   74LEU    CD1  322   8.043   4.940   6.174
   74LEU    CD2  323   8.251   5.015   6.067
   74LEU    C    324   8.104   5.397   6.015
   74LEU    O    325   8.146   5.404   5.900
   75VAL    N    326   8.011   5.483   6.055
   75VAL    H    327   7.986   5.500   6.151
   75VAL    CA   328   7.968   5.594   5.969
   75VAL    CB   329   7.870   5.685   6.043
   75VAL    CG1  330   7.836   5.805   5.955
   75VAL    CG2  331   7.739   5.610   6.069
   75VAL    C    332   8.081   5.671   5.900
   75VAL    O    333   8.089   5.659   5.778
   76ILE    N    334   8.183   5.705   5.977
   76ILE    H    335   8.187   5.696   6.077
   76ILE    CA   336   8.300   5.777   5.924
   76ILE    CB   337   8.385   5.821   6.043
   76ILE    CG1  338   8.314   5.922   6.134
   76ILE    CG2  339   8.506   5.896   5.987
   76ILE    CD   340   8.378   5.928   6.273
   76ILE    C    341   8.381   5.687   5.829
   76ILE    O    342   8.411   5.740   5.722
   77LEU    N    343   8.390   5.558   5.861
   77LEU    H    344   8.354   5.524   5.947
   77LEU    CA   345   8.453   5.458   5.774
   77LEU    CB   346   8.478   5.330   5.853
   77LEU    CG   347   8.566   5.227   5.782
   77LEU    CD1  348   8.707   5.274   5.745
   77LEU    CD2  349   8.566   5.102   5.871
   77LEU    C    350   8.386   5.438   5.638
   77LEU    O    351   8.453   5.428   5.535
   78ALA    N    352   8.254   5.426   5.640
   78ALA    H    353   8.211   5.406   5.729
   78ALA    CA   354   8.167   5.425   5.522
   78ALA    CB   355   8.021   5.397   5.559
   78ALA    C    356   8.182   5.543   5.426
   78ALA    O    357   8.223   5.530   5.311
   79VAL    N    358   8.168   5.669   5.465
   79VAL    H    359   8.146   5.685   5.562
   79VAL    CA   360   8.195   5.790   5.386
   79VAL    CB   361   8.153   5.901   5.483
   79VAL    CG1  362   8.210   6.037   5.442
   79VAL    CG2  363   8.001   5.910   5.489
   79VAL    C    364   8.334   5.780   5.322
   79VAL    O    365   8.340   5.804   5.202
   80SER    N    366   8.437   5.727   5.386
   80SER    H    367   8.418   5.698   5.480
   80SER    CA   368   8.573   5.722   5.330
   80SER    CB   369   8.670   5.683   5.443
   80SER    OG   370   8.695   5.781   5.544
   80SER    HG   371   8.737   5.859   5.497
   80SER    C    372   8.607   5.615   5.226
   80SER    O    373   8.664   5.635   5.119
   81LEU    N    374   8.535   5.503   5.233
   81LEU    H    375   8.475   5.491   5.312
   81LEU    CA   376   8.547   5.379   5.155
   81LEU    CB   377   8.477   5.264   5.227
   81LEU    CG   378   8.523   5.126   5.180
   81LEU    CD1  379   8.674   5.102   5.175
   81LEU    CD2  380   8.466   5.034   5.288
   81LEU    C    381   8.491   5.401   5.014
   81LEU    O    382   8.560   5.377   4.915
   82GLU    N    383   8.363   5.438   5.008
   82GLU    H    384   8.318   5.480   5.087
   82GLU    CA   385   8.281   5.448   4.887
   82GLU    CB   386   8.160   5.360   4.919
   82GLU    CG   387   8.107   5.281   4.799
   82GLU    CD   388   8.051   5.385   4.701
   82GLU    OE1  389   7.935   5.427   4.719
   82GLU    OE2  390   8.121   5.412   4.601
   82GLU    C    391   8.243   5.595   4.861
   82GLU    O    392   8.202   5.671   4.947
   83LYS    N    393   8.232   5.631   4.733
   83LYS    H    394   8.220   5.550   4.676
   83LYS    CA   395   8.207   5.770   4.691
   83LYS    CB   396   8.291   5.804   4.567
   83LYS    CG   397   8.292   5.716   4.442
   83LYS    CD   398   8.377   5.796   4.344
   83LYS    CE   399   8.392   5.713   4.215
   83LYS    NZ   400   8.486   5.791   4.133
   83LYS    HZ1  401   8.556   5.842   4.182
   83LYS    HZ2  402   8.533   5.733   4.067
   83LYS    HZ3  403   8.437   5.861   4.082
   83LYS    C    404   8.065   5.819   4.667
   83LYS    O    405   8.028   5.936   4.677
   84LYS    N    406   7.984   5.721   4.629
   84LYS    H    407   8.016   5.631   4.599
   84LYS    CA   408   7.839   5.738   4.608
   84LYS    CB   409   7.777   5.631   4.518
   84LYS    CG   410   7.812   5.655   4.371
   84LYS    CD   411   7.791   5.527   4.290
   84LYS    CE   412   7.785   5.558   4.141
   84LYS    NZ   413   7.746   5.449   4.049
   84LYS    HZ1  414   7.789   5.363   4.074
   84LYS    HZ2  415   7.647   5.438   4.060
   84LYS    HZ3  416   7.764   5.478   3.955
   84LYS    C    417   7.763   5.753   4.740
   84LYS    O    418   7.645   5.785   4.744
   85LEU    N    419   7.823   5.690   4.841
   85LEU    H    420   7.869   5.604   4.819
   85LEU    CA   421   7.779   5.713   4.979
   85LEU    CB   422   7.855   5.614   5.069
   85LEU    CG   423   7.804   5.470   5.076
   85LEU    CD1  424   7.874   5.388   5.184
   85LEU    CD2  425   7.655   5.470   5.109
   85LEU    C    426   7.777   5.857   5.029
   85LEU    O    427   7.713   5.885   5.130
   86GLN    N    428   7.870   5.942   4.984
   86GLN    H    429   7.937   5.912   4.916
   86GLN    CA   430   7.882   6.081   5.029
   86GLN    CB   431   8.012   6.133   4.967
   86GLN    CG   432   8.135   6.062   5.024
   86GLN    CD   433   8.267   6.088   4.952
   86GLN    OE1  434   8.304   6.195   4.904
   86GLN    NE2  435   8.354   5.990   4.974
   86GLN   HE21  436   8.317   5.914   5.027
   86GLN   HE22  437   8.451   6.001   4.951
   86GLN    C    438   7.765   6.176   5.003
   86GLN    O    439   7.770   6.295   4.972
   87TYR    N    440   7.648   6.125   5.038
   87TYR    H    441   7.648   6.039   5.088
   87TYR    CA   442   7.523   6.203   5.042
   87TYR    CB   443   7.417   6.100   5.083
   87TYR    CG   444   7.360   6.004   4.979
   87TYR    CD1  445   7.221   5.998   4.973
   87TYR    HD1  446   7.163   6.080   5.016
   87TYR    CD2  447   7.426   5.886   4.945
   87TYR    HD2  448   7.535   5.889   4.948
   87TYR    CE1  449   7.158   5.882   4.932
   87TYR    HE1  450   7.049   5.888   4.920
   87TYR    CE2  451   7.363   5.772   4.898
   87TYR    HE2  452   7.417   5.690   4.850
   87TYR    CZ   453   7.224   5.767   4.891
   87TYR    OH   454   7.158   5.662   4.835
   87TYR    HH   455   7.225   5.595   4.803
   87TYR    C    456   7.534   6.311   5.149
   87TYR    O    457   7.594   6.288   5.255
   88ALA    N    458   7.459   6.418   5.127
   88ALA    H    459   7.409   6.434   5.042
   88ALA    CA   460   7.467   6.532   5.220
   88ALA    CB   461   7.368   6.639   5.173
   88ALA    C    462   7.444   6.515   5.370
   88ALA    O    463   7.526   6.567   5.445
   89THR    N    464   7.339   6.442   5.407
   89THR    H    465   7.258   6.429   5.350
   89THR    CA   466   7.313   6.409   5.548
   89THR    CB   467   7.171   6.368   5.585
   89THR    OG1  468   7.118   6.274   5.491
   89THR    HG1  469   7.099   6.325   5.406
   89THR    CG2  470   7.074   6.486   5.594
   89THR    C    471   7.404   6.305   5.613
   89THR    O    472   7.409   6.294   5.736
   90ASN    N    473   7.479   6.236   5.528
   90ASN    H    474   7.468   6.239   5.429
   90ASN    CA   475   7.582   6.142   5.577
   90ASN    CB   476   7.612   6.037   5.470
   90ASN    CG   477   7.506   5.926   5.464
   90ASN    OD1  478   7.434   5.883   5.553
   90ASN    ND2  479   7.501   5.854   5.352
   90ASN   HD21  480   7.573   5.871   5.285
   90ASN   HD22  481   7.447   5.770   5.344
   90ASN    C    482   7.711   6.213   5.618
   90ASN    O    483   7.771   6.177   5.719
   91TYR    N    484   7.744   6.321   5.546
   91TYR    H    485   7.685   6.352   5.471
   91TYR    CA   486   7.850   6.420   5.570
   91TYR    CB   487   7.863   6.531   5.466
   91TYR    CG   488   7.955   6.485   5.352
   91TYR    CD1  489   8.085   6.441   5.373
   91TYR    HD1  490   8.127   6.449   5.473
   91TYR    CD2  491   7.910   6.510   5.223
   91TYR    HD2  492   7.812   6.555   5.207
   91TYR    CE1  493   8.168   6.423   5.263
   91TYR    HE1  494   8.248   6.350   5.274
   91TYR    CE2  495   7.994   6.491   5.113
   91TYR    HE2  496   7.967   6.496   5.008
   91TYR    CZ   497   8.127   6.458   5.135
   91TYR    OH   498   8.225   6.510   5.057
   91TYR    HH   499   8.202   6.482   4.964
   91TYR    C    500   7.816   6.491   5.700
   91TYR    O    501   7.903   6.513   5.784
   92PHE    N    502   7.693   6.541   5.710
   92PHE    H    503   7.637   6.573   5.633
   92PHE    CA   504   7.653   6.600   5.839
   92PHE    CB   505   7.509   6.653   5.828
   92PHE    CG   506   7.463   6.742   5.943
   92PHE    CD1  507   7.552   6.827   6.006
   92PHE    HD1  508   7.652   6.795   6.036
   92PHE    CD2  509   7.327   6.772   5.949
   92PHE    HD2  510   7.251   6.696   5.935
   92PHE    CE1  511   7.515   6.941   6.076
   92PHE    HE1  512   7.574   7.013   6.133
   92PHE    CE2  513   7.291   6.893   6.009
   92PHE    HE2  514   7.185   6.916   6.020
   92PHE    CZ   515   7.380   6.974   6.078
   92PHE    HZ   516   7.354   7.068   6.126
   92PHE    C    517   7.666   6.502   5.955
   92PHE    O    518   7.751   6.530   6.039
   93LEU    N    519   7.609   6.382   5.942
   93LEU    H    520   7.552   6.350   5.866
   93LEU    CA   521   7.630   6.276   6.042
   93LEU    CB   522   7.576   6.143   5.989
   93LEU    CG   523   7.495   6.071   6.097
   93LEU    CD1  524   7.364   6.141   6.135
   93LEU    CD2  525   7.468   5.936   6.029
   93LEU    C    526   7.776   6.243   6.072
   93LEU    O    527   7.803   6.226   6.191
   94MET    N    528   7.864   6.222   5.975
   94MET    H    529   7.834   6.183   5.887
   94MET    CA   530   8.010   6.214   5.989
   94MET    CB   531   8.072   6.194   5.851
   94MET    CG   532   8.225   6.191   5.850
   94MET    SD   533   8.307   6.274   5.709
   94MET    CE   534   8.288   6.448   5.743
   94MET    C    535   8.070   6.329   6.069
   94MET    O    536   8.170   6.312   6.139
   95SER    N    537   8.023   6.453   6.052
   95SER    H    538   7.955   6.469   5.981
   95SER    CA   539   8.088   6.563   6.124
   95SER    CB   540   8.081   6.698   6.053
   95SER    OG   541   7.956   6.761   6.082
   95SER    HG   542   7.959   6.857   6.053
   95SER    C    543   8.034   6.574   6.267
   95SER    O    544   8.116   6.588   6.358
   96LEU    N    545   7.906   6.539   6.270
   96LEU    H    546   7.844   6.544   6.192
   96LEU    CA   547   7.846   6.523   6.403
   96LEU    CB   548   7.697   6.496   6.385
   96LEU    CG   549   7.611   6.609   6.328
   96LEU    CD1  550   7.477   6.545   6.293
   96LEU    CD2  551   7.592   6.724   6.428
   96LEU    C    552   7.910   6.414   6.489
   96LEU    O    553   7.955   6.436   6.601
   97ALA    N    554   7.932   6.300   6.424
   97ALA    H    555   7.902   6.293   6.328
   97ALA    CA   556   8.006   6.183   6.474
   97ALA    CB   557   8.023   6.075   6.367
   97ALA    C    558   8.146   6.220   6.522
   97ALA    O    559   8.178   6.186   6.636
   98VAL    N    560   8.232   6.282   6.442
   98VAL    H    561   8.231   6.281   6.342
   98VAL    CA   562   8.363   6.318   6.500
   98VAL    CB   563   8.478   6.369   6.413
   98VAL    CG1  564   8.529   6.266   6.312
   98VAL    CG2  565   8.433   6.486   6.326
   98VAL    C    566   8.341   6.411   6.619
   98VAL    O    567   8.411   6.381   6.716
   99ALA    N    568   8.245   6.503   6.629
   99ALA    H    569   8.180   6.531   6.559
   99ALA    CA   570   8.223   6.578   6.753
   99ALA    CB   571   8.129   6.696   6.729
   99ALA    C    572   8.170   6.501   6.875
   99ALA    O    573   8.202   6.538   6.988
  100ASP    N    574   8.092   6.395   6.858
  100ASP    H    575   8.051   6.376   6.768
  100ASP    CA   576   8.047   6.296   6.957
  100ASP    CB   577   7.938   6.206   6.900
  100ASP    CG   578   7.815   6.221   6.990
  100ASP    OD1  579   7.749   6.327   6.981
  100ASP    OD2  580   7.779   6.122   7.057
  100ASP    C    581   8.163   6.210   7.008
  100ASP    O    582   8.179   6.193   7.129
  101LEU    N    583   8.255   6.169   6.922
  101LEU    H    584   8.231   6.148   6.827
  101LEU    CA   585   8.383   6.112   6.965
  101LEU    CB   586   8.467   6.070   6.844
  101LEU    CG   587   8.445   5.926   6.797
  101LEU    CD1  588   8.461   5.920   6.644
  101LEU    CD2  589   8.554   5.845   6.865
  101LEU    C    590   8.469   6.203   7.052
  101LEU    O    591   8.537   6.157   7.144
  102LEU    N    592   8.465   6.332   7.021
  102LEU    H    593   8.457   6.359   6.925
  102LEU    CA   594   8.524   6.433   7.110
  102LEU    CB   595   8.504   6.575   7.058
  102LEU    CG   596   8.613   6.674   7.101
  102LEU    CD1  597   8.751   6.629   7.053
  102LEU    CD2  598   8.590   6.810   7.037
  102LEU    C    599   8.472   6.432   7.254
  102LEU    O    600   8.552   6.418   7.347
  103VAL    N    601   8.340   6.433   7.268
  103VAL    H    602   8.288   6.481   7.197
  103VAL    CA   603   8.281   6.414   7.401
  103VAL    CB   604   8.129   6.429   7.391
  103VAL    CG1  605   8.069   6.455   7.530
  103VAL    CG2  606   8.087   6.553   7.312
  103VAL    C    607   8.316   6.276   7.458
  103VAL    O    608   8.336   6.261   7.578
  104GLY    N    609   8.316   6.175   7.371
  104GLY    H    610   8.264   6.190   7.287
  104GLY    CA   611   8.357   6.035   7.391
  104GLY    C    612   8.491   6.024   7.465
  104GLY    O    613   8.499   5.980   7.580
  105LEU    N    614   8.593   6.073   7.396
  105LEU    H    615   8.577   6.117   7.307
  105LEU    CA   616   8.731   6.092   7.444
  105LEU    CB   617   8.813   6.144   7.326
  105LEU    CG   618   8.855   6.030   7.232
  105LEU    CD1  619   8.904   6.076   7.095
  105LEU    CD2  620   8.976   5.961   7.294
  105LEU    C    621   8.761   6.156   7.580
  105LEU    O    622   8.848   6.100   7.645
  106PHE    N    623   8.674   6.251   7.615
  106PHE    H    624   8.606   6.297   7.559
  106PHE    CA   625   8.674   6.312   7.749
  106PHE    CB   626   8.614   6.450   7.724
  106PHE    CG   627   8.547   6.525   7.839
  106PHE    CD1  628   8.431   6.593   7.802
  106PHE    HD1  629   8.397   6.595   7.698
  106PHE    CD2  630   8.584   6.528   7.973
  106PHE    HD2  631   8.665   6.465   8.011
  106PHE    CE1  632   8.355   6.661   7.897
  106PHE    HE1  633   8.280   6.730   7.860
  106PHE    CE2  634   8.501   6.586   8.068
  106PHE    HE2  635   8.520   6.580   8.175
  106PHE    CZ   636   8.387   6.657   8.032
  106PHE    HZ   637   8.312   6.699   8.100
  106PHE    C    638   8.600   6.223   7.849
  106PHE    O    639   8.661   6.191   7.951
  107VAL    N    640   8.479   6.181   7.815
  107VAL    H    641   8.445   6.195   7.722
  107VAL    CA   642   8.397   6.110   7.915
  107VAL    CB   643   8.246   6.125   7.903
  107VAL    CG1  644   8.219   6.276   7.896
  107VAL    CG2  645   8.184   6.052   7.784
  107VAL    C    646   8.430   5.966   7.954
  107VAL    O    647   8.419   5.939   8.074
  108MET    N    648   8.474   5.891   7.854
  108MET    H    649   8.498   5.933   7.766
  108MET    CA   650   8.518   5.751   7.864
  108MET    CB   651   8.537   5.682   7.729
  108MET    CG   652   8.411   5.639   7.654
  108MET    SD   653   8.334   5.508   7.755
  108MET    CE   654   8.396   5.364   7.670
  108MET    C    655   8.629   5.721   7.965
  108MET    O    656   8.622   5.612   8.023
  109PRO    N    657   8.737   5.797   7.975
  109PRO    CA   658   8.832   5.780   8.087
  109PRO    CB   659   8.932   5.891   8.059
  109PRO    CG   660   8.944   5.884   7.906
  109PRO    CD   661   8.794   5.891   7.878
  109PRO    C    662   8.762   5.789   8.222
  109PRO    O    663   8.770   5.688   8.292
  110ILE    N    664   8.695   5.901   8.249
  110ILE    H    665   8.733   5.979   8.200
  110ILE    CA   666   8.618   5.914   8.374
  110ILE    CB   667   8.563   6.055   8.398
  110ILE    CG1  668   8.652   6.168   8.346
  110ILE    CG2  669   8.565   6.073   8.550
  110ILE    CD   670   8.597   6.305   8.308
  110ILE    C    671   8.505   5.813   8.392
  110ILE    O    672   8.497   5.742   8.492
  111ALA    N    673   8.423   5.785   8.291
  111ALA    H    674   8.396   5.857   8.227
  111ALA    CA   675   8.322   5.678   8.288
  111ALA    CB   676   8.258   5.659   8.150
  111ALA    C    677   8.369   5.540   8.334
  111ALA    O    678   8.332   5.486   8.438
  112LEU    N    679   8.481   5.489   8.284
  112LEU    H    680   8.507   5.537   8.200
  112LEU    CA   681   8.556   5.372   8.332
  112LEU    CB   682   8.661   5.326   8.230
  112LEU    CG   683   8.607   5.252   8.107
  112LEU    CD1  684   8.652   5.303   7.970
  112LEU    CD2  685   8.613   5.100   8.121
  112LEU    C    686   8.622   5.383   8.469
  112LEU    O    687   8.607   5.302   8.561
  113LEU    N    688   8.680   5.500   8.494
  113LEU    H    689   8.706   5.558   8.418
  113LEU    CA   690   8.724   5.539   8.629
  113LEU    CB   691   8.814   5.663   8.630
  113LEU    CG   692   8.945   5.619   8.564
  113LEU    CD1  693   9.027   5.742   8.525
  113LEU    CD2  694   9.030   5.539   8.662
  113LEU    C    695   8.626   5.538   8.746
  113LEU    O    696   8.667   5.511   8.859
  114THR    N    697   8.509   5.593   8.714
  114THR    H    698   8.487   5.628   8.623
  114THR    CA   699   8.405   5.601   8.818
  114THR    CB   700   8.285   5.691   8.788
  114THR    OG1  701   8.207   5.636   8.681
  114THR    HG1  702   8.216   5.697   8.603
  114THR    CG2  703   8.322   5.837   8.764
  114THR    C    704   8.362   5.465   8.874
  114THR    O    705   8.371   5.439   8.994
  115ILE    N    706   8.357   5.370   8.781
  115ILE    H    707   8.331   5.392   8.687
  115ILE    CA   708   8.345   5.226   8.810
  115ILE    CB   709   8.303   5.143   8.689
  115ILE    CG1  710   8.191   5.200   8.602
  115ILE    CG2  711   8.275   4.993   8.707
  115ILE    CD   712   8.197   5.156   8.456
  115ILE    C    713   8.459   5.159   8.888
  115ILE    O    714   8.439   5.086   8.985
  116MET    N    715   8.580   5.193   8.846
  116MET    H    716   8.592   5.243   8.760
  116MET    CA   717   8.701   5.129   8.900
  116MET    CB   718   8.815   5.147   8.800
  116MET    CG   719   8.802   5.063   8.673
  116MET    SD   720   8.770   4.886   8.703
  116MET    CE   721   8.841   4.840   8.547
  116MET    C    722   8.731   5.190   9.038
  116MET    O    723   8.778   5.117   9.125
  117PHE    N    724   8.715   5.320   9.060
  117PHE    H    725   8.669   5.378   8.993
  117PHE    CA   726   8.722   5.377   9.196
  117PHE    CB   727   8.725   5.529   9.176
  117PHE    CG   728   8.866   5.588   9.172
  117PHE    CD1  729   8.912   5.645   9.291
  117PHE    HD1  730   8.844   5.651   9.375
  117PHE    CD2  731   8.938   5.599   9.054
  117PHE    HD2  732   8.901   5.544   8.968
  117PHE    CE1  733   9.039   5.701   9.289
  117PHE    HE1  734   9.081   5.753   9.375
  117PHE    CE2  735   9.059   5.668   9.050
  117PHE    HE2  736   9.115   5.681   8.957
  117PHE    CZ   737   9.105   5.723   9.169
  117PHE    HZ   738   9.210   5.752   9.177
  117PHE    C    739   8.612   5.326   9.289
  117PHE    O    740   8.496   5.354   9.260
  118GLU    N    741   8.636   5.244   9.391
  118GLU    H    742   8.721   5.207   9.428
  118GLU    CA   743   8.528   5.199   9.480
  118GLU    CB   744   8.553   5.049   9.495
  118GLU    CG   745   8.486   4.961   9.389
  118GLU    CD   746   8.492   4.814   9.431
  118GLU    OE1  747   8.377   4.768   9.451
  118GLU    OE2  748   8.600   4.756   9.458
  118GLU    C    749   8.531   5.271   9.615
  118GLU    O    750   8.635   5.325   9.653
  119ALA    N    751   8.420   5.263   9.687
  119ALA    H    752   8.341   5.215   9.648
  119ALA    CA   753   8.395   5.336   9.812
  119ALA    CB   754   8.480   5.280   9.926
  119ALA    C    755   8.398   5.489   9.819
  119ALA    O    756   8.315   5.551   9.885
  120MET    N    757   8.493   5.544   9.745
  120MET    H    758   8.552   5.490   9.684
  120MET    CA   759   8.517   5.686   9.716
  120MET    CB   760   8.663   5.713   9.755
  120MET    CG   761   8.683   5.724   9.906
  120MET    SD   762   8.621   5.875   9.991
  120MET    CE   763   8.584   5.810  10.152
  120MET    C    764   8.498   5.733   9.572
  120MET    O    765   8.526   5.651   9.484
  121TRP    N    766   8.433   5.846   9.546
  121TRP    H    767   8.381   5.894   9.618
  121TRP    CA   768   8.422   5.912   9.416
  121TRP    CB   769   8.308   6.014   9.423
  121TRP    CG   770   8.276   6.069   9.284
  121TRP    CD1  771   8.279   6.196   9.243
  121TRP    HD1  772   8.338   6.274   9.292
  121TRP    CD2  773   8.199   6.002   9.190
  121TRP    NE1  774   8.202   6.213   9.136
  121TRP    HE1  775   8.187   6.296   9.082
  121TRP    CE2  776   8.149   6.096   9.102
  121TRP    CE3  777   8.159   5.869   9.181
  121TRP    HE3  778   8.204   5.796   9.249
  121TRP    CZ2  779   8.065   6.056   8.998
  121TRP    HZ2  780   7.982   6.120   8.969
  121TRP    CZ3  781   8.086   5.824   9.072
  121TRP    HZ3  782   8.051   5.721   9.080
  121TRP    CH2  783   8.038   5.921   8.984
  121TRP    HH2  784   7.958   5.893   8.915
  121TRP    C    785   8.553   5.978   9.371
  121TRP    O    786   8.619   6.038   9.456
  122PRO    N    787   8.593   5.955   9.247
  122PRO    CA   788   8.726   6.008   9.214
  122PRO    CB   789   8.775   5.920   9.100
  122PRO    CG   790   8.644   5.877   9.035
  122PRO    CD   791   8.545   5.856   9.149
  122PRO    C    792   8.737   6.155   9.172
  122PRO    O    793   8.848   6.206   9.159
  123LEU    N    794   8.628   6.229   9.155
  123LEU    H    795   8.533   6.200   9.174
  123LEU    CA   796   8.627   6.370   9.114
  123LEU    CB   797   8.497   6.418   9.049
  123LEU    CG   798   8.482   6.405   8.897
  123LEU    CD1  799   8.461   6.261   8.849
  123LEU    CD2  800   8.369   6.499   8.854
  123LEU    C    801   8.669   6.475   9.217
  123LEU    O    802   8.609   6.498   9.321
  124PRO    N    803   8.790   6.522   9.190
  124PRO    CA   804   8.858   6.621   9.275
  124PRO    CB   805   9.002   6.633   9.226
  124PRO    CG   806   8.993   6.591   9.079
  124PRO    CD   807   8.871   6.500   9.069
  124PRO    C    808   8.780   6.752   9.284
  124PRO    O    809   8.741   6.806   9.181
  125LEU    N    810   8.764   6.808   9.404
  125LEU    H    811   8.792   6.758   9.486
  125LEU    CA   812   8.690   6.933   9.427
  125LEU    CB   813   8.699   6.978   9.573
  125LEU    CG   814   8.575   7.048   9.627
  125LEU    CD1  815   8.453   6.956   9.637
  125LEU    CD2  816   8.613   7.125   9.753
  125LEU    C    817   8.725   7.059   9.348
  125LEU    O    818   8.635   7.102   9.276
  126VAL    N    819   8.850   7.105   9.339
  126VAL    H    820   8.917   7.043   9.380
  126VAL    CA   821   8.870   7.231   9.266
  126VAL    CB   822   8.992   7.301   9.327
  126VAL    CG1  823   8.983   7.339   9.475
  126VAL    CG2  824   9.124   7.234   9.289
  126VAL    C    825   8.871   7.223   9.114
  126VAL    O    826   8.868   7.318   9.036
  127LEU    N    827   8.865   7.100   9.064
  127LEU    H    828   8.909   7.028   9.118
  127LEU    CA   829   8.831   7.059   8.927
  127LEU    CB   830   8.896   6.924   8.895
  127LEU    CG   831   9.043   6.924   8.850
  127LEU    CD1  832   9.066   7.003   8.722
  127LEU    CD2  833   9.136   6.993   8.951
  127LEU    C    834   8.684   7.058   8.885
  127LEU    O    835   8.641   7.059   8.770
  128CYS    N    836   8.591   7.063   8.979
  128CYS    H    837   8.620   7.069   9.075
  128CYS    CA   838   8.444   7.057   8.966
  128CYS    CB   839   8.385   6.987   9.088
  128CYS    SG   840   8.393   6.809   9.133
  128CYS    C    841   8.368   7.176   8.907
  128CYS    O    842   8.273   7.159   8.831
  129PRO    N    843   8.415   7.299   8.925
  129PRO    CA   844   8.371   7.411   8.839
  129PRO    CB   845   8.428   7.539   8.900
  129PRO    CG   846   8.418   7.498   9.047
  129PRO    CD   847   8.472   7.355   9.048
  129PRO    C    848   8.407   7.393   8.692
  129PRO    O    849   8.320   7.420   8.609
  130ALA    N    850   8.526   7.345   8.658
  130ALA    H    851   8.601   7.363   8.721
  130ALA    CA   852   8.569   7.296   8.526
  130ALA    CB   853   8.717   7.260   8.529
  130ALA    C    854   8.481   7.182   8.474
  130ALA    O    855   8.430   7.185   8.362
  131TRP    N    856   8.443   7.085   8.558
  131TRP    H    857   8.495   7.073   8.642
  131TRP    CA   858   8.357   6.972   8.521
  131TRP    CB   859   8.339   6.870   8.635
  131TRP    CG   860   8.229   6.764   8.631
  131TRP    CD1  861   8.200   6.685   8.528
  131TRP    HD1  862   8.236   6.693   8.425
  131TRP    CD2  863   8.137   6.731   8.730
  131TRP    NE1  864   8.106   6.601   8.567
  131TRP    HE1  865   8.049   6.549   8.503
  131TRP    CE2  866   8.061   6.623   8.690
  131TRP    CE3  867   8.106   6.792   8.851
  131TRP    HE3  868   8.166   6.875   8.889
  131TRP    CZ2  869   7.960   6.570   8.771
  131TRP    HZ2  870   7.897   6.487   8.741
  131TRP    CZ3  871   8.015   6.733   8.938
  131TRP    HZ3  872   8.022   6.754   9.044
  131TRP    CH2  873   7.933   6.630   8.893
  131TRP    HH2  874   7.852   6.588   8.953
  131TRP    C    875   8.219   7.024   8.483
  131TRP    O    876   8.182   6.990   8.370
  132LEU    N    877   8.169   7.120   8.560
  132LEU    H    878   8.202   7.123   8.655
  132LEU    CA   879   8.041   7.188   8.537
  132LEU    CB   880   8.006   7.280   8.653
  132LEU    CG   881   7.935   7.213   8.772
  132LEU    CD1  882   7.937   7.314   8.887
  132LEU    CD2  883   7.789   7.183   8.736
  132LEU    C    884   8.035   7.253   8.398
  132LEU    O    885   7.942   7.232   8.321
  133PHE    N    886   8.141   7.330   8.373
  133PHE    H    887   8.207   7.349   8.445
  133PHE    CA   888   8.157   7.398   8.243
  133PHE    CB   889   8.262   7.508   8.259
  133PHE    CG   890   8.325   7.572   8.135
  133PHE    CD1  891   8.439   7.508   8.089
  133PHE    HD1  892   8.506   7.457   8.159
  133PHE    CD2  893   8.275   7.684   8.070
  133PHE    HD2  894   8.187   7.724   8.120
  133PHE    CE1  895   8.491   7.545   7.965
  133PHE    HE1  896   8.574   7.498   7.912
  133PHE    CE2  897   8.326   7.728   7.948
  133PHE    HE2  898   8.299   7.823   7.902
  133PHE    CZ   899   8.436   7.656   7.902
  133PHE    HZ   900   8.478   7.696   7.810
  133PHE    C    901   8.193   7.309   8.124
  133PHE    O    902   8.117   7.320   8.029
  134LEU    N    903   8.273   7.204   8.144
  134LEU    H    904   8.332   7.201   8.224
  134LEU    CA   905   8.302   7.101   8.044
  134LEU    CB   906   8.425   7.015   8.071
  134LEU    CG   907   8.548   7.065   7.994
  134LEU    CD1  908   8.612   7.186   8.061
  134LEU    CD2  909   8.647   6.949   7.977
  134LEU    C    910   8.175   7.022   8.008
  134LEU    O    911   8.156   6.983   7.893
  135ASP    N    912   8.083   7.015   8.104
  135ASP    H    913   8.114   7.016   8.199
  135ASP    CA   914   7.950   6.953   8.093
  135ASP    CB   915   7.865   6.924   8.217
  135ASP    CG   916   7.739   6.849   8.172
  135ASP    OD1  917   7.636   6.914   8.146
  135ASP    OD2  918   7.733   6.724   8.172
  135ASP    C    919   7.858   7.032   8.000
  135ASP    O    920   7.831   6.980   7.892
  136VAL    N    921   7.852   7.162   8.025
  136VAL    H    922   7.886   7.204   8.109
  136VAL    CA   923   7.785   7.263   7.942
  136VAL    CB   924   7.773   7.408   7.992
  136VAL    CG1  925   7.683   7.491   7.902
  136VAL    CG2  926   7.721   7.410   8.136
  136VAL    C    927   7.849   7.274   7.803
  136VAL    O    928   7.785   7.245   7.702
  137LEU    N    929   7.981   7.283   7.797
  137LEU    H    930   8.031   7.310   7.880
  137LEU    CA   931   8.069   7.275   7.680
  137LEU    CB   932   8.212   7.296   7.731
  137LEU    CG   933   8.323   7.334   7.633
  137LEU    CD1  934   8.300   7.464   7.555
  137LEU    CD2  935   8.459   7.305   7.696
  137LEU    C    936   8.058   7.154   7.587
  137LEU    O    937   8.063   7.170   7.465
  138PHE    N    938   8.035   7.036   7.646
  138PHE    H    939   8.035   7.031   7.745
  138PHE    CA   940   8.045   6.911   7.570
  138PHE    CB   941   8.163   6.822   7.612
  138PHE    CG   942   8.291   6.894   7.568
  138PHE    CD1  943   8.328   6.887   7.434
  138PHE    HD1  944   8.276   6.814   7.371
  138PHE    CD2  945   8.376   6.940   7.668
  138PHE    HD2  946   8.337   6.956   7.769
  138PHE    CE1  947   8.457   6.924   7.397
  138PHE    HE1  948   8.480   6.943   7.292
  138PHE    CE2  949   8.503   6.976   7.625
  138PHE    HE2  950   8.575   6.968   7.706
  138PHE    CZ   951   8.546   6.969   7.493
  138PHE    HZ   952   8.654   6.978   7.478
  138PHE    C    953   7.918   6.826   7.565
  138PHE    O    954   7.862   6.809   7.458
  139SER    N    955   7.858   6.790   7.679
  139SER    H    956   7.899   6.800   7.769
  139SER    CA   957   7.726   6.726   7.682
  139SER    CB   958   7.667   6.710   7.823
  139SER    OG   959   7.757   6.635   7.904
  139SER    HG   960   7.738   6.665   7.998
  139SER    C    961   7.619   6.805   7.606
  139SER    O    962   7.537   6.746   7.536
  140THR    N    963   7.602   6.935   7.625
  140THR    H    964   7.636   6.987   7.704
  140THR    CA   965   7.504   7.009   7.544
  140THR    CB   966   7.469   7.153   7.580
  140THR    OG1  967   7.589   7.227   7.555
  140THR    HG1  968   7.655   7.228   7.629
  140THR    CG2  969   7.412   7.171   7.721
  140THR    C    970   7.515   6.997   7.392
  140THR    O    971   7.427   6.936   7.332
  141ALA    N    972   7.642   6.999   7.351
  141ALA    H    973   7.718   6.981   7.413
  141ALA    CA   974   7.675   6.994   7.207
  141ALA    CB   975   7.825   7.023   7.199
  141ALA    C    976   7.634   6.860   7.145
  141ALA    O    977   7.575   6.854   7.037
  142SER    N    978   7.666   6.749   7.211
  142SER    H    979   7.737   6.768   7.279
  142SER    CA   980   7.615   6.614   7.186
  142SER    CB   981   7.695   6.507   7.260
  142SER    OG   982   7.808   6.485   7.175
  142SER    HG   983   7.777   6.422   7.103
  142SER    C    984   7.464   6.588   7.191
  142SER    O    985   7.414   6.522   7.100
  143ILE    N    986   7.387   6.632   7.290
  143ILE    H    987   7.420   6.689   7.366
  143ILE    CA   988   7.240   6.628   7.289
  143ILE    CB   989   7.177   6.663   7.423
  143ILE    CG1  990   7.239   6.603   7.549
  143ILE    CG2  991   7.026   6.637   7.413
  143ILE    CD   992   7.210   6.670   7.683
  143ILE    C    993   7.186   6.719   7.179
  143ILE    O    994   7.119   6.671   7.087
  144TRP    N    995   7.243   6.838   7.163
  144TRP    H    996   7.306   6.867   7.236
  144TRP    CA   997   7.204   6.933   7.058
  144TRP    CB   998   7.253   7.075   7.083
  144TRP    CG   999   7.176   7.162   7.183
  144TRP    CD1 1000   7.111   7.124   7.292
  144TRP    HD1 1001   7.132   7.036   7.353
  144TRP    CD2 1002   7.147   7.296   7.161
  144TRP    NE1 1003   7.034   7.220   7.344
  144TRP    HE1 1004   7.000   7.230   7.437
  144TRP    CE2 1005   7.059   7.324   7.264
  144TRP    CE3 1006   7.175   7.382   7.055
  144TRP    HE3 1007   7.255   7.363   6.983
  144TRP    CZ2 1008   7.000   7.450   7.260
  144TRP    HZ2 1009   6.936   7.478   7.343
  144TRP    CZ3 1010   7.114   7.507   7.052
  144TRP    HZ3 1011   7.148   7.580   6.979
  144TRP    CH2 1012   7.026   7.537   7.155
  144TRP    HH2 1013   6.985   7.638   7.164
  144TRP    C   1014   7.222   6.886   6.913
  144TRP    O   1015   7.191   6.958   6.818
  145HIS    N   1016   7.294   6.775   6.900
  145HIS    H   1017   7.370   6.752   6.961
  145HIS    CA  1018   7.293   6.696   6.776
  145HIS    CB  1019   7.384   6.572   6.771
  145HIS    CG  1020   7.533   6.605   6.761
  145HIS    ND1 1021   7.634   6.520   6.773
  145HIS    HD1 1022   7.616   6.422   6.767
  145HIS    CD2 1023   7.583   6.728   6.758
  145HIS    HD2 1024   7.537   6.825   6.742
  145HIS    CE1 1025   7.748   6.588   6.781
  145HIS    HE1 1026   7.844   6.548   6.815
  145HIS    NE2 1027   7.715   6.717   6.774
  145HIS    HE2 1028   7.778   6.791   6.796
  145HIS    C   1029   7.155   6.668   6.717
  145HIS    O   1030   7.137   6.700   6.600
  146LEU    N   1031   7.057   6.657   6.807
  146LEU    H   1032   7.084   6.633   6.900
  146LEU    CA  1033   6.912   6.655   6.784
  146LEU    CB  1034   6.840   6.634   6.917
  146LEU    CG  1035   6.851   6.485   6.954
  146LEU    CD1 1036   6.833   6.485   7.106
  146LEU    CD2 1037   6.747   6.402   6.878
  146LEU    C   1038   6.860   6.783   6.717
  146LEU    O   1039   6.830   6.783   6.598
  147CYS    N   1040   6.896   6.897   6.775
  147CYS    H   1041   6.934   6.894   6.867
  147CYS    CA  1042   6.869   7.031   6.721
  147CYS    CB  1043   6.925   7.136   6.818
  147CYS    SG  1044   6.859   7.153   6.988
  147CYS    HG  1045   6.966   7.222   7.028
  147CYS    C   1046   6.922   7.053   6.579
  147CYS    O   1047   6.843   7.096   6.495
  148ALA    N   1048   7.048   7.014   6.561
  148ALA    H   1049   7.106   6.967   6.627
  148ALA    CA  1050   7.113   7.019   6.429
  148ALA    CB  1051   7.255   6.964   6.427
  148ALA    C   1052   7.039   6.951   6.314
  148ALA    O   1053   7.002   7.016   6.217
  149ILE    N   1054   7.012   6.822   6.333
  149ILE    H   1055   7.052   6.773   6.411
  149ILE    CA  1056   6.943   6.739   6.233
  149ILE    CB  1057   6.969   6.594   6.274
  149ILE    CG1 1058   6.935   6.501   6.158
  149ILE    CG2 1059   6.895   6.549   6.400
  149ILE    CD  1060   6.990   6.534   6.019
  149ILE    C   1061   6.800   6.786   6.201
  149ILE    O   1062   6.768   6.786   6.083
  150SER    N   1063   6.734   6.826   6.310
  150SER    H   1064   6.780   6.833   6.398
  150SER    CA  1065   6.596   6.875   6.307
  150SER    CB  1066   6.532   6.931   6.434
  150SER    OG  1067   6.428   6.837   6.461
  150SER    HG  1068   6.467   6.755   6.502
  150SER    C   1069   6.581   6.993   6.211
  150SER    O   1070   6.506   6.982   6.114
  151VAL    N   1071   6.675   7.086   6.229
  151VAL    H   1072   6.742   7.068   6.301
  151VAL    CA  1073   6.689   7.207   6.147
  151VAL    CB  1074   6.770   7.317   6.217
  151VAL    CG1 1075   6.783   7.442   6.130
  151VAL    CG2 1076   6.694   7.363   6.341
  151VAL    C   1077   6.724   7.180   6.001
  151VAL    O   1078   6.662   7.239   5.913
  152ASP    N   1079   6.827   7.099   5.977
  152ASP    H   1080   6.883   7.055   6.047
  152ASP    CA  1081   6.858   7.060   5.839
  152ASP    CB  1082   6.976   6.963   5.839
  152ASP    CG  1083   7.068   6.962   5.717
  152ASP    OD1 1084   7.136   6.861   5.688
  152ASP    OD2 1085   7.081   7.065   5.647
  152ASP    C   1086   6.746   6.994   5.758
  152ASP    O   1087   6.717   7.045   5.650
  153ARG    N   1088   6.675   6.905   5.827
  153ARG    H   1089   6.702   6.868   5.916
  153ARG    CA  1090   6.562   6.835   5.764
  153ARG    CB  1091   6.515   6.721   5.854
  153ARG    CG  1092   6.614   6.604   5.853
  153ARG    CD  1093   6.639   6.541   5.716
  153ARG    NE  1094   6.524   6.455   5.684
  153ARG    HE  1095   6.452   6.448   5.753
  153ARG    CZ  1096   6.505   6.395   5.565
  153ARG    NH1 1097   6.391   6.325   5.551
  153ARG   HH11 1098   6.333   6.313   5.631
  153ARG   HH12 1099   6.382   6.275   5.465
  153ARG    NH2 1100   6.581   6.415   5.457
  153ARG   HH21 1101   6.666   6.468   5.453
  153ARG   HH22 1102   6.551   6.356   5.382
  153ARG    C   1103   6.441   6.925   5.739
  153ARG    O   1104   6.391   6.938   5.627
  154TYR    N   1105   6.416   7.021   5.827
  154TYR    H   1106   6.445   7.015   5.923
  154TYR    CA  1107   6.316   7.127   5.805
  154TYR    CB  1108   6.324   7.211   5.933
  154TYR    CG  1109   6.205   7.296   5.977
  154TYR    CD1 1110   6.212   7.432   5.955
  154TYR    HD1 1111   6.295   7.473   5.897
  154TYR    CD2 1112   6.082   7.240   6.013
  154TYR    HD2 1113   6.072   7.132   6.013
  154TYR    CE1 1114   6.094   7.506   5.955
  154TYR    HE1 1115   6.105   7.614   5.965
  154TYR    CE2 1116   5.965   7.316   6.018
  154TYR    HE2 1117   5.872   7.271   6.050
  154TYR    CZ  1118   5.969   7.448   5.976
  154TYR    OH  1119   5.862   7.530   5.957
  154TYR    HH  1120   5.890   7.623   5.985
  154TYR    C   1121   6.342   7.211   5.680
  154TYR    O   1122   6.253   7.215   5.595
  155ILE    N   1123   6.467   7.252   5.659
  155ILE    H   1124   6.533   7.251   5.734
  155ILE    CA  1125   6.502   7.329   5.539
  155ILE    CB  1126   6.641   7.394   5.551
  155ILE    CG1 1127   6.650   7.462   5.687
  155ILE    CG2 1128   6.669   7.499   5.443
  155ILE    CD  1129   6.791   7.503   5.732
  155ILE    C   1130   6.499   7.244   5.413
  155ILE    O   1131   6.432   7.287   5.319
  156ALA    N   1132   6.564   7.128   5.419
  156ALA    H   1133   6.616   7.102   5.500
  156ALA    CA  1134   6.570   7.037   5.303
  156ALA    CB  1135   6.650   6.913   5.342
  156ALA    C   1136   6.434   7.001   5.244
  156ALA    O   1137   6.408   7.019   5.125
  157ILE    N   1138   6.342   6.964   5.333
  157ILE    H   1139   6.361   6.948   5.430
  157ILE    CA  1140   6.203   6.931   5.299
  157ILE    CB  1141   6.144   6.839   5.407
  157ILE    CG1 1142   6.227   6.711   5.416
  157ILE    CG2 1143   5.996   6.812   5.379
  157ILE    CD  1144   6.198   6.615   5.531
  157ILE    C   1145   6.120   7.053   5.261
  157ILE    O   1146   6.051   7.053   5.159
  158LYS    N   1147   6.119   7.163   5.336
  158LYS    H   1148   6.166   7.172   5.424
  158LYS    CA  1149   6.040   7.283   5.307
  158LYS    CB  1150   6.064   7.387   5.417
  158LYS    CG  1151   5.990   7.364   5.548
  158LYS    CD  1152   5.995   7.498   5.621
  158LYS    CE  1153   5.862   7.572   5.605
  158LYS    NZ  1154   5.754   7.518   5.689
  158LYS    HZ1 1155   5.765   7.549   5.783
  158LYS    HZ2 1156   5.665   7.559   5.670
  158LYS    HZ3 1157   5.760   7.418   5.685
  158LYS    C   1158   6.049   7.351   5.170
  158LYS    O   1159   5.945   7.396   5.121
  159LYS    N   1160   6.167   7.341   5.109
  159LYS    H   1161   6.245   7.299   5.156
  159LYS    CA  1162   6.187   7.365   4.966
  159LYS    CB  1163   6.335   7.338   4.940
  159LYS    CG  1164   6.436   7.424   5.016
  159LYS    CD  1165   6.581   7.398   4.975
  159LYS    CE  1166   6.687   7.476   5.053
  159LYS    NZ  1167   6.815   7.462   4.982
  159LYS    HZ1 1168   6.845   7.367   4.972
  159LYS    HZ2 1169   6.798   7.520   4.902
  159LYS    HZ3 1170   6.892   7.501   5.034
  159LYS    C   1171   6.105   7.282   4.867
  159LYS    O   1172   6.110   7.160   4.878
  160PRO    N   1173   6.043   7.341   4.765
  160PRO    CA  1174   5.991   7.264   4.650
  160PRO    CB  1175   5.908   7.367   4.574
  160PRO    CG  1176   5.862   7.462   4.685
  160PRO    CD  1177   5.991   7.479   4.765
  160PRO    C   1178   6.102   7.199   4.567
  160PRO    O   1179   6.117   7.077   4.577
  161ILE    N   1180   6.135   7.264   4.456
  161ILE    H   1181   6.106   7.358   4.435
  161ILE    CA  1182   6.229   7.215   4.354
  161ILE    CB  1183   6.212   7.285   4.219
  161ILE    CG1 1184   6.272   7.426   4.225
  161ILE    CG2 1185   6.076   7.260   4.155
  161ILE    CD  1186   6.259   7.496   4.090
  161ILE    C   1187   6.375   7.197   4.394
  161ILE    O   1188   6.431   7.092   4.361
  162GLN    N   1189   6.444   7.278   4.474
  162GLN    H   1190   6.395   7.354   4.517
  162GLN    CA  1191   6.585   7.274   4.515
  162GLN    CB  1192   6.645   7.414   4.534
  162GLN    CG  1193   6.666   7.486   4.401
  162GLN    CD  1194   6.738   7.620   4.413
  162GLN    OE1 1195   6.857   7.640   4.436
  162GLN    NE2 1196   6.659   7.726   4.413
  162GLN   HE21 1197   6.559   7.718   4.410
  162GLN   HE22 1198   6.703   7.815   4.427
  162GLN    C   1199   6.615   7.184   4.634
  162GLN    O   1200   6.540   7.179   4.732
  163ALA    N   1201   6.718   7.106   4.607
  163ALA    H   1202   6.750   7.099   4.512
  163ALA    CA  1203   6.788   7.019   4.703
  163ALA    CB  1204   6.884   6.920   4.636
  163ALA    C   1205   6.842   7.098   4.822
  163ALA    O   1206   6.875   7.215   4.802
  164ASN    N   1207   6.883   7.036   4.933
  164ASN    H   1208   6.869   6.939   4.951
  164ASN    CA  1209   6.949   7.096   5.050
  164ASN    CB  1210   6.986   7.002   5.165
  164ASN    CG  1211   7.064   6.873   5.141
  164ASN    OD1 1212   7.101   6.839   5.029
  164ASN    ND2 1213   7.085   6.801   5.250
  164ASN   HD21 1214   7.030   6.825   5.330
  164ASN   HD22 1215   7.111   6.706   5.234
  164ASN    C   1216   7.064   7.193   5.020
  164ASN    O   1217   7.046   7.314   5.033
  165GLN    N   1218   7.167   7.137   4.957
  165GLN    H   1219   7.165   7.040   4.937
  165GLN    CA  1220   7.292   7.208   4.924
  165GLN    CB  1221   7.346   7.273   5.052
  165GLN    CG  1222   7.367   7.179   5.171
  165GLN    CD  1223   7.418   7.227   5.307
  165GLN    OE1 1224   7.393   7.162   5.408
  165GLN    NE2 1225   7.479   7.345   5.313
  165GLN   HE21 1226   7.494   7.388   5.224
  165GLN   HE22 1227   7.467   7.405   5.393
  165GLN    C   1228   7.401   7.114   4.873
  165GLN    O   1229   7.379   6.999   4.835
  166TYR    N   1230   7.520   7.171   4.853
  166TYR    H   1231   7.515   7.269   4.835
  166TYR    CA  1232   7.641   7.102   4.808
  166TYR    CB  1233   7.741   7.211   4.767
  166TYR    CG  1234   7.860   7.134   4.710
  166TYR    CD1 1235   7.978   7.151   4.781
  166TYR    HD1 1236   7.973   7.169   4.888
  166TYR    CD2 1237   7.856   7.069   4.587
  166TYR    HD2 1238   7.767   7.018   4.551
  166TYR    CE1 1239   8.095   7.114   4.717
  166TYR    HE1 1240   8.181   7.172   4.751
  166TYR    CE2 1241   7.972   7.030   4.521
  166TYR    HE2 1242   7.985   6.993   4.419
  166TYR    CZ  1243   8.090   7.054   4.591
  166TYR    OH  1244   8.208   7.026   4.530
  166TYR    HH  1245   8.280   7.040   4.598
  166TYR    C   1246   7.693   7.001   4.910
  166TYR    O   1247   7.721   7.026   5.027
  167ASN    N   1248   7.715   6.880   4.860
  167ASN    H   1249   7.661   6.850   4.781
  167ASN    CA  1250   7.784   6.777   4.939
  167ASN    CB  1251   7.742   6.637   4.891
  167ASN    CG  1252   7.774   6.605   4.745
  167ASN    OD1 1253   7.828   6.681   4.665
  167ASN    ND2 1254   7.777   6.474   4.721
  167ASN   HD21 1255   7.740   6.415   4.793
  167ASN   HD22 1256   7.821   6.428   4.644
  167ASN    C   1257   7.934   6.802   4.954
  167ASN    O   1258   8.006   6.783   4.857
  168SER    N   1259   7.965   6.832   5.080
  168SER    H   1260   7.895   6.859   5.147
  168SER    CA  1261   8.102   6.851   5.128
  168SER    CB  1262   8.175   6.978   5.086
  168SER    OG  1263   8.112   7.091   5.148
  168SER    HG  1264   8.136   7.178   5.106
  168SER    C   1265   8.123   6.828   5.278
  168SER    O   1266   8.036   6.874   5.352
  169ARG    N   1267   8.244   6.786   5.314
  169ARG    H   1268   8.304   6.733   5.255
  169ARG    CA  1269   8.273   6.779   5.458
  169ARG    CB  1270   8.402   6.705   5.491
  169ARG    CG  1271   8.422   6.568   5.425
  169ARG    CD  1272   8.565   6.523   5.454
  169ARG    NE  1273   8.598   6.402   5.376
  169ARG    HE  1274   8.635   6.420   5.285
  169ARG    CZ  1275   8.628   6.279   5.420
  169ARG    NH1 1276   8.647   6.250   5.549
  169ARG   HH11 1277   8.658   6.321   5.619
  169ARG   HH12 1278   8.627   6.158   5.582
  169ARG    NH2 1279   8.645   6.175   5.338
  169ARG   HH21 1280   8.626   6.184   5.240
  169ARG   HH22 1281   8.680   6.087   5.370
  169ARG    C   1282   8.284   6.920   5.516
  169ARG    O   1283   8.262   6.942   5.636
  170ALA    N   1284   8.340   7.012   5.437
  170ALA    H   1285   8.398   6.979   5.363
  170ALA    CA  1286   8.342   7.157   5.460
  170ALA    CB  1287   8.425   7.217   5.346
  170ALA    C   1288   8.215   7.239   5.484
  170ALA    O   1289   8.210   7.307   5.587
  171THR    N   1290   8.111   7.214   5.406
  171THR    H   1291   8.125   7.201   5.308
  171THR    CA  1292   7.979   7.269   5.440
  171THR    CB  1293   7.867   7.254   5.336
  171THR    OG1 1294   7.871   7.114   5.310
  171THR    HG1 1295   7.944   7.097   5.243
  171THR    CG2 1296   7.853   7.344   5.213
  171THR    C   1297   7.931   7.206   5.571
  171THR    O   1298   7.887   7.278   5.660
  172ALA    N   1299   7.949   7.076   5.593
  172ALA    H   1300   7.952   7.024   5.507
  172ALA    CA  1301   7.917   7.006   5.718
  172ALA    CB  1302   7.939   6.856   5.704
  172ALA    C   1303   7.986   7.058   5.844
  172ALA    O   1304   7.931   7.048   5.954
  173PHE    N   1305   8.114   7.090   5.826
  173PHE    H   1306   8.163   7.060   5.744
  173PHE    CA  1307   8.187   7.173   5.923
  173PHE    CB  1308   8.338   7.164   5.902
  173PHE    CG  1309   8.403   7.044   5.971
  173PHE    CD1 1310   8.458   7.066   6.096
  173PHE    HD1 1311   8.475   7.165   6.139
  173PHE    CD2 1312   8.390   6.916   5.917
  173PHE    HD2 1313   8.305   6.899   5.851
  173PHE    CE1 1314   8.507   6.958   6.170
  173PHE    HE1 1315   8.548   6.965   6.271
  173PHE    CE2 1316   8.439   6.811   5.993
  173PHE    HE2 1317   8.411   6.710   5.964
  173PHE    CZ  1318   8.494   6.829   6.120
  173PHE    HZ  1319   8.548   6.747   6.166
  173PHE    C   1320   8.143   7.318   5.946
  173PHE    O   1321   8.143   7.365   6.060
  174ILE    N   1322   8.100   7.392   5.845
  174ILE    H   1323   8.108   7.365   5.749
  174ILE    CA  1324   8.028   7.519   5.859
  174ILE    CB  1325   7.987   7.587   5.728
  174ILE    CG1 1326   8.105   7.645   5.650
  174ILE    CG2 1327   7.889   7.703   5.744
  174ILE    CD  1328   8.202   7.728   5.734
  174ILE    C   1329   7.906   7.496   5.948
  174ILE    O   1330   7.887   7.561   6.051
  175LYS    N   1331   7.831   7.393   5.911
  175LYS    H   1332   7.852   7.343   5.827
  175LYS    CA  1333   7.705   7.370   5.983
  175LYS    CB  1334   7.625   7.260   5.913
  175LYS    CG  1335   7.558   7.328   5.793
  175LYS    CD  1336   7.524   7.216   5.694
  175LYS    CE  1337   7.441   7.101   5.751
  175LYS    NZ  1338   7.400   7.014   5.640
  175LYS    HZ1 1339   7.317   6.963   5.662
  175LYS    HZ2 1340   7.373   7.072   5.563
  175LYS    HZ3 1341   7.471   6.950   5.614
  175LYS    C   1342   7.721   7.347   6.133
  175LYS    O   1343   7.641   7.393   6.214
  176ILE    N   1344   7.834   7.293   6.178
  176ILE    H   1345   7.908   7.265   6.116
  176ILE    CA  1346   7.859   7.264   6.320
  176ILE    CB  1347   7.932   7.132   6.348
  176ILE    CG1 1348   8.065   7.115   6.275
  176ILE    CG2 1349   7.848   7.008   6.316
  176ILE    CD  1350   8.142   7.005   6.349
  176ILE    C   1351   7.904   7.380   6.409
  176ILE    O   1352   7.887   7.371   6.531
  177THR    N   1353   7.944   7.495   6.355
  177THR    H   1354   7.925   7.509   6.258
  177THR    CA  1355   7.990   7.610   6.434
  177THR    CB  1356   8.053   7.722   6.351
  177THR    OG1 1357   7.966   7.757   6.243
  177THR    HG1 1358   8.022   7.769   6.161
  177THR    CG2 1359   8.188   7.687   6.290
  177THR    C   1360   7.876   7.677   6.511
  177THR    O   1361   7.889   7.701   6.630
  178VAL    N   1362   7.760   7.699   6.448
  178VAL    H   1363   7.762   7.709   6.349
  178VAL    CA  1364   7.640   7.756   6.511
  178VAL    CB  1365   7.532   7.775   6.404
  178VAL    CG1 1366   7.403   7.844   6.449
  178VAL    CG2 1367   7.587   7.842   6.279
  178VAL    C   1368   7.590   7.677   6.632
  178VAL    O   1369   7.572   7.739   6.738
  179VAL    N   1370   7.606   7.545   6.633
  179VAL    H   1371   7.629   7.505   6.544
  179VAL    CA  1372   7.587   7.459   6.750
  179VAL    CB  1373   7.609   7.311   6.716
  179VAL    CG1 1374   7.587   7.218   6.835
  179VAL    CG2 1375   7.521   7.275   6.596
  179VAL    C   1376   7.663   7.491   6.879
  179VAL    O   1377   7.596   7.526   6.975
  180TRP    N   1378   7.796   7.486   6.866
  180TRP    H   1379   7.841   7.473   6.778
  180TRP    CA  1380   7.888   7.515   6.977
  180TRP    CB  1381   8.033   7.477   6.950
  180TRP    CG  1382   8.074   7.354   7.032
  180TRP    CD1 1383   8.079   7.346   7.165
  180TRP    HD1 1384   8.082   7.433   7.230
  180TRP    CD2 1385   8.099   7.224   6.992
  180TRP    NE1 1386   8.115   7.226   7.209
  180TRP    HE1 1387   8.125   7.202   7.305
  180TRP    CE2 1388   8.138   7.149   7.102
  180TRP    CE3 1389   8.134   7.174   6.867
  180TRP    HE3 1390   8.138   7.241   6.782
  180TRP    CZ2 1391   8.209   7.032   7.084
  180TRP    HZ2 1392   8.250   6.981   7.172
  180TRP    CZ3 1393   8.210   7.059   6.844
  180TRP    HZ3 1394   8.242   7.034   6.743
  180TRP    CH2 1395   8.247   6.988   6.958
  180TRP    HH2 1396   8.293   6.889   6.963
  180TRP    C   1397   7.878   7.658   7.029
  180TRP    O   1398   7.873   7.672   7.151
  181LEU    N   1399   7.824   7.745   6.944
  181LEU    H   1400   7.802   7.715   6.852
  181LEU    CA  1401   7.806   7.884   6.989
  181LEU    CB  1402   7.786   7.979   6.871
  181LEU    CG  1403   7.906   7.994   6.776
  181LEU    CD1 1404   7.876   8.084   6.657
  181LEU    CD2 1405   8.026   8.051   6.851
  181LEU    C   1406   7.700   7.918   7.094
  181LEU    O   1407   7.722   8.006   7.177
  182ILE    N   1408   7.589   7.844   7.093
  182ILE    H   1409   7.566   7.795   7.010
  182ILE    CA  1410   7.486   7.846   7.199
  182ILE    CB  1411   7.354   7.790   7.146
  182ILE    CG1 1412   7.309   7.889   7.038
  182ILE    CG2 1413   7.239   7.795   7.247
  182ILE    CD  1414   7.347   7.830   6.902
  182ILE    C   1415   7.529   7.781   7.331
  182ILE    O   1416   7.522   7.841   7.438
  183SER    N   1417   7.604   7.672   7.322
  183SER    H   1418   7.594   7.628   7.233
  183SER    CA  1419   7.671   7.596   7.429
  183SER    CB  1420   7.740   7.474   7.369
  183SER    OG  1421   7.645   7.370   7.343
  183SER    HG  1422   7.625   7.333   7.433
  183SER    C   1423   7.776   7.681   7.501
  183SER    O   1424   7.763   7.700   7.622
  184ILE    N   1425   7.879   7.741   7.443
  184ILE    H   1426   7.890   7.737   7.344
  184ILE    CA  1427   7.961   7.849   7.499
  184ILE    CB  1428   8.072   7.885   7.400
  184ILE    CG1 1429   8.148   7.761   7.352
  184ILE    CG2 1430   8.171   7.969   7.480
  184ILE    CD  1431   8.247   7.796   7.240
  184ILE    C   1432   7.878   7.969   7.546
  184ILE    O   1433   7.898   8.016   7.657
  185GLY    N   1434   7.782   8.010   7.463
  185GLY    H   1435   7.787   7.979   7.368
  185GLY    CA  1436   7.686   8.116   7.499
  185GLY    C   1437   7.622   8.111   7.637
  185GLY    O   1438   7.611   8.208   7.712
  186ILE    N   1439   7.549   8.002   7.661
  186ILE    H   1440   7.549   7.933   7.589
  186ILE    CA  1441   7.488   7.959   7.788
  186ILE    CB  1442   7.377   7.856   7.766
  186ILE    CG1 1443   7.433   7.728   7.703
  186ILE    CG2 1444   7.265   7.915   7.680
  186ILE    CD  1445   7.331   7.631   7.643
  186ILE    C   1446   7.584   7.909   7.896
  186ILE    O   1447   7.534   7.914   8.009
  187ALA    N   1448   7.712   7.888   7.868
  187ALA    H   1449   7.743   7.895   7.774
  187ALA    CA  1450   7.814   7.849   7.967
  187ALA    CB  1451   7.938   7.809   7.888
  187ALA    C   1452   7.859   7.959   8.064
  187ALA    O   1453   7.887   7.926   8.179
  188ILE    N   1454   7.893   8.077   8.013
  188ILE    H   1455   7.903   8.093   7.915
  188ILE    CA  1456   7.932   8.193   8.094
  188ILE    CB  1457   7.971   8.312   8.006
  188ILE    CG1 1458   7.847   8.345   7.922
  188ILE    CG2 1459   8.083   8.277   7.907
  188ILE    CD  1460   7.872   8.482   7.859
  188ILE    C   1461   7.877   8.231   8.232
  188ILE    O   1462   7.952   8.287   8.312
  189PRO    N   1463   7.752   8.189   8.250
  189PRO    CA  1464   7.688   8.188   8.382
  189PRO    CB  1465   7.542   8.151   8.356
  189PRO    CG  1466   7.514   8.214   8.220
  189PRO    CD  1467   7.647   8.188   8.147
  189PRO    C   1468   7.745   8.094   8.489
  189PRO    O   1469   7.750   8.131   8.606
  190VAL    N   1470   7.806   7.982   8.451
  190VAL    H   1471   7.848   7.971   8.361
  190VAL    CA  1472   7.867   7.883   8.542
  190VAL    CB  1473   7.857   7.745   8.478
  190VAL    CG1 1474   7.903   7.631   8.569
  190VAL    CG2 1475   7.721   7.709   8.417
  190VAL    C   1476   7.995   7.899   8.624
  190VAL    O   1477   8.003   7.842   8.733
  191PRO    N   1478   8.104   7.949   8.568
  191PRO    CA  1479   8.240   7.950   8.624
  191PRO    CB  1480   8.334   8.030   8.534
  191PRO    CG  1481   8.264   7.988   8.405
  191PRO    CD  1482   8.114   8.005   8.432
  191PRO    C   1483   8.242   8.012   8.764
  191PRO    O   1484   8.338   7.978   8.832
  192ILE    N   1485   8.159   8.113   8.790
  192ILE    H   1486   8.120   8.180   8.727
  192ILE    CA  1487   8.137   8.155   8.930
  192ILE    CB  1488   8.090   8.297   8.961
  192ILE    CG1 1489   7.952   8.311   8.895
  192ILE    CG2 1490   8.198   8.404   8.944
  192ILE    CD  1491   7.886   8.441   8.939
  192ILE    C   1492   8.078   8.063   9.036
  192ILE    O   1493   8.109   8.076   9.155
  193LYS    N   1494   7.999   7.962   8.999
  193LYS    H   1495   7.990   7.924   8.907
  193LYS    CA  1496   7.931   7.877   9.097
  193LYS    CB  1497   7.799   7.842   9.028
  193LYS    CG  1498   7.677   7.925   9.070
  193LYS    CD  1499   7.651   7.882   9.215
  193LYS    CE  1500   7.574   8.000   9.275
  193LYS    NZ  1501   7.470   7.960   9.371
  193LYS    HZ1 1502   7.432   8.047   9.402
  193LYS    HZ2 1503   7.400   7.894   9.343
  193LYS    HZ3 1504   7.514   7.916   9.449
  193LYS    C   1505   8.015   7.753   9.133
  193LYS    O   1506   8.018   7.649   9.067
  194GLY    N   1507   8.104   7.771   9.230
  194GLY    H   1508   8.111   7.861   9.271
  194GLY    CA  1509   8.182   7.660   9.288
  194GLY    C   1510   8.107   7.576   9.391
  194GLY    O   1511   7.995   7.610   9.430
  195ILE    N   1512   8.169   7.461   9.415
  195ILE    H   1513   8.259   7.443   9.376
  195ILE    CA  1514   8.114   7.353   9.498
  195ILE    CB  1515   8.138   7.209   9.451
  195ILE    CG1 1516   8.133   7.213   9.298
  195ILE    CG2 1517   8.034   7.122   9.521
  195ILE    CD  1518   7.998   7.248   9.235
  195ILE    C   1519   8.129   7.385   9.647
  195ILE    O   1520   8.033   7.372   9.723
  196GLU    N   1521   8.252   7.402   9.693
  196GLU    H   1522   8.329   7.410   9.630
  196GLU    CA  1523   8.297   7.398   9.833
  196GLU    CB  1524   8.235   7.509   9.919
  196GLU    CG  1525   8.312   7.538  10.049
  196GLU    CD  1526   8.253   7.649  10.136
  196GLU    OE1 1527   8.203   7.742  10.068
  196GLU    OE2 1528   8.230   7.639  10.258
  196GLU    C   1529   8.276   7.266   9.908
  196GLU    O   1530   8.368   7.208   9.964
  197THR    N   1531   8.154   7.214   9.920
  197THR    H   1532   8.079   7.267   9.881
  197THR    CA  1533   8.119   7.080   9.970
  197THR    CB  1534   7.970   7.074  10.004
  197THR    OG1 1535   7.898   7.105   9.885
  197THR    HG1 1536   7.923   7.050   9.806
  197THR    CG2 1537   7.941   7.165  10.124
  197THR    C   1538   8.155   6.969   9.871
  197THR    O   1539   8.096   6.967   9.763
  198ASP    N   1540   8.239   6.871   9.904
  198ASP    H   1541   8.263   6.800   9.839
  198ASP    CA  1542   8.302   6.856  10.036
  198ASP    CB  1543   8.229   6.743  10.109
  198ASP    CG  1544   8.196   6.777  10.254
  198ASP    OD1 1545   8.275   6.735  10.341
  198ASP    OD2 1546   8.102   6.854  10.286
  198ASP    C   1547   8.455   6.849  10.044
  198ASP    O   1548   8.521   6.826   9.943
  199VAL    N   1549   8.501   6.882  10.164
  199VAL    H   1550   8.437   6.913  10.235
  199VAL    CA  1551   8.646   6.890  10.186
  199VAL    CB  1552   8.676   7.000  10.288
  199VAL    CG1 1553   8.651   7.135  10.221
  199VAL    CG2 1554   8.604   6.984  10.422
  199VAL    C   1555   8.706   6.756  10.229
  199VAL    O   1556   8.641   6.653  10.213
  200ASP    N   1557   8.838   6.745  10.230
  200ASP    H   1558   8.892   6.792  10.161
  200ASP    CA  1559   8.915   6.636  10.294
  200ASP    CB  1560   9.063   6.637  10.256
  200ASP    CG  1561   9.098   6.672  10.111
  200ASP    OD1 1562   9.074   6.787  10.070
  200ASP    OD2 1563   9.145   6.580  10.039
  200ASP    C   1564   8.889   6.604  10.441
  200ASP    O   1565   8.866   6.695  10.521
  201ASN    N   1566   8.845   6.482  10.470
  201ASN    H   1567   8.832   6.460  10.567
  201ASN    CA  1568   8.802   6.375  10.379
  201ASN    CB  1569   8.881   6.248  10.410
  201ASN    CG  1570   9.019   6.248  10.344
  201ASN    OD1 1571   9.038   6.238  10.223
  201ASN    ND2 1572   9.116   6.267  10.433
  201ASN   HD21 1573   9.112   6.286  10.531
  201ASN   HD22 1574   9.208   6.250  10.397
  201ASN    C   1575   8.652   6.343  10.375
  201ASN    O   1576   8.583   6.348  10.476
  202PRO    N   1577   8.597   6.305  10.260
  202PRO    CA  1578   8.452   6.292  10.236
  202PRO    CB  1579   8.432   6.303  10.085
  202PRO    CG  1580   8.565   6.275  10.015
  202PRO    CD  1581   8.662   6.309  10.128
  202PRO    C   1582   8.411   6.152  10.283
  202PRO    O   1583   8.488   6.084  10.350
  203ASN    N   1584   8.282   6.123  10.272
  203ASN    H   1585   8.219   6.202  10.270
  203ASN    CA  1586   8.230   5.994  10.319
  203ASN    CB  1587   8.087   5.997  10.373
  203ASN    CG  1588   8.056   6.093  10.489
  203ASN    OD1 1589   8.036   6.214  10.486
  203ASN    ND2 1590   8.044   6.038  10.609
  203ASN   HD21 1591   8.023   5.943  10.635
  203ASN   HD22 1592   8.042   6.099  10.688
  203ASN    C   1593   8.237   5.883  10.214
  203ASN    O   1594   8.285   5.773  10.242
  204ASN    N   1595   8.181   5.919  10.099
  204ASN    H   1596   8.134   6.006  10.100
  204ASN    CA  1597   8.185   5.845   9.972
  204ASN    CB  1598   8.068   5.747   9.976
  204ASN    CG  1599   8.008   5.703   9.842
  204ASN    OD1 1600   7.926   5.768   9.777
  204ASN    ND2 1601   8.087   5.624   9.770
  204ASN   HD21 1602   8.176   5.598   9.808
  204ASN   HD22 1603   8.066   5.610   9.673
  204ASN    C   1604   8.184   5.937   9.849
  204ASN    O   1605   8.262   5.926   9.755
  205ILE    N   1606   8.099   6.039   9.854
  205ILE    H   1607   8.047   6.066   9.935
  205ILE    CA  1608   8.091   6.143   9.751
  205ILE    CB  1609   7.956   6.171   9.685
  205ILE    CG1 1610   7.848   6.208   9.787
  205ILE    CG2 1611   7.917   6.053   9.595
  205ILE    CD  1612   7.718   6.247   9.716
  205ILE    C   1613   8.171   6.271   9.778
  205ILE    O   1614   8.157   6.329   9.886
  206THR    N   1615   8.258   6.309   9.685
  206THR    H   1616   8.262   6.257   9.600
  206THR    CA  1617   8.333   6.435   9.683
  206THR    CB  1618   8.461   6.426   9.600
  206THR    OG1 1619   8.427   6.388   9.466
  206THR    HG1 1620   8.511   6.401   9.414
  206THR    CG2 1621   8.558   6.326   9.663
  206THR    C   1622   8.255   6.561   9.644
  206THR    O   1623   8.260   6.652   9.727
  207CYS    N   1624   8.211   6.586   9.521
  207CYS    H   1625   8.203   6.520   9.447
  207CYS    CA  1626   8.144   6.712   9.488
  207CYS    CB  1627   8.181   6.765   9.349
  207CYS    SG  1628   8.360   6.804   9.335
  207CYS    C   1629   7.994   6.704   9.517
  207CYS    O   1630   7.921   6.658   9.428
  208VAL    N   1631   7.950   6.721   9.641
  208VAL    H   1632   8.020   6.754   9.705
  208VAL    CA  1633   7.812   6.710   9.690
  208VAL    CB  1634   7.820   6.713   9.843
  208VAL    CG1 1635   7.685   6.709   9.915
  208VAL    CG2 1636   7.890   6.585   9.888
  208VAL    C   1637   7.742   6.835   9.637
  208VAL    O   1638   7.761   6.943   9.693
  209LEU    N   1639   7.671   6.816   9.526
  209LEU    H   1640   7.673   6.730   9.475
  209LEU    CA  1641   7.580   6.915   9.465
  209LEU    CB  1642   7.562   6.897   9.315
  209LEU    CG  1643   7.674   6.954   9.227
  209LEU    CD1 1644   7.751   6.839   9.161
  209LEU    CD2 1645   7.626   7.053   9.121
  209LEU    C   1646   7.442   6.917   9.531
  209LEU    O   1647   7.363   6.825   9.514
  210THR    N   1648   7.444   6.993   9.640
  210THR    H   1649   7.524   7.049   9.661
  210THR    CA  1650   7.324   7.016   9.723
  210THR    CB  1651   7.354   7.068   9.863
  210THR    OG1 1652   7.412   7.198   9.846
  210THR    HG1 1653   7.360   7.255   9.909
  210THR    CG2 1654   7.452   6.976   9.938
  210THR    C   1655   7.214   7.105   9.665
  210THR    O   1656   7.239   7.213   9.611
  211LYS    N   1657   7.094   7.076   9.714
  211LYS    H   1658   7.075   6.995   9.770
  211LYS    CA  1659   6.977   7.148   9.662
  211LYS    CB  1660   6.849   7.086   9.719
  211LYS    CG  1661   6.742   7.104   9.612
  211LYS    CD  1662   6.639   6.994   9.643
  211LYS    CE  1663   6.520   7.018   9.551
  211LYS    NZ  1664   6.431   7.132   9.579
  211LYS    HZ1 1665   6.359   7.144   9.510
  211LYS    HZ2 1666   6.386   7.129   9.668
  211LYS    HZ3 1667   6.486   7.216   9.580
  211LYS    C   1668   6.979   7.301   9.664
  211LYS    O   1669   6.970   7.363   9.558
  212GLU    N   1670   7.010   7.358   9.780
  212GLU    H   1671   7.040   7.309   9.862
  212GLU    CA  1672   6.983   7.502   9.796
  212GLU    CB  1673   6.985   7.542   9.944
  212GLU    CG  1674   7.120   7.537  10.016
  212GLU    CD  1675   7.171   7.395  10.043
  212GLU    OE1 1676   7.293   7.369  10.033
  212GLU    OE2 1677   7.088   7.303  10.056
  212GLU    C   1678   7.070   7.598   9.715
  212GLU    O   1679   7.024   7.688   9.645
  213ARG    N   1680   7.188   7.546   9.681
  213ARG    H   1681   7.212   7.453   9.710
  213ARG    CA  1682   7.288   7.622   9.605
  213ARG    CB  1683   7.428   7.589   9.656
  213ARG    CG  1684   7.440   7.668   9.786
  213ARG    CD  1685   7.571   7.641   9.861
  213ARG    NE  1686   7.580   7.496   9.880
  213ARG    HE  1687   7.502   7.455   9.928
  213ARG    CZ  1688   7.692   7.423   9.871
  213ARG    NH1 1689   7.813   7.477   9.847
  213ARG   HH11 1690   7.840   7.572   9.861
  213ARG   HH12 1691   7.880   7.413   9.809
  213ARG    NH2 1692   7.676   7.290   9.866
  213ARG   HH21 1693   7.589   7.242   9.865
  213ARG   HH22 1694   7.759   7.234   9.866
  213ARG    C   1695   7.289   7.606   9.453
  213ARG    O   1696   7.345   7.689   9.382
  214PHE    N   1697   7.218   7.504   9.405
  214PHE    H   1698   7.141   7.466   9.457
  214PHE    CA  1699   7.232   7.450   9.269
  214PHE    CB  1700   7.333   7.335   9.264
  214PHE    CG  1701   7.475   7.364   9.312
  214PHE    CD1 1702   7.523   7.313   9.432
  214PHE    HD1 1703   7.452   7.294   9.512
  214PHE    CD2 1704   7.566   7.437   9.237
  214PHE    HD2 1705   7.532   7.475   9.141
  214PHE    CE1 1706   7.654   7.334   9.475
  214PHE    HE1 1707   7.701   7.268   9.548
  214PHE    CE2 1708   7.695   7.467   9.280
  214PHE    HE2 1709   7.767   7.522   9.220
  214PHE    CZ  1710   7.740   7.413   9.400
  214PHE    HZ  1711   7.835   7.448   9.438
  214PHE    C   1712   7.102   7.414   9.197
  214PHE    O   1713   7.109   7.379   9.079
  215GLY    N   1714   6.986   7.420   9.262
  215GLY    H   1715   6.978   7.495   9.327
  215GLY    CA  1716   6.862   7.367   9.203
  215GLY    C   1717   6.807   7.449   9.086
  215GLY    O   1718   6.757   7.395   8.987
  216ASP    N   1719   6.848   7.575   9.083
  216ASP    H   1720   6.912   7.612   9.151
  216ASP    CA  1721   6.798   7.680   8.993
  216ASP    CB  1722   6.821   7.815   9.061
  216ASP    CG  1723   6.968   7.856   9.072
  216ASP    OD1 1724   7.051   7.775   9.118
  216ASP    OD2 1725   7.005   7.965   9.021
  216ASP    C   1726   6.867   7.659   8.858
  216ASP    O   1727   6.803   7.634   8.756
  217PHE    N   1728   6.998   7.642   8.874
  217PHE    H   1729   7.038   7.675   8.960
  217PHE    CA  1730   7.093   7.621   8.765
  217PHE    CB  1731   7.230   7.618   8.833
  217PHE    CG  1732   7.313   7.746   8.821
  217PHE    CD1 1733   7.265   7.862   8.879
  217PHE    HD1 1734   7.207   7.861   8.971
  217PHE    CD2 1735   7.433   7.754   8.750
  217PHE    HD2 1736   7.491   7.662   8.739
  217PHE    CE1 1737   7.330   7.982   8.848
  217PHE    HE1 1738   7.274   8.073   8.871
  217PHE    CE2 1739   7.500   7.874   8.733
  217PHE    HE2 1740   7.596   7.872   8.680
  217PHE    CZ  1741   7.448   7.995   8.777
  217PHE    HZ  1742   7.515   8.078   8.802
  217PHE    C   1743   7.074   7.489   8.690
  217PHE    O   1744   7.064   7.489   8.567
  218MET    N   1745   7.064   7.380   8.766
  218MET    H   1746   7.080   7.396   8.863
  218MET    CA  1747   7.026   7.242   8.731
  218MET    CB  1748   7.008   7.158   8.858
  218MET    CG  1749   7.137   7.103   8.920
  218MET    SD  1750   7.086   7.037   9.083
  218MET    CE  1751   7.225   6.946   9.146
  218MET    C   1752   6.900   7.246   8.644
  218MET    O   1753   6.902   7.189   8.535
  219LEU    N   1754   6.792   7.307   8.692
  219LEU    H   1755   6.791   7.335   8.788
  219LEU    CA  1756   6.665   7.324   8.619
  219LEU    CB  1757   6.568   7.391   8.716
  219LEU    CG  1758   6.426   7.379   8.661
  219LEU    CD1 1759   6.382   7.240   8.615
  219LEU    CD2 1760   6.333   7.421   8.775
  219LEU    C   1761   6.685   7.396   8.486
  219LEU    O   1762   6.628   7.357   8.384
  220PHE    N   1763   6.746   7.515   8.481
  220PHE    H   1764   6.773   7.558   8.567
  220PHE    CA  1765   6.771   7.584   8.354
  220PHE    CB  1766   6.832   7.723   8.369
  220PHE    CG  1767   6.741   7.826   8.437
  220PHE    CD1 1768   6.635   7.882   8.367
  220PHE    HD1 1769   6.617   7.860   8.262
  220PHE    CD2 1770   6.770   7.874   8.564
  220PHE    HD2 1771   6.862   7.850   8.618
  220PHE    CE1 1772   6.558   7.979   8.430
  220PHE    HE1 1773   6.467   8.011   8.380
  220PHE    CE2 1774   6.690   7.968   8.629
  220PHE    HE2 1775   6.701   7.978   8.737
  220PHE    CZ  1776   6.582   8.022   8.560
  220PHE    HZ  1777   6.532   8.110   8.600
  220PHE    C   1778   6.852   7.498   8.256
  220PHE    O   1779   6.812   7.487   8.140
  221GLY    N   1780   6.949   7.425   8.308
  221GLY    H   1781   6.987   7.448   8.398
  221GLY    CA  1782   7.026   7.329   8.227
  221GLY    C   1783   6.957   7.197   8.191
  221GLY    O   1784   6.963   7.166   8.072
  222SER    N   1785   6.861   7.153   8.272
  222SER    H   1786   6.860   7.184   8.367
  222SER    CA  1787   6.762   7.051   8.234
  222SER    CB  1788   6.659   6.997   8.334
  222SER    OG  1789   6.606   6.871   8.291
  222SER    HG  1790   6.624   6.807   8.365
  222SER    C   1791   6.676   7.092   8.115
  222SER    O   1792   6.698   7.044   8.004
  223LEU    N   1793   6.617   7.210   8.137
  223LEU    H   1794   6.603   7.244   8.230
  223LEU    CA  1795   6.543   7.272   8.026
  223LEU    CB  1796   6.472   7.404   8.057
  223LEU    CG  1797   6.366   7.393   8.167
  223LEU    CD1 1798   6.347   7.525   8.243
  223LEU    CD2 1799   6.236   7.358   8.096
  223LEU    C   1800   6.622   7.291   7.896
  223LEU    O   1801   6.578   7.261   7.786
  224ALA    N   1802   6.743   7.342   7.917
  224ALA    H   1803   6.769   7.384   8.004
  224ALA    CA  1804   6.828   7.383   7.805
  224ALA    CB  1805   6.950   7.453   7.865
  224ALA    C   1806   6.881   7.266   7.721
  224ALA    O   1807   6.901   7.280   7.601
  225ALA    N   1808   6.909   7.157   7.792
  225ALA    H   1809   6.874   7.148   7.885
  225ALA    CA  1810   6.977   7.039   7.739
  225ALA    CB  1811   7.088   6.988   7.832
  225ALA    C   1812   6.885   6.930   7.684
  225ALA    O   1813   6.923   6.878   7.580
  226PHE    N   1814   6.768   6.902   7.742
  226PHE    H   1815   6.745   6.934   7.834
  226PHE    CA  1816   6.674   6.808   7.680
  226PHE    CB  1817   6.661   6.687   7.772
  226PHE    CG  1818   6.580   6.578   7.701
  226PHE    CD1 1819   6.649   6.503   7.607
  226PHE    HD1 1820   6.754   6.525   7.587
  226PHE    CD2 1821   6.444   6.555   7.722
  226PHE    HD2 1822   6.392   6.613   7.798
  226PHE    CE1 1823   6.582   6.398   7.546
  226PHE    HE1 1824   6.638   6.336   7.475
  226PHE    CE2 1825   6.378   6.448   7.662
  226PHE    HE2 1826   6.271   6.428   7.669
  226PHE    CZ  1827   6.449   6.368   7.573
  226PHE    HZ  1828   6.407   6.271   7.546
  226PHE    C   1829   6.539   6.858   7.629
  226PHE    O   1830   6.477   6.808   7.536
  227PHE    N   1831   6.479   6.938   7.718
  227PHE    H   1832   6.526   6.962   7.803
  227PHE    CA  1833   6.341   6.986   7.705
  227PHE    CB  1834   6.300   7.057   7.834
  227PHE    CG  1835   6.276   6.958   7.948
  227PHE    CD1 1836   6.377   6.897   8.023
  227PHE    HD1 1837   6.467   6.943   8.062
  227PHE    CD2 1838   6.149   6.901   7.944
  227PHE    HD2 1839   6.068   6.970   7.925
  227PHE    CE1 1840   6.350   6.774   8.080
  227PHE    HE1 1841   6.421   6.721   8.143
  227PHE    CE2 1842   6.122   6.777   8.002
  227PHE    HE2 1843   6.020   6.740   8.000
  227PHE    CZ  1844   6.226   6.712   8.068
  227PHE    HZ  1845   6.202   6.608   8.092
  227PHE    C   1846   6.329   7.074   7.580
  227PHE    O   1847   6.256   7.040   7.487
  228THR    N   1848   6.434   7.152   7.554
  228THR    H   1849   6.510   7.155   7.619
  228THR    CA  1850   6.444   7.233   7.432
  228THR    CB  1851   6.515   7.368   7.432
  228THR    OG1 1852   6.653   7.360   7.472
  228THR    HG1 1853   6.660   7.376   7.570
  228THR    CG2 1854   6.449   7.462   7.533
  228THR    C   1855   6.469   7.156   7.302
  228THR    O   1856   6.400   7.184   7.204
  229PRO    N   1857   6.557   7.057   7.294
  229PRO    CA  1858   6.562   6.963   7.181
  229PRO    CB  1859   6.695   6.887   7.195
  229PRO    CG  1860   6.780   6.983   7.279
  229PRO    CD  1861   6.679   7.047   7.375
  229PRO    C   1862   6.447   6.867   7.151
  229PRO    O   1863   6.390   6.871   7.042
  230LEU    N   1864   6.385   6.817   7.258
  230LEU    H   1865   6.426   6.795   7.346
  230LEU    CA  1866   6.253   6.752   7.255
  230LEU    CB  1867   6.216   6.692   7.391
  230LEU    CG  1868   6.075   6.637   7.411
  230LEU    CD1 1869   6.081   6.484   7.407
  230LEU    CD2 1870   6.024   6.670   7.551
  230LEU    C   1871   6.154   6.841   7.179
  230LEU    O   1872   6.084   6.800   7.086
  231ALA    N   1873   6.141   6.963   7.229
  231ALA    H   1874   6.196   6.982   7.310
  231ALA    CA  1875   6.047   7.066   7.182
  231ALA    CB  1876   6.039   7.191   7.271
  231ALA    C   1877   6.065   7.099   7.034
  231ALA    O   1878   5.964   7.085   6.966
  232ILE    N   1879   6.191   7.113   6.993
  232ILE    H   1880   6.266   7.120   7.059
  232ILE    CA  1881   6.237   7.130   6.854
  232ILE    CB  1882   6.380   7.184   6.859
  232ILE    CG1 1883   6.378   7.317   6.934
  232ILE    CG2 1884   6.425   7.211   6.715
  232ILE    CD  1885   6.513   7.369   6.981
  232ILE    C   1886   6.208   7.007   6.769
  232ILE    O   1887   6.135   7.024   6.671
  233MET    N   1888   6.240   6.887   6.815
  233MET    H   1889   6.290   6.878   6.901
  233MET    CA  1890   6.205   6.762   6.746
  233MET    CB  1891   6.269   6.639   6.811
  233MET    CG  1892   6.421   6.635   6.789
  233MET    SD  1893   6.477   6.603   6.618
  233MET    CE  1894   6.455   6.427   6.629
  233MET    C   1895   6.057   6.727   6.724
  233MET    O   1896   6.024   6.659   6.627
  234ILE    N   1897   5.969   6.779   6.809
  234ILE    H   1898   5.996   6.814   6.898
  234ILE    CA  1899   5.824   6.763   6.788
  234ILE    CB  1900   5.738   6.785   6.913
  234ILE    CG1 1901   5.772   6.702   7.037
  234ILE    CG2 1902   5.591   6.746   6.900
  234ILE    CD  1903   5.794   6.553   7.013
  234ILE    C   1904   5.779   6.854   6.673
  234ILE    O   1905   5.743   6.799   6.570
  235VAL    N   1906   5.811   6.983   6.680
  235VAL    H   1907   5.872   7.029   6.744
  235VAL    CA  1908   5.773   7.078   6.574
  235VAL    CB  1909   5.839   7.209   6.618
  235VAL    CG1 1910   5.811   7.323   6.519
  235VAL    CG2 1911   5.788   7.253   6.755
  235VAL    C   1912   5.813   7.034   6.433
  235VAL    O   1913   5.723   7.022   6.350
  236THR    N   1914   5.939   6.998   6.415
  236THR    H   1915   6.012   6.981   6.482
  236THR    CA  1916   5.993   6.966   6.282
  236THR    CB  1917   6.146   6.962   6.289
  236THR    OG1 1918   6.172   6.872   6.397
  236THR    HG1 1919   6.270   6.853   6.406
  236THR    CG2 1920   6.194   7.104   6.318
  236THR    C   1921   5.928   6.838   6.230
  236THR    O   1922   5.863   6.838   6.126
  237TYR    N   1923   5.944   6.733   6.310
  237TYR    H   1924   6.013   6.723   6.382
  237TYR    CA  1925   5.881   6.604   6.280
  237TYR    CB  1926   5.929   6.489   6.370
  237TYR    CG  1927   6.075   6.443   6.354
  237TYR    CD1 1928   6.078   6.322   6.286
  237TYR    HD1 1929   5.989   6.265   6.259
  237TYR    CD2 1930   6.190   6.519   6.369
  237TYR    HD2 1931   6.184   6.615   6.421
  237TYR    CE1 1932   6.199   6.281   6.231
  237TYR    HE1 1933   6.213   6.178   6.199
  237TYR    CE2 1934   6.313   6.481   6.318
  237TYR    HE2 1935   6.400   6.543   6.341
  237TYR    CZ  1936   6.311   6.363   6.245
  237TYR    OH  1937   6.418   6.333   6.165
  237TYR    HH  1938   6.398   6.251   6.111
  237TYR    C   1939   5.728   6.599   6.265
  237TYR    O   1940   5.682   6.496   6.217
  238PHE    N   1941   5.661   6.700   6.318
  238PHE    H   1942   5.690   6.755   6.397
  238PHE    CA  1943   5.518   6.721   6.287
  238PHE    CB  1944   5.460   6.815   6.393
  238PHE    CG  1945   5.308   6.832   6.385
  238PHE    CD1 1946   5.230   6.740   6.454
  238PHE    HD1 1947   5.282   6.711   6.545
  238PHE    CD2 1948   5.249   6.926   6.302
  238PHE    HD2 1949   5.316   6.999   6.256
  238PHE    CE1 1950   5.093   6.744   6.434
  238PHE    HE1 1951   5.031   6.654   6.438
  238PHE    CE2 1952   5.111   6.940   6.289
  238PHE    HE2 1953   5.071   7.028   6.240
  238PHE    CZ  1954   5.036   6.844   6.356
  238PHE    HZ  1955   4.929   6.862   6.364
  238PHE    C   1956   5.501   6.768   6.142
  238PHE    O   1957   5.481   6.695   6.045
  239LEU    N   1958   5.551   6.890   6.128
  239LEU    H   1959   5.602   6.922   6.208
  239LEU    CA  1960   5.529   6.976   6.011
  239LEU    CB  1961   5.601   7.110   6.032
  239LEU    CG  1962   5.532   7.206   6.129
  239LEU    CD1 1963   5.608   7.339   6.119
  239LEU    CD2 1964   5.389   7.237   6.085
  239LEU    C   1965   5.581   6.918   5.879
  239LEU    O   1966   5.508   6.921   5.780
  240THR    N   1967   5.695   6.850   5.887
  240THR    H   1968   5.736   6.820   5.973
  240THR    CA  1969   5.753   6.786   5.768
  240THR    CB  1970   5.893   6.728   5.791
  240THR    OG1 1971   5.896   6.649   5.910
  240THR    HG1 1972   5.986   6.666   5.952
  240THR    CG2 1973   5.988   6.846   5.807
  240THR    C   1974   5.665   6.683   5.699
  240THR    O   1975   5.663   6.688   5.576
  241ILE    N   1976   5.576   6.613   5.769
  241ILE    H   1977   5.583   6.610   5.869
  241ILE    CA  1978   5.476   6.520   5.715
  241ILE    CB  1979   5.411   6.439   5.828
  241ILE    CG1 1980   5.522   6.344   5.875
  241ILE    CG2 1981   5.282   6.376   5.775
  241ILE    CD  1982   5.454   6.244   5.968
  241ILE    C   1983   5.371   6.595   5.634
  241ILE    O   1984   5.340   6.554   5.522
  242HIS    N   1985   5.315   6.700   5.695
  242HIS    H   1986   5.314   6.711   5.794
  242HIS    CA  1987   5.231   6.801   5.629
  242HIS    CB  1988   5.189   6.901   5.737
  242HIS    CG  1989   5.103   6.864   5.857
  242HIS    ND1 1990   4.971   6.880   5.855
  242HIS    CD2 1991   5.132   6.795   5.968
  242HIS    HD2 1992   5.233   6.785   6.007
  242HIS    CE1 1993   4.916   6.815   5.958
  242HIS    HE1 1994   4.814   6.820   5.995
  242HIS    NE2 1995   5.017   6.766   6.028
  242HIS    HE2 1996   5.014   6.693   6.096
  242HIS    C   1997   5.296   6.876   5.512
  242HIS    O   1998   5.238   6.884   5.404
  243ALA    N   1999   5.425   6.908   5.520
  243ALA    H   2000   5.480   6.903   5.604
  243ALA    CA  2001   5.508   6.952   5.407
  243ALA    CB  2002   5.653   6.985   5.442
  243ALA    C   2003   5.522   6.858   5.287
  243ALA    O   2004   5.481   6.895   5.177
  244LEU    N   2005   5.548   6.732   5.322
  244LEU    H   2006   5.584   6.709   5.412
  244LEU    CA  2007   5.552   6.621   5.227
  244LEU    CB  2008   5.617   6.495   5.284
  244LEU    CG  2009   5.764   6.515   5.320
  244LEU    CD1 2010   5.813   6.417   5.428
  244LEU    CD2 2011   5.840   6.512   5.187
  244LEU    C   2012   5.417   6.602   5.157
  244LEU    O   2013   5.422   6.587   5.035
  245GLN    N   2014   5.311   6.627   5.233
  245GLN    H   2015   5.316   6.651   5.330
  245GLN    CA  2016   5.178   6.628   5.169
  245GLN    CB  2017   5.064   6.640   5.271
  245GLN    CG  2018   5.033   6.501   5.325
  245GLN    CD  2019   4.885   6.484   5.358
  245GLN    OE1 2020   4.792   6.493   5.278
  245GLN    NE2 2021   4.853   6.500   5.487
  245GLN   HE21 2022   4.920   6.514   5.560
  245GLN   HE22 2023   4.756   6.508   5.509
  245GLN    C   2024   5.161   6.738   5.065
  245GLN    O   2025   5.078   6.735   4.973
  246LYS    N   2026   5.215   6.858   5.087
  246LYS    H   2027   5.277   6.882   5.161
  246LYS    CA  2028   5.198   6.970   4.994
  246LYS    CB  2029   5.252   7.094   5.066
  246LYS    CG  2030   5.246   7.220   4.980
  246LYS    CD  2031   5.227   7.336   5.078
  246LYS    CE  2032   5.199   7.472   5.014
  246LYS    NZ  2033   5.309   7.508   4.923
  246LYS    HZ1 2034   5.381   7.441   4.907
  246LYS    HZ2 2035   5.274   7.542   4.835
  246LYS    HZ3 2036   5.355   7.586   4.967
  246LYS    C   2037   5.279   6.948   4.865
  246LYS    O   2038   5.233   6.966   4.753
  247LYS    N   2039   5.401   6.897   4.882
  247LYS    H   2040   5.435   6.885   4.975
  247LYS    CA  2041   5.486   6.857   4.769
  247LYS    CB  2042   5.622   6.817   4.826
  247LYS    CG  2043   5.693   6.915   4.919
  247LYS    CD  2044   5.821   6.841   4.958
  247LYS    CE  2045   5.929   6.869   4.853
  247LYS    NZ  2046   6.065   6.890   4.905
  247LYS    HZ1 2047   6.136   6.859   4.842
  247LYS    HZ2 2048   6.078   6.988   4.916
  247LYS    HZ3 2049   6.079   6.840   4.991
  247LYS    C   2050   5.418   6.752   4.681
  247LYS    O   2051   5.415   6.776   4.561
  248ALA    N   2052   5.355   6.652   4.743
  248ALA    H   2053   5.389   6.633   4.835
  248ALA    CA  2054   5.253   6.560   4.691
  248ALA    CB  2055   5.200   6.456   4.790
  248ALA    C   2056   5.137   6.629   4.619
  248ALA    O   2057   5.117   6.606   4.500
 1001ALA    N   2058   5.069   6.717   4.691
 1001ALA    H   2059   5.080   6.724   4.791
 1001ALA    CA  2060   4.955   6.789   4.632
 1001ALA    CB  2061   4.883   6.879   4.732
 1001ALA    C   2062   4.989   6.872   4.507
 1001ALA    O   2063   4.909   6.882   4.415
 1002ASP    N   2064   5.099   6.947   4.505
 1002ASP    H   2065   5.152   6.961   4.589
 1002ASP    CA  2066   5.143   7.022   4.387
 1002ASP    CB  2067   5.283   7.077   4.411
 1002ASP    CG  2068   5.313   7.210   4.341
 1002ASP    OD1 2069   5.352   7.307   4.410
 1002ASP    OD2 2070   5.302   7.211   4.217
 1002ASP    C   2071   5.155   6.938   4.259
 1002ASP    O   2072   5.113   6.972   4.149
 1003LEU    N   2073   5.211   6.819   4.278
 1003LEU    H   2074   5.256   6.800   4.365
 1003LEU    CA  2075   5.220   6.715   4.175
 1003LEU    CB  2076   5.324   6.606   4.197
 1003LEU    CG  2077   5.470   6.615   4.151
 1003LEU    CD1 2078   5.553   6.496   4.200
 1003LEU    CD2 2079   5.493   6.639   4.002
 1003LEU    C   2080   5.088   6.654   4.127
 1003LEU    O   2081   5.081   6.617   4.010
 1004GLU    N   2082   4.995   6.654   4.222
 1004GLU    H   2083   5.011   6.640   4.319
 1004GLU    CA  2084   4.858   6.622   4.180
 1004GLU    CB  2085   4.754   6.598   4.290
 1004GLU    CG  2086   4.789   6.498   4.400
 1004GLU    CD  2087   4.666   6.440   4.470
 1004GLU    OE1 2088   4.633   6.494   4.578
 1004GLU    OE2 2089   4.599   6.352   4.413
 1004GLU    C   2090   4.806   6.739   4.095
 1004GLU    O   2091   4.772   6.716   3.979
 1005ASP    N   2092   4.824   6.862   4.143
 1005ASP    H   2093   4.868   6.874   4.232
 1005ASP    CA  2094   4.773   6.980   4.073
 1005ASP    CB  2095   4.821   7.110   4.138
 1005ASP    CG  2096   4.743   7.234   4.094
 1005ASP    OD1 2097   4.646   7.275   4.161
 1005ASP    OD2 2098   4.757   7.267   3.974
 1005ASP    C   2099   4.802   6.986   3.922
 1005ASP    O   2100   4.706   7.007   3.849
 1006ASN    N   2101   4.925   6.946   3.889
 1006ASN    H   2102   4.996   6.926   3.956
 1006ASN    CA  2103   4.969   6.913   3.753
 1006ASN    CB  2104   5.121   6.901   3.766
 1006ASN    CG  2105   5.193   7.034   3.740
 1006ASN    OD1 2106   5.214   7.073   3.625
 1006ASN    ND2 2107   5.237   7.105   3.843
 1006ASN   HD21 2108   5.222   7.075   3.938
 1006ASN   HD22 2109   5.282   7.191   3.820
 1006ASN    C   2110   4.919   6.786   3.682
 1006ASN    O   2111   4.873   6.805   3.570
 1007TRP    N   2112   4.926   6.669   3.745
 1007TRP    H   2113   4.958   6.667   3.840
 1007TRP    CA  2114   4.880   6.542   3.689
 1007TRP    CB  2115   4.908   6.436   3.796
 1007TRP    CG  2116   4.924   6.292   3.746
 1007TRP    CD1 2117   5.044   6.236   3.735
 1007TRP    HD1 2118   5.139   6.289   3.750
 1007TRP    CD2 2119   4.827   6.193   3.739
 1007TRP    NE1 2120   5.031   6.105   3.722
 1007TRP    HE1 2121   5.108   6.045   3.701
 1007TRP    CE2 2122   4.901   6.077   3.723
 1007TRP    CE3 2123   4.690   6.190   3.760
 1007TRP    HE3 2124   4.632   6.276   3.793
 1007TRP    CZ2 2125   4.829   5.958   3.714
 1007TRP    HZ2 2126   4.885   5.865   3.718
 1007TRP    CZ3 2127   4.620   6.069   3.753
 1007TRP    HZ3 2128   4.515   6.074   3.727
 1007TRP    CH2 2129   4.690   5.952   3.727
 1007TRP    HH2 2130   4.648   5.855   3.754
 1007TRP    C   2131   4.733   6.542   3.648
 1007TRP    O   2132   4.701   6.528   3.530
 1008GLU    N   2133   4.654   6.612   3.729
 1008GLU    H   2134   4.693   6.647   3.814
 1008GLU    CA  2135   4.509   6.618   3.710
 1008GLU    CB  2136   4.432   6.649   3.838
 1008GLU    CG  2137   4.418   6.527   3.930
 1008GLU    CD  2138   4.301   6.438   3.887
 1008GLU    OE1 2139   4.187   6.450   3.935
 1008GLU    OE2 2140   4.329   6.340   3.814
 1008GLU    C   2141   4.463   6.701   3.589
 1008GLU    O   2142   4.395   6.652   3.500
 1009THR    N   2143   4.517   6.821   3.573
 1009THR    H   2144   4.556   6.874   3.649
 1009THR    CA  2145   4.517   6.903   3.451
 1009THR    CB  2146   4.607   7.026   3.466
 1009THR    OG1 2147   4.570   7.099   3.583
 1009THR    HG1 2148   4.637   7.170   3.602
 1009THR    CG2 2149   4.593   7.123   3.348
 1009THR    C   2150   4.544   6.820   3.326
 1009THR    O   2151   4.470   6.828   3.228
 1010LEU    N   2152   4.652   6.742   3.329
 1010LEU    H   2153   4.724   6.755   3.397
 1010LEU    CA  2154   4.686   6.657   3.214
 1010LEU    CB  2155   4.825   6.593   3.217
 1010LEU    CG  2156   4.925   6.697   3.166
 1010LEU    CD1 2157   4.962   6.794   3.278
 1010LEU    CD2 2158   5.055   6.626   3.124
 1010LEU    C   2159   4.583   6.546   3.190
 1010LEU    O   2160   4.538   6.520   3.078
 1011ASN    N   2161   4.543   6.488   3.303
 1011ASN    H   2162   4.590   6.505   3.389
 1011ASN    CA  2163   4.437   6.386   3.306
 1011ASN    CB  2164   4.417   6.327   3.446
 1011ASN    CG  2165   4.305   6.222   3.453
 1011ASN    OD1 2166   4.248   6.173   3.356
 1011ASN    ND2 2167   4.265   6.198   3.577
 1011ASN   HD21 2168   4.287   6.246   3.663
 1011ASN   HD22 2169   4.216   6.112   3.586
 1011ASN    C   2170   4.307   6.438   3.242
 1011ASN    O   2171   4.259   6.377   3.147
 1012ASP    N   2172   4.267   6.560   3.275
 1012ASP    H   2173   4.296   6.604   3.360
 1012ASP    CA  2174   4.142   6.617   3.221
 1012ASP    CB  2175   4.093   6.741   3.295
 1012ASP    CG  2176   3.941   6.739   3.277
 1012ASP    OD1 2177   3.894   6.788   3.172
 1012ASP    OD2 2178   3.868   6.707   3.374
 1012ASP    C   2179   4.150   6.648   3.072
 1012ASP    O   2180   4.076   6.588   2.994
 1013ASN    N   2181   4.271   6.691   3.034
 1013ASN    H   2182   4.344   6.686   3.102
 1013ASN    CA  2183   4.292   6.709   2.890
 1013ASN    CB  2184   4.403   6.811   2.861
 1013ASN    CG  2185   4.351   6.952   2.890
 1013ASN    OD1 2186   4.312   7.027   2.801
 1013ASN    ND2 2187   4.358   6.991   3.017
 1013ASN   HD21 2188   4.409   6.934   3.081
 1013ASN   HD22 2189   4.316   7.074   3.052
 1013ASN    C   2190   4.313   6.585   2.803
 1013ASN    O   2191   4.279   6.587   2.685
 1014LEU    N   2192   4.367   6.479   2.863
 1014LEU    H   2193   4.429   6.500   2.939
 1014LEU    CA  2194   4.369   6.346   2.799
 1014LEU    CB  2195   4.453   6.247   2.880
 1014LEU    CG  2196   4.483   6.125   2.794
 1014LEU    CD1 2197   4.589   6.157   2.688
 1014LEU    CD2 2198   4.534   6.010   2.881
 1014LEU    C   2199   4.226   6.294   2.782
 1014LEU    O   2200   4.187   6.270   2.668
 1015LYS    N   2201   4.132   6.319   2.872
 1015LYS    H   2202   4.162   6.352   2.962
 1015LYS    CA  2203   3.987   6.296   2.860
 1015LYS    CB  2204   3.927   6.319   2.999
 1015LYS    CG  2205   3.968   6.202   3.088
 1015LYS    CD  2206   3.923   6.226   3.232
 1015LYS    CE  2207   3.771   6.219   3.250
 1015LYS    NZ  2208   3.749   6.257   3.390
 1015LYS    HZ1 2209   3.653   6.241   3.414
 1015LYS    HZ2 2210   3.797   6.197   3.455
 1015LYS    HZ3 2211   3.785   6.348   3.408
 1015LYS    C   2212   3.937   6.367   2.734
 1015LYS    O   2213   3.860   6.311   2.655
 1016VAL    N   2214   3.971   6.495   2.725
 1016VAL    H   2215   4.017   6.542   2.800
 1016VAL    CA  2216   3.924   6.578   2.613
 1016VAL    CB  2217   3.951   6.728   2.625
 1016VAL    CG1 2218   3.854   6.805   2.535
 1016VAL    CG2 2219   3.935   6.780   2.768
 1016VAL    C   2220   3.959   6.518   2.476
 1016VAL    O   2221   3.872   6.459   2.411
 1017ILE    N   2222   4.088   6.495   2.456
 1017ILE    H   2223   4.156   6.530   2.521
 1017ILE    CA  2224   4.140   6.426   2.337
 1017ILE    CB  2225   4.289   6.436   2.303
 1017ILE    CG1 2226   4.380   6.382   2.413
 1017ILE    CG2 2227   4.314   6.581   2.260
 1017ILE    CD  2228   4.519   6.349   2.358
 1017ILE    C   2229   4.100   6.279   2.320
 1017ILE    O   2230   4.096   6.220   2.212
 1018GLU    N   2231   4.064   6.209   2.427
 1018GLU    H   2232   4.089   6.233   2.520
 1018GLU    CA  2233   4.002   6.076   2.410
 1018GLU    CB  2234   3.997   6.008   2.546
 1018GLU    CG  2235   3.934   5.869   2.553
 1018GLU    CD  2236   3.833   5.844   2.665
 1018GLU    OE1 2237   3.871   5.836   2.784
 1018GLU    OE2 2238   3.710   5.841   2.642
 1018GLU    C   2239   3.858   6.090   2.359
 1018GLU    O   2240   3.836   6.018   2.262
 1019LYS    N   2241   3.770   6.167   2.421
 1019LYS    H   2242   3.802   6.219   2.500
 1019LYS    CA  2243   3.626   6.169   2.389
 1019LYS    CB  2244   3.541   6.222   2.505
 1019LYS    CG  2245   3.513   6.132   2.626
 1019LYS    CD  2246   3.401   6.028   2.613
 1019LYS    CE  2247   3.406   5.941   2.739
 1019LYS    NZ  2248   3.291   5.850   2.735
 1019LYS    HZ1 2249   3.301   5.778   2.804
 1019LYS    HZ2 2250   3.214   5.909   2.759
 1019LYS    HZ3 2251   3.267   5.810   2.647
 1019LYS    C   2252   3.595   6.252   2.265
 1019LYS    O   2253   3.519   6.192   2.189
 1020ALA    N   2254   3.659   6.366   2.241
 1020ALA    H   2255   3.729   6.395   2.306
 1020ALA    CA  2256   3.632   6.473   2.143
 1020ALA    CB  2257   3.716   6.600   2.149
 1020ALA    C   2258   3.613   6.450   1.993
 1020ALA    O   2259   3.681   6.360   1.944
 1021ASP    N   2260   3.524   6.530   1.933
 1021ASP    H   2261   3.458   6.574   1.994
 1021ASP    CA  2262   3.490   6.533   1.790
 1021ASP    CB  2263   3.340   6.563   1.787
 1021ASP    CG  2264   3.289   6.576   1.643
 1021ASP    OD1 2265   3.271   6.694   1.607
 1021ASP    OD2 2266   3.244   6.471   1.593
 1021ASP    C   2267   3.570   6.636   1.710
 1021ASP    O   2268   3.662   6.597   1.638
 1022ASN    N   2269   3.555   6.763   1.747
 1022ASN    H   2270   3.503   6.776   1.832
 1022ASN    CA  2271   3.623   6.877   1.684
 1022ASN    CB  2272   3.556   6.999   1.747
 1022ASN    CG  2273   3.603   7.133   1.692
 1022ASN    OD1 2274   3.665   7.156   1.589
 1022ASN    ND2 2275   3.587   7.239   1.772
 1022ASN   HD21 2276   3.537   7.226   1.858
 1022ASN   HD22 2277   3.592   7.334   1.742
 1022ASN    C   2278   3.774   6.895   1.700
 1022ASN    O   2279   3.823   6.891   1.813
 1023ALA    N   2280   3.837   6.925   1.587
 1023ALA    H   2281   3.789   6.913   1.500
 1023ALA    CA  2282   3.982   6.949   1.581
 1023ALA    CB  2283   4.042   6.965   1.441
 1023ALA    C   2284   4.023   7.073   1.661
 1023ALA    O   2285   4.118   7.054   1.737
 1024ALA    N   2286   3.943   7.179   1.669
 1024ALA    H   2287   3.847   7.182   1.643
 1024ALA    CA  2288   3.983   7.297   1.748
 1024ALA    CB  2289   3.878   7.406   1.726
 1024ALA    C   2290   3.999   7.267   1.897
 1024ALA    O   2291   4.100   7.310   1.952
 1025GLN    N   2292   3.916   7.180   1.954
 1025GLN    H   2293   3.835   7.149   1.904
 1025GLN    CA  2294   3.928   7.138   2.094
 1025GLN    CB  2295   3.794   7.074   2.133
 1025GLN    CG  2296   3.765   7.082   2.283
 1025GLN    CD  2297   3.618   7.050   2.306
 1025GLN    OE1 2298   3.573   6.945   2.259
 1025GLN    NE2 2299   3.552   7.122   2.396
 1025GLN   HE21 2300   3.588   7.199   2.448
 1025GLN   HE22 2301   3.461   7.091   2.425
 1025GLN    C   2302   4.045   7.044   2.119
 1025GLN    O   2303   4.117   7.065   2.216
 1026VAL    N   2304   4.061   6.944   2.033
 1026VAL    H   2305   4.006   6.930   1.950
 1026VAL    CA  2306   4.173   6.848   2.023
 1026VAL    CB  2307   4.152   6.758   1.901
 1026VAL    CG1 2308   4.274   6.675   1.861
 1026VAL    CG2 2309   4.041   6.661   1.942
 1026VAL    C   2310   4.307   6.921   2.013
 1026VAL    O   2311   4.401   6.895   2.088
 1027LYS    N   2312   4.308   7.030   1.937
 1027LYS    H   2313   4.224   7.050   1.886
 1027LYS    CA  2314   4.419   7.126   1.927
 1027LYS    CB  2315   4.396   7.224   1.811
 1027LYS    CG  2316   4.489   7.192   1.694
 1027LYS    CD  2317   4.489   7.291   1.578
 1027LYS    CE  2318   4.531   7.208   1.457
 1027LYS    NZ  2319   4.541   7.302   1.345
 1027LYS    HZ1 2320   4.567   7.259   1.258
 1027LYS    HZ2 2321   4.470   7.373   1.353
 1027LYS    HZ3 2322   4.625   7.354   1.363
 1027LYS    C   2323   4.449   7.204   2.055
 1027LYS    O   2324   4.556   7.191   2.115
 1028ASP    N   2325   4.351   7.278   2.106
 1028ASP    H   2326   4.258   7.291   2.072
 1028ASP    CA  2327   4.363   7.341   2.239
 1028ASP    CB  2328   4.244   7.431   2.271
 1028ASP    CG  2329   4.233   7.550   2.176
 1028ASP    OD1 2330   4.329   7.618   2.135
 1028ASP    OD2 2331   4.116   7.594   2.167
 1028ASP    C   2332   4.409   7.250   2.353
 1028ASP    O   2333   4.512   7.285   2.411
 1029ALA    N   2334   4.343   7.135   2.364
 1029ALA    H   2335   4.256   7.116   2.320
 1029ALA    CA  2336   4.388   7.035   2.461
 1029ALA    CB  2337   4.295   6.913   2.461
 1029ALA    C   2338   4.533   6.986   2.451
 1029ALA    O   2339   4.602   6.961   2.550
 1030LEU    N   2340   4.578   6.957   2.330
 1030LEU    H   2341   4.516   6.966   2.252
 1030LEU    CA  2342   4.718   6.918   2.313
 1030LEU    CB  2343   4.734   6.859   2.173
 1030LEU    CG  2344   4.676   6.718   2.165
 1030LEU    CD1 2345   4.646   6.673   2.022
 1030LEU    CD2 2346   4.766   6.606   2.220
 1030LEU    C   2347   4.825   7.023   2.343
 1030LEU    O   2348   4.919   6.986   2.413
 1031THR    N   2349   4.802   7.147   2.299
 1031THR    H   2350   4.715   7.166   2.254
 1031THR    CA  2351   4.882   7.265   2.335
 1031THR    CB  2352   4.849   7.388   2.251
 1031THR    OG1 2353   4.709   7.419   2.246
 1031THR    HG1 2354   4.684   7.404   2.150
 1031THR    CG2 2355   4.900   7.381   2.106
 1031THR    C   2356   4.878   7.285   2.487
 1031THR    O   2357   4.986   7.278   2.545
 1032LYS    N   2358   4.758   7.269   2.542
 1032LYS    H   2359   4.686   7.278   2.473
 1032LYS    CA  2360   4.727   7.275   2.686
 1032LYS    CB  2361   4.577   7.263   2.711
 1032LYS    CG  2362   4.538   7.288   2.857
 1032LYS    CD  2363   4.570   7.435   2.886
 1032LYS    CE  2364   4.538   7.475   3.030
 1032LYS    NZ  2365   4.573   7.617   3.033
 1032LYS    HZ1 2366   4.657   7.641   2.983
 1032LYS    HZ2 2367   4.489   7.662   3.005
 1032LYS    HZ3 2368   4.578   7.650   3.127
 1032LYS    C   2369   4.808   7.173   2.766
 1032LYS    O   2370   4.877   7.212   2.860
 1033MET    N   2371   4.806   7.046   2.724
 1033MET    H   2372   4.732   7.009   2.669
 1033MET    CA  2373   4.896   6.945   2.781
 1033MET    CB  2374   4.868   6.799   2.744
 1033MET    CG  2375   4.735   6.748   2.800
 1033MET    SD  2376   4.705   6.578   2.737
 1033MET    CE  2377   4.617   6.628   2.591
 1033MET    C   2378   5.047   6.968   2.778
 1033MET    O   2379   5.115   6.946   2.878
 1034ARG    N   2380   5.091   7.014   2.661
 1034ARG    H   2381   5.025   7.025   2.587
 1034ARG    CA  2382   5.234   7.037   2.637
 1034ARG    CB  2383   5.252   7.090   2.495
 1034ARG    CG  2384   5.396   7.092   2.444
 1034ARG    CD  2385   5.412   7.153   2.304
 1034ARG    NE  2386   5.552   7.186   2.272
 1034ARG    HE  2387   5.601   7.105   2.242
 1034ARG    CZ  2388   5.619   7.301   2.284
 1034ARG    NH1 2389   5.572   7.414   2.339
 1034ARG   HH11 2390   5.481   7.424   2.379
 1034ARG   HH12 2391   5.633   7.491   2.359
 1034ARG    NH2 2392   5.744   7.307   2.235
 1034ARG   HH21 2393   5.783   7.221   2.205
 1034ARG   HH22 2394   5.784   7.399   2.230
 1034ARG    C   2395   5.284   7.141   2.738
 1034ARG    O   2396   5.377   7.102   2.809
 1035ALA    N   2397   5.219   7.257   2.742
 1035ALA    H   2398   5.158   7.273   2.665
 1035ALA    CA  2399   5.246   7.367   2.835
 1035ALA    CB  2400   5.149   7.482   2.808
 1035ALA    C   2401   5.248   7.326   2.983
 1035ALA    O   2402   5.345   7.349   3.054
 1036ALA    N   2403   5.138   7.259   3.017
 1036ALA    H   2404   5.061   7.246   2.956
 1036ALA    CA  2405   5.118   7.200   3.151
 1036ALA    CB  2406   4.978   7.142   3.168
 1036ALA    C   2407   5.224   7.097   3.191
 1036ALA    O   2408   5.301   7.125   3.282
 1037ALA    N   2409   5.250   7.005   3.099
 1037ALA    H   2410   5.195   6.991   3.016
 1037ALA    CA  2411   5.362   6.910   3.104
 1037ALA    CB  2412   5.368   6.830   2.974
 1037ALA    C   2413   5.497   6.976   3.132
 1037ALA    O   2414   5.583   6.923   3.201
 1038LEU    N   2415   5.529   7.068   3.041
 1038LEU    H   2416   5.475   7.078   2.958
 1038LEU    CA  2417   5.656   7.143   3.046
 1038LEU    CB  2418   5.675   7.237   2.927
 1038LEU    CG  2419   5.744   7.175   2.805
 1038LEU    CD1 2420   5.745   7.269   2.685
 1038LEU    CD2 2421   5.886   7.126   2.835
 1038LEU    C   2422   5.673   7.234   3.168
 1038LEU    O   2423   5.781   7.250   3.224
 1039ASP    N   2424   5.561   7.261   3.235
 1039ASP    H   2425   5.470   7.249   3.196
 1039ASP    CA  2426   5.566   7.344   3.357
 1039ASP    CB  2427   5.433   7.417   3.379
 1039ASP    CG  2428   5.430   7.510   3.501
 1039ASP    OD1 2429   5.394   7.628   3.481
 1039ASP    OD2 2430   5.493   7.481   3.605
 1039ASP    C   2431   5.589   7.245   3.472
 1039ASP    O   2432   5.691   7.261   3.538
 1040ALA    N   2433   5.521   7.131   3.471
 1040ALA    H   2434   5.438   7.109   3.419
 1040ALA    CA  2435   5.543   7.019   3.564
 1040ALA    CB  2436   5.450   6.907   3.517
 1040ALA    C   2437   5.687   6.966   3.567
 1040ALA    O   2438   5.746   6.949   3.674
 1041GLN    N   2439   5.753   6.961   3.452
 1041GLN    H   2440   5.701   6.969   3.367
 1041GLN    CA  2441   5.896   6.927   3.450
 1041GLN    CB  2442   5.927   6.916   3.300
 1041GLN    CG  2443   6.067   6.891   3.245
 1041GLN    CD  2444   6.148   7.008   3.188
 1041GLN    OE1 2445   6.167   7.115   3.245
 1041GLN    NE2 2446   6.225   6.973   3.085
 1041GLN   HE21 2447   6.224   6.882   3.042
 1041GLN   HE22 2448   6.285   7.039   3.040
 1041GLN    C   2449   5.989   7.020   3.528
 1041GLN    O   2450   6.080   6.967   3.592
 1042LYS    N   2451   5.965   7.150   3.515
 1042LYS    H   2452   5.917   7.190   3.437
 1042LYS    CA  2453   6.014   7.255   3.606
 1042LYS    CB  2454   6.001   7.395   3.546
 1042LYS    CG  2455   6.079   7.408   3.415
 1042LYS    CD  2456   6.043   7.534   3.336
 1042LYS    CE  2457   5.899   7.525   3.286
 1042LYS    NZ  2458   5.869   7.630   3.187
 1042LYS    HZ1 2459   5.899   7.723   3.207
 1042LYS    HZ2 2460   5.898   7.607   3.095
 1042LYS    HZ3 2461   5.769   7.635   3.188
 1042LYS    C   2462   5.970   7.259   3.752
 1042LYS    O   2463   6.038   7.315   3.838
 1043ALA    N   2464   5.862   7.187   3.783
 1043ALA    H   2465   5.807   7.157   3.705
 1043ALA    CA  2466   5.797   7.186   3.915
 1043ALA    CB  2467   5.650   7.229   3.904
 1043ALA    C   2468   5.814   7.066   4.008
 1043ALA    O   2469   5.816   7.067   4.131
 1044THR    N   2470   5.846   6.953   3.947
 1044THR    H   2471   5.824   6.940   3.850
 1044THR    CA  2472   5.864   6.826   4.020
 1044THR    CB  2473   5.915   6.713   3.931
 1044THR    OG1 2474   6.025   6.762   3.853
 1044THR    HG1 2475   6.056   6.690   3.791
 1044THR    CG2 2476   5.805   6.659   3.840
 1044THR    C   2477   5.969   6.838   4.131
 1044THR    O   2478   6.074   6.897   4.106
 1045PRO    N   2479   5.925   6.798   4.249
 1045PRO    CA  2480   6.014   6.780   4.365
 1045PRO    CB  2481   5.927   6.780   4.491
 1045PRO    CG  2482   5.790   6.736   4.438
 1045PRO    CD  2483   5.785   6.790   4.295
 1045PRO    C   2484   6.097   6.652   4.352
 1045PRO    O   2485   6.036   6.551   4.316
 1046PRO    N   2486   6.230   6.653   4.359
 1046PRO    CA  2487   6.317   6.536   4.344
 1046PRO    CB  2488   6.459   6.591   4.356
 1046PRO    CG  2489   6.444   6.723   4.432
 1046PRO    CD  2490   6.311   6.775   4.378
 1046PRO    C   2491   6.291   6.409   4.425
 1046PRO    O   2492   6.235   6.410   4.534
 1047LYS    N   2493   6.361   6.308   4.375
 1047LYS    H   2494   6.435   6.326   4.309
 1047LYS    CA  2495   6.364   6.173   4.433
 1047LYS    CB  2496   6.467   6.101   4.347
 1047LYS    CG  2497   6.426   6.067   4.203
 1047LYS    CD  2498   6.548   5.992   4.148
 1047LYS    CE  2499   6.535   5.949   4.002
 1047LYS    NZ  2500   6.637   5.848   3.971
 1047LYS    HZ1 2501   6.722   5.872   4.017
 1047LYS    HZ2 2502   6.603   5.763   4.011
 1047LYS    HZ3 2503   6.644   5.838   3.871
 1047LYS    C   2504   6.404   6.170   4.581
 1047LYS    O   2505   6.323   6.151   4.671
 1048LEU    N   2506   6.526   6.221   4.595
 1048LEU    H   2507   6.573   6.263   4.517
 1048LEU    CA  2508   6.575   6.259   4.728
 1048LEU    CB  2509   6.717   6.212   4.761
 1048LEU    CG  2510   6.711   6.079   4.838
 1048LEU    CD1 2511   6.852   6.020   4.843
 1048LEU    CD2 2512   6.660   6.091   4.982
 1048LEU    C   2513   6.584   6.411   4.747
 1048LEU    O   2514   6.607   6.486   4.652
 1049GLU    N   2515   6.557   6.466   4.865
 1049GLU    H   2516   6.521   6.416   4.944
 1049GLU    CA  2517   6.581   6.606   4.902
 1049GLU    CB  2518   6.497   6.669   5.014
 1049GLU    CG  2519   6.494   6.580   5.138
 1049GLU    CD  2520   6.404   6.457   5.138
 1049GLU    OE1 2521   6.290   6.465   5.188
 1049GLU    OE2 2522   6.448   6.353   5.083
 1049GLU    C   2523   6.727   6.632   4.939
 1049GLU    O   2524   6.779   6.741   4.921
 1050ASP    N   2525   6.786   6.532   5.004
 1050ASP    H   2526   6.733   6.447   5.013
 1050ASP    CA  2527   6.930   6.514   5.025
 1050ASP    CB  2528   6.952   6.381   5.098
 1050ASP    CG  2529   7.075   6.382   5.190
 1050ASP    OD1 2530   7.085   6.482   5.263
 1050ASP    OD2 2531   7.156   6.287   5.195
 1050ASP    C   2532   7.005   6.511   4.891
 1050ASP    O   2533   6.981   6.430   4.802
 1051LYS    N   2534   7.105   6.595   4.871
 1051LYS    H   2535   7.105   6.680   4.924
 1051LYS    CA  2536   7.190   6.590   4.751
 1051LYS    CB  2537   7.277   6.715   4.743
 1051LYS    CG  2538   7.398   6.736   4.652
 1051LYS    CD  2539   7.365   6.775   4.508
 1051LYS    CE  2540   7.305   6.912   4.474
 1051LYS    NZ  2541   7.295   6.940   4.330
 1051LYS    HZ1 2542   7.369   6.905   4.274
 1051LYS    HZ2 2543   7.209   6.904   4.294
 1051LYS    HZ3 2544   7.292   7.040   4.321
 1051LYS    C   2545   7.283   6.469   4.753
 1051LYS    O   2546   7.357   6.458   4.851
 1052SER    N   2547   7.283   6.399   4.639
 1052SER    H   2548   7.239   6.426   4.554
 1052SER    CA  2549   7.361   6.275   4.632
 1052SER    CB  2550   7.273   6.150   4.626
 1052SER    OG  2551   7.193   6.147   4.507
 1052SER    HG  2552   7.227   6.074   4.449
 1052SER    C   2553   7.462   6.282   4.517
 1052SER    O   2554   7.443   6.354   4.420
 1053PRO    N   2555   7.574   6.212   4.528
 1053PRO    CA  2556   7.671   6.195   4.419
 1053PRO    CB  2557   7.786   6.115   4.481
 1053PRO    CG  2558   7.786   6.170   4.624
 1053PRO    CD  2559   7.638   6.188   4.658
 1053PRO    C   2560   7.614   6.122   4.297
 1053PRO    O   2561   7.655   6.163   4.188
 1054ASP    N   2562   7.532   6.020   4.318
 1054ASP    H   2563   7.518   5.995   4.414
 1054ASP    CA  2564   7.464   5.947   4.210
 1054ASP    CB  2565   7.524   5.810   4.177
 1054ASP    CG  2566   7.505   5.768   4.031
 1054ASP    OD1 2567   7.514   5.646   4.004
 1054ASP    OD2 2568   7.441   5.838   3.949
 1054ASP    C   2569   7.313   5.939   4.235
 1054ASP    O   2570   7.261   5.977   4.340
 1055SER    N   2571   7.237   5.912   4.130
 1055SER    H   2572   7.285   5.881   4.048
 1055SER    CA  2573   7.090   5.913   4.133
 1055SER    CB  2574   7.016   5.920   3.999
 1055SER    OG  2575   6.898   6.001   3.997
 1055SER    HG  2576   6.928   6.095   3.981
 1055SER    C   2577   7.025   5.799   4.211
 1055SER    O   2578   7.063   5.683   4.194
 1056PRO    N   2579   6.938   5.823   4.309
 1056PRO    CA  2580   6.865   5.720   4.384
 1056PRO    CB  2581   6.809   5.793   4.506
 1056PRO    CG  2582   6.812   5.942   4.472
 1056PRO    CD  2583   6.926   5.956   4.371
 1056PRO    C   2584   6.752   5.643   4.316
 1056PRO    O   2585   6.690   5.709   4.234
 1057GLU    N   2586   6.742   5.513   4.345
 1057GLU    H   2587   6.813   5.476   4.405
 1057GLU    CA  2588   6.661   5.412   4.276
 1057GLU    CB  2589   6.644   5.288   4.363
 1057GLU    CG  2590   6.580   5.303   4.501
 1057GLU    CD  2591   6.642   5.202   4.598
 1057GLU    OE1 2592   6.719   5.257   4.680
 1057GLU    OE2 2593   6.624   5.079   4.586
 1057GLU    C   2594   6.524   5.433   4.211
 1057GLU    O   2595   6.473   5.358   4.128
 1058MET    N   2596   6.466   5.546   4.249
 1058MET    H   2597   6.507   5.597   4.325
 1058MET    CA  2598   6.333   5.596   4.210
 1058MET    CB  2599   6.286   5.719   4.287
 1058MET    CG  2600   6.294   5.711   4.439
 1058MET    SD  2601   6.462   5.698   4.510
 1058MET    CE  2602   6.424   5.774   4.667
 1058MET    C   2603   6.307   5.612   4.060
 1058MET    O   2604   6.399   5.654   3.991
 1059LYS    N   2605   6.179   5.599   4.025
 1059LYS    H   2606   6.106   5.556   4.078
 1059LYS    CA  2607   6.124   5.638   3.894
 1059LYS    CB  2608   6.012   5.537   3.871
 1059LYS    CG  2609   5.960   5.529   3.727
 1059LYS    CD  2610   5.851   5.424   3.701
 1059LYS    CE  2611   5.903   5.283   3.728
 1059LYS    NZ  2612   5.808   5.176   3.693
 1059LYS    HZ1 2613   5.790   5.193   3.596
 1059LYS    HZ2 2614   5.842   5.084   3.714
 1059LYS    HZ3 2615   5.727   5.196   3.748
 1059LYS    C   2616   6.082   5.785   3.889
 1059LYS    O   2617   5.989   5.823   3.960
 1060ASP    N   2618   6.136   5.839   3.780
 1060ASP    H   2619   6.161   5.785   3.700
 1060ASP    CA  2620   6.144   5.984   3.762
 1060ASP    CB  2621   6.266   6.021   3.678
 1060ASP    CG  2622   6.313   6.163   3.712
 1060ASP    OD1 2623   6.315   6.207   3.829
 1060ASP    OD2 2624   6.352   6.239   3.621
 1060ASP    C   2625   6.017   6.051   3.710
 1060ASP    O   2626   5.972   6.042   3.595
 1061PHE    N   2627   5.975   6.145   3.795
 1061PHE    H   2628   6.036   6.171   3.870
 1061PHE    CA  2629   5.863   6.236   3.768
 1061PHE    CB  2630   5.826   6.305   3.900
 1061PHE    CG  2631   5.813   6.227   4.031
 1061PHE    CD1 2632   5.744   6.107   4.044
 1061PHE    HD1 2633   5.661   6.092   3.975
 1061PHE    CD2 2634   5.899   6.266   4.133
 1061PHE    HD2 2635   5.942   6.366   4.132
 1061PHE    CE1 2636   5.768   6.022   4.152
 1061PHE    HE1 2637   5.712   5.930   4.166
 1061PHE    CE2 2638   5.917   6.182   4.242
 1061PHE    HE2 2639   5.986   6.216   4.319
 1061PHE    CZ  2640   5.856   6.057   4.253
 1061PHE    HZ  2641   5.845   6.009   4.350
 1061PHE    C   2642   5.908   6.333   3.660
 1061PHE    O   2643   5.841   6.338   3.557
 1062ARG    N   2644   6.031   6.383   3.672
 1062ARG    H   2645   6.087   6.369   3.753
 1062ARG    CA  2646   6.077   6.470   3.562
 1062ARG    CB  2647   6.206   6.541   3.603
 1062ARG    CG  2648   6.251   6.638   3.493
 1062ARG    CD  2649   6.370   6.722   3.538
 1062ARG    NE  2650   6.451   6.791   3.436
 1062ARG    HE  2651   6.507   6.731   3.379
 1062ARG    CZ  2652   6.457   6.924   3.420
 1062ARG    NH1 2653   6.385   7.007   3.497
 1062ARG   HH11 2654   6.310   6.984   3.560
 1062ARG   HH12 2655   6.417   7.101   3.507
 1062ARG    NH2 2656   6.555   6.974   3.344
 1062ARG   HH21 2657   6.617   6.919   3.288
 1062ARG   HH22 2658   6.565   7.073   3.352
 1062ARG    C   2659   6.088   6.410   3.422
 1062ARG    O   2660   6.020   6.448   3.326
 1063HIS    N   2661   6.162   6.300   3.417
 1063HIS    H   2662   6.205   6.257   3.497
 1063HIS    CA  2663   6.173   6.219   3.295
 1063HIS    CB  2664   6.266   6.099   3.317
 1063HIS    CG  2665   6.290   6.012   3.193
 1063HIS    ND1 2666   6.355   6.064   3.089
 1063HIS    HD1 2667   6.390   6.157   3.081
 1063HIS    CD2 2668   6.259   5.885   3.167
 1063HIS    HD2 2669   6.227   5.816   3.245
 1063HIS    CE1 2670   6.365   5.968   2.997
 1063HIS    HE1 2671   6.420   5.974   2.904
 1063HIS    NE2 2672   6.305   5.860   3.045
 1063HIS    C   2673   6.037   6.168   3.248
 1063HIS    O   2674   6.021   6.153   3.127
 1064GLY    N   2675   5.934   6.158   3.332
 1064GLY    H   2676   5.946   6.162   3.431
 1064GLY    CA  2677   5.798   6.131   3.284
 1064GLY    C   2678   5.730   6.241   3.204
 1064GLY    O   2679   5.692   6.219   3.089
 1065PHE    N   2680   5.729   6.359   3.265
 1065PHE    H   2681   5.787   6.373   3.345
 1065PHE    CA  2682   5.670   6.477   3.201
 1065PHE    CB  2683   5.630   6.587   3.300
 1065PHE    CG  2684   5.516   6.551   3.395
 1065PHE    CD1 2685   5.541   6.530   3.530
 1065PHE    HD1 2686   5.639   6.514   3.573
 1065PHE    CD2 2687   5.382   6.571   3.363
 1065PHE    HD2 2688   5.367   6.594   3.258
 1065PHE    CE1 2689   5.441   6.519   3.626
 1065PHE    HE1 2690   5.463   6.486   3.727
 1065PHE    CE2 2691   5.278   6.565   3.455
 1065PHE    HE2 2692   5.180   6.605   3.429
 1065PHE    CZ  2693   5.309   6.541   3.589
 1065PHE    HZ  2694   5.233   6.566   3.663
 1065PHE    C   2695   5.750   6.515   3.076
 1065PHE    O   2696   5.694   6.552   2.973
 1066ASP    N   2697   5.878   6.479   3.072
 1066ASP    H   2698   5.926   6.450   3.155
 1066ASP    CA  2699   5.960   6.510   2.955
 1066ASP    CB  2700   6.107   6.503   2.996
 1066ASP    CG  2701   6.227   6.559   2.918
 1066ASP    OD1 2702   6.292   6.479   2.847
 1066ASP    OD2 2703   6.264   6.677   2.938
 1066ASP    C   2704   5.940   6.414   2.838
 1066ASP    O   2705   5.926   6.460   2.725
 1067ILE    N   2706   5.917   6.285   2.863
 1067ILE    H   2707   5.946   6.243   2.949
 1067ILE    CA  2708   5.860   6.190   2.766
 1067ILE    CB  2709   5.887   6.042   2.796
 1067ILE    CG1 2710   6.037   6.018   2.807
 1067ILE    CG2 2711   5.820   5.948   2.695
 1067ILE    CD  2712   6.128   6.069   2.694
 1067ILE    C   2713   5.713   6.217   2.734
 1067ILE    O   2714   5.686   6.235   2.616
 1068LEU    N   2715   5.630   6.265   2.826
 1068LEU    H   2716   5.645   6.249   2.923
 1068LEU    CA  2717   5.495   6.310   2.787
 1068LEU    CB  2718   5.412   6.359   2.906
 1068LEU    CG  2719   5.365   6.247   2.998
 1068LEU    CD1 2720   5.318   6.302   3.133
 1068LEU    CD2 2721   5.259   6.156   2.937
 1068LEU    C   2722   5.495   6.427   2.688
 1068LEU    O   2723   5.431   6.403   2.586
 1069VAL    N   2724   5.571   6.533   2.712
 1069VAL    H   2725   5.613   6.555   2.800
 1069VAL    CA  2726   5.595   6.637   2.611
 1069VAL    CB  2727   5.689   6.748   2.657
 1069VAL    CG1 2728   5.695   6.865   2.558
 1069VAL    CG2 2729   5.673   6.803   2.799
 1069VAL    C   2730   5.628   6.575   2.475
 1069VAL    O   2731   5.570   6.621   2.377
 1070GLY    N   2732   5.731   6.491   2.471
 1070GLY    H   2733   5.769   6.443   2.550
 1070GLY    CA  2734   5.776   6.431   2.344
 1070GLY    C   2735   5.658   6.368   2.269
 1070GLY    O   2736   5.636   6.393   2.151
 1071GLN    N   2737   5.580   6.278   2.330
 1071GLN    H   2738   5.611   6.241   2.417
 1071GLN    CA  2739   5.468   6.210   2.265
 1071GLN    CB  2740   5.414   6.104   2.361
 1071GLN    CG  2741   5.512   5.987   2.372
 1071GLN    CD  2742   5.469   5.886   2.479
 1071GLN    OE1 2743   5.390   5.904   2.572
 1071GLN    NE2 2744   5.539   5.773   2.473
 1071GLN   HE21 2745   5.613   5.764   2.406
 1071GLN   HE22 2746   5.517   5.701   2.539
 1071GLN    C   2747   5.356   6.309   2.231
 1071GLN    O   2748   5.295   6.283   2.127
 1072ILE    N   2749   5.321   6.407   2.313
 1072ILE    H   2750   5.365   6.402   2.402
 1072ILE    CA  2751   5.231   6.518   2.277
 1072ILE    CB  2752   5.210   6.615   2.393
 1072ILE    CG1 2753   5.144   6.537   2.506
 1072ILE    CG2 2754   5.108   6.722   2.352
 1072ILE    CD  2755   5.142   6.585   2.651
 1072ILE    C   2756   5.284   6.597   2.157
 1072ILE    O   2757   5.209   6.630   2.065
 1073ASP    N   2758   5.416   6.614   2.148
 1073ASP    H   2759   5.472   6.621   2.230
 1073ASP    CA  2760   5.489   6.684   2.041
 1073ASP    CB  2761   5.628   6.729   2.087
 1073ASP    CG  2762   5.691   6.844   2.008
 1073ASP    OD1 2763   5.653   6.961   2.027
 1073ASP    OD2 2764   5.778   6.808   1.925
 1073ASP    C   2765   5.502   6.609   1.909
 1073ASP    O   2766   5.476   6.663   1.801
 1074ASP    N   2767   5.502   6.477   1.929
 1074ASP    H   2768   5.528   6.437   2.016
 1074ASP    CA  2769   5.467   6.388   1.817
 1074ASP    CB  2770   5.486   6.241   1.853
 1074ASP    CG  2771   5.544   6.153   1.741
 1074ASP    OD1 2772   5.668   6.153   1.726
 1074ASP    OD2 2773   5.462   6.088   1.673
 1074ASP    C   2774   5.323   6.397   1.766
 1074ASP    O   2775   5.313   6.415   1.644
 1075ALA    N   2776   5.223   6.402   1.853
 1075ALA    H   2777   5.245   6.412   1.950
 1075ALA    CA  2778   5.083   6.408   1.808
 1075ALA    CB  2779   4.977   6.357   1.906
 1075ALA    C   2780   5.040   6.549   1.767
 1075ALA    O   2781   4.953   6.564   1.682
 1076LEU    N   2782   5.116   6.649   1.811
 1076LEU    H   2783   5.178   6.631   1.887
 1076LEU    CA  2784   5.100   6.791   1.773
 1076LEU    CB  2785   5.166   6.885   1.874
 1076LEU    CG  2786   5.081   6.944   1.987
 1076LEU    CD1 2787   5.165   7.008   2.097
 1076LEU    CD2 2788   4.968   7.022   1.920
 1076LEU    C   2789   5.134   6.830   1.629
 1076LEU    O   2790   5.053   6.898   1.566
 1077LYS    N   2791   5.237   6.762   1.582
 1077LYS    H   2792   5.296   6.707   1.642
 1077LYS    CA  2793   5.272   6.770   1.439
 1077LYS    CB  2794   5.406   6.696   1.436
 1077LYS    CG  2795   5.516   6.767   1.514
 1077LYS    CD  2796   5.639   6.677   1.527
 1077LYS    CE  2797   5.746   6.751   1.608
 1077LYS    NZ  2798   5.872   6.677   1.594
 1077LYS    HZ1 2799   5.952   6.732   1.619
 1077LYS    HZ2 2800   5.868   6.599   1.656
 1077LYS    HZ3 2801   5.877   6.643   1.500
 1077LYS    C   2802   5.169   6.705   1.346
 1077LYS    O   2803   5.124   6.759   1.245
 1078LEU    N   2804   5.114   6.596   1.400
 1078LEU    H   2805   5.130   6.563   1.493
 1078LEU    CA  2806   5.000   6.524   1.341
 1078LEU    CB  2807   4.989   6.381   1.394
 1078LEU    CG  2808   5.106   6.296   1.346
 1078LEU    CD1 2809   5.101   6.173   1.436
 1078LEU    CD2 2810   5.103   6.251   1.200
 1078LEU    C   2811   4.866   6.597   1.344
 1078LEU    O   2812   4.815   6.617   1.234
 1079ALA    N   2813   4.819   6.663   1.450
 1079ALA    H   2814   4.830   6.623   1.541
 1079ALA    CA  2815   4.704   6.755   1.449
 1079ALA    CB  2816   4.671   6.805   1.589
 1079ALA    C   2817   4.732   6.876   1.359
 1079ALA    O   2818   4.639   6.929   1.299
 1080ASN    N   2819   4.855   6.925   1.349
 1080ASN    H   2820   4.924   6.914   1.420
 1080ASN    CA  2821   4.896   7.024   1.248
 1080ASN    CB  2822   5.040   7.067   1.274
 1080ASN    CG  2823   5.088   7.183   1.187
 1080ASN    OD1 2824   5.068   7.197   1.066
 1080ASN    ND2 2825   5.136   7.284   1.258
 1080ASN   HD21 2826   5.129   7.291   1.358
 1080ASN   HD22 2827   5.163   7.368   1.212
 1080ASN    C   2828   4.868   6.981   1.104
 1080ASN    O   2829   4.790   7.048   1.035
 1081GLU    N   2830   4.910   6.859   1.072
 1081GLU    H   2831   4.973   6.811   1.133
 1081GLU    CA  2832   4.912   6.801   0.937
 1081GLU    CB  2833   5.021   6.694   0.926
 1081GLU    CG  2834   5.155   6.753   0.881
 1081GLU    CD  2835   5.241   6.648   0.811
 1081GLU    OE1 2836   5.364   6.639   0.834
 1081GLU    OE2 2837   5.188   6.589   0.715
 1081GLU    C   2838   4.777   6.759   0.880
 1081GLU    O   2839   4.779   6.702   0.770
 1082GLY    N   2840   4.670   6.817   0.934
 1082GLY    H   2841   4.692   6.911   0.961
 1082GLY    CA  2842   4.534   6.768   0.913
 1082GLY    C   2843   4.504   6.621   0.945
 1082GLY    O   2844   4.417   6.562   0.881
 1083LYS    N   2845   4.580   6.567   1.040
 1083LYS    H   2846   4.651   6.618   1.090
 1083LYS    CA  2847   4.575   6.425   1.074
 1083LYS    CB  2848   4.716   6.365   1.064
 1083LYS    CG  2849   4.730   6.305   0.924
 1083LYS    CD  2850   4.867   6.245   0.890
 1083LYS    CE  2851   4.839   6.172   0.759
 1083LYS    NZ  2852   4.955   6.088   0.723
 1083LYS    HZ1 2853   4.931   6.040   0.639
 1083LYS    HZ2 2854   5.036   6.144   0.704
 1083LYS    HZ3 2855   4.987   6.024   0.793
 1083LYS    C   2856   4.519   6.414   1.216
 1083LYS    O   2857   4.590   6.364   1.302
 1084VAL    N   2858   4.394   6.454   1.236
 1084VAL    H   2859   4.344   6.498   1.161
 1084VAL    CA  2860   4.333   6.451   1.370
 1084VAL    CB  2861   4.198   6.521   1.391
 1084VAL    CG1 2862   4.167   6.527   1.541
 1084VAL    CG2 2863   4.197   6.651   1.311
 1084VAL    C   2864   4.330   6.310   1.428
 1084VAL    O   2865   4.362   6.285   1.545
 1085LYS    N   2866   4.283   6.218   1.344
 1085LYS    H   2867   4.248   6.249   1.255
 1085LYS    CA  2868   4.281   6.075   1.378
 1085LYS    CB  2869   4.231   5.995   1.257
 1085LYS    CG  2870   4.079   5.997   1.251
 1085LYS    CD  2871   4.015   5.935   1.376
 1085LYS    CE  2872   3.893   5.850   1.338
 1085LYS    NZ  2873   3.831   5.796   1.460
 1085LYS    HZ1 2874   3.736   5.790   1.430
 1085LYS    HZ2 2875   3.872   5.706   1.474
 1085LYS    HZ3 2876   3.844   5.852   1.542
 1085LYS    C   2877   4.412   6.006   1.417
 1085LYS    O   2878   4.421   5.945   1.524
 1086GLU    N   2879   4.521   6.046   1.353
 1086GLU    H   2880   4.511   6.086   1.262
 1086GLU    CA  2881   4.662   6.014   1.380
 1086GLU    CB  2882   4.759   6.012   1.261
 1086GLU    CG  2883   4.757   5.882   1.180
 1086GLU    CD  2884   4.825   5.907   1.046
 1086GLU    OE1 2885   4.946   5.906   1.014
 1086GLU    OE2 2886   4.736   5.919   0.959
 1086GLU    C   2887   4.715   6.085   1.505
 1086GLU    O   2888   4.797   6.020   1.569
 1087ALA    N   2889   4.661   6.203   1.536
 1087ALA    H   2890   4.620   6.268   1.473
 1087ALA    CA  2891   4.690   6.262   1.668
 1087ALA    CB  2892   4.660   6.412   1.672
 1087ALA    C   2893   4.616   6.191   1.781
 1087ALA    O   2894   4.689   6.142   1.868
 1088GLN    N   2895   4.484   6.176   1.771
 1088GLN    H   2896   4.445   6.216   1.688
 1088GLN    CA  2897   4.398   6.112   1.870
 1088GLN    CB  2898   4.249   6.127   1.837
 1088GLN    CG  2899   4.201   6.270   1.858
 1088GLN    CD  2900   4.049   6.282   1.844
 1088GLN    OE1 2901   4.000   6.326   1.740
 1088GLN    NE2 2902   3.975   6.275   1.954
 1088GLN   HE21 2903   4.000   6.252   2.048
 1088GLN   HE22 2904   3.881   6.306   1.941
 1088GLN    C   2905   4.433   5.970   1.914
 1088GLN    O   2906   4.429   5.935   2.032
 1089ALA    N   2907   4.502   5.905   1.821
 1089ALA    H   2908   4.485   5.924   1.724
 1089ALA    CA  2909   4.555   5.768   1.830
 1089ALA    CB  2910   4.614   5.727   1.695
 1089ALA    C   2911   4.661   5.745   1.937
 1089ALA    O   2912   4.678   5.641   2.001
 1090ALA    N   2913   4.717   5.860   1.972
 1090ALA    H   2914   4.707   5.947   1.923
 1090ALA    CA  2915   4.825   5.866   2.072
 1090ALA    CB  2916   4.903   5.997   2.059
 1090ALA    C   2917   4.774   5.846   2.215
 1090ALA    O   2918   4.856   5.813   2.301
 1091ALA    N   2919   4.649   5.877   2.249
 1091ALA    H   2920   4.583   5.903   2.179
 1091ALA    CA  2921   4.578   5.865   2.377
 1091ALA    CB  2922   4.432   5.894   2.344
 1091ALA    C   2923   4.605   5.748   2.472
 1091ALA    O   2924   4.601   5.771   2.593
 1092GLU    N   2925   4.601   5.623   2.428
 1092GLU    H   2926   4.559   5.613   2.338
 1092GLU    CA  2927   4.635   5.502   2.504
 1092GLU    CB  2928   4.619   5.374   2.421
 1092GLU    CG  2929   4.475   5.325   2.404
 1092GLU    CD  2930   4.419   5.259   2.530
 1092GLU    OE1 2931   4.449   5.139   2.551
 1092GLU    OE2 2932   4.367   5.325   2.622
 1092GLU    C   2933   4.781   5.500   2.551
 1092GLU    O   2934   4.811   5.461   2.664
 1093GLN    N   2935   4.870   5.510   2.454
 1093GLN    H   2936   4.847   5.503   2.357
 1093GLN    CA  2937   5.014   5.527   2.477
 1093GLN    CB  2938   5.067   5.566   2.339
 1093GLN    CG  2939   5.217   5.595   2.342
 1093GLN    CD  2940   5.250   5.670   2.212
 1093GLN    OE1 2941   5.252   5.617   2.101
 1093GLN    NE2 2942   5.257   5.800   2.235
 1093GLN   HE21 2943   5.239   5.839   2.326
 1093GLN   HE22 2944   5.270   5.869   2.164
 1093GLN    C   2945   5.034   5.641   2.578
 1093GLN    O   2946   5.081   5.606   2.686
 1094LEU    N   2947   4.976   5.759   2.556
 1094LEU    H   2948   4.934   5.767   2.466
 1094LEU    CA  2949   4.988   5.867   2.654
 1094LEU    CB  2950   4.919   5.995   2.606
 1094LEU    CG  2951   4.997   6.068   2.497
 1094LEU    CD1 2952   4.910   6.169   2.421
 1094LEU    CD2 2953   5.120   6.137   2.555
 1094LEU    C   2954   4.936   5.830   2.793
 1094LEU    O   2955   4.973   5.887   2.895
 1095LYS    N   2956   4.835   5.743   2.797
 1095LYS    H   2957   4.797   5.709   2.711
 1095LYS    CA  2958   4.771   5.704   2.923
 1095LYS    CB  2959   4.643   5.624   2.900
 1095LYS    CG  2960   4.566   5.578   3.024
 1095LYS    CD  2961   4.462   5.474   2.979
 1095LYS    CE  2962   4.334   5.540   2.927
 1095LYS    NZ  2963   4.240   5.437   2.881
 1095LYS    HZ1 2964   4.213   5.373   2.954
 1095LYS    HZ2 2965   4.161   5.493   2.860
 1095LYS    HZ3 2966   4.279   5.391   2.801
 1095LYS    C   2967   4.859   5.616   3.013
 1095LYS    O   2968   4.914   5.663   3.112
 1096THR    N   2969   4.906   5.506   2.954
 1096THR    H   2970   4.886   5.489   2.857
 1096THR    CA  2971   5.009   5.420   3.013
 1096THR    CB  2972   5.061   5.295   2.942
 1096THR    OG1 2973   5.090   5.347   2.812
 1096THR    HG1 2974   5.086   5.267   2.751
 1096THR    CG2 2975   4.947   5.194   2.939
 1096THR    C   2976   5.136   5.496   3.051
 1096THR    O   2977   5.173   5.490   3.168
 1097THR    N   2978   5.186   5.592   2.974
 1097THR    H   2979   5.179   5.581   2.875
 1097THR    CA  2980   5.301   5.672   3.019
 1097THR    CB  2981   5.349   5.771   2.914
 1097THR    OG1 2982   5.332   5.725   2.779
 1097THR    HG1 2983   5.337   5.804   2.718
 1097THR    CG2 2984   5.498   5.800   2.934
 1097THR    C   2985   5.277   5.751   3.148
 1097THR    O   2986   5.358   5.744   3.240
 1098ARG    N   2987   5.162   5.818   3.152
 1098ARG    H   2988   5.080   5.784   3.107
 1098ARG    CA  2989   5.131   5.915   3.258
 1098ARG    CB  2990   5.003   5.990   3.220
 1098ARG    CG  2991   4.996   6.120   3.301
 1098ARG    CD  2992   4.858   6.183   3.312
 1098ARG    NE  2993   4.762   6.094   3.380
 1098ARG    HE  2994   4.800   6.050   3.461
 1098ARG    CZ  2995   4.644   6.052   3.332
 1098ARG    NH1 2996   4.612   6.076   3.205
 1098ARG   HH11 2997   4.687   6.116   3.153
 1098ARG   HH12 2998   4.530   6.051   3.152
 1098ARG    NH2 2999   4.549   6.010   3.417
 1098ARG   HH21 3000   4.579   6.019   3.512
 1098ARG   HH22 3001   4.456   5.988   3.387
 1098ARG    C   3002   5.113   5.854   3.397
 1098ARG    O   3003   5.152   5.910   3.499
 1099ASN    N   3004   5.027   5.752   3.397
 1099ASN    H   3005   4.965   5.739   3.320
 1099ASN    CA  3006   4.986   5.676   3.516
 1099ASN    CB  3007   4.883   5.576   3.461
 1099ASN    CG  3008   4.751   5.641   3.419
 1099ASN    OD1 3009   4.737   5.726   3.331
 1099ASN    ND2 3010   4.644   5.583   3.474
 1099ASN   HD21 3011   4.660   5.503   3.531
 1099ASN   HD22 3012   4.563   5.642   3.476
 1099ASN    C   3013   5.108   5.602   3.572
 1099ASN    O   3014   5.160   5.646   3.674
 1100ALA    N   3015   5.175   5.515   3.498
 1100ALA    H   3016   5.127   5.490   3.413
 1100ALA    CA  3017   5.297   5.444   3.539
 1100ALA    CB  3018   5.346   5.337   3.442
 1100ALA    C   3019   5.419   5.526   3.580
 1100ALA    O   3020   5.471   5.528   3.692
 1101TYR    N   3021   5.459   5.620   3.494
 1101TYR    H   3022   5.407   5.636   3.410
 1101TYR    CA  3023   5.581   5.696   3.523
 1101TYR    CB  3024   5.621   5.775   3.399
 1101TYR    CG  3025   5.716   5.701   3.304
 1101TYR    CD1 3026   5.852   5.707   3.331
 1101TYR    HD1 3027   5.893   5.763   3.415
 1101TYR    CD2 3028   5.665   5.617   3.205
 1101TYR    HD2 3029   5.561   5.626   3.171
 1101TYR    CE1 3030   5.939   5.636   3.250
 1101TYR    HE1 3031   6.043   5.669   3.256
 1101TYR    CE2 3032   5.750   5.541   3.126
 1101TYR    HE2 3033   5.704   5.464   3.063
 1101TYR    CZ  3034   5.886   5.554   3.151
 1101TYR    OH  3035   5.969   5.504   3.056
 1101TYR    HH  3036   5.908   5.456   2.993
 1101TYR    C   3037   5.581   5.793   3.642
 1101TYR    O   3038   5.682   5.806   3.711
 1102ILE    N   3039   5.469   5.858   3.673
 1102ILE    H   3040   5.383   5.847   3.624
 1102ILE    CA  3041   5.463   5.956   3.782
 1102ILE    CB  3042   5.421   6.095   3.733
 1102ILE    CG1 3043   5.515   6.152   3.627
 1102ILE    CG2 3044   5.425   6.193   3.851
 1102ILE    CD  3045   5.436   6.165   3.496
 1102ILE    C   3046   5.354   5.911   3.880
 1102ILE    O   3047   5.235   5.916   3.851
 1103GLN    N   3048   5.395   5.837   3.982
 1103GLN    H   3049   5.474   5.775   3.986
 1103GLN    CA  3050   5.308   5.828   4.101
 1103GLN    CB  3051   5.354   5.702   4.175
 1103GLN    CG  3052   5.263   5.588   4.129
 1103GLN    CD  3053   5.282   5.454   4.200
 1103GLN    OE1 3054   5.228   5.417   4.304
 1103GLN    NE2 3055   5.351   5.371   4.123
 1103GLN   HE21 3056   5.407   5.397   4.044
 1103GLN   HE22 3057   5.346   5.273   4.142
 1103GLN    C   3058   5.328   5.950   4.191
 1103GLN    O   3059   5.437   6.005   4.186
 1104LYS    N   3060   5.223   6.008   4.249
 1104LYS    H   3061   5.131   5.969   4.253
 1104LYS    CA  3062   5.227   6.138   4.317
 1104LYS    CB  3063   5.094   6.210   4.338
 1104LYS    CG  3064   5.034   6.259   4.207
 1104LYS    CD  3065   4.934   6.165   4.140
 1104LYS    CE  3066   4.803   6.149   4.217
 1104LYS    NZ  3067   4.713   6.050   4.156
 1104LYS    HZ1 3068   4.751   5.959   4.138
 1104LYS    HZ2 3069   4.630   6.045   4.210
 1104LYS    HZ3 3070   4.682   6.093   4.071
 1104LYS    C   3071   5.314   6.148   4.443
 1104LYS    O   3072   5.267   6.157   4.556
 1105TYR    N   3073   5.443   6.159   4.412
 1105TYR    H   3074   5.465   6.130   4.319
 1105TYR    CA  3075   5.564   6.180   4.494
 1105TYR    CB  3076   5.572   6.326   4.537
 1105TYR    CG  3077   5.702   6.367   4.606
 1105TYR    CD1 3078   5.704   6.417   4.736
 1105TYR    HD1 3079   5.606   6.433   4.782
 1105TYR    CD2 3080   5.829   6.357   4.551
 1105TYR    HD2 3081   5.840   6.341   4.444
 1105TYR    CE1 3082   5.815   6.452   4.811
 1105TYR    HE1 3083   5.808   6.460   4.920
 1105TYR    CE2 3084   5.941   6.405   4.618
 1105TYR    HE2 3085   6.019   6.439   4.550
 1105TYR    CZ  3086   5.940   6.447   4.750
 1105TYR    OH  3087   6.056   6.473   4.817
 1105TYR    HH  3088   6.125   6.439   4.754
 1105TYR    C   3089   5.584   6.074   4.603
 1105TYR    O   3090   5.641   5.967   4.581
 1106LEU    N   3091   5.504   6.089   4.708
 1106LEU    H   3092   5.421   6.143   4.699
 1106LEU    CA  3093   5.517   6.015   4.835
 1106LEU    CB  3094   5.413   6.053   4.940
 1106LEU    CG  3095   5.421   6.193   5.001
 1106LEU    CD1 3096   5.300   6.238   5.083
 1106LEU    CD2 3097   5.536   6.193   5.101
 1106LEU    C   3098   5.520   5.863   4.825
 1106LEU    O   3099   5.596   5.796   4.896
  313VAL    N   3100   5.423   5.813   4.748
  313VAL    H   3101   5.339   5.865   4.734
  313VAL    CA  3102   5.420   5.679   4.690
  313VAL    CB  3103   5.311   5.659   4.585
  313VAL    CG1 3104   5.189   5.614   4.666
  313VAL    CG2 3105   5.288   5.782   4.498
  313VAL    C   3106   5.554   5.622   4.641
  313VAL    O   3107   5.589   5.523   4.705
  314GLN    N   3108   5.622   5.698   4.555
  314GLN    H   3109   5.608   5.797   4.554
  314GLN    CA  3110   5.752   5.663   4.497
  314GLN    CB  3111   5.763   5.743   4.367
  314GLN    CG  3112   5.887   5.707   4.283
  314GLN    CD  3113   5.909   5.567   4.227
  314GLN    OE1 3114   6.006   5.499   4.258
  314GLN    NE2 3115   5.810   5.511   4.157
  314GLN   HE21 3116   5.742   5.571   4.115
  314GLN   HE22 3117   5.788   5.414   4.164
  314GLN    C   3118   5.870   5.676   4.593
  314GLN    O   3119   5.927   5.573   4.629
  315THR    N   3120   5.874   5.784   4.671
  315THR    H   3121   5.799   5.850   4.671
  315THR    CA  3122   5.994   5.829   4.743
  315THR    CB  3123   5.998   5.981   4.758
  315THR    OG1 3124   5.885   6.025   4.834
  315THR    HG1 3125   5.920   6.107   4.880
  315THR    CG2 3126   5.998   6.057   4.625
  315THR    C   3127   6.028   5.766   4.878
  315THR    O   3128   6.112   5.676   4.871
  316ILE    N   3129   5.940   5.781   4.977
  316ILE    H   3130   5.858   5.838   4.963
  316ILE    CA  3131   5.963   5.733   5.113
  316ILE    CB  3132   5.834   5.764   5.191
  316ILE    CG1 3133   5.775   5.904   5.178
  316ILE    CG2 3134   5.868   5.739   5.338
  316ILE    CD  3135   5.868   6.024   5.201
  316ILE    C   3136   5.979   5.581   5.124
  316ILE    O   3137   6.074   5.537   5.188
  317SER    N   3138   5.896   5.505   5.053
  317SER    H   3139   5.813   5.536   5.008
  317SER    CA  3140   5.908   5.358   5.042
  317SER    CB  3141   5.800   5.290   4.958
  317SER    OG  3142   5.805   5.347   4.827
  317SER    HG  3143   5.718   5.395   4.828
  317SER    C   3144   6.043   5.301   4.999
  317SER    O   3145   6.115   5.229   5.069
  318ASN    N   3146   6.071   5.346   4.878
  318ASN    H   3147   5.993   5.351   4.816
  318ASN    CA  3148   6.207   5.339   4.821
  318ASN    CB  3149   6.222   5.411   4.687
  318ASN    CG  3150   6.176   5.338   4.561
  318ASN    OD1 3151   6.245   5.249   4.510
  318ASN    ND2 3152   6.058   5.365   4.506
  318ASN   HD21 3153   5.999   5.430   4.555
  318ASN   HD22 3154   6.038   5.338   4.412
  318ASN    C   3155   6.322   5.387   4.909
  318ASN    O   3156   6.425   5.322   4.927
  319GLU    N   3157   6.312   5.512   4.954
  319GLU    H   3158   6.237   5.567   4.917
  319GLU    CA  3159   6.417   5.588   5.023
  319GLU    CB  3160   6.366   5.732   5.033
  319GLU    CG  3161   6.468   5.838   5.074
  319GLU    CD  3162   6.519   5.820   5.217
  319GLU    OE1 3163   6.453   5.873   5.310
  319GLU    OE2 3164   6.638   5.789   5.235
  319GLU    C   3165   6.464   5.526   5.155
  319GLU    O   3166   6.580   5.489   5.171
  320GLN    N   3167   6.369   5.513   5.247
  320GLN    H   3168   6.278   5.547   5.225
  320GLN    CA  3169   6.388   5.465   5.385
  320GLN    CB  3170   6.386   5.312   5.389
  320GLN    CG  3171   6.251   5.264   5.337
  320GLN    CD  3172   6.241   5.123   5.395
  320GLN    OE1 3173   6.189   5.093   5.503
  320GLN    NE2 3174   6.299   5.027   5.323
  320GLN   HE21 3175   6.346   5.049   5.238
  320GLN   HE22 3176   6.309   4.932   5.353
  320GLN    C   3177   6.492   5.523   5.481
  320GLN    O   3178   6.470   5.523   5.602
  321ARG    N   3179   6.605   5.566   5.427
  321ARG    H   3180   6.602   5.580   5.328
  321ARG    CA  3181   6.723   5.614   5.501
  321ARG    CB  3182   6.848   5.620   5.414
  321ARG    CG  3183   6.964   5.668   5.502
  321ARG    CD  3184   7.089   5.687   5.415
  321ARG    NE  3185   7.063   5.791   5.315
  321ARG    HE  3186   7.018   5.752   5.235
  321ARG    CZ  3187   7.074   5.924   5.330
  321ARG    NH1 3188   7.030   6.006   5.234
  321ARG   HH11 3189   6.979   5.978   5.153
  321ARG   HH12 3190   7.061   6.101   5.238
  321ARG    NH2 3191   7.105   5.985   5.446
  321ARG   HH21 3192   7.117   5.933   5.531
  321ARG   HH22 3193   7.098   6.084   5.448
  321ARG    C   3194   6.699   5.745   5.578
  321ARG    O   3195   6.681   5.742   5.699
  322ALA    N   3196   6.676   5.849   5.498
  322ALA    H   3197   6.672   5.833   5.399
  322ALA    CA  3198   6.674   5.989   5.540
  322ALA    CB  3199   6.714   6.087   5.429
  322ALA    C   3200   6.545   6.025   5.614
  322ALA    O   3201   6.538   6.105   5.707
  323SER    N   3202   6.442   5.958   5.563
  323SER    H   3203   6.449   5.926   5.468
  323SER    CA  3204   6.313   5.939   5.631
  323SER    CB  3205   6.215   5.888   5.524
  323SER    OG  3206   6.269   5.777   5.452
  323SER    HG  3207   6.326   5.808   5.376
  323SER    C   3208   6.317   5.853   5.757
  323SER    O   3209   6.333   5.905   5.867
  324LYS    N   3210   6.309   5.721   5.739
  324LYS    H   3211   6.321   5.687   5.645
  324LYS    CA  3212   6.276   5.623   5.843
  324LYS    CB  3213   6.236   5.496   5.768
  324LYS    CG  3214   6.087   5.487   5.737
  324LYS    CD  3215   6.060   5.339   5.707
  324LYS    CE  3216   6.094   5.231   5.810
  324LYS    NZ  3217   6.069   5.100   5.747
  324LYS    HZ1 3218   6.115   5.088   5.659
  324LYS    HZ2 3219   6.103   5.026   5.805
  324LYS    HZ3 3220   5.973   5.080   5.730
  324LYS    C   3221   6.397   5.597   5.934
  324LYS    O   3222   6.401   5.655   6.042
  325VAL    N   3223   6.502   5.539   5.878
  325VAL    H   3224   6.509   5.534   5.778
  325VAL    CA  3225   6.615   5.482   5.953
  325VAL    CB  3226   6.716   5.398   5.873
  325VAL    CG1 3227   6.826   5.321   5.945
  325VAL    CG2 3228   6.656   5.309   5.764
  325VAL    C   3229   6.696   5.585   6.033
  325VAL    O   3230   6.728   5.554   6.148
  326LEU    N   3231   6.710   5.705   5.977
  326LEU    H   3232   6.674   5.734   5.889
  326LEU    CA  3233   6.774   5.816   6.048
  326LEU    CB  3234   6.799   5.926   5.944
  326LEU    CG  3235   6.867   6.054   5.991
  326LEU    CD1 3236   6.983   6.079   5.894
  326LEU    CD2 3237   6.770   6.173   5.990
  326LEU    C   3238   6.692   5.858   6.170
  326LEU    O   3239   6.749   5.878   6.278
  327GLY    N   3240   6.561   5.871   6.155
  327GLY    H   3241   6.520   5.859   6.065
  327GLY    CA  3242   6.461   5.897   6.260
  327GLY    C   3243   6.471   5.802   6.379
  327GLY    O   3244   6.512   5.845   6.487
  328ILE    N   3245   6.494   5.676   6.342
  328ILE    H   3246   6.516   5.658   6.246
  328ILE    CA  3247   6.509   5.568   6.440
  328ILE    CB  3248   6.489   5.430   6.376
  328ILE    CG1 3249   6.349   5.430   6.315
  328ILE    CG2 3250   6.509   5.318   6.478
  328ILE    CD  3251   6.312   5.324   6.211
  328ILE    C   3252   6.631   5.588   6.530
  328ILE    O   3253   6.612   5.602   6.651
  329VAL    N   3254   6.738   5.632   6.464
  329VAL    H   3255   6.746   5.635   6.364
  329VAL    CA  3256   6.861   5.666   6.536
  329VAL    CB  3257   6.968   5.698   6.431
  329VAL    CG1 3258   7.100   5.748   6.491
  329VAL    CG2 3259   7.021   5.569   6.367
  329VAL    C   3260   6.847   5.779   6.638
  329VAL    O   3261   6.910   5.776   6.744
  330PHE    N   3262   6.782   5.883   6.587
  330PHE    H   3263   6.765   5.897   6.489
  330PHE    CA  3264   6.747   6.006   6.660
  330PHE    CB  3265   6.723   6.136   6.583
  330PHE    CG  3266   6.854   6.185   6.522
  330PHE    CD1 3267   6.960   6.222   6.604
  330PHE    HD1 3268   6.946   6.288   6.690
  330PHE    CD2 3269   6.880   6.160   6.387
  330PHE    HD2 3270   6.800   6.131   6.320
  330PHE    CE1 3271   7.092   6.221   6.558
  330PHE    HE1 3272   7.178   6.229   6.625
  330PHE    CE2 3273   7.011   6.154   6.341
  330PHE    HE2 3274   7.036   6.165   6.236
  330PHE    CZ  3275   7.116   6.184   6.427
  330PHE    HZ  3276   7.218   6.164   6.392
  330PHE    C   3277   6.643   5.999   6.772
  330PHE    O   3278   6.643   6.071   6.871
  331PHE    N   3279   6.537   5.926   6.736
  331PHE    H   3280   6.514   5.912   6.640
  331PHE    CA  3281   6.438   5.874   6.831
  331PHE    CB  3282   6.306   5.852   6.758
  331PHE    CG  3283   6.232   5.978   6.712
  331PHE    CD1 3284   6.276   6.060   6.609
  331PHE    HD1 3285   6.354   6.020   6.544
  331PHE    CD2 3286   6.115   6.006   6.782
  331PHE    HD2 3287   6.076   5.924   6.843
  331PHE    CE1 3288   6.208   6.177   6.580
  331PHE    HE1 3289   6.228   6.223   6.482
  331PHE    CE2 3290   6.046   6.122   6.749
  331PHE    HE2 3291   5.963   6.161   6.807
  331PHE    CZ  3292   6.088   6.204   6.644
  331PHE    HZ  3293   6.028   6.287   6.607
  331PHE    C   3294   6.498   5.776   6.932
  331PHE    O   3295   6.453   5.782   7.046
  332LEU    N   3296   6.602   5.698   6.902
  332LEU    H   3297   6.604   5.649   6.815
  332LEU    CA  3298   6.678   5.621   7.002
  332LEU    CB  3299   6.763   5.511   6.940
  332LEU    CG  3300   6.694   5.384   6.889
  332LEU    CD1 3301   6.784   5.274   6.832
  332LEU    CD2 3302   6.613   5.324   7.004
  332LEU    C   3303   6.757   5.715   7.093
  332LEU    O   3304   6.720   5.711   7.210
  333PHE    N   3305   6.823   5.818   7.040
  333PHE    H   3306   6.844   5.827   6.943
  333PHE    CA  3307   6.875   5.922   7.130
  333PHE    CB  3308   6.939   6.035   7.049
  333PHE    CG  3309   7.081   6.025   6.995
  333PHE    CD1 3310   7.114   5.998   6.862
  333PHE    HD1 3311   7.035   6.004   6.788
  333PHE    CD2 3312   7.183   6.009   7.089
  333PHE    HD2 3313   7.155   6.020   7.194
  333PHE    CE1 3314   7.234   5.940   6.825
  333PHE    HE1 3315   7.231   5.869   6.742
  333PHE    CE2 3316   7.306   5.958   7.050
  333PHE    HE2 3317   7.389   5.957   7.120
  333PHE    CZ  3318   7.335   5.922   6.919
  333PHE    HZ  3319   7.431   5.878   6.893
  333PHE    C   3320   6.775   5.987   7.227
  333PHE    O   3321   6.799   5.974   7.347
  334LEU    N   3322   6.659   6.031   7.180
  334LEU    H   3323   6.649   6.048   7.082
  334LEU    CA  3324   6.546   6.093   7.252
  334LEU    CB  3325   6.444   6.125   7.142
  334LEU    CG  3326   6.364   6.255   7.160
  334LEU    CD1 3327   6.457   6.376   7.156
  334LEU    CD2 3328   6.249   6.255   7.060
  334LEU    C   3329   6.484   5.998   7.355
  334LEU    O   3330   6.481   6.033   7.473
  335LEU    N   3331   6.464   5.872   7.315
  335LEU    H   3332   6.474   5.851   7.218
  335LEU    CA  3333   6.422   5.759   7.399
  335LEU    CB  3334   6.417   5.632   7.315
  335LEU    CG  3335   6.278   5.596   7.262
  335LEU    CD1 3336   6.288   5.474   7.170
  335LEU    CD2 3337   6.187   5.544   7.374
  335LEU    C   3338   6.520   5.724   7.512
  335LEU    O   3339   6.473   5.688   7.619
  336MET    N   3340   6.648   5.736   7.478
  336MET    H   3341   6.674   5.757   7.384
  336MET    CA  3342   6.756   5.704   7.574
  336MET    CB  3343   6.889   5.676   7.503
  336MET    CG  3344   6.882   5.530   7.458
  336MET    SD  3345   7.045   5.489   7.385
  336MET    CE  3346   7.018   5.313   7.376
  336MET    C   3347   6.768   5.814   7.679
  336MET    O   3348   6.782   5.786   7.798
  337TRP    N   3349   6.772   5.938   7.630
  337TRP    H   3350   6.810   5.951   7.539
  337TRP    CA  3351   6.768   6.053   7.722
  337TRP    CB  3352   6.813   6.182   7.654
  337TRP    CG  3353   6.958   6.176   7.605
  337TRP    CD1 3354   6.994   6.176   7.477
  337TRP    HD1 3355   6.929   6.175   7.390
  337TRP    CD2 3356   7.073   6.193   7.682
  337TRP    NE1 3357   7.123   6.206   7.470
  337TRP    HE1 3358   7.164   6.244   7.387
  337TRP    CE2 3359   7.177   6.209   7.591
  337TRP    CE3 3360   7.095   6.219   7.816
  337TRP    HE3 3361   7.010   6.241   7.881
  337TRP    CZ2 3362   7.307   6.235   7.635
  337TRP    HZ2 3363   7.384   6.220   7.560
  337TRP    CZ3 3364   7.222   6.263   7.852
  337TRP    HZ3 3365   7.230   6.299   7.955
  337TRP    CH2 3366   7.332   6.271   7.767
  337TRP    HH2 3367   7.421   6.332   7.782
  337TRP    C   3368   6.639   6.068   7.802
  337TRP    O   3369   6.650   6.086   7.923
  338CYS    N   3370   6.523   6.031   7.749
  338CYS    H   3371   6.512   5.993   7.657
  338CYS    CA  3372   6.396   6.070   7.812
  338CYS    CB  3373   6.265   6.058   7.734
  338CYS    SG  3374   6.136   6.166   7.805
  338CYS    HG  3375   6.133   6.247   7.699
  338CYS    C   3376   6.383   6.034   7.961
  338CYS    O   3377   6.370   6.130   8.037
  339PRO    N   3378   6.396   5.907   7.996
  339PRO    CA  3379   6.396   5.854   8.133
  339PRO    CB  3380   6.426   5.703   8.131
  339PRO    CG  3381   6.376   5.669   7.991
  339PRO    CD  3382   6.386   5.794   7.903
  339PRO    C   3383   6.486   5.910   8.244
  339PRO    O   3384   6.438   5.934   8.355
  340PHE    N   3385   6.604   5.948   8.196
  340PHE    H   3386   6.636   5.939   8.102
  340PHE    CA  3387   6.704   6.010   8.283
  340PHE    CB  3388   6.842   6.013   8.217
  340PHE    CG  3389   6.898   5.872   8.197
  340PHE    CD1 3390   6.876   5.784   8.092
  340PHE    HD1 3391   6.780   5.805   8.043
  340PHE    CD2 3392   7.001   5.835   8.283
  340PHE    HD2 3393   7.037   5.903   8.360
  340PHE    CE1 3394   6.941   5.665   8.061
  340PHE    HE1 3395   6.900   5.602   7.982
  340PHE    CE2 3396   7.065   5.713   8.262
  340PHE    HE2 3397   7.130   5.669   8.337
  340PHE    CZ  3398   7.039   5.631   8.153
  340PHE    HZ  3399   7.082   5.530   8.148
  340PHE    C   3400   6.665   6.157   8.301
  340PHE    O   3401   6.659   6.208   8.413
  341PHE    N   3402   6.613   6.220   8.196
  341PHE    H   3403   6.588   6.181   8.108
  341PHE    CA  3404   6.580   6.364   8.197
  341PHE    CB  3405   6.597   6.441   8.066
  341PHE    CG  3406   6.732   6.511   8.053
  341PHE    CD1 3407   6.757   6.635   8.110
  341PHE    HD1 3408   6.679   6.686   8.168
  341PHE    CD2 3409   6.833   6.461   7.971
  341PHE    HD2 3410   6.828   6.369   7.912
  341PHE    CE1 3411   6.874   6.709   8.097
  341PHE    HE1 3412   6.896   6.799   8.156
  341PHE    CE2 3413   6.953   6.528   7.953
  341PHE    HE2 3414   7.016   6.494   7.870
  341PHE    CZ  3415   6.969   6.652   8.014
  341PHE    HZ  3416   7.048   6.714   7.972
  341PHE    C   3417   6.442   6.394   8.255
  341PHE    O   3418   6.432   6.486   8.336
  342ILE    N   3419   6.339   6.314   8.226
  342ILE    H   3420   6.346   6.246   8.153
  342ILE    CA  3421   6.205   6.341   8.278
  342ILE    CB  3422   6.108   6.252   8.199
  342ILE    CG1 3423   5.963   6.294   8.226
  342ILE    CG2 3424   6.132   6.103   8.222
  342ILE    CD  3425   5.914   6.413   8.144
  342ILE    C   3426   6.211   6.321   8.429
  342ILE    O   3427   6.170   6.408   8.507
  343THR    N   3428   6.283   6.223   8.483
  343THR    H   3429   6.345   6.170   8.425
  343THR    CA  3430   6.306   6.204   8.627
  343THR    CB  3431   6.363   6.068   8.664
  343THR    OG1 3432   6.476   6.039   8.581
  343THR    HG1 3433   6.453   5.967   8.515
  343THR    CG2 3434   6.258   5.958   8.655
  343THR    C   3435   6.376   6.326   8.687
  343THR    O   3436   6.326   6.383   8.784
  344ASN    N   3437   6.496   6.357   8.638
  344ASN    H   3438   6.546   6.298   8.576
  344ASN    CA  3439   6.570   6.476   8.684
  344ASN    CB  3440   6.706   6.497   8.616
  344ASN    CG  3441   6.717   6.566   8.480
  344ASN    OD1 3442   6.665   6.672   8.447
  344ASN    ND2 3443   6.818   6.526   8.404
  344ASN   HD21 3444   6.879   6.450   8.427
  344ASN   HD22 3445   6.823   6.564   8.312
  344ASN    C   3446   6.482   6.601   8.688
  344ASN    O   3447   6.473   6.651   8.800
  345ILE    N   3448   6.408   6.642   8.585
  345ILE    H   3449   6.401   6.591   8.500
  345ILE    CA  3450   6.328   6.765   8.592
  345ILE    CB  3451   6.274   6.788   8.450
  345ILE    CG1 3452   6.218   6.930   8.457
  345ILE    CG2 3453   6.165   6.696   8.395
  345ILE    CD  3454   6.141   6.988   8.338
  345ILE    C   3455   6.222   6.764   8.702
  345ILE    O   3456   6.229   6.853   8.787
  346THR    N   3457   6.166   6.645   8.725
  346THR    H   3458   6.179   6.566   8.665
  346THR    CA  3459   6.050   6.629   8.814
  346THR    CB  3460   5.960   6.511   8.780
  346THR    OG1 3461   6.033   6.396   8.736
  346THR    HG1 3462   6.072   6.419   8.647
  346THR    CG2 3463   5.847   6.557   8.687
  346THR    C   3464   6.100   6.612   8.958
  346THR    O   3465   6.049   6.672   9.052
  347LEU    N   3466   6.212   6.541   8.969
  347LEU    H   3467   6.247   6.485   8.895
  347LEU    CA  3468   6.290   6.539   9.094
  347LEU    CB  3469   6.402   6.435   9.088
  347LEU    CG  3470   6.355   6.306   9.154
  347LEU    CD1 3471   6.214   6.258   9.118
  347LEU    CD2 3472   6.459   6.195   9.134
  347LEU    C   3473   6.350   6.661   9.164
  347LEU    O   3474   6.337   6.701   9.279
  348VAL    N   3475   6.399   6.749   9.077
  348VAL    H   3476   6.405   6.737   8.978
  348VAL    CA  3477   6.452   6.882   9.109
  348VAL    CB  3478   6.533   6.944   8.994
  348VAL    CG1 3479   6.587   7.082   9.032
  348VAL    CG2 3480   6.654   6.869   8.938
  348VAL    C   3481   6.335   6.966   9.161
  348VAL    O   3482   6.341   7.054   9.246
  349LEU    N   3483   6.233   6.961   9.076
  349LEU    H   3484   6.233   6.907   8.992
  349LEU    CA  3485   6.106   7.029   9.108
  349LEU    CB  3486   6.010   7.014   8.990
  349LEU    CG  3487   6.027   7.118   8.879
  349LEU    CD1 3488   5.935   7.085   8.762
  349LEU    CD2 3489   6.007   7.260   8.931
  349LEU    C   3490   6.042   6.969   9.233
  349LEU    O   3491   5.966   7.045   9.294
  350CYS    N   3492   6.047   6.839   9.262
  350CYS    H   3493   6.066   6.775   9.188
  350CYS    CA  3494   6.020   6.785   9.396
  350CYS    CB  3495   6.041   6.634   9.394
  350CYS    SG  3496   6.035   6.546   9.554
  350CYS    C   3497   6.091   6.858   9.510
  350CYS    O   3498   6.197   6.915   9.485
  351ASP    N   3499   6.024   6.860   9.625
  351ASP    H   3500   5.937   6.813   9.637
  351ASP    CA  3501   6.079   6.915   9.750
  351ASP    CB  3502   5.965   6.959   9.843
  351ASP    CG  3503   5.996   7.063   9.950
  351ASP    OD1 3504   6.114   7.077   9.988
  351ASP    OD2 3505   5.901   7.137   9.985
  351ASP    C   3506   6.173   6.810   9.810
  351ASP    O   3507   6.280   6.787   9.754
  352SER    N   3508   6.112   6.720   9.886
  352SER    H   3509   6.013   6.722   9.900
  352SER    CA  3510   6.186   6.609   9.949
  352SER    CB  3511   6.120   6.577  10.083
  352SER    OG  3512   6.176   6.666  10.180
  352SER    HG  3513   6.230   6.739  10.137
  352SER    C   3514   6.234   6.483   9.876
  352SER    O   3515   6.266   6.382   9.937
  353CYS    N   3516   6.270   6.512   9.751
  353CYS    H   3517   6.297   6.605   9.725
  353CYS    CA  3518   6.335   6.402   9.679
  353CYS    CB  3519   6.302   6.415   9.530
  353CYS    SG  3520   6.127   6.373   9.495
  353CYS    C   3521   6.485   6.410   9.710
  353CYS    O   3522   6.542   6.518   9.723
  354ASN    N   3523   6.546   6.292   9.712
  354ASN    H   3524   6.534   6.222   9.642
  354ASN    CA  3525   6.681   6.292   9.771
  354ASN    CB  3526   6.714   6.149   9.811
  354ASN    CG  3527   6.855   6.107   9.856
  354ASN    OD1 3528   6.955   6.123   9.786
  354ASN    ND2 3529   6.871   6.079   9.985
  354ASN   HD21 3530   6.793   6.075  10.048
  354ASN   HD22 3531   6.960   6.090  10.029
  354ASN    C   3532   6.787   6.354   9.680
  354ASN    O   3533   6.786   6.333   9.558
  355GLN    N   3534   6.889   6.414   9.741
  355GLN    H   3535   6.883   6.440   9.837
  355GLN    CA  3536   6.999   6.475   9.664
  355GLN    CB  3537   7.065   6.572   9.761
  355GLN    CG  3538   6.970   6.688   9.795
  355GLN    CD  3539   7.020   6.780   9.906
  355GLN    OE1 3540   7.094   6.875   9.880
  355GLN    NE2 3541   6.984   6.754  10.031
  355GLN   HE21 3542   6.918   6.684  10.059
  355GLN   HE22 3543   7.033   6.801  10.104
  355GLN    C   3544   7.094   6.394   9.575
  355GLN    O   3545   7.150   6.446   9.479
  356THR    N   3546   7.127   6.272   9.618
  356THR    H   3547   7.093   6.240   9.706
  356THR    CA  3548   7.219   6.185   9.544
  356THR    CB  3549   7.262   6.061   9.622
  356THR    OG1 3550   7.156   5.991   9.686
  356THR    HG1 3551   7.089   6.055   9.725
  356THR    CG2 3552   7.374   6.096   9.721
  356THR    C   3553   7.160   6.139   9.410
  356THR    O   3554   7.233   6.135   9.311
  357THR    N   3555   7.033   6.102   9.404
  357THR    H   3556   6.989   6.068   9.487
  357THR    CA  3557   6.964   6.063   9.279
  357THR    CB  3558   6.822   6.026   9.323
  357THR    OG1 3559   6.833   5.964   9.451
  357THR    HG1 3560   6.742   5.941   9.487
  357THR    CG2 3561   6.780   5.926   9.215
  357THR    C   3562   6.946   6.183   9.186
  357THR    O   3563   6.935   6.171   9.064
  358LEU    N   3564   6.922   6.301   9.242
  358LEU    H   3565   6.886   6.301   9.335
  358LEU    CA  3566   6.927   6.432   9.174
  358LEU    CB  3567   6.906   6.549   9.271
  358LEU    CG  3568   6.777   6.626   9.294
  358LEU    CD1 3569   6.662   6.552   9.362
  358LEU    CD2 3570   6.822   6.748   9.376
  358LEU    C   3571   7.059   6.458   9.100
  358LEU    O   3572   7.057   6.438   8.979
  359GLN    N   3573   7.170   6.453   9.174
  359GLN    H   3574   7.167   6.449   9.274
  359GLN    CA  3575   7.307   6.455   9.121
  359GLN    CB  3576   7.398   6.437   9.243
  359GLN    CG  3577   7.545   6.451   9.202
  359GLN    CD  3578   7.647   6.490   9.309
  359GLN    OE1 3579   7.615   6.548   9.413
  359GLN    NE2 3580   7.773   6.482   9.266
  359GLN   HE21 3581   7.781   6.428   9.182
  359GLN   HE22 3582   7.836   6.520   9.333
  359GLN    C   3583   7.332   6.345   9.018
  359GLN    O   3584   7.343   6.385   8.902
  360MET    N   3585   7.294   6.223   9.055
  360MET    H   3586   7.272   6.202   9.150
  360MET    CA  3587   7.311   6.108   8.965
  360MET    CB  3588   7.276   5.983   9.046
  360MET    CG  3589   7.349   5.857   8.999
  360MET    SD  3590   7.284   5.696   9.056
  360MET    CE  3591   7.378   5.590   8.948
  360MET    C   3592   7.232   6.123   8.834
  360MET    O   3593   7.296   6.094   8.733
  361LEU    N   3594   7.108   6.169   8.829
  361LEU    H   3595   7.063   6.184   8.917
  361LEU    CA  3596   7.024   6.188   8.709
  361LEU    CB  3597   6.875   6.169   8.736
  361LEU    CG  3598   6.837   6.026   8.776
  361LEU    CD1 3599   6.697   6.013   8.836
  361LEU    CD2 3600   6.871   5.926   8.665
  361LEU    C   3601   7.053   6.313   8.627
  361LEU    O   3602   6.995   6.320   8.518
  362LEU    N   3603   7.141   6.400   8.674
  362LEU    H   3604   7.168   6.418   8.769
  362LEU    CA  3605   7.206   6.509   8.600
  362LEU    CB  3606   7.182   6.642   8.672
  362LEU    CG  3607   7.040   6.698   8.656
  362LEU    CD1 3608   6.978   6.726   8.793
  362LEU    CD2 3609   7.055   6.827   8.576
  362LEU    C   3610   7.356   6.497   8.572
  362LEU    O   3611   7.401   6.563   8.479
  363GLU    N   3612   7.427   6.414   8.648
  363GLU    H   3613   7.385   6.394   8.737
  363GLU    CA  3614   7.567   6.377   8.624
  363GLU    CB  3615   7.628   6.280   8.726
  363GLU    CG  3616   7.661   6.363   8.850
  363GLU    CD  3617   7.716   6.272   8.960
  363GLU    OE1 3618   7.826   6.302   9.011
  363GLU    OE2 3619   7.636   6.193   9.015
  363GLU    C   3620   7.584   6.313   8.486
  363GLU    O   3621   7.670   6.364   8.414
  364ILE    N   3622   7.510   6.205   8.465
  364ILE    H   3623   7.472   6.162   8.548
  364ILE    CA  3624   7.494   6.122   8.345
  364ILE    CB  3625   7.398   6.187   8.244
  364ILE    CG1 3626   7.265   6.215   8.314
  364ILE    CG2 3627   7.367   6.097   8.124
  364ILE    CD  3628   7.177   6.316   8.238
  364ILE    C   3629   7.617   6.064   8.276
  364ILE    O   3630   7.664   5.956   8.311
  365PHE    N   3631   7.696   6.155   8.219
  365PHE    H   3632   7.684   6.251   8.244
  365PHE    CA  3633   7.811   6.114   8.137
  365PHE    CB  3634   7.849   6.229   8.043
  365PHE    CG  3635   7.790   6.220   7.901
  365PHE    CD1 3636   7.707   6.322   7.857
  365PHE    HD1 3637   7.678   6.401   7.927
  365PHE    CD2 3638   7.845   6.133   7.808
  365PHE    HD2 3639   7.880   6.035   7.837
  365PHE    CE1 3640   7.681   6.349   7.723
  365PHE    HE1 3641   7.634   6.444   7.698
  365PHE    CE2 3642   7.823   6.158   7.672
  365PHE    HE2 3643   7.891   6.113   7.600
  365PHE    CZ  3644   7.740   6.262   7.633
  365PHE    HZ  3645   7.708   6.272   7.529
  365PHE    C   3646   7.929   6.054   8.214
  365PHE    O   3647   7.978   5.947   8.178
  366VAL    N   3648   7.968   6.111   8.328
  366VAL    H   3649   7.955   6.209   8.345
  366VAL    CA  3650   8.065   6.053   8.422
  366VAL    CB  3651   8.095   6.139   8.545
  366VAL    CG1 3652   8.203   6.242   8.513
  366VAL    CG2 3653   7.976   6.199   8.620
  366VAL    C   3654   8.018   5.918   8.476
  366VAL    O   3655   8.106   5.835   8.500
  367TRP    N   3656   7.891   5.880   8.486
  367TRP    H   3657   7.826   5.935   8.433
  367TRP    CA  3658   7.848   5.747   8.529
  367TRP    CB  3659   7.707   5.742   8.589
  367TRP    CG  3660   7.700   5.817   8.722
  367TRP    CD1 3661   7.666   5.941   8.756
  367TRP    HD1 3662   7.626   6.010   8.682
  367TRP    CD2 3663   7.726   5.753   8.842
  367TRP    NE1 3664   7.673   5.962   8.887
  367TRP    HE1 3665   7.684   6.053   8.928
  367TRP    CE2 3666   7.703   5.845   8.944
  367TRP    CE3 3667   7.751   5.621   8.879
  367TRP    HE3 3668   7.776   5.553   8.797
  367TRP    CZ2 3669   7.682   5.805   9.075
  367TRP    HZ2 3670   7.678   5.877   9.156
  367TRP    CZ3 3671   7.753   5.583   9.013
  367TRP    HZ3 3672   7.796   5.489   9.047
  367TRP    CH2 3673   7.703   5.671   9.108
  367TRP    HH2 3674   7.662   5.630   9.201
  367TRP    C   3675   7.850   5.655   8.406
  367TRP    O   3676   7.943   5.575   8.393
  368ILE    N   3677   7.756   5.668   8.314
  368ILE    H   3678   7.692   5.745   8.322
  368ILE    CA  3679   7.743   5.575   8.200
  368ILE    CB  3680   7.598   5.538   8.169
  368ILE    CG1 3681   7.501   5.656   8.172
  368ILE    CG2 3682   7.546   5.434   8.268
  368ILE    CD  3683   7.529   5.741   8.048
  368ILE    C   3684   7.831   5.580   8.075
  368ILE    O   3685   7.845   5.487   7.996
  369GLY    N   3686   7.888   5.697   8.045
  369GLY    H   3687   7.876   5.779   8.101
  369GLY    CA  3688   7.975   5.708   7.927
  369GLY    C   3689   7.907   5.707   7.790
  369GLY    O   3690   7.802   5.766   7.767
  370TYR    N   3691   7.986   5.650   7.699
  370TYR    H   3692   8.072   5.606   7.723
  370TYR    CA  3693   7.964   5.663   7.554
  370TYR    CB  3694   8.095   5.624   7.484
  370TYR    CG  3695   8.109   5.660   7.336
  370TYR    CD1 3696   8.130   5.787   7.284
  370TYR    HD1 3697   8.129   5.871   7.353
  370TYR    CD2 3698   8.117   5.550   7.251
  370TYR    HD2 3699   8.106   5.447   7.285
  370TYR    CE1 3700   8.156   5.803   7.148
  370TYR    HE1 3701   8.212   5.893   7.123
  370TYR    CE2 3702   8.138   5.565   7.115
  370TYR    HE2 3703   8.112   5.486   7.045
  370TYR    CZ  3704   8.155   5.693   7.063
  370TYR    OH  3705   8.201   5.712   6.936
  370TYR    HH  3706   8.234   5.629   6.889
  370TYR    C   3707   7.847   5.583   7.498
  370TYR    O   3708   7.799   5.616   7.390
  371VAL    N   3709   7.801   5.482   7.572
  371VAL    H   3710   7.819   5.471   7.670
  371VAL    CA  3711   7.716   5.371   7.529
  371VAL    CB  3712   7.666   5.284   7.644
  371VAL    CG1 3713   7.564   5.177   7.606
  371VAL    CG2 3714   7.780   5.211   7.717
  371VAL    C   3715   7.605   5.399   7.428
  371VAL    O   3716   7.608   5.342   7.319
  372SER    N   3717   7.525   5.504   7.444
  372SER    H   3718   7.542   5.565   7.521
  372SER    CA  3719   7.416   5.548   7.355
  372SER    CB  3720   7.335   5.672   7.392
  372SER    OG  3721   7.409   5.794   7.388
  372SER    HG  3722   7.338   5.862   7.406
  372SER    C   3723   7.471   5.582   7.216
  372SER    O   3724   7.418   5.529   7.119
  373SER    N   3725   7.578   5.661   7.212
  373SER    H   3726   7.622   5.685   7.299
  373SER    CA  3727   7.642   5.704   7.087
  373SER    CB  3728   7.739   5.817   7.123
  373SER    OG  3729   7.768   5.880   6.998
  373SER    HG  3730   7.770   5.975   7.028
  373SER    C   3731   7.714   5.595   7.008
  373SER    O   3732   7.719   5.594   6.885
  374GLY    N   3733   7.757   5.493   7.083
  374GLY    H   3734   7.737   5.489   7.181
  374GLY    CA  3735   7.827   5.383   7.016
  374GLY    C   3736   7.728   5.279   6.962
  374GLY    O   3737   7.758   5.209   6.865
  375VAL    N   3738   7.619   5.261   7.035
  375VAL    H   3739   7.605   5.311   7.121
  375VAL    CA  3740   7.507   5.173   6.997
  375VAL    CB  3741   7.436   5.122   7.123
  375VAL    CG1 3742   7.304   5.047   7.103
  375VAL    CG2 3743   7.527   5.030   7.203
  375VAL    C   3744   7.411   5.229   6.892
  375VAL    O   3745   7.409   5.186   6.776
  376ASN    N   3746   7.340   5.338   6.916
  376ASN    H   3747   7.376   5.404   6.982
  376ASN    CA  3748   7.228   5.387   6.835
  376ASN    CB  3749   7.165   5.521   6.872
  376ASN    CG  3750   7.109   5.510   7.014
  376ASN    OD1 3751   7.039   5.417   7.053
  376ASN    ND2 3752   7.123   5.621   7.087
  376ASN   HD21 3753   7.180   5.691   7.044
  376ASN   HD22 3754   7.073   5.635   7.172
  376ASN    C   3755   7.251   5.397   6.684
  376ASN    O   3756   7.175   5.338   6.608
  377PRO    N   3757   7.358   5.458   6.632
  377PRO    CA  3758   7.389   5.463   6.488
  377PRO    CB  3759   7.503   5.561   6.462
  377PRO    CG  3760   7.503   5.643   6.591
  377PRO    CD  3761   7.459   5.542   6.697
  377PRO    C   3762   7.434   5.328   6.431
  377PRO    O   3763   7.411   5.309   6.312
  378LEU    N   3764   7.463   5.228   6.514
  378LEU    H   3765   7.451   5.227   6.614
  378LEU    CA  3766   7.487   5.092   6.466
  378LEU    CB  3767   7.520   4.984   6.569
  378LEU    CG  3768   7.671   4.967   6.585
  378LEU    CD1 3769   7.719   4.881   6.702
  378LEU    CD2 3770   7.734   4.942   6.447
  378LEU    C   3771   7.358   5.037   6.403
  378LEU    O   3772   7.375   4.982   6.294
  379VAL    N   3773   7.241   5.090   6.436
  379VAL    H   3774   7.220   5.140   6.520
  379VAL    CA  3775   7.117   5.055   6.365
  379VAL    CB  3776   6.995   5.128   6.421
  379VAL    CG1 3777   6.869   5.102   6.338
  379VAL    CG2 3778   6.970   5.073   6.562
  379VAL    C   3779   7.134   5.104   6.221
  379VAL    O   3780   7.116   5.030   6.125
  380TYR    N   3781   7.166   5.231   6.196
  380TYR    H   3782   7.188   5.284   6.278
  380TYR    CA  3783   7.172   5.302   6.068
  380TYR    CB  3784   7.216   5.446   6.097
  380TYR    CG  3785   7.215   5.535   5.972
  380TYR    CD1 3786   7.099   5.607   5.942
  380TYR    HD1 3787   7.010   5.574   5.996
  380TYR    CD2 3788   7.337   5.574   5.919
  380TYR    HD2 3789   7.429   5.524   5.950
  380TYR    CE1 3790   7.103   5.715   5.855
  380TYR    HE1 3791   7.007   5.763   5.831
  380TYR    CE2 3792   7.343   5.683   5.832
  380TYR    HE2 3793   7.439   5.711   5.788
  380TYR    CZ  3794   7.226   5.749   5.800
  380TYR    OH  3795   7.228   5.851   5.710
  380TYR    HH  3796   7.316   5.849   5.662
  380TYR    C   3797   7.261   5.222   5.973
  380TYR    O   3798   7.200   5.167   5.881
  381THR    N   3799   7.386   5.195   6.010
  381THR    H   3800   7.414   5.210   6.104
  381THR    CA  3801   7.482   5.116   5.932
  381THR    CB  3802   7.627   5.110   5.983
  381THR    OG1 3803   7.635   5.048   6.112
  381THR    HG1 3804   7.725   5.011   6.134
  381THR    CG2 3805   7.698   5.241   5.951
  381THR    C   3806   7.429   4.975   5.904
  381THR    O   3807   7.428   4.935   5.787
  382LEU    N   3808   7.392   4.905   6.010
  382LEU    H   3809   7.391   4.935   6.106
  382LEU    CA  3810   7.346   4.767   5.993
  382LEU    CB  3811   7.353   4.690   6.125
  382LEU    CG  3812   7.497   4.696   6.175
  382LEU    CD1 3813   7.523   4.653   6.320
  382LEU    CD2 3814   7.599   4.639   6.076
  382LEU    C   3815   7.210   4.742   5.926
  382LEU    O   3816   7.178   4.635   5.875
  383PHE    N   3817   7.125   4.844   5.937
  383PHE    H   3818   7.128   4.910   6.012
  383PHE    CA  3819   7.001   4.836   5.858
  383PHE    CB  3820   6.885   4.899   5.935
  383PHE    CG  3821   6.810   4.805   6.029
  383PHE    CD1 3822   6.690   4.744   5.994
  383PHE    HD1 3823   6.638   4.776   5.904
  383PHE    CD2 3824   6.851   4.794   6.161
  383PHE    HD2 3825   6.936   4.853   6.194
  383PHE    CE1 3826   6.619   4.660   6.079
  383PHE    HE1 3827   6.520   4.635   6.041
  383PHE    CE2 3828   6.778   4.711   6.246
  383PHE    HE2 3829   6.804   4.712   6.352
  383PHE    CZ  3830   6.665   4.640   6.209
  383PHE    HZ  3831   6.612   4.571   6.274
  383PHE    C   3832   7.005   4.887   5.714
  383PHE    O   3833   6.991   4.807   5.622
  384ASN    N   3834   7.052   5.008   5.684
  384ASN    H   3835   7.072   5.077   5.753
  384ASN    CA  3836   7.034   5.067   5.550
  384ASN    CB  3837   7.045   5.219   5.555
  384ASN    CG  3838   7.053   5.294   5.422
  384ASN    OD1 3839   7.139   5.377   5.392
  384ASN    ND2 3840   6.945   5.283   5.345
  384ASN   HD21 3841   6.873   5.224   5.382
  384ASN   HD22 3842   6.916   5.350   5.276
  384ASN    C   3843   7.123   4.998   5.446
  384ASN    O   3844   7.245   5.012   5.454
  385LYS    N   3845   7.050   4.947   5.347
  385LYS    H   3846   6.956   4.925   5.374
  385LYS    CA  3847   7.095   4.880   5.224
  385LYS    CB  3848   6.978   4.876   5.125
  385LYS    CG  3849   6.905   5.007   5.094
  385LYS    CD  3850   6.795   4.994   4.989
  385LYS    CE  3851   6.710   5.120   5.001
  385LYS    NZ  3852   6.583   5.116   4.927
  385LYS    HZ1 3853   6.547   5.209   4.929
  385LYS    HZ2 3854   6.602   5.081   4.835
  385LYS    HZ3 3855   6.512   5.053   4.958
  385LYS    C   3856   7.213   4.947   5.155
  385LYS    O   3857   7.310   4.885   5.111
  386THR    N   3858   7.228   5.079   5.167
  386THR    H   3859   7.157   5.130   5.216
  386THR    CA  3860   7.338   5.156   5.108
  386THR    CB  3861   7.317   5.307   5.098
  386THR    OG1 3862   7.340   5.361   5.229
  386THR    HG1 3863   7.259   5.347   5.286
  386THR    CG2 3864   7.174   5.332   5.050
  386THR    C   3865   7.478   5.133   5.167
  386THR    O   3866   7.568   5.118   5.084
  387PHE    N   3867   7.494   5.129   5.298
  387PHE    H   3868   7.425   5.137   5.370
  387PHE    CA  3869   7.623   5.093   5.359
  387PHE    CB  3870   7.624   5.150   5.501
  387PHE    CG  3871   7.578   5.294   5.521
  387PHE    CD1 3872   7.675   5.394   5.516
  387PHE    HD1 3873   7.770   5.372   5.469
  387PHE    CD2 3874   7.445   5.330   5.531
  387PHE    HD2 3875   7.374   5.252   5.558
  387PHE    CE1 3876   7.636   5.528   5.524
  387PHE    HE1 3877   7.709   5.609   5.529
  387PHE    CE2 3878   7.410   5.465   5.541
  387PHE    HE2 3879   7.305   5.490   5.547
  387PHE    CZ  3880   7.505   5.567   5.547
  387PHE    HZ  3881   7.477   5.671   5.564
  387PHE    C   3882   7.641   4.941   5.368
  387PHE    O   3883   7.753   4.892   5.360
  388ARG    N   3884   7.535   4.862   5.383
  388ARG    H   3885   7.443   4.898   5.396
  388ARG    CA  3886   7.551   4.716   5.391
  388ARG    CB  3887   7.427   4.630   5.417
  388ARG    CG  3888   7.353   4.668   5.546
  388ARG    CD  3889   7.262   4.551   5.587
  388ARG    NE  3890   7.316   4.415   5.598
  388ARG    HE  3891   7.370   4.378   5.522
  388ARG    CZ  3892   7.311   4.334   5.704
  388ARG    NH1 3893   7.275   4.379   5.825
  388ARG   HH11 3894   7.255   4.475   5.846
  388ARG   HH12 3895   7.284   4.314   5.900
  388ARG    NH2 3896   7.342   4.205   5.687
  388ARG   HH21 3897   7.364   4.166   5.597
  388ARG   HH22 3898   7.333   4.132   5.754
  388ARG    C   3899   7.606   4.656   5.261
  388ARG    O   3900   7.701   4.578   5.269
  389ASP    N   3901   7.567   4.710   5.146
  389ASP    H   3902   7.505   4.789   5.145
  389ASP    CA  3903   7.619   4.661   5.018
  389ASP    CB  3904   7.530   4.735   4.918
  389ASP    CG  3905   7.552   4.705   4.769
  389ASP    OD1 3906   7.478   4.616   4.720
  389ASP    OD2 3907   7.626   4.783   4.706
  389ASP    C   3908   7.768   4.691   5.005
  389ASP    O   3909   7.850   4.601   4.988
  390ALA    N   3910   7.811   4.812   5.040
  390ALA    H   3911   7.748   4.878   5.082
  390ALA    CA  3912   7.949   4.859   5.023
  390ALA    CB  3913   7.931   5.008   5.054
  390ALA    C   3914   8.045   4.780   5.111
  390ALA    O   3915   8.131   4.708   5.058
  391PHE    N   3916   8.006   4.763   5.237
  391PHE    H   3917   7.931   4.822   5.269
  391PHE    CA  3918   8.078   4.676   5.330
  391PHE    CB  3919   8.042   4.693   5.478
  391PHE    CG  3920   8.064   4.831   5.542
  391PHE    CD1 3921   7.967   4.911   5.600
  391PHE    HD1 3922   7.863   4.893   5.571
  391PHE    CD2 3923   8.197   4.864   5.565
  391PHE    HD2 3924   8.271   4.812   5.503
  391PHE    CE1 3925   7.994   5.015   5.688
  391PHE    HE1 3926   7.916   5.086   5.713
  391PHE    CE2 3927   8.225   4.968   5.653
  391PHE    HE2 3928   8.329   4.989   5.677
  391PHE    CZ  3929   8.127   5.046   5.714
  391PHE    HZ  3930   8.147   5.147   5.748
  391PHE    C   3931   8.076   4.529   5.287
  391PHE    O   3932   8.178   4.462   5.296
  392GLY    N   3933   7.963   4.480   5.236
  392GLY    H   3934   7.896   4.550   5.212
  392GLY    CA  3935   7.936   4.345   5.184
  392GLY    C   3936   8.039   4.288   5.086
  392GLY    O   3937   8.074   4.171   5.099
  393ARG    N   3938   8.113   4.379   5.022
  393ARG    H   3939   8.094   4.477   5.012
  393ARG    CA  3940   8.240   4.347   4.956
  393ARG    CB  3941   8.313   4.473   4.908
  393ARG    CG  3942   8.241   4.555   4.800
  393ARG    CD  3943   8.304   4.693   4.782
  393ARG    NE  3944   8.214   4.767   4.692
  393ARG    HE  3945   8.120   4.734   4.694
  393ARG    CZ  3946   8.236   4.881   4.625
  393ARG    NH1 3947   8.348   4.951   4.647
  393ARG   HH11 3948   8.415   4.920   4.715
  393ARG   HH12 3949   8.369   5.037   4.601
  393ARG    NH2 3950   8.135   4.930   4.551
  393ARG   HH21 3951   8.041   4.904   4.573
  393ARG   HH22 3952   8.159   5.000   4.483
  393ARG    C   3953   8.334   4.248   5.026
  393ARG    O   3954   8.416   4.181   4.964
  394TYR    N   3955   8.347   4.269   5.156
  394TYR    H   3956   8.274   4.315   5.206
  394TYR    CA  3957   8.449   4.198   5.234
  394TYR    CB  3958   8.532   4.292   5.322
  394TYR    CG  3959   8.575   4.424   5.258
  394TYR    CD1 3960   8.490   4.533   5.274
  394TYR    HD1 3961   8.388   4.515   5.308
  394TYR    CD2 3962   8.697   4.432   5.192
  394TYR    HD2 3963   8.768   4.351   5.207
  394TYR    CE1 3964   8.533   4.654   5.220
  394TYR    HE1 3965   8.454   4.728   5.205
  394TYR    CE2 3966   8.748   4.554   5.149
  394TYR    HE2 3967   8.853   4.570   5.122
  394TYR    CZ  3968   8.660   4.661   5.165
  394TYR    OH  3969   8.689   4.780   5.106
  394TYR    HH  3970   8.787   4.800   5.100
  394TYR    C   3971   8.420   4.079   5.326
  394TYR    O   3972   8.485   3.975   5.329
  395ILE    N   3973   8.310   4.095   5.399
  395ILE    H   3974   8.256   4.179   5.387
  395ILE    CA  3975   8.252   3.995   5.490
  395ILE    CB  3976   8.223   4.065   5.623
  395ILE    CG1 3977   8.128   4.183   5.601
  395ILE    CG2 3978   8.351   4.115   5.692
  395ILE    CD  3979   8.078   4.238   5.735
  395ILE    C   3980   8.135   3.919   5.428
  395ILE    O   3981   8.059   3.983   5.356
  396THR    N   3982   8.158   3.788   5.426
  396THR    H   3983   8.249   3.759   5.455
  396THR    CA  3984   8.060   3.689   5.377
  396THR    CB  3985   8.132   3.582   5.295
  396THR    OG1 3986   8.231   3.506   5.366
  396THR    HG1 3987   8.304   3.571   5.388
  396THR    CG2 3988   8.203   3.634   5.170
  396THR    C   3989   7.961   3.636   5.480
  396THR    O   3990   7.983   3.636   5.601
  397CYS    N   3991   7.851   3.574   5.437
  397CYS    H   3992   7.823   3.573   5.341
  397CYS    CA  3993   7.753   3.506   5.524
  397CYS    CB  3994   7.625   3.464   5.452
  397CYS    SG  3995   7.533   3.598   5.368
  397CYS    HG  3996   7.409   3.552   5.374
  397CYS    C   3997   7.805   3.375   5.582
  397CYS    O   3998   7.883   3.307   5.515
  398ASN    N   3999   7.739   3.324   5.686
  398ASN    H   4000   7.663   3.376   5.725
  398ASN    CA  4001   7.767   3.188   5.733
  398ASN    CB  4002   7.724   3.169   5.879
  398ASN    CG  4003   7.838   3.111   5.963
  398ASN    OD1 4004   7.935   3.176   5.999
  398ASN    ND2 4005   7.825   2.979   5.978
  398ASN   HD21 4006   7.750   2.922   5.946
  398ASN   HD22 4007   7.884   2.933   6.044
  398ASN    C   4008   7.715   3.075   5.645
  398ASN    O   4009   7.594   3.062   5.626
  399TYR    N   4010   7.795   2.972   5.615
  399TYR    H   4011   7.892   2.977   5.638
  399TYR    CA  4012   7.755   2.857   5.533
  399TYR    CB  4013   7.824   2.855   5.397
  399TYR    CG  4014   7.769   2.973   5.315
  399TYR    CD1 4015   7.637   2.965   5.272
  399TYR    HD1 4016   7.588   2.868   5.275
  399TYR    CD2 4017   7.848   3.085   5.292
  399TYR    HD2 4018   7.949   3.095   5.331
  399TYR    CE1 4019   7.578   3.068   5.201
  399TYR    HE1 4020   7.481   3.045   5.155
  399TYR    CE2 4021   7.788   3.191   5.225
  399TYR    HE2 4022   7.849   3.281   5.213
  399TYR    CZ  4023   7.657   3.181   5.180
  399TYR    OH  4024   7.604   3.293   5.123
  399TYR    HH  4025   7.651   3.372   5.162
  399TYR    C   4026   7.768   2.717   5.594
  399TYR    O   4027   7.864   2.688   5.665
  400ARG    N   4028   7.693   2.620   5.541
  400ARG    H   4029   7.618   2.642   5.478
  400ARG    CA  4030   7.711   2.476   5.561
  400ARG    CB  4031   7.612   2.407   5.655
  400ARG    CG  4032   7.647   2.458   5.795
  400ARG    CD  4033   7.784   2.413   5.846
  400ARG    NE  4034   7.809   2.468   5.980
  400ARG    HE  4035   7.767   2.416   6.055
  400ARG    CZ  4036   7.879   2.578   6.013
  400ARG    NH1 4037   7.934   2.669   5.931
  400ARG   HH11 4038   7.913   2.667   5.833
  400ARG   HH12 4039   8.006   2.726   5.970
  400ARG    NH2 4040   7.904   2.596   6.143
  400ARG   HH21 4041   7.861   2.535   6.209
  400ARG   HH22 4042   7.952   2.675   6.181
  400ARG    C   4043   7.690   2.417   5.421
  400ARG    O1  4044   7.605   2.469   5.347
  400ARG    O2  4045   7.744   2.307   5.396
  13.01311  12.88921  14.87838   0.00000   0.00000   0.00000   0.00000   0.00000   0.00000
