# Supplementary material for: Free energy calculations of the functional selectivity of 5-HT2B G protein-coupled receptor
Source: PLoS One. 2020 Dec 9;15(12):e0243313. doi: 10.1371/journal.pone.0243313 (PMC7725398; doi:10.1371/journal.pone.0243313)
Supplement: S1 File — Zip archive containing input files for simulation of the APO, LSD, and LIS systems. (ZIP) [file pone.0243313.s001.zip › LSD/lsd_final_solv_ions.gro]

MEMBRANE PROTEIN in water
205200
   41GLU      N    1   9.578   5.812  10.298 -0.0888  0.5866  0.0891
   41GLU     H1    2   9.493   5.775  10.335 -0.0226  1.8232  1.5914
   41GLU     H2    3   9.635   5.845  10.374 -0.8769 -1.3433  1.6046
   41GLU     H3    4   9.557   5.883  10.231  0.7103  0.8778  0.1267
   41GLU     CA    5   9.637   5.698  10.227 -0.1348  0.3337  0.4540
   41GLU     CB    6   9.612   5.568  10.304 -0.0756  0.1041  0.0881
   41GLU     CG    7   9.736   5.539  10.389 -0.0164 -0.4311 -0.1778
   41GLU     CD    8   9.707   5.416  10.477  0.4368 -0.2949  0.1682
   41GLU    OE1    9   9.698   5.305  10.421  0.0432 -0.1472 -0.0725
   41GLU    OE2   10   9.701   5.437  10.600 -0.0596 -0.1033  0.1150
   41GLU      C   11   9.575   5.685  10.088  0.7512  0.4022  0.0471
   41GLU      O   12   9.468   5.742  10.067  0.4697 -0.1543 -0.0324
   42GLU      N   13   9.644   5.628   9.990  0.2176 -0.1557 -0.0039
   42GLU      H   14   9.741   5.605   9.999 -0.2663 -1.4389  2.9072
   42GLU     CA   15   9.587   5.602   9.856 -0.1887 -0.1656  0.1686
   42GLU     CB   16   9.687   5.526   9.769  0.0099  0.2853 -0.0040
   42GLU     CG   17   9.822   5.588   9.733  0.1530  0.0126  0.0560
   42GLU     CD   18   9.930   5.555   9.836  0.1646 -0.5767 -0.1439
   42GLU    OE1   19   9.978   5.440   9.832  0.1831 -0.5706 -0.0984
   42GLU    OE2   20   9.931   5.635   9.932 -0.3060 -0.3885 -0.2900
   42GLU      C   21   9.453   5.529   9.858  0.2738 -1.0307 -0.2802
   42GLU      O   22   9.424   5.445   9.943  0.6460 -0.5440  0.3272
   43MET      N   23   9.370   5.590   9.774  0.8589 -0.0894 -0.1834
   43MET      H   24   9.406   5.670   9.726  0.8193 -0.1360 -0.2927
   43MET     CA   25   9.234   5.555   9.732  0.6096  0.3824  0.2252
   43MET     CB   26   9.159   5.673   9.671  0.4259  0.1180 -0.0638
   43MET     CG   27   9.113   5.778   9.773 -0.7988 -0.1013 -0.3670
   43MET     SD   28   9.128   5.945   9.701  0.4608  0.1051  0.3495
   43MET     CE   29   9.306   5.955   9.715  0.4512  0.0795  0.4976
   43MET      C   30   9.230   5.446   9.625 -0.0458  0.1569  0.4722
   43MET      O   31   9.126   5.383   9.605 -0.0114  0.3304 -0.2950
   44LYS      N   32   9.329   5.449   9.536 -0.3851  0.1445  0.0905
   44LYS      H   33   9.404   5.516   9.532 -0.9347  0.7527 -0.2116
   44LYS     CA   34   9.323   5.372   9.411  0.2547  0.1476  0.0541
   44LYS     CB   35   9.411   5.434   9.303 -0.3492 -0.0653 -0.5693
   44LYS     CG   36   9.391   5.351   9.176 -0.4811 -0.4828 -0.2769
   44LYS     CD   37   9.498   5.388   9.073 -0.0639 -0.4695  0.1595
   44LYS     CE   38   9.622   5.305   9.106  0.1404 -0.1538  0.1926
   44LYS     NZ   39   9.726   5.309   9.001  0.0295  0.8287  0.1107
   44LYS    HZ1   40   9.817   5.278   9.029  0.6364  0.3697 -2.1753
   44LYS    HZ2   41   9.709   5.254   8.919 -1.2199  0.2568  0.7237
   44LYS    HZ3   42   9.720   5.405   8.975 -4.7247  0.6420 -0.4307
   44LYS      C   43   9.348   5.222   9.430 -0.0503  0.1813  0.7566
   44LYS      O   44   9.460   5.181   9.459  0.2092 -0.1490 -0.6409
   45GLN      N   45   9.241   5.146   9.408  0.1673  0.1823 -0.3400
   45GLN      H   46   9.153   5.187   9.384  0.1276 -0.0283 -0.5588
   45GLN     CA   47   9.238   5.002   9.437  0.5270  0.2290 -0.0681
   45GLN     CB   48   9.309   4.913   9.335  0.1889  0.1344 -0.2249
   45GLN     CG   49   9.253   4.941   9.196 -0.4348 -0.1161 -0.0268
   45GLN     CD   50   9.325   4.859   9.089  0.0073  0.1782  0.0432
   45GLN    OE1   51   9.401   4.764   9.110 -0.1082  0.0916  0.0718
   45GLN    NE2   52   9.280   4.879   8.965  0.1512 -0.6008 -0.1355
   45GLN   HE21   53   9.207   4.940   8.935  0.9518  2.2363  3.1051
   45GLN   HE22   54   9.302   4.809   8.896 -0.3905 -0.5322 -0.3835
   45GLN      C   55   9.287   4.955   9.574 -0.1254 -0.4587 -0.0628
   45GLN      O   56   9.406   4.944   9.604 -0.0489 -0.1399 -0.2427
   46ILE      N   57   9.191   4.951   9.666 -0.3980 -0.1480 -0.3319
   46ILE      H   58   9.097   4.964   9.636 -0.9614 -2.2243  0.4032
   46ILE     CA   59   9.198   4.893   9.801 -0.2833 -0.3219 -0.4127
   46ILE     CB   60   9.095   4.948   9.899  0.3748 -0.0136  0.1114
   46ILE    CG1   61   9.103   5.101   9.908 -0.4001  0.0464 -0.1665
   46ILE    CG2   62   9.100   4.883  10.038 -0.2773 -1.0992 -0.3586
   46ILE     CD   63   9.233   5.167   9.953 -0.3452 -0.1260 -0.0700
   46ILE      C   64   9.193   4.740   9.793  0.3195 -0.3508 -0.2817
   46ILE      O   65   9.279   4.672   9.849  0.5056  0.0209 -0.1108
   47VAL      N   66   9.110   4.690   9.702  0.2250 -0.7071 -0.0005
   47VAL      H   67   9.051   4.758   9.658  0.5711  0.4876  1.3107
   47VAL     CA   68   9.087   4.546   9.685 -0.3583 -0.6935  0.5975
   47VAL     CB   69   8.944   4.524   9.635 -0.2033 -0.1340 -0.1050
   47VAL    CG1   70   8.847   4.549   9.751 -0.2374 -0.0864 -0.1434
   47VAL    CG2   71   8.909   4.611   9.514  0.0789  0.5869  0.3255
   47VAL      C   72   9.183   4.486   9.582  0.3516  0.3511  0.6341
   47VAL      O   73   9.238   4.548   9.491 -0.5647  0.3025  0.0333
   48GLU      N   74   9.208   4.355   9.589  0.0986  0.2582 -0.1234
   48GLU      H   75   9.165   4.312   9.668 -3.7677  3.3842 -0.1765
   48GLU     CA   76   9.301   4.274   9.509  0.1078  0.0755  0.0726
   48GLU     CB   77   9.303   4.129   9.559 -0.0926 -0.0232 -0.2086
   48GLU     CG   78   9.356   4.115   9.701 -0.6182  0.3966  0.0338
   48GLU     CD   79   9.300   3.985   9.758 -0.4115  0.3176  0.0566
   48GLU    OE1   80   9.333   3.877   9.703 -0.7133  0.2515  0.0063
   48GLU    OE2   81   9.196   3.982   9.826 -0.0944 -0.0661  0.5362
   48GLU      C   82   9.298   4.273   9.356  0.1667 -0.4640  0.0723
   48GLU      O   83   9.200   4.313   9.294  0.5612  0.2775 -0.0871
   49GLU      N   84   9.388   4.208   9.284  0.2656 -0.1387 -0.0986
   49GLU      H   85   9.473   4.170   9.320  0.8579  0.0668 -1.2047
   49GLU     CA   86   9.381   4.192   9.138 -0.2809  0.2110 -0.1127
   49GLU     CB   87   9.528   4.163   9.106 -0.1702  0.2504  0.3527
   49GLU     CG   88   9.579   4.023   9.142 -0.3351  0.1307  0.1311
   49GLU     CD   89   9.576   3.990   9.292  0.2598 -0.0708  0.1007
   49GLU    OE1   90   9.650   4.053   9.371 -0.0477  0.1771  0.1944
   49GLU    OE2   91   9.510   3.897   9.341 -0.1138  0.0869 -0.0993
   49GLU      C   92   9.288   4.087   9.076  0.3701 -0.2208 -0.3626
   49GLU      O   93   9.268   4.097   8.955 -0.1299 -0.4122 -0.2960
   50GLN      N   94   9.243   3.990   9.156  0.2979  0.3497  0.2911
   50GLN      H   95   9.307   3.960   9.226 -0.5835 -4.3288 -0.6139
   50GLN     CA   96   9.140   3.895   9.113  0.3307  0.2397  0.4571
   50GLN     CB   97   9.191   3.752   9.134 -0.0324  0.0252 -0.1015
   50GLN     CG   98   9.221   3.736   9.283 -0.5654  0.2069  0.0303
   50GLN     CD   99   9.298   3.606   9.310 -0.2319  0.4176  0.1048
   50GLN    OE1  100   9.244   3.496   9.324 -0.1758  0.4391  0.4958
   50GLN    NE2  101   9.428   3.619   9.335 -0.2814  0.4803  0.3301
   50GLN   HE21  102   9.466   3.711   9.331  0.3606  0.2477  0.8819
   50GLN   HE22  103   9.469   3.544   9.387 -1.0796 -0.1449  0.0788
   50GLN      C  104   9.006   3.932   9.176  0.2457  0.4829  0.1397
   50GLN      O  105   8.994   3.950   9.297  0.4573 -0.0550  0.2444
   51GLY      N  106   8.907   3.905   9.091  0.2384  0.3637  0.1867
   51GLY      H  107   8.940   3.852   9.013  0.9505  0.3519  0.4871
   51GLY     CA  108   8.766   3.945   9.101  0.1118 -0.0233  0.0069
   51GLY      C  109   8.758   4.097   9.079  0.3977 -0.0180 -0.0609
   51GLY      O  110   8.850   4.178   9.091  0.1886  0.2535 -0.2836
   52ASN      N  111   8.635   4.123   9.038  0.4187 -0.2520 -0.2783
   52ASN      H  112   8.572   4.051   9.009 -0.5758  0.7367 -0.6761
   52ASN     CA  113   8.575   4.254   9.010  0.1383 -0.2608  0.2769
   52ASN     CB  114   8.643   4.297   8.880 -0.0557  0.0962  0.2885
   52ASN     CG  115   8.644   4.450   8.874 -0.0433  0.0956  0.2824
   52ASN    OD1  116   8.581   4.524   8.949 -0.5423  0.2495 -0.2869
   52ASN    ND2  117   8.713   4.502   8.773  0.4272 -0.2904  0.3967
   52ASN   HD21  118   8.763   4.455   8.701  1.5295  2.4677 -0.7484
   52ASN   HD22  119   8.695   4.600   8.767 -1.1291 -0.6395 -1.8636
   52ASN      C  120   8.425   4.230   8.990  0.0630  0.3632  0.0747
   52ASN      O  121   8.389   4.126   8.937 -0.0463  0.2449  0.3765
   53LYS      N  122   8.344   4.336   8.994 -0.1819  0.1854 -0.0942
   53LYS      H  123   8.387   4.426   8.985  1.6578 -0.7336 -1.1730
   53LYS     CA  124   8.199   4.322   8.978 -0.1966 -0.2282  0.3972
   53LYS     CB  125   8.128   4.433   9.055 -0.4390  0.1591 -0.3765
   53LYS     CG  126   8.128   4.397   9.204  0.0203  0.3178 -0.3376
   53LYS     CD  127   8.048   4.486   9.299 -0.0808 -0.0476 -0.0806
   53LYS     CE  128   8.061   4.425   9.439 -0.1018 -0.2046 -0.1484
   53LYS     NZ  129   7.969   4.491   9.532  0.3505  0.4366 -0.1495
   53LYS    HZ1  130   7.985   4.451   9.623 -1.5091  0.6704  0.3284
   53LYS    HZ2  131   7.971   4.591   9.533 -0.2157  0.7077  5.1736
   53LYS    HZ3  132   7.877   4.462   9.507  0.1990  0.1003  0.7614
   53LYS      C  133   8.157   4.337   8.832 -0.0481  0.4179  0.4189
   53LYS      O  134   8.224   4.415   8.765 -0.3748  0.5061  0.1925
   54LEU      N  135   8.032   4.299   8.804  0.0555  0.5198 -0.1973
   54LEU      H  136   7.976   4.264   8.879  1.3333 -0.6137  0.2951
   54LEU     CA  137   7.992   4.279   8.664 -0.1693  0.2283 -0.0911
   54LEU     CB  138   7.873   4.183   8.658  0.2857 -0.3325 -0.2198
   54LEU     CG  139   7.898   4.033   8.640  0.1926 -0.2878 -0.7094
   54LEU    CD1  140   7.992   3.999   8.755 -0.5171  0.7629  0.1981
   54LEU    CD2  141   7.766   3.956   8.653 -0.1556  0.3908 -0.2107
   54LEU      C  142   7.973   4.406   8.582 -0.7110  0.0890 -0.1872
   54LEU      O  143   8.016   4.414   8.467 -0.0046 -0.8815  0.0003
   55HIS      N  144   7.933   4.516   8.646 -0.3783 -0.0069  0.1869
   55HIS      H  145   7.912   4.523   8.744  0.7246 -0.0190  0.4390
   55HIS     CA  146   7.919   4.649   8.585 -0.1138  0.0858  0.3196
   55HIS     CB  147   7.814   4.734   8.657  0.2909  0.6958  0.1972
   55HIS     CG  148   7.839   4.758   8.806  0.5236 -0.1498  0.3016
   55HIS    ND1  149   7.914   4.677   8.880  0.4685 -0.1684  0.3366
   55HIS    CD2  150   7.801   4.862   8.879 -0.0327 -0.1307 -0.0143
   55HIS    HD2  151   7.760   4.959   8.848  1.6129  0.4068 -0.5829
   55HIS    CE1  152   7.924   4.732   9.001  0.2230  0.7884 -0.0688
   55HIS    HE1  153   7.983   4.691   9.083 -2.1856  0.5601  1.6574
   55HIS    NE2  154   7.854   4.845   9.000 -0.7359  0.2126  0.3508
   55HIS    HE2  155   7.840   4.910   9.075  0.3511 -0.6053  1.2892
   55HIS      C  156   8.049   4.727   8.571  0.0946 -0.3351 -0.1068
   55HIS      O  157   8.083   4.774   8.462  0.5412 -0.2762  0.0573
   56TRP      N  158   8.131   4.721   8.676 -0.3088 -0.0957  0.2228
   56TRP      H  159   8.106   4.711   8.772  2.2123 -3.0005  0.7283
   56TRP     CA  160   8.267   4.774   8.663 -0.2613 -0.2827 -0.0618
   56TRP     CB  161   8.320   4.759   8.806 -0.0283 -0.4177 -0.1631
   56TRP     CG  162   8.254   4.860   8.900  0.3399 -0.3613  0.0388
   56TRP    CD1  163   8.180   4.967   8.871  0.6605 -0.0916  0.2086
   56TRP    HD1  164   8.170   5.012   8.772 -3.4414 -0.7485  0.1207
   56TRP    CD2  165   8.242   4.843   9.037 -0.7890 -0.4186 -0.0572
   56TRP    NE1  166   8.126   5.020   8.981  0.5136 -0.2041  0.1917
   56TRP    HE1  167   8.053   5.087   8.970 -0.0825 -0.7857  0.5297
   56TRP    CE2  168   8.162   4.945   9.085 -0.4517 -0.3727  0.4115
   56TRP    CE3  169   8.298   4.750   9.124 -0.3046  0.0747  0.1617
   56TRP    HE3  170   8.366   4.674   9.087 -1.0594 -0.9588  0.8226
   56TRP    CZ2  171   8.156   4.962   9.223 -0.2527  0.5562  0.3104
   56TRP    HZ2  172   8.093   5.041   9.264 -1.3280 -0.7657  1.2433
   56TRP    CZ3  173   8.283   4.759   9.262 -0.0444 -0.1859  0.2071
   56TRP    HZ3  174   8.339   4.694   9.331 -0.7968 -0.9702  0.0901
   56TRP    CH2  175   8.214   4.870   9.309  0.4230  0.3512 -0.3473
   56TRP    HH2  176   8.217   4.885   9.417  5.0346 -0.9826 -0.1012
   56TRP      C  177   8.359   4.707   8.562  0.3974  0.3346  0.1157
   56TRP      O  178   8.438   4.772   8.493  0.4581  0.4536  0.2966
   57ALA      N  179   8.337   4.577   8.539  0.0035  0.4493 -0.1612
   57ALA      H  180   8.300   4.516   8.609  2.1966  0.8881  1.5054
   57ALA     CA  181   8.405   4.497   8.436  0.2521  0.3739  0.0607
   57ALA     CB  182   8.376   4.352   8.476 -0.2145  0.3907 -0.2148
   57ALA      C  183   8.347   4.515   8.296  0.2231 -0.7591 -0.0802
   57ALA      O  184   8.436   4.521   8.211  0.4428  0.2351  0.2161
   58ALA      N  185   8.217   4.533   8.279  0.1991 -0.7093  0.1686
   58ALA      H  186   8.149   4.501   8.346 -0.5110  1.7897  0.7585
   58ALA     CA  187   8.158   4.571   8.150 -0.2178  0.1953  0.6127
   58ALA     CB  188   8.005   4.558   8.161 -0.3428  0.6020 -0.5587
   58ALA      C  189   8.188   4.714   8.107 -0.6837  0.0645 -0.1606
   58ALA      O  190   8.222   4.746   7.993 -0.0887 -0.0420 -0.0142
   59LEU      N  191   8.220   4.796   8.207 -0.4449  0.0470 -0.2232
   59LEU      H  192   8.167   4.782   8.290 -2.8700  2.2328 -1.2658
   59LEU     CA  193   8.243   4.938   8.176  0.7459 -0.0627  0.0780
   59LEU     CB  194   8.255   5.015   8.307  0.6061  0.4809 -0.2241
   59LEU     CG  195   8.242   5.166   8.290  0.3453  0.4921  0.0637
   59LEU    CD1  196   8.140   5.222   8.190  0.0539 -0.4470 -0.1705
   59LEU    CD2  197   8.214   5.230   8.426 -0.2287  0.1041  0.1308
   59LEU      C  198   8.368   4.964   8.092  0.5686  0.5942  0.0141
   59LEU      O  199   8.367   5.040   7.995  0.0030 -0.2452 -0.6500
   60LEU      N  200   8.474   4.892   8.127  0.5797  0.4314 -0.3454
   60LEU      H  201   8.473   4.837   8.211 -0.9676  0.8833 -0.0498
   60LEU     CA  202   8.607   4.887   8.063  0.6889  0.5469 -0.1299
   60LEU     CB  203   8.686   4.779   8.137 -0.2833  0.0583  0.2158
   60LEU     CG  204   8.708   4.802   8.287  0.1309 -0.3328  0.2152
   60LEU    CD1  205   8.788   4.685   8.344 -0.0614 -0.6918 -0.2455
   60LEU    CD2  206   8.791   4.930   8.305 -0.3356 -0.0043  0.0578
   60LEU      C  207   8.580   4.839   7.920 -0.8156  0.5437  0.1342
   60LEU      O  208   8.612   4.916   7.829 -0.2093  0.4266  0.2437
   61ILE      N  209   8.509   4.730   7.893 -0.0915  0.0428  0.2199
   61ILE      H  210   8.446   4.698   7.964 -1.2413  0.1473 -0.7239
   61ILE     CA  211   8.482   4.699   7.752 -0.2430 -0.1744  0.2961
   61ILE     CB  212   8.432   4.557   7.727 -0.1631 -0.0863 -0.3773
   61ILE    CG1  213   8.305   4.509   7.798 -0.0904 -0.4628 -0.4982
   61ILE    CG2  214   8.539   4.448   7.738 -0.4479 -0.3209  0.0928
   61ILE     CD  215   8.195   4.492   7.694 -0.4149  0.2861 -0.2860
   61ILE      C  216   8.402   4.798   7.667 -0.0206 -0.2074  0.0446
   61ILE      O  217   8.443   4.830   7.556  0.0411  0.4196  0.2408
   62LEU      N  218   8.314   4.865   7.741 -0.1457 -0.4370  0.1020
   62LEU      H  219   8.286   4.844   7.835  0.1343 -1.8023 -0.0962
   62LEU     CA  220   8.235   4.973   7.680  0.0580 -0.0369  0.5436
   62LEU     CB  221   8.115   5.002   7.771 -0.4298 -0.7437  0.1378
   62LEU     CG  222   8.023   5.120   7.738  0.1795 -0.3669 -0.2322
   62LEU    CD1  223   7.926   5.106   7.621 -0.1347  1.7610 -0.2626
   62LEU    CD2  224   7.927   5.143   7.855 -0.2104 -0.3332 -0.5577
   62LEU      C  225   8.316   5.098   7.645 -0.4530  0.1379 -0.0213
   62LEU      O  226   8.323   5.148   7.533 -1.0615  0.6176  0.1488
   63MET      N  227   8.407   5.136   7.734  0.6947 -0.5100 -0.8980
   63MET      H  228   8.415   5.085   7.820  1.6311 -1.0869 -1.3128
   63MET     CA  229   8.511   5.239   7.721  0.0813  0.2352  0.0185
   63MET     CB  230   8.589   5.238   7.853  0.5428  0.0039 -0.2569
   63MET     CG  231   8.712   5.329   7.859  0.4387  0.1404 -0.1696
   63MET     SD  232   8.786   5.363   8.022 -0.0287 -0.4425  0.1685
   63MET     CE  233   8.630   5.401   8.099 -0.3388 -1.3591 -0.0069
   63MET      C  234   8.606   5.220   7.603 -0.1262  0.2121 -0.1439
   63MET      O  235   8.610   5.311   7.521 -0.5394  0.4105  0.0575
   64VAL      N  236   8.663   5.101   7.582  0.5907  0.4563  0.3707
   64VAL      H  237   8.637   5.024   7.640 -1.3404  1.1813  0.5728
   64VAL     CA  238   8.744   5.075   7.462  0.0056  0.9604 -0.1473
   64VAL     CB  239   8.826   4.947   7.448 -0.2940  0.7572 -0.0375
   64VAL    CG1  240   8.943   4.945   7.546 -0.4076 -0.2394  0.0971
   64VAL    CG2  241   8.749   4.814   7.453 -0.3128  0.7624 -0.1983
   64VAL      C  242   8.670   5.090   7.329  0.0981 -0.1178 -0.3264
   64VAL      O  243   8.738   5.116   7.230 -0.2069  0.6404 -0.3377
   65ILE      N  244   8.542   5.053   7.319 -0.0557  0.3762 -0.2050
   65ILE      H  245   8.493   5.001   7.389 -1.3192  0.3488 -1.0867
   65ILE     CA  246   8.467   5.063   7.193 -0.0247 -0.3651 -0.2853
   65ILE     CB  247   8.384   4.937   7.167 -0.2950 -0.2887  0.1905
   65ILE    CG1  248   8.261   4.916   7.256 -0.0606  0.0838  0.6042
   65ILE    CG2  249   8.478   4.818   7.182 -0.2656 -0.2264  0.5078
   65ILE     CD  250   8.165   4.802   7.223  0.2666 -0.0592  0.1433
   65ILE      C  251   8.393   5.191   7.155  0.5738  0.1542  0.2874
   65ILE      O  252   8.440   5.255   7.061  0.4529 -0.0638  0.0791
   66ILE      N  253   8.330   5.257   7.252 -0.6806 -0.2175 -0.2547
   66ILE      H  254   8.315   5.219   7.344 -0.5984 -1.0860 -0.5851
   66ILE     CA  255   8.246   5.370   7.212 -0.2333  0.1379 -0.1992
   66ILE     CB  256   8.117   5.379   7.294 -0.0995  0.1765  0.0086
   66ILE    CG1  257   8.006   5.467   7.236 -0.6233 -0.1762  0.4622
   66ILE    CG2  258   8.140   5.413   7.441  0.2785 -0.2079  0.0382
   66ILE     CD  259   7.926   5.390   7.130 -0.0627 -0.5107  0.2794
   66ILE      C  260   8.315   5.501   7.173  0.0463  0.2248  0.5602
   66ILE      O  261   8.258   5.563   7.084  0.0148 -0.3226  0.1917
   67PRO      N  262   8.435   5.534   7.218  0.2203  0.1031  0.1921
   67PRO     CA  263   8.517   5.634   7.146  0.4436 -0.0255  0.2640
   67PRO     CB  264   8.616   5.691   7.247  0.1082  0.1120  0.5190
   67PRO     CG  265   8.586   5.633   7.385 -0.2692 -0.2009  0.3054
   67PRO     CD  266   8.465   5.541   7.362 -0.3975 -0.0392  0.3308
   67PRO      C  267   8.596   5.572   7.031 -0.4689 -0.4144 -0.1665
   67PRO      O  268   8.601   5.647   6.934  0.0514  0.3318  0.4323
   68THR      N  269   8.633   5.445   7.016 -0.4875 -0.3753 -0.5542
   68THR      H  270   8.582   5.364   7.047 -2.3199  1.4128  1.4507
   68THR     CA  271   8.735   5.413   6.916  0.3485  0.0061  0.1663
   68THR     CB  272   8.834   5.305   6.961  0.1238 -0.2143  0.1346
   68THR    OG1  273   8.770   5.179   6.982 -0.7447  0.1543 -0.2445
   68THR    HG1  274   8.788   5.148   7.075 -1.3045  3.3219  1.0571
   68THR    CG2  275   8.902   5.352   7.090 -0.7440 -0.2354  0.6061
   68THR      C  276   8.689   5.382   6.773  0.1182  0.3606  0.1618
   68THR      O  277   8.716   5.457   6.680 -0.0772 -0.2603 -0.4066
   69ILE      N  278   8.607   5.277   6.765  0.1037  0.3958 -0.1654
   69ILE      H  279   8.619   5.217   6.844  0.2528  0.9288  0.2308
   69ILE     CA  280   8.534   5.235   6.645  0.3534 -0.0796 -0.1491
   69ILE     CB  281   8.553   5.085   6.621  0.4156 -0.0789 -0.1011
   69ILE    CG1  282   8.506   5.048   6.480 -0.0032 -0.0148  0.0203
   69ILE    CG2  283   8.484   5.001   6.729 -0.0058 -0.3532 -0.5823
   69ILE     CD  284   8.632   5.046   6.393  0.6420  0.6695  0.9139
   69ILE      C  285   8.392   5.289   6.637  0.2567 -0.3241 -0.1041
   69ILE      O  286   8.319   5.280   6.538  0.5143  0.4661 -0.3710
   70GLY      N  287   8.352   5.362   6.741 -0.0960  0.3605 -0.7060
   70GLY      H  288   8.410   5.375   6.822 -0.5260 -0.4777 -0.2514
   70GLY     CA  289   8.214   5.406   6.766  0.0207  0.2492  0.1588
   70GLY      C  290   8.156   5.514   6.675 -0.0003  0.1155  0.0132
   70GLY      O  291   8.130   5.624   6.724 -0.0993 -0.0837  0.4170
   71GLY      N  292   8.165   5.492   6.545 -0.1646 -0.0131  0.0234
   71GLY      H  293   8.227   5.418   6.517  2.4369  1.1377  2.2374
   71GLY     CA  294   8.083   5.567   6.449 -0.1083 -0.2249 -0.1919
   71GLY      C  295   8.141   5.702   6.407 -0.1868 -0.1699 -0.1230
   71GLY      O  296   8.134   5.734   6.288 -0.3311  0.3246  0.0153
   72ASN      N  297   8.184   5.790   6.497 -0.2424  0.0692 -0.3271
   72ASN      H  298   8.172   5.765   6.593 -2.0909 -0.4253 -0.6496
   72ASN     CA  299   8.231   5.927   6.474 -0.9005  0.4713  0.6550
   72ASN     CB  300   8.238   6.011   6.601 -0.0617  1.0191  0.2582
   72ASN     CG  301   8.099   6.033   6.662 -0.4591  0.3896 -0.3987
   72ASN    OD1  302   8.005   6.088   6.605 -0.6260  0.9982  0.4350
   72ASN    ND2  303   8.080   5.994   6.788 -0.0461  0.0049 -0.4561
   72ASN   HD21  304   8.154   5.953   6.842 -1.1842 -3.5093 -1.2677
   72ASN   HD22  305   7.987   5.990   6.824  0.1547 -0.5360  0.0149
   72ASN      C  306   8.360   5.922   6.392 -1.1454 -0.4253  0.3154
   72ASN      O  307   8.368   5.973   6.280  0.8315  0.5346  0.8507
   73THR      N  308   8.452   5.837   6.436  0.0270  0.4881 -0.2976
   73THR      H  309   8.435   5.779   6.516  0.3504  1.2714  0.3469
   73THR     CA  310   8.568   5.794   6.357 -0.0756  0.0550 -0.2177
   73THR     CB  311   8.660   5.688   6.418 -0.2380  0.0709  0.0564
   73THR    OG1  312   8.590   5.568   6.448  0.0722 -0.1479 -0.0910
   73THR    HG1  313   8.637   5.516   6.519 -1.5238  0.4969  1.5027
   73THR    CG2  314   8.723   5.749   6.543 -0.4089  0.3189  0.0233
   73THR      C  315   8.539   5.750   6.213 -0.1923  0.3682 -0.2902
   73THR      O  316   8.595   5.807   6.119 -0.1123 -0.0633 -0.5030
   74LEU      N  317   8.448   5.654   6.203  0.3884 -0.1700 -0.4451
   74LEU      H  318   8.412   5.617   6.289  1.6608  1.8786  1.0566
   74LEU     CA  319   8.391   5.606   6.076 -0.2428  0.0330 -0.2440
   74LEU     CB  320   8.319   5.471   6.087  0.0024 -0.0999 -0.2565
   74LEU     CG  321   8.407   5.358   6.141  0.1699  0.1484 -0.0068
   74LEU    CD1  322   8.334   5.224   6.154  0.2864  0.0623 -0.2335
   74LEU    CD2  323   8.524   5.334   6.045  0.4309 -0.1910  0.3916
   74LEU      C  324   8.323   5.711   5.989 -0.8450 -0.2623 -0.1367
   74LEU      O  325   8.369   5.717   5.875 -0.2988 -0.2366  0.0811
   75VAL      N  326   8.231   5.792   6.040  0.3196  0.4434  0.9068
   75VAL      H  327   8.207   5.787   6.137  2.1311 -0.6750  1.3495
   75VAL     CA  328   8.175   5.903   5.963 -0.0552 -0.2228  0.2018
   75VAL     CB  329   8.069   5.986   6.036 -0.1540 -0.0580 -0.1229
   75VAL    CG1  330   8.013   6.099   5.950  0.2967 -0.0601 -0.4239
   75VAL    CG2  331   7.952   5.895   6.076 -0.0356 -0.1656 -0.0182
   75VAL      C  332   8.282   6.000   5.910 -0.5909  0.1706 -0.1761
   75VAL      O  333   8.306   6.004   5.789  0.4345 -0.0741  0.0088
   76ILE      N  334   8.375   6.046   5.993  0.1308 -0.4152 -0.6439
   76ILE      H  335   8.366   6.047   6.093  1.5354 -2.1282 -0.4507
   76ILE     CA  336   8.490   6.129   5.955 -0.0301  0.0038 -0.2195
   76ILE     CB  337   8.565   6.175   6.080 -0.1344 -0.1188 -0.1123
   76ILE    CG1  338   8.495   6.257   6.188 -0.1666  0.3041 -0.4530
   76ILE    CG2  339   8.677   6.270   6.038  0.2081 -0.4393  0.0627
   76ILE     CD  340   8.564   6.276   6.323 -0.3725 -0.3261 -0.2562
   76ILE      C  341   8.581   6.068   5.848  0.0412 -0.3461  0.0394
   76ILE      O  342   8.616   6.146   5.759  0.3873 -0.3377  0.1858
   77LEU      N  343   8.633   5.947   5.863 -0.0697 -0.3782  0.1564
   77LEU      H  344   8.627   5.908   5.955 -1.2460 -0.6421 -0.0137
   77LEU     CA  345   8.712   5.871   5.766  0.0062  0.2317 -0.2643
   77LEU     CB  346   8.759   5.736   5.822 -0.5296 -0.0761 -0.5454
   77LEU     CG  347   8.878   5.751   5.918 -0.7732 -0.4500 -0.1818
   77LEU    CD1  348   8.920   5.618   5.981 -0.2671 -0.3379 -0.2810
   77LEU    CD2  349   9.001   5.807   5.847 -0.4672 -1.2527 -0.2956
   77LEU      C  350   8.642   5.843   5.633  0.2498 -0.3311 -0.2772
   77LEU      O  351   8.693   5.872   5.525  0.7586  0.0573  0.0653
   78ALA      N  352   8.513   5.812   5.645  0.0073  0.5777 -0.4797
   78ALA      H  353   8.485   5.805   5.740  2.2018  1.2244  0.2805
   78ALA     CA  354   8.431   5.759   5.535 -0.1432 -0.0264 -0.0832
   78ALA     CB  355   8.302   5.684   5.569 -0.1665 -0.3496 -0.8535
   78ALA      C  356   8.394   5.873   5.439 -0.5266 -0.0995 -0.0224
   78ALA      O  357   8.370   5.838   5.324  0.3868 -0.1219 -0.2068
   79VAL      N  358   8.357   5.994   5.483 -0.1898  0.0360 -0.1141
   79VAL      H  359   8.339   6.001   5.581 -0.6174 -2.2372  0.0213
   79VAL     CA  360   8.314   6.103   5.395 -0.4401  0.1663  0.1699
   79VAL     CB  361   8.315   6.235   5.473 -0.1737  0.1904  0.1305
   79VAL    CG1  362   8.259   6.349   5.387 -0.0974 -0.1601 -0.3851
   79VAL    CG2  363   8.237   6.227   5.605 -0.1296 -0.0470  0.1422
   79VAL      C  364   8.386   6.114   5.260 -0.3182  0.6051  0.2682
   79VAL      O  365   8.321   6.111   5.156 -0.8002  0.4119  0.5718
   80SER      N  366   8.518   6.099   5.255 -0.3606  0.3721 -0.1976
   80SER      H  367   8.573   6.106   5.338 -1.2800 -0.6722  0.5302
   80SER     CA  368   8.586   6.120   5.126 -0.0991  0.2687 -0.0775
   80SER     CB  369   8.713   6.202   5.142 -0.2891  0.6683 -0.6248
   80SER     OG  370   8.783   6.212   5.017  0.2578  0.1681 -0.3600
   80SER     HG  371   8.827   6.126   4.989 -0.4285 -0.3475  0.0988
   80SER      C  372   8.610   5.995   5.040 -0.1448  0.1095  0.1379
   80SER      O  373   8.645   6.014   4.924  0.0912 -0.3059  0.1400
   81LEU      N  374   8.581   5.878   5.096  0.3998 -0.0333  0.1321
   81LEU      H  375   8.520   5.874   5.176  0.4755 -0.7349  0.1593
   81LEU     CA  376   8.610   5.752   5.027  0.1650 -0.2657  0.4528
   81LEU     CB  377   8.579   5.624   5.106 -0.1718 -0.4696 -0.0090
   81LEU     CG  378   8.659   5.596   5.233  0.0053  0.1933  0.0328
   81LEU    CD1  379   8.625   5.452   5.274  0.1855  0.1607  0.0666
   81LEU    CD2  380   8.808   5.595   5.198 -0.1250 -0.1981 -0.5302
   81LEU      C  381   8.554   5.723   4.888  0.3162 -0.0298  0.3407
   81LEU      O  382   8.597   5.629   4.821 -0.4491  0.1066 -0.3639
   82GLU      N  383   8.450   5.798   4.852  1.0426  0.9094  0.1660
   82GLU      H  384   8.424   5.882   4.899  0.4545  0.5488  0.4914
   82GLU     CA  385   8.383   5.795   4.721  0.1916  0.1684  0.6036
   82GLU     CB  386   8.269   5.693   4.718  0.1055  0.2786 -0.4845
   82GLU     CG  387   8.269   5.612   4.588  0.2549 -0.0793 -0.2665
   82GLU     CD  388   8.221   5.707   4.478  0.1278  0.5782  0.3491
   82GLU    OE1  389   8.106   5.755   4.489  0.0143  0.2275  0.6948
   82GLU    OE2  390   8.303   5.736   4.387  0.6434 -0.9470  0.3011
   82GLU      C  391   8.328   5.936   4.698 -0.0130 -0.0288 -0.1412
   82GLU      O  392   8.287   6.002   4.793  0.2625  0.4831 -0.3807
   83LYS      N  393   8.307   5.972   4.572 -0.0276 -0.0120 -0.1338
   83LYS      H  394   8.328   5.904   4.502  0.8235  1.1153 -1.0059
   83LYS     CA  395   8.244   6.092   4.513 -0.0482  0.0942  0.0997
   83LYS     CB  396   8.281   6.104   4.365 -0.0007  0.3734  0.1331
   83LYS     CG  397   8.432   6.102   4.345  0.0424  0.2132  0.4756
   83LYS     CD  398   8.488   6.155   4.212 -0.4073 -0.1718  0.1288
   83LYS     CE  399   8.629   6.097   4.196 -0.3133  0.1391 -0.1564
   83LYS     NZ  400   8.692   6.155   4.076  0.0053 -0.0716 -0.0907
   83LYS    HZ1  401   8.676   6.254   4.073  0.2685  0.0005  0.6357
   83LYS    HZ2  402   8.790   6.144   4.061  0.5002 -0.3801  2.7905
   83LYS    HZ3  403   8.644   6.110   4.001  1.0295  2.2454 -2.2561
   83LYS      C  404   8.100   6.137   4.535 -0.1795 -0.0287 -0.5003
   83LYS      O  405   8.065   6.254   4.519  0.3733  0.2064 -0.0005
   84LYS      N  406   8.016   6.035   4.556  0.2130 -0.2550 -0.0225
   84LYS      H  407   8.052   5.942   4.561  0.0505 -0.2934  0.5020
   84LYS     CA  408   7.877   6.055   4.600  0.2828 -0.0831  0.1264
   84LYS     CB  409   7.786   5.959   4.522 -0.2372  0.0206  0.5977
   84LYS     CG  410   7.635   5.966   4.544 -0.2977  0.0391  0.1845
   84LYS     CD  411   7.549   5.883   4.448  0.1482 -0.2807  0.0544
   84LYS     CE  412   7.545   5.744   4.512 -0.3352 -0.4591 -0.3572
   84LYS     NZ  413   7.645   5.649   4.461  0.5792  0.1104  0.3477
   84LYS    HZ1  414   7.609   5.559   4.489  0.8457 -0.5166 -1.2569
   84LYS    HZ2  415   7.656   5.655   4.362 -0.6757  0.3518  0.1986
   84LYS    HZ3  416   7.733   5.657   4.507  1.4440 -0.2826 -1.1934
   84LYS      C  417   7.855   6.046   4.751 -0.2730  0.4500  0.0784
   84LYS      O  418   7.768   6.116   4.804 -0.5039 -0.0031  0.2994
   85LEU      N  419   7.938   5.966   4.816 -0.7265 -0.3425 -0.3034
   85LEU      H  420   8.013   5.920   4.769  0.1942  0.4170  0.3800
   85LEU     CA  421   7.941   5.949   4.962 -0.2078 -0.1007 -0.2810
   85LEU     CB  422   8.038   5.835   4.992  0.0092  0.2374  0.3221
   85LEU     CG  423   8.038   5.791   5.139  0.2338  0.3269  0.3496
   85LEU    CD1  424   7.904   5.731   5.180  0.2593 -0.1149 -0.1877
   85LEU    CD2  425   8.146   5.684   5.152  0.4044  0.4272 -0.1939
   85LEU      C  426   7.968   6.082   5.032  0.2139 -0.3305 -0.0047
   85LEU      O  427   7.914   6.116   5.138  0.8697  0.1992  0.1674
   86GLN      N  428   8.059   6.156   4.970  0.0574  0.0186  0.1817
   86GLN      H  429   8.127   6.109   4.914 -0.2426 -0.3121  0.0918
   86GLN     CA  430   8.083   6.299   4.994 -0.0319  0.0354  0.1719
   86GLN     CB  431   8.185   6.347   4.890 -0.1387  0.1823  0.1337
   86GLN     CG  432   8.333   6.351   4.927 -0.1458 -0.6177  0.2594
   86GLN     CD  433   8.410   6.411   4.810 -1.0410  0.3159  0.1350
   86GLN    OE1  434   8.447   6.346   4.713 -0.2594 -0.0667  0.6812
   86GLN    NE2  435   8.451   6.537   4.817 -0.5867  0.2153 -0.5881
   86GLN   HE21  436   8.444   6.592   4.901  0.8482  0.8720 -0.8534
   86GLN   HE22  437   8.493   6.584   4.739  0.7900  0.2372  0.1372
   86GLN      C  438   7.967   6.398   5.011 -0.2306 -0.2023  0.2008
   86GLN      O  439   7.974   6.510   4.961  0.1535 -0.5420 -0.5302
   87TYR      N  440   7.852   6.356   5.061 -0.6152  0.0363 -0.4673
   87TYR      H  441   7.852   6.266   5.106 -0.0744  0.9023  1.3695
   87TYR     CA  442   7.732   6.438   5.086 -0.2639  0.2698  0.5069
   87TYR     CB  443   7.608   6.364   5.136 -0.1361  0.0317  0.4734
   87TYR     CG  444   7.566   6.245   5.050  0.1388  0.4015 -0.1882
   87TYR    CD1  445   7.483   6.273   4.942  0.0995 -0.5181 -0.4053
   87TYR    HD1  446   7.458   6.377   4.919 -0.8796 -0.7614 -0.4655
   87TYR    CD2  447   7.584   6.112   5.086  0.4114  0.2784 -0.7747
   87TYR    HD2  448   7.648   6.089   5.171  0.2482  1.9941 -0.1511
   87TYR    CE1  449   7.428   6.168   4.870  0.1636 -0.7093 -0.1763
   87TYR    HE1  450   7.381   6.200   4.777  1.9148  1.0368 -0.5127
   87TYR    CE2  451   7.530   6.005   5.015 -0.0340 -0.1854  0.2351
   87TYR    HE2  452   7.566   5.903   5.030  0.0943  0.0683  1.7440
   87TYR     CZ  453   7.445   6.036   4.909  0.5871 -0.7342 -0.4402
   87TYR     OH  454   7.367   5.941   4.850  0.1338 -0.0584 -0.9340
   87TYR     HH  455   7.300   5.993   4.796 -1.8015 -2.3818 -0.9350
   87TYR      C  456   7.752   6.560   5.176  0.2734  0.4392  0.1651
   87TYR      O  457   7.825   6.551   5.275  0.1150 -0.4200  0.2135
   88ALA      N  458   7.668   6.662   5.163  0.0610  0.2166 -0.2040
   88ALA      H  459   7.607   6.665   5.083 -1.1621  0.1425  0.6923
   88ALA     CA  460   7.664   6.783   5.246 -0.0033 -0.0108  0.1242
   88ALA     CB  461   7.576   6.898   5.198 -0.1796 -0.1767  0.0495
   88ALA      C  462   7.624   6.759   5.392 -0.2802  0.2391  0.0877
   88ALA      O  463   7.700   6.810   5.474 -0.0355  0.2506 -0.1449
   89THR      N  464   7.522   6.678   5.421  0.0898 -0.4417 -0.4818
   89THR      H  465   7.450   6.666   5.354 -0.5722 -1.2068  0.3418
   89THR     CA  466   7.490   6.635   5.558  0.4886  0.3706 -0.1200
   89THR     CB  467   7.367   6.544   5.559  0.1784  0.7809 -0.6962
   89THR    OG1  468   7.386   6.438   5.465 -0.0792  0.0579  0.0595
   89THR    HG1  469   7.360   6.476   5.377  0.6005  3.9875  1.3640
   89THR    CG2  470   7.239   6.627   5.544 -0.4983 -0.1319 -0.1406
   89THR      C  471   7.609   6.552   5.608 -0.0379 -0.2951  0.0434
   89THR      O  472   7.632   6.572   5.727 -0.5957 -0.1990  0.1409
   90ASN      N  473   7.669   6.468   5.524 -0.0471 -0.0552 -0.2042
   90ASN      H  474   7.623   6.436   5.440 -0.1740 -0.7142  0.1125
   90ASN     CA  475   7.789   6.394   5.563 -0.0288 -0.0302 -0.2133
   90ASN     CB  476   7.833   6.280   5.471 -0.6926  0.2887 -0.9281
   90ASN     CG  477   7.758   6.150   5.499  0.3922 -0.0528  0.4648
   90ASN    OD1  478   7.710   6.116   5.607  0.2322 -0.0820  0.3847
   90ASN    ND2  479   7.768   6.051   5.411 -0.6062 -0.3643  0.6898
   90ASN   HD21  480   7.835   6.059   5.337 -0.4161  0.7058  0.9571
   90ASN   HD22  481   7.708   5.971   5.418 -0.1842 -0.6120  1.6746
   90ASN      C  482   7.915   6.474   5.599 -0.1198 -0.0595  0.1792
   90ASN      O  483   7.981   6.437   5.696  0.0719 -0.0427  0.0543
   91TYR      N  484   7.945   6.577   5.521 -0.4987  0.0213  0.1369
   91TYR      H  485   7.919   6.579   5.425  0.9533 -1.9781 -0.3621
   91TYR     CA  486   8.042   6.677   5.569 -0.1496 -0.3969  0.3046
   91TYR     CB  487   8.057   6.790   5.467 -0.2236  0.0480  0.7861
   91TYR     CG  488   8.161   6.770   5.357 -0.6726 -0.0221  0.3726
   91TYR    CD1  489   8.115   6.726   5.233 -0.1387  0.2446  0.0707
   91TYR    HD1  490   8.012   6.690   5.232 -0.1018  0.1463 -0.7628
   91TYR    CD2  491   8.297   6.794   5.375 -0.4842 -0.7876  0.0292
   91TYR    HD2  492   8.341   6.822   5.471  1.1004 -0.0908 -0.8607
   91TYR    CE1  493   8.203   6.687   5.133  0.1256  0.3496  0.2599
   91TYR    HE1  494   8.162   6.666   5.034  1.0577  0.4511 -0.1589
   91TYR    CE2  495   8.382   6.755   5.273 -0.1539  0.0298 -0.0183
   91TYR    HE2  496   8.485   6.783   5.294  1.0454 -3.4377 -0.5762
   91TYR     CZ  497   8.340   6.702   5.151  0.1999  0.3012 -0.2609
   91TYR     OH  498   8.436   6.657   5.066  0.1798  0.0944 -0.1758
   91TYR     HH  499   8.524   6.698   5.091  0.1511  0.4512 -0.6404
   91TYR      C  500   8.005   6.754   5.695 -0.0319  0.1757 -0.0076
   91TYR      O  501   8.089   6.809   5.767  0.0803  0.5424 -0.4136
   92PHE      N  502   7.879   6.796   5.703  0.1901  0.8256  0.1950
   92PHE      H  503   7.819   6.803   5.623 -0.2135  0.1749  0.4334
   92PHE     CA  504   7.833   6.859   5.827 -0.0707  0.2863  0.3769
   92PHE     CB  505   7.694   6.918   5.802 -0.4079 -0.3420  0.7251
   92PHE     CG  506   7.628   7.000   5.913  0.0199  0.4807  0.3875
   92PHE    CD1  507   7.700   7.080   6.001 -0.3360  0.7628  0.4221
   92PHE    HD1  508   7.806   7.102   5.987 -0.3138 -0.3452 -1.4601
   92PHE    CD2  509   7.489   6.995   5.912  0.0555 -0.7316 -0.4179
   92PHE    HD2  510   7.430   6.932   5.846 -3.0298 -1.2498  2.5944
   92PHE    CE1  511   7.629   7.142   6.103 -1.2351 -0.0030  0.2785
   92PHE    HE1  512   7.679   7.200   6.181 -1.4978  3.5034 -1.9293
   92PHE    CE2  513   7.425   7.065   6.013  0.1711 -0.4603 -0.5343
   92PHE    HE2  514   7.319   7.087   6.005  0.1302  0.8149  2.2008
   92PHE     CZ  515   7.490   7.142   6.109 -1.2479  0.1145 -0.0053
   92PHE     HZ  516   7.435   7.187   6.192 -0.5088  1.6741 -0.3109
   92PHE      C  517   7.838   6.766   5.948 -0.5682  0.2484  0.3698
   92PHE      O  518   7.913   6.795   6.041 -0.7504  0.2300  0.5232
   93LEU      N  519   7.791   6.642   5.934  0.8579 -0.2021 -0.6663
   93LEU      H  520   7.728   6.626   5.857 -1.5357 -0.2093  1.1715
   93LEU     CA  521   7.815   6.533   6.028 -0.4366  0.2347  0.2005
   93LEU     CB  522   7.746   6.401   5.994 -0.3087  0.4232 -0.8134
   93LEU     CG  523   7.604   6.403   6.051  0.0605 -0.0024  0.1533
   93LEU    CD1  524   7.513   6.303   5.978 -0.2392 -0.1955  0.7920
   93LEU    CD2  525   7.600   6.361   6.198  0.2040  0.2128  0.2186
   93LEU      C  526   7.962   6.506   6.061 -0.4287 -0.5628 -0.4631
   93LEU      O  527   7.987   6.544   6.175 -0.2167  0.2758 -0.7771
   94MET      N  528   8.049   6.521   5.961  0.1795  0.5576  0.2147
   94MET      H  529   8.025   6.515   5.865  2.5050 -0.5257 -0.3859
   94MET     CA  530   8.195   6.514   5.984  0.1463 -0.2430  0.2249
   94MET     CB  531   8.273   6.524   5.853 -0.1105  0.1465  0.1009
   94MET     CG  532   8.425   6.540   5.853 -0.1349  0.3862 -0.0577
   94MET     SD  533   8.491   6.639   5.714  0.2232 -0.0555 -0.2049
   94MET     CE  534   8.427   6.798   5.762  0.2670 -0.0279 -0.2366
   94MET      C  535   8.252   6.623   6.075 -0.2839  0.2202 -0.0567
   94MET      O  536   8.332   6.592   6.163 -0.3969 -0.4381 -0.1802
   95SER      N  537   8.219   6.750   6.051  0.1108  0.2623 -0.3985
   95SER      H  538   8.169   6.785   5.972  0.4492  1.9998  0.1220
   95SER     CA  539   8.252   6.860   6.142 -0.0273 -0.3559  0.4112
   95SER     CB  540   8.227   7.000   6.086 -0.0011 -0.2101  0.7589
   95SER     OG  541   8.090   7.018   6.049  0.2689 -0.3231 -0.3417
   95SER     HG  542   8.048   6.930   6.026  2.0626 -1.3418  0.0892
   95SER      C  543   8.198   6.848   6.285 -0.0480 -0.4204  0.3974
   95SER      O  544   8.272   6.881   6.377 -0.4087 -0.0219  0.5426
   96LEU      N  545   8.069   6.819   6.284 -0.0582 -0.3650 -0.3029
   96LEU      H  546   8.009   6.838   6.205 -1.8490 -0.1226  1.0429
   96LEU     CA  547   8.000   6.805   6.413  0.4738  0.5259  0.0795
   96LEU     CB  548   7.851   6.773   6.401  0.5758  0.1370 -0.1382
   96LEU     CG  549   7.767   6.881   6.333  0.1911 -0.2365 -0.2586
   96LEU    CD1  550   7.620   6.841   6.324 -0.0657  0.6192  0.0819
   96LEU    CD2  551   7.762   7.008   6.418  0.0775 -0.4396  0.0419
   96LEU      C  552   8.063   6.695   6.499 -0.0052  0.3107  0.1527
   96LEU      O  553   8.121   6.727   6.602  0.3149 -0.1343  0.1113
   97ALA      N  554   8.073   6.579   6.434  0.4409  0.3537  0.1464
   97ALA      H  555   8.010   6.557   6.359 -0.9512  2.7915  0.4872
   97ALA     CA  556   8.132   6.460   6.496 -0.2218 -0.0501  0.0098
   97ALA     CB  557   8.154   6.348   6.394  0.4236 -0.4733  0.6016
   97ALA      C  558   8.256   6.463   6.585  0.4520 -0.4956 -0.8938
   97ALA      O  559   8.255   6.387   6.682 -0.4179  0.3566 -0.2049
   98VAL      N  560   8.351   6.552   6.557  0.3706 -0.2031 -0.2675
   98VAL      H  561   8.347   6.599   6.468  0.3436  1.0172  0.3572
   98VAL     CA  562   8.469   6.593   6.635 -0.1545  0.5865  0.1260
   98VAL     CB  563   8.542   6.709   6.567  0.1989  0.4295  0.2398
   98VAL    CG1  564   8.678   6.729   6.635  0.2361 -0.0502  0.3134
   98VAL    CG2  565   8.575   6.683   6.420  1.1230 -0.0922  0.5273
   98VAL      C  566   8.435   6.644   6.775 -0.4012  0.3596  0.1499
   98VAL      O  567   8.508   6.610   6.868 -0.9431  0.5558  0.6591
   99ALA      N  568   8.326   6.720   6.785 -0.7315 -0.0788 -0.0915
   99ALA      H  569   8.256   6.731   6.714  0.2612 -1.4975 -1.3693
   99ALA     CA  570   8.280   6.754   6.920 -0.3885  0.0133  0.0044
   99ALA     CB  571   8.178   6.867   6.909 -0.4181  0.0114  0.2443
   99ALA      C  572   8.223   6.634   6.997 -0.4183  0.0203 -0.0073
   99ALA      O  573   8.246   6.615   7.117  0.6734  0.6767 -0.0979
  100ASP      N  574   8.140   6.554   6.931 -0.3255 -0.0341 -0.0571
  100ASP      H  575   8.102   6.573   6.841  0.5947 -0.0795 -0.4622
  100ASP     CA  576   8.096   6.428   6.993 -0.4037 -0.1856 -0.4199
  100ASP     CB  577   8.000   6.348   6.905 -0.3009 -0.1010 -0.6118
  100ASP     CG  578   7.881   6.439   6.872  0.1617  0.7032 -0.0906
  100ASP    OD1  579   7.867   6.494   6.761  0.1752  0.8578 -0.0154
  100ASP    OD2  580   7.806   6.471   6.967  0.0134  0.4879 -0.1340
  100ASP      C  581   8.210   6.337   7.040  0.0091  0.4109 -0.2476
  100ASP      O  582   8.200   6.276   7.146 -0.5149  0.1933 -0.4136
  101LEU      N  583   8.308   6.320   6.951 -0.2405 -0.5978 -0.3463
  101LEU      H  584   8.290   6.337   6.854 -0.7588 -0.9499 -0.3185
  101LEU     CA  585   8.438   6.256   6.975  0.0692  0.2921  0.3982
  101LEU     CB  586   8.534   6.269   6.857  0.0915  0.4758  0.4340
  101LEU     CG  587   8.664   6.189   6.871 -0.0338  0.1574 -0.1511
  101LEU    CD1  588   8.651   6.038   6.850 -0.7847  0.1243  0.5218
  101LEU    CD2  589   8.763   6.248   6.771 -0.4121  0.3444 -0.4182
  101LEU      C  590   8.507   6.299   7.105 -0.3829 -0.0063  0.7410
  101LEU      O  591   8.524   6.219   7.197  0.5496 -0.4284  0.2216
  102LEU      N  592   8.512   6.431   7.120  0.8609  0.1008 -0.3576
  102LEU      H  593   8.503   6.498   7.047  1.5263  0.1612 -0.3954
  102LEU     CA  594   8.563   6.492   7.243  0.2280 -0.1359  0.0272
  102LEU     CB  595   8.601   6.640   7.232  0.3989 -0.1547  0.3439
  102LEU     CG  596   8.723   6.663   7.144 -0.0025  0.2644 -0.1142
  102LEU    CD1  597   8.725   6.810   7.102  0.6742  0.2400 -0.1795
  102LEU    CD2  598   8.852   6.648   7.226  0.1564  0.6831 -0.2827
  102LEU      C  599   8.480   6.467   7.369 -0.0202 -0.0469 -0.1188
  102LEU      O  600   8.548   6.434   7.466  0.3628 -0.2709 -0.4601
  103VAL      N  601   8.348   6.445   7.365  0.0687 -0.5802 -0.2299
  103VAL      H  602   8.295   6.470   7.284  0.3013 -2.1024 -0.8980
  103VAL     CA  603   8.280   6.399   7.487  0.1948  0.3520  0.1998
  103VAL     CB  604   8.129   6.397   7.459  0.1635 -0.6717  0.4056
  103VAL    CG1  605   8.052   6.373   7.589 -0.1896  0.3817  0.4052
  103VAL    CG2  606   8.072   6.518   7.385  0.4531 -0.1152  1.0709
  103VAL      C  607   8.317   6.257   7.530  0.1326  0.2803  0.0176
  103VAL      O  608   8.359   6.244   7.644 -0.0451  0.3100  0.0858
  104GLY      N  609   8.317   6.156   7.443  0.0167  0.2454  0.0588
  104GLY      H  610   8.266   6.163   7.358 -0.4735 -0.3554  0.2987
  104GLY     CA  611   8.380   6.025   7.462  0.0702  0.2575 -0.0353
  104GLY      C  612   8.515   6.022   7.535  0.2133 -0.1507 -0.3124
  104GLY      O  613   8.517   5.978   7.649  0.2464  0.6639  0.0085
  105LEU      N  614   8.600   6.105   7.476 -0.0312  0.1372 -0.2587
  105LEU      H  615   8.569   6.149   7.392 -0.3660  1.4925  0.5326
  105LEU     CA  616   8.735   6.127   7.532 -0.0622  0.2525 -0.2245
  105LEU     CB  617   8.821   6.207   7.435  0.3407 -0.1013 -0.1578
  105LEU     CG  618   8.890   6.134   7.319 -0.2361 -0.0603 -0.5271
  105LEU    CD1  619   8.919   6.243   7.216  0.0289  0.2033 -0.1753
  105LEU    CD2  620   9.019   6.062   7.357 -0.2602  0.0623 -0.2137
  105LEU      C  621   8.743   6.192   7.670 -0.3409  0.2990 -0.2293
  105LEU      O  622   8.845   6.182   7.738 -0.3326 -0.0442 -0.2937
  106PHE      N  623   8.660   6.294   7.688 -0.3494  0.2344  0.0957
  106PHE      H  624   8.620   6.331   7.604 -2.4781 -1.5711  0.2069
  106PHE     CA  625   8.655   6.367   7.816 -0.0190  0.0504  0.2150
  106PHE     CB  626   8.585   6.502   7.797 -0.0487 -0.0301 -0.2715
  106PHE     CG  627   8.510   6.562   7.916  0.0998  0.0734 -0.2301
  106PHE    CD1  628   8.588   6.609   8.021 -0.0503 -0.0303 -0.0720
  106PHE    HD1  629   8.696   6.594   8.019 -0.0165 -0.9823  3.1121
  106PHE    CD2  630   8.371   6.555   7.919  0.0880  0.3068 -0.2315
  106PHE    HD2  631   8.326   6.557   7.820  1.0453  1.2992 -0.6779
  106PHE    CE1  632   8.523   6.659   8.133 -0.3659  0.4937 -0.4852
  106PHE    HE1  633   8.584   6.677   8.221  0.6025  3.5277 -1.6748
  106PHE    CE2  634   8.310   6.603   8.034 -0.2739  0.7718 -0.6150
  106PHE    HE2  635   8.202   6.615   8.044 -0.2345  1.2228 -0.6804
  106PHE     CZ  636   8.384   6.655   8.140 -0.3390 -0.1232 -0.1199
  106PHE     HZ  637   8.332   6.697   8.226 -1.2017 -0.8912 -0.2472
  106PHE      C  638   8.583   6.286   7.924 -0.1696  0.5412  0.4876
  106PHE      O  639   8.637   6.279   8.034  0.2527 -0.0602  0.2508
  107VAL      N  640   8.473   6.216   7.896  0.3836 -0.0996 -0.1576
  107VAL      H  641   8.430   6.210   7.806 -1.0826  3.0441  0.2024
  107VAL     CA  642   8.402   6.144   8.003  0.3538  0.6419  0.3367
  107VAL     CB  643   8.260   6.114   7.954  0.7100 -0.0744 -0.2825
  107VAL    CG1  644   8.189   6.249   7.950  0.2846 -0.2632  0.5827
  107VAL    CG2  645   8.247   6.032   7.825  0.0342  0.0608 -0.3039
  107VAL      C  646   8.473   6.020   8.058  0.9272  0.7723 -0.0973
  107VAL      O  647   8.470   5.989   8.177  0.2688  0.1237 -0.2725
  108MET      N  648   8.525   5.938   7.967 -0.4252 -0.0357 -0.1613
  108MET      H  649   8.523   5.970   7.872  1.0183  1.3599  0.2413
  108MET     CA  650   8.582   5.806   7.999  0.1537  0.1366 -0.4781
  108MET     CB  651   8.604   5.707   7.884 -0.4307 -0.3014 -0.2136
  108MET     CG  652   8.470   5.674   7.817 -0.4143 -0.0006 -0.3950
  108MET     SD  653   8.362   5.596   7.942 -0.0363  0.0986 -0.0047
  108MET     CE  654   8.210   5.576   7.852 -0.2165 -0.5743  0.4442
  108MET      C  655   8.709   5.799   8.084 -0.1963 -0.0353  0.0329
  108MET      O  656   8.711   5.710   8.169  0.3258 -0.3585 -0.3209
  109PRO      N  657   8.799   5.897   8.093  0.1856 -0.3684 -0.1421
  109PRO     CA  658   8.905   5.913   8.193  0.0878  0.2241 -0.1304
  109PRO     CB  659   8.984   6.036   8.147  0.8245 -0.3500 -0.4255
  109PRO     CG  660   8.962   6.053   7.996 -0.1063  0.3232 -0.2254
  109PRO     CD  661   8.831   5.978   7.974  0.1871 -0.2433 -0.0581
  109PRO      C  662   8.861   5.939   8.337  0.1616 -0.0672 -0.0558
  109PRO      O  663   8.909   5.870   8.427 -0.5955 -0.2155  0.2406
  110ILE      N  664   8.755   6.018   8.347  0.3149  0.1320  0.0162
  110ILE      H  665   8.728   6.084   8.277 -1.1146 -0.4796 -0.0487
  110ILE     CA  666   8.680   6.027   8.473  0.0708  0.3320 -0.1412
  110ILE     CB  667   8.570   6.132   8.466  0.0388  0.3037 -0.0991
  110ILE    CG1  668   8.627   6.267   8.421 -0.2304  0.5091  0.1738
  110ILE    CG2  669   8.531   6.175   8.607  0.0585 -0.2941  0.0899
  110ILE     CD  670   8.527   6.340   8.330  0.7441  0.8173 -0.6654
  110ILE      C  671   8.626   5.889   8.511  0.2268  0.2775 -0.1121
  110ILE      O  672   8.671   5.849   8.618  0.4510 -0.3012 -0.4127
  111ALA      N  673   8.542   5.826   8.428  0.5564 -0.2665 -0.0382
  111ALA      H  674   8.503   5.872   8.349  1.7608 -1.9812 -1.6994
  111ALA     CA  675   8.492   5.690   8.453  0.2110 -0.1152  0.1053
  111ALA     CB  676   8.435   5.634   8.323  0.4443 -0.1715  0.0263
  111ALA      C  677   8.599   5.591   8.500  0.0962 -0.2406  0.1021
  111ALA      O  678   8.567   5.506   8.584  0.0296 -0.0249  0.2974
  112LEU      N  679   8.725   5.589   8.457 -0.0284 -0.5521 -0.2500
  112LEU      H  680   8.760   5.640   8.379  0.0057  1.1770  0.8464
  112LEU     CA  681   8.836   5.508   8.511  0.3541  0.4549  0.4985
  112LEU     CB  682   8.941   5.507   8.399 -0.1189 -0.1142  0.0543
  112LEU     CG  683   9.052   5.403   8.415 -0.1525 -0.2044 -0.2857
  112LEU    CD1  684   8.999   5.260   8.416  0.2202 -0.3447  0.2197
  112LEU    CD2  685   9.162   5.401   8.309 -0.2901 -0.0350 -0.4300
  112LEU      C  686   8.882   5.547   8.651  0.8905 -0.0775  0.4776
  112LEU      O  687   8.876   5.457   8.735 -0.3160 -0.6880 -0.2301
  113LEU      N  688   8.890   5.676   8.683  0.7122 -0.0095  0.2482
  113LEU      H  689   8.873   5.746   8.613  0.3835 -1.0550 -0.7446
  113LEU     CA  690   8.919   5.721   8.820 -0.0797  0.0611  0.3975
  113LEU     CB  691   8.920   5.874   8.825 -0.1801  0.0951 -0.4894
  113LEU     CG  692   9.054   5.943   8.800 -0.0281 -0.2877 -0.7522
  113LEU    CD1  693   9.121   5.905   8.668 -0.3162  0.3703 -1.0951
  113LEU    CD2  694   9.030   6.094   8.807  0.2006 -0.2937  0.2975
  113LEU      C  695   8.813   5.673   8.919 -0.2602 -0.0453  0.1534
  113LEU      O  696   8.846   5.599   9.011 -0.0584 -0.1033  0.0319
  114THR      N  697   8.685   5.689   8.885 -0.1948  0.5408  0.1674
  114THR      H  698   8.658   5.738   8.802 -2.0881  1.7611  1.4287
  114THR     CA  699   8.570   5.670   8.974 -0.1303  0.2007  0.1813
  114THR     CB  700   8.442   5.725   8.911  0.0069  0.0198 -0.2549
  114THR    OG1  701   8.420   5.670   8.781  0.1612  0.2368 -0.3753
  114THR    HG1  702   8.328   5.686   8.745  0.2979  1.6759 -0.1052
  114THR    CG2  703   8.461   5.877   8.912 -0.1976  0.0496 -0.7036
  114THR      C  704   8.544   5.522   9.005  0.1531  0.0989 -0.0663
  114THR      O  705   8.526   5.482   9.120  0.4392 -0.2538 -0.1431
  115ILE      N  706   8.571   5.433   8.911 -0.5403 -0.2564  0.0652
  115ILE      H  707   8.572   5.463   8.815  2.2802 -0.6083 -0.1089
  115ILE     CA  708   8.568   5.287   8.928 -0.2913 -0.2884 -0.1440
  115ILE     CB  709   8.518   5.199   8.813 -0.1036 -0.2556 -0.2499
  115ILE    CG1  710   8.610   5.198   8.691 -0.0718  0.0384 -0.2287
  115ILE    CG2  711   8.371   5.231   8.787 -0.2679 -0.5614  0.2721
  115ILE     CD  712   8.573   5.086   8.593  0.3153 -0.2495 -0.0511
  115ILE      C  713   8.687   5.220   8.998  0.0008  0.3268 -0.0440
  115ILE      O  714   8.672   5.132   9.083  0.4822 -0.3957 -0.6883
  116MET      N  715   8.806   5.273   8.971  0.0704 -0.1414 -0.6988
  116MET      H  716   8.826   5.343   8.903 -0.2747 -0.0013 -0.6613
  116MET     CA  717   8.927   5.226   9.040 -0.1976  0.1583 -0.0143
  116MET     CB  718   9.044   5.260   8.947 -0.5434  0.3069 -0.3965
  116MET     CG  719   9.052   5.189   8.812  0.3209 -0.0038 -0.1835
  116MET     SD  720   9.049   5.006   8.814 -0.0443  0.0034 -0.0610
  116MET     CE  721   9.045   4.981   8.637  0.3552  0.3789 -0.1249
  116MET      C  722   8.952   5.289   9.177  0.2194  0.2785 -0.1426
  116MET      O  723   9.034   5.240   9.254 -0.3431 -0.4304  0.0178
  117PHE      N  724   8.884   5.399   9.209  0.2103  0.1085  0.4379
  117PHE      H  725   8.848   5.454   9.133 -0.9720 -0.2505  0.7160
  117PHE     CA  726   8.898   5.459   9.342  0.2939 -0.0609  0.5053
  117PHE     CB  727   8.905   5.612   9.334 -0.0599 -0.0721  0.0192
  117PHE     CG  728   9.031   5.684   9.288 -0.0896  0.1342  0.2568
  117PHE    CD1  729   9.086   5.776   9.377  0.2831  0.2270 -0.0650
  117PHE    HD1  730   9.044   5.788   9.476  2.1953  0.9770  0.7077
  117PHE    CD2  731   9.100   5.655   9.171  0.1903  0.3267  0.3716
  117PHE    HD2  732   9.071   5.560   9.124  0.6867  0.7627 -0.8745
  117PHE    CE1  733   9.204   5.843   9.343  0.4820  0.0963  0.3675
  117PHE    HE1  734   9.253   5.908   9.415 -1.1419  0.6759  1.0080
  117PHE    CE2  735   9.226   5.709   9.145  0.0150  0.3512 -0.4609
  117PHE    HE2  736   9.296   5.654   9.083  0.5609 -3.5152  3.1509
  117PHE     CZ  737   9.276   5.806   9.231 -0.1195  0.0121  0.0030
  117PHE     HZ  738   9.374   5.850   9.210  1.2942 -2.5738  0.7465
  117PHE      C  739   8.795   5.414   9.446  0.0147  0.3357  0.4011
  117PHE      O  740   8.675   5.439   9.440  0.0770  0.6351  0.3687
  118GLU      N  741   8.849   5.371   9.560  0.3096  0.1574  0.1956
  118GLU      H  742   8.945   5.378   9.587  0.7596  0.0285 -1.2804
  118GLU     CA  743   8.768   5.326   9.674 -0.4522  0.0212 -0.3902
  118GLU     CB  744   8.803   5.181   9.710 -0.4110  0.1647  0.1482
  118GLU     CG  745   8.776   5.081   9.598  0.6238 -0.2110  0.2266
  118GLU     CD  746   8.822   4.938   9.627  0.1461 -0.4980 -0.4012
  118GLU    OE1  747   8.735   4.861   9.673  0.2615 -0.3787  0.0235
  118GLU    OE2  748   8.935   4.914   9.578  0.4181 -0.1932  0.0625
  118GLU      C  749   8.785   5.407   9.803  0.4727 -0.8369  0.0438
  118GLU      O  750   8.870   5.494   9.823 -0.3342 -0.0177 -0.0387
  119ALA      N  751   8.673   5.398   9.873  0.0841  0.1390 -0.4335
  119ALA      H  752   8.602   5.333   9.845 -0.9278  1.3676 -0.8181
  119ALA     CA  753   8.646   5.462  10.003 -0.0224  0.3148 -0.5416
  119ALA     CB  754   8.745   5.417  10.110  0.2456 -0.0097 -0.9245
  119ALA      C  755   8.625   5.614  10.012 -0.9240  0.2381 -1.1163
  119ALA      O  756   8.528   5.658  10.072 -0.3725 -0.1523  0.1072
  120MET      N  757   8.712   5.693   9.949  0.4407 -0.1147  0.2538
  120MET      H  758   8.789   5.654   9.899 -0.2891 -0.5684 -0.5470
  120MET     CA  759   8.702   5.837   9.922  0.2856 -0.2424 -0.3870
  120MET     CB  760   8.830   5.901   9.976 -0.0566  0.0106  0.1429
  120MET     CG  761   8.860   5.881  10.124  0.0969 -0.1365  0.0910
  120MET     SD  762   9.026   5.937  10.179  0.0498 -0.1326  0.2272
  120MET     CE  763   9.079   5.770  10.211 -0.6403 -0.3826  0.0891
  120MET      C  764   8.687   5.866   9.773  0.1294 -0.0740 -0.3396
  120MET      O  765   8.733   5.795   9.683  0.7070 -0.0220 -0.0912
  121TRP      N  766   8.606   5.970   9.757 -1.1094 -0.9489  0.1330
  121TRP      H  767   8.540   5.997   9.827 -0.5335  2.1098 -0.3828
  121TRP     CA  768   8.582   6.029   9.625 -0.0222 -0.2654  0.2272
  121TRP     CB  769   8.473   6.137   9.625 -0.3973 -0.6420 -0.1470
  121TRP     CG  770   8.409   6.151   9.486 -0.4230  0.2129 -0.0562
  121TRP    CD1  771   8.316   6.070   9.435  0.0646 -0.1479 -0.3818
  121TRP    HD1  772   8.300   5.972   9.480  0.5047  0.0910  0.3117
  121TRP    CD2  773   8.401   6.273   9.421  0.0094  0.1966 -0.1379
  121TRP    NE1  774   8.254   6.136   9.338 -0.1900 -0.1017 -0.1882
  121TRP    HE1  775   8.166   6.109   9.297 -0.2173  1.1505 -1.0255
  121TRP    CE2  776   8.312   6.254   9.317 -0.3592  0.0522  0.2025
  121TRP    CE3  777   8.460   6.396   9.448 -0.4506  0.2095  0.8341
  121TRP    HE3  778   8.540   6.406   9.521  2.6237 -0.8031 -2.1557
  121TRP    CZ2  779   8.267   6.360   9.239 -0.6221  0.0325  0.3264
  121TRP    HZ2  780   8.207   6.341   9.150 -0.2890 -2.7631  0.6125
  121TRP    CZ3  781   8.422   6.500   9.364  0.5612 -0.3052 -0.2701
  121TRP    HZ3  782   8.464   6.600   9.373  1.0699 -0.5980  0.6448
  121TRP    CH2  783   8.328   6.483   9.263  0.0064 -0.2586  0.2359
  121TRP    HH2  784   8.278   6.566   9.212  0.4613 -0.1962 -0.1122
  121TRP      C  785   8.705   6.091   9.558 -0.3698 -0.0845 -0.2582
  121TRP      O  786   8.783   6.163   9.620 -0.5024 -0.4312  0.3231
  122PRO      N  787   8.724   6.064   9.430 -0.0745 -0.3368 -0.1643
  122PRO     CA  788   8.840   6.109   9.352  0.0070 -0.4028 -0.0827
  122PRO     CB  789   8.836   6.029   9.221  0.0637  0.1590 -0.4334
  122PRO     CG  790   8.689   5.995   9.195  0.1526 -0.2423 -0.4191
  122PRO     CD  791   8.643   5.979   9.341 -0.1040  0.0093 -0.4702
  122PRO      C  792   8.862   6.261   9.342  0.3556 -0.4732 -0.4003
  122PRO      O  793   8.961   6.310   9.396 -0.2335 -0.1080  0.3588
  123LEU      N  794   8.764   6.330   9.284  0.4917 -0.1786 -0.2753
  123LEU      H  795   8.673   6.299   9.257 -0.3539  1.1940  0.8469
  123LEU     CA  796   8.790   6.470   9.245 -0.1868  0.0304  0.0140
  123LEU     CB  797   8.672   6.524   9.164  0.0998  0.3127 -0.2182
  123LEU     CG  798   8.646   6.476   9.021 -0.2573  0.2074 -0.1208
  123LEU    CD1  799   8.777   6.479   8.942  0.0973  0.1944  0.4633
  123LEU    CD2  800   8.595   6.332   9.023  0.7568 -0.1591  0.0044
  123LEU      C  801   8.810   6.566   9.362  0.1591 -0.1390  0.0936
  123LEU      O  802   8.763   6.548   9.474  0.3814 -0.4592  0.1370
  124PRO      N  803   8.910   6.652   9.341  0.2308 -0.2020  0.1783
  124PRO     CA  804   8.936   6.768   9.427 -0.4594 -0.1715  0.3557
  124PRO     CB  805   9.075   6.825   9.395 -0.5809 -0.0036  0.1250
  124PRO     CG  806   9.148   6.710   9.325 -0.0551  0.2254  0.2926
  124PRO     CD  807   9.031   6.637   9.259  0.2839 -0.3043  0.2759
  124PRO      C  808   8.834   6.881   9.408  0.2034  0.3907  0.0913
  124PRO      O  809   8.802   6.912   9.293  0.1425 -0.1236 -0.0355
  125LEU      N  810   8.809   6.953   9.517 -0.1184 -0.2526  0.4445
  125LEU      H  811   8.853   6.932   9.604 -1.0116 -0.4067  0.8790
  125LEU     CA  812   8.706   7.058   9.517 -0.1295 -0.2586  0.0991
  125LEU     CB  813   8.692   7.114   9.659  0.1662 -0.3137  0.1505
  125LEU     CG  814   8.581   7.214   9.693  0.3503  0.0908 -0.4209
  125LEU    CD1  815   8.437   7.165   9.673  0.0636  0.7379  0.0354
  125LEU    CD2  816   8.608   7.263   9.835  0.0257 -1.0192  0.0389
  125LEU      C  817   8.727   7.178   9.424 -0.3226 -0.2301  0.0918
  125LEU      O  818   8.633   7.204   9.349 -0.1266  0.2402  0.0086
  126VAL      N  819   8.853   7.218   9.410 -0.3998 -0.1830 -0.4796
  126VAL      H  820   8.904   7.200   9.493 -0.2454 -0.7527 -0.6927
  126VAL     CA  821   8.912   7.309   9.310 -0.2745  0.1445 -0.1077
  126VAL     CB  822   9.063   7.327   9.327 -0.2607  0.2349 -0.3227
  126VAL    CG1  823   9.128   7.201   9.269  0.2229 -0.0062  0.7112
  126VAL    CG2  824   9.118   7.458   9.270  0.1466  0.0074 -0.4608
  126VAL      C  825   8.866   7.289   9.166  0.3712 -0.0014 -0.2981
  126VAL      O  826   8.836   7.388   9.099  0.0472  0.0585 -0.0664
  127LEU      N  827   8.846   7.165   9.123  0.2062  0.0098 -0.2528
  127LEU      H  828   8.837   7.087   9.186 -0.0989 -1.0908 -1.6172
  127LEU     CA  829   8.803   7.142   8.985  0.0228 -0.2348 -0.1559
  127LEU     CB  830   8.836   6.998   8.944  0.1171 -0.1872 -0.2487
  127LEU     CG  831   8.981   6.951   8.951  0.1476  0.0376  0.8116
  127LEU    CD1  832   8.991   6.806   8.902 -0.4068  0.3251 -0.1717
  127LEU    CD2  833   9.068   7.043   8.864  0.0568 -0.9294 -0.3326
  127LEU      C  834   8.657   7.169   8.946  0.0459  0.3968  0.1911
  127LEU      O  835   8.623   7.192   8.830 -0.1162 -0.2986  0.0941
  128CYS      N  836   8.565   7.163   9.042 -0.0677 -0.2095  0.0496
  128CYS      H  837   8.591   7.185   9.136 -0.0868 -0.8679  0.2141
  128CYS     CA  838   8.422   7.149   9.016 -0.0321 -0.3828 -0.0489
  128CYS     CB  839   8.347   7.103   9.141  0.1980  0.3462  0.3607
  128CYS     SG  840   8.408   6.934   9.180  0.0379  0.1665 -0.1605
  128CYS      C  841   8.344   7.254   8.937 -0.0525 -0.4273 -0.0889
  128CYS      O  842   8.280   7.206   8.844 -0.2824 -0.1694 -0.0689
  129PRO      N  843   8.374   7.383   8.948  0.4029 -0.5414  0.0382
  129PRO     CA  844   8.328   7.487   8.855  0.3324 -0.2245  0.4217
  129PRO     CB  845   8.388   7.615   8.913  0.3044  0.0151 -0.0686
  129PRO     CG  846   8.375   7.594   9.064  0.0542  0.4043 -0.0349
  129PRO     CD  847   8.427   7.450   9.068  0.6976  0.6109 -0.7139
  129PRO      C  848   8.375   7.461   8.712  0.4430  0.4499  0.3310
  129PRO      O  849   8.291   7.440   8.625  0.1796  0.9319  0.4650
  130ALA      N  850   8.503   7.433   8.688  0.2345  0.4220 -0.8444
  130ALA      H  851   8.569   7.456   8.760  1.2706  0.8567 -1.9051
  130ALA     CA  852   8.553   7.383   8.559  0.1224 -0.0737 -0.7008
  130ALA     CB  853   8.706   7.380   8.571  0.0770 -0.3531 -0.1618
  130ALA      C  854   8.505   7.250   8.503 -0.2574 -0.2612  0.0510
  130ALA      O  855   8.469   7.228   8.387 -0.2509 -0.3111  0.0587
  131TRP      N  856   8.497   7.150   8.590  0.1645 -0.1180  0.2549
  131TRP      H  857   8.537   7.155   8.682  1.6432 -1.3715 -0.2541
  131TRP     CA  858   8.436   7.020   8.562  0.1988 -0.0667 -0.0604
  131TRP     CB  859   8.482   6.915   8.664 -0.7149 -0.3669  0.0564
  131TRP     CG  860   8.440   6.770   8.643  0.0979 -0.6341  0.2388
  131TRP    CD1  861   8.454   6.706   8.527  0.0204 -0.0521 -0.0969
  131TRP    HD1  862   8.524   6.739   8.450 -0.1597 -1.0952 -0.7347
  131TRP    CD2  863   8.394   6.679   8.737 -0.1810 -0.4563  0.2746
  131TRP    NE1  864   8.404   6.584   8.545  0.4157 -0.1440  0.3920
  131TRP    HE1  865   8.362   6.530   8.472  2.3997 -0.9119 -0.2476
  131TRP    CE2  866   8.375   6.557   8.672 -0.0754 -0.4429  0.2213
  131TRP    CE3  867   8.325   6.710   8.853 -0.8333  0.5664 -0.3686
  131TRP    HE3  868   8.299   6.811   8.883 -1.7271  0.7142 -1.5752
  131TRP    CZ2  869   8.297   6.458   8.731 -0.1020 -0.2401  0.5308
  131TRP    HZ2  870   8.312   6.352   8.709  0.6615 -0.4982  2.1848
  131TRP    CZ3  871   8.250   6.607   8.909  0.2701  0.0345  0.1617
  131TRP    HZ3  872   8.214   6.606   9.012 -1.9235 -1.4518 -0.5389
  131TRP    CH2  873   8.232   6.481   8.851  0.3962 -0.2837  0.8081
  131TRP    HH2  874   8.150   6.412   8.869  0.3461 -0.4599 -0.0571
  131TRP      C  875   8.290   7.015   8.515  0.0263 -0.6344  0.5041
  131TRP      O  876   8.264   6.963   8.407 -0.8120 -0.0882  0.4311
  132LEU      N  877   8.207   7.096   8.579 -0.3442 -0.2153 -0.4846
  132LEU      H  878   8.236   7.138   8.666 -1.2462 -0.0582 -0.2467
  132LEU     CA  879   8.067   7.116   8.538 -0.4603 -0.3032 -0.1373
  132LEU     CB  880   7.994   7.181   8.657  0.8793  0.2984  0.3764
  132LEU     CG  881   7.952   7.080   8.764  0.2883  0.1252 -0.0143
  132LEU    CD1  882   7.945   7.137   8.906 -0.1581  0.2130 -0.0722
  132LEU    CD2  883   7.814   7.023   8.730 -0.1083  0.7259  0.5699
  132LEU      C  884   8.048   7.196   8.409  0.2297 -0.6580 -0.4612
  132LEU      O  885   7.964   7.161   8.326  0.1007 -0.0996 -0.5634
  133PHE      N  886   8.138   7.291   8.385  0.0362 -0.2982  0.2076
  133PHE      H  887   8.209   7.318   8.450  3.2134 -1.2851 -2.5719
  133PHE     CA  888   8.141   7.370   8.261 -0.1597 -0.2488  0.2334
  133PHE     CB  889   8.239   7.484   8.288 -0.0173 -0.4498  0.5641
  133PHE     CG  890   8.271   7.570   8.166 -0.2854 -0.3068  0.5944
  133PHE    CD1  891   8.392   7.565   8.097 -0.2701  0.1701  0.5859
  133PHE    HD1  892   8.466   7.492   8.127  1.1085  0.8439 -1.0066
  133PHE    CD2  893   8.180   7.668   8.129 -0.0620 -0.3547 -0.0963
  133PHE    HD2  894   8.088   7.671   8.187  0.1834 -0.7656  0.3213
  133PHE    CE1  895   8.432   7.664   8.008  0.3967  0.0411  0.7375
  133PHE    HE1  896   8.536   7.654   7.978  0.6717 -0.5214  1.8525
  133PHE    CE2  897   8.216   7.760   8.031 -0.0112 -0.3199 -0.0451
  133PHE    HE2  898   8.141   7.825   7.986 -0.5397 -1.0576 -0.2608
  133PHE     CZ  899   8.342   7.764   7.973  0.2629 -0.1457  0.5488
  133PHE     HZ  900   8.380   7.844   7.909 -1.0374 -1.0482 -1.4623
  133PHE      C  901   8.196   7.280   8.150 -0.3759 -0.0080 -0.0725
  133PHE      O  902   8.131   7.272   8.046 -0.4887 -0.1278  0.0073
  134LEU      N  903   8.291   7.188   8.171 -0.2711  0.1202  0.0202
  134LEU      H  904   8.350   7.202   8.250  1.2725 -1.3007 -0.8212
  134LEU     CA  905   8.330   7.088   8.070  0.0123 -0.2256  0.4710
  134LEU     CB  906   8.464   7.018   8.092  0.0803 -0.1834  0.1989
  134LEU     CG  907   8.587   7.109   8.084  0.1886 -0.3598 -0.1299
  134LEU    CD1  908   8.713   7.024   8.103 -0.0164 -0.6212  0.0732
  134LEU    CD2  909   8.590   7.182   7.950 -0.3436  0.8021  0.4842
  134LEU      C  910   8.222   6.985   8.039  0.2872 -0.4073  0.1109
  134LEU      O  911   8.188   6.965   7.923  0.3531  0.0915  0.0062
  135ASP      N  912   8.158   6.938   8.146 -0.0037  0.5151  0.3538
  135ASP      H  913   8.185   6.954   8.241  0.2635  0.5771  0.2696
  135ASP     CA  914   8.044   6.847   8.131  0.1772  0.2692  0.4652
  135ASP     CB  915   7.998   6.789   8.265  0.3565 -0.0769  0.3804
  135ASP     CG  916   7.908   6.666   8.250 -0.0613  0.3119 -0.4007
  135ASP    OD1  917   7.818   6.670   8.164 -0.1756 -0.0747 -0.3031
  135ASP    OD2  918   7.943   6.557   8.301  0.5878  0.5830 -0.2562
  135ASP      C  919   7.927   6.904   8.051  0.0746 -0.3541  0.1589
  135ASP      O  920   7.915   6.858   7.938 -0.2827 -0.5402  0.2721
  136VAL      N  921   7.878   7.020   8.096 -0.0481 -0.3109 -0.0831
  136VAL      H  922   7.906   7.070   8.178  0.2582 -1.1937  0.3601
  136VAL     CA  923   7.764   7.087   8.033 -0.2413 -0.6057 -0.0489
  136VAL     CB  924   7.704   7.203   8.114 -0.1079 -0.4416 -0.1835
  136VAL    CG1  925   7.582   7.263   8.044  0.0659 -0.0782 -0.1770
  136VAL    CG2  926   7.647   7.131   8.236 -0.1823 -0.0225  0.0278
  136VAL      C  927   7.796   7.140   7.893 -0.0655  0.2755  0.3187
  136VAL      O  928   7.706   7.144   7.809  0.7338 -0.3034 -0.5875
  137LEU      N  929   7.917   7.183   7.859  0.1012 -0.1220  0.4046
  137LEU      H  930   7.979   7.215   7.932  0.3561  0.5601 -0.1024
  137LEU     CA  931   7.966   7.217   7.725 -0.5232  0.5769  0.3463
  137LEU     CB  932   8.115   7.253   7.721 -0.4306  0.2135  0.4858
  137LEU     CG  933   8.150   7.395   7.765 -0.0717 -0.0105  0.9300
  137LEU    CD1  934   8.300   7.423   7.775 -0.0240  0.0670  0.0670
  137LEU    CD2  935   8.104   7.491   7.655  0.6815 -0.2388  0.4098
  137LEU      C  936   7.945   7.093   7.638 -0.0805  0.1136  0.8917
  137LEU      O  937   7.859   7.100   7.551  0.5140  0.1061  0.2950
  138PHE      N  938   8.025   6.992   7.671  0.1015 -0.2029 -0.4462
  138PHE      H  939   8.086   6.987   7.750  0.4505  3.2161 -0.3605
  138PHE     CA  940   8.024   6.870   7.588 -0.2868 -0.1873 -0.4715
  138PHE     CB  941   8.132   6.769   7.629 -0.2793 -0.1661 -0.4356
  138PHE     CG  942   8.275   6.817   7.604 -0.0460 -0.5655  0.1143
  138PHE    CD1  943   8.316   6.827   7.472 -0.3142  0.6107  0.1048
  138PHE    HD1  944   8.252   6.774   7.402  0.8440  1.3770 -1.5998
  138PHE    CD2  945   8.375   6.828   7.699 -0.4369 -0.7325  0.5518
  138PHE    HD2  946   8.349   6.815   7.804  3.5927 -1.2246  1.6585
  138PHE    CE1  947   8.447   6.854   7.434  0.1270 -0.8649  0.5017
  138PHE    HE1  948   8.459   6.884   7.330  0.5453 -0.0401  0.7748
  138PHE    CE2  949   8.507   6.853   7.663 -0.5226 -1.1198 -0.0355
  138PHE    HE2  950   8.583   6.836   7.739 -0.3843  1.2225  0.4200
  138PHE     CZ  951   8.543   6.880   7.531 -0.1055  0.5304  0.3871
  138PHE     HZ  952   8.642   6.921   7.510  0.0467  1.7181  2.9924
  138PHE      C  953   7.889   6.801   7.577 -0.0378 -0.7736  0.1269
  138PHE      O  954   7.836   6.776   7.469 -0.3991  0.3625  0.0324
  139SER      N  955   7.824   6.778   7.691  0.3879 -0.1683  0.4956
  139SER      H  956   7.867   6.780   7.782 -2.0457 -4.7504  2.0863
  139SER     CA  957   7.690   6.719   7.688  0.1496  0.3990 -0.1909
  139SER     CB  958   7.635   6.655   7.816  0.2561  0.0900 -0.2992
  139SER     OG  959   7.615   6.745   7.925 -0.2969  0.0575 -0.3708
  139SER     HG  960   7.701   6.747   7.975 -0.1129  1.1332 -0.7021
  139SER      C  961   7.577   6.792   7.615  0.0050 -0.1436 -0.5168
  139SER      O  962   7.518   6.726   7.529 -0.5130 -0.0344 -0.2487
  140THR      N  963   7.572   6.924   7.629  0.0243 -0.1492 -0.4663
  140THR      H  964   7.639   6.965   7.691 -0.1325 -1.0258  0.2913
  140THR     CA  965   7.468   7.001   7.559 -0.1811 -0.1324 -0.1431
  140THR     CB  966   7.443   7.143   7.611  0.0375 -0.1834  0.0996
  140THR    OG1  967   7.557   7.226   7.586  0.0901 -0.4283 -0.4754
  140THR    HG1  968   7.615   7.214   7.666  1.1417  1.9568 -0.8056
  140THR    CG2  969   7.388   7.127   7.753 -0.2901 -0.7576 -0.0884
  140THR      C  970   7.495   7.010   7.409  0.0827  0.5097 -0.0618
  140THR      O  971   7.409   6.979   7.327 -0.1841  0.2901  0.3036
  141ALA      N  972   7.623   7.026   7.375  0.0420  0.6216 -0.1605
  141ALA      H  973   7.690   7.065   7.438 -0.6229  0.0755  0.8981
  141ALA     CA  974   7.673   7.009   7.237 -0.3730  0.5199 -0.3003
  141ALA     CB  975   7.826   7.008   7.244 -0.3472 -0.4810 -0.8191
  141ALA      C  976   7.624   6.882   7.167 -0.1728  0.2632  0.0202
  141ALA      O  977   7.587   6.887   7.050 -0.1132 -1.0451 -0.0664
  142SER      N  978   7.637   6.772   7.241 -0.2567 -0.0913 -0.4870
  142SER      H  979   7.677   6.777   7.333  1.2337 -1.3238 -1.0398
  142SER     CA  980   7.609   6.641   7.180  0.1473 -0.2825 -0.2618
  142SER     CB  981   7.657   6.534   7.278 -0.6263 -0.1917  0.2167
  142SER     OG  982   7.671   6.412   7.205 -0.1674 -0.0499  0.0691
  142SER     HG  983   7.724   6.426   7.121  1.6181 -1.1480  0.9732
  142SER      C  984   7.464   6.622   7.135  0.1103 -0.6154  0.0016
  142SER      O  985   7.441   6.636   7.015 -0.1152  0.6448  0.1878
  143ILE      N  986   7.375   6.646   7.231 -0.0310 -0.5440 -0.1481
  143ILE      H  987   7.403   6.661   7.325 -1.4818  0.5817  0.1446
  143ILE     CA  988   7.231   6.660   7.205  0.0468 -0.0694 -0.3442
  143ILE     CB  989   7.138   6.666   7.327  0.2994 -0.0469 -0.1504
  143ILE    CG1  990   6.991   6.637   7.296  0.3166 -0.2251 -0.0629
  143ILE    CG2  991   7.158   6.806   7.387 -0.0289  0.1575 -0.5138
  143ILE     CD  992   6.960   6.504   7.227 -0.4683 -0.0881  0.0172
  143ILE      C  993   7.204   6.763   7.095 -0.0754  0.2551 -0.0132
  143ILE      O  994   7.136   6.730   6.997 -0.2808 -0.0837  0.2395
  144TRP      N  995   7.263   6.881   7.103 -0.1398  0.2416  0.7195
  144TRP      H  996   7.313   6.909   7.186 -0.6408 -0.2427  1.1874
  144TRP     CA  997   7.246   6.992   7.008 -0.0714 -0.3664 -0.0145
  144TRP     CB  998   7.315   7.117   7.064  0.0268 -0.3765 -0.1146
  144TRP     CG  999   7.214   7.208   7.133  0.3527  0.0158 -0.1516
  144TRP    CD1 1000   7.157   7.196   7.252  0.1918  0.8842 -0.1311
  144TRP    HD1 1001   7.171   7.113   7.322 -1.6696  0.3151 -0.3637
  144TRP    CD2 1002   7.147   7.310   7.065 -0.4268 -0.3174  0.1025
  144TRP    NE1 1003   7.059   7.284   7.269 -0.5109  0.0136  0.4283
  144TRP    HE1 1004   7.003   7.294   7.351  0.5980  2.8836  0.9521
  144TRP    CE2 1005   7.051   7.353   7.156  0.2572  0.3053  0.5484
  144TRP    CE3 1006   7.151   7.365   6.938 -0.4526 -0.7459 -0.0838
  144TRP    HE3 1007   7.220   7.313   6.871 -1.5930 -2.5299  0.0411
  144TRP    CZ2 1008   6.962   7.452   7.115  0.4765  0.3061  0.0609
  144TRP    HZ2 1009   6.891   7.497   7.184 -0.4314 -0.0462 -0.6220
  144TRP    CZ3 1010   7.061   7.462   6.896  0.1178 -0.1851 -0.0214
  144TRP    HZ3 1011   7.075   7.511   6.799 -0.4241  1.3723  0.6625
  144TRP    CH2 1012   6.965   7.505   6.987  0.2098  0.0707 -0.0445
  144TRP    HH2 1013   6.875   7.556   6.952 -0.5632 -1.1385  0.1163
  144TRP      C 1014   7.283   6.968   6.862  0.9013  0.4627  0.0856
  144TRP      O 1015   7.218   7.034   6.781  0.5062 -0.0424 -0.0122
  145HIS      N 1016   7.354   6.858   6.837  0.0975 -0.0331 -0.0461
  145HIS      H 1017   7.379   6.799   6.914  0.7057  0.7499  0.3754
  145HIS     CA 1018   7.386   6.811   6.702  0.0010 -0.2538  0.0078
  145HIS     CB 1019   7.512   6.725   6.704  0.1787 -0.0055 -0.3283
  145HIS     CG 1020   7.636   6.787   6.768 -0.0734  0.3877 -0.2233
  145HIS    ND1 1021   7.722   6.716   6.840 -0.4557 -0.0205 -0.1665
  145HIS    HD1 1022   7.741   6.617   6.838 -1.0028 -0.1507 -2.6437
  145HIS    CD2 1023   7.677   6.914   6.765 -0.1563  0.4309  0.3754
  145HIS    HD2 1024   7.637   6.990   6.698 -0.7290  0.8425  1.1623
  145HIS    CE1 1025   7.818   6.800   6.878 -0.5169  0.1389 -0.3623
  145HIS    HE1 1026   7.890   6.775   6.956 -0.7906 -2.8421 -0.9463
  145HIS    NE2 1027   7.791   6.922   6.833  0.5105  0.2529 -0.7062
  145HIS    HE2 1028   7.832   7.008   6.863 -1.0105  0.9441 -0.5139
  145HIS      C 1029   7.264   6.767   6.620  0.0522  0.1127 -0.2660
  145HIS      O 1030   7.259   6.791   6.499 -0.6105  0.0655 -0.2542
  146LEU      N 1031   7.161   6.721   6.691 -0.2136  0.5360 -0.3761
  146LEU      H 1032   7.160   6.729   6.791  1.7829 -1.0654 -0.1713
  146LEU     CA 1033   7.025   6.696   6.642 -0.3256 -0.0404  0.2232
  146LEU     CB 1034   6.945   6.649   6.764 -0.0426  0.0307  0.4366
  146LEU     CG 1035   6.798   6.612   6.746 -0.0053  0.0252  0.1439
  146LEU    CD1 1036   6.772   6.466   6.782  0.2574 -0.0092  0.1958
  146LEU    CD2 1037   6.720   6.696   6.848 -0.0767  0.3327 -0.1599
  146LEU      C 1038   6.960   6.821   6.581 -0.4989 -0.2061  0.0688
  146LEU      O 1039   6.932   6.826   6.461  0.3975 -0.1906 -0.1419
  147CYS      N 1040   6.954   6.924   6.664  0.7673 -0.3210  0.3188
  147CYS      H 1041   6.973   6.913   6.762 -0.8926 -2.6981  0.4634
  147CYS     CA 1042   6.898   7.056   6.630  0.7633 -0.2768  0.4934
  147CYS     CB 1043   6.884   7.150   6.750  0.0979 -0.1002  0.2817
  147CYS     SG 1044   6.845   7.325   6.715  0.1935 -0.1732 -0.2054
  147CYS     HG 1045   6.840   7.356   6.844  0.4960  1.2930 -0.5304
  147CYS      C 1046   6.982   7.123   6.520 -0.1313  0.3114  0.1601
  147CYS      O 1047   6.925   7.168   6.421 -0.6516  0.0429  0.3280
  148ALA      N 1048   7.113   7.102   6.519 -0.1379  0.2859 -0.1329
  148ALA      H 1049   7.161   7.069   6.600  0.2529 -0.4085 -0.6429
  148ALA     CA 1050   7.198   7.131   6.402 -0.0031  0.7977  0.0907
  148ALA     CB 1051   7.347   7.116   6.436 -0.0606 -0.1304 -0.0478
  148ALA      C 1052   7.158   7.063   6.272  0.3580  0.4257  0.1736
  148ALA      O 1053   7.125   7.130   6.174  0.2402  0.5091  0.2703
  149ILE      N 1054   7.154   6.930   6.262  0.2416  0.4776 -0.5806
  149ILE      H 1055   7.201   6.878   6.334  0.1606  2.5863  1.0980
  149ILE     CA 1056   7.111   6.861   6.140 -0.1458 -0.4786  0.0848
  149ILE     CB 1057   7.155   6.714   6.146 -0.0102 -0.4390  0.0828
  149ILE    CG1 1058   7.115   6.640   6.018 -0.4242  0.7354 -0.4814
  149ILE    CG2 1059   7.105   6.630   6.264  0.0349  0.0756  0.4709
  149ILE     CD 1060   7.189   6.692   5.895  0.0548  0.5318 -0.2790
  149ILE      C 1061   6.964   6.887   6.110 -0.0303  0.2266  0.1135
  149ILE      O 1062   6.929   6.915   5.996 -0.5175  0.1711  0.2442
  150SER      N 1063   6.879   6.903   6.212 -0.4554 -0.0366 -0.1962
  150SER      H 1064   6.914   6.866   6.298  0.3118  0.8552 -0.1098
  150SER     CA 1065   6.736   6.929   6.191 -0.4527  0.2494  0.1374
  150SER     CB 1066   6.638   6.925   6.309 -0.3373  0.0799  0.2281
  150SER     OG 1067   6.552   6.811   6.298 -0.5068  0.2046  0.2571
  150SER     HG 1068   6.580   6.749   6.372  0.3792  3.9489  3.4162
  150SER      C 1069   6.726   7.061   6.115  0.1062  0.1575 -0.1034
  150SER      O 1070   6.659   7.057   6.012 -0.3487  0.1638  0.1845
  151VAL      N 1071   6.784   7.171   6.163  0.4327 -0.1501  0.2134
  151VAL      H 1072   6.837   7.166   6.248  0.3279  2.3303  0.4854
  151VAL     CA 1073   6.769   7.306   6.108  0.1667 -0.2879 -0.0600
  151VAL     CB 1074   6.820   7.415   6.202 -0.0042 -0.0417 -0.2512
  151VAL    CG1 1075   6.797   7.560   6.157 -0.0022  0.0339 -0.0125
  151VAL    CG2 1076   6.749   7.395   6.336 -0.2662  0.1054 -0.3670
  151VAL      C 1077   6.826   7.323   5.967 -0.3601 -0.4485 -0.2943
  151VAL      O 1078   6.753   7.371   5.881 -0.0557  0.3965 -0.0898
  152ASP      N 1079   6.921   7.236   5.932  0.2069  0.1108 -0.1788
  152ASP      H 1080   6.974   7.194   6.006 -1.3008  2.8107  2.7112
  152ASP     CA 1081   6.976   7.210   5.799 -0.3038  0.0305 -0.3784
  152ASP     CB 1082   7.107   7.131   5.807 -0.1868  0.2536 -0.0708
  152ASP     CG 1083   7.199   7.185   5.697  0.0917  0.0352  0.0525
  152ASP    OD1 1084   7.211   7.308   5.677 -0.4381  0.1038  0.1293
  152ASP    OD2 1085   7.277   7.103   5.644 -0.2670 -0.3051  0.0452
  152ASP      C 1086   6.883   7.138   5.701 -0.2388 -0.3793 -0.1402
  152ASP      O 1087   6.838   7.195   5.602 -0.0145  0.1680  0.0738
  153ARG      N 1088   6.826   7.030   5.754 -0.1922 -0.2041  0.2730
  153ARG      H 1089   6.848   6.995   5.845  1.2934 -0.8598 -0.3039
  153ARG     CA 1090   6.731   6.952   5.674 -0.2865  0.0967  0.0920
  153ARG     CB 1091   6.695   6.821   5.745 -0.0503 -0.3889 -0.6676
  153ARG     CG 1092   6.806   6.716   5.731  0.1991 -0.1875 -0.2380
  153ARG     CD 1093   6.844   6.676   5.589  0.5665  0.4580 -0.3246
  153ARG     NE 1094   6.738   6.597   5.524  0.4272  0.5693 -0.2319
  153ARG     HE 1095   6.685   6.544   5.590  1.9733  0.2507  0.8173
  153ARG     CZ 1096   6.692   6.613   5.400 -0.0062  0.0866 -0.1355
  153ARG    NH1 1097   6.585   6.547   5.352 -0.3309  0.3871  0.1741
  153ARG   HH11 1098   6.534   6.486   5.413 -0.0682 -1.6693 -1.5643
  153ARG   HH12 1099   6.544   6.560   5.262 -1.9575 -0.1482  0.7911
  153ARG    NH2 1100   6.758   6.697   5.318  0.0549  0.1593 -0.0121
  153ARG   HH21 1101   6.837   6.751   5.344  1.2969 -0.4424 -2.3383
  153ARG   HH22 1102   6.724   6.713   5.225 -0.2980  1.9054  0.3892
  153ARG      C 1103   6.608   7.036   5.638 -0.2194  0.1212 -0.0782
  153ARG      O 1104   6.535   7.006   5.544 -0.0418 -0.4196 -0.0449
  154TYR      N 1105   6.571   7.137   5.716  0.3672  0.0637  0.2765
  154TYR      H 1106   6.629   7.157   5.795 -1.5280 -0.1745  1.7944
  154TYR     CA 1107   6.455   7.226   5.704  0.3888  0.0288 -0.1814
  154TYR     CB 1108   6.441   7.301   5.836  0.4579  0.8010 -0.6089
  154TYR     CG 1109   6.309   7.375   5.857  0.3352  0.4337 -0.0711
  154TYR    CD1 1110   6.308   7.514   5.847  0.2335  0.4002 -0.5497
  154TYR    HD1 1111   6.404   7.564   5.836  0.3433 -0.2133 -2.6557
  154TYR    CD2 1112   6.186   7.309   5.855  0.2205  0.6277  0.3599
  154TYR    HD2 1113   6.173   7.211   5.899 -0.9924  0.0365 -1.2288
  154TYR    CE1 1114   6.193   7.590   5.832 -0.1765  0.0502  0.6556
  154TYR    HE1 1115   6.192   7.699   5.840  0.7544  0.1532 -0.4043
  154TYR    CE2 1116   6.070   7.379   5.826 -0.0090 -0.0138 -0.2741
  154TYR    HE2 1117   5.975   7.330   5.805  0.2348 -2.6059  3.7383
  154TYR     CZ 1118   6.074   7.518   5.826 -0.1333 -0.0086  0.5049
  154TYR     OH 1119   5.963   7.587   5.787  0.2931  0.3922 -0.0047
  154TYR     HH 1120   5.983   7.685   5.779  0.6098  0.2467 -1.1617
  154TYR      C 1121   6.467   7.323   5.587  0.3850  0.1256 -0.1015
  154TYR      O 1122   6.393   7.312   5.489  0.4088  0.2428 -0.1337
  155ILE      N 1123   6.577   7.398   5.586 -0.0455  0.7766  0.6654
  155ILE      H 1124   6.644   7.388   5.660  0.3409  1.7445  0.4694
  155ILE     CA 1125   6.620   7.488   5.478  0.1295  0.0923  0.1621
  155ILE     CB 1126   6.722   7.588   5.530  0.4212 -0.0813 -0.0746
  155ILE    CG1 1127   6.658   7.665   5.646  0.1158 -0.3080 -0.0936
  155ILE    CG2 1128   6.783   7.678   5.422  0.3301 -0.4774 -0.4581
  155ILE     CD 1129   6.769   7.724   5.733  0.3998 -0.2625 -0.4882
  155ILE      C 1130   6.657   7.416   5.348 -0.2149  0.2431 -0.0232
  155ILE      O 1131   6.596   7.456   5.250 -0.1273  0.1071 -0.1330
  156ALA      N 1132   6.693   7.288   5.359 -0.9905 -0.0020 -0.2551
  156ALA      H 1133   6.730   7.243   5.440 -1.1307 -2.7989 -1.6248
  156ALA     CA 1134   6.723   7.209   5.239 -0.3660 -0.4108  0.1644
  156ALA     CB 1135   6.810   7.090   5.282  0.1760 -0.1893 -0.3089
  156ALA      C 1136   6.593   7.174   5.167 -0.5894  0.7320  0.0042
  156ALA      O 1137   6.574   7.196   5.047  0.5028 -0.6846 -0.4590
  157ILE      N 1138   6.495   7.113   5.233  0.0010 -0.2171  0.0152
  157ILE      H 1139   6.520   7.088   5.327  3.8017  0.0177 -0.7798
  157ILE     CA 1140   6.360   7.075   5.188  0.0579  0.1726 -0.4856
  157ILE     CB 1141   6.301   6.979   5.291  0.3593  0.4262 -0.0725
  157ILE    CG1 1142   6.368   6.842   5.282 -0.1355  0.1678  0.0913
  157ILE    CG2 1143   6.150   6.956   5.280  0.4520 -0.2242 -0.0433
  157ILE     CD 1144   6.344   6.764   5.411 -0.2458  0.7299  0.4136
  157ILE      C 1145   6.271   7.195   5.152 -0.8542 -0.3548 -0.0265
  157ILE      O 1146   6.216   7.204   5.042 -0.4706 -0.3159 -0.2176
  158LYS      N 1147   6.269   7.299   5.234 -0.2571 -0.3557 -0.0020
  158LYS      H 1148   6.291   7.285   5.330 -1.4419  0.8254  0.4865
  158LYS     CA 1149   6.198   7.427   5.213  0.1614 -0.1234 -0.0058
  158LYS     CB 1150   6.177   7.507   5.342  0.8437  0.0169  0.0251
  158LYS     CG 1151   6.071   7.419   5.409  0.3655  0.4160 -0.2069
  158LYS     CD 1152   5.938   7.475   5.358  0.1630  0.1136 -0.0151
  158LYS     CE 1153   5.899   7.602   5.434  0.4349  0.2092 -0.0355
  158LYS     NZ 1154   5.761   7.636   5.397  0.5986  0.4001 -0.4871
  158LYS    HZ1 1155   5.723   7.573   5.330 -0.0788 -0.4914  0.7019
  158LYS    HZ2 1156   5.699   7.636   5.476  0.8687 -0.6658 -0.2721
  158LYS    HZ3 1157   5.763   7.729   5.360 -0.9100  0.7231  0.1386
  158LYS      C 1158   6.260   7.510   5.101 -0.7003 -0.3714 -0.6711
  158LYS      O 1159   6.196   7.604   5.054 -0.1790  0.3241 -0.0156
  159LYS      N 1160   6.377   7.478   5.046 -0.3923 -0.0365 -0.2175
  159LYS      H 1161   6.442   7.415   5.088  1.5825  0.7386 -1.9137
  159LYS     CA 1162   6.413   7.531   4.914  0.2410 -0.4095 -0.1975
  159LYS     CB 1163   6.564   7.524   4.891  0.3251  0.7117 -0.0665
  159LYS     CG 1164   6.653   7.601   4.989  0.2072  0.1301  0.5085
  159LYS     CD 1165   6.800   7.603   4.944 -0.0141  0.0614 -0.2332
  159LYS     CE 1166   6.876   7.649   5.068  0.0120  0.2094 -0.3032
  159LYS     NZ 1167   7.019   7.652   5.036  0.1389 -0.5550  0.1570
  159LYS    HZ1 1168   7.045   7.737   4.991 -3.4271 -0.1521 -1.5200
  159LYS    HZ2 1169   7.076   7.643   5.117  0.3033 -0.3990  0.0603
  159LYS    HZ3 1170   7.049   7.577   4.976  0.7460  0.2184 -0.5369
  159LYS      C 1171   6.330   7.472   4.800  0.1185 -0.2346 -0.1993
  159LYS      O 1172   6.323   7.350   4.788 -0.3075 -0.3462  1.0464
  160PRO      N 1173   6.266   7.556   4.719  0.3031  0.1674  0.0706
  160PRO     CA 1174   6.202   7.516   4.593  0.3833  0.3356 -0.0239
  160PRO     CB 1175   6.125   7.635   4.536 -0.7890 -0.1436  0.5223
  160PRO     CG 1176   6.112   7.736   4.650 -0.0573  0.4890  0.0572
  160PRO     CD 1177   6.220   7.693   4.750 -0.2682 -0.0210  0.0698
  160PRO      C 1178   6.292   7.439   4.496  0.2587  0.0850  0.0589
  160PRO      O 1179   6.269   7.318   4.490 -0.3482  0.1754  0.4993
  161ILE      N 1180   6.352   7.517   4.407  0.5694 -0.3926 -0.1560
  161ILE      H 1181   6.343   7.615   4.424  1.6669 -0.5527  1.5322
  161ILE     CA 1182   6.453   7.474   4.310  0.2506 -0.9219 -0.2564
  161ILE     CB 1183   6.441   7.552   4.179 -0.6177  0.1017  0.4150
  161ILE    CG1 1184   6.484   7.698   4.187 -0.4035  0.0612  0.0544
  161ILE    CG2 1185   6.309   7.524   4.106 -0.3738  0.6076 -0.2271
  161ILE     CD 1186   6.504   7.764   4.051 -0.0220 -0.0734  0.0448
  161ILE      C 1187   6.601   7.471   4.349  0.2731  0.4189 -0.2092
  161ILE      O 1188   6.677   7.383   4.308  0.1287  0.2339 -0.0794
  162GLN      N 1189   6.640   7.543   4.453 -0.0166  0.1687  0.0712
  162GLN      H 1190   6.582   7.612   4.497 -1.3745 -1.0775  0.3421
  162GLN     CA 1191   6.782   7.557   4.489 -0.0506  0.3897  0.1235
  162GLN     CB 1192   6.799   7.688   4.567  0.4537  0.1209  0.4645
  162GLN     CG 1193   6.941   7.734   4.533  0.5939 -0.0560  0.8104
  162GLN     CD 1194   6.982   7.858   4.613  0.5476  0.2263  0.3992
  162GLN    OE1 1195   7.068   7.854   4.701  0.4173 -0.2736  0.5071
  162GLN    NE2 1196   6.938   7.973   4.562  0.2621 -0.1463 -0.2015
  162GLN   HE21 1197   6.887   7.981   4.477  0.2521  0.6562 -0.1271
  162GLN   HE22 1198   6.965   8.057   4.608  0.0793  1.1768 -2.3725
  162GLN      C 1199   6.841   7.438   4.564  0.5667  1.0887  0.7708
  162GLN      O 1200   6.770   7.381   4.648  0.3090 -0.2710 -0.3209
  163ALA      N 1201   6.966   7.401   4.539  0.1664  0.3458 -0.2240
  163ALA      H 1202   7.018   7.442   4.463  1.2557 -1.4450 -0.4949
  163ALA     CA 1203   7.023   7.285   4.608 -0.2215  0.1049 -0.3026
  163ALA     CB 1204   7.116   7.225   4.502  0.0577  0.3419 -0.1966
  163ALA      C 1205   7.089   7.339   4.735  0.0598 -0.3407 -0.2569
  163ALA      O 1206   7.106   7.460   4.754  0.8396 -0.4520 -0.1885
  164ASN      N 1207   7.114   7.251   4.831 -0.2938  0.4060  0.5398
  164ASN      H 1208   7.112   7.154   4.804  0.6004  0.3562  0.6281
  164ASN     CA 1209   7.151   7.288   4.968 -0.3807  0.6061  0.5082
  164ASN     CB 1210   7.142   7.169   5.064  0.3181  0.2737  0.1671
  164ASN     CG 1211   7.250   7.061   5.060 -0.3910 -0.4279 -0.3078
  164ASN    OD1 1212   7.337   7.038   4.975 -0.5661 -0.0562 -0.5916
  164ASN    ND2 1213   7.251   6.998   5.177 -0.0534  0.3021  0.0881
  164ASN   HD21 1214   7.199   7.032   5.255 -1.1279  0.7165 -0.7917
  164ASN   HD22 1215   7.278   6.902   5.176  0.3244  0.4018 -1.5899
  164ASN      C 1216   7.277   7.373   4.985 -0.0760  0.3297 -0.3201
  164ASN      O 1217   7.260   7.495   4.988  0.6246  0.4321 -0.3589
  165GLN      N 1218   7.399   7.320   4.984 -0.0181  0.4511  0.0011
  165GLN      H 1219   7.401   7.221   4.969  0.5866 -0.1943  3.3973
  165GLN     CA 1220   7.532   7.378   5.009 -0.0467  0.6816 -0.3788
  165GLN     CB 1221   7.562   7.400   5.157 -0.3944 -0.7926 -0.0769
  165GLN     CG 1222   7.495   7.525   5.216 -0.0276 -0.6375  0.0148
  165GLN     CD 1223   7.557   7.553   5.352  0.0384 -0.3172 -0.0811
  165GLN    OE1 1224   7.495   7.522   5.454  0.0323  0.3116  0.1118
  165GLN    NE2 1225   7.670   7.623   5.347  0.1395 -0.4889 -0.2140
  165GLN   HE21 1226   7.713   7.651   5.261  3.1780 -0.6071  1.1481
  165GLN   HE22 1227   7.706   7.666   5.430  1.2624 -0.1839 -0.8346
  165GLN      C 1228   7.651   7.312   4.941 -0.0676 -0.1872  0.4099
  165GLN      O 1229   7.656   7.190   4.923  0.8782 -0.0509 -0.3832
  166TYR      N 1230   7.755   7.395   4.932 -0.2035 -0.0384  0.1709
  166TYR      H 1231   7.737   7.491   4.953 -0.7035  0.0531 -0.6465
  166TYR     CA 1232   7.884   7.363   4.868 -0.1954  0.2042  0.0690
  166TYR     CB 1233   7.951   7.501   4.872 -0.0514  0.1262  0.3378
  166TYR     CG 1234   8.073   7.509   4.780  0.2392 -0.0099  0.7079
  166TYR    CD1 1235   8.200   7.521   4.835  0.3979  0.4728  0.2506
  166TYR    HD1 1236   8.202   7.559   4.937 -0.0193  0.5708  0.2243
  166TYR    CD2 1237   8.065   7.507   4.641 -0.3589  0.5494  0.7307
  166TYR    HD2 1238   7.972   7.492   4.586  0.3552  0.6216 -0.5331
  166TYR    CE1 1239   8.312   7.512   4.753 -0.0740  0.1176 -0.3704
  166TYR    HE1 1240   8.414   7.520   4.792 -1.0734  0.8545  2.3473
  166TYR    CE2 1241   8.177   7.502   4.559 -0.4995  0.1126  0.5653
  166TYR    HE2 1242   8.158   7.492   4.452  1.4407 -1.4369  0.3100
  166TYR     CZ 1243   8.304   7.499   4.615 -0.0967 -0.2375 -0.3358
  166TYR     OH 1244   8.416   7.521   4.542 -0.0611 -0.0427 -0.2224
  166TYR     HH 1245   8.385   7.486   4.454 -0.5111 -2.3264  0.7671
  166TYR      C 1246   7.951   7.246   4.939 -0.4997 -0.0083  0.0106
  166TYR      O 1247   7.955   7.235   5.062 -0.3183 -0.5639 -0.0447
  167ASN      N 1248   8.011   7.156   4.863  0.1726  0.4687 -0.0376
  167ASN      H 1249   7.997   7.162   4.764  1.7850  1.9892 -0.2253
  167ASN     CA 1250   8.077   7.039   4.923 -0.5248 -0.0716 -0.2977
  167ASN     CB 1251   8.064   6.904   4.853 -0.0153  0.0506 -0.6367
  167ASN     CG 1252   7.916   6.875   4.831 -0.0370 -0.1172 -0.2915
  167ASN    OD1 1253   7.850   6.953   4.762 -0.5221 -0.4544 -0.2177
  167ASN    ND2 1254   7.867   6.756   4.866 -0.2051 -0.0943 -0.4455
  167ASN   HD21 1255   7.916   6.679   4.906 -1.3620 -2.1083 -2.7143
  167ASN   HD22 1256   7.769   6.742   4.853  0.0774 -1.1532 -1.5899
  167ASN      C 1257   8.224   7.072   4.955 -0.5425  0.1484 -0.4380
  167ASN      O 1258   8.315   7.050   4.875  0.1702  0.2447  0.3308
  168SER      N 1259   8.239   7.120   5.078  0.4010  0.3791 -0.6366
  168SER      H 1260   8.157   7.141   5.130  0.0835 -0.8818 -0.5752
  168SER     CA 1261   8.368   7.161   5.135  0.1745 -0.3264  0.4180
  168SER     CB 1262   8.415   7.293   5.074  0.1645 -0.3127  0.4410
  168SER     OG 1263   8.342   7.405   5.125 -0.0008 -0.2177 -0.0035
  168SER     HG 1264   8.373   7.485   5.074 -1.1567 -0.3847 -1.0064
  168SER      C 1265   8.385   7.171   5.287 -0.3736 -0.3835  0.4847
  168SER      O 1266   8.282   7.154   5.353 -0.5667  0.7366  0.4954
  169ARG      N 1267   8.509   7.148   5.329 -0.1110  0.4511  0.1766
  169ARG      H 1268   8.575   7.137   5.255 -1.0166  0.9872 -0.7350
  169ARG     CA 1269   8.548   7.164   5.470 -0.2869  0.1937  0.2552
  169ARG     CB 1270   8.682   7.093   5.492 -0.3359 -0.0065 -0.0866
  169ARG     CG 1271   8.678   6.946   5.448  0.1910  0.0836 -0.4549
  169ARG     CD 1272   8.816   6.884   5.470 -0.1177 -0.1215  1.0640
  169ARG     NE 1273   8.806   6.742   5.433  0.2001 -0.0090  0.5400
  169ARG     HE 1274   8.714   6.702   5.430  0.1690  0.0859  0.1900
  169ARG     CZ 1275   8.901   6.664   5.379 -0.1861  0.1974 -0.4721
  169ARG    NH1 1276   9.024   6.710   5.353 -0.1759  0.2243 -0.3774
  169ARG   HH11 1277   9.047   6.806   5.371  0.3391  0.2356 -1.0478
  169ARG   HH12 1278   9.096   6.645   5.332  0.2338  0.7115 -0.5124
  169ARG    NH2 1279   8.861   6.544   5.335 -0.0309  0.0488 -0.2142
  169ARG   HH21 1280   8.768   6.508   5.344  0.3776 -0.6497  1.8344
  169ARG   HH22 1281   8.921   6.466   5.321 -0.2862  0.1846 -2.3356
  169ARG      C 1282   8.546   7.305   5.528  0.3734  0.1508  0.3937
  169ARG      O 1283   8.480   7.320   5.631 -0.3500  0.3209 -0.0922
  170ALA      N 1284   8.559   7.397   5.433  0.6311 -0.1442  0.1414
  170ALA      H 1285   8.600   7.369   5.346  2.9395  1.4002  0.6620
  170ALA     CA 1286   8.549   7.542   5.453 -0.1626 -0.1169 -0.4106
  170ALA     CB 1287   8.603   7.614   5.329  0.0312 -0.1192 -0.3282
  170ALA      C 1288   8.414   7.597   5.500  0.2072 -0.1973  0.7722
  170ALA      O 1289   8.390   7.654   5.607 -0.3903 -0.3753  0.7353
  171THR      N 1290   8.310   7.554   5.429  0.3458 -0.1909  0.5672
  171THR      H 1291   8.317   7.482   5.360 -1.7473 -0.3817  0.4960
  171THR     CA 1292   8.169   7.578   5.460  0.1248 -0.7362 -0.0022
  171THR     CB 1293   8.076   7.542   5.344 -0.1315 -0.2065  0.0310
  171THR    OG1 1294   8.107   7.408   5.305  0.4157 -0.1716  0.3412
  171THR    HG1 1295   8.162   7.404   5.221 -0.7253 -0.1582 -0.4311
  171THR    CG2 1296   8.071   7.651   5.236 -0.2694 -0.1865  0.0573
  171THR      C 1297   8.107   7.498   5.575 -0.1700 -0.4505  0.0395
  171THR      O 1298   8.025   7.546   5.654  0.0394 -0.9040  0.5345
  172ALA      N 1299   8.169   7.385   5.606 -0.1430 -0.4571 -0.0378
  172ALA      H 1300   8.210   7.336   5.529  2.2121  2.3713 -0.7819
  172ALA     CA 1301   8.142   7.308   5.728  0.6358 -0.1159  0.3550
  172ALA     CB 1302   8.189   7.163   5.725 -0.2649 -0.4109  0.3387
  172ALA      C 1303   8.195   7.377   5.854  0.6497 -0.6372  0.6362
  172ALA      O 1304   8.126   7.389   5.955 -0.1335 -0.3094  0.0765
  173PHE      N 1305   8.320   7.419   5.837  0.4221 -0.3062 -0.2874
  173PHE      H 1306   8.385   7.401   5.764  0.5179  1.1953 -0.6062
  173PHE     CA 1307   8.388   7.498   5.942  0.3880 -0.3790 -0.2107
  173PHE     CB 1308   8.525   7.541   5.889  0.4032  0.2606  0.3348
  173PHE     CG 1309   8.645   7.453   5.921  0.2545 -0.1878 -0.3170
  173PHE    CD1 1310   8.680   7.432   6.054  0.1864  0.3536 -0.2148
  173PHE    HD1 1311   8.604   7.431   6.132  0.1694  2.1754 -0.1520
  173PHE    CD2 1312   8.746   7.454   5.825  0.1257  0.4126 -0.4484
  173PHE    HD2 1313   8.725   7.476   5.721 -1.9313  1.6429  0.1663
  173PHE    CE1 1314   8.812   7.402   6.087  0.0437 -0.2344 -0.1773
  173PHE    HE1 1315   8.837   7.364   6.186  0.2490 -1.8300 -0.8201
  173PHE    CE2 1316   8.877   7.427   5.862 -0.4315 -0.0142  1.3178
  173PHE    HE2 1317   8.954   7.419   5.785 -0.8538  0.9781  0.7811
  173PHE     CZ 1318   8.915   7.405   5.994  1.0636  0.1083  0.9337
  173PHE     HZ 1319   9.018   7.392   6.028  0.9196  0.6876  1.6190
  173PHE      C 1320   8.308   7.619   5.992  0.5894 -0.3582  0.0574
  173PHE      O 1321   8.297   7.640   6.112 -0.2724  0.1055 -0.0960
  174ILE      N 1322   8.233   7.686   5.904  0.0735 -0.4663  0.4129
  174ILE      H 1323   8.249   7.674   5.806 -2.6758  1.0972 -0.3377
  174ILE     CA 1324   8.144   7.799   5.934  0.2487 -0.1529 -0.2407
  174ILE     CB 1325   8.125   7.877   5.804 -0.1503 -0.2137 -0.2189
  174ILE    CG1 1326   8.259   7.929   5.752  0.0256 -0.2960  0.1528
  174ILE    CG2 1327   8.032   7.992   5.844 -0.1746 -0.1652 -0.4143
  174ILE     CD 1328   8.237   7.967   5.606  0.2485 -0.0604  0.1803
  174ILE      C 1329   8.016   7.760   6.007  0.3884 -0.2023 -0.0211
  174ILE      O 1330   7.985   7.815   6.113  0.1218  0.1375 -0.2747
  175LYS      N 1331   7.960   7.643   5.976 -0.1072  0.1365 -0.4096
  175LYS      H 1332   8.001   7.587   5.904 -0.9803 -0.1845 -0.6682
  175LYS     CA 1333   7.832   7.594   6.030  0.0697  0.1752  0.0474
  175LYS     CB 1334   7.788   7.468   5.955 -0.2944  0.3481 -0.0293
  175LYS     CG 1335   7.742   7.518   5.818 -0.4919 -0.0037 -0.0926
  175LYS     CD 1336   7.709   7.403   5.723  0.3471 -0.1883 -0.1670
  175LYS     CE 1337   7.579   7.330   5.757  0.1385  0.2085 -0.1177
  175LYS     NZ 1338   7.511   7.292   5.632  0.3216  0.1194 -0.1888
  175LYS    HZ1 1339   7.422   7.268   5.670  0.6712  0.0054  0.5914
  175LYS    HZ2 1340   7.512   7.373   5.574 -0.0807 -0.0099 -0.3758
  175LYS    HZ3 1341   7.550   7.215   5.582 -2.9322  0.0170 -2.8518
  175LYS      C 1342   7.824   7.563   6.179 -0.2425  0.2472  0.0451
  175LYS      O 1343   7.746   7.623   6.253  0.2195  0.4830  0.3448
  176ILE      N 1344   7.938   7.508   6.220  0.0451  0.5699 -0.3208
  176ILE      H 1345   8.013   7.480   6.160 -1.2043 -2.0182 -0.8378
  176ILE     CA 1346   7.953   7.465   6.359 -0.0404  0.3205 -0.3883
  176ILE     CB 1347   8.065   7.361   6.373 -0.2870  0.0376 -0.5043
  176ILE    CG1 1348   8.199   7.425   6.335 -0.3200  0.3754 -0.0616
  176ILE    CG2 1349   8.034   7.233   6.294  0.2540 -0.2853 -0.1990
  176ILE     CD 1350   8.318   7.336   6.371 -0.3028  0.5630  0.3409
  176ILE      C 1351   7.973   7.577   6.462 -0.3637 -0.0887  0.1268
  176ILE      O 1352   7.930   7.556   6.575  0.1425  0.3738  0.4098
  177THR      N 1353   8.000   7.697   6.412  0.6999 -0.1572  0.5145
  177THR      H 1354   8.007   7.717   6.315 -0.2993  1.0243  0.6601
  177THR     CA 1355   8.024   7.813   6.500  0.1424 -0.0750  0.5633
  177THR     CB 1356   8.056   7.936   6.415  0.1250 -0.4933 -0.0626
  177THR    OG1 1357   7.951   7.979   6.329  0.5869  0.3559 -0.2096
  177THR    HG1 1358   7.952   7.927   6.243 -0.1153 -0.0240  0.0109
  177THR    CG2 1359   8.189   7.912   6.342  0.2195 -0.6247  0.1496
  177THR      C 1360   7.911   7.861   6.591 -0.3012 -0.6749  0.3349
  177THR      O 1361   7.934   7.879   6.710 -0.5759 -0.2355  0.3205
  178VAL      N 1362   7.792   7.872   6.533 -0.2050  0.0224  0.2631
  178VAL      H 1363   7.784   7.905   6.439  2.0513  0.7781  0.2805
  178VAL     CA 1364   7.671   7.903   6.610 -0.2873  0.1067  0.1015
  178VAL     CB 1365   7.551   7.960   6.535 -0.4851 -0.2891  0.1116
  178VAL    CG1 1366   7.607   8.081   6.459 -0.9962 -0.0243  0.1475
  178VAL    CG2 1367   7.493   7.866   6.428 -0.3113  0.0321 -0.2696
  178VAL      C 1368   7.630   7.796   6.713 -0.2895  0.1738  0.1709
  178VAL      O 1369   7.599   7.830   6.827  0.0103 -0.2035  0.3684
  179VAL      N 1370   7.672   7.675   6.678  0.0145  0.2686  0.1988
  179VAL      H 1371   7.729   7.662   6.597 -1.1420  0.8703 -0.7547
  179VAL     CA 1372   7.639   7.562   6.766  0.0732 -0.1687 -0.3310
  179VAL     CB 1373   7.616   7.432   6.690 -0.2154  0.1318 -0.7589
  179VAL    CG1 1374   7.735   7.336   6.688 -0.1704  0.1367  0.8125
  179VAL    CG2 1375   7.501   7.343   6.740  0.0718  0.0540 -0.2339
  179VAL      C 1376   7.725   7.555   6.893  0.3614 -0.0895 -0.5219
  179VAL      O 1377   7.677   7.546   7.006 -0.3632  0.2877 -0.7913
  180TRP      N 1378   7.853   7.589   6.884  0.2188  0.4389 -0.6362
  180TRP      H 1379   7.903   7.589   6.797 -0.6619  0.5955 -1.1495
  180TRP     CA 1380   7.946   7.612   6.995 -0.1928  0.1326 -0.2253
  180TRP     CB 1381   8.083   7.633   6.929 -0.1391  0.3628 -0.0432
  180TRP     CG 1382   8.158   7.501   6.908 -0.9346 -0.0725 -0.2320
  180TRP    CD1 1383   8.164   7.429   6.796  0.1341 -0.2063 -0.1002
  180TRP    HD1 1384   8.143   7.472   6.698  2.5549  2.4014  0.3779
  180TRP    CD2 1385   8.215   7.432   7.014 -0.4165  0.0346 -0.4321
  180TRP    NE1 1386   8.220   7.313   6.828  1.0217  0.1561 -0.3059
  180TRP    HE1 1387   8.239   7.233   6.771  0.1732 -0.7120  0.5924
  180TRP    CE2 1388   8.246   7.308   6.958 -0.5731 -0.2083  0.0127
  180TRP    CE3 1389   8.217   7.442   7.153  0.1339 -0.0451 -0.4334
  180TRP    HE3 1390   8.186   7.539   7.192  1.4040 -0.6877  2.4804
  180TRP    CZ2 1391   8.276   7.199   7.038  0.4161  0.0682  0.0351
  180TRP    HZ2 1392   8.298   7.097   7.007 -0.9201  0.1685 -1.3667
  180TRP    CZ3 1393   8.238   7.332   7.235 -0.1941 -0.2616 -0.6363
  180TRP    HZ3 1394   8.224   7.346   7.343 -0.0366 -1.0057 -0.5132
  180TRP    CH2 1395   8.268   7.209   7.177 -0.6700 -0.7125  0.0484
  180TRP    HH2 1396   8.275   7.120   7.239  0.5256 -0.5678  0.1426
  180TRP      C 1397   7.906   7.726   7.089  0.1674 -0.0939  0.2062
  180TRP      O 1398   7.888   7.699   7.208  0.5779 -0.1176  0.2648
  181LEU      N 1399   7.864   7.838   7.031 -0.4018 -0.3865  0.0424
  181LEU      H 1400   7.864   7.844   6.931 -2.2251  2.5469  0.1037
  181LEU     CA 1401   7.816   7.954   7.106 -0.3893 -0.0567 -0.4586
  181LEU     CB 1402   7.803   8.074   7.011 -0.1049 -0.0958 -0.5486
  181LEU     CG 1403   7.783   8.214   7.070 -0.2587 -0.2749 -0.1708
  181LEU    CD1 1404   7.912   8.272   7.129 -0.4621 -0.1111  0.1127
  181LEU    CD2 1405   7.735   8.313   6.963 -0.0371  0.0529  0.0338
  181LEU      C 1406   7.694   7.933   7.196  0.3574 -0.8161  0.3933
  181LEU      O 1407   7.700   7.968   7.314 -0.0620 -0.5213  0.3308
  182ILE      N 1408   7.601   7.850   7.151 -0.3549  0.0782  0.1814
  182ILE      H 1409   7.595   7.830   7.053  0.9233  0.9225 -0.0974
  182ILE     CA 1410   7.486   7.809   7.233 -0.2671 -0.6640 -0.0593
  182ILE     CB 1411   7.392   7.726   7.145 -0.0340 -0.6025 -0.3718
  182ILE    CG1 1412   7.323   7.821   7.046  0.2394 -0.0318 -0.0205
  182ILE    CG2 1413   7.277   7.653   7.216 -0.3136  0.2127  0.0254
  182ILE     CD 1414   7.286   7.766   6.908  0.2791 -0.3865  0.1086
  182ILE      C 1415   7.531   7.736   7.360 -0.0361 -0.2968  0.0710
  182ILE      O 1416   7.501   7.791   7.465 -0.0716  0.3794 -0.2843
  183SER      N 1417   7.627   7.645   7.343  0.0049 -0.3110  0.3831
  183SER      H 1418   7.665   7.628   7.252  2.7497 -0.4676  1.4764
  183SER     CA 1419   7.680   7.572   7.459 -0.1575 -0.0899  0.6001
  183SER     CB 1420   7.767   7.448   7.434 -0.0376  0.1980 -0.4946
  183SER     OG 1421   7.679   7.349   7.381 -0.5188  0.4241 -0.1304
  183SER     HG 1422   7.618   7.308   7.449  2.2238 -2.9000  0.5878
  183SER      C 1423   7.761   7.655   7.558  0.0716  0.1499  0.2129
  183SER      O 1424   7.753   7.631   7.678 -0.4464 -0.2808  0.0938
  184ILE      N 1425   7.849   7.739   7.504  0.2059 -0.2051 -0.1239
  184ILE      H 1426   7.852   7.753   7.405  0.7041  0.6346  0.0013
  184ILE     CA 1427   7.923   7.835   7.587 -0.3068 -0.0194  0.1241
  184ILE     CB 1428   8.016   7.919   7.499 -0.3275 -0.0082  0.1125
  184ILE    CG1 1429   8.109   7.825   7.421 -0.0107  0.4416 -0.0546
  184ILE    CG2 1430   8.108   8.005   7.585 -0.3307  0.6289 -0.5136
  184ILE     CD 1431   8.195   7.893   7.315 -0.7168  0.9473 -0.3096
  184ILE      C 1432   7.824   7.916   7.671  0.0955  0.2812  0.3145
  184ILE      O 1433   7.822   7.908   7.794  0.0718 -0.0211  0.2952
  185GLY      N 1434   7.727   7.976   7.603  0.3727  0.5673  0.1722
  185GLY      H 1435   7.707   7.963   7.506 -0.6425 -2.3233  0.6739
  185GLY     CA 1436   7.614   8.044   7.668  0.1123  0.1439  0.1697
  185GLY      C 1437   7.539   7.965   7.775 -0.4447  0.0565 -0.2761
  185GLY      O 1438   7.525   8.012   7.888 -0.6071 -0.0022 -0.2720
  186ILE      N 1439   7.507   7.841   7.741 -0.4997  0.0152 -0.0737
  186ILE      H 1440   7.509   7.811   7.646  0.9697 -3.4517  0.8924
  186ILE     CA 1441   7.442   7.750   7.837  0.0254 -0.0383  0.2336
  186ILE     CB 1442   7.398   7.623   7.763 -0.4868  0.1390  0.2299
  186ILE    CG1 1443   7.301   7.657   7.650 -0.7575 -0.1633  0.3723
  186ILE    CG2 1444   7.324   7.526   7.855  0.0781 -0.0760  0.4634
  186ILE     CD 1445   7.262   7.543   7.555  0.6631 -0.5003  0.1765
  186ILE      C 1446   7.523   7.719   7.963 -0.1931 -0.0701  0.3664
  186ILE      O 1447   7.468   7.713   8.073 -0.0606  0.4657  0.4649
  187ALA      N 1448   7.653   7.695   7.945 -0.1295  0.5959 -0.0988
  187ALA      H 1449   7.693   7.724   7.858 -3.4145  2.4263 -1.1806
  187ALA     CA 1450   7.744   7.646   8.050 -0.1182 -0.0157 -0.3958
  187ALA     CB 1451   7.864   7.577   7.984 -0.3683 -0.4343 -0.4179
  187ALA      C 1452   7.788   7.743   8.159  0.0423 -0.3035 -0.2054
  187ALA      O 1453   7.794   7.715   8.279 -0.8468  0.0439 -0.0673
  188ILE      N 1454   7.793   7.868   8.115 -0.4397 -0.2591 -0.1453
  188ILE      H 1455   7.747   7.898   8.032 -3.2203 -0.1910  1.3029
  188ILE     CA 1456   7.860   7.971   8.197  0.0183 -0.5138 -0.1952
  188ILE     CB 1457   7.895   8.099   8.121 -0.1333 -0.3500  0.0115
  188ILE    CG1 1458   7.778   8.156   8.041  0.0739  0.1206  0.0445
  188ILE    CG2 1459   8.017   8.073   8.033 -0.0537 -0.5482  0.1784
  188ILE     CD 1460   7.821   8.296   7.996 -0.2495  0.1879 -0.0519
  188ILE      C 1461   7.799   8.007   8.333  0.0471 -0.1458 -0.2799
  188ILE      O 1462   7.888   8.056   8.402 -0.4574  0.6592 -0.1899
  189PRO      N 1463   7.677   7.983   8.380  0.1469  0.0426  0.0765
  189PRO     CA 1464   7.638   8.001   8.521 -0.0666 -0.1764  0.0467
  189PRO     CB 1465   7.492   7.957   8.531 -0.3494  0.7593  0.0719
  189PRO     CG 1466   7.433   8.000   8.397 -0.1986  0.1274 -0.1972
  189PRO     CD 1467   7.552   7.981   8.302  0.0585 -0.3965  0.2267
  189PRO      C 1468   7.726   7.920   8.617  0.2741 -0.0725 -0.1758
  189PRO      O 1469   7.767   7.983   8.714  0.6387  0.3253 -0.5809
  190VAL      N 1470   7.778   7.803   8.581  0.3820 -0.0978  0.0614
  190VAL      H 1471   7.775   7.755   8.493 -1.4223 -0.8951  0.5001
  190VAL     CA 1472   7.869   7.733   8.673  0.0382  0.0190  0.4921
  190VAL     CB 1473   7.867   7.581   8.662 -0.3235  0.0429  0.1994
  190VAL    CG1 1474   7.753   7.533   8.751 -0.0067 -0.2317  0.4583
  190VAL    CG2 1475   7.860   7.519   8.522  0.5242  0.4159 -0.0144
  190VAL      C 1476   8.002   7.795   8.717  0.2799  0.0660 -0.2894
  190VAL      O 1477   8.018   7.801   8.839 -0.0988 -0.0864 -0.2296
  191PRO      N 1478   8.071   7.863   8.626  0.4067 -0.1206 -0.3317
  191PRO     CA 1479   8.182   7.950   8.667  0.4764 -0.4973  0.2964
  191PRO     CB 1480   8.250   7.998   8.539 -0.5737  0.3991  0.0640
  191PRO     CG 1481   8.236   7.874   8.450  0.0945  0.1836  0.2560
  191PRO     CD 1482   8.098   7.820   8.488  0.0842 -0.2305 -0.3597
  191PRO      C 1483   8.135   8.066   8.755  0.2969  0.2641 -0.7808
  191PRO      O 1484   8.204   8.088   8.854  0.0913 -0.2351 -0.5205
  192ILE      N 1485   8.029   8.136   8.715 -0.4186 -0.2658  0.1394
  192ILE      H 1486   7.996   8.121   8.622  1.7881  1.0822 -0.9452
  192ILE     CA 1487   7.970   8.249   8.789 -0.0408 -0.1282  0.2312
  192ILE     CB 1488   7.887   8.318   8.681  0.6043 -0.2654 -0.3619
  192ILE    CG1 1489   7.974   8.365   8.564  0.9413 -0.5303 -0.2206
  192ILE    CG2 1490   7.825   8.445   8.738  0.6651 -0.4314  0.0764
  192ILE     CD 1491   7.876   8.414   8.457 -0.0700 -0.6266  0.6395
  192ILE      C 1492   7.899   8.226   8.922 -0.0142 -0.1732  0.2381
  192ILE      O 1493   7.892   8.316   9.005 -0.3702  0.4172 -0.4176
  193LYS      N 1494   7.838   8.110   8.943  0.3152 -0.3475  0.2268
  193LYS      H 1495   7.818   8.045   8.870  0.9216 -0.1764 -0.0924
  193LYS     CA 1496   7.782   8.052   9.066 -0.3876 -0.1172  0.0182
  193LYS     CB 1497   7.676   7.951   9.020  0.1879 -0.4155 -0.6578
  193LYS     CG 1498   7.537   8.011   9.000  0.2994 -0.1193 -0.5590
  193LYS     CD 1499   7.433   7.924   8.928 -0.6625  0.4119  0.1734
  193LYS     CE 1500   7.381   7.796   8.993  0.0395  0.0656  0.0530
  193LYS     NZ 1501   7.295   7.816   9.110  0.0190  0.4256 -0.0217
  193LYS    HZ1 1502   7.319   7.906   9.146 -2.8549  2.2234 -2.2428
  193LYS    HZ2 1503   7.198   7.809   9.086 -0.9881  0.0560  3.5523
  193LYS    HZ3 1504   7.317   7.735   9.165  1.7337 -0.3457 -1.7157
  193LYS      C 1505   7.886   7.976   9.150  0.7122  0.6326 -0.6468
  193LYS      O 1506   7.909   8.014   9.264  0.4888  0.0421 -0.4042
  194GLY      N 1507   7.962   7.886   9.088 -0.0529 -0.3572 -0.1718
  194GLY      H 1508   7.974   7.882   8.989  0.3434  1.4487 -0.2281
  194GLY     CA 1509   8.038   7.790   9.169  0.3414  0.2544  0.1992
  194GLY      C 1510   7.951   7.678   9.229  0.0849  0.5324  0.3507
  194GLY      O 1511   7.828   7.675   9.233  0.0634 -0.6687 -0.7724
  195ILE      N 1512   8.023   7.589   9.298 -0.2946 -0.0868 -0.0479
  195ILE      H 1513   8.118   7.607   9.320 -0.0277 -3.1429  1.7488
  195ILE     CA 1514   7.957   7.475   9.362 -0.1335 -0.0155  0.2465
  195ILE     CB 1515   8.024   7.342   9.325 -0.0943 -0.1314  0.7315
  195ILE    CG1 1516   7.950   7.219   9.379  0.4252 -0.6052  0.3751
  195ILE    CG2 1517   8.172   7.330   9.360 -0.2824 -1.2128  1.2032
  195ILE     CD 1518   7.965   7.111   9.273  0.1576 -0.3302  0.0546
  195ILE      C 1519   7.952   7.491   9.514  0.1706 -0.3592  0.2961
  195ILE      O 1520   7.855   7.469   9.587 -0.1205  0.1734  0.0862
  196GLU      N 1521   8.060   7.549   9.564 -0.4945  0.7614  0.4738
  196GLU      H 1522   8.134   7.575   9.502 -1.5841  1.1831 -0.6796
  196GLU     CA 1523   8.093   7.585   9.703  0.0796  0.2838  0.4651
  196GLU     CB 1524   7.995   7.687   9.762  0.0577  0.3753  0.2707
  196GLU     CG 1525   8.069   7.820   9.780  0.7687  0.0287 -0.0541
  196GLU     CD 1526   8.017   7.903   9.897 -0.0525 -0.3590 -0.1365
  196GLU    OE1 1527   7.955   8.008   9.872  0.3101 -0.2298 -0.4961
  196GLU    OE2 1528   8.059   7.871  10.011 -0.2715 -0.5226 -0.0990
  196GLU      C 1529   8.099   7.467   9.800  0.2411  0.0907  0.2215
  196GLU      O 1530   8.191   7.452   9.881  0.3990  0.1701  0.0567
  197THR      N 1531   7.993   7.388   9.817  0.2963 -0.0279  0.0195
  197THR      H 1532   7.912   7.411   9.763  0.1409  1.3401  0.7611
  197THR     CA 1533   7.982   7.268   9.901 -0.1205  0.1441  0.2189
  197THR     CB 1534   7.832   7.238   9.904  0.0232 -0.6146  0.0703
  197THR    OG1 1535   7.773   7.256   9.775 -0.0198 -0.1263  0.1578
  197THR    HG1 1536   7.767   7.169   9.728 -1.7414 -0.1807  0.4263
  197THR    CG2 1537   7.760   7.321  10.010  0.5320  0.3825 -0.3501
  197THR      C 1538   8.056   7.143   9.852 -0.6398 -0.0886  0.0308
  197THR      O 1539   8.046   7.093   9.739  0.5723 -0.0728 -0.0939
  198ASP      N 1540   8.132   7.080   9.941  0.0182  0.0393 -0.4367
  198ASP      H 1541   8.192   7.010   9.901  0.3672  0.9362 -1.5437
  198ASP     CA 1542   8.151   7.107  10.084 -0.0172  0.2532 -0.4723
  198ASP     CB 1543   8.097   6.995  10.173 -0.2446  0.5425 -0.2500
  198ASP     CG 1544   8.062   7.046  10.314  0.3995  0.0803  0.0803
  198ASP    OD1 1545   8.033   7.165  10.338  0.4965  0.1705 -0.2448
  198ASP    OD2 1546   8.088   6.958  10.399 -0.0943 -0.3874 -0.2485
  198ASP      C 1547   8.291   7.156  10.122 -0.1715  0.0938  0.3035
  198ASP      O 1548   8.381   7.149  10.039 -0.4598 -0.3014  0.0170
  199VAL      N 1549   8.311   7.200  10.246  0.2672 -0.0328  0.2811
  199VAL      H 1550   8.236   7.216  10.310 -1.1686 -1.1492 -1.0500
  199VAL     CA 1551   8.440   7.258  10.287  0.4474 -0.4887  0.3640
  199VAL     CB 1552   8.425   7.340  10.416  0.2075  0.0279  0.0140
  199VAL    CG1 1553   8.344   7.468  10.397  0.0411 -0.0953 -0.1083
  199VAL    CG2 1554   8.371   7.262  10.536 -0.2403 -0.2215 -0.3507
  199VAL      C 1555   8.544   7.150  10.313  0.8000 -0.0831  0.6615
  199VAL      O 1556   8.511   7.039  10.355 -0.6826  0.0758 -0.0418
  200ASP      N 1557   8.670   7.187  10.288  0.2459  0.6254 -1.3077
  200ASP      H 1558   8.698   7.276  10.253  0.7830 -0.1965 -3.0470
  200ASP     CA 1559   8.783   7.096  10.308 -0.1222  0.4805  0.2574
  200ASP     CB 1560   8.911   7.176  10.280 -0.0025  0.1446 -0.1671
  200ASP     CG 1561   9.042   7.116  10.331 -0.0490 -0.1464 -0.3873
  200ASP    OD1 1562   9.075   7.145  10.449  0.5037  0.3665 -0.6639
  200ASP    OD2 1563   9.102   7.037  10.256 -0.1058 -0.1587 -0.4205
  200ASP      C 1564   8.787   7.036  10.449  0.2065 -0.6549 -0.2203
  200ASP      O 1565   8.765   7.107  10.547  0.7124 -0.6542 -0.1012
  201ASN      N 1566   8.785   6.904  10.462  0.6242 -0.6270  0.1657
  201ASN      H 1567   8.816   6.874  10.553  0.7694  0.5722  0.5334
  201ASN     CA 1568   8.765   6.811  10.349  0.2099 -0.2538 -0.0693
  201ASN     CB 1569   8.897   6.742  10.317  0.5060  0.0865  0.3890
  201ASN     CG 1570   8.910   6.732  10.165  0.3016 -0.1041  0.3843
  201ASN    OD1 1571   8.902   6.623  10.108  0.2653 -0.0132  0.2157
  201ASN    ND2 1572   8.973   6.826  10.095  0.2070 -0.3051  0.0216
  201ASN   HD21 1573   9.013   6.903  10.145 -2.5823  1.7030 -0.6310
  201ASN   HD22 1574   8.974   6.822   9.996 -1.0191  1.0190 -0.0807
  201ASN      C 1575   8.663   6.705  10.389  0.3664 -0.3686  0.0273
  201ASN      O 1576   8.695   6.626  10.478 -0.6580 -0.7991  0.0343
  202PRO      N 1577   8.568   6.679  10.299 -0.0611  0.2172  0.3050
  202PRO     CA 1578   8.463   6.579  10.327 -0.1621  0.0129 -0.7475
  202PRO     CB 1579   8.361   6.587  10.214 -0.6047 -0.2237 -0.3633
  202PRO     CG 1580   8.382   6.725  10.154  0.0279  0.0191  0.4062
  202PRO     CD 1581   8.527   6.764  10.187  0.2107 -0.2037 -0.1185
  202PRO      C 1582   8.518   6.437  10.318  0.1830  0.1248 -0.4548
  202PRO      O 1583   8.584   6.399  10.222  0.2942  0.2153 -0.4140
  203ASN      N 1584   8.458   6.348  10.397  0.4708  0.0618 -0.3071
  203ASN      H 1585   8.405   6.385  10.473  1.0898 -0.9251  0.6465
  203ASN     CA 1586   8.497   6.207  10.411  0.1229  0.0323  0.3693
  203ASN     CB 1587   8.430   6.149  10.537 -0.3452  0.2068  0.2026
  203ASN     CG 1588   8.494   6.206  10.664 -0.4240 -0.7291  0.6681
  203ASN    OD1 1589   8.427   6.278  10.737 -0.7112 -0.2811 -0.0290
  203ASN    ND2 1590   8.616   6.177  10.709 -0.3686 -0.5159  0.6528
  203ASN   HD21 1591   8.664   6.105  10.660 -1.8539 -0.8697 -0.3451
  203ASN   HD22 1592   8.669   6.235  10.771 -1.6894  1.4442  0.0503
  203ASN      C 1593   8.468   6.118  10.290  0.0718 -0.2465  0.5822
  203ASN      O 1594   8.548   6.029  10.261  0.1317  0.0576 -0.2109
  204ASN      N 1595   8.354   6.131  10.222  0.2187 -0.5765  0.2708
  204ASN      H 1596   8.276   6.173  10.269 -0.4463  0.2914 -1.5312
  204ASN     CA 1597   8.339   6.080  10.085 -0.5285  0.0580  0.1114
  204ASN     CB 1598   8.213   5.995  10.060 -0.1091 -0.5138 -0.0939
  204ASN     CG 1599   8.218   5.926   9.924 -0.4834  0.2215 -0.4901
  204ASN    OD1 1600   8.319   5.932   9.854 -0.1776 -0.1949 -0.1008
  204ASN    ND2 1601   8.098   5.890   9.881 -0.4438 -0.5487  0.0057
  204ASN   HD21 1602   8.016   5.906   9.936  0.0744 -0.8333  0.8778
  204ASN   HD22 1603   8.095   5.859   9.786 -3.9387 -1.2024  0.1767
  204ASN      C 1604   8.342   6.192   9.981  0.3046 -0.3954 -0.3667
  204ASN      O 1605   8.450   6.216   9.928 -0.1307  1.1293 -0.6176
  205ILE      N 1606   8.232   6.262   9.954  0.4668  0.0522  0.1155
  205ILE      H 1607   8.160   6.266  10.023 -1.0464 -0.7440 -1.3359
  205ILE     CA 1608   8.211   6.342   9.833 -0.2017  0.0037  0.1980
  205ILE     CB 1609   8.064   6.343   9.788 -0.1280  0.1450 -0.0452
  205ILE    CG1 1610   8.000   6.204   9.779 -0.2152  0.2059 -0.3625
  205ILE    CG2 1611   8.046   6.419   9.656 -0.5702  0.3866  0.1543
  205ILE     CD 1612   7.849   6.209   9.757 -0.3118  0.4289  0.3373
  205ILE      C 1613   8.256   6.488   9.849 -0.6587  0.1926 -0.2008
  205ILE      O 1614   8.180   6.562   9.912 -0.6697  0.1530 -0.1663
  206THR      N 1615   8.353   6.538   9.773 -0.2079  0.2591  0.4143
  206THR      H 1616   8.387   6.495   9.690  0.1956  1.7717 -0.2342
  206THR     CA 1617   8.399   6.677   9.787  0.2154  0.0846  0.7741
  206THR     CB 1618   8.536   6.700   9.724 -0.1864 -0.2472 -0.2306
  206THR    OG1 1619   8.534   6.679   9.582 -0.4721 -0.5248 -0.1859
  206THR    HG1 1620   8.627   6.656   9.553 -1.2642 -1.0038 -2.5479
  206THR    CG2 1621   8.634   6.597   9.780 -0.1887 -0.1282 -0.0106
  206THR      C 1622   8.302   6.784   9.735  0.2402 -0.4320 -0.3608
  206THR      O 1623   8.260   6.868   9.814 -0.8979 -0.5626 -0.8183
  207CYS      N 1624   8.247   6.755   9.618 -0.3512  0.1037 -0.2202
  207CYS      H 1625   8.252   6.665   9.575 -2.6996  0.1259 -0.6650
  207CYS     CA 1626   8.166   6.853   9.545 -0.7858  0.0502  0.1896
  207CYS     CB 1627   8.228   6.872   9.406 -0.0984 -0.4295  0.4291
  207CYS     SG 1628   8.402   6.925   9.384 -0.2091 -0.3219 -0.1891
  207CYS      C 1629   8.020   6.808   9.538 -0.7685  0.0193  0.0244
  207CYS      O 1630   7.983   6.724   9.456  0.3911 -0.0195 -0.4674
  208VAL      N 1631   7.952   6.875   9.630  0.3314  0.1008  0.7848
  208VAL      H 1632   7.989   6.957   9.676  0.7246 -0.4790  1.5268
  208VAL     CA 1633   7.816   6.836   9.668  0.0323  0.1896 -0.1797
  208VAL     CB 1634   7.788   6.829   9.818  0.1371 -0.0004 -0.1699
  208VAL    CG1 1635   7.662   6.748   9.850  0.2470 -0.2639 -0.3996
  208VAL    CG2 1636   7.893   6.748   9.894  0.1425  0.1977  0.0367
  208VAL      C 1637   7.721   6.931   9.595 -0.1267  0.2089  0.0502
  208VAL      O 1638   7.723   7.054   9.597  0.4692  0.2019 -0.1773
  209LEU      N 1639   7.623   6.867   9.532  0.1734 -0.4294  0.2258
  209LEU      H 1640   7.628   6.768   9.518 -1.4488 -0.3045 -1.8533
  209LEU     CA 1641   7.521   6.939   9.454  0.1615 -0.5719  0.1093
  209LEU     CB 1642   7.497   6.867   9.321  0.2560 -0.2844 -0.0641
  209LEU     CG 1643   7.614   6.867   9.223  0.0169 -0.2109 -0.3480
  209LEU    CD1 1644   7.613   6.731   9.153  0.6634 -0.3206 -0.1442
  209LEU    CD2 1645   7.596   6.987   9.129  0.8369  0.3621  0.2247
  209LEU      C 1646   7.391   6.947   9.536  0.4417  0.1123  0.4919
  209LEU      O 1647   7.296   6.873   9.510 -0.1680  0.9687  0.2416
  210THR      N 1648   7.385   7.060   9.607  0.0801  0.3971  0.0161
  210THR      H 1649   7.451   7.134   9.595  0.7588  0.3880  2.9426
  210THR     CA 1650   7.274   7.082   9.700 -0.2373  0.0758 -0.2796
  210THR     CB 1651   7.292   7.186   9.811  0.4439  0.0937 -0.4041
  210THR    OG1 1652   7.313   7.318   9.760  0.2263  0.4665  0.4373
  210THR    HG1 1653   7.409   7.337   9.737  0.0647  1.2093  0.3539
  210THR    CG2 1654   7.420   7.158   9.891  0.2192  0.5512  0.1263
  210THR      C 1655   7.145   7.121   9.628 -0.1744 -0.2373 -0.5614
  210THR      O 1656   7.147   7.201   9.534  0.2194  0.3136 -0.0880
  211LYS      N 1657   7.036   7.058   9.670  0.1434 -0.5030 -0.1247
  211LYS      H 1658   7.036   7.000   9.752 -0.2033 -1.4872 -0.7971
  211LYS     CA 1659   6.907   7.070   9.599 -0.1790 -0.3605  0.4774
  211LYS     CB 1660   6.797   6.980   9.656 -0.7595 -0.1826 -0.3421
  211LYS     CG 1661   6.826   6.830   9.649 -0.6916 -0.1830 -0.0754
  211LYS     CD 1662   6.725   6.747   9.729 -0.6764  0.3979  0.5564
  211LYS     CE 1663   6.597   6.739   9.645 -0.1993  0.7383 -0.2110
  211LYS     NZ 1664   6.500   6.652   9.714  0.5152 -0.2521 -0.4304
  211LYS    HZ1 1665   6.494   6.675   9.811 -0.0302 -1.6078 -0.1177
  211LYS    HZ2 1666   6.413   6.646   9.666  0.7580 -2.1509 -0.7041
  211LYS    HZ3 1667   6.529   6.556   9.709  2.0619 -0.0343  2.2990
  211LYS      C 1668   6.848   7.210   9.584  0.0144 -0.3535 -0.2593
  211LYS      O 1669   6.827   7.255   9.472  0.4726  0.1119 -0.1626
  212GLU      N 1670   6.851   7.278   9.698 -0.0916  0.3738 -0.6860
  212GLU      H 1671   6.838   7.231   9.786 -0.4216  0.8239 -0.4880
  212GLU     CA 1672   6.827   7.423   9.704 -0.1016  0.3488 -0.0633
  212GLU     CB 1673   6.835   7.475   9.848  0.1787  0.2556 -0.0455
  212GLU     CG 1674   6.717   7.433   9.935  0.0150  0.3647 -0.2141
  212GLU     CD 1675   6.736   7.459  10.085  0.2459 -0.2900 -0.1254
  212GLU    OE1 1676   6.853   7.477  10.125  0.2004 -0.3464  0.0323
  212GLU    OE2 1677   6.637   7.468  10.160  0.4750  0.5750  0.0930
  212GLU      C 1678   6.908   7.512   9.610  0.4146 -0.0292  0.0229
  212GLU      O 1679   6.852   7.610   9.561  0.2330 -0.0263  0.2325
  213ARG      N 1680   7.040   7.492   9.605  0.3401 -0.5678  0.0954
  213ARG      H 1681   7.085   7.425   9.664  0.8052 -1.2983 -1.0644
  213ARG     CA 1682   7.130   7.573   9.522  0.0108 -0.2675  0.0261
  213ARG     CB 1683   7.264   7.587   9.594 -0.0748  0.1658  0.1045
  213ARG     CG 1684   7.260   7.711   9.683 -0.4981  0.7524 -0.7246
  213ARG     CD 1685   7.374   7.712   9.785 -0.6971 -0.3049 -0.4830
  213ARG     NE 1686   7.363   7.607   9.887  0.1899  0.0497 -0.0146
  213ARG     HE 1687   7.288   7.542   9.877 -1.0214  0.8377  2.8230
  213ARG     CZ 1688   7.443   7.586   9.993  0.3188 -0.1027 -0.1418
  213ARG    NH1 1689   7.550   7.664  10.017 -0.0820  0.4195 -0.0367
  213ARG   HH11 1690   7.571   7.739   9.955 -0.3268  0.8062  0.3466
  213ARG   HH12 1691   7.602   7.653  10.101  1.7883 -0.9418 -1.2885
  213ARG    NH2 1692   7.404   7.510  10.096  0.6087  0.4354  0.3688
  213ARG   HH21 1693   7.314   7.468  10.096  0.2765  1.1317  0.6743
  213ARG   HH22 1694   7.456   7.508  10.182 -1.4364 -1.1763  1.6765
  213ARG      C 1695   7.163   7.544   9.375  0.7900 -0.4989  0.2390
  213ARG      O 1696   7.234   7.620   9.310 -0.0276 -0.0634 -0.1564
  214PHE      N 1697   7.103   7.435   9.328  0.5102 -0.3742  0.3024
  214PHE      H 1698   7.057   7.364   9.382 -1.6235  1.6179  1.2363
  214PHE     CA 1699   7.113   7.394   9.187 -0.3791  0.4761 -0.0121
  214PHE     CB 1700   7.220   7.286   9.177 -0.5021  0.3505  0.0209
  214PHE     CG 1701   7.350   7.333   9.113 -0.1727 -0.0505  0.3843
  214PHE    CD1 1702   7.373   7.329   8.976 -0.2711  0.1178  0.3622
  214PHE    HD1 1703   7.282   7.334   8.916 -1.1842 -3.0467  1.3006
  214PHE    CD2 1704   7.457   7.360   9.197  0.6400 -0.8800 -0.3581
  214PHE    HD2 1705   7.442   7.362   9.305 -0.6501  1.7385 -0.4922
  214PHE    CE1 1706   7.501   7.332   8.921 -0.5387 -0.3621 -0.3144
  214PHE    HE1 1707   7.518   7.369   8.820 -1.1231 -1.2179 -0.7326
  214PHE    CE2 1708   7.586   7.369   9.144  0.3907  0.1695 -0.8116
  214PHE    HE2 1709   7.661   7.416   9.207 -0.0642 -0.0231 -0.1165
  214PHE     CZ 1710   7.608   7.352   9.008 -0.0794 -0.8374 -0.7669
  214PHE     HZ 1711   7.711   7.362   8.974  0.7565  0.2287  1.8570
  214PHE      C 1712   6.988   7.358   9.105 -0.0208 -0.2665 -0.2393
  214PHE      O 1713   6.999   7.324   8.988 -0.7755 -0.6943 -0.1918
  215GLY      N 1714   6.874   7.350   9.172  0.0840  0.1731 -0.0030
  215GLY      H 1715   6.882   7.338   9.271  0.2378 -0.7670 -0.1215
  215GLY     CA 1716   6.741   7.324   9.113  0.0605  0.2171  0.0306
  215GLY      C 1717   6.718   7.403   8.984 -1.0785  0.4874  0.3868
  215GLY      O 1718   6.691   7.343   8.880  0.3154 -0.5315  0.5659
  216ASP      N 1719   6.764   7.527   8.992  0.2504  0.0359  0.0975
  216ASP      H 1720   6.810   7.570   9.070 -0.2469  0.2900  0.2547
  216ASP     CA 1721   6.748   7.629   8.887 -0.6414 -0.2122 -0.0163
  216ASP     CB 1722   6.800   7.766   8.931 -0.0657 -0.4221 -0.0358
  216ASP     CG 1723   6.928   7.757   9.015 -0.0079 -0.7458 -0.1590
  216ASP    OD1 1724   6.907   7.722   9.134  0.4563 -0.1971  0.0861
  216ASP    OD2 1725   7.039   7.777   8.962  0.0110  0.0585  0.1745
  216ASP      C 1726   6.820   7.596   8.756  0.3111 -0.0922  0.4682
  216ASP      O 1727   6.761   7.594   8.648  0.5532 -0.1139  0.3349
  217PHE      N 1728   6.949   7.568   8.774  0.4369  0.2822  0.1703
  217PHE      H 1729   7.001   7.620   8.842  1.3567  0.1848 -0.4491
  217PHE     CA 1730   7.034   7.518   8.665 -0.1473 -0.1785 -0.0801
  217PHE     CB 1731   7.169   7.499   8.735  0.0944  0.3148 -0.4087
  217PHE     CG 1732   7.279   7.472   8.632 -0.2711 -0.0301 -0.7142
  217PHE    CD1 1733   7.320   7.577   8.550  0.2858  0.5271  0.2542
  217PHE    HD1 1734   7.274   7.676   8.557 -1.9064 -0.3328 -0.8135
  217PHE    CD2 1735   7.349   7.353   8.627  0.2580  0.2333  0.1956
  217PHE    HD2 1736   7.318   7.266   8.684  2.0198 -1.3638 -1.1186
  217PHE    CE1 1737   7.425   7.558   8.461 -0.5040 -0.1143 -0.5731
  217PHE    HE1 1738   7.450   7.631   8.384  3.7014 -1.2646 -0.5820
  217PHE    CE2 1739   7.457   7.331   8.542 -0.2473  0.0016 -0.3954
  217PHE    HE2 1740   7.508   7.238   8.515 -0.9895 -0.6137  0.2959
  217PHE     CZ 1741   7.495   7.438   8.461 -0.0262  0.1548 -0.0928
  217PHE     HZ 1742   7.593   7.441   8.413 -0.2987  1.9005 -0.5929
  217PHE      C 1743   6.985   7.386   8.605  0.3181 -0.3936  0.0125
  217PHE      O 1744   6.991   7.368   8.483  0.0854  0.3076 -0.1110
  218MET      N 1745   6.943   7.296   8.693  0.1611 -0.0312  0.3084
  218MET      H 1746   6.954   7.309   8.792 -2.3586 -0.1583  0.6581
  218MET     CA 1747   6.895   7.165   8.649  0.5326 -0.1102  0.1348
  218MET     CB 1748   6.839   7.078   8.762  0.0057  0.1321  0.0643
  218MET     CG 1749   6.944   7.010   8.850 -0.0261  0.0157  0.0137
  218MET     SD 1750   7.111   7.085   8.858 -0.0147  0.0277 -0.3456
  218MET     CE 1751   7.190   6.992   8.988 -0.1752  0.5180  0.1033
  218MET      C 1752   6.770   7.179   8.562  0.3569 -0.1311  0.3823
  218MET      O 1753   6.781   7.138   8.446 -0.7382 -0.4388  0.3675
  219LEU      N 1754   6.665   7.251   8.601 -0.0876 -0.3407 -0.3959
  219LEU      H 1755   6.653   7.261   8.700  1.2502  0.3788 -0.2832
  219LEU     CA 1756   6.551   7.297   8.520 -0.1136  0.4132  0.0631
  219LEU     CB 1757   6.449   7.368   8.609  0.0725  0.2201  0.4343
  219LEU     CG 1758   6.370   7.267   8.693  0.2541  0.2811  0.6770
  219LEU    CD1 1759   6.334   7.337   8.824 -0.3930 -0.2770  0.7992
  219LEU    CD2 1760   6.257   7.204   8.612  0.0011  0.2463  1.0531
  219LEU      C 1761   6.567   7.380   8.392 -0.0203  0.4330  0.0865
  219LEU      O 1762   6.547   7.318   8.288  0.8705  0.3075 -0.0142
  220PHE      N 1763   6.626   7.499   8.395 -0.1345  0.4967 -0.1052
  220PHE      H 1764   6.671   7.534   8.478  1.2589 -1.9047  0.2649
  220PHE     CA 1765   6.649   7.575   8.272  0.1050  0.2987 -0.1848
  220PHE     CB 1766   6.677   7.723   8.301 -0.0573  0.2621  0.1551
  220PHE     CG 1767   6.556   7.797   8.357  0.0423  0.3436  0.2621
  220PHE    CD1 1768   6.466   7.865   8.276  0.6894  0.2060 -0.5891
  220PHE    HD1 1769   6.488   7.864   8.170 -2.4716  0.3609 -1.3687
  220PHE    CD2 1770   6.545   7.805   8.496  0.2152  0.0882  0.2886
  220PHE    HD2 1771   6.613   7.749   8.560  1.7957 -0.1691 -1.5333
  220PHE    CE1 1772   6.353   7.918   8.339  0.6038 -0.7484  0.0907
  220PHE    HE1 1773   6.266   7.938   8.277  0.7951  3.5421  0.8999
  220PHE    CE2 1774   6.431   7.859   8.554 -0.2804 -0.1793 -0.4128
  220PHE    HE2 1775   6.418   7.840   8.661 -2.1948 -0.4111 -0.6508
  220PHE     CZ 1776   6.337   7.925   8.476 -0.2005  0.3659 -0.0464
  220PHE     HZ 1777   6.242   7.958   8.518 -1.6449 -2.3695 -0.9536
  220PHE      C 1778   6.757   7.522   8.177 -0.2053 -0.0817 -0.3286
  220PHE      O 1779   6.744   7.518   8.055  0.1157  0.3040 -0.3786
  221GLY      N 1780   6.851   7.445   8.232  0.3693  0.5543 -0.4057
  221GLY      H 1781   6.886   7.464   8.324 -0.5086 -0.2840  0.1285
  221GLY     CA 1782   6.950   7.371   8.154  0.5508  0.2236  0.1327
  221GLY      C 1783   6.895   7.257   8.068  0.3584  0.0678  0.4618
  221GLY      O 1784   6.907   7.257   7.946 -0.3455 -0.0526  0.3828
  222SER      N 1785   6.822   7.169   8.135 -0.0089  0.1209  0.1388
  222SER      H 1786   6.821   7.150   8.234 -1.6031  1.3405  0.3937
  222SER     CA 1787   6.739   7.066   8.070  0.0647  0.1677 -0.0268
  222SER     CB 1788   6.663   6.974   8.165 -0.2365 -0.0204 -0.4441
  222SER     OG 1789   6.751   6.901   8.252  0.3336  0.6191 -0.4740
  222SER     HG 1790   6.703   6.886   8.338 -0.6569 -1.3621 -1.3004
  222SER      C 1791   6.640   7.120   7.966  0.0025 -0.1186 -0.1162
  222SER      O 1792   6.611   7.053   7.867  0.2931 -0.0499 -0.2471
  223LEU      N 1793   6.573   7.231   7.996 -0.4248 -0.4370  0.1272
  223LEU      H 1794   6.566   7.263   8.090 -0.5833 -0.6050  0.1735
  223LEU     CA 1795   6.502   7.312   7.896  0.0587 -0.2284 -0.0531
  223LEU     CB 1796   6.446   7.438   7.963  0.4993 -0.0240 -0.0654
  223LEU     CG 1797   6.354   7.530   7.883  0.4493  0.0271  0.0501
  223LEU    CD1 1798   6.242   7.475   7.794  0.3589 -0.0988  0.2442
  223LEU    CD2 1799   6.296   7.625   7.988 -0.3170 -0.6960  0.2902
  223LEU      C 1800   6.581   7.341   7.769 -0.1865  0.7812  0.0134
  223LEU      O 1801   6.546   7.287   7.664  0.5961  0.1757  0.0530
  224ALA      N 1802   6.682   7.427   7.780  0.1117  0.4202  0.1422
  224ALA      H 1803   6.683   7.487   7.860  1.5785  0.1830  0.3121
  224ALA     CA 1804   6.772   7.458   7.668  0.2570 -0.0040  0.1406
  224ALA     CB 1805   6.866   7.572   7.707  0.5672 -0.1544 -0.1660
  224ALA      C 1806   6.855   7.342   7.612  0.2752 -0.0145  0.1889
  224ALA      O 1807   6.887   7.350   7.493 -0.0348  0.9850  0.1597
  225ALA      N 1808   6.886   7.234   7.683  0.1463 -0.3510 -0.2587
  225ALA      H 1809   6.886   7.231   7.783  1.3642 -2.5370 -0.2706
  225ALA     CA 1810   6.952   7.117   7.624  0.3100 -0.3012 -0.1743
  225ALA     CB 1811   7.026   7.045   7.738  0.1760 -0.1845 -0.0138
  225ALA      C 1812   6.863   7.007   7.566  0.2431 -0.4538  0.2098
  225ALA      O 1813   6.906   6.970   7.457  0.9249 -0.4134  0.4598
  226PHE      N 1814   6.756   6.959   7.629  0.0792 -0.3169  0.0408
  226PHE      H 1815   6.729   6.986   7.721  0.5670 -2.1326  0.7765
  226PHE     CA 1816   6.669   6.854   7.573 -0.6330 -0.0460  0.6325
  226PHE     CB 1817   6.627   6.751   7.677 -0.1415 -0.1975  0.6819
  226PHE     CG 1818   6.562   6.624   7.621 -0.0932  0.1535 -0.1706
  226PHE    CD1 1819   6.624   6.540   7.529 -0.0149  0.0527 -0.0254
  226PHE    HD1 1820   6.710   6.578   7.474  0.3944 -0.3717  0.3156
  226PHE    CD2 1821   6.434   6.601   7.670 -0.0098  0.1908  0.0668
  226PHE    HD2 1822   6.383   6.663   7.743 -1.2001 -0.5184 -0.1307
  226PHE    CE1 1823   6.563   6.420   7.492 -0.1099 -0.0518  0.4647
  226PHE    HE1 1824   6.619   6.347   7.434 -0.9753 -0.2303 -0.1636
  226PHE    CE2 1825   6.370   6.484   7.632  0.5440 -0.1912  0.3055
  226PHE    HE2 1826   6.261   6.479   7.627  0.4313  2.3950 -2.0550
  226PHE     CZ 1827   6.437   6.397   7.546 -0.0217 -0.7218  0.3905
  226PHE     HZ 1828   6.393   6.306   7.507  1.7201 -1.3964 -0.0655
  226PHE      C 1829   6.540   6.913   7.515 -0.1559  0.2592 -0.1341
  226PHE      O 1830   6.514   6.881   7.399 -0.3472  0.3740 -0.1224
  227PHE      N 1831   6.477   7.007   7.585 -0.3489  0.1829 -0.2049
  227PHE      H 1832   6.522   7.043   7.666  0.9892 -2.5918  0.3882
  227PHE     CA 1833   6.344   7.048   7.538 -0.1537  0.7644 -0.2618
  227PHE     CB 1834   6.243   7.106   7.638  0.0616  0.0020  0.4067
  227PHE     CG 1835   6.209   6.992   7.734  0.3872 -0.6328 -0.2196
  227PHE    CD1 1836   6.115   6.894   7.704  0.1382 -0.3174 -0.4730
  227PHE    HD1 1837   6.048   6.892   7.618 -0.6729 -1.0351  0.1550
  227PHE    CD2 1838   6.285   6.971   7.849 -0.0252  0.6005  0.2958
  227PHE    HD2 1839   6.337   7.056   7.892  0.5278  1.0950 -1.2777
  227PHE    CE1 1840   6.099   6.784   7.788 -0.2835  0.0488 -0.0617
  227PHE    HE1 1841   6.016   6.715   7.771 -1.5720  1.5271 -0.0499
  227PHE    CE2 1842   6.278   6.859   7.931 -0.3223  0.3232 -0.1008
  227PHE    HE2 1843   6.364   6.833   7.993 -0.9590  2.1089  1.6310
  227PHE     CZ 1844   6.182   6.765   7.897  0.0132  0.0443 -0.2858
  227PHE     HZ 1845   6.177   6.670   7.951  1.4812  0.6632  1.0059
  227PHE      C 1846   6.336   7.141   7.417 -0.5166  0.5063 -0.4355
  227PHE      O 1847   6.235   7.151   7.346 -0.3308 -0.5453 -0.8660
  228THR      N 1848   6.439   7.222   7.396  0.0600 -0.0076  0.3594
  228THR      H 1849   6.496   7.235   7.477  0.3266 -1.4792  0.4254
  228THR     CA 1850   6.452   7.299   7.272 -0.3560 -0.2086  0.1892
  228THR     CB 1851   6.512   7.440   7.269 -0.0186 -0.3512  0.1539
  228THR    OG1 1852   6.646   7.424   7.315 -0.1544 -0.8838  0.3756
  228THR    HG1 1853   6.672   7.509   7.361  3.0867 -0.7886 -1.3629
  228THR    CG2 1854   6.428   7.531   7.359 -0.2984 -0.7060  0.2544
  228THR      C 1855   6.503   7.212   7.157  0.5242  0.4185  0.0962
  228THR      O 1856   6.436   7.223   7.054  0.1826 -0.0121  0.2698
  229PRO      N 1857   6.594   7.116   7.172 -0.0430  0.0007  0.9420
  229PRO     CA 1858   6.618   7.000   7.085 -0.0191  0.5740  0.1750
  229PRO     CB 1859   6.745   6.930   7.133  0.1700  0.5115 -0.4037
  229PRO     CG 1860   6.827   7.054   7.166  0.3759  0.1193  0.5882
  229PRO     CD 1861   6.721   7.132   7.244  0.4476  0.9092 -0.0846
  229PRO      C 1862   6.501   6.906   7.054 -0.3703  0.9952  0.2129
  229PRO      O 1863   6.480   6.868   6.938 -0.0618  0.2457  0.3978
  230LEU      N 1864   6.414   6.879   7.150 -0.1279  0.2427  0.2242
  230LEU      H 1865   6.441   6.881   7.246  0.3660  0.2449  0.0864
  230LEU     CA 1866   6.295   6.794   7.132  0.2985 -0.4543  0.6427
  230LEU     CB 1867   6.230   6.771   7.268  0.0327 -0.0992  0.5765
  230LEU     CG 1868   6.106   6.682   7.284 -0.2137  0.1942  0.3244
  230LEU    CD1 1869   6.088   6.654   7.433 -0.3749 -0.1702  0.2373
  230LEU    CD2 1870   5.976   6.748   7.238  0.2063  0.4008 -0.5933
  230LEU      C 1871   6.203   6.871   7.037  0.5595 -0.4904  0.3585
  230LEU      O 1872   6.162   6.814   6.935  0.3324  0.1482  0.0831
  231ALA      N 1873   6.160   6.989   7.079  0.3497 -0.3954 -0.1097
  231ALA      H 1874   6.180   7.012   7.174  0.7589 -0.4303 -0.1856
  231ALA     CA 1875   6.076   7.086   7.008  0.6455  0.2782  0.4446
  231ALA     CB 1876   6.051   7.210   7.094  0.0917  0.0396  0.6290
  231ALA      C 1877   6.121   7.120   6.865  0.0831  0.2272  0.2526
  231ALA      O 1878   6.035   7.147   6.782 -0.0220 -0.2113  0.2136
  232ILE      N 1879   6.250   7.140   6.840  0.0757  0.5079  0.4401
  232ILE      H 1880   6.316   7.141   6.915  1.2074 -0.5476 -0.4959
  232ILE     CA 1881   6.315   7.144   6.708  0.5866 -0.2688  0.6588
  232ILE     CB 1882   6.465   7.171   6.705  0.5395 -0.0391  0.2056
  232ILE    CG1 1883   6.492   7.310   6.764  0.1333  0.4296 -0.6978
  232ILE    CG2 1884   6.525   7.166   6.565 -0.2548 -0.5216 -0.1183
  232ILE     CD 1885   6.448   7.444   6.704  0.2342  0.5757 -0.4469
  232ILE      C 1886   6.274   7.023   6.624 -0.4160  0.3260  0.2700
  232ILE      O 1887   6.181   7.025   6.543  0.1926 -0.1087 -0.4434
  233MET      N 1888   6.317   6.908   6.674 -0.5779  0.0905 -0.1291
  233MET      H 1889   6.350   6.900   6.768 -0.0496  1.0301 -0.2248
  233MET     CA 1890   6.308   6.778   6.606  0.1979  0.0013 -0.0720
  233MET     CB 1891   6.357   6.661   6.691 -0.7486 -0.7157 -0.4904
  233MET     CG 1892   6.387   6.528   6.622 -0.3665 -0.8951  0.0119
  233MET     SD 1893   6.513   6.541   6.489 -0.2694  0.2529  0.2146
  233MET     CE 1894   6.516   6.366   6.461 -0.1086  0.3800 -0.5777
  233MET      C 1895   6.168   6.736   6.559  0.3854 -0.0156 -0.6233
  233MET      O 1896   6.151   6.681   6.450  0.5364  0.1390 -0.7256
  234ILE      N 1897   6.069   6.751   6.646  0.7576  0.1915 -0.2317
  234ILE      H 1898   6.075   6.769   6.744 -0.4605 -0.6766  0.0203
  234ILE     CA 1899   5.931   6.722   6.607  0.8021 -0.1205 -0.1537
  234ILE     CB 1900   5.831   6.709   6.723  0.3990  0.2545 -0.4569
  234ILE    CG1 1901   5.829   6.833   6.812  0.3880 -0.1334  0.0850
  234ILE    CG2 1902   5.866   6.583   6.802 -0.3428 -0.0735 -0.6454
  234ILE     CD 1903   5.713   6.828   6.911 -0.0044  0.3262 -0.3465
  234ILE      C 1904   5.875   6.824   6.508 -0.1269 -0.3311  0.1399
  234ILE      O 1905   5.807   6.784   6.414  0.3003  0.2591 -0.4318
  235VAL      N 1906   5.901   6.953   6.529  0.4559 -0.3644 -0.3614
  235VAL      H 1907   5.976   6.994   6.581  0.2493  1.3911 -1.3787
  235VAL     CA 1908   5.838   7.055   6.443  0.4038  0.2063  0.3460
  235VAL     CB 1909   5.804   7.193   6.499 -0.4421  0.2823 -0.3322
  235VAL    CG1 1910   5.728   7.290   6.408 -0.0059  0.6004 -0.3667
  235VAL    CG2 1911   5.739   7.192   6.637  0.3865 -0.2325  0.0638
  235VAL      C 1912   5.905   7.065   6.306 -0.1831  0.1014  0.0455
  235VAL      O 1913   5.852   7.087   6.198  0.2038  0.2187 -0.1200
  236THR      N 1914   6.035   7.035   6.314 -0.1888  0.1620  0.3742
  236THR      H 1915   6.088   7.039   6.399  0.1455  0.5880  0.1497
  236THR     CA 1916   6.107   7.023   6.187 -0.3658 -0.0680  0.2952
  236THR     CB 1917   6.258   6.999   6.195 -0.3811 -0.1833  0.2459
  236THR    OG1 1918   6.290   6.894   6.286  0.1836 -0.3002 -0.0821
  236THR    HG1 1919   6.388   6.876   6.286  0.3437  0.0426  2.5594
  236THR    CG2 1920   6.334   7.125   6.238  0.8326 -0.9352  0.3487
  236THR      C 1921   6.057   6.895   6.120 -0.3599 -0.1464  0.4398
  236THR      O 1922   6.004   6.918   6.011  0.2805 -0.6397  0.0206
  237TYR      N 1923   6.059   6.776   6.179 -0.3532 -0.3186  0.0957
  237TYR      H 1924   6.100   6.766   6.270 -0.1621 -2.1001 -0.1429
  237TYR     CA 1925   5.999   6.660   6.112 -0.0735 -0.3040 -0.1801
  237TYR     CB 1926   6.020   6.526   6.183 -0.2514 -0.2146  0.0423
  237TYR     CG 1927   6.160   6.480   6.140 -0.2994 -0.2725 -0.0511
  237TYR    CD1 1928   6.175   6.400   6.027 -0.3281  0.2869 -0.4522
  237TYR    HD1 1929   6.090   6.395   5.960 -2.7304  3.7269  1.9964
  237TYR    CD2 1930   6.276   6.524   6.202 -0.1404 -0.6384 -0.0848
  237TYR    HD2 1931   6.282   6.563   6.304  3.2894  0.0226 -0.4224
  237TYR    CE1 1932   6.303   6.369   5.981 -0.1515  0.2194  0.0769
  237TYR    HE1 1933   6.316   6.335   5.878 -0.0327  1.7629 -0.4413
  237TYR    CE2 1934   6.404   6.501   6.153 -0.0060  0.3507 -0.2113
  237TYR    HE2 1935   6.496   6.531   6.202  0.9000 -0.8930 -1.1118
  237TYR     CZ 1936   6.417   6.424   6.038 -0.0263  0.0567 -0.0153
  237TYR     OH 1937   6.534   6.404   5.973  0.0934  0.5579  0.0445
  237TYR     HH 1938   6.611   6.411   6.037 -0.1982 -0.2506  0.4961
  237TYR      C 1939   5.859   6.681   6.054 -0.1436 -0.3728 -0.0363
  237TYR      O 1940   5.830   6.650   5.938  0.5645 -0.2040 -0.2611
  238PHE      N 1941   5.773   6.739   6.137  0.1042 -0.1512  0.0648
  238PHE      H 1942   5.790   6.768   6.231  0.6944  1.3627 -0.4697
  238PHE     CA 1943   5.637   6.765   6.088  0.1073 -0.1663  0.0485
  238PHE     CB 1944   5.557   6.824   6.206  0.1713 -0.4660  0.2420
  238PHE     CG 1945   5.408   6.847   6.184  0.2920  0.0197 -0.0850
  238PHE    CD1 1946   5.371   6.980   6.166 -0.0235 -0.0268  0.2157
  238PHE    HD1 1947   5.453   7.050   6.149  0.7165 -0.9848 -0.2227
  238PHE    CD2 1948   5.318   6.753   6.231  0.4838  0.0065  0.2581
  238PHE    HD2 1949   5.353   6.653   6.256  1.6270 -0.0419 -1.3907
  238PHE    CE1 1950   5.238   7.015   6.189 -0.2349 -0.5836 -0.1403
  238PHE    HE1 1951   5.203   7.108   6.143  0.9850 -0.4636 -0.8942
  238PHE    CE2 1952   5.183   6.784   6.250  0.4979 -0.4026  1.0769
  238PHE    HE2 1953   5.108   6.706   6.265  2.1048 -2.1813  0.2697
  238PHE     CZ 1954   5.149   6.917   6.229 -0.0700 -0.7159 -0.0973
  238PHE     HZ 1955   5.043   6.942   6.230 -0.5070 -2.4372  0.3070
  238PHE      C 1956   5.634   6.852   5.963 -0.1593 -0.0605  0.1262
  238PHE      O 1957   5.567   6.812   5.867 -0.1097 -0.1011  0.1083
  239LEU      N 1958   5.700   6.968   5.966  0.3529 -0.3470  0.0495
  239LEU      H 1959   5.737   6.999   6.054 -2.1246 -4.1495  2.7538
  239LEU     CA 1960   5.702   7.066   5.857  0.1311 -0.0534  0.3054
  239LEU     CB 1961   5.752   7.203   5.901 -0.4373  0.2194  0.1121
  239LEU     CG 1962   5.651   7.292   5.975  0.0083  0.5506  0.3275
  239LEU    CD1 1963   5.726   7.420   6.013  0.0833  0.6691 -0.2179
  239LEU    CD2 1964   5.543   7.326   5.873 -0.2378 -0.6938  0.1577
  239LEU      C 1965   5.772   7.012   5.732  0.2160 -0.0897  0.3676
  239LEU      O 1966   5.725   7.039   5.621  0.2773 -0.5551  0.2279
  240THR      N 1967   5.882   6.941   5.752  0.0643 -0.3675  0.2192
  240THR      H 1968   5.909   6.916   5.845 -0.9467  0.3149  0.7084
  240THR     CA 1969   5.953   6.879   5.640 -0.0013 -0.2345  0.1045
  240THR     CB 1970   6.089   6.826   5.687  0.1681 -0.2389 -0.3759
  240THR    OG1 1971   6.064   6.731   5.791 -0.2450  0.0768 -0.1828
  240THR    HG1 1972   6.062   6.784   5.876 -2.6325  1.1418 -0.8251
  240THR    CG2 1973   6.197   6.929   5.722 -0.1641 -0.1527  0.4266
  240THR      C 1974   5.879   6.763   5.573 -0.1748 -0.0757  0.0211
  240THR      O 1975   5.854   6.762   5.453 -0.3207  0.3997  0.0447
  241ILE      N 1976   5.802   6.681   5.644 -0.2028  0.0063  0.0861
  241ILE      H 1977   5.818   6.661   5.741  0.0668  0.9106  0.2351
  241ILE     CA 1978   5.705   6.585   5.588  0.0486  0.0728 -0.4625
  241ILE     CB 1979   5.662   6.484   5.694  0.1201  0.3827 -0.1359
  241ILE    CG1 1980   5.778   6.390   5.728  0.0673  0.3157 -0.1399
  241ILE    CG2 1981   5.538   6.397   5.670 -0.0074  0.4497  0.2745
  241ILE     CD 1982   5.831   6.292   5.624  0.4174  0.8487 -0.4673
  241ILE      C 1983   5.587   6.652   5.516 -0.7323 -0.2991  0.4567
  241ILE      O 1984   5.558   6.621   5.401 -0.3621 -0.3895  0.3832
  242HIS      N 1985   5.534   6.758   5.574 -0.3395  0.0292  0.2184
  242HIS      H 1986   5.529   6.766   5.674  0.3540  2.9763  0.1134
  242HIS     CA 1987   5.439   6.846   5.503  0.2927  0.1495 -0.4911
  242HIS     CB 1988   5.387   6.940   5.612  0.9304 -0.2691  0.1931
  242HIS     CG 1989   5.305   6.855   5.709  0.1137 -0.1894 -0.4155
  242HIS    ND1 1990   5.221   6.758   5.676 -0.1749  0.0693 -0.4476
  242HIS    CD2 1991   5.280   6.896   5.833 -0.2332 -0.2701 -0.4567
  242HIS    HD2 1992   5.311   6.990   5.879 -0.2060  0.5018 -1.9947
  242HIS    CE1 1993   5.140   6.740   5.780  0.0401  0.3009 -0.2390
  242HIS    HE1 1994   5.044   6.689   5.780  1.1898 -2.0403 -2.1779
  242HIS    NE2 1995   5.175   6.827   5.875  0.0765 -0.2972  0.3013
  242HIS    HE2 1996   5.108   6.858   5.942 -0.9459 -1.6843 -0.0280
  242HIS      C 1997   5.491   6.907   5.373  0.4940  0.0540 -0.4556
  242HIS      O 1998   5.432   6.889   5.267  0.0394 -0.2347 -0.1556
  243ALA      N 1999   5.609   6.968   5.386  0.6247 -0.3168  0.1515
  243ALA      H 2000   5.642   6.992   5.477 -1.1104 -0.0480  0.7508
  243ALA     CA 2001   5.680   7.021   5.269  0.1935  0.1901  0.1164
  243ALA     CB 2002   5.811   7.086   5.313  0.0393  0.1428  0.6468
  243ALA      C 2003   5.697   6.924   5.152 -0.0793 -0.1567  0.3640
  243ALA      O 2004   5.652   6.956   5.042  0.0980  0.4418  0.4644
  244LEU      N 2005   5.746   6.804   5.182  0.4426 -0.0867 -0.1977
  244LEU      H 2006   5.787   6.789   5.272  0.2606  1.6169  0.2076
  244LEU     CA 2007   5.752   6.692   5.088 -0.2698 -0.0200 -0.3256
  244LEU     CB 2008   5.804   6.563   5.154 -0.3144  0.4011  0.5452
  244LEU     CG 2009   5.956   6.557   5.143 -0.3592  0.0299  0.1202
  244LEU    CD1 2010   6.014   6.461   5.248  0.3450 -0.1670 -0.4367
  244LEU    CD2 2011   6.002   6.522   5.001  0.0324 -0.3514  0.3372
  244LEU      C 2012   5.616   6.659   5.026 -0.3840  0.2279 -0.2075
  244LEU      O 2013   5.607   6.657   4.904 -0.7813  0.4277 -0.1829
  245GLN      N 2014   5.514   6.635   5.108  0.1464  0.1080  0.4320
  245GLN      H 2015   5.529   6.622   5.206 -0.1358  0.6085  0.5429
  245GLN     CA 2016   5.374   6.620   5.064  0.3299 -0.0318 -0.1157
  245GLN     CB 2017   5.284   6.607   5.187  0.1523 -0.1600 -0.2570
  245GLN     CG 2018   5.306   6.476   5.262 -0.2373  0.0738  0.2752
  245GLN     CD 2019   5.191   6.454   5.361 -0.2095 -0.6056  0.1665
  245GLN    OE1 2020   5.089   6.391   5.331 -0.4658  0.2506 -0.8217
  245GLN    NE2 2021   5.166   6.538   5.461  0.0415  0.0669 -0.3198
  245GLN   HE21 2022   5.229   6.610   5.489  2.2050 -2.0807  0.7337
  245GLN   HE22 2023   5.096   6.521   5.531  0.0700  2.0553  0.2560
  245GLN      C 2024   5.325   6.734   4.975  0.4416 -0.0938 -0.2555
  245GLN      O 2025   5.259   6.707   4.875  0.0585  0.8669 -0.2669
  246LYS      N 2026   5.358   6.856   5.014  0.4450 -0.0592 -0.3654
  246LYS      H 2027   5.381   6.874   5.110 -1.6794 -0.7725  0.3113
  246LYS     CA 2028   5.333   6.981   4.940 -0.5024 -0.0824 -0.0967
  246LYS     CB 2029   5.372   7.106   5.020 -0.4788 -0.2840  0.2070
  246LYS     CG 2030   5.270   7.120   5.133 -0.0911 -0.6017  0.6032
  246LYS     CD 2031   5.300   7.220   5.245  0.3290  0.4997 -0.4790
  246LYS     CE 2032   5.276   7.370   5.225  0.1273  0.5082 -0.1710
  246LYS     NZ 2033   5.298   7.442   5.351 -0.1196 -0.1128  0.2309
  246LYS    HZ1 2034   5.392   7.422   5.381 -0.2471 -2.1863 -0.5807
  246LYS    HZ2 2035   5.291   7.541   5.352 -1.6902 -0.2047  1.4584
  246LYS    HZ3 2036   5.241   7.400   5.421 -0.6128  1.1202  0.5834
  246LYS      C 2037   5.398   6.980   4.802 -0.1530  0.5849  0.0576
  246LYS      O 2038   5.331   6.994   4.699 -0.1955 -0.3712 -0.0509
  247LYS      N 2039   5.529   6.955   4.796 -0.3488 -0.5218  0.1251
  247LYS      H 2040   5.574   6.935   4.882 -0.6389 -2.8257 -0.2150
  247LYS     CA 2041   5.600   6.943   4.668 -0.3633  0.1406  0.0494
  247LYS     CB 2042   5.753   6.937   4.678 -0.3250 -0.1074 -0.6247
  247LYS     CG 2043   5.795   7.061   4.757  0.2837 -0.3727 -0.5268
  247LYS     CD 2044   5.936   7.043   4.815  0.0980 -0.7964 -0.2042
  247LYS     CE 2045   6.054   7.045   4.718 -0.2023 -0.6385 -0.5700
  247LYS     NZ 2046   6.178   7.007   4.787 -0.0464  0.8477  0.0073
  247LYS    HZ1 2047   6.201   7.079   4.852  0.0049  0.8819 -0.0493
  247LYS    HZ2 2048   6.178   6.921   4.839  0.5927 -0.2083 -1.6630
  247LYS    HZ3 2049   6.256   7.003   4.724 -1.4623 -0.3839 -1.7712
  247LYS      C 2050   5.546   6.831   4.580 -0.4327  0.2231 -0.0117
  247LYS      O 2051   5.534   6.842   4.458  0.2909  0.0937 -0.0980
  248ALA      N 2052   5.523   6.717   4.644  0.3322  0.3068  0.4184
  248ALA      H 2053   5.572   6.692   4.728 -0.0629 -1.8279  0.0778
  248ALA     CA 2054   5.443   6.607   4.588  0.1311  0.6043  0.1258
  248ALA     CB 2055   5.443   6.498   4.695 -0.1680  0.4813  0.0016
  248ALA      C 2056   5.304   6.641   4.533 -0.1238 -0.4886  0.0737
  248ALA      O 2057   5.258   6.598   4.428 -1.0040  0.2215  0.1519
 1001ALA      N 2058   5.230   6.723   4.607  0.0607 -0.2861  0.0319
 1001ALA      H 2059   5.259   6.724   4.703  0.4330 -0.3095 -0.0778
 1001ALA     CA 2060   5.101   6.780   4.567  0.2941  0.2094 -0.0283
 1001ALA     CB 2061   5.031   6.847   4.686 -0.6530  0.5295 -0.7496
 1001ALA      C 2062   5.109   6.879   4.451  0.2228  0.3521  0.0880
 1001ALA      O 2063   5.024   6.890   4.362  0.2575  0.0161  0.0132
 1002ASP      N 2064   5.211   6.964   4.455  0.4019  0.1340  0.1482
 1002ASP      H 2065   5.264   6.971   4.540  0.0702  1.0765  0.2984
 1002ASP     CA 2066   5.240   7.063   4.350  0.5254 -0.0270  0.0302
 1002ASP     CB 2067   5.366   7.137   4.395  0.1523  0.0856  0.9168
 1002ASP     CG 2068   5.363   7.274   4.327 -0.0570 -0.2377  0.2633
 1002ASP    OD1 2069   5.292   7.363   4.378 -0.3658 -0.1151 -0.3769
 1002ASP    OD2 2070   5.415   7.288   4.214 -0.1509  0.0439  0.2551
 1002ASP      C 2071   5.265   6.989   4.219 -0.6482 -0.3941  0.0016
 1002ASP      O 2072   5.200   7.020   4.119 -0.2459  0.3028 -0.0471
 1003LEU      N 2073   5.345   6.883   4.226  0.1002  0.2117  0.6889
 1003LEU      H 2074   5.396   6.874   4.312  1.4710 -0.8661 -0.1924
 1003LEU     CA 2075   5.368   6.792   4.113 -0.3050 -0.3257  1.0302
 1003LEU     CB 2076   5.477   6.688   4.138  0.1660 -0.0121  0.3090
 1003LEU     CG 2077   5.618   6.745   4.117  0.3554 -0.5686  0.0329
 1003LEU    CD1 2078   5.719   6.653   4.185 -0.0739 -0.6085  0.6286
 1003LEU    CD2 2079   5.644   6.756   3.967  0.6627 -0.0683  0.1199
 1003LEU      C 2080   5.248   6.714   4.059 -0.0184 -0.1163  0.0546
 1003LEU      O 2081   5.228   6.716   3.938 -0.1264 -0.1410  0.0714
 1004GLU      N 2082   5.156   6.687   4.152 -0.0761  0.0373  0.0433
 1004GLU      H 2083   5.183   6.706   4.246  5.7813 -1.1844 -0.9632
 1004GLU     CA 2084   5.032   6.618   4.111 -0.2893  0.2382  0.3528
 1004GLU     CB 2085   4.971   6.565   4.241  0.6624 -0.3390  0.5718
 1004GLU     CG 2086   4.856   6.467   4.216  0.0980  0.3385  0.4967
 1004GLU     CD 2087   4.782   6.439   4.347 -0.0094  0.2561  0.4182
 1004GLU    OE1 2088   4.769   6.535   4.426  0.6593  0.3377  0.4318
 1004GLU    OE2 2089   4.737   6.323   4.359  0.2176  0.1310  0.1062
 1004GLU      C 2090   4.933   6.714   4.044 -0.9060 -0.4802  0.2251
 1004GLU      O 2091   4.888   6.680   3.935  0.3136  0.0536 -0.4686
 1005ASP      N 2092   4.922   6.839   4.088  0.3813 -0.1910 -0.2295
 1005ASP      H 2093   4.942   6.860   4.184 -1.2218  0.1475  0.0568
 1005ASP     CA 2094   4.852   6.944   4.014  0.3473 -0.0127  0.0511
 1005ASP     CB 2095   4.816   7.055   4.113  0.3440 -0.1920  0.2508
 1005ASP     CG 2096   4.706   7.006   4.208  0.0439 -0.3057 -0.1466
 1005ASP    OD1 2097   4.588   7.005   4.168  0.0193 -0.1556 -0.0774
 1005ASP    OD2 2098   4.745   7.005   4.327 -0.7182  0.0005  0.1146
 1005ASP      C 2099   4.914   6.995   3.884  0.1688 -0.4580 -0.2130
 1005ASP      O 2100   4.840   7.016   3.788  0.3093  0.3483 -0.1576
 1006ASN      N 2101   5.046   6.993   3.869  0.2160  0.1531  0.0841
 1006ASN      H 2102   5.111   6.979   3.944  1.3648 -2.7180 -1.2684
 1006ASN     CA 2103   5.116   7.002   3.740 -0.3443  0.0781 -0.2253
 1006ASN     CB 2104   5.265   7.022   3.764 -0.3500  0.2083 -0.2978
 1006ASN     CG 2105   5.278   7.172   3.795  0.4754  0.0947 -0.0665
 1006ASN    OD1 2106   5.197   7.260   3.766 -0.5315 -0.8249 -0.1076
 1006ASN    ND2 2107   5.358   7.210   3.894  0.0313 -0.3323  0.4653
 1006ASN   HD21 2108   5.412   7.153   3.956 -0.1408  0.4143  1.3267
 1006ASN   HD22 2109   5.365   7.309   3.910  2.3275 -0.2165 -0.6867
 1006ASN      C 2110   5.080   6.887   3.645  0.6899 -0.2319 -0.2467
 1006ASN      O 2111   5.040   6.914   3.532  0.0798  0.0979  0.0472
 1007TRP      N 2112   5.086   6.762   3.689  0.0068 -0.2159 -0.1084
 1007TRP      H 2113   5.123   6.744   3.780  1.9408  0.5838 -0.6894
 1007TRP     CA 2114   5.071   6.639   3.610  0.1055 -0.0286 -0.4195
 1007TRP     CB 2115   5.078   6.513   3.696 -0.4432  0.3241  0.1507
 1007TRP     CG 2116   5.101   6.384   3.617  0.0948  0.5396 -0.0478
 1007TRP    CD1 2117   5.211   6.313   3.643 -0.4765 -0.3966 -0.1465
 1007TRP    HD1 2118   5.303   6.357   3.681  0.7330 -0.0173 -3.1699
 1007TRP    CD2 2119   5.004   6.301   3.561  0.4294 -0.0938  0.3098
 1007TRP    NE1 2120   5.190   6.190   3.597  0.1321 -0.2874 -0.7303
 1007TRP    HE1 2121   5.255   6.113   3.595 -0.9283 -1.2142 -0.4729
 1007TRP    CE2 2122   5.067   6.178   3.549 -0.0099 -0.2555 -0.3739
 1007TRP    CE3 2123   4.867   6.305   3.542  0.4372 -0.2677  0.2169
 1007TRP    HE3 2124   4.806   6.394   3.558  3.5513  1.8235  1.4231
 1007TRP    CZ2 2125   4.993   6.068   3.506  0.2654 -0.9050  0.7598
 1007TRP    HZ2 2126   5.039   5.969   3.504 -1.1046 -1.5676  0.5010
 1007TRP    CZ3 2127   4.790   6.196   3.503  0.3645 -0.2591  0.3371
 1007TRP    HZ3 2128   4.695   6.221   3.456  1.3900  4.3554  0.2525
 1007TRP    CH2 2129   4.858   6.078   3.474  0.4914 -0.1060  0.0059
 1007TRP    HH2 2130   4.809   5.988   3.436 -0.4210  0.3817  0.0033
 1007TRP      C 2131   4.932   6.643   3.546 -0.2401  0.0348  0.3306
 1007TRP      O 2132   4.913   6.643   3.425  0.5011  0.3095  0.2133
 1008GLU      N 2133   4.836   6.681   3.630 -0.4482 -0.6212  0.4017
 1008GLU      H 2134   4.868   6.697   3.724  1.2500  1.8133 -0.4884
 1008GLU     CA 2135   4.696   6.699   3.590 -0.3333 -0.3018  0.1348
 1008GLU     CB 2136   4.605   6.704   3.713 -0.1285 -0.0690  0.2749
 1008GLU     CG 2137   4.604   6.575   3.794 -0.6471 -0.3472 -0.1760
 1008GLU     CD 2138   4.497   6.484   3.734 -0.8988 -0.3615  0.2860
 1008GLU    OE1 2139   4.375   6.513   3.727 -0.7339  0.3264  0.2958
 1008GLU    OE2 2140   4.530   6.369   3.696  0.3442 -0.0045  0.2656
 1008GLU      C 2141   4.676   6.818   3.496  0.5573 -0.5582 -0.3943
 1008GLU      O 2142   4.606   6.794   3.398 -0.0651  0.1569 -0.1360
 1009THR      N 2143   4.715   6.939   3.535  0.0205 -0.4379 -0.2215
 1009THR      H 2144   4.742   6.967   3.628 -2.3209  1.6648 -0.0786
 1009THR     CA 2145   4.681   7.058   3.456  0.0962 -0.3383 -0.1050
 1009THR     CB 2146   4.704   7.192   3.526  0.2862 -0.5072  0.1585
 1009THR    OG1 2147   4.834   7.200   3.585  0.4977  0.6617 -0.4202
 1009THR    HG1 2148   4.834   7.142   3.667  0.0423 -0.9362 -1.4902
 1009THR    CG2 2149   4.598   7.217   3.634 -0.2477 -0.8241 -0.2852
 1009THR      C 2150   4.751   7.052   3.320  0.2544 -0.3406 -0.0229
 1009THR      O 2151   4.700   7.092   3.216  0.4047 -0.1704 -0.0303
 1010LEU      N 2152   4.867   6.989   3.308  0.1064 -0.7263  0.5323
 1010LEU      H 2153   4.940   7.003   3.376  0.8233  0.4121 -0.4248
 1010LEU     CA 2154   4.928   6.952   3.180 -0.4915  0.4278 -0.1047
 1010LEU     CB 2155   5.075   6.909   3.186 -0.4118  0.5874 -0.8132
 1010LEU     CG 2156   5.173   7.012   3.243 -0.0971  0.0059 -0.2925
 1010LEU    CD1 2157   5.293   6.936   3.300  0.5035  0.7071 -0.6034
 1010LEU    CD2 2158   5.229   7.101   3.132  0.2049  0.1728 -0.0126
 1010LEU      C 2159   4.861   6.837   3.105  0.7631 -0.1854 -0.3263
 1010LEU      O 2160   4.802   6.869   3.001  0.3706 -0.1708 -0.1007
 1011ASN      N 2161   4.824   6.730   3.174  0.3703  0.2582  0.1594
 1011ASN      H 2162   4.860   6.701   3.264  0.0280 -1.1039 -0.1171
 1011ASN     CA 2163   4.751   6.617   3.116  0.3041  0.0915  0.5619
 1011ASN     CB 2164   4.729   6.502   3.215  0.4333 -0.5613 -0.1575
 1011ASN     CG 2165   4.688   6.366   3.157  0.2840 -0.5211 -0.1483
 1011ASN    OD1 2166   4.750   6.299   3.074 -0.1951 -0.7994 -0.2806
 1011ASN    ND2 2167   4.574   6.317   3.204 -0.2933  0.5466 -0.4037
 1011ASN   HD21 2168   4.510   6.362   3.267 -1.8296 -0.5977 -1.0755
 1011ASN   HD22 2169   4.549   6.226   3.171 -0.3264 -0.3052  1.8059
 1011ASN      C 2170   4.615   6.661   3.061  0.5879  0.3526  0.0709
 1011ASN      O 2171   4.565   6.593   2.971  0.7159  0.5664 -0.1654
 1012ASP      N 2172   4.559   6.773   3.106 -0.4005 -0.2898  0.4493
 1012ASP      H 2173   4.583   6.802   3.199  2.2802 -0.3926 -0.1451
 1012ASP     CA 2174   4.440   6.838   3.048 -0.0190  0.0989  0.1004
 1012ASP     CB 2175   4.405   6.960   3.134  0.0964  0.1399  0.0898
 1012ASP     CG 2176   4.261   7.003   3.105 -0.0986 -0.5623 -0.0064
 1012ASP    OD1 2177   4.171   6.947   3.171  0.1040  0.0791  0.8281
 1012ASP    OD2 2178   4.235   7.083   3.013  0.1642 -0.9474 -0.4232
 1012ASP      C 2179   4.450   6.868   2.898 -0.2043 -0.1929  0.0275
 1012ASP      O 2180   4.369   6.836   2.812  0.2931  0.0505 -0.5399
 1013ASN      N 2181   4.562   6.930   2.862 -0.1361 -0.6353 -0.5284
 1013ASN      H 2182   4.629   6.945   2.935 -1.5287 -0.5628  0.7642
 1013ASN     CA 2183   4.605   6.956   2.724 -0.2714  0.1339 -0.4346
 1013ASN     CB 2184   4.725   7.049   2.701  0.2398 -0.3644  0.1763
 1013ASN     CG 2185   4.713   7.180   2.779 -0.0070 -0.1819 -0.1685
 1013ASN    OD1 2186   4.625   7.261   2.748  0.4311  0.2189 -0.3782
 1013ASN    ND2 2187   4.791   7.192   2.885 -0.2407  0.0143 -0.0179
 1013ASN   HD21 2188   4.858   7.119   2.897 -1.1258 -0.9068 -0.5540
 1013ASN   HD22 2189   4.758   7.258   2.953  0.5017 -0.4672  0.8388
 1013ASN      C 2190   4.646   6.837   2.636 -0.6025 -0.0973 -0.2783
 1013ASN      O 2191   4.623   6.840   2.515  0.4436  0.1123 -0.4813
 1014LEU      N 2192   4.691   6.728   2.698  0.1445  0.5296  0.2994
 1014LEU      H 2193   4.738   6.741   2.785  0.6119 -1.7520  0.4316
 1014LEU     CA 2194   4.707   6.593   2.644 -0.3131  0.4590  0.3320
 1014LEU     CB 2195   4.795   6.506   2.735 -0.0639  0.0217 -0.3200
 1014LEU     CG 2196   4.938   6.558   2.751  0.1414 -0.6596  0.0764
 1014LEU    CD1 2197   5.019   6.474   2.850  0.6356 -0.1068  0.1503
 1014LEU    CD2 2198   5.003   6.562   2.613  0.5383 -0.4162  0.2653
 1014LEU      C 2199   4.576   6.527   2.602  0.0851 -0.3666  0.3589
 1014LEU      O 2200   4.552   6.524   2.482 -0.0259  1.0918  0.3244
 1015LYS      N 2201   4.476   6.536   2.690  0.0914  0.1669  0.3142
 1015LYS      H 2202   4.488   6.554   2.788 -1.3894 -1.2862  0.8181
 1015LYS     CA 2203   4.334   6.516   2.660  0.2237  0.0385 -0.2257
 1015LYS     CB 2204   4.250   6.512   2.788  0.3906  0.4610 -0.1017
 1015LYS     CG 2205   4.293   6.404   2.888  0.0096  0.1310 -0.2910
 1015LYS     CD 2206   4.268   6.435   3.036 -0.4072 -0.0937 -0.3124
 1015LYS     CE 2207   4.117   6.449   3.052 -0.4096 -0.3431 -0.1161
 1015LYS     NZ 2208   4.091   6.463   3.196 -0.2855  0.2730 -0.1512
 1015LYS    HZ1 2209   4.152   6.536   3.226  0.3175 -0.2215 -0.1453
 1015LYS    HZ2 2210   3.996   6.484   3.220 -0.6533 -1.2754 -0.1197
 1015LYS    HZ3 2211   4.113   6.378   3.245 -0.6814  0.0956 -0.2730
 1015LYS      C 2212   4.273   6.599   2.547 -0.0717  0.3476  0.1579
 1015LYS      O 2213   4.191   6.551   2.469  0.4287 -0.2275 -0.0259
 1016VAL      N 2214   4.301   6.729   2.558  0.3887  0.2440  0.2345
 1016VAL      H 2215   4.349   6.767   2.637 -0.5540 -0.0173  0.9506
 1016VAL     CA 2216   4.261   6.822   2.451  0.3248 -0.2911 -0.2146
 1016VAL     CB 2217   4.280   6.970   2.486 -0.1569 -0.3062  0.1204
 1016VAL    CG1 2218   4.251   7.067   2.371  0.1824  0.2833  0.5299
 1016VAL    CG2 2219   4.194   7.020   2.602  0.2030 -0.7377  0.5756
 1016VAL      C 2220   4.328   6.797   2.316 -0.0481  0.2604 -0.5059
 1016VAL      O 2221   4.255   6.771   2.220  0.0906 -0.3417 -0.4550
 1017ILE      N 2222   4.460   6.788   2.308 -0.0175  0.4986 -0.2541
 1017ILE      H 2223   4.526   6.814   2.379 -0.7885 -0.2370  0.7543
 1017ILE     CA 2224   4.526   6.746   2.184  0.0144  0.1165 -0.1069
 1017ILE     CB 2225   4.678   6.733   2.187  0.0156  0.0441 -0.4493
 1017ILE    CG1 2226   4.742   6.866   2.228 -0.4220  0.1477 -0.0994
 1017ILE    CG2 2227   4.733   6.710   2.046  0.6887  0.1298 -0.2059
 1017ILE     CD 2228   4.877   6.843   2.296 -0.5085  0.2960  0.1238
 1017ILE      C 2229   4.474   6.610   2.135 -0.4301  0.1496  0.2674
 1017ILE      O 2230   4.432   6.602   2.020  0.3959  0.4058 -0.0629
 1018GLU      N 2231   4.456   6.514   2.226 -0.7397  0.2107  0.2712
 1018GLU      H 2232   4.495   6.518   2.318  0.4139  1.0353 -0.2252
 1018GLU     CA 2233   4.390   6.388   2.189  0.1280 -0.0765 -0.3438
 1018GLU     CB 2234   4.359   6.296   2.307 -0.4999  0.2650 -0.2391
 1018GLU     CG 2235   4.484   6.233   2.368 -0.6187  0.4553  0.2094
 1018GLU     CD 2236   4.453   6.133   2.479 -0.1573 -0.1405 -0.1922
 1018GLU    OE1 2237   4.433   6.013   2.448 -0.3692 -0.0855 -0.2706
 1018GLU    OE2 2238   4.450   6.183   2.593 -0.2008 -0.6756  0.0472
 1018GLU      C 2239   4.254   6.388   2.118 -0.0908  0.1576  0.0722
 1018GLU      O 2240   4.247   6.336   2.007 -1.2116 -0.0434  0.2299
 1019LYS      N 2241   4.167   6.482   2.155  0.0115  0.4420 -0.4018
 1019LYS      H 2242   4.164   6.526   2.245 -0.8991 -1.0871  0.3633
 1019LYS     CA 2243   4.029   6.493   2.106 -0.2464  0.4021  0.3033
 1019LYS     CB 2244   3.924   6.462   2.212 -0.2497  0.1719  0.2340
 1019LYS     CG 2245   3.902   6.311   2.223 -1.3505  0.2659 -0.5584
 1019LYS     CD 2246   3.879   6.267   2.368  0.7863 -0.7123 -0.4885
 1019LYS     CE 2247   3.988   6.309   2.467 -0.0987 -0.2328  0.2928
 1019LYS     NZ 2248   3.959   6.278   2.608 -0.3111  0.2835  0.3614
 1019LYS    HZ1 2249   4.042   6.249   2.655  0.5516  1.0731 -0.6191
 1019LYS    HZ2 2250   3.917   6.356   2.656  1.0567  0.0059  2.1122
 1019LYS    HZ3 2251   3.889   6.207   2.611 -2.3150  2.0994 -0.3918
 1019LYS      C 2252   3.988   6.625   2.041 -0.2606  0.5690  0.6500
 1019LYS      O 2253   3.870   6.650   2.017 -0.2883  0.0766  0.2611
 1020ALA      N 2254   4.083   6.716   2.020  0.0968 -0.0125 -0.2980
 1020ALA      H 2255   4.156   6.725   2.087  0.8860 -1.1925 -0.9568
 1020ALA     CA 2256   4.066   6.824   1.921 -0.1685  0.2568  0.0400
 1020ALA     CB 2257   4.187   6.917   1.932 -0.2360  0.3037  0.4148
 1020ALA      C 2258   4.049   6.774   1.778  0.1382  0.2328  0.0110
 1020ALA      O 2259   4.127   6.702   1.715  0.2430  0.5913 -0.2773
 1021ASP      N 2260   3.955   6.847   1.719 -0.0790 -0.1247 -0.0876
 1021ASP      H 2261   3.909   6.926   1.760 -1.7264 -0.3133 -1.4267
 1021ASP     CA 2262   3.921   6.843   1.576  0.1718  0.3063 -0.1612
 1021ASP     CB 2263   3.769   6.858   1.563  0.1933  0.3872 -0.3235
 1021ASP     CG 2264   3.700   6.830   1.430  0.5018 -0.3221 -0.3430
 1021ASP    OD1 2265   3.578   6.803   1.436  0.4134  0.1171 -0.0584
 1021ASP    OD2 2266   3.750   6.882   1.328  0.3912 -0.4318 -0.4541
 1021ASP      C 2267   3.993   6.938   1.481 -0.5025  0.4146 -0.5710
 1021ASP      O 2268   4.073   6.883   1.405  0.5350  0.0828  0.7164
 1022ASN      N 2269   3.981   7.070   1.497  0.0116  0.3912  0.0476
 1022ASN      H 2270   3.926   7.108   1.570  1.4386  0.9524  0.8701
 1022ASN     CA 2271   4.057   7.172   1.423  0.2582  0.0408 -0.1852
 1022ASN     CB 2272   3.969   7.295   1.399  0.0548 -0.0510  0.0821
 1022ASN     CG 2273   3.948   7.376   1.527  0.2281 -0.5024  0.3986
 1022ASN    OD1 2274   4.031   7.460   1.562 -0.1162 -0.2620  0.6414
 1022ASN    ND2 2275   3.833   7.369   1.593  0.1042  0.3426  0.2828
 1022ASN   HD21 2276   3.751   7.314   1.577  0.1182 -0.3113  2.1529
 1022ASN   HD22 2277   3.826   7.443   1.659  3.7024  1.0217  0.0845
 1022ASN      C 2278   4.191   7.208   1.488  0.3979 -0.4354 -0.1993
 1022ASN      O 2279   4.214   7.213   1.608 -0.6883  0.0217  0.0067
 1023ALA      N 2280   4.281   7.251   1.399  0.3818 -0.3466 -0.1728
 1023ALA      H 2281   4.255   7.250   1.303 -1.0338 -2.9147  0.1585
 1023ALA     CA 2282   4.416   7.294   1.436  0.2950 -0.0491 -0.1944
 1023ALA     CB 2283   4.493   7.310   1.305 -0.0065  0.8987 -0.2621
 1023ALA      C 2284   4.448   7.408   1.533  0.0245 -0.4661  0.3916
 1023ALA      O 2285   4.549   7.409   1.603  0.2546  0.1125  0.0545
 1024ALA      N 2286   4.357   7.504   1.540  0.3441 -0.1599  0.3939
 1024ALA      H 2287   4.291   7.507   1.465  0.1042 -1.7693  0.5111
 1024ALA     CA 2288   4.356   7.620   1.630 -0.4122  0.1577 -0.0134
 1024ALA     CB 2289   4.231   7.706   1.606 -0.2358  0.3105 -0.3894
 1024ALA      C 2290   4.334   7.576   1.775 -0.0395  0.2582  0.0736
 1024ALA      O 2291   4.414   7.617   1.859  0.1713 -0.1298  0.0642
 1025GLN      N 2292   4.271   7.460   1.791  0.3876  0.0207  0.0570
 1025GLN      H 2293   4.212   7.426   1.719  2.0072  1.1793 -1.9198
 1025GLN     CA 2294   4.250   7.391   1.919  0.0979 -0.0046 -0.0035
 1025GLN     CB 2295   4.151   7.274   1.915 -0.0761  0.1286  0.3631
 1025GLN     CG 2296   4.003   7.309   1.905 -0.0029  0.2608 -0.3235
 1025GLN     CD 2297   3.923   7.180   1.885  0.9454 -0.3969  0.0814
 1025GLN    OE1 2298   3.883   7.139   1.776 -0.3518 -0.1784  0.4624
 1025GLN    NE2 2299   3.878   7.125   1.997  0.0971 -0.1854 -0.1515
 1025GLN   HE21 2300   3.900   7.165   2.086 -1.9556  1.4025 -0.2726
 1025GLN   HE22 2301   3.812   7.050   1.992  1.0249 -1.0567  0.3776
 1025GLN      C 2302   4.378   7.333   1.980  0.0037 -0.4100 -0.1860
 1025GLN      O 2303   4.394   7.333   2.102 -0.3895  0.1596 -0.1310
 1026VAL      N 2304   4.461   7.275   1.895  0.2857 -0.3307  0.0331
 1026VAL      H 2305   4.426   7.250   1.805  0.2838 -1.8381  0.4237
 1026VAL     CA 2306   4.588   7.204   1.922  0.1210 -0.4021  0.6164
 1026VAL     CB 2307   4.622   7.113   1.804  0.0102  0.2844  0.0440
 1026VAL    CG1 2308   4.740   7.018   1.830 -0.4161 -0.2291  0.1192
 1026VAL    CG2 2309   4.509   7.017   1.766  0.6083 -0.2585 -0.3683
 1026VAL      C 2310   4.696   7.311   1.939 -0.0205 -0.1208 -0.2315
 1026VAL      O 2311   4.776   7.282   2.028 -0.4926 -0.6550  0.0233
 1027LYS      N 2312   4.697   7.421   1.864 -0.0195 -0.1430 -0.2637
 1027LYS      H 2313   4.658   7.414   1.772  0.9608  0.4886 -0.7374
 1027LYS     CA 2314   4.775   7.542   1.893 -0.2245  0.0583 -0.5333
 1027LYS     CB 2315   4.747   7.659   1.800  0.1026  0.1172 -0.5569
 1027LYS     CG 2316   4.794   7.616   1.661 -0.0758 -0.7472 -0.3566
 1027LYS     CD 2317   4.761   7.713   1.546  0.7002  0.5051  0.4441
 1027LYS     CE 2318   4.769   7.646   1.409 -0.1324  0.5938  0.3476
 1027LYS     NZ 2319   4.767   7.740   1.295  0.2916 -0.1057 -0.2419
 1027LYS    HZ1 2320   4.837   7.810   1.311  0.7306 -0.8516  1.4363
 1027LYS    HZ2 2321   4.781   7.689   1.210 -0.9964 -1.0155  0.0506
 1027LYS    HZ3 2322   4.678   7.783   1.292  1.0845  1.5362 -2.3680
 1027LYS      C 2323   4.746   7.601   2.032 -0.1783  0.3850 -0.6625
 1027LYS      O 2324   4.833   7.587   2.118 -0.6163  1.0006 -0.1207
 1028ASP      N 2325   4.618   7.615   2.062 -0.0259 -0.0129  0.2143
 1028ASP      H 2326   4.547   7.626   1.992 -0.7068  1.4305  1.0882
 1028ASP     CA 2327   4.570   7.646   2.198  0.0179  0.1224  0.1991
 1028ASP     CB 2328   4.417   7.644   2.204  0.0287  0.0102  0.4281
 1028ASP     CG 2329   4.362   7.787   2.209  0.0885  0.0626 -0.3304
 1028ASP    OD1 2330   4.381   7.862   2.307  0.3778  0.0430 -0.3707
 1028ASP    OD2 2331   4.277   7.809   2.120 -0.3428 -0.2415  0.0064
 1028ASP      C 2332   4.621   7.553   2.308 -0.2222 -0.0201  0.1910
 1028ASP      O 2333   4.673   7.608   2.406 -0.1307  0.3121 -0.0414
 1029ALA      N 2334   4.594   7.423   2.302 -0.0222 -0.1001  0.8891
 1029ALA      H 2335   4.513   7.391   2.252  0.5950 -0.7154  0.2675
 1029ALA     CA 2336   4.655   7.319   2.384  0.2503 -0.2563  0.4905
 1029ALA     CB 2337   4.620   7.183   2.324  0.2380  0.0373 -0.1726
 1029ALA      C 2338   4.808   7.320   2.396  0.2610  0.0176  0.3215
 1029ALA      O 2339   4.863   7.333   2.505  0.4550 -0.1376  0.2423
 1030LEU      N 2340   4.882   7.338   2.287  0.0317 -0.1871  0.1299
 1030LEU      H 2341   4.832   7.374   2.209  0.1571  1.3910  0.7202
 1030LEU     CA 2342   5.029   7.352   2.290  0.0435 -0.2407 -0.2335
 1030LEU     CB 2343   5.087   7.304   2.156 -0.2399 -0.1745 -0.3818
 1030LEU     CG 2344   5.061   7.154   2.137  0.0659 -0.2832  0.0343
 1030LEU    CD1 2345   5.060   7.106   1.992 -0.0245 -0.0596 -0.0393
 1030LEU    CD2 2346   5.160   7.070   2.218 -0.1760 -0.2492  0.3677
 1030LEU      C 2347   5.081   7.483   2.349 -0.1865 -0.0551 -0.4358
 1030LEU      O 2348   5.169   7.474   2.435 -0.4417 -0.2136 -0.1897
 1031THR      N 2349   5.013   7.596   2.333 -0.3845 -0.1491 -0.2499
 1031THR      H 2350   4.929   7.598   2.279  1.4208 -1.7025 -3.3426
 1031THR     CA 2351   5.039   7.728   2.393  0.0267 -0.1753 -0.3729
 1031THR     CB 2352   4.974   7.849   2.325 -0.1974  0.1717  0.4575
 1031THR    OG1 2353   4.842   7.808   2.290 -0.1251  0.0951  0.2755
 1031THR    HG1 2354   4.815   7.868   2.214 -0.2333  0.2933  0.4700
 1031THR    CG2 2355   5.054   7.898   2.205 -0.3540  0.1247  0.3337
 1031THR      C 2356   5.019   7.721   2.544  0.2130 -0.1009 -0.3451
 1031THR      O 2357   5.101   7.781   2.615 -0.4664  0.5584 -0.1050
 1032LYS      N 2358   4.907   7.661   2.582  0.2684  0.0961  0.1358
 1032LYS      H 2359   4.841   7.644   2.510  0.9146  0.8113 -0.6411
 1032LYS     CA 2360   4.874   7.622   2.720 -0.2761 -0.2054 -0.0787
 1032LYS     CB 2361   4.741   7.547   2.725 -0.1680 -0.3795  0.2111
 1032LYS     CG 2362   4.620   7.641   2.730  0.3849  0.3196  0.7438
 1032LYS     CD 2363   4.488   7.570   2.764  0.2507 -0.1577 -0.6773
 1032LYS     CE 2364   4.449   7.484   2.644  0.4972 -0.4191 -0.5709
 1032LYS     NZ 2365   4.305   7.459   2.659  0.4336  0.1926 -0.1315
 1032LYS    HZ1 2366   4.275   7.428   2.569 -0.9831  0.0006  0.3848
 1032LYS    HZ2 2367   4.293   7.380   2.719  0.6939 -0.6753 -1.2020
 1032LYS    HZ3 2368   4.262   7.539   2.701  1.4380 -0.1327  1.6155
 1032LYS      C 2369   4.974   7.529   2.790  0.0856 -0.0253 -0.3552
 1032LYS      O 2370   5.031   7.566   2.893  0.9537 -0.5603 -0.6303
 1033MET      N 2371   5.017   7.424   2.721 -0.0987 -0.2214 -0.1722
 1033MET      H 2372   4.960   7.384   2.649  2.7043 -1.7325 -1.7144
 1033MET     CA 2373   5.125   7.332   2.759  0.0269 -0.0034  0.0010
 1033MET     CB 2374   5.147   7.233   2.645 -0.2996  0.1233 -0.1735
 1033MET     CG 2375   5.058   7.109   2.656 -0.6937  0.4204  0.0045
 1033MET     SD 2376   5.073   7.012   2.810  0.0288 -0.0468 -0.3535
 1033MET     CE 2377   5.238   6.948   2.791 -0.2071 -0.6736 -0.3022
 1033MET      C 2378   5.253   7.411   2.788  0.3594 -0.3004 -0.6437
 1033MET      O 2379   5.322   7.381   2.885 -0.3955 -0.1532 -0.0460
 1034ARG      N 2380   5.298   7.488   2.689  0.0982  0.3484 -0.2616
 1034ARG      H 2381   5.257   7.480   2.598  0.0627  3.0493 -0.5710
 1034ARG     CA 2382   5.416   7.575   2.693  0.0813  0.3788 -0.4657
 1034ARG     CB 2383   5.429   7.636   2.553  0.0906  0.2135 -0.5373
 1034ARG     CG 2384   5.574   7.610   2.508 -0.0001 -0.6799 -0.3374
 1034ARG     CD 2385   5.614   7.687   2.383  0.1156 -0.3263 -0.0856
 1034ARG     NE 2386   5.752   7.738   2.393 -0.0455  0.0742  0.0847
 1034ARG     HE 2387   5.828   7.674   2.382  0.2026  0.0027  2.0023
 1034ARG     CZ 2388   5.780   7.866   2.420  0.2314 -0.2212  1.2266
 1034ARG    NH1 2389   5.688   7.963   2.434  0.4848  0.3570 -0.8580
 1034ARG   HH11 2390   5.594   7.943   2.407  0.9224 -1.3810 -1.2119
 1034ARG   HH12 2391   5.707   8.054   2.471  0.6435 -0.4502  1.1492
 1034ARG    NH2 2392   5.908   7.903   2.405 -0.1360  0.5424 -0.2446
 1034ARG   HH21 2393   5.983   7.840   2.387 -0.3785 -0.4717  1.8816
 1034ARG   HH22 2394   5.926   8.001   2.414 -1.2370  0.8319 -0.9719
 1034ARG      C 2395   5.414   7.678   2.805  0.0040 -0.0038 -0.1118
 1034ARG      O 2396   5.507   7.673   2.886  0.6172  0.7139 -0.7581
 1035ALA      N 2397   5.304   7.750   2.822  0.0080  0.0099 -0.1462
 1035ALA      H 2398   5.239   7.754   2.746  2.2071  0.8337 -2.1074
 1035ALA     CA 2399   5.296   7.846   2.933 -0.2812 -0.1472 -0.0286
 1035ALA     CB 2400   5.189   7.954   2.917 -0.5253 -0.3973 -0.0883
 1035ALA      C 2401   5.289   7.779   3.071 -0.5624  0.3463  0.2001
 1035ALA      O 2402   5.339   7.842   3.164  0.4783 -0.0525 -0.0758
 1036ALA      N 2403   5.213   7.670   3.082  0.3360 -0.2758  0.2952
 1036ALA      H 2404   5.132   7.654   3.026 -1.0971  0.5175  2.0277
 1036ALA     CA 2405   5.221   7.586   3.202 -0.7676 -0.3178  0.3465
 1036ALA     CB 2406   5.132   7.465   3.177 -1.2030  0.1015 -0.1586
 1036ALA      C 2407   5.367   7.550   3.231 -0.6524  0.0481  0.2289
 1036ALA      O 2408   5.407   7.565   3.347 -0.3810  0.5531  0.0731
 1037ALA      N 2409   5.438   7.486   3.139 -0.1067  0.2032  0.5348
 1037ALA      H 2410   5.390   7.435   3.067 -1.5711  0.1714  1.4941
 1037ALA     CA 2411   5.576   7.443   3.164 -0.0175  0.1444 -0.0549
 1037ALA     CB 2412   5.620   7.348   3.052  0.5769  0.0047  0.2947
 1037ALA      C 2413   5.685   7.547   3.192  0.4586 -0.2347 -0.4795
 1037ALA      O 2414   5.750   7.525   3.294 -0.1358  0.1661 -0.0092
 1038LEU      N 2415   5.672   7.662   3.127  0.0992  0.3044  0.5273
 1038LEU      H 2416   5.617   7.665   3.043 -1.7311  0.3154  1.6830
 1038LEU     CA 2417   5.748   7.784   3.159  0.1469  0.3746  0.1519
 1038LEU     CB 2418   5.727   7.888   3.048 -0.2116 -0.0607 -0.1936
 1038LEU     CG 2419   5.817   7.843   2.933  0.6116  0.4066  0.2569
 1038LEU    CD1 2420   5.790   7.940   2.817  0.8781  0.2239  0.0424
 1038LEU    CD2 2421   5.962   7.853   2.979  0.7310 -0.0570 -0.0181
 1038LEU      C 2422   5.719   7.848   3.295 -0.5672  0.3858  0.0003
 1038LEU      O 2423   5.806   7.924   3.337 -0.7082  0.1709  0.6961
 1039ASP      N 2424   5.596   7.842   3.346 -0.2941 -0.0847  0.6140
 1039ASP      H 2425   5.516   7.832   3.288 -0.7641 -0.4702  1.3093
 1039ASP     CA 2426   5.570   7.880   3.486 -0.0676  0.3268  0.5476
 1039ASP     CB 2427   5.418   7.889   3.500 -0.2278  0.0510 -0.8647
 1039ASP     CG 2428   5.373   8.034   3.477 -0.3907  0.1989  0.2991
 1039ASP    OD1 2429   5.279   8.053   3.396 -0.5170  0.2860  0.4674
 1039ASP    OD2 2430   5.433   8.127   3.534  0.0982  0.1888 -0.1822
 1039ASP      C 2431   5.626   7.777   3.585  0.3645 -0.3062 -0.3401
 1039ASP      O 2432   5.719   7.804   3.661 -0.0481  0.1219  0.0221
 1040ALA      N 2433   5.581   7.653   3.569 -0.8042 -0.0358  0.6855
 1040ALA      H 2434   5.516   7.627   3.497 -2.1687 -2.4977  2.6296
 1040ALA     CA 2435   5.620   7.539   3.652 -0.1197 -0.3327 -0.0326
 1040ALA     CB 2436   5.568   7.411   3.586 -0.3100 -0.3153  0.0835
 1040ALA      C 2437   5.769   7.518   3.678 -0.0753  0.1890  0.1272
 1040ALA      O 2438   5.816   7.502   3.791 -0.2748 -0.4137  0.1282
 1041GLN      N 2439   5.843   7.544   3.570 -0.0359 -0.4500  0.0008
 1041GLN      H 2440   5.799   7.553   3.481 -0.7744  0.4189  0.4327
 1041GLN     CA 2441   5.990   7.541   3.577 -0.0334 -0.0897  0.1011
 1041GLN     CB 2442   6.066   7.600   3.458 -0.0229 -0.4079 -0.0523
 1041GLN     CG 2443   6.051   7.505   3.339 -0.3090 -0.1264 -0.2431
 1041GLN     CD 2444   6.154   7.527   3.227 -0.3426 -0.0830 -0.2653
 1041GLN    OE1 2445   6.133   7.583   3.120 -0.0302 -0.1079 -0.3399
 1041GLN    NE2 2446   6.277   7.485   3.252 -0.3818  0.0577  0.1853
 1041GLN   HE21 2447   6.304   7.439   3.336  0.5559 -0.4022 -0.3480
 1041GLN   HE22 2448   6.341   7.474   3.175 -0.2689 -1.2095  0.4461
 1041GLN      C 2449   6.052   7.621   3.691 -0.5263 -0.0543  0.3480
 1041GLN      O 2450   6.165   7.593   3.733 -0.1626  0.2070 -0.4362
 1042LYS      N 2451   5.996   7.736   3.727  0.3835  0.4817  0.0704
 1042LYS      H 2452   5.921   7.774   3.672 -0.3534 -1.6839 -0.5284
 1042LYS     CA 2453   6.039   7.814   3.843  0.5497  0.1606  0.2253
 1042LYS     CB 2454   5.951   7.938   3.830 -0.1000 -0.3492 -0.2667
 1042LYS     CG 2455   5.974   8.033   3.712 -0.0213  0.3725  0.3244
 1042LYS     CD 2456   5.901   8.167   3.705 -0.4781  0.1135  0.1359
 1042LYS     CE 2457   5.748   8.158   3.694 -0.4531 -0.2665  0.1195
 1042LYS     NZ 2458   5.677   8.285   3.709  0.6458  0.4086 -0.2822
 1042LYS    HZ1 2459   5.587   8.259   3.675  0.4302 -0.2817  0.7697
 1042LYS    HZ2 2460   5.662   8.310   3.805  1.7664 -1.2626  0.3692
 1042LYS    HZ3 2461   5.720   8.357   3.655  1.3584  1.1173  1.1772
 1042LYS      C 2462   6.022   7.764   3.987 -0.7141  0.1433  0.0819
 1042LYS      O 2463   6.075   7.837   4.072 -0.7371  0.0272  0.1963
 1043ALA      N 2464   5.948   7.658   4.017 -0.1654 -0.4177 -0.5029
 1043ALA      H 2465   5.895   7.616   3.943 -0.8406  1.3953 -1.1114
 1043ALA     CA 2466   5.925   7.599   4.149  0.1157  0.1304 -0.2034
 1043ALA     CB 2467   5.783   7.625   4.200  0.0931  0.2366 -0.3206
 1043ALA      C 2468   5.962   7.451   4.159 -0.3351  0.0506  0.3583
 1043ALA      O 2469   6.024   7.408   4.257 -0.0695 -0.5503 -0.0631
 1044THR      N 2470   5.930   7.378   4.052  0.0865 -0.3844  0.5200
 1044THR      H 2471   5.881   7.410   3.971 -0.6618  0.6978  1.3570
 1044THR     CA 2472   5.936   7.231   4.053 -0.5674 -0.4215 -0.1333
 1044THR     CB 2473   5.906   7.181   3.912 -0.2107 -0.4108 -0.2137
 1044THR    OG1 2474   5.775   7.230   3.882  0.1151  0.1170 -0.8142
 1044THR    HG1 2475   5.709   7.205   3.953 -1.5789  0.2390 -2.2795
 1044THR    CG2 2476   5.899   7.028   3.916 -0.7630 -0.3767  0.3408
 1044THR      C 2477   6.073   7.185   4.104 -0.4194 -0.0355 -0.1766
 1044THR      O 2478   6.176   7.210   4.043 -0.1930  0.2066  0.2997
 1045PRO      N 2479   6.074   7.099   4.205  0.0152  0.1812  0.0033
 1045PRO     CA 2480   6.193   7.039   4.269 -0.1600 -0.0204  0.1399
 1045PRO     CB 2481   6.142   6.940   4.374  0.0941 -0.4354 -0.1289
 1045PRO     CG 2482   6.000   6.911   4.325 -0.3972  0.2254  0.8813
 1045PRO     CD 2483   5.953   7.045   4.269 -0.0266 -0.1442 -0.3464
 1045PRO      C 2484   6.287   6.957   4.180 -0.4988 -0.0877 -0.1599
 1045PRO      O 2485   6.251   6.895   4.080 -0.0716 -0.1332 -0.2872
 1046PRO      N 2486   6.417   6.963   4.208 -0.5353 -0.4913  0.0979
 1046PRO     CA 2487   6.515   6.864   4.162 -0.0420  0.0858 -0.0937
 1046PRO     CB 2488   6.653   6.929   4.174  0.0787 -0.2483  0.3327
 1046PRO     CG 2489   6.627   7.040   4.275 -0.2976  0.6618 -0.7505
 1046PRO     CD 2490   6.484   7.087   4.246 -0.4556 -0.1091 -1.2488
 1046PRO      C 2491   6.509   6.727   4.230  0.3213  0.2432  0.2578
 1046PRO      O 2492   6.423   6.697   4.312  0.2407 -0.0174  0.0789
 1047LYS      N 2493   6.596   6.637   4.185  0.5693 -0.0114  1.2215
 1047LYS      H 2494   6.650   6.664   4.105  0.3105  1.8622  1.6103
 1047LYS     CA 2495   6.613   6.500   4.235 -0.1463 -0.5797 -0.0447
 1047LYS     CB 2496   6.696   6.410   4.143 -0.5034 -0.1555 -0.7960
 1047LYS     CG 2497   6.817   6.492   4.100 -0.0871 -0.4131 -0.1331
 1047LYS     CD 2498   6.885   6.442   3.973  0.2277 -0.0695 -0.1023
 1047LYS     CE 2499   7.030   6.491   3.960  0.2976 -0.1506  0.3346
 1047LYS     NZ 2500   7.104   6.425   3.851  0.1073  0.2376 -0.0306
 1047LYS    HZ1 2501   7.196   6.402   3.882  0.8829  1.6614 -1.1083
 1047LYS    HZ2 2502   7.048   6.349   3.819 -0.4686  0.4005  0.5785
 1047LYS    HZ3 2503   7.119   6.482   3.770 -1.5200  1.1755  0.2756
 1047LYS      C 2504   6.662   6.476   4.378  0.1708 -0.5123 -0.1392
 1047LYS      O 2505   6.661   6.360   4.420  0.7344 -0.5183 -0.1359
 1048LEU      N 2506   6.728   6.573   4.440 -0.0210 -0.3818 -0.1372
 1048LEU      H 2507   6.755   6.652   4.385 -2.2928  1.7340  1.5528
 1048LEU     CA 2508   6.783   6.576   4.576 -0.1711  0.1616 -0.0865
 1048LEU     CB 2509   6.892   6.470   4.585 -0.2436  0.1291  0.4324
 1048LEU     CG 2510   6.932   6.430   4.728  0.0511  0.0794  0.3370
 1048LEU    CD1 2511   6.820   6.344   4.786  0.0868 -0.5445 -0.4968
 1048LEU    CD2 2512   7.072   6.370   4.741 -0.0507 -0.2037  0.1225
 1048LEU      C 2513   6.846   6.712   4.609 -0.0298  0.0956 -0.0791
 1048LEU      O 2514   6.905   6.768   4.517 -0.2181  0.3130 -0.0693
 1049GLU      N 2515   6.811   6.759   4.729 -0.0638 -0.4546  0.1260
 1049GLU      H 2516   6.768   6.698   4.796  0.9408 -1.3622 -0.0137
 1049GLU     CA 2517   6.869   6.879   4.790 -0.4994 -0.0787 -0.1936
 1049GLU     CB 2518   6.775   6.927   4.900  0.6720  0.6742  0.5014
 1049GLU     CG 2519   6.754   6.849   5.031 -0.0276  0.0659  0.0330
 1049GLU     CD 2520   6.674   6.721   5.007  0.1389 -0.2495  1.1419
 1049GLU    OE1 2521   6.553   6.716   5.039  0.0712 -0.1587  0.8966
 1049GLU    OE2 2522   6.739   6.623   4.964  0.3781 -0.0979  1.1514
 1049GLU      C 2523   7.012   6.867   4.845 -0.7056  0.1365  0.3990
 1049GLU      O 2524   7.085   6.963   4.821 -0.3594 -0.1826  0.1705
 1050ASP      N 2525   7.045   6.754   4.905  0.3227 -0.2207 -0.7941
 1050ASP      H 2526   6.975   6.692   4.940  1.9884 -1.6478  0.1780
 1050ASP     CA 2527   7.178   6.723   4.960  0.0745 -0.0540 -0.0840
 1050ASP     CB 2528   7.168   6.610   5.062  0.5234 -0.0362 -0.0176
 1050ASP     CG 2529   7.277   6.626   5.168  0.1461 -0.5375  0.4583
 1050ASP    OD1 2530   7.285   6.724   5.245 -0.5339  0.1378 -0.3084
 1050ASP    OD2 2531   7.333   6.518   5.197  0.2344 -0.6304 -0.0415
 1050ASP      C 2532   7.276   6.701   4.844  0.0813  0.2821 -0.1432
 1050ASP      O 2533   7.282   6.599   4.777  0.0852 -0.0367  0.3338
 1051LYS      N 2534   7.346   6.812   4.821 -0.4726  0.6199 -0.2222
 1051LYS      H 2535   7.332   6.901   4.864  0.3198  0.8590 -0.4395
 1051LYS     CA 2536   7.452   6.813   4.719  0.1565 -0.0033  0.4125
 1051LYS     CB 2537   7.521   6.950   4.723 -0.2267  0.2021 -0.0097
 1051LYS     CG 2538   7.470   7.043   4.613 -0.8107  0.1191  0.1890
 1051LYS     CD 2539   7.535   7.181   4.599 -0.1523 -0.1928  0.1428
 1051LYS     CE 2540   7.492   7.244   4.467  0.1319  0.9060  0.5615
 1051LYS     NZ 2541   7.527   7.384   4.441 -0.4175  0.9785  0.1681
 1051LYS    HZ1 2542   7.451   7.438   4.477 -1.7083 -2.5362  3.4312
 1051LYS    HZ2 2543   7.604   7.413   4.498  0.2812 -2.4315  1.1675
 1051LYS    HZ3 2544   7.550   7.400   4.345 -0.6295 -0.0939 -0.0771
 1051LYS      C 2545   7.559   6.705   4.733  0.3517  0.1084 -0.1976
 1051LYS      O 2546   7.590   6.656   4.841 -0.1617 -0.3120 -0.2369
 1052SER      N 2547   7.596   6.657   4.615  0.2582  0.3080 -0.3085
 1052SER      H 2548   7.528   6.670   4.543 -0.3692  0.4139  0.2939
 1052SER     CA 2549   7.700   6.553   4.606  0.0086  0.0640 -0.3646
 1052SER     CB 2550   7.634   6.415   4.596 -0.2210  0.1627 -0.2218
 1052SER     OG 2551   7.549   6.421   4.481 -0.5176  0.3650  0.0072
 1052SER     HG 2552   7.603   6.379   4.408 -0.2808  0.3336  0.1979
 1052SER      C 2553   7.796   6.577   4.490  0.3351  0.6216  0.0202
 1052SER      O 2554   7.749   6.625   4.388 -0.0581  0.7171  0.2454
 1053PRO      N 2555   7.927   6.553   4.499  0.3558  0.7442  0.0418
 1053PRO     CA 2556   8.018   6.578   4.387  0.1859  0.3806 -0.1810
 1053PRO     CB 2557   8.154   6.548   4.449  0.0302  0.4066  0.1732
 1053PRO     CG 2558   8.137   6.587   4.596 -0.3206 -0.3305  0.3362
 1053PRO     CD 2559   7.995   6.544   4.629 -0.4072 -0.0049  0.3953
 1053PRO      C 2560   7.987   6.492   4.264  0.4032 -0.3603  0.2782
 1053PRO      O 2561   7.964   6.555   4.161 -0.0259 -0.8339  0.0836
 1054ASP      N 2562   7.967   6.361   4.277  0.4928 -0.4077 -0.0562
 1054ASP      H 2563   7.994   6.316   4.363  0.3210 -1.0567 -0.3423
 1054ASP     CA 2564   7.909   6.280   4.170  0.0905  0.0511 -0.1879
 1054ASP     CB 2565   7.953   6.134   4.189 -0.4588 -0.1160 -0.1750
 1054ASP     CG 2566   7.942   6.033   4.074 -0.6196  0.0350 -0.2934
 1054ASP    OD1 2567   7.945   6.086   3.961 -0.2838  0.2334 -0.1920
 1054ASP    OD2 2568   7.944   5.909   4.090 -0.2901  0.0335 -0.3508
 1054ASP      C 2569   7.756   6.290   4.179  0.0628 -0.2523 -0.3121
 1054ASP      O 2570   7.699   6.302   4.287  0.1852 -0.0933 -0.2651
 1055SER      N 2571   7.698   6.304   4.061 -0.0562  0.8384 -0.1268
 1055SER      H 2572   7.744   6.303   3.972  0.9437 -2.5214  0.3038
 1055SER     CA 2573   7.553   6.326   4.044 -0.1679  0.3160  0.1494
 1055SER     CB 2574   7.508   6.391   3.914 -0.1332 -0.1317 -0.0898
 1055SER     OG 2575   7.386   6.462   3.938  0.2843  0.5185  0.1238
 1055SER     HG 2576   7.392   6.559   3.964 -1.7716  1.0609 -1.1337
 1055SER      C 2577   7.469   6.200   4.066 -0.6592  0.5688 -0.2655
 1055SER      O 2578   7.497   6.103   3.996 -0.2508  0.0646  0.5734
 1056PRO      N 2579   7.357   6.210   4.138 -0.7343  0.4905 -0.3707
 1056PRO     CA 2580   7.264   6.097   4.142 -0.0028 -0.1349 -0.6506
 1056PRO     CB 2581   7.152   6.147   4.234  0.3269  0.2010 -0.4284
 1056PRO     CG 2582   7.212   6.252   4.327 -0.0893 -0.0701  0.1506
 1056PRO     CD 2583   7.335   6.301   4.251 -0.0363 -0.0746  0.2341
 1056PRO      C 2584   7.202   6.052   4.009  0.3847  0.1607 -0.9340
 1056PRO      O 2585   7.135   6.127   3.939 -0.2043  0.4187 -0.1192
 1057GLU      N 2586   7.184   5.920   4.013 -0.1177  0.2480 -0.0598
 1057GLU      H 2587   7.239   5.857   4.068 -2.1163 -0.5636  1.1546
 1057GLU     CA 2588   7.123   5.847   3.901  0.3112  0.3533 -0.3621
 1057GLU     CB 2589   7.148   5.697   3.911  0.0619  0.2803 -0.8058
 1057GLU     CG 2590   7.296   5.662   3.927 -0.0627  0.2719  0.4409
 1057GLU     CD 2591   7.330   5.637   4.074 -0.0997 -0.1034  0.3859
 1057GLU    OE1 2592   7.347   5.735   4.150  0.2561  0.3338 -0.2510
 1057GLU    OE2 2593   7.302   5.520   4.109 -0.1651 -0.1137  0.3001
 1057GLU      C 2594   6.971   5.864   3.894  0.2977  0.3466 -0.0698
 1057GLU      O 2595   6.909   5.869   3.788 -0.0689 -0.0436  0.1216
 1058MET      N 2596   6.911   5.887   4.011 -0.3367 -0.1503 -0.2922
 1058MET      H 2597   6.963   5.903   4.094 -0.8266  4.0489 -0.5430
 1058MET     CA 2598   6.767   5.913   4.026 -0.1978  0.4467  0.0578
 1058MET     CB 2599   6.751   5.957   4.171  0.7090  0.1723  0.2443
 1058MET     CG 2600   6.750   5.852   4.283 -0.0743  0.0185  0.0994
 1058MET     SD 2601   6.676   5.925   4.434 -0.1965 -0.1987  0.1460
 1058MET     CE 2602   6.798   6.049   4.474  0.4171 -0.6782 -0.2163
 1058MET      C 2603   6.726   6.034   3.941 -0.2225  0.1964 -0.2908
 1058MET      O 2604   6.800   6.132   3.938  0.1701 -0.0799  0.1526
 1059LYS      N 2605   6.610   6.031   3.877 -0.2633  0.3704 -0.2265
 1059LYS      H 2606   6.543   5.962   3.905  0.2761  0.0380  0.2512
 1059LYS     CA 2607   6.569   6.131   3.777  0.2687  0.2995 -0.5195
 1059LYS     CB 2608   6.466   6.075   3.679  0.0186  0.2892 -0.2515
 1059LYS     CG 2609   6.522   5.960   3.595 -0.2230  0.3525 -0.5051
 1059LYS     CD 2610   6.637   5.990   3.499 -0.2887  0.2097 -0.6290
 1059LYS     CE 2611   6.661   5.862   3.420  0.0940 -0.3085  0.3110
 1059LYS     NZ 2612   6.791   5.855   3.350 -0.1511 -0.1140 -0.1707
 1059LYS    HZ1 2613   6.869   5.842   3.412  0.0298  2.5661  0.3061
 1059LYS    HZ2 2614   6.795   5.783   3.282 -2.8762  0.0705 -0.6402
 1059LYS    HZ3 2615   6.808   5.942   3.304  0.0194 -0.1365 -0.1510
 1059LYS      C 2616   6.523   6.264   3.837 -1.1509 -0.3775 -0.0592
 1059LYS      O 2617   6.465   6.265   3.945 -0.3197  0.0393  0.3917
 1060ASP      N 2618   6.552   6.362   3.752 -0.0268 -0.3567  0.3396
 1060ASP      H 2619   6.605   6.340   3.670  2.5973 -0.3869  1.9302
 1060ASP     CA 2620   6.529   6.503   3.788  0.2395 -0.2299  0.0254
 1060ASP     CB 2621   6.648   6.584   3.737  0.1235  0.0252  0.1543
 1060ASP     CG 2622   6.643   6.721   3.804 -1.0916 -0.4495  1.0679
 1060ASP    OD1 2623   6.725   6.738   3.897  0.3080  0.0778 -0.2153
 1060ASP    OD2 2624   6.556   6.801   3.762 -0.0914 -0.1355 -0.5123
 1060ASP      C 2625   6.397   6.559   3.735  0.3387 -0.0559 -0.0373
 1060ASP      O 2626   6.366   6.553   3.617 -0.0868 -0.7573  0.1056
 1061PHE      N 2627   6.308   6.588   3.830  0.4186  0.9186 -0.2448
 1061PHE      H 2628   6.324   6.561   3.925 -1.1162 -0.2044 -0.2742
 1061PHE     CA 2629   6.175   6.641   3.800 -0.0719 -0.1477  0.0080
 1061PHE     CB 2630   6.098   6.669   3.930  0.2913  0.3938  0.1071
 1061PHE     CG 2631   6.087   6.542   4.013  0.0486 -0.0352 -0.5704
 1061PHE    CD1 2632   6.181   6.529   4.115 -0.3179 -0.0829 -0.2362
 1061PHE    HD1 2633   6.199   6.623   4.167 -0.5864  0.2618 -0.7619
 1061PHE    CD2 2634   5.995   6.442   3.981 -0.3309  0.1677 -0.1288
 1061PHE    HD2 2635   5.932   6.456   3.894 -1.7816  0.0392  0.8772
 1061PHE    CE1 2636   6.193   6.404   4.176 -0.1958  0.1776  0.2775
 1061PHE    HE1 2637   6.265   6.388   4.256 -1.6807 -0.3921  1.5380
 1061PHE    CE2 2638   6.008   6.321   4.048  0.5138  0.1242 -0.3569
 1061PHE    HE2 2639   5.938   6.241   4.026  0.5142  0.3185 -1.1036
 1061PHE     CZ 2640   6.106   6.301   4.144  0.0005  0.0492  0.1514
 1061PHE     HZ 2641   6.132   6.199   4.172  1.7920 -0.3635 -2.6769
 1061PHE      C 2642   6.176   6.770   3.719 -0.0583 -0.2775 -0.1994
 1061PHE      O 2643   6.111   6.770   3.615 -0.1015 -0.3878 -0.1721
 1062ARG      N 2644   6.264   6.862   3.759 -0.1757 -0.2818  0.0742
 1062ARG      H 2645   6.333   6.841   3.828 -1.4077 -0.9769  1.1180
 1062ARG     CA 2646   6.284   6.994   3.697 -0.0964 -0.1930  0.2887
 1062ARG     CB 2647   6.380   7.075   3.783 -0.1178 -0.0733  0.2000
 1062ARG     CG 2648   6.338   7.222   3.770  0.4648  0.0627 -0.1858
 1062ARG     CD 2649   6.454   7.308   3.821  0.1093  0.3473  0.1432
 1062ARG     NE 2650   6.418   7.444   3.777  0.1202  0.4133  0.3366
 1062ARG     HE 2651   6.323   7.464   3.751  0.0367 -1.3083 -0.8571
 1062ARG     CZ 2652   6.508   7.542   3.764  0.0183  0.4266 -0.3258
 1062ARG    NH1 2653   6.638   7.518   3.783  0.0572  0.6284 -0.3419
 1062ARG   HH11 2654   6.671   7.426   3.802  0.1664  0.7068 -0.1435
 1062ARG   HH12 2655   6.704   7.588   3.753  1.7952 -1.0709 -0.6930
 1062ARG    NH2 2656   6.463   7.665   3.736 -0.5146  0.3956  0.3613
 1062ARG   HH21 2657   6.365   7.678   3.722 -0.3530 -0.1496 -1.5976
 1062ARG   HH22 2658   6.524   7.736   3.700 -0.5957  0.2326 -0.1098
 1062ARG      C 2659   6.333   6.977   3.553  0.5412  0.1503  0.4601
 1062ARG      O 2660   6.304   7.053   3.460  0.0432 -0.2080  0.3164
 1063HIS      N 2661   6.427   6.885   3.534  0.6349  0.3264  0.0476
 1063HIS      H 2662   6.473   6.832   3.605  2.0662  0.5468 -0.6979
 1063HIS     CA 2663   6.478   6.849   3.402 -0.0662 -0.5499  0.0049
 1063HIS     CB 2664   6.616   6.782   3.402  0.1104 -0.1875 -0.1355
 1063HIS     CG 2665   6.728   6.871   3.456 -0.0150  0.2749 -0.6255
 1063HIS    ND1 2666   6.769   6.896   3.580 -0.2142  0.3365 -0.5716
 1063HIS    HD1 2667   6.712   6.872   3.659 -0.0281  0.5941 -0.3561
 1063HIS    CD2 2668   6.814   6.936   3.378  0.6315 -0.1066 -0.2352
 1063HIS    HD2 2669   6.794   6.948   3.272 -2.9101 -0.5833  0.2469
 1063HIS    CE1 2670   6.886   6.960   3.579 -0.2891  0.4876 -0.0168
 1063HIS    HE1 2671   6.935   7.005   3.665 -0.2360  1.0140 -0.3188
 1063HIS    NE2 2672   6.913   6.985   3.452  0.3513  0.0601  0.0319
 1063HIS      C 2673   6.382   6.758   3.325 -0.7826  0.0921  0.1252
 1063HIS      O 2674   6.394   6.770   3.203 -0.9749 -0.3753  0.0575
 1064GLY      N 2675   6.287   6.689   3.388 -0.0375 -0.7954  0.3046
 1064GLY      H 2676   6.318   6.640   3.469  0.1609  0.2887  0.9035
 1064GLY     CA 2677   6.169   6.642   3.315 -0.2566 -0.2198  0.2797
 1064GLY      C 2678   6.085   6.753   3.252  0.1694 -0.0841 -0.0566
 1064GLY      O 2679   6.049   6.746   3.135 -0.1543 -0.0067  0.0358
 1065PHE      N 2680   6.060   6.858   3.331 -0.7111  0.1385 -0.6153
 1065PHE      H 2681   6.095   6.866   3.424 -2.9707 -1.2416  0.4576
 1065PHE     CA 2682   6.007   6.981   3.271 -0.0917  0.6819 -0.0646
 1065PHE     CB 2683   5.980   7.087   3.378 -0.2500 -0.0914  0.6742
 1065PHE     CG 2684   5.841   7.061   3.438 -0.4959  0.4808  0.3584
 1065PHE    CD1 2685   5.829   6.976   3.547  0.2554 -0.0232  0.0571
 1065PHE    HD1 2686   5.918   6.934   3.593  0.2969 -0.8186 -0.7240
 1065PHE    CD2 2687   5.729   7.120   3.380 -0.4841 -0.2224 -0.4025
 1065PHE    HD2 2688   5.755   7.184   3.296 -0.8583 -0.5895 -0.7998
 1065PHE    CE1 2689   5.702   6.940   3.592  0.0189  0.2771 -0.3571
 1065PHE    HE1 2690   5.692   6.888   3.687  1.4049 -0.4338 -0.5750
 1065PHE    CE2 2691   5.602   7.090   3.429 -0.4590  0.2761 -0.0256
 1065PHE    HE2 2692   5.516   7.134   3.379  0.6973  0.3385 -2.0659
 1065PHE     CZ 2693   5.591   6.999   3.533 -0.2082 -0.2201 -0.4282
 1065PHE     HZ 2694   5.494   6.955   3.554 -0.4042 -0.0292 -0.9255
 1065PHE      C 2695   6.080   7.047   3.154  0.4627  0.7113  0.2943
 1065PHE      O 2696   6.014   7.076   3.054  0.3471  0.5118  0.3123
 1066ASP      N 2697   6.212   7.035   3.155  0.4012 -0.0550 -0.1510
 1066ASP      H 2698   6.259   6.987   3.229 -0.2744 -1.4194 -0.5689
 1066ASP     CA 2699   6.300   7.081   3.047  0.1648  0.3177 -0.1838
 1066ASP     CB 2700   6.445   7.064   3.092  0.1210 -0.1140 -0.2083
 1066ASP     CG 2701   6.560   7.119   3.007  0.1162 -0.0989 -0.2052
 1066ASP    OD1 2702   6.595   7.235   3.036  0.6002 -0.3079  0.0751
 1066ASP    OD2 2703   6.593   7.063   2.900 -0.7826 -0.2770 -0.4005
 1066ASP      C 2704   6.277   6.997   2.921  0.0761 -0.3397  0.2684
 1066ASP      O 2705   6.263   7.059   2.816  0.4062 -0.0568  0.3898
 1067ILE      N 2706   6.299   6.867   2.937  0.1283 -0.3466  0.1357
 1067ILE      H 2707   6.348   6.832   3.017  0.4192  0.5392  0.3598
 1067ILE     CA 2708   6.289   6.778   2.820 -0.5954 -0.0200 -0.0522
 1067ILE     CB 2709   6.351   6.641   2.845 -0.1939  0.2384  0.3826
 1067ILE    CG1 2710   6.341   6.553   2.720  0.3666  0.3545  0.2510
 1067ILE    CG2 2711   6.267   6.573   2.953 -0.3963  0.4028  0.3288
 1067ILE     CD 2712   6.431   6.603   2.606  0.2374  0.1942  0.0785
 1067ILE      C 2713   6.150   6.771   2.756 -0.4726 -0.1417 -0.3028
 1067ILE      O 2714   6.149   6.801   2.637  0.4476 -0.4432 -0.3953
 1068LEU      N 2715   6.057   6.793   2.848  0.1482 -0.1023  0.3239
 1068LEU      H 2716   6.072   6.769   2.944  1.1773  1.3211  0.5468
 1068LEU     CA 2717   5.918   6.817   2.806  0.3066 -0.0134 -0.1556
 1068LEU     CB 2718   5.823   6.794   2.924 -0.0198 -0.0206 -0.4202
 1068LEU     CG 2719   5.674   6.823   2.903 -0.0458  0.1587 -0.0146
 1068LEU    CD1 2720   5.619   6.731   2.793 -0.1816  0.4750 -0.2141
 1068LEU    CD2 2721   5.601   6.788   3.032  0.0602 -0.0008  0.0028
 1068LEU      C 2722   5.902   6.954   2.739 -0.0158 -0.0242 -0.1033
 1068LEU      O 2723   5.853   6.946   2.627 -0.4240 -0.3902  0.0977
 1069VAL      N 2724   5.944   7.069   2.790 -0.2984  0.0941 -0.1386
 1069VAL      H 2725   5.968   7.076   2.887  1.1478  0.7117 -0.5131
 1069VAL     CA 2726   5.934   7.190   2.708  0.2063 -0.0104 -0.3561
 1069VAL     CB 2727   5.967   7.309   2.799  0.1078  0.0513 -0.4017
 1069VAL    CG1 2728   6.114   7.345   2.816 -0.1198  0.7673  0.0691
 1069VAL    CG2 2729   5.883   7.427   2.749  0.1561  0.1541 -0.2375
 1069VAL      C 2730   6.011   7.203   2.576  0.2606  0.0668 -0.3169
 1069VAL      O 2731   5.959   7.254   2.476 -0.2889  0.7295  0.2922
 1070GLY      N 2732   6.118   7.125   2.572  0.4952  0.3750 -0.0701
 1070GLY      H 2733   6.160   7.106   2.661  0.4097  0.7761  0.0573
 1070GLY     CA 2734   6.179   7.083   2.445  0.0830 -0.7898  0.1096
 1070GLY      C 2735   6.086   7.019   2.342  0.4204 -0.3639 -0.4663
 1070GLY      O 2736   6.063   7.075   2.235  0.1163  0.3111 -0.0513
 1071GLN      N 2737   6.028   6.907   2.385  0.1947 -0.2955 -0.5957
 1071GLN      H 2738   6.046   6.861   2.472  0.3703  0.2020 -0.3628
 1071GLN     CA 2739   5.928   6.838   2.302 -0.1960 -0.3956 -0.0524
 1071GLN     CB 2740   5.909   6.694   2.350 -0.3971 -0.4849 -0.3982
 1071GLN     CG 2741   6.040   6.615   2.352  0.4289  0.8757  0.1337
 1071GLN     CD 2742   6.072   6.543   2.220 -0.1900  0.2302  0.3333
 1071GLN    OE1 2743   6.053   6.422   2.209  0.5549  0.1559 -0.1608
 1071GLN    NE2 2744   6.142   6.604   2.125 -0.1392 -0.4945 -0.0974
 1071GLN   HE21 2745   6.196   6.684   2.150  3.5807 -2.1605 -2.0601
 1071GLN   HE22 2746   6.142   6.550   2.041 -1.1036 -1.8839  0.7418
 1071GLN      C 2747   5.795   6.904   2.268 -0.1189 -0.1084  0.2046
 1071GLN      O 2748   5.732   6.872   2.167  0.1441  0.1121 -0.0306
 1072ILE      N 2749   5.754   6.990   2.361 -0.1545  0.1994 -0.0939
 1072ILE      H 2750   5.774   6.978   2.458 -0.7447  2.4908  0.3665
 1072ILE     CA 2751   5.640   7.079   2.333 -0.3265 -0.1155 -0.4115
 1072ILE     CB 2752   5.596   7.154   2.459 -0.1999 -0.2310 -0.2981
 1072ILE    CG1 2753   5.542   7.058   2.564  0.6278 -0.1733  0.1885
 1072ILE    CG2 2754   5.481   7.253   2.437  0.1575  0.2675  0.0559
 1072ILE     CD 2755   5.526   7.107   2.708  0.4763  0.0931  0.0818
 1072ILE      C 2756   5.677   7.172   2.217  0.3009  0.1548 -0.0015
 1072ILE      O 2757   5.589   7.187   2.132 -0.0763  0.5527  0.4520
 1073ASP      N 2758   5.795   7.233   2.213  0.1451  0.4445 -0.2916
 1073ASP      H 2759   5.858   7.237   2.290 -2.2195  2.3706  1.7095
 1073ASP     CA 2760   5.832   7.325   2.105  0.0723  0.8076 -0.0056
 1073ASP     CB 2761   5.976   7.375   2.123  0.3987 -0.1983  0.2482
 1073ASP     CG 2762   6.026   7.488   2.032  0.2843 -0.0923  0.3156
 1073ASP    OD1 2763   6.070   7.475   1.916 -0.9571  0.1960 -0.2023
 1073ASP    OD2 2764   6.013   7.603   2.079  0.6889  0.1012 -0.0404
 1073ASP      C 2765   5.833   7.256   1.969  0.7922  0.3409  0.2315
 1073ASP      O 2766   5.783   7.310   1.870 -0.0784 -0.5679  0.1628
 1074ASP      N 2767   5.866   7.127   1.966 -0.1321  0.1040 -0.2915
 1074ASP      H 2768   5.870   7.077   2.053 -2.0384  0.0612 -0.2001
 1074ASP     CA 2769   5.859   7.041   1.847  0.2581  0.1608 -0.3584
 1074ASP     CB 2770   5.940   6.919   1.892  0.0707  0.0516 -0.3138
 1074ASP     CG 2771   5.982   6.840   1.767  0.0216  0.1200 -0.3733
 1074ASP    OD1 2772   6.078   6.893   1.706  0.0715 -0.0862 -0.4746
 1074ASP    OD2 2773   5.953   6.723   1.735  0.1598  0.1851 -0.7396
 1074ASP      C 2774   5.721   7.013   1.788  0.2626 -0.0895 -0.2549
 1074ASP      O 2775   5.690   7.026   1.670  0.1075 -0.0221 -0.2082
 1075ALA      N 2776   5.629   6.978   1.879 -0.4317 -0.7000 -1.1751
 1075ALA      H 2777   5.655   6.958   1.973 -1.9767  0.2699 -0.5194
 1075ALA     CA 2778   5.484   6.990   1.857 -0.5796 -0.3216 -0.0142
 1075ALA     CB 2779   5.414   6.919   1.974 -0.2865 -0.0569  0.3260
 1075ALA      C 2780   5.418   7.123   1.822  0.1177  0.1628  0.4709
 1075ALA      O 2781   5.344   7.126   1.724  0.5246 -0.7103  0.1268
 1076LEU      N 2782   5.469   7.231   1.881  0.0104  0.1671  0.5567
 1076LEU      H 2783   5.513   7.229   1.971  2.1928  0.8888 -0.4088
 1076LEU     CA 2784   5.436   7.367   1.839 -0.1816  0.0371  0.2862
 1076LEU     CB 2785   5.489   7.469   1.940  0.0448  0.4936 -0.2824
 1076LEU     CG 2786   5.415   7.599   1.907 -0.3728  0.3222 -0.0342
 1076LEU    CD1 2787   5.270   7.595   1.954 -0.4274  0.3323 -0.2032
 1076LEU    CD2 2788   5.500   7.717   1.956 -0.0388 -0.0198  0.2238
 1076LEU      C 2789   5.481   7.395   1.695 -0.0246  0.2246  0.3719
 1076LEU      O 2790   5.396   7.415   1.609  0.0283  0.0579  0.2822
 1077LYS      N 2791   5.605   7.358   1.665 -0.1409  0.1718 -0.0435
 1077LYS      H 2792   5.670   7.330   1.736  0.8106 -1.8124 -1.5990
 1077LYS     CA 2793   5.662   7.365   1.530 -0.0408  0.0649 -0.0072
 1077LYS     CB 2794   5.809   7.321   1.522 -0.0584  0.0474 -0.2658
 1077LYS     CG 2795   5.889   7.440   1.575 -0.1324 -0.0568  0.0903
 1077LYS     CD 2796   6.039   7.414   1.558 -0.1600 -0.2840  0.1906
 1077LYS     CE 2797   6.079   7.290   1.638 -0.2132 -0.4154  0.0148
 1077LYS     NZ 2798   6.225   7.282   1.646 -0.1897 -0.0483 -0.0568
 1077LYS    HZ1 2799   6.257   7.232   1.726  0.7810  1.3790  0.5092
 1077LYS    HZ2 2800   6.273   7.258   1.561  3.2231  0.3602  1.5949
 1077LYS    HZ3 2801   6.266   7.370   1.673  2.4748 -1.6282  1.4525
 1077LYS      C 2802   5.587   7.276   1.431  0.6575 -0.3372 -0.1825
 1077LYS      O 2803   5.580   7.322   1.317 -0.2807  0.1253  0.0542
 1078LEU      N 2804   5.537   7.157   1.463  0.2352 -0.1063  0.0192
 1078LEU      H 2805   5.576   7.105   1.539  1.7333  1.8520  0.6773
 1078LEU     CA 2806   5.440   7.089   1.375 -0.1425  0.0392  0.3218
 1078LEU     CB 2807   5.428   6.941   1.411 -0.1554 -0.1381 -0.4061
 1078LEU     CG 2808   5.557   6.863   1.384  0.2462  0.4156 -0.1183
 1078LEU    CD1 2809   5.589   6.747   1.479 -0.0165  0.0961 -0.4146
 1078LEU    CD2 2810   5.561   6.811   1.240 -0.0586 -0.6616  0.2501
 1078LEU      C 2811   5.300   7.149   1.361 -0.1649 -0.1459 -0.2603
 1078LEU      O 2812   5.240   7.146   1.254 -0.0255  0.3452 -0.3554
 1079ALA      N 2813   5.248   7.208   1.468 -0.3734 -0.0558 -0.4114
 1079ALA      H 2814   5.297   7.208   1.555 -1.1595  2.0489  0.1012
 1079ALA     CA 2815   5.117   7.275   1.477 -0.4691 -0.2351 -0.4758
 1079ALA     CB 2816   5.066   7.268   1.621  0.1236  0.2794 -0.2399
 1079ALA      C 2817   5.114   7.418   1.424  0.0503  0.3055  0.9168
 1079ALA      O 2818   5.011   7.460   1.370  0.1991 -0.5810 -0.0940
 1080ASN      N 2819   5.229   7.484   1.423  0.0321  0.3333  0.6117
 1080ASN      H 2820   5.299   7.451   1.486  0.5034 -0.3909 -0.2631
 1080ASN     CA 2821   5.254   7.607   1.345  0.1997 -0.0874 -0.0063
 1080ASN     CB 2822   5.389   7.664   1.389  0.2286 -0.5218  0.4827
 1080ASN     CG 2823   5.421   7.790   1.308 -0.1626 -0.5587  0.2647
 1080ASN    OD1 2824   5.438   7.799   1.187 -0.2580 -0.2953  0.2705
 1080ASN    ND2 2825   5.397   7.903   1.373  0.4240 -0.1147 -0.2751
 1080ASN   HD21 2826   5.360   7.899   1.466 -1.7521  2.7186 -0.9014
 1080ASN   HD22 2827   5.381   7.989   1.325  1.8940  0.7325  0.6701
 1080ASN      C 2828   5.247   7.569   1.197  0.4044 -0.0644 -0.0220
 1080ASN      O 2829   5.183   7.638   1.117  0.2477  0.0474  0.1974
 1081GLU      N 2830   5.320   7.469   1.149  0.1916 -0.2312 -0.0009
 1081GLU      H 2831   5.401   7.436   1.197  0.4209  1.1365  0.6038
 1081GLU     CA 2832   5.296   7.409   1.017  0.0151  0.0129 -0.0802
 1081GLU     CB 2833   5.409   7.322   0.960 -0.3645 -0.3197 -0.3329
 1081GLU     CG 2834   5.472   7.376   0.832  0.4591  0.2493  0.2992
 1081GLU     CD 2835   5.603   7.306   0.796  0.1401 -0.1544 -0.0870
 1081GLU    OE1 2836   5.622   7.309   0.673 -0.3706 -0.1245 -0.1695
 1081GLU    OE2 2837   5.687   7.265   0.879  0.2187 -0.2627 -0.2202
 1081GLU      C 2838   5.162   7.337   0.999 -0.1152  0.0790  0.5891
 1081GLU      O 2839   5.133   7.260   0.908  1.1429  0.3165 -0.0393
 1082GLY      N 2840   5.085   7.339   1.107  0.3708 -0.4653  0.9531
 1082GLY      H 2841   5.105   7.358   1.203  2.9029 -0.2728  0.4396
 1082GLY     CA 2842   4.944   7.296   1.102  0.2883 -0.1758  0.7276
 1082GLY      C 2843   4.916   7.146   1.110  0.1603 -0.1611  0.5535
 1082GLY      O 2844   4.801   7.105   1.091  0.1036  0.1643  0.1844
 1083LYS      N 2845   5.015   7.059   1.129 -0.0611 -0.5958 -0.2367
 1083LYS      H 2846   5.104   7.102   1.140  0.6038 -2.2473  1.4525
 1083LYS     CA 2847   5.016   6.912   1.113  0.3488 -0.6291  0.0763
 1083LYS     CB 2848   5.157   6.858   1.089  0.6384  0.0091  0.3173
 1083LYS     CG 2849   5.219   6.870   0.950 -0.2881 -0.1338 -0.1126
 1083LYS     CD 2850   5.361   6.816   0.955 -0.1955  0.0810 -0.3815
 1083LYS     CE 2851   5.411   6.800   0.811 -0.0139  0.5833 -0.3757
 1083LYS     NZ 2852   5.557   6.788   0.801 -0.0126 -0.0139  0.2777
 1083LYS    HZ1 2853   5.586   6.776   0.706 -0.0665  1.0064  0.1172
 1083LYS    HZ2 2854   5.608   6.868   0.833  0.9441 -1.0128  1.3415
 1083LYS    HZ3 2855   5.587   6.705   0.849 -1.4416 -1.1437 -0.6831
 1083LYS      C 2856   4.938   6.834   1.219 -0.1760  0.0078  0.1691
 1083LYS      O 2857   5.000   6.765   1.300  0.0268  0.2652  0.2345
 1084VAL      N 2858   4.805   6.830   1.209 -0.1803 -0.3028  0.3385
 1084VAL      H 2859   4.760   6.882   1.137  1.1781  1.2490  0.5391
 1084VAL     CA 2860   4.714   6.776   1.311 -0.4981 -0.3539  0.0293
 1084VAL     CB 2861   4.571   6.805   1.266 -0.3079  0.3425 -0.1431
 1084VAL    CG1 2862   4.532   6.721   1.144  0.2414  0.0935 -0.1485
 1084VAL    CG2 2863   4.476   6.765   1.379  0.0698  0.0471  0.0741
 1084VAL      C 2864   4.738   6.634   1.363  0.2655 -0.2865 -0.1286
 1084VAL      O 2865   4.761   6.612   1.482 -0.2579 -0.4559 -0.0585
 1085LYS      N 2866   4.780   6.542   1.276  0.1046 -0.2479 -0.2470
 1085LYS      H 2867   4.804   6.566   1.182  1.1919 -1.7481 -0.3942
 1085LYS     CA 2868   4.798   6.403   1.320 -0.4981 -0.1224  0.4225
 1085LYS     CB 2869   4.756   6.315   1.202 -0.0520  0.2305 -0.0064
 1085LYS     CG 2870   4.614   6.325   1.145  0.1280 -0.1021 -0.5137
 1085LYS     CD 2871   4.518   6.300   1.261  0.8351  0.5189  0.2153
 1085LYS     CE 2872   4.462   6.158   1.272  0.1099  0.7549 -0.3438
 1085LYS     NZ 2873   4.340   6.158   1.354 -0.1588  0.3178 -0.7393
 1085LYS    HZ1 2874   4.353   6.173   1.452 -1.0413 -0.0704 -0.5558
 1085LYS    HZ2 2875   4.292   6.240   1.324 -1.6943  0.8835  2.7849
 1085LYS    HZ3 2876   4.290   6.073   1.335  3.1244 -1.4795 -2.2960
 1085LYS      C 2877   4.932   6.363   1.383 -0.3122  0.1084  0.1798
 1085LYS      O 2878   4.935   6.327   1.501  0.1158 -0.3187  0.0450
 1086GLU      N 2879   5.032   6.430   1.327 -0.2201 -0.2646 -0.1050
 1086GLU      H 2880   5.017   6.473   1.239  0.7574 -2.6849 -1.5768
 1086GLU     CA 2881   5.169   6.427   1.381 -0.1712  0.3933 -0.1929
 1086GLU     CB 2882   5.262   6.501   1.285 -0.1132  0.6998  0.0974
 1086GLU     CG 2883   5.252   6.434   1.148  0.0796  0.2056  0.3265
 1086GLU     CD 2884   5.361   6.466   1.045 -0.2279  0.1159 -0.0302
 1086GLU    OE1 2885   5.465   6.514   1.096 -0.0306 -0.1583 -0.1744
 1086GLU    OE2 2886   5.333   6.467   0.923 -0.6451 -0.0548  0.0628
 1086GLU      C 2887   5.183   6.487   1.521  0.3863  0.4121 -0.2532
 1086GLU      O 2888   5.241   6.426   1.610  0.0439  0.1723 -0.1922
 1087ALA      N 2889   5.120   6.601   1.548  0.1167  0.0259  0.7767
 1087ALA      H 2890   5.105   6.669   1.476  0.3013  0.1742  0.8771
 1087ALA     CA 2891   5.101   6.657   1.683 -0.4262  0.1551  0.6510
 1087ALA     CB 2892   5.039   6.796   1.670  0.0686  0.3139 -0.1306
 1087ALA      C 2893   5.018   6.573   1.780  0.1669 -1.2543 -0.0315
 1087ALA      O 2894   5.062   6.555   1.893  0.1053 -0.0533  0.1985
 1088GLN      N 2895   4.913   6.510   1.729 -0.4078 -0.1060 -0.3040
 1088GLN      H 2896   4.874   6.526   1.638 -0.6511 -0.6832 -0.3051
 1088GLN     CA 2897   4.835   6.406   1.799 -0.3642 -0.0814 -0.2190
 1088GLN     CB 2898   4.703   6.378   1.727 -0.2945  0.0800 -0.4115
 1088GLN     CG 2899   4.609   6.497   1.742 -0.1948  0.2092 -0.7943
 1088GLN     CD 2900   4.471   6.487   1.676 -0.4245  0.4846 -0.3605
 1088GLN    OE1 2901   4.463   6.427   1.569 -0.6299 -0.0962 -0.0274
 1088GLN    NE2 2902   4.362   6.530   1.740 -0.2515  0.3342  0.0392
 1088GLN   HE21 2903   4.365   6.564   1.834  0.9420  1.3076 -0.3134
 1088GLN   HE22 2904   4.277   6.540   1.689 -0.5124 -1.0324  0.1764
 1088GLN      C 2905   4.908   6.277   1.837 -0.8342 -0.2787  0.0190
 1088GLN      O 2906   4.906   6.233   1.952 -0.0374  0.1980  0.2263
 1089ALA      N 2907   4.992   6.234   1.743 -0.4869 -0.2308  0.3063
 1089ALA      H 2908   4.980   6.254   1.646 -0.5753  0.0405  0.3721
 1089ALA     CA 2909   5.087   6.127   1.779  0.3065  0.3901  0.0973
 1089ALA     CB 2910   5.169   6.075   1.661  0.5146 -0.0448  0.4338
 1089ALA      C 2911   5.186   6.170   1.886  0.7501  0.1409 -0.2101
 1089ALA      O 2912   5.212   6.102   1.985  0.2113 -0.5081 -0.5116
 1090ALA      N 2913   5.239   6.291   1.867  0.2346  0.3059 -0.6064
 1090ALA      H 2914   5.207   6.348   1.792  0.7524  0.6837 -0.5488
 1090ALA     CA 2915   5.339   6.355   1.954  0.1884 -0.4454  0.0114
 1090ALA     CB 2916   5.391   6.475   1.875 -0.0385 -0.3653 -0.0162
 1090ALA      C 2917   5.285   6.401   2.089 -0.1599 -0.3912 -0.1452
 1090ALA      O 2918   5.361   6.409   2.185 -0.1973  0.0773 -0.1524
 1091ALA      N 2919   5.154   6.408   2.110 -0.1520  0.6807 -0.3910
 1091ALA      H 2920   5.093   6.433   2.034  1.1621  0.3917 -1.5759
 1091ALA     CA 2921   5.094   6.417   2.244  0.1440 -0.8655 -0.1429
 1091ALA     CB 2922   4.943   6.433   2.231  0.1768 -0.4839 -0.0525
 1091ALA      C 2923   5.125   6.292   2.328  0.3463 -0.6836  0.0527
 1091ALA      O 2924   5.111   6.295   2.450  0.1702  0.2180  0.0221
 1092GLU      N 2925   5.141   6.181   2.256 -0.2720 -0.4259 -0.4981
 1092GLU      H 2926   5.111   6.179   2.161 -1.5082 -0.3679 -0.1267
 1092GLU     CA 2927   5.191   6.058   2.319 -0.4063  0.0405  0.5495
 1092GLU     CB 2928   5.139   5.934   2.246 -0.1890  0.2115  0.0991
 1092GLU     CG 2929   4.987   5.935   2.224 -0.1473 -0.0168 -0.1966
 1092GLU     CD 2930   4.943   5.791   2.193 -0.1404  0.1181 -0.8453
 1092GLU    OE1 2931   4.948   5.711   2.288  0.0460  0.6758 -0.3791
 1092GLU    OE2 2932   4.892   5.770   2.081 -0.3847  0.5054 -0.8083
 1092GLU      C 2933   5.339   6.046   2.355 -0.2788  0.0330  0.0304
 1092GLU      O 2934   5.378   6.000   2.462  0.0043 -0.2178 -0.1804
 1093GLN      N 2935   5.423   6.105   2.269 -0.0931 -0.3379 -0.0451
 1093GLN      H 2936   5.407   6.109   2.171 -0.2413 -0.3514 -0.0218
 1093GLN     CA 2937   5.563   6.134   2.302 -0.0534 -0.4803 -0.0864
 1093GLN     CB 2938   5.623   6.173   2.167 -0.0081  0.2261  0.1300
 1093GLN     CG 2939   5.769   6.218   2.165  0.0452  0.0526  0.0702
 1093GLN     CD 2940   5.785   6.239   2.014  1.0043 -0.0448  0.1493
 1093GLN    OE1 2941   5.815   6.148   1.936 -0.4735 -0.2627 -0.1993
 1093GLN    NE2 2942   5.767   6.363   1.971 -0.4678 -0.3840 -0.2846
 1093GLN   HE21 2943   5.758   6.441   2.033 -0.0106  0.0508 -0.7482
 1093GLN   HE22 2944   5.754   6.375   1.872 -0.6106 -1.4078 -0.3994
 1093GLN      C 2945   5.576   6.230   2.421 -0.3214 -0.2293 -0.2584
 1093GLN      O 2946   5.649   6.196   2.514  0.1502  0.4218 -0.3900
 1094LEU      N 2947   5.493   6.333   2.435 -0.1669 -0.1019 -0.2919
 1094LEU      H 2948   5.462   6.375   2.350 -1.0247  0.5670  0.3304
 1094LEU     CA 2949   5.467   6.410   2.557 -0.1321 -0.5373 -0.0090
 1094LEU     CB 2950   5.364   6.521   2.538  0.5755  0.1451  0.0682
 1094LEU     CG 2951   5.420   6.656   2.494  0.3561  0.1796 -0.1129
 1094LEU    CD1 2952   5.515   6.648   2.374  0.0132 -0.7056 -0.3290
 1094LEU    CD2 2953   5.312   6.759   2.463  0.2069  0.1111  0.1777
 1094LEU      C 2954   5.421   6.329   2.679 -0.4009 -0.2054  0.1121
 1094LEU      O 2955   5.456   6.361   2.793 -0.0217 -0.1562 -0.0171
 1095LYS      N 2956   5.342   6.224   2.660  0.1124 -0.5502 -0.1220
 1095LYS      H 2957   5.285   6.224   2.578  2.1107  0.7194 -1.6057
 1095LYS     CA 2958   5.317   6.122   2.764 -0.1736 -0.4818 -0.1257
 1095LYS     CB 2959   5.192   6.038   2.737 -0.3748 -0.4296  0.6164
 1095LYS     CG 2960   5.063   6.119   2.721 -0.2042 -0.1177  0.8191
 1095LYS     CD 2961   4.953   6.015   2.697  0.0632 -0.2295  0.0657
 1095LYS     CE 2962   4.816   6.079   2.716  0.2579  0.0407  0.5995
 1095LYS     NZ 2963   4.708   5.982   2.694  0.3552 -0.0089  0.3388
 1095LYS    HZ1 2964   4.729   5.935   2.608  0.6463  0.3851  0.1937
 1095LYS    HZ2 2965   4.681   5.909   2.757 -3.0736  1.2395  0.5375
 1095LYS    HZ3 2966   4.623   6.034   2.707 -0.5528 -1.4718  0.5138
 1095LYS      C 2967   5.438   6.043   2.811 -0.1421 -0.2516  0.1891
 1095LYS      O 2968   5.478   6.059   2.926 -0.2297  0.4653  0.1213
 1096THR      N 2969   5.515   5.989   2.716 -0.4822  0.0615 -0.2705
 1096THR      H 2970   5.495   6.007   2.620  0.4721 -2.3303 -1.0068
 1096THR     CA 2971   5.631   5.900   2.737 -0.3390  0.1683 -0.6016
 1096THR     CB 2972   5.673   5.819   2.615  0.3885 -0.5296  0.1067
 1096THR    OG1 2973   5.727   5.909   2.518 -0.6259  0.7590  0.7207
 1096THR    HG1 2974   5.716   5.876   2.425 -2.1850  1.9014  0.4552
 1096THR    CG2 2975   5.550   5.744   2.562  0.1776 -0.3619  0.3595
 1096THR      C 2976   5.759   5.963   2.793 -0.9750  0.8759  0.0898
 1096THR      O 2977   5.821   5.907   2.883 -0.3851  0.5290 -0.5200
 1097THR      N 2978   5.788   6.086   2.753  0.2294  0.6417  0.2272
 1097THR      H 2979   5.739   6.127   2.676  0.9651  0.6561 -0.2501
 1097THR     CA 2980   5.888   6.175   2.814  0.5456 -0.0044  0.6590
 1097THR     CB 2981   5.894   6.309   2.741  0.1254 -0.1894  0.2791
 1097THR    OG1 2982   5.758   6.349   2.723  0.1142 -0.2843  0.1507
 1097THR    HG1 2983   5.725   6.327   2.632 -0.2656  1.1061 -0.0712
 1097THR    CG2 2984   5.966   6.301   2.606  0.2051 -0.1491  0.3190
 1097THR      C 2985   5.862   6.201   2.962 -0.6044 -0.4299  0.5370
 1097THR      O 2986   5.954   6.210   3.043 -0.1083 -0.2608 -0.0446
 1098ARG      N 2987   5.736   6.232   2.994 -0.4869  0.6195  0.0225
 1098ARG      H 2988   5.669   6.252   2.923  0.7231 -2.1059 -2.1082
 1098ARG     CA 2989   5.687   6.246   3.132  0.2054  0.1045  0.3284
 1098ARG     CB 2990   5.540   6.286   3.114  0.1939 -0.2264 -0.3582
 1098ARG     CG 2991   5.480   6.310   3.252 -0.3073  0.1527 -0.6394
 1098ARG     CD 2992   5.328   6.323   3.252 -0.3415 -0.1991 -0.0757
 1098ARG     NE 2993   5.269   6.190   3.232  0.1068 -0.3687 -0.2653
 1098ARG     HE 2994   5.334   6.119   3.260  0.9184  0.8628  1.1002
 1098ARG     CZ 2995   5.139   6.158   3.220 -0.1507  0.4397  0.3067
 1098ARG    NH1 2996   5.041   6.249   3.230 -0.4611  0.1436 -0.0340
 1098ARG   HH11 2997   5.074   6.339   3.258  1.3982 -0.9174  1.3989
 1098ARG   HH12 2998   4.946   6.234   3.203 -0.3924 -1.0812  0.3276
 1098ARG    NH2 2999   5.115   6.043   3.156  0.5151  0.5470 -0.1487
 1098ARG   HH21 3000   5.185   5.982   3.120  0.4295  1.0599 -1.2596
 1098ARG   HH22 3001   5.018   6.019   3.146  0.1796  1.1571  1.4177
 1098ARG      C 3002   5.705   6.116   3.211 -0.1912  0.0937  0.4046
 1098ARG      O 3003   5.784   6.120   3.306 -0.3380  0.4631  0.5156
 1099ASN      N 3004   5.647   6.007   3.162 -0.7778  0.2637  0.7047
 1099ASN      H 3005   5.593   6.016   3.079  2.6034 -0.4371 -1.8179
 1099ASN     CA 3006   5.639   5.877   3.231 -0.0811 -0.3438 -0.3279
 1099ASN     CB 3007   5.565   5.772   3.148 -0.0718 -0.4706 -0.1771
 1099ASN     CG 3008   5.414   5.795   3.137 -0.0707 -0.3552  0.0372
 1099ASN    OD1 3009   5.358   5.900   3.167  0.3900 -0.0784 -0.0624
 1099ASN    ND2 3010   5.337   5.688   3.120 -0.7042  0.0709  0.2015
 1099ASN   HD21 3011   5.382   5.599   3.109 -0.6559 -0.1185  1.6410
 1099ASN   HD22 3012   5.243   5.686   3.155 -0.4540 -1.5613  0.8717
 1099ASN      C 3013   5.769   5.824   3.291  0.0084  0.0908 -0.1349
 1099ASN      O 3014   5.775   5.745   3.385  0.3895  0.0479 -0.1928
 1100ALA      N 3015   5.876   5.833   3.212 -0.0299 -0.2533 -0.2268
 1100ALA      H 3016   5.860   5.847   3.114 -2.2575 -2.0003 -0.1798
 1100ALA     CA 3017   6.017   5.820   3.250 -0.0202  0.3165 -0.0535
 1100ALA     CB 3018   6.116   5.832   3.135  0.3556  0.1190  0.2447
 1100ALA      C 3019   6.070   5.913   3.359 -0.0534 -0.0168  0.2507
 1100ALA      O 3020   6.071   5.867   3.473 -0.2376 -0.1571  0.1964
 1101TYR      N 3021   6.079   6.043   3.332  0.2901 -0.1123 -0.0968
 1101TYR      H 3022   6.063   6.074   3.238 -0.2201 -1.2892 -0.4197
 1101TYR     CA 3023   6.117   6.146   3.430  0.5419 -0.1692 -0.1339
 1101TYR     CB 3024   6.123   6.281   3.359  0.5807 -0.0935  0.0131
 1101TYR     CG 3025   6.260   6.280   3.292  0.5385 -0.6125 -0.0633
 1101TYR    CD1 3026   6.274   6.252   3.156 -0.1705  0.6069 -0.3960
 1101TYR    HD1 3027   6.197   6.215   3.089 -0.9185  2.2486 -0.4899
 1101TYR    CD2 3028   6.364   6.351   3.351 -0.2099  0.1884  0.2921
 1101TYR    HD2 3029   6.339   6.400   3.445  0.0961  1.5989 -0.3329
 1101TYR    CE1 3030   6.394   6.284   3.092  0.4465 -0.3500  0.2570
 1101TYR    HE1 3031   6.411   6.262   2.986  1.9270 -0.5091  0.5118
 1101TYR    CE2 3032   6.483   6.388   3.290 -0.3353 -0.2241 -0.2048
 1101TYR    HE2 3033   6.564   6.439   3.342 -0.5475 -0.3348  0.2378
 1101TYR     CZ 3034   6.496   6.353   3.156  0.5104 -0.0376 -0.1802
 1101TYR     OH 3035   6.597   6.391   3.074  0.1319 -0.0316 -0.6538
 1101TYR     HH 3036   6.608   6.314   3.012  0.6515 -1.6109  1.3107
 1101TYR      C 3037   6.028   6.167   3.553  0.2975 -0.3040 -0.2855
 1101TYR      O 3038   6.071   6.135   3.664 -0.5389  0.4220  0.2602
 1102ILE      N 3039   5.905   6.212   3.532  0.3507 -0.1508 -0.2769
 1102ILE      H 3040   5.867   6.201   3.439  0.6439 -1.5169 -0.2566
 1102ILE     CA 3041   5.809   6.250   3.636 -0.3788 -0.9453 -0.6397
 1102ILE     CB 3042   5.715   6.365   3.597  0.5314  0.0550  0.0457
 1102ILE    CG1 3043   5.794   6.471   3.519  0.1096  0.6160  0.3749
 1102ILE    CG2 3044   5.666   6.432   3.725  0.2541 -0.1358  0.0413
 1102ILE     CD 3045   5.728   6.508   3.386  0.0352 -0.1829  0.1820
 1102ILE      C 3046   5.731   6.125   3.676 -0.3153 -0.8977 -0.3620
 1102ILE      O 3047   5.621   6.086   3.636 -0.6485 -0.2288 -0.1016
 1103GLN      N 3048   5.803   6.063   3.769  0.0850 -0.1634 -0.1782
 1103GLN      H 3049   5.903   6.073   3.769  0.1440 -0.7015 -0.2366
 1103GLN     CA 3050   5.750   5.959   3.859  0.4279  0.6537  0.9932
 1103GLN     CB 3051   5.877   5.885   3.901  0.2909 -0.2322 -0.0892
 1103GLN     CG 3052   5.940   5.811   3.783  0.1305 -0.5688  0.0357
 1103GLN     CD 3053   6.084   5.768   3.812  0.2428  0.1511  0.5852
 1103GLN    OE1 3054   6.110   5.649   3.830  0.2079  0.0219 -0.1573
 1103GLN    NE2 3055   6.179   5.861   3.806  0.0574  0.3317  0.4492
 1103GLN   HE21 3056   6.168   5.948   3.759  1.1652  0.8543  1.1195
 1103GLN   HE22 3057   6.264   5.847   3.857  0.9037  1.8098 -0.5007
 1103GLN      C 3058   5.677   6.022   3.977 -0.5805  0.2296  0.6062
 1103GLN      O 3059   5.638   6.139   3.967 -0.3081  0.2851  0.1709
 1104LYS      N 3060   5.618   5.933   4.057  0.0322 -0.1536  0.6394
 1104LYS      H 3061   5.612   5.838   4.028 -0.7825  0.2073 -0.4832
 1104LYS     CA 3062   5.558   5.969   4.186 -0.0903  0.1163  0.5079
 1104LYS     CB 3063   5.471   5.864   4.255 -0.2113 -0.2619 -0.2126
 1104LYS     CG 3064   5.344   5.820   4.181 -0.0816 -0.0382 -0.5715
 1104LYS     CD 3065   5.258   5.946   4.173 -0.0358  0.0381  0.0790
 1104LYS     CE 3066   5.119   5.907   4.122  0.1860 -0.3007 -0.2748
 1104LYS     NZ 3067   5.032   6.025   4.108  0.7487  0.2140  0.5032
 1104LYS    HZ1 3068   4.967   6.001   4.037  1.4785 -3.5379  0.9291
 1104LYS    HZ2 3069   4.973   6.041   4.187  0.1360  0.1121  0.0695
 1104LYS    HZ3 3070   5.077   6.111   4.086 -2.0141  1.2555 -1.6316
 1104LYS      C 3071   5.672   6.009   4.280  0.1704  0.1288  0.1877
 1104LYS      O 3072   5.752   5.926   4.322  0.0476 -0.4146 -0.6202
 1105TYR      N 3073   5.675   6.138   4.311  0.2766  0.1940 -0.0920
 1105TYR      H 3074   5.589   6.188   4.296 -2.3838 -3.8033  0.1007
 1105TYR     CA 3075   5.790   6.196   4.382  0.4300 -0.1367 -0.0653
 1105TYR     CB 3076   5.735   6.336   4.411  0.2242 -0.1772 -0.2521
 1105TYR     CG 3077   5.829   6.435   4.481  0.2677 -0.1852 -0.2978
 1105TYR    CD1 3078   5.789   6.487   4.603 -0.0722 -1.2407  0.0502
 1105TYR    HD1 3079   5.691   6.460   4.642 -1.1214 -0.1517 -1.7264
 1105TYR    CD2 3080   5.952   6.482   4.436 -0.0229  0.6007 -0.2910
 1105TYR    HD2 3081   6.006   6.427   4.359 -1.6603 -2.1433  0.3479
 1105TYR    CE1 3082   5.863   6.576   4.681  0.0145 -0.4327 -0.9357
 1105TYR    HE1 3083   5.828   6.592   4.783 -1.6112  0.0892 -1.5465
 1105TYR    CE2 3084   6.021   6.581   4.504  0.5088 -0.1364  0.2561
 1105TYR    HE2 3085   6.124   6.594   4.470 -0.2757  0.1194 -2.2517
 1105TYR     CZ 3086   5.981   6.629   4.628  0.4005 -0.1119  0.2122
 1105TYR     OH 3087   6.053   6.722   4.694  0.2544 -0.1976  0.4950
 1105TYR     HH 3088   6.150   6.705   4.678  0.8691  1.8013  1.6745
 1105TYR      C 3089   5.842   6.126   4.507  0.0942 -0.5120 -0.1322
 1105TYR      O 3090   5.958   6.089   4.522  0.2464 -0.2636 -0.6565
 1106LEU      N 3091   5.745   6.101   4.595  0.1555  0.3846  0.2060
 1106LEU      H 3092   5.651   6.133   4.583  0.5409  2.8585  2.7486
 1106LEU     CA 3093   5.774   6.041   4.726 -0.0862  0.1715  0.1611
 1106LEU     CB 3094   5.646   6.040   4.810  0.1751 -0.0283  0.5592
 1106LEU     CG 3095   5.603   6.177   4.862  0.0683  0.2910 -0.3628
 1106LEU    CD1 3096   5.458   6.163   4.908  0.1523  0.0468 -0.1742
 1106LEU    CD2 3097   5.698   6.211   4.977  0.0251  0.1963 -0.2993
 1106LEU      C 3098   5.836   5.901   4.734 -0.9364 -0.2122  0.1577
 1106LEU      O 3099   5.908   5.868   4.828  0.1241 -0.3243 -0.6750
  313VAL      N 3100   5.824   5.833   4.620  0.9719 -0.1245 -0.1334
  313VAL      H 3101   5.751   5.861   4.558  0.3233  0.8540  1.0258
  313VAL     CA 3102   5.882   5.699   4.606 -0.0071 -0.5177 -0.5188
  313VAL     CB 3103   5.824   5.605   4.500 -0.5205 -0.2834 -0.4473
  313VAL    CG1 3104   5.872   5.461   4.516 -0.2144 -0.1147  0.1679
  313VAL    CG2 3105   5.671   5.603   4.501 -0.5259  0.0655  0.3259
  313VAL      C 3106   6.031   5.717   4.579  0.0284 -0.1936 -0.1096
  313VAL      O 3107   6.114   5.671   4.657 -0.1766  0.3252  0.4217
  314GLN      N 3108   6.071   5.793   4.477 -0.3415  0.2837  0.0990
  314GLN      H 3109   6.010   5.825   4.405  0.1011  1.4767  0.2311
  314GLN     CA 3110   6.213   5.819   4.449 -0.1421 -0.6141  0.2669
  314GLN     CB 3111   6.205   5.873   4.307  0.1273 -0.4875  0.2985
  314GLN     CG 3112   6.338   5.860   4.233 -0.2452 -0.3004 -0.4232
  314GLN     CD 3113   6.341   5.954   4.113 -0.3023  0.0835 -0.1253
  314GLN    OE1 3114   6.372   5.915   4.001  0.0650  0.0965 -0.0285
  314GLN    NE2 3115   6.378   6.080   4.133  0.7612 -0.2085 -0.1742
  314GLN   HE21 3116   6.401   6.121   4.221  1.2543  1.0545 -0.8501
  314GLN   HE22 3117   6.392   6.138   4.052  1.2793 -2.4687 -1.7851
  314GLN      C 3118   6.287   5.913   4.545  0.2041  0.0804 -0.6693
  314GLN      O 3119   6.403   5.885   4.575 -0.2247 -0.6573  0.3640
  315THR      N 3120   6.209   5.995   4.614  0.2207 -0.3820 -0.0871
  315THR      H 3121   6.126   6.038   4.578  0.5577 -0.4622 -0.9925
  315THR     CA 3122   6.264   6.071   4.727 -0.4526  0.0848 -0.0653
  315THR     CB 3123   6.191   6.198   4.769 -0.2979  0.1645 -0.0369
  315THR    OG1 3124   6.063   6.159   4.819 -0.0908 -0.3471  0.0932
  315THR    HG1 3125   6.001   6.237   4.816  0.3637 -0.0061 -0.7150
  315THR    CG2 3126   6.182   6.303   4.657 -0.0480  0.0168 -0.1968
  315THR      C 3127   6.284   5.980   4.849 -0.3458  0.2259  0.0246
  315THR      O 3128   6.398   5.974   4.893 -0.0844 -0.6874 -0.7293
  316ILE      N 3129   6.178   5.915   4.898 -0.3518  0.4534  0.3093
  316ILE      H 3130   6.085   5.944   4.876  0.4237  2.7311 -0.3107
  316ILE     CA 3131   6.185   5.854   5.032  0.2252  0.1723  0.1580
  316ILE     CB 3132   6.059   5.885   5.113  0.0478  0.1990 -0.1262
  316ILE    CG1 3133   6.050   6.035   5.139 -0.2944 -0.0205  1.1020
  316ILE    CG2 3134   6.065   5.810   5.247  0.2650  0.4189 -0.0130
  316ILE     CD 3135   5.924   6.070   5.218 -0.3327  0.3183  0.8958
  316ILE      C 3136   6.234   5.710   5.026  0.1619  0.1752 -0.5456
  316ILE      O 3137   6.353   5.679   5.034  0.1278  0.2296  0.2524
  317SER      N 3138   6.143   5.632   4.968  0.2306 -0.3002 -0.0271
  317SER      H 3139   6.071   5.679   4.917  1.2103 -0.6665 -1.8156
  317SER     CA 3140   6.147   5.486   4.962  0.3112 -0.2894 -0.2346
  317SER     CB 3141   6.013   5.434   4.910  0.4388 -0.2934 -0.5606
  317SER     OG 3142   6.015   5.293   4.888  0.5675 -0.4353  0.3309
  317SER     HG 3143   5.946   5.250   4.946  1.0210 -1.5955  0.0358
  317SER      C 3144   6.266   5.433   4.882  0.2427 -0.4029 -0.2626
  317SER      O 3145   6.348   5.364   4.943  0.0790  0.4153  0.9093
  318ASN      N 3146   6.291   5.493   4.766  0.6665 -0.3118 -0.1290
  318ASN      H 3147   6.223   5.548   4.718 -1.2333 -1.9928  0.4938
  318ASN     CA 3148   6.403   5.455   4.678  0.2563 -0.6507 -0.5146
  318ASN     CB 3149   6.378   5.516   4.540 -0.0149  0.3779 -0.0288
  318ASN     CG 3150   6.282   5.435   4.451  0.1680  0.4363 -0.2799
  318ASN    OD1 3151   6.170   5.479   4.423 -0.0430  0.3817  0.4549
  318ASN    ND2 3152   6.317   5.316   4.404  0.0596  0.4551 -0.4096
  318ASN   HD21 3153   6.407   5.277   4.424  1.2163  3.2648  0.3578
  318ASN   HD22 3154   6.259   5.269   4.338  0.4197 -1.8280  0.7944
  318ASN      C 3155   6.545   5.487   4.726 -0.1817 -0.2416  0.5425
  318ASN      O 3156   6.638   5.410   4.703 -0.1861 -0.1934  0.3599
  319GLU      N 3157   6.558   5.610   4.776 -0.0348  0.2068 -0.5830
  319GLU      H 3158   6.483   5.675   4.786  0.9944  1.2070  1.0330
  319GLU     CA 3159   6.687   5.663   4.823 -0.1964  0.0220  0.0756
  319GLU     CB 3160   6.657   5.812   4.805 -0.1209 -0.0017 -0.2619
  319GLU     CG 3161   6.773   5.910   4.825 -0.2419  0.0528  0.1991
  319GLU     CD 3162   6.827   5.904   4.968  0.2601 -0.0146  0.0083
  319GLU    OE1 3163   6.936   5.850   4.997  0.0381 -0.4250  0.0805
  319GLU    OE2 3164   6.746   5.949   5.052  0.0523 -0.0565 -0.1699
  319GLU      C 3165   6.718   5.627   4.968  0.4487 -0.1672 -0.1080
  319GLU      O 3166   6.824   5.571   4.997 -0.0144 -0.8192  0.3504
  320GLN      N 3167   6.615   5.634   5.051  0.3431 -0.4221 -0.2160
  320GLN      H 3168   6.522   5.654   5.021  0.3415  0.0541  0.0913
  320GLN     CA 3169   6.629   5.613   5.196 -0.2907 -0.3204 -0.1376
  320GLN     CB 3170   6.663   5.468   5.229 -0.4276 -0.2482  0.3329
  320GLN     CG 3171   6.547   5.373   5.197 -0.3302 -0.1288 -0.3882
  320GLN     CD 3172   6.577   5.244   5.273 -0.1505 -0.0557 -0.3324
  320GLN    OE1 3173   6.541   5.225   5.389 -0.0701  0.4477 -0.2248
  320GLN    NE2 3174   6.626   5.143   5.201  0.1943 -0.2918  0.2259
  320GLN   HE21 3175   6.636   5.163   5.103 -0.8887  0.8508  0.3197
  320GLN   HE22 3176   6.692   5.075   5.233  0.0989 -1.2015 -1.4137
  320GLN      C 3177   6.713   5.707   5.283 -0.0988 -0.5243 -0.1014
  320GLN      O 3178   6.664   5.759   5.384 -0.8226 -0.3068 -0.5525
  321ARG      N 3179   6.839   5.726   5.246 -0.1425  0.3744  0.1699
  321ARG      H 3180   6.870   5.719   5.151  1.9456 -2.2593  0.9050
  321ARG     CA 3181   6.937   5.796   5.330 -0.0177  0.1499  0.2145
  321ARG     CB 3182   7.080   5.795   5.275 -0.0405 -0.5785  0.1664
  321ARG     CG 3183   7.180   5.827   5.386  0.0557  0.2966 -0.1678
  321ARG     CD 3184   7.306   5.887   5.322  0.3995  0.2211  0.4327
  321ARG     NE 3185   7.268   6.003   5.240  0.2894 -0.0287  0.1304
  321ARG     HE 3186   7.210   5.994   5.159 -0.5944  3.1578  0.2831
  321ARG     CZ 3187   7.289   6.130   5.276  0.1211 -0.0706  0.3831
  321ARG    NH1 3188   7.262   6.230   5.191  0.1413 -0.0064  0.4521
  321ARG   HH11 3189   7.235   6.216   5.095 -0.8692 -0.4998  0.7972
  321ARG   HH12 3190   7.263   6.328   5.213  0.7149 -0.0540  0.6501
  321ARG    NH2 3191   7.337   6.159   5.397  0.7739  0.3532  0.0268
  321ARG   HH21 3192   7.359   6.091   5.467  1.5961 -0.3518 -0.8854
  321ARG   HH22 3193   7.345   6.257   5.418 -1.7522  0.3145  1.5997
  321ARG      C 3194   6.900   5.935   5.383 -1.4018 -0.0123 -0.2759
  321ARG      O 3195   6.897   5.944   5.506 -0.7359 -0.1755 -0.2478
  322ALA      N 3196   6.877   6.028   5.291  0.1010  0.1837 -0.4729
  322ALA      H 3197   6.848   6.003   5.199  0.2589  0.1189 -0.5055
  322ALA     CA 3198   6.857   6.165   5.338 -0.5603 -0.1197  0.1470
  322ALA     CB 3199   6.858   6.246   5.208  0.7652 -0.1083  0.1523
  322ALA      C 3200   6.733   6.201   5.420 -0.2327  0.5553  0.3587
  322ALA      O 3201   6.740   6.302   5.490 -0.6098  0.7295  0.1500
  323SER      N 3202   6.618   6.134   5.411  0.1559 -0.0170 -0.3815
  323SER      H 3203   6.591   6.084   5.329 -1.8552 -1.4832  1.0868
  323SER     CA 3204   6.508   6.158   5.504  0.3492 -0.0605 -0.1411
  323SER     CB 3205   6.378   6.194   5.431  0.0133 -0.5060  0.2256
  323SER     OG 3206   6.372   6.334   5.399 -0.2209 -0.5612  0.0315
  323SER     HG 3207   6.344   6.338   5.303 -0.5518 -1.9976  0.0368
  323SER      C 3208   6.469   6.052   5.608  0.2270  0.2582  0.1422
  323SER      O 3209   6.490   6.074   5.727 -0.1918 -0.3668  0.3342
  324LYS      N 3210   6.453   5.928   5.564 -0.1262  0.2894  0.1781
  324LYS      H 3211   6.483   5.904   5.472 -2.5996 -0.2265 -0.5839
  324LYS     CA 3212   6.397   5.823   5.651 -0.1145 -0.0721 -0.2482
  324LYS     CB 3213   6.338   5.715   5.560 -0.1242 -0.2695 -0.0103
  324LYS     CG 3214   6.297   5.584   5.628 -0.2087 -0.2097  0.0541
  324LYS     CD 3215   6.382   5.463   5.589 -0.2461 -0.2974  0.2453
  324LYS     CE 3216   6.300   5.341   5.632 -0.2083 -0.3384  0.1998
  324LYS     NZ 3217   6.353   5.206   5.606  0.4529  0.0375 -0.4279
  324LYS    HZ1 3218   6.302   5.145   5.666  0.8507 -1.2189 -1.3456
  324LYS    HZ2 3219   6.351   5.183   5.509  0.6480  2.6090 -1.1360
  324LYS    HZ3 3220   6.448   5.202   5.638  1.0064 -3.5726 -2.0395
  324LYS      C 3221   6.508   5.766   5.740 -0.4826  0.0269  0.2806
  324LYS      O 3222   6.493   5.766   5.862 -0.5241 -0.2089  0.2768
  325VAL      N 3223   6.617   5.717   5.683 -0.0884  1.0394  0.1469
  325VAL      H 3224   6.628   5.707   5.584 -0.0370 -0.2419  0.2653
  325VAL     CA 3225   6.732   5.668   5.761  0.3375  0.6458 -0.7168
  325VAL     CB 3226   6.844   5.601   5.680  0.1647  0.0047 -0.4277
  325VAL    CG1 3227   6.929   5.517   5.776 -0.3532  0.2732  0.2759
  325VAL    CG2 3228   6.793   5.507   5.571 -0.2453 -0.1572 -0.1037
  325VAL      C 3229   6.790   5.774   5.855  0.4457 -0.2783  0.2833
  325VAL      O 3230   6.786   5.753   5.976 -0.6153 -0.2854  0.2604
  326LEU      N 3231   6.822   5.893   5.804  0.2350 -0.3781 -0.0934
  326LEU      H 3232   6.837   5.903   5.706  0.3832 -1.0132 -0.1359
  326LEU     CA 3233   6.858   6.010   5.887 -0.4345 -0.4680  0.3325
  326LEU     CB 3234   6.912   6.126   5.804 -0.2889 -1.0167 -0.3540
  326LEU     CG 3235   7.055   6.117   5.749 -0.1355 -0.5683 -0.0385
  326LEU    CD1 3236   7.087   6.235   5.656 -0.5922 -0.3279  0.1043
  326LEU    CD2 3237   7.153   6.126   5.865  0.1069 -0.2172 -0.2657
  326LEU      C 3238   6.762   6.064   5.993 -0.1985  0.6292 -0.0026
  326LEU      O 3239   6.802   6.110   6.100  0.0899  0.4543 -0.0308
  327GLY      N 3240   6.632   6.059   5.966 -0.2429  0.0888  0.2866
  327GLY      H 3241   6.590   6.057   5.876 -1.3198  2.2768  0.6773
  327GLY     CA 3242   6.521   6.067   6.061  0.0428 -0.0035  0.6304
  327GLY      C 3243   6.529   5.955   6.165 -0.7441  0.1293  0.8443
  327GLY      O 3244   6.558   5.992   6.279  0.1846  0.2209  0.5851
  328ILE      N 3245   6.521   5.833   6.112 -0.2345  0.4872 -0.0782
  328ILE      H 3246   6.530   5.810   6.015 -0.5854  1.8676 -0.4757
  328ILE     CA 3247   6.508   5.725   6.210 -0.0125  0.0745 -0.5009
  328ILE     CB 3248   6.469   5.583   6.166 -0.3737 -0.0244  0.1258
  328ILE    CG1 3249   6.342   5.601   6.083 -0.2966  0.4174  0.0967
  328ILE    CG2 3250   6.428   5.496   6.285 -0.4553  0.1693  0.2402
  328ILE     CD 3251   6.328   5.477   5.995  0.2550  0.2797  0.1996
  328ILE      C 3252   6.617   5.720   6.317 -0.4551  0.3154 -0.0309
  328ILE      O 3253   6.586   5.753   6.431  0.1569 -0.0864  0.2632
  329VAL      N 3254   6.742   5.729   6.272 -0.3235  0.0395  0.2738
  329VAL      H 3255   6.766   5.749   6.177 -1.6413  0.6470  0.0438
  329VAL     CA 3256   6.860   5.722   6.358 -0.0398 -0.0837 -0.1188
  329VAL     CB 3257   6.988   5.692   6.280 -0.4893 -0.1176 -0.8468
  329VAL    CG1 3258   6.967   5.576   6.183  0.0893 -0.2809 -0.7842
  329VAL    CG2 3259   7.049   5.802   6.193  0.0418  0.2747  0.0076
  329VAL      C 3260   6.869   5.838   6.457 -0.3471 -0.2117  0.0617
  329VAL      O 3261   6.894   5.822   6.576 -0.4060 -0.4699  0.0392
  330PHE      N 3262   6.839   5.958   6.407  0.2147  0.0682  0.3842
  330PHE      H 3263   6.840   5.988   6.312  1.3517 -1.6046 -0.1665
  330PHE     CA 3264   6.836   6.076   6.495 -0.1534  0.2531  0.1244
  330PHE     CB 3265   6.865   6.213   6.433  0.3005  0.0967 -0.0085
  330PHE     CG 3266   7.016   6.238   6.429  0.3765 -0.2406  0.5223
  330PHE    CD1 3267   7.078   6.217   6.306  0.4349  0.2001  0.4742
  330PHE    HD1 3268   7.042   6.132   6.248  0.3914 -0.1500  1.0049
  330PHE    CD2 3269   7.082   6.306   6.530  0.4053  0.2053  0.2082
  330PHE    HD2 3270   7.040   6.308   6.631 -1.0879  1.7450 -0.4083
  330PHE    CE1 3271   7.196   6.285   6.276  0.3143 -0.1088 -0.7667
  330PHE    HE1 3272   7.234   6.294   6.175  1.1052 -0.1278 -0.4759
  330PHE    CE2 3273   7.205   6.366   6.505  0.1342  0.5287 -0.3549
  330PHE    HE2 3274   7.271   6.380   6.591 -0.1321  1.1375 -0.2367
  330PHE     CZ 3275   7.259   6.356   6.378 -0.4297  0.2952 -0.5783
  330PHE     HZ 3276   7.363   6.385   6.361 -1.0648  1.6254 -2.5245
  330PHE      C 3277   6.722   6.094   6.596  0.0579  0.6797  0.2906
  330PHE      O 3278   6.752   6.114   6.713  0.0183  0.2468  0.3762
  331PHE      N 3279   6.607   6.036   6.561  0.1684  0.2950  0.5627
  331PHE      H 3280   6.579   6.006   6.469  0.5869  0.1564  0.4773
  331PHE     CA 3281   6.497   6.010   6.655  0.0388 -0.1942  0.2832
  331PHE     CB 3282   6.373   5.962   6.580  0.3501  0.4084 -0.6381
  331PHE     CG 3283   6.279   6.075   6.539 -0.5822 -0.2632 -0.3875
  331PHE    CD1 3284   6.269   6.105   6.404  0.0135 -0.1661 -0.4110
  331PHE    HD1 3285   6.307   6.038   6.326 -1.6045 -0.5154 -0.9355
  331PHE    CD2 3286   6.225   6.158   6.637  0.0400 -0.4765  0.1442
  331PHE    HD2 3287   6.209   6.102   6.729  1.9490 -1.5459 -0.1326
  331PHE    CE1 3288   6.195   6.218   6.374 -0.3601 -0.3065 -0.0220
  331PHE    HE1 3289   6.181   6.231   6.267 -1.1145 -0.8313  0.0082
  331PHE    CE2 3290   6.154   6.274   6.607  0.6086 -0.0833  0.2987
  331PHE    HE2 3291   6.101   6.340   6.676  1.7437  0.6073  0.5340
  331PHE     CZ 3292   6.136   6.298   6.471  0.1742 -0.3141  0.3146
  331PHE     HZ 3293   6.065   6.374   6.438 -4.5122 -4.1805  0.2348
  331PHE      C 3294   6.524   5.912   6.769  1.0435  0.3020  0.4808
  331PHE      O 3295   6.460   5.919   6.874  0.0254 -0.5863 -0.0693
  332LEU      N 3296   6.601   5.809   6.735 -0.0907 -0.2306 -0.5301
  332LEU      H 3297   6.640   5.809   6.643 -2.2184 -1.8826 -1.5050
  332LEU     CA 3298   6.652   5.701   6.820  0.0719 -0.1027 -0.4644
  332LEU     CB 3299   6.722   5.597   6.732  0.1869 -0.3310 -0.1055
  332LEU     CG 3300   6.794   5.480   6.800  0.7439  0.0110 -0.1022
  332LEU    CD1 3301   6.691   5.367   6.813  0.1767  0.4103 -1.0352
  332LEU    CD2 3302   6.916   5.435   6.720  0.8245 -0.5020  0.3048
  332LEU      C 3303   6.742   5.759   6.930 -0.0790 -0.1309 -0.3251
  332LEU      O 3304   6.723   5.733   7.049  0.8581 -0.0392 -0.1529
  333PHE      N 3305   6.838   5.841   6.890 -0.0293  0.0402  0.1415
  333PHE      H 3306   6.876   5.833   6.798  2.2524  1.6312  0.8363
  333PHE     CA 3307   6.929   5.913   6.980  0.6225 -0.4158 -0.1419
  333PHE     CB 3308   7.011   5.996   6.881 -0.2285  0.1698 -0.3630
  333PHE     CG 3309   7.100   6.104   6.944 -0.3135 -0.1352  0.2931
  333PHE    CD1 3310   7.050   6.233   6.955 -0.2917 -0.1133  0.1264
  333PHE    HD1 3311   6.943   6.249   6.941 -0.3882 -0.8090  0.0484
  333PHE    CD2 3312   7.234   6.076   6.965 -0.3654 -0.2520  0.4697
  333PHE    HD2 3313   7.287   5.983   6.945  1.6161  1.1843 -1.5229
  333PHE    CE1 3314   7.141   6.335   6.978 -0.1804 -0.1977  0.0661
  333PHE    HE1 3315   7.107   6.433   6.944  1.7508 -0.0876 -1.7136
  333PHE    CE2 3316   7.321   6.180   6.997 -0.2544 -0.2277  0.0939
  333PHE    HE2 3317   7.429   6.165   7.007  0.1519  2.4409  0.4374
  333PHE     CZ 3318   7.276   6.312   7.001 -0.1379 -0.1793 -0.1666
  333PHE     HZ 3319   7.340   6.396   7.024 -0.4453  0.0005  0.0373
  333PHE      C 3320   6.860   6.000   7.085  0.8825 -0.2059 -0.1440
  333PHE      O 3321   6.879   5.980   7.205  0.1334  0.4019  0.0843
  334LEU      N 3322   6.767   6.081   7.035  0.2492 -0.4904  0.5620
  334LEU      H 3323   6.758   6.089   6.936  0.0564 -0.4969  0.5782
  334LEU     CA 3324   6.682   6.176   7.108  0.3247  0.1152 -0.1260
  334LEU     CB 3325   6.591   6.250   7.010 -0.6333 -0.8345  0.0283
  334LEU     CG 3326   6.485   6.343   7.070  0.4044  0.3888  0.0147
  334LEU    CD1 3327   6.537   6.472   7.133  0.1544  0.2232  0.5678
  334LEU    CD2 3328   6.388   6.367   6.955  0.7579 -0.2846 -0.4349
  334LEU      C 3329   6.605   6.097   7.215  0.1529 -0.2688 -0.5336
  334LEU      O 3330   6.610   6.139   7.330 -0.2978  0.0848 -0.6451
  335LEU      N 3331   6.546   5.981   7.186  0.5950 -0.5967 -0.1427
  335LEU      H 3332   6.552   5.943   7.094 -3.1841  0.5879 -1.0489
  335LEU     CA 3333   6.486   5.884   7.278 -0.0496  0.0403  0.1239
  335LEU     CB 3334   6.411   5.774   7.203  0.1765 -0.2913  0.3756
  335LEU     CG 3335   6.284   5.821   7.131  0.3700 -0.1372  0.1327
  335LEU    CD1 3336   6.223   5.725   7.029 -0.0911 -0.1917  0.4533
  335LEU    CD2 3337   6.173   5.867   7.226 -0.0493  0.3259 -0.5749
  335LEU      C 3338   6.581   5.809   7.373  0.4588  0.3521 -0.1320
  335LEU      O 3339   6.541   5.802   7.489  0.0051  0.5980 -0.2705
  336MET      N 3340   6.701   5.769   7.333  0.3662 -0.4349  0.3504
  336MET      H 3341   6.723   5.761   7.236 -1.0956 -0.8369  0.0379
  336MET     CA 3342   6.795   5.711   7.430  0.4455 -0.5307  0.2168
  336MET     CB 3343   6.921   5.668   7.356  0.3698  0.2036 -0.3401
  336MET     CG 3344   6.885   5.545   7.273 -0.1516  0.1641 -0.0589
  336MET     SD 3345   7.034   5.471   7.196 -0.1852  0.2391 -0.1975
  336MET     CE 3346   7.134   5.429   7.338 -0.0836  0.5080 -0.1902
  336MET      C 3347   6.851   5.812   7.530  0.4076  0.0374 -0.3338
  336MET      O 3348   6.877   5.776   7.645 -0.1019 -0.5296 -0.3930
  337TRP      N 3349   6.841   5.939   7.491 -0.5599 -0.0651 -0.4503
  337TRP      H 3350   6.824   5.960   7.395 -0.4919  2.0618 -0.0493
  337TRP     CA 3351   6.872   6.060   7.569 -0.2016 -0.2976 -0.2264
  337TRP     CB 3352   6.912   6.182   7.487  0.2662 -0.0770  0.3234
  337TRP     CG 3353   7.057   6.191   7.440  0.0612 -0.2544 -0.3539
  337TRP    CD1 3354   7.090   6.165   7.314  0.5273 -0.2469 -0.2351
  337TRP    HD1 3355   7.029   6.147   7.226  0.2966 -0.0279 -0.1199
  337TRP    CD2 3356   7.166   6.250   7.503 -0.2978  0.5704 -0.4893
  337TRP    NE1 3357   7.218   6.197   7.298  0.2730  0.4952 -0.8383
  337TRP    HE1 3358   7.267   6.173   7.214 -1.6439 -1.0806 -1.5596
  337TRP    CE2 3359   7.270   6.246   7.410 -0.2671  0.1520 -0.4385
  337TRP    CE3 3360   7.191   6.296   7.632 -0.0083 -0.0255 -0.3289
  337TRP    HE3 3361   7.121   6.271   7.712  1.3712 -1.0643  0.6106
  337TRP    CZ2 3362   7.400   6.279   7.447 -0.3392 -0.2325  0.1723
  337TRP    HZ2 3363   7.486   6.255   7.384  0.6334 -0.8638  1.6666
  337TRP    CZ3 3364   7.319   6.339   7.663 -0.2633  0.5449 -0.0685
  337TRP    HZ3 3365   7.327   6.397   7.755 -0.7830 -1.0722  1.0444
  337TRP    CH2 3366   7.425   6.332   7.573 -0.1334 -0.2631  0.1447
  337TRP    HH2 3367   7.526   6.365   7.597  0.7795 -1.4120 -1.8548
  337TRP      C 3368   6.763   6.105   7.667  0.2361  0.6770 -0.1791
  337TRP      O 3369   6.787   6.200   7.742  0.0665  0.7465 -0.2107
  338CYS      N 3370   6.648   6.038   7.667  0.3097  0.5252  0.8883
  338CYS      H 3371   6.628   5.967   7.599 -1.1080  0.3320  1.4751
  338CYS     CA 3372   6.539   6.088   7.752 -0.3158  0.1043  0.3409
  338CYS     CB 3373   6.399   6.050   7.701  0.0183 -0.0241 -0.5050
  338CYS     SG 3374   6.258   6.111   7.800  0.3388  0.0542 -0.0910
  338CYS     HG 3375   6.285   6.241   7.787 -0.8329  0.2290 -1.0734
  338CYS      C 3376   6.565   6.069   7.901  0.4204  0.2244  0.2279
  338CYS      O 3377   6.560   6.169   7.974 -0.0531  0.4442 -0.1034
  339PRO      N 3378   6.611   5.951   7.941  0.0691 -0.0857 -0.2794
  339PRO     CA 3379   6.654   5.930   8.080  0.1746  0.4240 -0.2339
  339PRO     CB 3380   6.694   5.783   8.095  0.4198  0.5163  0.0146
  339PRO     CG 3381   6.724   5.738   7.952  0.0194 -0.1568  0.1405
  339PRO     CD 3382   6.625   5.822   7.871  0.2541 -0.1453 -0.1337
  339PRO      C 3383   6.755   6.029   8.139 -0.3008  0.6612  0.1975
  339PRO      O 3384   6.712   6.103   8.227 -0.5092  0.0402  0.6275
  340PHE      N 3385   6.856   6.058   8.058 -0.4125 -0.0423 -0.2077
  340PHE      H 3386   6.879   6.001   7.979 -0.4301  1.0550 -1.0278
  340PHE     CA 3387   6.970   6.144   8.092 -0.2417 -0.1982 -0.3846
  340PHE     CB 3388   7.049   6.180   7.966 -0.0982  0.1844 -0.1899
  340PHE     CG 3389   7.182   6.250   7.990 -0.2281  0.2176  0.4355
  340PHE    CD1 3390   7.195   6.387   8.008 -0.2569  0.3516 -0.5220
  340PHE    HD1 3391   7.110   6.456   8.014  0.7542  1.5546  0.6973
  340PHE    CD2 3392   7.295   6.168   7.985 -0.1611  0.3115  0.4189
  340PHE    HD2 3393   7.288   6.060   7.976 -0.3250  0.3066  0.5919
  340PHE    CE1 3394   7.321   6.441   8.029 -0.1342 -0.2441  0.3292
  340PHE    HE1 3395   7.330   6.549   8.047 -1.5415 -0.0460 -0.0026
  340PHE    CE2 3396   7.421   6.220   8.012 -0.0955  0.0235  0.6717
  340PHE    HE2 3397   7.502   6.152   8.037 -0.2939 -0.2511  0.5728
  340PHE     CZ 3398   7.432   6.358   8.022  0.0772  0.0009  0.7796
  340PHE     HZ 3399   7.530   6.407   8.025 -0.1381  0.7416 -2.0206
  340PHE      C 3400   6.931   6.283   8.144  0.2023 -0.0074 -0.5548
  340PHE      O 3401   6.956   6.320   8.259 -0.1843 -0.3186 -0.3647
  341PHE      N 3402   6.855   6.353   8.061  0.0280  0.2580 -0.1741
  341PHE      H 3403   6.854   6.332   7.963 -0.3344 -0.1245 -0.0916
  341PHE     CA 3404   6.796   6.478   8.110  0.2797  0.3278 -0.0475
  341PHE     CB 3405   6.745   6.550   7.984  0.2660  0.2960 -0.0604
  341PHE     CG 3406   6.860   6.605   7.898  0.1688  0.0607 -0.3405
  341PHE    CD1 3407   6.956   6.697   7.938  0.2774 -0.2996  0.2447
  341PHE    HD1 3408   6.937   6.768   8.018  0.8250  1.1441 -0.8585
  341PHE    CD2 3409   6.881   6.543   7.776  0.7052 -0.7863  0.1676
  341PHE    HD2 3410   6.809   6.468   7.742 -2.0573  1.9427 -0.4952
  341PHE    CE1 3411   7.071   6.718   7.863 -0.1605  0.8390 -0.1229
  341PHE    HE1 3412   7.154   6.767   7.914  0.2373 -1.4706  1.5931
  341PHE    CE2 3413   6.994   6.566   7.699  0.3565 -0.7916 -0.3508
  341PHE    HE2 3414   7.010   6.497   7.615 -1.4182 -1.6861 -0.0093
  341PHE     CZ 3415   7.094   6.652   7.742 -0.8673  0.5267 -0.0897
  341PHE     HZ 3416   7.194   6.647   7.701 -0.5004  0.3073  0.8064
  341PHE      C 3417   6.691   6.488   8.221  0.3369  0.3513  0.0046
  341PHE      O 3418   6.728   6.533   8.329 -0.1554 -0.1291  0.3719
  342ILE      N 3419   6.585   6.412   8.197  0.1422  0.5941  0.0902
  342ILE      H 3420   6.591   6.339   8.128  0.3741  1.4415 -0.8136
  342ILE     CA 3421   6.471   6.405   8.290  0.0735 -0.2309 -0.0446
  342ILE     CB 3422   6.348   6.348   8.219 -0.2166  0.3793 -0.0378
  342ILE    CG1 3423   6.358   6.196   8.210  0.0440  0.3540  0.6214
  342ILE    CG2 3424   6.342   6.421   8.085  0.2056  0.2924 -0.1060
  342ILE     CD 3425   6.248   6.129   8.128  0.6687 -0.8496  0.7288
  342ILE      C 3426   6.477   6.354   8.434 -0.3939 -0.5150 -0.1263
  342ILE      O 3427   6.423   6.416   8.525  0.0964  0.1837 -0.3010
  343THR      N 3428   6.584   6.276   8.449  0.3626  0.6040  0.4043
  343THR      H 3429   6.659   6.271   8.382  0.2932 -1.5102  0.4255
  343THR     CA 3430   6.627   6.229   8.581 -0.3561  0.0101  0.4288
  343THR     CB 3431   6.745   6.131   8.583 -0.2020  0.1874  0.0915
  343THR    OG1 3432   6.838   6.175   8.484 -0.4661 -0.0736 -0.2739
  343THR    HG1 3433   6.820   6.158   8.387  0.9691 -0.5977 -0.4761
  343THR    CG2 3434   6.696   5.997   8.527 -0.0912  0.0829  0.2454
  343THR      C 3435   6.673   6.343   8.671 -0.0567  0.3737 -0.1790
  343THR      O 3436   6.667   6.329   8.793 -0.0328  0.1838 -0.1993
  344ASN      N 3437   6.720   6.454   8.615  0.1743  0.2532 -0.2218
  344ASN      H 3438   6.750   6.460   8.519 -0.8059  1.0794 -0.4948
  344ASN     CA 3439   6.757   6.565   8.704 -0.4938  0.3299 -0.0385
  344ASN     CB 3440   6.878   6.646   8.658 -0.1862 -0.2489 -0.2520
  344ASN     CG 3441   6.852   6.754   8.553  0.1199 -0.1222 -0.1983
  344ASN    OD1 3442   6.761   6.836   8.560 -0.0459 -0.3080 -0.1634
  344ASN    ND2 3443   6.934   6.749   8.448  0.7749  0.0966  0.2991
  344ASN   HD21 3444   7.001   6.677   8.432  0.5209 -0.1602  0.4001
  344ASN   HD22 3445   6.908   6.817   8.380 -0.0022 -0.8572 -0.3741
  344ASN      C 3446   6.642   6.652   8.756 -0.6915 -0.0451  0.1561
  344ASN      O 3447   6.622   6.670   8.876 -0.3789 -0.2624  0.2454
  345ILE      N 3448   6.552   6.681   8.664 -0.6239  0.0522  0.1205
  345ILE      H 3449   6.587   6.676   8.570 -1.6184 -0.4036 -0.2351
  345ILE     CA 3450   6.430   6.760   8.686 -0.7172 -0.0329 -0.0935
  345ILE     CB 3451   6.345   6.767   8.559  0.0294 -0.5840 -0.6322
  345ILE    CG1 3452   6.420   6.821   8.437  0.0976  0.8353  0.0207
  345ILE    CG2 3453   6.226   6.859   8.585 -0.0211 -0.7787 -0.1682
  345ILE     CD 3454   6.346   6.785   8.308 -0.2290  0.3073  0.3533
  345ILE      C 3455   6.344   6.710   8.802 -0.1169 -0.7051  0.0684
  345ILE      O 3456   6.324   6.774   8.905 -0.2157 -0.8879  0.1632
  346THR      N 3457   6.322   6.579   8.799 -0.1824 -0.6907 -0.1315
  346THR      H 3458   6.376   6.522   8.737 -0.1168 -1.1767  0.3646
  346THR     CA 3459   6.238   6.501   8.892 -0.6836 -0.1677 -0.1371
  346THR     CB 3460   6.218   6.363   8.829 -0.1323 -0.3060 -0.0206
  346THR    OG1 3461   6.342   6.308   8.783 -0.2279 -0.3816 -0.1909
  346THR    HG1 3462   6.324   6.231   8.722 -2.5613  1.5547 -2.1598
  346THR    CG2 3463   6.110   6.367   8.721  0.3220  0.0254 -0.4678
  346THR      C 3464   6.301   6.497   9.031 -0.2321 -0.2674 -0.3421
  346THR      O 3465   6.243   6.556   9.122  0.5705 -0.0184  0.0272
  347LEU      N 3466   6.428   6.456   9.036  0.0127  0.5082 -0.1445
  347LEU      H 3467   6.468   6.431   8.948 -0.2378  1.0933 -0.4352
  347LEU     CA 3468   6.498   6.437   9.164 -0.2698  0.3689 -0.0100
  347LEU     CB 3469   6.632   6.365   9.147 -0.5546 -0.0994 -0.2849
  347LEU     CG 3470   6.621   6.212   9.143 -0.1613 -0.1505  0.3539
  347LEU    CD1 3471   6.629   6.169   9.289 -0.7582 -0.6718  0.2375
  347LEU    CD2 3472   6.491   6.149   9.092  0.0994  0.1748 -0.7374
  347LEU      C 3473   6.523   6.564   9.246 -0.3705  0.3632  0.0273
  347LEU      O 3474   6.487   6.570   9.364 -0.0885 -0.0196  0.1360
  348VAL      N 3475   6.556   6.669   9.173 -0.1497  0.1092 -0.2379
  348VAL      H 3476   6.574   6.658   9.075  0.0426  0.7963 -0.2900
  348VAL     CA 3477   6.558   6.805   9.229 -0.2150 -0.0967  0.2683
  348VAL     CB 3478   6.652   6.891   9.144 -0.5881 -0.2334 -0.2914
  348VAL    CG1 3479   6.595   6.982   9.035  0.0876  0.0934 -0.3809
  348VAL    CG2 3480   6.729   6.984   9.239 -0.1887 -0.9104  0.0565
  348VAL      C 3481   6.426   6.869   9.273 -0.0179  0.9537 -0.6053
  348VAL      O 3482   6.432   6.934   9.377  0.4973  0.0807 -0.0740
  349LEU      N 3483   6.316   6.845   9.203  0.0315 -0.1461 -0.3223
  349LEU      H 3484   6.321   6.820   9.106 -0.1323 -0.8913 -0.1448
  349LEU     CA 3485   6.182   6.881   9.251  0.1761 -0.4418  0.3042
  349LEU     CB 3486   6.093   6.905   9.129  0.7262 -0.9381 -0.1978
  349LEU     CG 3487   6.135   7.025   9.044 -0.9293  0.2810  0.6521
  349LEU    CD1 3488   6.056   7.034   8.913 -1.0178 -0.4820  0.6534
  349LEU    CD2 3489   6.110   7.156   9.119  0.2043  0.8818  0.0120
  349LEU      C 3490   6.113   6.789   9.353  0.0844 -0.2954  0.3747
  349LEU      O 3491   6.018   6.831   9.418 -0.2082 -0.0396 -0.2124
  350CYS      N 3492   6.129   6.659   9.332 -0.0971 -0.2332 -0.1605
  350CYS      H 3493   6.170   6.629   9.246  1.7164 -2.4137  1.3294
  350CYS     CA 3494   6.077   6.566   9.433 -0.3101 -0.2958 -0.3266
  350CYS     CB 3495   6.105   6.424   9.384  0.3063 -0.2199 -0.1991
  350CYS     SG 3496   6.076   6.305   9.520  0.1798  0.1128  0.0658
  350CYS      C 3497   6.139   6.585   9.572 -0.2315  0.2732 -0.4380
  350CYS      O 3498   6.259   6.571   9.592 -0.2127  1.2216  0.1568
  351ASP      N 3499   6.058   6.578   9.678  0.0789  0.2118 -0.2053
  351ASP      H 3500   5.976   6.521   9.681 -1.2314  1.9987 -0.5276
  351ASP     CA 3501   6.100   6.618   9.813 -0.2856 -0.1783  0.0233
  351ASP     CB 3502   5.986   6.675   9.898 -0.1197 -0.1318  0.2159
  351ASP     CG 3503   6.032   6.699  10.042 -0.4531  0.2502  0.2612
  351ASP    OD1 3504   6.065   6.814  10.078  0.1402  0.2594 -0.2736
  351ASP    OD2 3505   6.021   6.600  10.117  0.2582  0.1410  0.2285
  351ASP      C 3506   6.172   6.503   9.884  0.2040 -0.4301 -0.8696
  351ASP      O 3507   6.290   6.514   9.916 -0.0374 -0.4018  0.0494
  352SER      N 3508   6.103   6.390   9.881 -0.2981 -0.1540  0.0167
  352SER      H 3509   6.013   6.378   9.839 -0.3417  0.8027 -0.1794
  352SER     CA 3510   6.146   6.271   9.956  0.0067 -0.2283 -0.2776
  352SER     CB 3511   6.027   6.178   9.979 -0.6032  0.5717 -0.1729
  352SER     OG 3512   5.977   6.122   9.858 -0.0433  0.4027 -0.3308
  352SER     HG 3513   5.882   6.095   9.874 -0.6936  0.5790 -3.1896
  352SER      C 3514   6.260   6.196   9.886  0.1843 -0.1087 -0.1165
  352SER      O 3515   6.325   6.112   9.949  0.1989 -0.0762 -0.0878
  353CYS      N 3516   6.283   6.226   9.759  0.1640  0.4745  0.0184
  353CYS      H 3517   6.209   6.256   9.699  1.2027  1.2149 -0.9320
  353CYS     CA 3518   6.392   6.169   9.679 -0.1606  0.0845 -0.1454
  353CYS     CB 3519   6.368   6.188   9.530 -0.1644 -0.0008 -0.1566
  353CYS     SG 3520   6.201   6.154   9.463 -0.1460 -0.0682 -0.1683
  353CYS      C 3521   6.527   6.220   9.729 -0.1396 -0.0523 -0.0585
  353CYS      O 3522   6.553   6.341   9.728 -0.1803 -0.0438 -0.1526
  354ASN      N 3523   6.612   6.124   9.764  0.2641  0.3072 -0.0411
  354ASN      H 3524   6.595   6.030   9.734 -1.1163  0.8479 -1.0603
  354ASN     CA 3525   6.739   6.156   9.831  0.3055  0.2402 -0.0872
  354ASN     CB 3526   6.802   6.030   9.889  0.0705  0.0234 -0.2984
  354ASN     CG 3527   6.700   5.936   9.952 -0.3007  0.4432 -0.2695
  354ASN    OD1 3528   6.620   5.863   9.893  0.0698 -0.2603  0.0889
  354ASN    ND2 3529   6.717   5.927  10.083 -0.1230  0.4234 -0.2940
  354ASN   HD21 3530   6.781   5.992  10.124 -1.0845  0.3561  1.4330
  354ASN   HD22 3531   6.651   5.882  10.144  0.5721  0.2781  0.3799
  354ASN      C 3532   6.849   6.233   9.757 -0.1373  0.6724 -0.3017
  354ASN      O 3533   6.885   6.204   9.643 -0.3808 -0.1632 -0.1683
  355GLN      N 3534   6.909   6.328   9.828  0.1961  0.1211  0.1599
  355GLN      H 3535   6.869   6.366   9.912  1.0867  1.8426 -0.1414
  355GLN     CA 3536   7.031   6.398   9.784  0.2076  0.0562  0.0868
  355GLN     CB 3537   7.063   6.491   9.901 -0.2311  0.1405  0.1421
  355GLN     CG 3538   7.188   6.578   9.893 -0.5035  0.5731  0.5511
  355GLN     CD 3539   7.192   6.676   9.776  0.1814  0.3315  0.3693
  355GLN    OE1 3540   7.130   6.782   9.778 -0.6407 -0.1080 -0.5288
  355GLN    NE2 3541   7.279   6.651   9.678  0.0667  0.1408  0.3146
  355GLN   HE21 3542   7.334   6.568   9.673 -0.2387 -0.0720  0.4841
  355GLN   HE22 3543   7.275   6.724   9.609 -2.9675 -0.3295 -0.1764
  355GLN      C 3544   7.149   6.314   9.735 -0.2371 -0.4370 -0.1497
  355GLN      O 3545   7.215   6.351   9.639 -0.5023 -0.2090 -0.2447
  356THR      N 3546   7.170   6.195   9.792  0.4006 -0.4419 -0.3983
  356THR      H 3547   7.124   6.170   9.877  0.6681 -3.1305 -0.9402
  356THR     CA 3548   7.269   6.093   9.751  0.7775 -0.2499  0.0246
  356THR     CB 3549   7.275   5.973   9.845  0.1271 -0.1255  0.2341
  356THR    OG1 3550   7.144   5.936   9.890 -0.0027 -0.0537 -0.0822
  356THR    HG1 3551   7.146   5.914   9.988 -1.4361  0.0995 -0.0077
  356THR    CG2 3552   7.361   5.987   9.971  0.7847 -0.3415 -0.1852
  356THR      C 3553   7.244   6.035   9.612 -0.2243 -0.4555  0.2834
  356THR      O 3554   7.331   6.034   9.525 -0.3712  0.1891  0.1240
  357THR      N 3555   7.118   5.997   9.589 -0.2310 -0.3397  0.1240
  357THR      H 3556   7.056   5.975   9.665 -0.1204 -1.0668  0.0105
  357THR     CA 3557   7.066   5.948   9.461  0.2537 -0.0767 -0.1746
  357THR     CB 3558   6.921   5.904   9.480  0.3250 -0.2193  0.0410
  357THR    OG1 3559   6.927   5.807   9.585  0.3881  0.4113  0.6288
  357THR    HG1 3560   6.842   5.753   9.583  0.4915  0.1664  1.9181
  357THR    CG2 3561   6.839   5.849   9.363 -0.4660 -0.1674  0.5675
  357THR      C 3562   7.070   6.051   9.348  0.2719  0.0489 -0.0594
  357THR      O 3563   7.076   6.004   9.234 -0.3916  0.0035 -0.0827
  358LEU      N 3564   7.045   6.178   9.377  0.7627  0.0327  0.4375
  358LEU      H 3565   7.005   6.211   9.463 -0.3053  0.6617 -0.2658
  358LEU     CA 3566   7.060   6.292   9.285  0.1904  0.0399  0.3467
  358LEU     CB 3567   7.025   6.424   9.353 -0.1038  0.0670  0.1472
  358LEU     CG 3568   7.049   6.548   9.267 -0.0518  0.0191  0.0921
  358LEU    CD1 3569   6.937   6.557   9.163  0.3242  0.4747 -0.2737
  358LEU    CD2 3570   7.046   6.679   9.346  0.9409  0.6121 -0.8235
  358LEU      C 3571   7.203   6.298   9.230 -0.0821  0.0519 -0.3757
  358LEU      O 3572   7.214   6.272   9.111 -0.4572  0.0534 -0.4132
  359GLN      N 3573   7.299   6.301   9.323 -0.1527  0.0719 -0.3027
  359GLN      H 3574   7.276   6.318   9.419  1.3631  0.9534 -0.0784
  359GLN     CA 3575   7.444   6.309   9.301 -0.1198  0.1407 -0.0587
  359GLN     CB 3576   7.502   6.307   9.443 -0.4763  0.1892  0.0889
  359GLN     CG 3577   7.643   6.366   9.448 -0.4574  0.1488  0.0277
  359GLN     CD 3578   7.668   6.517   9.450  0.2307  0.0317  0.3909
  359GLN    OE1 3579   7.610   6.600   9.520 -0.0500  0.0331  0.1555
  359GLN    NE2 3580   7.776   6.558   9.384  0.1102  0.0826  0.2260
  359GLN   HE21 3581   7.829   6.486   9.340 -0.4091 -0.6110  0.7025
  359GLN   HE22 3582   7.801   6.654   9.372  3.8552 -0.9348 -1.7416
  359GLN      C 3583   7.493   6.188   9.221  0.2993  0.0236  0.3716
  359GLN      O 3584   7.559   6.199   9.117  0.3434 -0.3226  0.3629
  360MET      N 3585   7.447   6.074   9.269  0.7284 -0.3736 -0.1483
  360MET      H 3586   7.415   6.065   9.364  3.3552 -2.3172  0.7068
  360MET     CA 3587   7.469   5.946   9.200  0.3998 -0.4173 -0.1712
  360MET     CB 3588   7.406   5.819   9.259  0.3297 -0.1684  0.2989
  360MET     CG 3589   7.470   5.684   9.224 -0.3195 -0.2786 -0.5210
  360MET     SD 3590   7.419   5.555   9.343 -0.5044  0.2795  0.0116
  360MET     CE 3591   7.497   5.605   9.495 -0.1927  0.1550 -0.1070
  360MET      C 3592   7.426   5.946   9.053  0.6252  0.7630 -0.2460
  360MET      O 3593   7.510   5.916   8.968  0.1568 -0.3222 -0.3407
  361LEU      N 3594   7.301   5.974   9.021  0.4809  0.1105 -0.2812
  361LEU      H 3595   7.234   5.983   9.094 -0.8556 -1.6793 -1.1941
  361LEU     CA 3596   7.254   5.982   8.881 -0.0449  0.1246 -0.1038
  361LEU     CB 3597   7.102   5.997   8.863 -0.0929 -0.2748 -0.0253
  361LEU     CG 3598   7.030   5.883   8.936 -0.5179  0.0198  0.0180
  361LEU    CD1 3599   6.891   5.923   8.984  0.0108  0.6437  1.0674
  361LEU    CD2 3600   7.033   5.765   8.838  0.5813  0.2199 -0.2083
  361LEU      C 3601   7.324   6.075   8.782 -0.6197  0.2883 -0.3632
  361LEU      O 3602   7.381   6.026   8.685  0.9110 -0.1345  0.7031
  362LEU      N 3603   7.344   6.198   8.830 -0.1170  0.1170 -0.1204
  362LEU      H 3604   7.327   6.223   8.925  2.4899 -1.8245  0.9726
  362LEU     CA 3605   7.430   6.296   8.762 -0.1644 -0.1862 -0.6220
  362LEU     CB 3606   7.410   6.430   8.832 -0.2357 -0.4313 -0.1692
  362LEU     CG 3607   7.263   6.469   8.815 -0.2207 -0.3135 -0.0344
  362LEU    CD1 3608   7.236   6.565   8.931  0.6900  0.0951 -0.1575
  362LEU    CD2 3609   7.229   6.555   8.692 -0.3250 -0.3023  0.0013
  362LEU      C 3610   7.576   6.252   8.748 -0.3705 -0.9664 -0.3542
  362LEU      O 3611   7.630   6.281   8.642  0.3727  0.4850  0.3890
  363GLU      N 3612   7.637   6.186   8.846 -0.0696  0.0474  0.1549
  363GLU      H 3613   7.594   6.160   8.933 -0.1818 -1.9708 -0.4548
  363GLU     CA 3614   7.775   6.138   8.833 -0.0073  0.2517  0.0615
  363GLU     CB 3615   7.827   6.108   8.974 -0.1401  0.1212  0.0825
  363GLU     CG 3616   7.956   6.026   8.968 -0.2993 -0.1397  0.2096
  363GLU     CD 3617   8.030   6.026   9.102  0.1363  0.4861 -0.0224
  363GLU    OE1 3618   8.003   6.106   9.194  0.0028 -0.0455  0.4130
  363GLU    OE2 3619   8.110   5.932   9.122 -0.1370  0.1338 -0.5556
  363GLU      C 3620   7.778   6.017   8.739 -0.4723  0.3348 -0.0627
  363GLU      O 3621   7.850   6.027   8.640  0.0543 -0.0591  0.2709
  364ILE      N 3622   7.693   5.915   8.751 -0.0648 -0.0473 -0.3870
  364ILE      H 3623   7.626   5.907   8.824 -0.2829  2.0394 -0.3081
  364ILE     CA 3624   7.712   5.800   8.662  0.5011 -0.2262 -0.0409
  364ILE     CB 3625   7.666   5.670   8.727  0.1318 -0.0829 -0.0169
  364ILE    CG1 3626   7.515   5.648   8.739  0.0678  0.2488 -0.2086
  364ILE    CG2 3627   7.743   5.665   8.858  0.3920 -0.0309 -0.1686
  364ILE     CD 3628   7.499   5.500   8.774  0.4433  0.2768  0.0938
  364ILE      C 3629   7.658   5.814   8.519  0.0594 -0.1428  0.1340
  364ILE      O 3630   7.703   5.747   8.427 -0.4115 -0.1051 -0.1268
  365PHE      N 3631   7.554   5.896   8.508 -0.4110 -0.7525  0.0238
  365PHE      H 3632   7.511   5.919   8.596 -1.2526 -3.2832  0.3657
  365PHE     CA 3633   7.498   5.932   8.377 -0.0527 -0.1273  0.0426
  365PHE     CB 3634   7.373   6.019   8.386  0.2635  0.3503 -0.1043
  365PHE     CG 3635   7.244   5.941   8.360  0.1630  0.5094 -0.0876
  365PHE    CD1 3636   7.164   5.911   8.470 -0.0413  0.2073 -0.3143
  365PHE    HD1 3637   7.212   5.929   8.566  1.9223  1.3973 -1.4462
  365PHE    CD2 3638   7.208   5.882   8.239  0.0552  0.2159  0.0869
  365PHE    HD2 3639   7.257   5.909   8.146  1.4056 -0.5111  0.5590
  365PHE    CE1 3640   7.052   5.830   8.464  0.0448  0.0489  0.1892
  365PHE    HE1 3641   7.005   5.787   8.553  2.3932 -1.1512  0.9088
  365PHE    CE2 3642   7.096   5.800   8.232  0.0328  0.2551 -0.0177
  365PHE    HE2 3643   7.068   5.743   8.144 -1.5800 -1.0132  1.2501
  365PHE     CZ 3644   7.017   5.772   8.343 -0.0076  0.4576  0.0061
  365PHE     HZ 3645   6.923   5.720   8.324 -0.3679  1.6390 -1.6051
  365PHE      C 3646   7.594   5.995   8.276  0.0930 -0.3433  0.0442
  365PHE      O 3647   7.578   5.968   8.157  0.0822  0.0450 -0.0456
  366VAL      N 3648   7.702   6.057   8.322  0.0492 -0.3566  0.1644
  366VAL      H 3649   7.709   6.076   8.420 -0.1335 -0.6794  0.2439
  366VAL     CA 3650   7.809   6.120   8.243 -0.5738  0.3982 -0.0889
  366VAL     CB 3651   7.913   6.183   8.335  0.0278 -0.1445 -0.3842
  366VAL    CG1 3652   8.010   6.264   8.249  0.2596  0.1277  0.1303
  366VAL    CG2 3653   7.853   6.272   8.444 -0.3545 -0.5281 -0.2795
  366VAL      C 3654   7.873   6.024   8.142  0.1794  0.6602  0.1392
  366VAL      O 3655   7.889   6.052   8.023  0.2066  0.1118  0.0095
  367TRP      N 3656   7.910   5.910   8.198 -0.5949  0.3968  0.1109
  367TRP      H 3657   7.904   5.891   8.296 -2.2359 -2.2233 -0.3826
  367TRP     CA 3658   7.980   5.797   8.134 -1.1629 -0.1387  0.4167
  367TRP     CB 3659   8.055   5.712   8.236  0.5610  0.2465 -0.4900
  367TRP     CG 3660   8.093   5.781   8.367 -1.0106  0.4014 -0.0870
  367TRP    CD1 3661   8.156   5.898   8.374  0.2459 -0.2862  0.6512
  367TRP    HD1 3662   8.200   5.953   8.291  0.0476  1.0574  1.4054
  367TRP    CD2 3663   8.076   5.735   8.497  0.6456 -0.0308 -0.0007
  367TRP    NE1 3664   8.163   5.940   8.500 -0.1351  0.7481  0.3411
  367TRP    HE1 3665   8.196   6.030   8.528  1.0362  0.9269 -1.4196
  367TRP    CE2 3666   8.117   5.841   8.576  0.5365  0.0811 -0.0942
  367TRP    CE3 3667   8.057   5.607   8.549  0.0182 -0.0993 -0.3854
  367TRP    HE3 3668   8.050   5.522   8.482 -0.4610 -0.7961  0.5187
  367TRP    CZ2 3669   8.140   5.819   8.712 -0.5413  0.5154  0.1713
  367TRP    HZ2 3670   8.162   5.898   8.783 -0.6288  0.2257  0.5241
  367TRP    CZ3 3671   8.083   5.583   8.684  0.4600  0.5958 -0.3378
  367TRP    HZ3 3672   8.114   5.483   8.716 -0.6077 -0.2632 -1.8743
  367TRP    CH2 3673   8.121   5.691   8.763  0.4750  0.3069  0.0559
  367TRP    HH2 3674   8.137   5.673   8.869  0.7579  1.6784  0.2617
  367TRP      C 3675   7.898   5.710   8.038 -0.0784 -0.2980 -0.3802
  367TRP      O 3676   7.901   5.714   7.916 -0.0511 -0.6217 -0.3921
  368ILE      N 3677   7.789   5.666   8.101 -0.3958 -0.1027 -0.7937
  368ILE      H 3678   7.769   5.676   8.198  2.7740  0.8528 -0.1327
  368ILE     CA 3679   7.698   5.573   8.032 -0.3818 -0.3028 -0.5442
  368ILE     CB 3680   7.612   5.489   8.126  0.0413  0.0849  0.1975
  368ILE    CG1 3681   7.524   5.569   8.223  0.0505  0.3447 -0.0063
  368ILE    CG2 3682   7.714   5.400   8.196  0.0130 -0.1593 -0.0742
  368ILE     CD 3683   7.417   5.468   8.266  0.5785 -0.1722  0.1065
  368ILE      C 3684   7.616   5.646   7.925 -0.5320 -0.4703 -0.5427
  368ILE      O 3685   7.605   5.590   7.816  0.4288 -0.7529 -0.5007
  369GLY      N 3686   7.581   5.771   7.952 -0.2527 -0.6005  0.4527
  369GLY      H 3687   7.614   5.812   8.038  0.3018  0.8907 -0.4391
  369GLY     CA 3688   7.515   5.864   7.860  0.4870 -0.0578  0.4550
  369GLY      C 3689   7.571   5.879   7.718  0.1546 -0.6891  0.2500
  369GLY      O 3690   7.490   5.874   7.625  0.5043 -0.0689 -0.0942
  370TYR      N 3691   7.700   5.850   7.708  0.5053  0.7713  0.2837
  370TYR      H 3692   7.763   5.819   7.779  1.4602 -2.4081 -1.7339
  370TYR     CA 3693   7.765   5.871   7.578 -0.3805  0.0796 -0.2811
  370TYR     CB 3694   7.915   5.885   7.608 -0.4572  0.4819 -0.0707
  370TYR     CG 3695   7.999   5.914   7.484 -0.1786  0.1245  0.0321
  370TYR    CD1 3696   7.985   6.032   7.412  0.1883  0.3000  0.2427
  370TYR    HD1 3697   7.936   6.113   7.467  0.9124  0.7756  0.2023
  370TYR    CD2 3698   8.065   5.807   7.425  0.0507  0.2100  0.1298
  370TYR    HD2 3699   8.038   5.704   7.447  1.9026 -0.0765  1.3167
  370TYR    CE1 3700   8.045   6.046   7.287 -0.4514 -0.3080 -0.1432
  370TYR    HE1 3701   8.019   6.135   7.230  1.1288  0.5940  0.4666
  370TYR    CE2 3702   8.133   5.824   7.304 -0.0227  0.0706  0.0686
  370TYR    HE2 3703   8.207   5.749   7.279  0.3849  1.1198 -2.0855
  370TYR     CZ 3704   8.120   5.943   7.233  0.4951  0.1969  0.1841
  370TYR     OH 3705   8.207   5.971   7.132  0.2631  0.3695  0.0292
  370TYR     HH 3706   8.205   6.070   7.119  1.7424  0.5409  0.7764
  370TYR      C 3707   7.741   5.762   7.473  0.0752 -0.4276  0.1386
  370TYR      O 3708   7.768   5.785   7.356  0.4985 -0.1758  0.2797
  371VAL      N 3709   7.678   5.650   7.510 -0.9719 -0.0089 -0.3600
  371VAL      H 3710   7.666   5.636   7.608  2.5833  1.0931  0.4091
  371VAL     CA 3711   7.642   5.546   7.412 -0.8278 -0.0455 -0.3746
  371VAL     CB 3712   7.585   5.418   7.473 -0.3820 -0.0810 -0.0269
  371VAL    CG1 3713   7.577   5.303   7.373 -1.3703 -0.2347  0.2229
  371VAL    CG2 3714   7.646   5.368   7.604  0.4664 -0.2596 -0.4815
  371VAL      C 3715   7.556   5.593   7.295 -0.5438  0.0627 -0.5404
  371VAL      O 3716   7.588   5.553   7.183  0.0668 -0.4213 -0.2012
  372SER      N 3717   7.466   5.688   7.320 -0.3960  0.0217  0.1698
  372SER      H 3718   7.477   5.750   7.397 -0.2863 -0.0175  0.1861
  372SER     CA 3719   7.378   5.746   7.218 -0.4200  0.1649  0.2708
  372SER     CB 3720   7.276   5.836   7.288 -0.1435  0.9211 -0.2940
  372SER     OG 3721   7.353   5.934   7.359 -0.0695  0.2946  0.4968
  372SER     HG 3722   7.297   5.955   7.439 -1.1717 -2.6377  0.6186
  372SER      C 3723   7.453   5.815   7.104 -0.1248 -0.0765  0.3180
  372SER      O 3724   7.432   5.782   6.987 -0.9662 -0.1946  0.4979
  373SER      N 3725   7.547   5.902   7.139 -0.0985  0.2702 -0.5860
  373SER      H 3726   7.534   5.925   7.235 -2.7594 -0.1389 -0.7662
  373SER     CA 3727   7.641   5.978   7.055  0.6348  0.1573  0.1278
  373SER     CB 3728   7.700   6.105   7.116  0.1524  0.3581  0.1791
  373SER     OG 3729   7.602   6.175   7.194 -0.2412 -0.0234  0.0301
  373SER     HG 3730   7.627   6.270   7.215  1.6131 -0.5064  0.1981
  373SER      C 3731   7.757   5.898   6.995  0.2608 -0.4251  0.1705
  373SER      O 3732   7.852   5.943   6.931 -0.0642 -0.4165 -0.3109
  374GLY      N 3733   7.746   5.766   7.010  0.2551 -0.3849  0.5163
  374GLY      H 3734   7.709   5.734   7.097  0.6523 -2.0453  0.1123
  374GLY     CA 3735   7.830   5.666   6.943  0.2629 -0.2615  0.3419
  374GLY      C 3736   7.735   5.585   6.853  0.6321 -0.5326  0.1921
  374GLY      O 3737   7.785   5.529   6.756 -0.4011 -0.5347 -0.3465
  375VAL      N 3738   7.628   5.534   6.912 -0.0500  0.5863 -0.0432
  375VAL      H 3739   7.598   5.538   7.008 -1.2051 -0.0778 -0.3503
  375VAL     CA 3740   7.532   5.458   6.830  0.3325  0.1353 -0.0743
  375VAL     CB 3741   7.435   5.374   6.913  0.0715  0.3727 -0.1379
  375VAL    CG1 3742   7.507   5.272   7.001  0.1404  0.4203 -0.1381
  375VAL    CG2 3743   7.347   5.462   7.002 -0.8048 -0.0361 -0.5879
  375VAL      C 3744   7.455   5.520   6.713 -0.0210 -0.3883 -0.1199
  375VAL      O 3745   7.443   5.459   6.607 -0.6513 -0.0583 -0.2423
  376ASN      N 3746   7.438   5.651   6.724  0.6027 -0.3388  0.3221
  376ASN      H 3747   7.434   5.696   6.813 -1.9796 -0.8062  0.5201
  376ASN     CA 3748   7.377   5.729   6.615 -0.0033 -0.6081  0.4620
  376ASN     CB 3749   7.314   5.863   6.654  0.5328 -0.2998  0.2899
  376ASN     CG 3750   7.262   5.945   6.535 -0.0276 -0.3897  0.4675
  376ASN    OD1 3751   7.162   5.904   6.478  0.1632 -0.0824 -0.0895
  376ASN    ND2 3752   7.325   6.053   6.489 -0.2713 -0.5506 -0.2520
  376ASN   HD21 3753   7.409   6.092   6.526 -1.9663  1.8907  1.3577
  376ASN   HD22 3754   7.280   6.103   6.415  0.1404  2.0529  1.1147
  376ASN      C 3755   7.451   5.723   6.481  0.1368 -0.6645  0.5413
  376ASN      O 3756   7.397   5.668   6.385 -0.1643  0.6476 -0.0544
  377PRO      N 3757   7.581   5.754   6.479 -0.0694  0.1726 -0.1632
  377PRO     CA 3758   7.674   5.734   6.367  0.3244 -0.4321  0.2690
  377PRO     CB 3759   7.808   5.799   6.400 -0.1357  0.5231  0.2763
  377PRO     CG 3760   7.802   5.801   6.553  0.4935 -0.0975  0.3141
  377PRO     CD 3761   7.654   5.834   6.578  0.3758 -0.3079 -0.1050
  377PRO      C 3762   7.691   5.587   6.327 -0.1726 -0.4155 -0.0237
  377PRO      O 3763   7.698   5.563   6.207  0.3312  0.0171 -0.0843
  378LEU      N 3764   7.702   5.495   6.423  0.0362 -0.2826  0.0816
  378LEU      H 3765   7.717   5.510   6.521 -0.6115 -0.0906  0.1593
  378LEU     CA 3766   7.706   5.350   6.398 -0.2377 -0.2563 -0.1199
  378LEU     CB 3767   7.732   5.280   6.532 -0.3333  0.2516  0.1671
  378LEU     CG 3768   7.875   5.246   6.573 -0.4542 -0.3545  0.0865
  378LEU    CD1 3769   7.876   5.182   6.712  0.3338 -0.5970 -0.0268
  378LEU    CD2 3770   7.941   5.163   6.462 -0.6904  0.0202 -0.3370
  378LEU      C 3771   7.591   5.286   6.321 -0.1339 -0.1547 -0.3583
  378LEU      O 3772   7.615   5.243   6.207  0.0091  0.1368 -0.4377
  379VAL      N 3773   7.475   5.289   6.386 -0.0850  0.1485 -0.2856
  379VAL      H 3774   7.460   5.327   6.477 -2.8495  0.2770 -0.7030
  379VAL     CA 3775   7.351   5.240   6.324 -0.1660 -0.0194  0.0048
  379VAL     CB 3776   7.237   5.274   6.420  0.4712  0.8668  0.4627
  379VAL    CG1 3777   7.095   5.274   6.363  0.7579 -0.4387 -0.2906
  379VAL    CG2 3778   7.234   5.183   6.542 -0.5919  0.4913  0.1630
  379VAL      C 3779   7.330   5.301   6.185 -0.4476 -0.6070 -0.2111
  379VAL      O 3780   7.308   5.226   6.090  0.5135 -0.2353 -0.7353
  380TYR      N 3781   7.348   5.432   6.174  0.0199 -0.6770 -0.2911
  380TYR      H 3782   7.359   5.498   6.248 -1.3036 -0.2760 -0.4343
  380TYR     CA 3783   7.356   5.500   6.044  0.2179  0.0012  0.0718
  380TYR     CB 3784   7.381   5.648   6.076 -0.3989  0.0269  0.4505
  380TYR     CG 3785   7.385   5.748   5.960  0.2179 -0.2872  0.1953
  380TYR    CD1 3786   7.289   5.754   5.860  0.3398  0.8173  0.1240
  380TYR    HD1 3787   7.226   5.671   5.830  1.1981  0.9272 -2.2015
  380TYR    CD2 3788   7.498   5.830   5.955  0.0008 -0.0118 -0.1702
  380TYR    HD2 3789   7.563   5.825   6.042  0.4054  0.4886 -0.4363
  380TYR    CE1 3790   7.311   5.849   5.761  0.1036 -0.3509 -1.0702
  380TYR    HE1 3791   7.231   5.848   5.687 -1.5610  2.9547  0.4899
  380TYR    CE2 3792   7.519   5.919   5.850  0.1818 -0.1672 -0.2656
  380TYR    HE2 3793   7.593   6.000   5.861 -1.1438  0.7617  3.3913
  380TYR     CZ 3794   7.424   5.928   5.749  0.1906 -0.3527 -0.2918
  380TYR     OH 3795   7.439   6.017   5.647 -0.3151 -0.2290 -0.2600
  380TYR     HH 3796   7.532   6.053   5.652 -0.8390  1.0433  1.8661
  380TYR      C 3797   7.460   5.456   5.941  0.1900 -0.0989  0.0870
  380TYR      O 3798   7.416   5.413   5.835  0.1943 -0.4145  0.2113
  381THR      N 3799   7.585   5.423   5.974  0.1304 -0.1542  0.2613
  381THR      H 3800   7.620   5.453   6.063 -1.0202 -0.4962  0.8534
  381THR     CA 3801   7.680   5.370   5.875  0.2934  0.5627  0.0223
  381THR     CB 3802   7.829   5.392   5.904  0.2989  0.0854  0.3857
  381THR    OG1 3803   7.883   5.300   5.998  0.7848  0.5618  0.5778
  381THR    HG1 3804   7.914   5.352   6.077  1.5398  0.4158  0.3891
  381THR    CG2 3805   7.872   5.536   5.934 -0.1714  0.1705  0.6596
  381THR      C 3806   7.669   5.219   5.853  0.1986  0.4991  0.4955
  381THR      O 3807   7.680   5.181   5.737 -0.5406  0.1117  0.5428
  382LEU      N 3808   7.624   5.147   5.956 -0.4328 -0.3364 -0.3465
  382LEU      H 3809   7.619   5.192   6.045 -0.8541 -2.0264  0.5285
  382LEU     CA 3810   7.608   5.001   5.954 -0.0944 -0.3797 -0.0263
  382LEU     CB 3811   7.635   4.931   6.088 -0.1386  0.0612  0.2162
  382LEU     CG 3812   7.779   4.953   6.135  0.0228 -0.0331 -0.2248
  382LEU    CD1 3813   7.803   4.849   6.244  0.4879 -0.0848 -0.3745
  382LEU    CD2 3814   7.889   4.947   6.029 -0.0752 -0.2885 -0.3134
  382LEU      C 3815   7.473   4.950   5.902 -0.1710  0.1429 -0.3434
  382LEU      O 3816   7.462   4.828   5.887 -0.1951  0.1542 -0.4171
  383PHE      N 3817   7.373   5.038   5.895 -0.2351  0.0742 -0.2989
  383PHE      H 3818   7.361   5.120   5.951 -0.1082  0.4838 -0.8531
  383PHE     CA 3819   7.257   5.017   5.807 -0.2841 -0.6149 -0.0790
  383PHE     CB 3820   7.126   5.067   5.868  0.2620  0.3831  0.3217
  383PHE     CG 3821   7.049   4.977   5.965  0.3683 -0.3820 -0.2881
  383PHE    CD1 3822   6.952   4.887   5.922 -0.1565  0.0409 -0.0038
  383PHE    HD1 3823   6.962   4.837   5.825 -0.2336  2.8433 -1.5939
  383PHE    CD2 3824   7.072   4.999   6.100 -0.8086  0.0477 -0.1448
  383PHE    HD2 3825   7.162   5.051   6.134  0.3547 -1.3991 -0.8992
  383PHE    CE1 3826   6.867   4.826   6.013  0.7796 -0.0649  0.8142
  383PHE    HE1 3827   6.806   4.743   5.978 -0.8664  1.5485 -0.3571
  383PHE    CE2 3828   6.991   4.934   6.193  0.3754 -0.0185  0.8651
  383PHE    HE2 3829   7.001   4.943   6.302  2.1633  2.1529  0.6203
  383PHE     CZ 3830   6.890   4.851   6.148  0.4749 -0.1490  0.8827
  383PHE     HZ 3831   6.842   4.794   6.228  2.4576 -1.5807  1.1428
  383PHE      C 3832   7.271   5.064   5.662  0.2443 -0.1422  0.1171
  383PHE      O 3833   7.230   4.987   5.575 -0.1626  0.0391  0.1452
  384ASN      N 3834   7.321   5.186   5.647  0.1584 -0.1303 -0.0842
  384ASN      H 3835   7.352   5.236   5.728 -0.0941  0.4754 -0.3542
  384ASN     CA 3836   7.317   5.255   5.517 -0.1665  0.1489  0.0722
  384ASN     CB 3837   7.316   5.407   5.524 -0.2058  0.1523 -0.0108
  384ASN     CG 3838   7.298   5.474   5.387 -0.0641 -0.1836 -0.1944
  384ASN    OD1 3839   7.385   5.547   5.338 -0.3002  0.4737  0.3467
  384ASN    ND2 3840   7.193   5.439   5.315 -0.0716 -0.0807 -0.2343
  384ASN   HD21 3841   7.138   5.362   5.348  0.7821 -0.3765  0.5132
  384ASN   HD22 3842   7.166   5.473   5.225  1.0352 -1.7011 -1.2328
  384ASN      C 3843   7.418   5.189   5.422 -0.3848 -0.4136  0.2247
  384ASN      O 3844   7.540   5.194   5.436 -0.4290  0.4567  0.3785
  385LYS      N 3845   7.356   5.161   5.308 -0.0092  0.2206 -0.1451
  385LYS      H 3846   7.257   5.173   5.299 -0.6350 -2.8041  1.1844
  385LYS     CA 3847   7.422   5.108   5.188  0.0838 -0.2742  0.1219
  385LYS     CB 3848   7.313   5.073   5.087  0.0628  0.4616 -0.1119
  385LYS     CG 3849   7.358   5.009   4.955 -0.0510  0.6299 -0.2337
  385LYS     CD 3850   7.242   4.987   4.858  0.0320  0.0701 -0.2079
  385LYS     CE 3851   7.288   4.911   4.733 -0.6978  0.3071 -0.6246
  385LYS     NZ 3852   7.397   4.973   4.656 -0.4056 -0.0299 -0.4826
  385LYS    HZ1 3853   7.390   5.073   4.659 -2.1772 -0.1090 -0.6714
  385LYS    HZ2 3854   7.480   4.938   4.700  1.7326 -1.0931 -4.8002
  385LYS    HZ3 3855   7.396   4.941   4.561  0.4494  1.1102 -0.8900
  385LYS      C 3856   7.536   5.190   5.128  0.0098  0.1511  0.5564
  385LYS      O 3857   7.650   5.145   5.115 -0.3358 -0.4505 -0.5169
  386THR      N 3858   7.519   5.322   5.122  0.0475  0.1071 -0.7376
  386THR      H 3859   7.426   5.357   5.134  0.3790  0.4274  1.0568
  386THR     CA 3860   7.617   5.416   5.068  0.4033  0.5572  0.6615
  386THR     CB 3861   7.568   5.559   5.047 -0.3300  0.1368 -0.5947
  386THR    OG1 3862   7.556   5.620   5.176 -0.0184  0.2866 -0.6348
  386THR    HG1 3863   7.480   5.583   5.230  0.3730  0.0553 -0.2394
  386THR    CG2 3864   7.440   5.576   4.965 -0.3880 -0.2994 -0.5933
  386THR      C 3865   7.756   5.420   5.132  0.7202  0.4765 -0.0103
  386THR      O 3866   7.858   5.426   5.063  0.4236  0.0101 -0.4987
  387PHE      N 3867   7.756   5.396   5.263  0.3553 -0.0975 -0.1117
  387PHE      H 3868   7.669   5.407   5.310 -1.2365 -1.3729 -2.5302
  387PHE     CA 3869   7.874   5.373   5.348  0.7074  0.2570 -0.5049
  387PHE     CB 3870   7.849   5.417   5.492  0.2953 -0.1208 -0.4602
  387PHE     CG 3871   7.808   5.563   5.508  0.0022 -0.2029 -0.4689
  387PHE    CD1 3872   7.906   5.658   5.531 -0.0537 -0.3226  0.2820
  387PHE    HD1 3873   8.014   5.645   5.516 -0.0588  0.0447 -0.1064
  387PHE    CD2 3874   7.681   5.589   5.558  0.2739 -0.1206  0.1833
  387PHE    HD2 3875   7.614   5.506   5.581  0.0261  0.0321  0.0265
  387PHE    CE1 3876   7.873   5.770   5.607  0.3791  0.4401 -0.6340
  387PHE    HE1 3877   7.949   5.848   5.597 -0.3667  1.0669 -1.7009
  387PHE    CE2 3878   7.649   5.700   5.635 -0.1172  0.1934 -0.4277
  387PHE    HE2 3879   7.544   5.718   5.660 -0.4755 -0.6378 -1.2975
  387PHE     CZ 3880   7.749   5.791   5.667  0.3212 -0.2655 -0.4981
  387PHE     HZ 3881   7.737   5.883   5.723 -3.2771 -0.2321 -1.1057
  387PHE      C 3882   7.910   5.225   5.347  0.0309  0.0876  0.0333
  387PHE      O 3883   8.011   5.191   5.286 -0.3973 -0.1401 -0.5554
  388ARG      N 3884   7.817   5.134   5.374 -0.1184  0.1801 -0.1672
  388ARG      H 3885   7.723   5.160   5.397 -1.4722 -3.4707 -0.8530
  388ARG     CA 3886   7.844   4.989   5.366  0.3108  0.2378  0.1934
  388ARG     CB 3887   7.711   4.917   5.386  0.3890 -0.0164 -0.1889
  388ARG     CG 3888   7.689   4.906   5.537  0.4061  0.0094 -0.1845
  388ARG     CD 3889   7.575   4.815   5.582  0.0384  0.2316 -0.6546
  388ARG     NE 3890   7.609   4.673   5.570 -0.4680 -0.0672  1.0398
  388ARG     HE 3891   7.623   4.646   5.474  1.1048  0.8125  0.9828
  388ARG     CZ 3892   7.617   4.573   5.659 -0.5968 -0.6985  0.3521
  388ARG    NH1 3893   7.575   4.592   5.784  0.0367  0.4090  0.4068
  388ARG   HH11 3894   7.548   4.686   5.806  0.4237  1.1002 -1.8868
  388ARG   HH12 3895   7.572   4.521   5.854  0.4800  1.6053  1.7015
  388ARG    NH2 3896   7.642   4.453   5.604  0.2939 -0.0591 -0.6923
  388ARG   HH21 3897   7.658   4.439   5.507 -1.7083  1.7265 -1.3587
  388ARG   HH22 3898   7.615   4.376   5.662 -0.0470  0.4427 -0.1679
  388ARG      C 3899   7.907   4.935   5.237  0.4680  0.4121  0.1963
  388ARG      O 3900   7.988   4.843   5.248 -0.2924 -0.1950  0.8886
  389ASP      N 3901   7.869   4.981   5.118 -0.0908 -0.4728  0.0227
  389ASP      H 3902   7.793   5.045   5.113  0.9460  0.8463  0.3904
  389ASP     CA 3903   7.925   4.954   4.984  0.0788  0.1209 -0.0284
  389ASP     CB 3904   7.848   5.048   4.891  0.4223  0.7797  0.3400
  389ASP     CG 3905   7.874   5.046   4.740 -0.3783 -0.3335  0.2011
  389ASP    OD1 3906   7.846   5.148   4.673  0.0685 -0.2748  0.0987
  389ASP    OD2 3907   7.905   4.939   4.685  0.2155 -0.0018 -0.1211
  389ASP      C 3908   8.074   4.991   4.980  0.1800 -0.3024 -0.1424
  389ASP      O 3909   8.150   4.894   4.981 -0.1237 -0.5418  0.0665
  390ALA      N 3910   8.110   5.110   5.027  0.5140 -0.6731  0.5603
  390ALA      H 3911   8.040   5.171   5.062 -1.4299 -2.6148  0.2761
  390ALA     CA 3912   8.249   5.159   5.034  0.3134 -0.0023 -0.0177
  390ALA     CB 3913   8.240   5.308   5.067 -0.6989  0.0156 -0.3118
  390ALA      C 3914   8.339   5.091   5.137 -0.1280 -0.3479  0.1464
  390ALA      O 3915   8.450   5.048   5.105 -0.0966 -0.2527  0.1233
  391PHE      N 3916   8.277   5.060   5.251  0.0846  0.5638  0.5259
  391PHE      H 3917   8.185   5.095   5.265 -0.3901 -0.1421 -0.6309
  391PHE     CA 3918   8.343   4.984   5.358 -0.0802 -0.2013  0.0976
  391PHE     CB 3919   8.281   4.987   5.498 -0.6454 -0.4437 -0.1416
  391PHE     CG 3920   8.243   5.123   5.557  0.4718 -0.4286  0.5748
  391PHE    CD1 3921   8.144   5.128   5.655 -0.4207 -0.2188 -0.3248
  391PHE    HD1 3922   8.071   5.048   5.650 -1.4595  0.7733 -1.7529
  391PHE    CD2 3923   8.325   5.234   5.539 -0.3030  0.0369 -0.1680
  391PHE    HD2 3924   8.378   5.250   5.445 -0.1687  1.0530  0.0669
  391PHE    CE1 3925   8.137   5.235   5.744  0.0650 -0.2711 -0.2171
  391PHE    HE1 3926   8.084   5.230   5.839 -0.7659  1.4951 -0.5496
  391PHE    CE2 3927   8.326   5.338   5.632  0.3974 -0.4803  0.4224
  391PHE    HE2 3928   8.408   5.410   5.632 -0.0189  0.0004  0.7691
  391PHE     CZ 3929   8.230   5.337   5.732  0.0826 -0.2480  0.1284
  391PHE     HZ 3930   8.235   5.414   5.809 -0.2643  0.0561 -0.1517
  391PHE      C 3931   8.368   4.835   5.332 -0.4853 -0.3712  0.6583
  391PHE      O 3932   8.474   4.786   5.370  0.0734  0.5130  0.2571
  392GLY      N 3933   8.297   4.779   5.234  0.2226  0.5081 -0.3778
  392GLY      H 3934   8.227   4.831   5.185 -1.9643 -1.3885  0.5297
  392GLY     CA 3935   8.312   4.642   5.183 -0.1684  0.3391 -0.0463
  392GLY      C 3936   8.451   4.597   5.138 -0.1597  0.2873  0.0342
  392GLY      O 3937   8.488   4.489   5.182  0.4144  0.4787  0.0362
  393ARG      N 3938   8.526   4.690   5.079  0.1357  0.0885  0.0928
  393ARG      H 3939   8.487   4.780   5.056  0.2703  0.6003  1.7470
  393ARG     CA 3940   8.667   4.678   5.040  0.1738  0.2912  0.1650
  393ARG     CB 3941   8.703   4.804   4.961  0.6174 -0.3076 -0.6032
  393ARG     CG 3942   8.642   4.813   4.821 -0.2377  0.0403 -0.2140
  393ARG     CD 3943   8.693   4.931   4.737 -0.0507  0.2884  0.2430
  393ARG     NE 3944   8.655   4.922   4.595  0.1073  0.0664  0.2148
  393ARG     HE 3945   8.671   4.838   4.543 -2.7819 -0.7206  0.4349
  393ARG     CZ 3946   8.635   5.032   4.522  0.5860 -0.1267 -0.2171
  393ARG    NH1 3947   8.677   5.155   4.554  0.6427 -0.3290  0.4927
  393ARG   HH11 3948   8.729   5.179   4.636  0.7765  0.2243  0.2521
  393ARG   HH12 3949   8.640   5.233   4.502 -0.8410 -0.6906  0.9382
  393ARG    NH2 3950   8.608   5.012   4.392 -0.1505  0.4324 -0.1584
  393ARG   HH21 3951   8.597   4.918   4.362  0.3157  0.3120  0.0435
  393ARG   HH22 3952   8.587   5.095   4.340  0.0299  0.2959 -0.4466
  393ARG      C 3953   8.765   4.634   5.149 -0.0694 -0.1627  0.2028
  393ARG      O 3954   8.868   4.573   5.120 -0.5180 -0.8345 -0.0045
  394TYR      N 3955   8.732   4.673   5.271 -0.4444 -0.1688  0.1030
  394TYR      H 3956   8.659   4.741   5.271 -0.2387  0.0846 -1.6085
  394TYR     CA 3957   8.807   4.644   5.394 -0.2515  0.0900  0.0461
  394TYR     CB 3958   8.804   4.764   5.489  0.1584  0.2038 -0.0842
  394TYR     CG 3959   8.871   4.886   5.425  0.4694  0.0029 -0.1415
  394TYR    CD1 3960   9.008   4.908   5.434  0.5373 -0.4982  0.0933
  394TYR    HD1 3961   9.074   4.842   5.490  1.9378  0.9517  0.2000
  394TYR    CD2 3962   8.794   4.972   5.348  0.5601  0.2825  0.0799
  394TYR    HD2 3963   8.687   4.954   5.337  0.7750  0.2390 -2.4286
  394TYR    CE1 3964   9.067   5.011   5.361 -0.0867 -0.0724  0.1910
  394TYR    HE1 3965   9.175   5.018   5.355 -0.1685  0.9127 -0.4168
  394TYR    CE2 3966   8.855   5.068   5.267  0.1733  0.4688  0.0078
  394TYR    HE2 3967   8.785   5.137   5.220 -1.8013 -0.7551  1.0322
  394TYR     CZ 3968   8.993   5.086   5.271  0.2468 -0.0526 -0.0652
  394TYR     OH 3969   9.048   5.189   5.201  0.0863  0.1781  0.1488
  394TYR     HH 3970   9.130   5.212   5.253 -0.9531  2.0658  1.0994
  394TYR      C 3971   8.769   4.513   5.464  0.0779 -0.0419 -0.0231
  394TYR      O 3972   8.854   4.426   5.487 -0.6255 -0.7122  0.0669
  395ILE      N 3973   8.640   4.482   5.460 -0.0322  0.4079  0.0154
  395ILE      H 3974   8.579   4.513   5.388  0.8158 -1.9038 -1.8239
  395ILE     CA 3975   8.579   4.381   5.548  0.3572  0.0883 -0.0840
  395ILE     CB 3976   8.509   4.447   5.666  0.4117 -0.3276  0.1847
  395ILE    CG1 3977   8.514   4.355   5.788 -0.1824 -0.1848  0.3215
  395ILE    CG2 3978   8.369   4.493   5.626  0.5423  0.1909  0.3191
  395ILE     CD 3979   8.512   4.438   5.916 -0.2778 -0.3487  0.4262
  395ILE      C 3980   8.496   4.283   5.464  0.5216  0.1827 -0.3606
  395ILE      O 3981   8.436   4.320   5.363 -0.4730 -0.6916 -0.1012
  396THR      N 3982   8.500   4.156   5.502 -0.0503  0.2488 -0.0576
  396THR      H 3983   8.543   4.126   5.587 -1.2588  0.0849  0.5095
  396THR     CA 3984   8.441   4.042   5.430  0.2696  0.1853 -0.2221
  396THR     CB 3985   8.547   3.956   5.360  0.3495  0.1798 -0.0956
  396THR    OG1 3986   8.630   3.893   5.457 -0.0197 -0.1016  0.0378
  396THR    HG1 3987   8.655   3.955   5.532  1.6192  0.7210 -1.1305
  396THR    CG2 3988   8.621   4.035   5.251  0.5634  0.1440  0.0225
  396THR      C 3989   8.349   3.953   5.514  0.5208  0.2440  0.1175
  396THR      O 3990   8.355   3.949   5.636 -0.2014 -0.4927  0.1345
  397CYS      N 3991   8.241   3.912   5.449  0.1554 -0.0493  0.9036
  397CYS      H 3992   8.232   3.921   5.350 -0.2711  0.5985  0.9920
  397CYS     CA 3993   8.135   3.830   5.510 -0.0152 -0.0824  0.5643
  397CYS     CB 3994   8.004   3.871   5.442  0.2969 -0.2354 -0.1385
  397CYS     SG 3995   7.980   3.835   5.264 -0.2806 -0.0176 -0.1087
  397CYS     HG 3996   8.084   3.896   5.208  1.9118 -2.0296  1.5501
  397CYS      C 3997   8.156   3.679   5.519  0.3494 -0.0523  0.2195
  397CYS      O 3998   8.261   3.635   5.473  0.0863  0.2304 -0.6928
  398ASN      N 3999   8.063   3.613   5.588 -0.4385  0.3196 -0.4543
  398ASN      H 4000   8.015   3.673   5.651  1.6798  1.4623  0.1963
  398ASN     CA 4001   8.057   3.466   5.586 -0.1494  0.3066 -0.4230
  398ASN     CB 4002   7.987   3.418   5.713  0.0869  0.5755 -0.1887
  398ASN     CG 4003   8.073   3.326   5.800 -0.0019  0.6146 -0.0608
  398ASN    OD1 4004   8.168   3.368   5.866  0.3147 -0.2873  0.0783
  398ASN    ND2 4005   8.045   3.196   5.790  0.0854  0.5833  0.1019
  398ASN   HD21 4006   7.977   3.163   5.725 -1.1539  1.4902  0.8985
  398ASN   HD22 4007   8.100   3.139   5.852  0.2830  1.5537  0.8445
  398ASN      C 4008   8.004   3.404   5.457 -0.0623  0.3514 -0.4803
  398ASN      O 4009   7.882   3.391   5.453 -0.0690  0.3086 -0.1499
  399TYR      N 4010   8.093   3.323   5.400 -0.4308 -0.3315 -0.1035
  399TYR      H 4011   8.183   3.314   5.442  0.2230  1.3689 -1.0513
  399TYR     CA 4012   8.068   3.255   5.272 -0.0742  0.0864 -0.4009
  399TYR     CB 4013   8.124   3.342   5.160  0.4163  0.0183 -0.2112
  399TYR     CG 4014   8.244   3.436   5.173 -0.2162  0.7532  0.4303
  399TYR    CD1 4015   8.234   3.556   5.104  0.3348  0.2475 -0.5333
  399TYR    HD1 4016   8.130   3.585   5.097 -0.2190 -1.1539  1.2022
  399TYR    CD2 4017   8.368   3.389   5.216 -0.0616  0.3953 -0.3853
  399TYR    HD2 4018   8.361   3.305   5.286 -3.0419 -0.3600 -1.4095
  399TYR    CE1 4019   8.346   3.638   5.093  0.2658  0.4302  0.0974
  399TYR    HE1 4020   8.342   3.745   5.077 -0.6875  0.2832 -0.7625
  399TYR    CE2 4021   8.483   3.463   5.192  0.2955 -0.0520 -0.0749
  399TYR    HE2 4022   8.580   3.424   5.223 -0.1067 -1.3525 -0.4050
  399TYR     CZ 4023   8.470   3.585   5.126  0.1374 -0.4222 -0.7317
  399TYR     OH 4024   8.575   3.658   5.080 -0.4810  0.3214 -0.9666
  399TYR     HH 4025   8.662   3.612   5.096 -0.7395 -0.3110 -1.3383
  399TYR      C 4026   8.133   3.117   5.264 -0.2131 -0.0144  0.1524
  399TYR      O 4027   8.231   3.082   5.329 -0.3113  0.3534  0.5044
  400ARG      N 4028   8.083   3.033   5.173  0.6250 -0.0226 -0.3081
  400ARG      H 4029   8.009   3.059   5.111  0.7196  1.6448  0.2128
  400ARG     CA 4030   8.132   2.896   5.151  0.3214 -0.1459 -0.2181
  400ARG     CB 4031   8.030   2.788   5.188  0.8076 -0.4483  0.2442
  400ARG     CG 4032   8.020   2.771   5.340  0.9173 -0.2012  0.2795
  400ARG     CD 4033   8.155   2.743   5.407  0.5649 -0.5619  0.8498
  400ARG     NE 4034   8.128   2.737   5.551 -0.0009 -0.1920  0.7634
  400ARG     HE 4035   8.076   2.656   5.578  1.1404 -1.5797 -0.9682
  400ARG     CZ 4036   8.169   2.824   5.644 -0.0151  0.1046  0.4942
  400ARG    NH1 4037   8.216   2.945   5.611 -0.1191  0.0658  0.2062
  400ARG   HH11 4038   8.205   2.969   5.514 -1.8522 -0.7583  0.1518
  400ARG   HH12 4039   8.259   3.002   5.680  0.7453  0.0254 -0.2910
  400ARG    NH2 4040   8.134   2.794   5.770 -0.6401  0.0849  0.3204
  400ARG   HH21 4041   8.081   2.711   5.787 -0.5866  0.2882  1.6029
  400ARG   HH22 4042   8.158   2.855   5.846 -0.4382 -0.0669  0.3789
  400ARG      C 4043   8.200   2.859   5.019  0.3127  0.2074 -0.3237
  400ARG     O1 4044   8.152   2.908   4.915 -0.2134 -0.0509 -0.2075
  400ARG     O2 4045   8.288   2.771   5.010  0.2656  0.1299 -0.0419
 11078CP6    O1 4046   7.625   6.736   8.786  0.4430 -0.4356  0.8378
 11078CP6   C16 4047   7.722   6.712   8.710  0.1178  0.5493  0.0866
 11078CP6   C14 4048   7.687   6.727   8.562  0.2374  0.1021  0.0106
 11078CP6   H21 4049   7.778   6.760   8.503  0.1328  0.8579  0.2636
 11078CP6   C13 4050   7.633   6.593   8.511 -0.0549  0.0889  0.3543
 11078CP6    H7 4051   7.544   6.555   8.569 -1.2188  1.7364 -0.2770
 11078CP6    H6 4052   7.719   6.522   8.530  0.1948 -0.2256 -1.7156
 11078CP6    N2 4053   7.591   6.597   8.367 -0.5275 -0.0496  0.4866
 11078CP6   H15 4054   7.672   6.621   8.308 -2.2710  2.4213 -1.0471
 11078CP6   C11 4055   7.488   6.702   8.330 -0.4491 -0.0433  0.2884
 11078CP6   H19 4056   7.388   6.651   8.340  0.9599 -2.9610  0.5161
 11078CP6    C9 4057   7.490   6.818   8.428 -0.0943 -0.0224  0.2584
 11078CP6   C10 4058   7.579   6.822   8.528 -0.1578 -0.2294  0.3269
 11078CP6    H5 4059   7.581   6.912   8.591  0.1036  0.8580 -1.1721
 11078CP6    C6 4060   7.381   6.914   8.415  0.1417  0.1721 -0.3323
 11078CP6    C2 4061   7.310   6.986   8.511  0.5345  0.3535 -0.1793
 11078CP6   H20 4062   7.345   6.976   8.616 -1.6457  0.7032  0.6276
 11078CP6    C5 4063   7.219   7.086   8.472  0.5360  0.3560 -0.1767
 11078CP6    H3 4064   7.163   7.143   8.547  1.4931  1.4871 -0.2934
 11078CP6    C4 4065   7.189   7.110   8.338 -0.1420 -0.0639 -0.1055
 11078CP6    H2 4066   7.134   7.195   8.299 -0.4349  0.3612  1.1798
 11078CP6    C1 4067   7.244   7.026   8.239  0.0921 -0.0062 -0.0252
 11078CP6    C3 4068   7.348   6.938   8.282  0.2246 -0.0298 -0.3888
 11078CP6    C7 4069   7.395   6.864   8.168  0.0477 -0.2689 -0.3068
 11078CP6   C15 4070   7.504   6.769   8.190  0.1457 -0.0101  0.3676
 11078CP6    H9 4071   7.500   6.688   8.112  1.6985 -2.2023  2.4235
 11078CP6    H8 4072   7.607   6.814   8.178 -0.4211  0.7967 -2.1993
 11078CP6    C8 4073   7.337   6.925   8.057 -0.4225  0.2061  0.1916
 11078CP6    H4 4074   7.359   6.910   7.952  1.0496 -0.7776  0.6094
 11078CP6    N1 4075   7.236   7.012   8.100 -0.4203  0.3182 -0.0301
 11078CP6    H1 4076   7.172   7.061   8.043 -0.5831 -1.0311 -1.0637
 11078CP6   C12 4077   7.561   6.456   8.331  0.0264 -0.1226  0.2983
 11078CP6   H18 4078   7.500   6.460   8.238 -0.1942  0.4673  0.4603
 11078CP6   H17 4079   7.656   6.405   8.303 -0.9721 -0.8447 -2.0214
 11078CP6   H16 4080   7.517   6.398   8.416 -2.4221  0.8698 -0.2136
 11078CP6    N3 4081   7.849   6.669   8.743 -0.0519  0.0276  0.0689
 11078CP6   C19 4082   7.879   6.637   8.882  0.4570  0.5228  0.0759
 11078CP6   H23 4083   7.991   6.645   8.892  0.5112 -0.4183  0.3498
 11078CP6   H22 4084   7.844   6.719   8.950  1.1292  0.1416  0.8993
 11078CP6   C20 4085   7.811   6.510   8.931  0.5259  0.2491 -0.5228
 11078CP6   H14 4086   7.839   6.420   8.871  1.0575 -0.2869  0.4956
 11078CP6   H13 4087   7.843   6.495   9.037 -0.0923 -0.9612 -0.4891
 11078CP6   H12 4088   7.700   6.517   8.921  0.5057 -0.0425 -0.5048
 11078CP6   C17 4089   7.951   6.633   8.646  0.3852  0.0507  0.5172
 11078CP6   H11 4090   8.008   6.556   8.706  0.4891 -0.8117 -0.6536
 11078CP6   H10 4091   7.891   6.596   8.557 -0.0449 -0.4313  0.9987
 11078CP6   C18 4092   8.043   6.745   8.601  0.6840 -0.1230  0.6924
 11078CP6   H26 4093   8.085   6.797   8.691  1.3523 -0.9701  0.8854
 11078CP6   H25 4094   7.987   6.809   8.528  1.2592  0.2945  0.6143
 11078CP6   H24 4095   8.131   6.710   8.541  2.0713  0.7905  2.0989
 1108POPC   CN1 4096   6.481   4.425   5.438  0.1595 -0.2013  0.6864
 1108POPC   CN2 4097   6.327   4.406   5.263 -0.2755 -0.0458  0.1523
 1108POPC   CN3 4098   6.251   4.419   5.480 -0.5016  0.2588 -0.9825
 1108POPC   NTM 4099   6.357   4.358   5.398  0.2098  0.0487  0.0827
 1108POPC    CA 4100   6.364   4.212   5.421 -0.2005  0.0081 -0.0452
 1108POPC    CB 4101   6.259   4.109   5.380  0.0209 -0.1854 -0.1277
 1108POPC    OA 4102   6.119   4.123   5.407  0.0992 -0.1277  0.2564
 1108POPC     P 4103   6.036   3.997   5.352 -0.1665  0.0933  0.1507
 1108POPC    OB 4104   5.906   4.061   5.319 -0.2635  0.4131  1.1140
 1108POPC    OC 4105   6.113   3.925   5.248  0.1108  0.5706  0.0235
 1108POPC    OD 4106   6.047   3.903   5.482 -0.0805  0.4285  0.3870
 1108POPC    CC 4107   5.944   3.938   5.574 -0.3858  0.2073  0.1348
 1108POPC    CD 4108   5.956   3.873   5.712  0.5678  0.6403  0.2652
 1108POPC    OE 4109   5.842   3.894   5.795  0.1067 -0.4210 -0.0828
 1108POPC   C1A 4110   5.719   3.853   5.765 -0.0389 -0.1628  0.1553
 1108POPC    OF 4111   5.697   3.774   5.674 -0.2225  0.3333 -0.2354
 1108POPC   C1B 4112   5.620   3.899   5.865 -0.3790 -0.1434 -0.1863
 1108POPC   C1C 4113   5.604   3.788   5.969  0.1734 -0.4999 -0.4754
 1108POPC   C1D 4114   5.509   3.845   6.075  0.4853 -0.4991 -0.1959
 1108POPC   C1E 4115   5.492   3.749   6.193 -0.2423 -0.4887 -0.2889
 1108POPC   C1F 4116   5.614   3.744   6.285 -0.2313 -0.4604 -0.3017
 1108POPC   C1G 4117   5.601   3.645   6.401 -0.3082 -0.5648 -0.3996
 1108POPC   C1H 4118   5.705   3.682   6.507  0.0394 -0.2473 -0.8471
 1108POPC   C1I 4119   5.683   3.579   6.617  0.1751  0.2732 -0.3286
 1108POPC   C1J 4120   5.711   3.599   6.746 -0.1239 -0.6875 -0.1055
 1108POPC   C1K 4121   5.789   3.724   6.787 -0.5560 -0.3596 -0.2791
 1108POPC   C1L 4122   5.810   3.747   6.937  0.1131  0.2197 -0.4578
 1108POPC   C1M 4123   5.906   3.865   6.950  0.3643  0.0099 -0.4069
 1108POPC   C1N 4124   5.970   3.850   7.088 -0.2355  0.3392 -0.0912
 1108POPC   C1O 4125   5.873   3.896   7.197 -0.4755 -0.6756  0.1305
 1108POPC   C1P 4126   5.950   3.930   7.325 -0.3030 -0.2710 -0.0785
 1108POPC   C1Q 4127   5.872   4.002   7.436  0.3480 -0.4978  0.5330
 1108POPC   C1R 4128   5.751   3.926   7.490 -0.1737 -0.2804 -0.3162
 1108POPC    CE 4129   6.087   3.935   5.761  0.9572  0.4248 -0.4935
 1108POPC    OG 4130   6.160   3.885   5.873 -0.1201  0.3024  0.1606
 1108POPC   C2A 4131   6.248   3.786   5.861 -0.2417  0.2265 -0.1336
 1108POPC    OH 4132   6.269   3.740   5.749 -0.4567  0.1463 -0.1407
 1108POPC   C2B 4133   6.338   3.757   5.975 -0.2995 -0.0268 -0.1534
 1108POPC   C2C 4134   6.436   3.870   6.008  0.0375 -0.3078 -0.1800
 1108POPC   C2D 4135   6.534   3.835   6.120  0.0965 -0.2813 -0.2232
 1108POPC   C2E 4136   6.575   3.958   6.200  0.0971 -0.4554  0.0449
 1108POPC   C2F 4137   6.688   3.928   6.299  0.6638 -0.3439 -0.5586
 1108POPC   C2G 4138   6.696   4.030   6.412 -0.1659 -0.5077 -0.3421
 1108POPC   C2H 4139   6.803   4.007   6.519 -0.8523 -0.0475  0.4586
 1108POPC   C2I 4140   6.756   4.062   6.654 -1.2166 -0.5097  0.5240
 1108POPC   C2J 4141   6.868   4.064   6.757 -0.4632  0.5135 -0.2886
 1108POPC   C2K 4142   6.821   4.080   6.902  0.4866  0.1431  0.0659
 1108POPC   C2L 4143   6.935   4.079   7.005  0.8033 -0.1115 -0.2845
 1108POPC   C2M 4144   6.885   4.121   7.143 -0.0510 -0.2484 -0.5454
 1108POPC   C2N 4145   6.788   4.024   7.212 -0.1122  0.2316  0.0474
 1108POPC   C2O 4146   6.743   4.070   7.351 -0.4702  0.4302 -0.1314
 1108POPC   C2P 4147   6.686   3.946   7.420  0.2647 -0.1030 -0.4703
 1109POPC   CN1 4148  11.423  10.069   5.500 -0.3298  0.3352  0.3665
 1109POPC   CN2 4149  11.644  10.153   5.554  0.4479 -0.1713 -0.1850
 1109POPC   CN3 4150  11.513  10.283   5.415 -0.0573 -0.3221  0.1728
 1109POPC   NTM 4151  11.540  10.143   5.451  0.0201 -0.2857  0.2555
 1109POPC    CA 4152  11.584  10.097   5.318 -0.4812 -0.3866  0.1206
 1109POPC    CB 4153  11.610   9.948   5.296  0.1669 -0.3071  0.3187
 1109POPC    OA 4154  11.493   9.887   5.239 -0.0791  0.1250  0.3570
 1109POPC     P 4155  11.497   9.726   5.227 -0.1494  0.1465  0.0275
 1109POPC    OB 4156  11.419   9.687   5.108 -0.4610 -0.1276  0.3218
 1109POPC    OC 4157  11.640   9.688   5.227 -0.1116  0.2858 -0.3170
 1109POPC    OD 4158  11.428   9.678   5.364 -0.0633  0.1494  0.0724
 1109POPC    CC 4159  11.290   9.715   5.359  0.0194  0.4473 -0.0585
 1109POPC    CD 4160  11.200   9.679   5.478 -0.5325  0.2226 -0.5392
 1109POPC    OE 4161  11.159   9.777   5.573 -0.4175 -0.7417  0.5243
 1109POPC   C1A 4162  11.051   9.852   5.551  0.1945 -0.0840 -0.2707
 1109POPC    OF 4163  11.000   9.854   5.439  0.5075 -0.1281 -0.4143
 1109POPC   C1B 4164  11.001   9.924   5.670 -0.2692 -0.3571 -0.3013
 1109POPC   C1C 4165  10.946   9.832   5.780 -0.0591 -0.5813 -0.3836
 1109POPC   C1D 4166  10.913   9.896   5.915  0.3170 -0.8103 -0.1820
 1109POPC   C1E 4167  11.034   9.943   5.996 -0.0498 -0.2953  0.0734
 1109POPC   C1F 4168  10.991   9.981   6.138 -0.4287 -0.1865 -0.0716
 1109POPC   C1G 4169  10.952   9.867   6.231 -0.1808 -0.1109  0.1230
 1109POPC   C1H 4170  10.923   9.913   6.374 -0.1284 -0.2866  0.1907
 1109POPC   C1I 4171  10.867   9.790   6.445 -0.3244  0.1960  0.8892
 1109POPC   C1J 4172  10.748   9.790   6.504 -0.3032  0.0769  0.9338
 1109POPC   C1K 4173  10.666   9.919   6.506 -0.9175 -0.2832 -0.0184
 1109POPC   C1L 4174  10.574   9.938   6.627 -0.0254  0.3943  0.5701
 1109POPC   C1M 4175  10.646   9.922   6.761  0.2293  0.3478  0.4299
 1109POPC   C1N 4176  10.544   9.928   6.876  0.3935  0.3643  0.5750
 1109POPC   C1O 4177  10.468  10.059   6.894 -0.4331 -0.0119 -0.1235
 1109POPC   C1P 4178  10.369  10.060   7.010 -0.4747 -0.5569 -0.1518
 1109POPC   C1Q 4179  10.303  10.192   7.051  0.0981 -0.5692  0.8616
 1109POPC   C1R 4180  10.404  10.303   7.082 -0.1284 -0.0460 -0.2025
 1109POPC    CE 4181  11.257   9.546   5.529 -0.6752  0.3504 -0.0416
 1109POPC    OG 4182  11.198   9.502   5.651  0.0164  0.0911  0.2017
 1109POPC   C2A 4183  11.240   9.401   5.727  0.2876  0.0740  0.0330
 1109POPC    OH 4184  11.351   9.350   5.712  0.3171  0.1750 -0.0980
 1109POPC   C2B 4185  11.158   9.383   5.849 -0.0124  0.1566 -0.1558
 1109POPC   C2C 4186  11.200   9.461   5.973 -0.6480 -0.1953  0.2855
 1109POPC   C2D 4187  11.166   9.367   6.089 -0.0639 -0.1242  0.5148
 1109POPC   C2E 4188  11.161   9.451   6.217 -0.7158  0.5680  0.0399
 1109POPC   C2F 4189  11.161   9.359   6.339  0.5095  0.1648 -0.2449
 1109POPC   C2G 4190  11.179   9.438   6.468  0.2845 -0.2253  0.0256
 1109POPC   C2H 4191  11.136   9.344   6.582  0.0993  0.1242  0.2447
 1109POPC   C2I 4192  11.149   9.425   6.711  0.2646  0.4906 -0.0014
 1109POPC   C2J 4193  11.099   9.352   6.835  0.4680 -0.0921 -0.2609
 1109POPC   C2K 4194  11.113   9.423   6.969  0.3650 -0.3943 -0.0880
 1109POPC   C2L 4195  11.097   9.318   7.079  0.2242 -0.0214  0.2537
 1109POPC   C2M 4196  11.121   9.371   7.220 -0.2458  0.1272  0.2806
 1109POPC   C2N 4197  11.041   9.301   7.331  0.2729 -0.5704  0.2273
 1109POPC   C2O 4198  11.086   9.157   7.355  0.3032 -0.6269 -0.1573
 1109POPC   C2P 4199  11.003   9.078   7.456 -0.4905 -0.0012 -0.3082
 1110POPC   CN1 4200   4.083   1.187   4.835  0.1589 -0.3838  0.1253
 1110POPC   CN2 4201   4.159   1.406   4.808 -0.4314  0.2543 -0.4777
 1110POPC   CN3 4202   4.147   1.317   5.014 -0.3808  0.4482 -0.1980
 1110POPC   NTM 4203   4.069   1.322   4.890 -0.0219 -0.1636 -0.4547
 1110POPC    CA 4204   3.934   1.380   4.897 -0.1383 -0.4747 -0.1265
 1110POPC    CB 4205   3.888   1.507   4.968  0.3814 -0.6692  0.5707
 1110POPC    OA 4206   3.978   1.617   4.948 -0.1807 -0.2708  0.1729
 1110POPC     P 4207   3.944   1.754   5.025 -0.0522  0.0172 -0.2811
 1110POPC    OB 4208   4.019   1.847   4.938  0.4264 -0.3286 -0.2451
 1110POPC    OC 4209   3.796   1.758   5.034 -0.0238 -0.1811  0.3617
 1110POPC    OD 4210   4.007   1.744   5.173  0.1199  0.4496 -0.3218
 1110POPC    CC 4211   4.149   1.749   5.166  0.1600 -0.0592  0.0415
 1110POPC    CD 4212   4.228   1.751   5.297  0.2175  0.3035  0.0009
 1110POPC    OE 4213   4.296   1.632   5.336 -0.1123 -0.1731 -0.8688
 1110POPC   C1A 4214   4.413   1.610   5.276  0.4893  0.2422  0.1391
 1110POPC    OF 4215   4.454   1.673   5.178  0.0979 -0.4515 -0.4754
 1110POPC   C1B 4216   4.474   1.484   5.323  0.7533  0.2591 -0.1554
 1110POPC   C1C 4217   4.517   1.487   5.469  0.0321 -0.4650  0.0793
 1110POPC   C1D 4218   4.586   1.360   5.521 -0.6233 -0.9232 -0.1569
 1110POPC   C1E 4219   4.595   1.369   5.674  0.5333  0.5925 -0.2885
 1110POPC   C1F 4220   4.670   1.243   5.717 -0.4221  0.0580 -0.1517
 1110POPC   C1G 4221   4.654   1.230   5.869 -0.0989 -0.3104 -0.1477
 1110POPC   C1H 4222   4.763   1.139   5.927  0.2881  0.2818  0.0622
 1110POPC   C1I 4223   4.740   1.107   6.075 -0.1652  0.1614 -0.0316
 1110POPC   C1J 4224   4.847   1.089   6.152  0.0795 -0.2696 -0.4622
 1110POPC   C1K 4225   4.984   1.128   6.095 -0.0932  0.1991 -0.5677
 1110POPC   C1L 4226   5.107   1.057   6.153 -0.0074  0.5556 -0.3109
 1110POPC   C1M 4227   5.152   1.109   6.289  0.1179  0.3037 -0.2549
 1110POPC   C1N 4228   5.294   1.059   6.313 -0.0290 -0.2786 -0.5917
 1110POPC   C1O 4229   5.298   0.907   6.330  0.2646 -0.1885  0.1733
 1110POPC   C1P 4230   5.432   0.834   6.323  0.3573 -0.0000 -0.0257
 1110POPC   C1Q 4231   5.466   0.831   6.174 -0.0003 -1.1789 -0.0941
 1110POPC   C1R 4232   5.619   0.834   6.168 -0.0124  0.5097  0.1801
 1110POPC    CE 4233   4.146   1.833   5.397  0.3710 -0.2207  0.5588
 1110POPC    OG 4234   4.221   1.871   5.513  0.3765  0.5873  0.2964
 1110POPC   C2A 4235   4.151   1.946   5.597  0.4489  0.8895  0.0904
 1110POPC    OH 4236   4.034   1.968   5.566  0.1902 -0.3056  0.1503
 1110POPC   C2B 4237   4.223   1.977   5.723  0.3519  0.1294  0.3383
 1110POPC   C2C 4238   4.202   1.858   5.818 -0.2034 -0.1067 -0.0684
 1110POPC   C2D 4239   4.093   1.896   5.918 -0.1721  0.4279 -0.2313
 1110POPC   C2E 4240   4.150   1.976   6.035  0.0421 -0.4916  0.3041
 1110POPC   C2F 4241   4.051   1.995   6.150 -0.3710 -0.9482  0.0259
 1110POPC   C2G 4242   4.100   2.062   6.278 -0.5188 -0.3193 -0.2434
 1110POPC   C2H 4243   3.987   2.118   6.365 -0.3616 -0.0478 -0.2140
 1110POPC   C2I 4244   4.043   2.189   6.489 -0.1607 -0.2480 -0.1903
 1110POPC   C2J 4245   4.146   2.118   6.578  0.0908  0.4623  0.0913
 1110POPC   C2K 4246   4.176   2.200   6.704  0.0118 -0.1099  0.4830
 1110POPC   C2L 4247   4.061   2.199   6.805 -0.3020  0.3878  0.1338
 1110POPC   C2M 4248   4.068   2.309   6.911 -0.2803  0.3275  0.1946
 1110POPC   C2N 4249   4.069   2.446   6.844 -0.2356  0.3218  0.1833
 1110POPC   C2O 4250   3.922   2.485   6.832 -0.3232 -0.2609 -0.6789
 1110POPC   C2P 4251   3.890   2.590   6.726  0.3203  0.0970 -0.5210
 1111POPC   CN1 4252   0.737   3.616   5.809  0.2780  0.3123  0.1162
 1111POPC   CN2 4253   0.565   3.505   5.932 -1.4077  0.0870 -0.5522
 1111POPC   CN3 4254   0.622   3.423   5.710 -1.1696 -0.2383  0.3363
 1111POPC   NTM 4255   0.611   3.541   5.797  0.3937  0.1288  0.0579
 1111POPC    CA 4256   0.521   3.637   5.734 -0.0047 -0.2504  0.0472
 1111POPC    CB 4257   0.528   3.685   5.589  0.4467 -0.1981  0.0869
 1111POPC    OA 4258   0.639   3.763   5.542  0.1657 -0.1715 -0.5451
 1111POPC     P 4259   0.635   3.921   5.573  0.1338 -0.2626 -0.0747
 1111POPC    OB 4260   0.693   3.977   5.449 -0.6047  0.3834 -0.1424
 1111POPC    OC 4261   0.501   3.961   5.623  0.2677  0.5679 -0.3563
 1111POPC    OD 4262   0.738   3.905   5.695  0.1367 -0.4533 -0.1028
 1111POPC    CC 4263   0.868   3.945   5.651 -0.1857  0.3292 -0.3608
 1111POPC    CD 4264   0.984   3.927   5.749 -0.2041 -0.0854 -0.4109
 1111POPC    OE 4265   1.013   3.795   5.795 -0.1259  0.0217 -0.1487
 1111POPC   C1A 4266   1.140   3.759   5.813 -0.1705 -0.0826 -0.0419
 1111POPC    OF 4267   1.227   3.826   5.759 -0.6155 -0.1439 -0.8529
 1111POPC   C1B 4268   1.148   3.624   5.875 -0.2096  0.0154  0.1783
 1111POPC   C1C 4269   1.104   3.615   6.021 -0.2486 -0.5057  0.1350
 1111POPC   C1D 4270   1.198   3.669   6.129 -0.4448  0.0686  0.0179
 1111POPC   C1E 4271   1.150   3.617   6.265 -0.6817 -0.4776 -0.2755
 1111POPC   C1F 4272   1.236   3.660   6.383 -0.4158 -0.0673 -0.6147
 1111POPC   C1G 4273   1.287   3.804   6.382 -0.4411 -0.0523 -0.0989
 1111POPC   C1H 4274   1.379   3.845   6.497  0.1548  0.0828 -0.6203
 1111POPC   C1I 4275   1.513   3.775   6.475  0.3569  0.0516  0.6609
 1111POPC   C1J 4276   1.576   3.727   6.582  0.8178 -0.1142  0.3191
 1111POPC   C1K 4277   1.507   3.718   6.719  0.1789 -0.5210 -0.0214
 1111POPC   C1L 4278   1.614   3.728   6.828 -0.0827  0.0632  0.1832
 1111POPC   C1M 4279   1.546   3.740   6.965 -0.0878  0.0311  0.1835
 1111POPC   C1N 4280   1.644   3.693   7.073  0.0682 -0.3097 -0.1067
 1111POPC   C1O 4281   1.590   3.712   7.215 -0.3672 -0.8453 -0.1937
 1111POPC   C1P 4282   1.688   3.656   7.318 -0.0280  0.8915  0.4570
 1111POPC   C1Q 4283   1.626   3.664   7.458 -0.8320  0.1310  0.1508
 1111POPC   C1R 4284   1.634   3.811   7.501  0.6466  0.1672 -0.1907
 1111POPC    CE 4285   0.933   4.008   5.869  0.3602  0.2484 -0.3933
 1111POPC    OG 4286   1.031   4.073   5.951 -0.3146  0.6432  0.1064
 1111POPC   C2A 4287   0.984   4.151   6.048 -0.5106 -0.2256  0.7201
 1111POPC    OH 4288   0.875   4.204   6.030 -0.0173  0.4715 -0.3747
 1111POPC   C2B 4289   1.084   4.185   6.152  0.0606  0.0049  0.1039
 1111POPC   C2C 4290   1.019   4.185   6.290 -0.1370  0.4876  0.0132
 1111POPC   C2D 4291   1.131   4.197   6.393  0.1297  0.0690 -0.2277
 1111POPC   C2E 4292   1.069   4.128   6.514 -0.2111 -0.1008 -0.4961
 1111POPC   C2F 4293   1.142   4.157   6.645 -0.1370 -0.5040 -0.4458
 1111POPC   C2G 4294   1.294   4.174   6.636 -0.1025 -0.7716 -0.3683
 1111POPC   C2H 4295   1.356   4.171   6.776  0.1373 -0.2909 -0.4631
 1111POPC   C2I 4296   1.506   4.202   6.769  0.2452 -0.6706  0.1066
 1111POPC   C2J 4297   1.566   4.201   6.910  0.1183 -0.2108  0.1667
 1111POPC   C2K 4298   1.718   4.200   6.892  0.0097 -0.0108 -0.8016
 1111POPC   C2L 4299   1.783   4.338   6.909 -0.1532 -0.0509  0.2149
 1111POPC   C2M 4300   1.749   4.419   7.033 -0.4298  0.0258  0.0887
 1111POPC   C2N 4301   1.751   4.335   7.161 -0.7326 -0.2534 -0.0888
 1111POPC   C2O 4302   1.762   4.425   7.284 -0.3252  0.1317 -0.4014
 1111POPC   C2P 4303   1.736   4.354   7.417  0.1753  0.0930 -0.3234
 1112POPC   CN1 4304   3.103   0.578   5.046 -0.3736 -0.4442 -0.1514
 1112POPC   CN2 4305   3.121   0.501   4.819  0.5432 -0.2086 -0.2159
 1112POPC   CN3 4306   3.307   0.492   4.957  0.5143  0.4751 -0.1930
 1112POPC   NTM 4307   3.189   0.575   4.927 -0.0078 -0.1595  0.1032
 1112POPC    CA 4308   3.224   0.707   4.873  0.5596 -0.4314 -0.2010
 1112POPC    CB 4309   3.311   0.804   4.953  0.0992  0.0012 -0.2241
 1112POPC    OA 4310   3.265   0.844   5.082  0.4524 -0.5691  0.0813
 1112POPC     P 4311   3.378   0.934   5.152 -0.0621  0.0192  0.1600
 1112POPC    OB 4312   3.434   1.022   5.047 -0.3342  0.1266  0.1042
 1112POPC    OC 4313   3.302   0.987   5.268  0.1907  0.0495  0.3133
 1112POPC    OD 4314   3.466   0.801   5.172  0.1126  0.0502 -0.3888
 1112POPC    CC 4315   3.441   0.736   5.297 -0.4585 -0.0426 -0.5476
 1112POPC    CD 4316   3.510   0.602   5.321 -0.0040  0.3101  0.1543
 1112POPC    OE 4317   3.439   0.520   5.414 -0.0927  0.3387  0.1122
 1112POPC   C1A 4318   3.342   0.440   5.370  0.2312  0.0268 -0.0375
 1112POPC    OF 4319   3.291   0.445   5.259  0.6514  0.2631 -0.2221
 1112POPC   C1B 4320   3.302   0.356   5.485  0.2011 -0.0337 -0.0927
 1112POPC   C1C 4321   3.237   0.222   5.447  0.4967 -0.2419  0.1304
 1112POPC   C1D 4322   3.196   0.157   5.579 -0.0559  0.3197  0.2435
 1112POPC   C1E 4323   3.158   0.009   5.574 -0.0910  0.3441 -0.1940
 1112POPC   C1F 4324   3.048  -0.019   5.471 -0.1407 -0.1867  0.0004
 1112POPC   C1G 4325   3.036  -0.170   5.445  0.5489 -0.1647 -0.4840
 1112POPC   C1H 4326   2.969  -0.242   5.562 -0.1205  0.2689 -0.5940
 1112POPC   C1I 4327   2.912  -0.381   5.531  0.2679 -0.0385  0.0446
 1112POPC   C1J 4328   2.886  -0.478   5.618 -0.1259 -0.0001 -0.0293
 1112POPC   C1K 4329   2.923  -0.469   5.766 -0.2355 -0.0044 -0.0013
 1112POPC   C1L 4330   2.807  -0.538   5.839 -0.1638 -0.0791  0.0415
 1112POPC   C1M 4331   2.840  -0.538   5.989  0.4546 -0.3692 -0.0930
 1112POPC   C1N 4332   2.713  -0.594   6.052  0.3043 -0.0900 -0.1487
 1112POPC   C1O 4333   2.721  -0.620   6.203  0.0495 -0.5254 -0.2063
 1112POPC   C1P 4334   2.585  -0.655   6.263 -0.3141  0.9074 -0.1515
 1112POPC   C1Q 4335   2.592  -0.697   6.410 -0.5402 -0.1441 -0.4323
 1112POPC   C1R 4336   2.451  -0.713   6.465 -0.3510  0.4305  0.2364
 1112POPC    CE 4337   3.659   0.627   5.347  0.0402  0.3325 -0.1186
 1112POPC    OG 4338   3.708   0.709   5.453 -0.1770  0.4383 -0.0992
 1112POPC   C2A 4339   3.838   0.736   5.462 -0.0673 -0.2063  0.3212
 1112POPC    OH 4340   3.911   0.679   5.381 -0.0471  0.0511  0.1577
 1112POPC   C2B 4341   3.884   0.825   5.572 -0.3401  0.1903  0.1167
 1112POPC   C2C 4342   3.934   0.753   5.697 -0.0115  0.4529  0.1365
 1112POPC   C2D 4343   3.943   0.849   5.816  0.4112  0.2866  0.2410
 1112POPC   C2E 4344   4.023   0.807   5.939  0.1805 -0.1600  0.2428
 1112POPC   C2F 4345   4.032   0.921   6.042 -0.2762  0.4470 -0.3814
 1112POPC   C2G 4346   4.128   0.872   6.150 -0.2917  0.8657 -0.1784
 1112POPC   C2H 4347   4.143   0.964   6.272  0.0446  0.6989 -0.0936
 1112POPC   C2I 4348   4.002   0.983   6.327 -0.0517 -0.2884  0.0158
 1112POPC   C2J 4349   4.034   1.086   6.435 -0.2255 -0.0763 -0.1373
 1112POPC   C2K 4350   3.917   1.093   6.534 -0.1049 -0.2621  0.0174
 1112POPC   C2L 4351   3.919   0.989   6.646  0.1888 -0.0300  0.2312
 1112POPC   C2M 4352   3.795   1.015   6.732  0.0440  0.2291 -0.0561
 1112POPC   C2N 4353   3.793   0.916   6.848 -0.1267  0.0202 -0.2370
 1112POPC   C2O 4354   3.675   0.944   6.941 -0.5086 -0.1627 -0.6631
 1112POPC   C2P 4355   3.638   0.825   7.031 -0.3748  0.4839  0.2536
 1113POPC   CN1 4356   4.321   9.942   4.828 -0.2604 -0.1682  0.2527
 1113POPC   CN2 4357   4.103  10.011   4.879 -0.2807 -0.2899  0.2085
 1113POPC   CN3 4358   4.233   9.907   5.050 -0.2720 -0.1017 -0.0131
 1113POPC   NTM 4359   4.238   9.999   4.935 -0.2194  0.0962  0.1464
 1113POPC    CA 4360   4.310  10.117   4.984  0.2755 -0.4094  0.6520
 1113POPC    CB 4361   4.288  10.201   5.111 -0.2006  0.1980  0.1750
 1113POPC    OA 4362   4.155  10.241   5.143 -0.3686 -0.1990 -0.0156
 1113POPC     P 4363   4.147  10.262   5.302  0.2479 -0.1775  0.0143
 1113POPC    OB 4364   4.270  10.325   5.356 -0.2150  0.5602  0.2289
 1113POPC    OC 4365   4.010  10.296   5.346  0.0980 -0.3972 -0.2880
 1113POPC    OD 4366   4.173  10.109   5.345  0.0023 -0.3348 -0.3963
 1113POPC    CC 4367   4.186  10.109   5.487  0.6724 -0.1568 -0.4546
 1113POPC    CD 4368   4.192   9.970   5.550  0.0576  0.0785  0.1320
 1113POPC    OE 4369   4.118   9.973   5.672 -0.4807  0.1854 -0.1937
 1113POPC   C1A 4370   4.007   9.900   5.688 -0.4246  0.1956  0.2635
 1113POPC    OF 4371   3.966   9.828   5.597  0.3667 -0.4503  0.3979
 1113POPC   C1B 4372   3.950   9.917   5.823 -0.0423  0.4654  0.3943
 1113POPC   C1C 4373   3.947   9.787   5.904 -0.3946  0.1362 -0.1385
 1113POPC   C1D 4374   3.896   9.817   6.045  0.0707  0.3325 -0.0094
 1113POPC   C1E 4375   3.743   9.821   6.051  0.0928  0.5172  0.5268
 1113POPC   C1F 4376   3.699   9.862   6.191 -0.1556 -0.0497  0.6199
 1113POPC   C1G 4377   3.749   9.770   6.302  0.4345 -0.1121  0.3075
 1113POPC   C1H 4378   3.716   9.820   6.443 -0.5321 -0.4326  0.2018
 1113POPC   C1I 4379   3.737   9.721   6.558 -0.0278  0.4009  0.8428
 1113POPC   C1J 4380   3.670   9.735   6.672 -0.2789  0.2648  0.7136
 1113POPC   C1K 4381   3.560   9.841   6.678 -0.5257  0.0604 -0.0949
 1113POPC   C1L 4382   3.467   9.803   6.794 -0.0619 -0.1210  0.2184
 1113POPC   C1M 4383   3.326   9.855   6.768  0.1381  0.0561 -0.5292
 1113POPC   C1N 4384   3.226   9.823   6.879  0.2598  0.4434 -0.3083
 1113POPC   C1O 4385   3.192   9.675   6.889  0.4446  0.4167 -0.0796
 1113POPC   C1P 4386   3.138   9.640   7.028  0.4290 -0.3199 -0.2635
 1113POPC   C1Q 4387   3.094   9.494   7.017 -0.4874 -0.0436 -0.3025
 1113POPC   C1R 4388   3.012   9.435   7.132 -0.2974 -0.0078 -0.1490
 1113POPC    CE 4389   4.338   9.924   5.553  0.0022 -0.1257 -0.2835
 1113POPC    OG 4390   4.429   9.996   5.636 -0.2259 -0.4724  0.2752
 1113POPC   C2A 4391   4.523   9.923   5.694 -0.2977 -0.4482  0.4243
 1113POPC    OH 4392   4.553   9.809   5.659 -0.4783 -0.2976 -0.2415
 1113POPC   C2B 4393   4.593  10.007   5.794 -0.2986 -0.5879  0.5428
 1113POPC   C2C 4394   4.744   9.992   5.776 -0.3373 -0.2027 -0.1483
 1113POPC   C2D 4395   4.826  10.070   5.879 -0.0005 -0.2551 -0.3759
 1113POPC   C2E 4396   4.845   9.988   6.007  0.5013  0.2308 -0.1396
 1113POPC   C2F 4397   4.889  10.087   6.116  0.0775  0.2950 -0.0272
 1113POPC   C2G 4398   4.889  10.013   6.249  0.5607 -0.0886 -0.2368
 1113POPC   C2H 4399   4.946  10.094   6.366 -0.4729  0.1023  0.1432
 1113POPC   C2I 4400   4.998   9.991   6.467  0.0328  0.3675  0.1562
 1113POPC   C2J 4401   4.880   9.913   6.526  0.3534  0.3760  0.8242
 1113POPC   C2K 4402   4.932   9.794   6.607  0.0131 -0.1820  0.2402
 1113POPC   C2L 4403   4.827   9.687   6.633 -0.4978  0.2765  0.0903
 1113POPC   C2M 4404   4.740   9.644   6.515 -0.4552  0.3411  0.0361
 1113POPC   C2N 4405   4.642   9.537   6.563  0.3511 -0.3152  0.2504
 1113POPC   C2O 4406   4.540   9.490   6.458  0.1276 -0.1277  0.3840
 1113POPC   C2P 4407   4.466   9.368   6.512 -0.6035 -0.0464 -0.4204
 1114POPC   CN1 4408   4.131   0.795   4.738  0.3345  0.1781 -0.0890
 1114POPC   CN2 4409   4.241   0.591   4.698  0.0665  0.2330 -0.7552
 1114POPC   CN3 4410   4.204   0.648   4.918 -0.3858 -0.8837 -0.2821
 1114POPC   NTM 4411   4.142   0.656   4.785  0.1613  0.0276 -0.4930
 1114POPC    CA 4412   4.024   0.569   4.771  0.0915  0.0550 -0.0760
 1114POPC    CB 4413   3.897   0.594   4.854  0.1574  0.0766  0.0184
 1114POPC    OA 4414   3.834   0.722   4.844  0.3148  0.1974  0.5570
 1114POPC     P 4415   3.699   0.728   4.932  0.1258  0.0186  0.2797
 1114POPC    OB 4416   3.584   0.707   4.841  0.4478  0.5871 -0.2594
 1114POPC    OC 4417   3.704   0.630   5.043 -0.4030 -0.1371  0.1736
 1114POPC    OD 4418   3.721   0.876   4.993  0.5853  0.2734 -0.4957
 1114POPC    CC 4419   3.816   0.871   5.099 -0.3406 -0.2738  0.3279
 1114POPC    CD 4420   3.869   1.009   5.141 -0.0486 -0.2063 -0.2490
 1114POPC    OE 4421   3.986   1.007   5.223  0.0092 -0.1465 -0.3294
 1114POPC   C1A 4422   4.099   0.961   5.170  0.1288  0.3603 -0.5110
 1114POPC    OF 4423   4.104   0.953   5.047  0.0383 -0.1150 -0.4857
 1114POPC   C1B 4424   4.212   0.964   5.264 -0.1715 -0.5347 -0.1130
 1114POPC   C1C 4425   4.228   0.828   5.331 -0.4996 -0.5783 -0.1245
 1114POPC   C1D 4426   4.357   0.816   5.413 -0.2548  0.3071 -0.3740
 1114POPC   C1E 4427   4.310   0.814   5.559  0.8372 -0.6167 -0.0257
 1114POPC   C1F 4428   4.434   0.813   5.649  0.9331  0.1630 -0.1427
 1114POPC   C1G 4429   4.398   0.845   5.794 -0.1336  0.7125 -0.5149
 1114POPC   C1H 4430   4.519   0.830   5.887 -0.3341 -0.3429 -0.4040
 1114POPC   C1I 4431   4.473   0.853   6.031  0.1302 -0.0818 -0.2929
 1114POPC   C1J 4432   4.552   0.802   6.125  0.1609 -0.5601 -0.5706
 1114POPC   C1K 4433   4.668   0.714   6.079  0.3355 -0.2796 -0.6699
 1114POPC   C1L 4434   4.731   0.630   6.190 -0.5559 -0.0681  0.0115
 1114POPC   C1M 4435   4.842   0.709   6.259 -0.6221  0.3480 -0.3561
 1114POPC   C1N 4436   4.872   0.658   6.400 -0.3276  0.2631 -0.4483
 1114POPC   C1O 4437   4.764   0.697   6.501 -0.1366 -0.4254  0.0328
 1114POPC   C1P 4438   4.802   0.662   6.644  0.4433  0.3228  0.0665
 1114POPC   C1Q 4439   4.788   0.513   6.678  0.3665  0.3076 -0.0308
 1114POPC   C1R 4440   4.813   0.495   6.828 -0.1784 -0.7445 -0.0591
 1114POPC    CE 4441   3.746   1.084   5.194  0.1197 -0.0278 -0.1108
 1114POPC    OG 4442   3.686   1.026   5.310  0.2467  0.0040 -0.0293
 1114POPC   C2A 4443   3.588   1.096   5.366  0.2356  0.1393 -0.2158
 1114POPC    OH 4444   3.540   1.196   5.314 -0.0608  0.0829 -0.0573
 1114POPC   C2B 4445   3.545   1.050   5.500 -0.5384  0.7894 -0.2299
 1114POPC   C2C 4446   3.642   1.083   5.614 -0.3207  0.4524 -0.3144
 1114POPC   C2D 4447   3.631   1.226   5.667 -0.0232  0.3578  0.0071
 1114POPC   C2E 4448   3.675   1.249   5.812  0.2681  0.3458 -0.0792
 1114POPC   C2F 4449   3.629   1.384   5.868 -0.1187  0.0718  0.2702
 1114POPC   C2G 4450   3.641   1.407   6.019  0.1231 -0.5970  0.3566
 1114POPC   C2H 4451   3.772   1.355   6.078  0.1797 -0.4110  0.3953
 1114POPC   C2I 4452   3.777   1.397   6.226 -0.2146 -0.1817  0.3460
 1114POPC   C2J 4453   3.868   1.519   6.239  0.3144 -0.4906 -0.3358
 1114POPC   C2K 4454   3.904   1.535   6.387 -0.0694 -0.0946 -0.2808
 1114POPC   C2L 4455   3.969   1.670   6.414 -0.2642 -0.1564  0.5217
 1114POPC   C2M 4456   4.024   1.676   6.557  0.3931  0.0028  0.2694
 1114POPC   C2N 4457   3.920   1.725   6.657 -0.1624 -0.5281 -0.0367
 1114POPC   C2O 4458   3.965   1.706   6.802 -0.6407  0.1140  0.2042
 1114POPC   C2P 4459   3.937   1.560   6.837  0.1640 -0.1331 -0.1649
 1115POPC   CN1 4460   3.075   1.852   4.808  0.0831 -0.1153  0.3901
 1115POPC   CN2 4461   3.270   1.804   4.687  0.1185 -0.1373  0.0935
 1115POPC   CN3 4462   3.280   1.989   4.827  0.2644  0.1017  0.0421
 1115POPC   NTM 4463   3.222   1.855   4.816  0.1024  0.1777 -0.0350
 1115POPC    CA 4464   3.279   1.764   4.917 -0.1724  0.1307  0.0793
 1115POPC    CB 4465   3.234   1.773   5.063 -0.9971  0.5692 -0.1953
 1115POPC    OA 4466   3.245   1.903   5.122 -0.1153  0.3050  0.2355
 1115POPC     P 4467   3.306   1.925   5.269  0.1347  0.3699  0.1231
 1115POPC    OB 4468   3.430   1.846   5.259  0.1126  0.3340  0.1328
 1115POPC    OC 4469   3.290   2.072   5.276 -0.3285  0.3715 -0.7879
 1115POPC    OD 4470   3.181   1.869   5.354 -0.1469 -0.0419 -0.5528
 1115POPC    CC 4471   3.160   1.921   5.486  0.1286  0.3468 -0.6590
 1115POPC    CD 4472   3.018   1.893   5.535  0.4799 -0.1622  0.0862
 1115POPC    OE 4473   2.984   1.973   5.649 -0.3614 -0.3627 -0.0152
 1115POPC   C1A 4474   2.923   2.089   5.627  0.0987 -0.0633  0.2564
 1115POPC    OF 4475   2.935   2.155   5.523  0.4186 -0.0736  0.2848
 1115POPC   C1B 4476   2.860   2.134   5.753 -0.4752 -0.2158  0.0289
 1115POPC   C1C 4477   2.868   2.286   5.769  0.1269 -0.2223 -0.1578
 1115POPC   C1D 4478   2.863   2.351   5.908  0.0169  0.1317 -0.3263
 1115POPC   C1E 4479   2.738   2.307   5.986  0.4552  0.0987  0.3610
 1115POPC   C1F 4480   2.749   2.347   6.133  0.1805  0.0754  0.3875
 1115POPC   C1G 4481   2.641   2.296   6.229 -0.1119  0.2837  0.1709
 1115POPC   C1H 4482   2.670   2.329   6.376  0.0318  0.1507  0.1734
 1115POPC   C1I 4483   2.591   2.256   6.485 -0.1233  0.0650  0.0045
 1115POPC   C1J 4484   2.558   2.330   6.590  0.6995  0.0673  0.2624
 1115POPC   C1K 4485   2.585   2.481   6.594  0.2819  0.1391  0.4294
 1115POPC   C1L 4486   2.527   2.534   6.725 -0.4520  0.2365  0.0664
 1115POPC   C1M 4487   2.525   2.687   6.727 -0.2431  0.2323  0.5731
 1115POPC   C1N 4488   2.669   2.739   6.720 -0.0570 -0.2411  0.8497
 1115POPC   C1O 4489   2.690   2.870   6.645  0.2235 -0.6732  0.1657
 1115POPC   C1P 4490   2.823   2.946   6.634 -0.1360 -0.0889 -0.2285
 1115POPC   C1Q 4491   2.864   3.009   6.768  0.1867  0.4793 -0.5901
 1115POPC   C1R 4492   2.984   3.102   6.748  0.2459  0.6501  0.4930
 1115POPC    CE 4493   3.003   1.743   5.558 -0.0521 -0.1791 -0.3440
 1115POPC    OG 4494   3.084   1.687   5.662 -0.0499  0.1134 -0.1882
 1115POPC   C2A 4495   3.115   1.559   5.644  0.4274  0.1404  0.4164
 1115POPC    OH 4496   3.052   1.483   5.571  0.6604  0.0728  0.2842
 1115POPC   C2B 4497   3.212   1.503   5.741  0.6467  0.2190  0.2429
 1115POPC   C2C 4498   3.142   1.441   5.862  0.4291  0.1037  0.0580
 1115POPC   C2D 4499   3.245   1.366   5.947  0.5427  0.4693  0.2418
 1115POPC   C2E 4500   3.182   1.320   6.078  0.0640  0.2707 -0.0557
 1115POPC   C2F 4501   3.279   1.251   6.174 -0.3850 -0.3846 -0.0702
 1115POPC   C2G 4502   3.210   1.182   6.292  0.1050 -0.0918  0.3881
 1115POPC   C2H 4503   3.310   1.123   6.392  0.3257  0.1039  0.2847
 1115POPC   C2I 4504   3.355   1.242   6.476 -0.0018  0.5966 -0.2351
 1115POPC   C2J 4505   3.398   1.199   6.616  0.2573 -0.6873 -0.6962
 1115POPC   C2K 4506   3.480   1.302   6.694 -0.6295 -0.0758 -0.5557
 1115POPC   C2L 4507   3.403   1.430   6.729  0.0471  0.2293 -0.1531
 1115POPC   C2M 4508   3.482   1.498   6.841 -0.5269 -0.1828  0.5099
 1115POPC   C2N 4509   3.431   1.637   6.881 -0.6335 -0.1092  0.1285
 1115POPC   C2O 4510   3.315   1.623   6.979 -0.5810  0.2206  0.2391
 1115POPC   C2P 4511   3.273   1.756   7.044 -0.0147  0.3772  0.2914
 1116POPC   CN1 4512  10.058   1.104   5.282  0.4091  0.0132 -0.0057
 1116POPC   CN2 4513   9.958   1.169   5.500 -0.8254 -0.4935  0.4106
 1116POPC   CN3 4514   9.862   0.993   5.366  0.0338  0.3579 -0.1894
 1116POPC   NTM 4515   9.937   1.120   5.363  0.4115  0.1387 -0.0259
 1116POPC    CA 4516   9.852   1.212   5.287 -0.1343 -0.5595 -0.2831
 1116POPC    CB 4517   9.853   1.365   5.270  0.2597 -0.5200  0.0686
 1116POPC    OA 4518   9.952   1.414   5.180  0.1083 -0.1573  0.1009
 1116POPC     P 4519   9.887   1.542   5.107 -0.1518 -0.3139  0.0587
 1116POPC    OB 4520   9.992   1.595   5.017  0.0810 -0.2130  0.3860
 1116POPC    OC 4521   9.755   1.501   5.054 -0.3281 -0.0751  0.3066
 1116POPC    OD 4522   9.859   1.637   5.235 -0.0017  0.4588 -0.4760
 1116POPC    CC 4523   9.963   1.734   5.252 -0.1891  0.6168 -0.2344
 1116POPC    CD 4524   9.967   1.811   5.384  0.4728 -0.4203  0.3627
 1116POPC    OE 4525  10.049   1.927   5.401  0.6677 -0.4400 -0.4125
 1116POPC   C1A 4526  10.025   2.034   5.326 -0.1906 -0.4092 -0.1134
 1116POPC    OF 4527   9.986   2.030   5.210  0.4606  0.2212 -0.3680
 1116POPC   C1B 4528  10.087   2.158   5.380 -0.6686 -0.0538 -0.3769
 1116POPC   C1C 4529  10.010   2.289   5.358 -0.3431  0.1838 -0.1092
 1116POPC   C1D 4530  10.088   2.406   5.417 -0.2601 -0.0575  0.2649
 1116POPC   C1E 4531  10.107   2.391   5.568  0.3793  0.2625  0.2188
 1116POPC   C1F 4532  10.207   2.496   5.619  0.4638 -0.1118  0.8382
 1116POPC   C1G 4533  10.134   2.625   5.655  0.3632  0.1393 -0.2423
 1116POPC   C1H 4534  10.224   2.688   5.761 -0.1019 -0.3700  0.4615
 1116POPC   C1I 4535  10.183   2.828   5.807 -0.0461 -0.1083 -0.2735
 1116POPC   C1J 4536  10.207   2.895   5.919 -0.1914 -0.1431 -0.2217
 1116POPC   C1K 4537  10.292   2.837   6.032 -0.5069  0.2211  0.2071
 1116POPC   C1L 4538  10.201   2.785   6.144 -0.4557 -0.0199  0.1381
 1116POPC   C1M 4539  10.259   2.664   6.216  0.0232 -0.1253 -0.4183
 1116POPC   C1N 4540  10.171   2.635   6.337  0.4058  0.7041  0.0735
 1116POPC   C1O 4541  10.195   2.739   6.447  0.1997  0.9654 -0.1285
 1116POPC   C1P 4542  10.336   2.742   6.506 -0.0542  0.0190  0.5523
 1116POPC   C1Q 4543  10.339   2.846   6.619  0.5372  0.0020  0.5526
 1116POPC   C1R 4544  10.271   2.805   6.749  0.0298 -0.5391  0.1243
 1116POPC    CE 4545   9.968   1.707   5.496 -0.4875 -0.7864  0.0409
 1116POPC    OG 4546   9.839   1.657   5.533 -0.7064 -0.0696  0.2635
 1116POPC   C2A 4547   9.836   1.533   5.581 -0.2182 -0.1310  0.1378
 1116POPC    OH 4548   9.922   1.448   5.558 -0.1848 -0.1885  0.4721
 1116POPC   C2B 4549   9.713   1.508   5.659 -0.2539  0.5280  0.2971
 1116POPC   C2C 4550   9.739   1.450   5.798  0.0024 -0.0041  0.0317
 1116POPC   C2D 4551   9.617   1.450   5.891  0.0639  0.1724  0.1129
 1116POPC   C2E 4552   9.660   1.395   6.028  0.3914  0.4652  0.1291
 1116POPC   C2F 4553   9.550   1.439   6.125  0.1586  0.0774  0.0407
 1116POPC   C2G 4554   9.593   1.406   6.267  0.0366  0.1098  0.0857
 1116POPC   C2H 4555   9.488   1.463   6.363  0.0307  0.1559  0.0512
 1116POPC   C2I 4556   9.531   1.426   6.505 -0.1577 -0.2061  0.0136
 1116POPC   C2J 4557   9.431   1.443   6.620  0.4158  0.0984  0.4715
 1116POPC   C2K 4558   9.501   1.422   6.754  1.0045 -0.0682  0.1447
 1116POPC   C2L 4559   9.408   1.415   6.875  0.1791  0.2892 -0.4598
 1116POPC   C2M 4560   9.465   1.375   7.011 -0.0781 -0.1423 -0.4760
 1116POPC   C2N 4561   9.351   1.408   7.107  0.3668 -0.4779  0.1748
 1116POPC   C2O 4562   9.403   1.403   7.251  0.5432 -0.4561  0.1123
 1116POPC   C2P 4563   9.401   1.261   7.309  0.7318 -0.2391  0.6600
 1117POPC   CN1 4564   4.920   0.906   4.606  0.8806  0.2900  0.9061
 1117POPC   CN2 4565   4.738   1.068   4.594 -0.5619  0.2334 -0.1310
 1117POPC   CN3 4566   4.737   0.882   4.738  0.3619  0.0072  0.4640
 1117POPC   NTM 4567   4.823   0.987   4.682 -0.3508  0.1271 -0.4315
 1117POPC    CA 4568   4.889   1.048   4.799 -0.0539 -0.5109 -0.2626
 1117POPC    CB 4569   4.814   1.151   4.883  0.0885 -0.3364 -0.3492
 1117POPC    OA 4570   4.701   1.091   4.948  0.0027  0.3551  0.1585
 1117POPC     P 4571   4.639   1.197   5.051 -0.0771  0.2772  0.1913
 1117POPC    OB 4572   4.611   1.312   4.962 -0.2020  0.0204 -0.1003
 1117POPC    OC 4573   4.526   1.116   5.102 -0.0486  0.0025 -0.1823
 1117POPC    OD 4574   4.747   1.212   5.169 -0.3280 -0.1264  0.4747
 1117POPC    CC 4575   4.735   1.106   5.264  0.3302 -0.2782  0.3913
 1117POPC    CD 4576   4.832   0.988   5.254  0.4219 -0.1969  0.3168
 1117POPC    OE 4577   4.784   0.884   5.339 -0.4954 -0.2129 -0.2048
 1117POPC   C1A 4578   4.817   0.756   5.323  0.2253 -0.0827  0.2261
 1117POPC    OF 4579   4.897   0.729   5.234  0.0713  0.3139 -0.0340
 1117POPC   C1B 4580   4.766   0.677   5.437 -0.3727  0.3110  0.2335
 1117POPC   C1C 4581   4.818   0.534   5.454 -0.3278  0.3266  0.2252
 1117POPC   C1D 4582   4.748   0.475   5.576 -0.1251 -0.2712  0.0527
 1117POPC   C1E 4583   4.774   0.324   5.582 -0.1179 -0.2628  0.2365
 1117POPC   C1F 4584   4.669   0.253   5.497 -0.1896  0.1111  0.0128
 1117POPC   C1G 4585   4.652   0.109   5.543 -0.1167 -0.0306 -0.3972
 1117POPC   C1H 4586   4.546   0.101   5.653  0.5888 -0.5055  0.2596
 1117POPC   C1I 4587   4.518  -0.032   5.723 -0.3690 -0.4490 -0.0027
 1117POPC   C1J 4588   4.523  -0.039   5.856  0.1677  0.4441  0.0298
 1117POPC   C1K 4589   4.552   0.081   5.946 -0.1394  0.5119  0.0423
 1117POPC   C1L 4590   4.498   0.080   6.089  0.2106 -0.3035  0.1730
 1117POPC   C1M 4591   4.526   0.214   6.156  0.2420 -0.1812 -0.0828
 1117POPC   C1N 4592   4.471   0.222   6.299  0.3708 -0.4497 -0.0180
 1117POPC   C1O 4593   4.446   0.367   6.341 -0.2976 -0.5524 -0.0587
 1117POPC   C1P 4594   4.357   0.396   6.462  0.4282 -0.1624  0.3912
 1117POPC   C1Q 4595   4.380   0.539   6.510  0.3409 -0.1463  0.3852
 1117POPC   C1R 4596   4.333   0.645   6.410 -0.4022 -0.4327  0.4246
 1117POPC    CE 4597   4.971   1.044   5.286  0.4599 -0.0264 -0.1382
 1117POPC    OG 4598   4.987   1.132   5.397 -0.4415  0.1313 -0.1267
 1117POPC   C2A 4599   5.071   1.088   5.491  0.0189  0.0113 -0.5894
 1117POPC    OH 4600   5.154   1.000   5.474  0.2596  0.1858 -0.3205
 1117POPC   C2B 4601   5.065   1.173   5.612  0.0307 -0.7549 -0.0471
 1117POPC   C2C 4602   5.201   1.199   5.678  0.0664  0.0023 -0.4076
 1117POPC   C2D 4603   5.193   1.271   5.813  0.1708 -0.3595 -0.2072
 1117POPC   C2E 4604   5.323   1.291   5.890 -0.1310  0.3307  0.1264
 1117POPC   C2F 4605   5.291   1.367   6.019  0.3891  0.3141  0.2662
 1117POPC   C2G 4606   5.423   1.392   6.092  0.2887 -0.0823  0.5882
 1117POPC   C2H 4607   5.392   1.457   6.227  0.5817  0.0657  0.5870
 1117POPC   C2I 4608   5.351   1.604   6.219 -0.1523 -0.1639  0.0684
 1117POPC   C2J 4609   5.262   1.644   6.337 -0.2017  0.1870 -0.0880
 1117POPC   C2K 4610   5.347   1.658   6.463 -0.0357  0.3329 -0.2150
 1117POPC   C2L 4611   5.261   1.685   6.587 -0.2301 -0.7838 -0.1001
 1117POPC   C2M 4612   5.358   1.705   6.704 -0.1297  0.0181 -0.3170
 1117POPC   C2N 4613   5.262   1.728   6.821  0.3133 -1.1620  0.2944
 1117POPC   C2O 4614   5.331   1.766   6.953  0.2118  0.0745  0.0019
 1117POPC   C2P 4615   5.233   1.767   7.070  0.0279 -0.1479 -0.1510
 1118POPC   CN1 4616   4.724  10.503   5.575 -0.0700 -0.1470 -0.4816
 1118POPC   CN2 4617   4.530  10.608   5.619 -0.5298 -0.2058  0.2701
 1118POPC   CN3 4618   4.570  10.394   5.726  0.3194 -0.5573 -0.4754
 1118POPC   NTM 4619   4.583  10.471   5.602 -0.0455  0.0281 -0.1507
 1118POPC    CA 4620   4.496  10.429   5.491 -0.0289  1.1099 -0.5842
 1118POPC    CB 4621   4.561  10.327   5.398 -0.7440 -0.2234  0.3512
 1118POPC    OA 4622   4.611  10.210   5.462 -0.0324 -0.1094  0.0108
 1118POPC     P 4623   4.635  10.108   5.340  0.4201  0.0302 -0.0212
 1118POPC    OB 4624   4.591   9.969   5.369 -0.3651  0.2618 -0.0741
 1118POPC    OC 4625   4.593  10.161   5.209  0.2589  0.5271  0.2312
 1118POPC    OD 4626   4.795  10.113   5.336  0.4301  0.2933  0.6519
 1118POPC    CC 4627   4.849  10.031   5.441  0.2649 -0.4903  0.1328
 1118POPC    CD 4628   5.000  10.011   5.457  0.3798 -0.3042 -0.6768
 1118POPC    OE 4629   5.041   9.932   5.569  0.3206  0.4046 -0.1540
 1118POPC   C1A 4630   5.166   9.886   5.571  0.0355 -0.3739  0.2048
 1118POPC    OF 4631   5.241   9.899   5.474  0.3114  0.2263  0.4876
 1118POPC   C1B 4632   5.216   9.831   5.699  0.0602 -0.1258  0.3028
 1118POPC   C1C 4633   5.262   9.946   5.788  0.0070  0.2007 -0.0872
 1118POPC   C1D 4634   5.244   9.908   5.936  0.5796 -0.0618 -0.0849
 1118POPC   C1E 4635   5.272  10.015   6.041 -0.2143 -0.2051  0.2780
 1118POPC   C1F 4636   5.302   9.938   6.170 -0.4633  0.0504  0.4889
 1118POPC   C1G 4637   5.381  10.028   6.266  0.1834  0.1236 -0.1015
 1118POPC   C1H 4638   5.389   9.951   6.398 -0.1159  0.6575  0.2324
 1118POPC   C1I 4639   5.484  10.016   6.498  0.5394  0.3282 -0.1668
 1118POPC   C1J 4640   5.445  10.015   6.625  0.3036 -0.2020 -0.2408
 1118POPC   C1K 4641   5.304   9.966   6.658  0.4108 -0.3753 -0.0395
 1118POPC   C1L 4642   5.307   9.892   6.791  0.2756 -0.6837 -0.2057
 1118POPC   C1M 4643   5.337   9.742   6.788  0.1901 -0.7011 -0.1151
 1118POPC   C1N 4644   5.327   9.693   6.933 -0.2282  0.0536  0.1193
 1118POPC   C1O 4645   5.210   9.594   6.938  0.3353 -0.6288 -0.1048
 1118POPC   C1P 4646   5.197   9.559   7.086 -0.0107  0.0733  0.0330
 1118POPC   C1Q 4647   5.085   9.459   7.115  0.1324 -0.0396  0.1979
 1118POPC   C1R 4648   5.056   9.454   7.265  0.3902  0.3920  0.2633
 1118POPC    CE 4649   5.063  10.150   5.465 -0.2214 -0.0590 -0.1571
 1118POPC    OG 4650   5.047  10.221   5.588 -0.3991  0.4538 -0.4771
 1118POPC   C2A 4651   5.138  10.312   5.622  0.1851 -0.1396 -0.4371
 1118POPC    OH 4652   5.250  10.318   5.573  0.1947 -0.4240 -0.4500
 1118POPC   C2B 4653   5.084  10.373   5.746  0.7266  0.0574 -0.2990
 1118POPC   C2C 4654   5.173  10.370   5.871  0.0779 -0.2228  0.1580
 1118POPC   C2D 4655   5.088  10.384   5.997  0.1598 -0.0521  0.1937
 1118POPC   C2E 4656   5.178  10.410   6.118  0.0005 -0.1604  0.3368
 1118POPC   C2F 4657   5.118  10.420   6.258 -0.7486  0.0575  0.0076
 1118POPC   C2G 4658   5.230  10.412   6.362 -0.2751  0.5083 -0.4618
 1118POPC   C2H 4659   5.160  10.434   6.497 -0.0597 -0.1634 -0.2367
 1118POPC   C2I 4660   5.137  10.579   6.540  0.1787 -0.2618  0.2218
 1118POPC   C2J 4661   5.092  10.587   6.686  0.4251 -0.7508  0.3285
 1118POPC   C2K 4662   5.206  10.608   6.787  0.3927  0.7184  0.0763
 1118POPC   C2L 4663   5.155  10.635   6.929  0.2556  0.5212  0.0648
 1118POPC   C2M 4664   5.059  10.753   6.945 -0.1557  0.1710  0.1889
 1118POPC   C2N 4665   5.031  10.764   7.095 -0.4655  0.0859  0.1363
 1118POPC   C2O 4666   5.136  10.826   7.187  0.0346 -0.2710 -0.1875
 1118POPC   C2P 4667   5.082  10.815   7.330 -0.0465  0.2046 -0.1794
 1119POPC   CN1 4668   7.695   8.613   5.228 -0.0111  0.5689 -0.5217
 1119POPC   CN2 4669   7.893   8.728   5.278  0.7250 -0.9895 -0.0522
 1119POPC   CN3 4670   7.701   8.786   5.397  0.0727  0.5674 -0.5414
 1119POPC   NTM 4671   7.748   8.746   5.264  0.8613  0.1244 -0.1381
 1119POPC    CA 4672   7.699   8.843   5.165 -0.1710 -0.0406  0.1999
 1119POPC    CB 4673   7.761   8.982   5.149 -0.1942 -0.0694 -0.1339
 1119POPC    OA 4674   7.761   9.060   5.268 -0.2795  0.0698 -0.2246
 1119POPC     P 4675   7.852   9.193   5.272 -0.2138  0.0207 -0.0218
 1119POPC    OB 4676   7.989   9.141   5.295  0.1144  0.5419 -0.7677
 1119POPC    OC 4677   7.819   9.261   5.145  0.2796  0.5292  0.1189
 1119POPC    OD 4678   7.772   9.273   5.386 -0.4174  0.0827 -0.2087
 1119POPC    CC 4679   7.800   9.224   5.517  0.2532  0.5300 -0.1824
 1119POPC    CD 4680   7.779   9.339   5.615  0.1013  0.2246  0.1482
 1119POPC    OE 4681   7.797   9.306   5.753 -0.7116  0.2201  0.2536
 1119POPC   C1A 4682   7.915   9.272   5.802 -0.5599 -0.1168 -0.3355
 1119POPC    OF 4683   8.009   9.247   5.726  0.1255  1.1103  0.0859
 1119POPC   C1B 4684   7.923   9.257   5.949 -0.2018  0.3807 -0.2997
 1119POPC   C1C 4685   8.013   9.366   6.006  0.0421 -0.0403  0.1282
 1119POPC   C1D 4686   8.011   9.356   6.159 -0.4692  0.3725  0.1513
 1119POPC   C1E 4687   8.092   9.475   6.210 -0.2610  0.3435 -0.1138
 1119POPC   C1F 4688   8.107   9.449   6.359 -0.2360  0.4436 -0.0984
 1119POPC   C1G 4689   8.195   9.547   6.436 -0.1350  0.4343 -0.2027
 1119POPC   C1H 4690   8.159   9.544   6.585  0.2937 -0.0795 -0.1066
 1119POPC   C1I 4691   8.264   9.608   6.676  0.4546 -0.6890  0.1400
 1119POPC   C1J 4692   8.240   9.622   6.806 -0.4333 -0.2108 -0.0695
 1119POPC   C1K 4693   8.099   9.585   6.852 -0.6348 -0.1034 -0.5918
 1119POPC   C1L 4694   8.092   9.572   7.004  0.0778  0.1903 -0.5277
 1119POPC   C1M 4695   8.122   9.708   7.067 -0.0638 -0.0183  0.0004
 1119POPC   C1N 4696   8.119   9.697   7.219  0.2231 -0.7437 -0.0406
 1119POPC   C1O 4697   7.977   9.703   7.276  0.3195  0.0531  0.1273
 1119POPC   C1P 4698   7.979   9.708   7.429  0.6415  0.0098  0.1249
 1119POPC   C1Q 4699   7.836   9.716   7.483  0.5316 -0.0184 -0.1630
 1119POPC   C1R 4700   7.834   9.719   7.636  0.8331  0.3659 -0.1648
 1119POPC    CE 4701   7.642   9.402   5.589 -0.1446 -0.1865  0.4505
 1119POPC    OG 4702   7.614   9.531   5.645 -0.6972  0.0662 -0.3916
 1119POPC   C2A 4703   7.612   9.627   5.553 -0.2084  0.2754 -0.1851
 1119POPC    OH 4704   7.609   9.602   5.433 -0.4357 -0.2738 -0.0687
 1119POPC   C2B 4705   7.565   9.756   5.610  0.0695  0.3138 -0.0399
 1119POPC   C2C 4706   7.416   9.789   5.608 -0.0667 -0.2554  0.4338
 1119POPC   C2D 4707   7.332   9.698   5.698 -0.2950 -0.7100 -0.2390
 1119POPC   C2E 4708   7.344   9.731   5.847 -0.1695 -0.0547 -0.3899
 1119POPC   C2F 4709   7.229   9.676   5.933  0.1761  0.0676  0.1534
 1119POPC   C2G 4710   7.242   9.718   6.079 -0.1463  0.5761  0.0388
 1119POPC   C2H 4711   7.135   9.638   6.153  0.3502 -0.1492 -0.0255
 1119POPC   C2I 4712   7.129   9.654   6.305 -0.2385  0.7604 -0.1391
 1119POPC   C2J 4713   7.031   9.542   6.342  0.6551 -0.0419 -0.1575
 1119POPC   C2K 4714   7.019   9.512   6.491  0.1939 -0.3033 -0.2428
 1119POPC   C2L 4715   7.146   9.471   6.568  0.3952  0.7079 -0.0202
 1119POPC   C2M 4716   7.121   9.447   6.717  0.1717 -0.3895 -0.2316
 1119POPC   C2N 4717   7.259   9.418   6.775 -0.0688 -0.2613  0.4072
 1119POPC   C2O 4718   7.265   9.400   6.927 -0.5862  0.3347  0.5020
 1119POPC   C2P 4719   7.207   9.270   6.982 -0.3999  0.2697  0.5443
 1120POPC   CN1 4720   5.904   8.846   4.877  0.1970 -0.0096  0.4817
 1120POPC   CN2 4721   5.853   8.738   5.080  0.2094 -0.0680  0.0253
 1120POPC   CN3 4722   5.969   8.619   4.917  0.4458  0.0285  0.4288
 1120POPC   NTM 4723   5.957   8.753   4.977  0.5372  0.0624  0.3718
 1120POPC    CA 4724   6.087   8.792   5.033  0.7660 -0.0531 -0.0809
 1120POPC    CB 4725   6.090   8.924   5.110 -0.5201 -0.0066 -0.0829
 1120POPC    OA 4726   6.035   9.049   5.067 -0.2247  0.1722  0.0495
 1120POPC     P 4727   6.054   9.173   5.168  0.1185  0.2293 -0.0868
 1120POPC    OB 4728   6.181   9.154   5.240  0.1375 -1.0754 -0.4360
 1120POPC    OC 4729   6.007   9.302   5.113 -0.2611 -0.0959 -0.5376
 1120POPC    OD 4730   5.943   9.111   5.267 -0.1816  0.4582 -0.2774
 1120POPC    CC 4731   5.946   9.187   5.388  0.5309 -0.0189  0.0139
 1120POPC    CD 4732   5.881   9.124   5.512 -0.0482  0.2014 -0.1719
 1120POPC    OE 4733   5.832   9.213   5.612  0.2645  0.2814 -0.0874
 1120POPC   C1A 4734   5.723   9.288   5.602  0.4102  0.4486 -0.4464
 1120POPC    OF 4735   5.690   9.337   5.494 -0.2551 -0.4863 -0.6759
 1120POPC   C1B 4736   5.685   9.344   5.734 -0.1735 -0.4925 -0.2062
 1120POPC   C1C 4737   5.544   9.291   5.762 -0.5183  0.8330  0.6608
 1120POPC   C1D 4738   5.497   9.336   5.901 -0.4804  0.6779  0.7243
 1120POPC   C1E 4739   5.361   9.282   5.945 -0.1955 -0.1394  0.6135
 1120POPC   C1F 4740   5.370   9.160   6.037 -0.0169 -0.1336  0.6044
 1120POPC   C1G 4741   5.234   9.107   6.082 -0.2042 -0.1695  0.0027
 1120POPC   C1H 4742   5.261   8.994   6.182  0.4538 -0.2019 -0.2043
 1120POPC   C1I 4743   5.232   9.044   6.324 -0.3055 -0.0690 -0.3989
 1120POPC   C1J 4744   5.210   8.949   6.414 -0.0068 -0.2544 -0.5190
 1120POPC   C1K 4745   5.192   8.810   6.353  0.4598 -0.4335 -0.2541
 1120POPC   C1L 4746   5.104   8.714   6.433  0.1103  0.6559  0.6841
 1120POPC   C1M 4747   5.144   8.671   6.575  0.0875  0.2551  0.5692
 1120POPC   C1N 4748   5.088   8.531   6.604  0.7428 -0.1113  0.1015
 1120POPC   C1O 4749   5.149   8.468   6.729 -0.0603 -0.2627  0.4238
 1120POPC   C1P 4750   5.292   8.422   6.702 -0.3360 -1.0011  0.2083
 1120POPC   C1Q 4751   5.338   8.370   6.838  0.1358 -0.1672  0.3745
 1120POPC   C1R 4752   5.479   8.310   6.828  0.0731 -0.2387 -0.0802
 1120POPC    CE 4753   5.989   9.032   5.569 -0.2886  0.3094  0.4624
 1120POPC    OG 4754   6.121   9.087   5.573 -0.2040  0.1450 -0.0056
 1120POPC   C2A 4755   6.223   9.003   5.556 -0.0056  0.3981 -0.0733
 1120POPC    OH 4756   6.203   8.890   5.512  0.5430  0.2123  0.1537
 1120POPC   C2B 4757   6.357   9.063   5.572 -0.0093  0.3741  0.0489
 1120POPC   C2C 4758   6.430   8.964   5.663 -0.1022  0.3830  0.1338
 1120POPC   C2D 4759   6.570   9.023   5.680  0.2011 -0.1788 -0.3719
 1120POPC   C2E 4760   6.637   8.969   5.806 -0.5282  0.2224  0.1981
 1120POPC   C2F 4761   6.577   9.039   5.928 -0.4365 -0.2499  0.5187
 1120POPC   C2G 4762   6.660   9.004   6.051  0.5446  0.0765 -0.0371
 1120POPC   C2H 4763   6.607   9.103   6.154 -0.1481 -0.5486  0.2193
 1120POPC   C2I 4764   6.649   9.071   6.298 -0.8085 -0.3328  0.4651
 1120POPC   C2J 4765   6.623   9.176   6.406 -0.5613  0.0047  0.2000
 1120POPC   C2K 4766   6.661   9.110   6.539 -0.1661 -0.2131 -0.0202
 1120POPC   C2L 4767   6.636   9.210   6.651  0.0188 -0.4114  0.1986
 1120POPC   C2M 4768   6.499   9.189   6.718 -0.0508 -0.0655  0.1639
 1120POPC   C2N 4769   6.376   9.234   6.639  0.1010  0.0203 -0.0252
 1120POPC   C2O 4770   6.240   9.229   6.708 -0.1399  0.2426 -0.4783
 1120POPC   C2P 4771   6.207   9.084   6.742  0.1141  0.1819 -0.4929
 1121POPC   CN1 4772   4.994   4.324   4.970  0.0924  0.2087  0.2363
 1121POPC   CN2 4773   5.156   4.488   5.019  0.4537 -0.4044 -0.0080
 1121POPC   CN3 4774   5.124   4.306   5.175 -0.1083  0.5110  0.4053
 1121POPC   NTM 4775   5.059   4.397   5.080 -0.1051  0.3566  0.2543
 1121POPC    CA 4776   4.971   4.478   5.165  0.2163  0.4419  0.5080
 1121POPC    CB 4777   4.850   4.415   5.236  0.0194 -0.0517 -0.2618
 1121POPC    OA 4778   4.873   4.297   5.314  0.3657  0.2218  0.0534
 1121POPC     P 4779   4.749   4.281   5.416  0.2423  0.0624 -0.1214
 1121POPC    OB 4780   4.632   4.334   5.343  0.4304 -0.2512 -0.6565
 1121POPC    OC 4781   4.763   4.135   5.437 -0.1860  0.0782  0.2885
 1121POPC    OD 4782   4.814   4.384   5.522 -0.1913  0.1105  0.0968
 1121POPC    CC 4783   4.913   4.341   5.615 -0.4063 -0.0797  0.2413
 1121POPC    CD 4784   4.954   4.459   5.703  0.1649  0.0399 -0.1719
 1121POPC    OE 4785   5.069   4.435   5.785 -0.0255  0.2023  0.1442
 1121POPC   C1A 4786   5.161   4.530   5.791 -0.0077  0.1988 -0.0963
 1121POPC    OF 4787   5.200   4.581   5.685  0.3769 -0.0392 -0.0692
 1121POPC   C1B 4788   5.248   4.541   5.910  0.3311  0.4991 -0.3680
 1121POPC   C1C 4789   5.352   4.433   5.938 -0.3586 -0.1056 -0.1066
 1121POPC   C1D 4790   5.464   4.412   5.836 -0.2906 -0.1793 -0.0183
 1121POPC   C1E 4791   5.558   4.297   5.872 -0.2741 -0.1036  0.1818
 1121POPC   C1F 4792   5.632   4.314   6.005 -0.2673  0.3924  0.1178
 1121POPC   C1G 4793   5.748   4.216   6.022 -0.3538  0.3117  0.2490
 1121POPC   C1H 4794   5.825   4.233   6.152  0.1469 -0.2455  0.0315
 1121POPC   C1I 4795   5.922   4.118   6.177 -0.2468 -0.6080 -0.1010
 1121POPC   C1J 4796   5.921   4.061   6.298 -0.1003  0.1196  0.2464
 1121POPC   C1K 4797   5.804   4.102   6.387  0.2012  0.8471  0.3152
 1121POPC   C1L 4798   5.847   4.113   6.534  0.0577  0.1571  0.4106
 1121POPC   C1M 4799   5.731   4.157   6.623 -0.2690 -0.0888  0.1090
 1121POPC   C1N 4800   5.760   4.140   6.772  0.0406 -0.2680  0.0288
 1121POPC   C1O 4801   5.639   4.183   6.855  0.0317  0.1767 -0.2139
 1121POPC   C1P 4802   5.679   4.207   7.001 -0.1797  0.3085 -0.1776
 1121POPC   C1Q 4803   5.565   4.259   7.089 -0.1550 -0.3540  0.2532
 1121POPC   C1R 4804   5.606   4.308   7.228  0.7876  0.3462 -0.2607
 1121POPC    CE 4805   4.821   4.486   5.775  0.2173 -0.0936 -0.0234
 1121POPC    OG 4806   4.812   4.573   5.888  0.3344  0.2496 -0.2760
 1121POPC   C2A 4807   4.707   4.654   5.901  0.2107  0.1186 -0.4587
 1121POPC    OH 4808   4.617   4.655   5.816 -0.1748  0.4103 -0.0510
 1121POPC   C2B 4809   4.726   4.748   6.014 -0.3970  0.1856 -0.4093
 1121POPC   C2C 4810   4.600   4.803   6.082 -0.0573  0.1351  0.2560
 1121POPC   C2D 4811   4.634   4.920   6.174  0.1282  0.6002 -0.3999
 1121POPC   C2E 4812   4.711   4.876   6.299 -0.0483  0.3993 -0.3606
 1121POPC   C2F 4813   4.737   4.991   6.397 -0.4893 -0.2174  0.4849
 1121POPC   C2G 4814   4.821   4.939   6.514  0.1534 -0.3746 -0.0396
 1121POPC   C2H 4815   4.818   5.040   6.628  0.0495 -0.3727 -0.0435
 1121POPC   C2I 4816   4.893   4.984   6.749  0.0289 -0.1547  0.0717
 1121POPC   C2J 4817   4.927   5.090   6.854  0.0489 -0.0379 -0.0518
 1121POPC   C2K 4818   5.010   5.030   6.968  0.4313  0.0521 -0.2803
 1121POPC   C2L 4819   5.042   5.135   7.075  0.3265 -0.0803 -0.1177
 1121POPC   C2M 4820   5.107   5.071   7.198  0.4903  0.8115  0.2708
 1121POPC   C2N 4821   5.123   5.154   7.325  0.0922  0.7621  0.3540
 1121POPC   C2O 4822   4.997   5.143   7.411  0.1488  0.0558  0.3507
 1121POPC   C2P 4823   5.029   5.231   7.533  0.4039 -0.2033  0.4743
 1122POPC   CN1 4824   3.579  11.030   5.626 -0.1034  0.1422  0.2951
 1122POPC   CN2 4825   3.628  11.257   5.564  0.0133 -0.0807 -0.4291
 1122POPC   CN3 4826   3.788  11.092   5.580  0.0733 -0.3036 -0.1628
 1122POPC   NTM 4827   3.651  11.116   5.531  0.0085 -0.1979  0.0711
 1122POPC    CA 4828   3.627  11.067   5.395  0.0242 -0.5484  0.1904
 1122POPC    CB 4829   3.717  11.126   5.286 -0.1429  0.1750  0.4370
 1122POPC    OA 4830   3.858  11.101   5.291 -0.2986 -1.2156 -1.2297
 1122POPC     P 4831   3.929  11.192   5.179  0.2766  0.2329  0.2806
 1122POPC    OB 4832   4.059  11.121   5.173  0.3223  0.3312  0.1060
 1122POPC    OC 4833   3.828  11.196   5.071 -0.3273 -0.4533  0.8147
 1122POPC    OD 4834   3.939  11.330   5.262 -0.4190  0.5129 -0.0937
 1122POPC    CC 4835   4.075  11.335   5.308 -0.3285  0.0217 -0.2987
 1122POPC    CD 4836   4.113  11.454   5.396  0.1069 -0.3780  0.0573
 1122POPC    OE 4837   4.248  11.443   5.442  0.2133 -0.2916 -0.2371
 1122POPC   C1A 4838   4.319  11.554   5.460 -0.0420 -0.2657  0.6294
 1122POPC    OF 4839   4.288  11.645   5.383  0.7102 -0.2372  0.3590
 1122POPC   C1B 4840   4.460  11.529   5.494  0.1655  0.0286 -0.0032
 1122POPC   C1C 4841   4.493  11.615   5.617  0.2980  0.0025 -0.0201
 1122POPC   C1D 4842   4.399  11.570   5.728 -0.0914  0.4964 -0.1436
 1122POPC   C1E 4843   4.408  11.673   5.840  0.0755  0.3247  0.0038
 1122POPC   C1F 4844   4.329  11.629   5.964  0.6526 -0.3731  0.1281
 1122POPC   C1G 4845   4.348  11.730   6.077  0.2374 -0.3330  0.1631
 1122POPC   C1H 4846   4.251  11.703   6.192  0.1896  0.2542  0.2632
 1122POPC   C1I 4847   4.275  11.814   6.296  0.8250  0.0318  0.3552
 1122POPC   C1J 4848   4.228  11.789   6.417 -0.1409 -0.5828 -0.1372
 1122POPC   C1K 4849   4.136  11.681   6.475 -0.5784  0.1045  0.4670
 1122POPC   C1L 4850   4.199  11.554   6.534  0.1530  0.2415 -0.0049
 1122POPC   C1M 4851   4.098  11.467   6.609  0.1887  0.3374  0.1552
 1122POPC   C1N 4852   4.166  11.353   6.685 -0.0971 -0.2973 -0.5277
 1122POPC   C1O 4853   4.238  11.401   6.812 -0.9415 -0.2290 -0.0708
 1122POPC   C1P 4854   4.302  11.279   6.876  0.4117  0.3988 -0.1993
 1122POPC   C1Q 4855   4.367  11.296   7.014 -0.3337  0.0980  0.1914
 1122POPC   C1R 4856   4.446  11.180   7.076  0.2715  0.8504  0.8439
 1122POPC    CE 4857   4.008  11.452   5.508 -0.4036  0.8124 -0.3780
 1122POPC    OG 4858   4.011  11.562   5.599 -0.1503  0.3828  0.1397
 1122POPC   C2A 4859   3.895  11.582   5.661 -0.2676  0.4388 -0.0966
 1122POPC    OH 4860   3.807  11.497   5.675 -0.3183  0.4214 -0.5322
 1122POPC   C2B 4861   3.894  11.715   5.725  0.2997  0.3383  0.1280
 1122POPC   C2C 4862   3.945  11.714   5.869 -0.0861 -0.1639  0.2634
 1122POPC   C2D 4863   3.940  11.856   5.926  0.1160 -0.1823  0.3293
 1122POPC   C2E 4864   3.815  11.886   6.009 -0.0877 -0.0819 -0.0104
 1122POPC   C2F 4865   3.810  11.796   6.133 -0.2557  0.1051  0.1193
 1122POPC   C2G 4866   3.722  11.868   6.236 -0.2630  0.0682  0.1393
 1122POPC   C2H 4867   3.813  11.941   6.335 -0.5400  0.5257  0.0561
 1122POPC   C2I 4868   3.725  11.993   6.449 -0.1642  0.5253  0.3488
 1122POPC   C2J 4869   3.704  11.877   6.547 -0.2435  0.3096  0.0814
 1122POPC   C2K 4870   3.828  11.852   6.633 -0.5225  0.4694  0.5352
 1122POPC   C2L 4871   3.814  11.721   6.711  0.0995  0.2852  0.3488
 1122POPC   C2M 4872   3.893  11.729   6.842  0.1056  0.3641  0.3400
 1122POPC   C2N 4873   3.871  11.624   6.951 -0.4704 -0.2531 -0.3607
 1122POPC   C2O 4874   3.732  11.649   7.008 -0.2221  0.0986  0.0980
 1122POPC   C2P 4875   3.714  11.519   7.087 -0.0304  0.0157  0.0068
 1123POPC   CN1 4876  12.307  11.664   5.456  0.2304 -0.4104 -0.1887
 1123POPC   CN2 4877  12.189  11.770   5.276  0.1197  0.1355 -0.2525
 1123POPC   CN3 4878  12.403  11.840   5.327 -0.5802  0.4400 -0.2872
 1123POPC   NTM 4879  12.320  11.720   5.320  0.0004  0.0184 -0.0364
 1123POPC    CA 4880  12.386  11.627   5.227  0.2295  0.4715 -0.3296
 1123POPC    CB 4881  12.320  11.493   5.195 -0.0118  0.3251  0.7408
 1123POPC    OA 4882  12.294  11.409   5.308  0.2649 -0.2330  0.3943
 1123POPC     P 4883  12.299  11.250   5.284 -0.1270 -0.1430 -0.3130
 1123POPC    OB 4884  12.234  11.216   5.156 -0.3916 -0.0511 -0.2030
 1123POPC    OC 4885  12.431  11.206   5.335 -0.2200  0.0423  0.0922
 1123POPC    OD 4886  12.189  11.198   5.390  0.1728  0.0361  0.0913
 1123POPC    CC 4887  12.192  11.261   5.518  0.1628 -0.5893  0.4048
 1123POPC    CD 4888  12.064  11.265   5.602  0.0477  0.0525  0.2046
 1123POPC    OE 4889  12.091  11.350   5.714 -0.1010  0.3721 -0.0006
 1123POPC   C1A 4890  11.987  11.403   5.778  0.0398  0.3381  0.2580
 1123POPC    OF 4891  11.885  11.430   5.714 -0.2702 -0.1909  0.5190
 1123POPC   C1B 4892  12.013  11.412   5.923  0.0760 -0.9084  0.3429
 1123POPC   C1C 4893  11.887  11.468   5.990  0.3330  0.2215 -0.0914
 1123POPC   C1D 4894  11.923  11.494   6.136  0.0200 -0.0543  0.0369
 1123POPC   C1E 4895  11.804  11.551   6.212  0.1297  0.1193  0.0787
 1123POPC   C1F 4896  11.830  11.586   6.359 -0.0003  0.1103  0.1044
 1123POPC   C1G 4897  11.815  11.465   6.451  0.8370  0.0710  0.2041
 1123POPC   C1H 4898  11.838  11.506   6.597  0.1171  0.1553  0.2997
 1123POPC   C1I 4899  11.986  11.529   6.628  0.2337 -0.1065 -0.0553
 1123POPC   C1J 4900  12.008  11.578   6.750 -0.2915 -0.1973  0.0798
 1123POPC   C1K 4901  11.909  11.604   6.863 -0.4946 -0.2475 -0.0842
 1123POPC   C1L 4902  11.957  11.524   6.985  0.0648  0.0310 -0.1161
 1123POPC   C1M 4903  11.856  11.539   7.100  0.2951  0.1796  0.0684
 1123POPC   C1N 4904  11.861  11.681   7.156  0.4800  0.1019  0.2474
 1123POPC   C1O 4905  11.736  11.690   7.244  0.0913  0.2551 -0.3163
 1123POPC   C1P 4906  11.724  11.822   7.320 -0.7664  0.4800 -0.8313
 1123POPC   C1Q 4907  11.656  11.812   7.457  0.5427 -0.2751 -0.2082
 1123POPC   C1R 4908  11.749  11.791   7.576  0.2897 -0.1863  0.0054
 1123POPC    CE 4909  12.028  11.120   5.636  0.2498 -0.0953 -0.2039
 1123POPC    OG 4910  12.073  11.065   5.760  0.1682  0.3087  0.0063
 1123POPC   C2A 4911  12.160  10.965   5.757 -0.0307  0.1383 -0.1162
 1123POPC    OH 4912  12.238  10.947   5.664 -0.2968  0.0523 -0.3209
 1123POPC   C2B 4913  12.172  10.913   5.895 -0.1608  0.5518  0.0532
 1123POPC   C2C 4914  12.314  10.864   5.927 -0.3044  0.0523 -0.0691
 1123POPC   C2D 4915  12.343  10.787   6.056  0.1985  0.2992 -0.0306
 1123POPC   C2E 4916  12.291  10.856   6.182 -0.6373 -0.8465  0.2729
 1123POPC   C2F 4917  12.300  10.765   6.305  0.4218 -0.7214  0.3042
 1123POPC   C2G 4918  12.217  10.826   6.418  0.2788 -0.2283 -0.0659
 1123POPC   C2H 4919  12.068  10.825   6.383  0.1873 -0.3226  0.3237
 1123POPC   C2I 4920  11.986  10.696   6.382 -0.6398  0.1885  0.4375
 1123POPC   C2J 4921  11.971  10.660   6.530 -0.3631 -0.5963  0.2780
 1123POPC   C2K 4922  11.889  10.532   6.548 -1.1516 -0.1407 -0.0565
 1123POPC   C2L 4923  11.916  10.462   6.681 -0.0085 -0.2290 -0.3222
 1123POPC   C2M 4924  11.799  10.366   6.706 -0.5988  0.6291  0.2996
 1123POPC   C2N 4925  11.816  10.291   6.838 -0.2228  0.1549 -0.0097
 1123POPC   C2O 4926  11.715  10.176   6.835 -0.2338  0.1694 -0.2073
 1123POPC   C2P 4927  11.688  10.133   6.980  0.2190  0.1176 -0.1378
 1124POPC   CN1 4928   3.741   5.509   9.705 -0.2028  0.1667 -0.3445
 1124POPC   CN2 4929   3.510   5.515   9.772 -0.0895 -0.4995  0.1952
 1124POPC   CN3 4930   3.690   5.587   9.920 -0.8072  0.4337  0.8097
 1124POPC   NTM 4931   3.648   5.491   9.817  0.1805  0.7750  0.0727
 1124POPC    CA 4932   3.644   5.361   9.884  0.3167  0.5711 -0.3107
 1124POPC    CB 4933   3.676   5.227   9.818 -0.2308  0.4544 -0.3454
 1124POPC    OA 4934   3.566   5.186   9.736 -0.3358  0.0529 -0.0079
 1124POPC     P 4935   3.603   5.083   9.618 -0.1166  0.2748 -0.1337
 1124POPC    OB 4936   3.732   5.015   9.643 -0.1880  0.0283 -0.4278
 1124POPC    OC 4937   3.482   4.997   9.617  0.3468 -0.3983  0.3440
 1124POPC    OD 4938   3.619   5.200   9.509  0.1486  0.0507 -0.3371
 1124POPC    CC 4939   3.493   5.234   9.450 -0.1869  0.0724  0.3879
 1124POPC    CD 4940   3.495   5.340   9.340  0.0327 -0.1472  0.1788
 1124POPC    OE 4941   3.374   5.348   9.264  0.2626 -0.1361 -0.1851
 1124POPC   C1A 4942   3.348   5.468   9.214 -0.1687 -0.0563  0.2258
 1124POPC    OF 4943   3.382   5.563   9.285 -0.1683  0.2548 -0.1833
 1124POPC   C1B 4944   3.229   5.480   9.126  0.1977 -0.4332 -0.3233
 1124POPC   C1C 4945   3.278   5.475   8.981  0.2098 -0.4609 -0.3188
 1124POPC   C1D 4946   3.172   5.461   8.871  0.1499  0.3480 -0.3692
 1124POPC   C1E 4947   3.220   5.519   8.738  0.6141  0.3029 -0.2226
 1124POPC   C1F 4948   3.110   5.526   8.632  0.4688 -0.5511 -0.1301
 1124POPC   C1G 4949   3.042   5.401   8.574 -0.2658 -0.2634  0.1034
 1124POPC   C1H 4950   2.938   5.456   8.475 -0.0555  0.1451  0.1032
 1124POPC   C1I 4951   2.819   5.511   8.554  0.4051  0.4336  0.6027
 1124POPC   C1J 4952   2.763   5.626   8.517  0.1076  0.0059 -0.2921
 1124POPC   C1K 4953   2.808   5.700   8.391  0.1716  0.7690  0.1762
 1124POPC   C1L 4954   2.713   5.801   8.325 -0.1040  0.7038  0.4738
 1124POPC   C1M 4955   2.781   5.886   8.218 -0.2167 -0.2469 -0.3651
 1124POPC   C1N 4956   2.898   5.978   8.255 -0.0347 -0.5357 -0.2164
 1124POPC   C1O 4957   2.963   6.027   8.125  0.3244  0.1263  0.2078
 1124POPC   C1P 4958   3.046   5.913   8.065  0.3321 -0.1819  0.7944
 1124POPC   C1Q 4959   3.123   5.942   7.936 -0.5181 -0.0963  0.2974
 1124POPC   C1R 4960   3.170   5.819   7.859  0.4376  0.2553  0.3161
 1124POPC    CE 4961   3.610   5.305   9.246  0.0194  0.1168  0.0636
 1124POPC    OG 4962   3.663   5.417   9.176  0.2171  0.0125  0.0458
 1124POPC   C2A 4963   3.742   5.388   9.072 -0.1191 -0.2258 -0.1438
 1124POPC    OH 4964   3.756   5.271   9.038  0.1252 -0.2293 -0.0327
 1124POPC   C2B 4965   3.801   5.502   8.998 -0.1794 -0.4104 -0.4805
 1124POPC   C2C 4966   3.898   5.461   8.887  0.7116 -0.1060  0.1675
 1124POPC   C2D 4967   3.957   5.585   8.820 -0.1665  0.0265 -0.3833
 1124POPC   C2E 4968   4.076   5.550   8.730  0.4829  0.1054  0.4269
 1124POPC   C2F 4969   4.136   5.680   8.676 -0.6343  0.4638  0.0132
 1124POPC   C2G 4970   4.259   5.647   8.591 -0.5298 -0.2472  0.4271
 1124POPC   C2H 4971   4.219   5.583   8.458  0.8751 -0.0760 -0.0922
 1124POPC   C2I 4972   4.220   5.683   8.343 -0.5890  0.1018  0.0265
 1124POPC   C2J 4973   4.204   5.609   8.210  0.2256 -0.2837  0.1337
 1124POPC   C2K 4974   4.212   5.710   8.096  1.3104 -0.0061  0.4497
 1124POPC   C2L 4975   4.207   5.626   7.968 -0.5094  0.6926  0.0342
 1124POPC   C2M 4976   4.223   5.708   7.840  0.1523  0.0215 -0.3221
 1124POPC   C2N 4977   4.186   5.619   7.722 -0.0888 -0.4722  0.1245
 1124POPC   C2O 4978   4.244   5.687   7.598 -0.1226 -0.7256 -0.0319
 1124POPC   C2P 4979   4.148   5.689   7.478 -0.3232 -0.4690  0.1305
 1125POPC   CN1 4980   8.001   2.072   9.407  0.1291 -0.0584 -0.4204
 1125POPC   CN2 4981   7.872   1.892   9.469  0.5448  0.0188 -0.4928
 1125POPC   CN3 4982   8.052   1.948   9.607 -0.3992  0.7445  0.6358
 1125POPC   NTM 4983   7.945   2.006   9.526  0.0277  0.2533 -0.2944
 1125POPC    CA 4984   7.864   2.104   9.601 -0.4149 -0.4370  0.1424
 1125POPC    CB 4985   7.745   2.186   9.552  0.0908  0.5907  0.6009
 1125POPC    OA 4986   7.632   2.103   9.521  0.1402  0.6672  0.2194
 1125POPC     P 4987   7.486   2.169   9.503 -0.1907 -0.1121  0.0058
 1125POPC    OB 4988   7.387   2.061   9.522 -0.0272 -0.2618 -0.0014
 1125POPC    OC 4989   7.501   2.284   9.595  0.6627 -0.3723  0.1986
 1125POPC    OD 4990   7.518   2.223   9.355 -0.2952  0.0530  0.0424
 1125POPC    CC 4991   7.449   2.144   9.257 -0.3059 -0.0927  0.1674
 1125POPC    CD 4992   7.534   2.060   9.161 -0.3011  0.1695 -0.0631
 1125POPC    OE 4993   7.623   2.116   9.065  0.1634 -0.0555  0.2306
 1125POPC   C1A 4994   7.740   2.057   9.042  0.2582  0.2292 -0.0265
 1125POPC    OF 4995   7.779   1.961   9.109 -0.7124  0.0256  0.2567
 1125POPC   C1B 4996   7.818   2.113   8.929  0.1588  0.5490  0.0632
 1125POPC   C1C 4997   7.759   2.048   8.804  0.3583 -0.1082  0.3063
 1125POPC   C1D 4998   7.788   2.136   8.683 -0.0312 -0.5792 -0.1356
 1125POPC   C1E 4999   7.671   2.141   8.585 -0.2354  0.3862  0.1428
 1125POPC   C1F 5000   7.683   2.272   8.508 -0.2150  0.1579 -0.2448
 1125POPC   C1G 5001   7.657   2.394   8.597 -0.7823 -0.3543  0.3006
 1125POPC   C1H 5002   7.648   2.522   8.514 -0.0622 -0.3374  0.2419
 1125POPC   C1I 5003   7.609   2.641   8.602  0.3550  0.0302 -0.0616
 1125POPC   C1J 5004   7.521   2.729   8.555 -0.0282 -0.1924  0.2286
 1125POPC   C1K 5005   7.482   2.729   8.407  0.2377  0.1630  0.1589
 1125POPC   C1L 5006   7.434   2.867   8.360 -0.0163  0.0432  0.0659
 1125POPC   C1M 5007   7.400   2.857   8.211  0.3088 -0.0822 -0.0032
 1125POPC   C1N 5008   7.380   2.996   8.149 -0.7480 -0.1782  0.0982
 1125POPC   C1O 5009   7.310   2.985   8.013 -0.8588  0.4264  0.1071
 1125POPC   C1P 5010   7.351   3.108   7.931  0.6030 -0.1740 -0.1014
 1125POPC   C1Q 5011   7.259   3.131   7.811  0.0198 -0.0055  0.3724
 1125POPC   C1R 5012   7.318   3.228   7.707  0.1271 -0.4346  0.0312
 1125POPC    CE 5013   7.425   1.986   9.084 -0.1337  0.2358 -0.3676
 1125POPC    OG 5014   7.328   2.052   9.003 -0.4405  0.1878 -0.0462
 1125POPC   C2A 5015   7.268   1.994   8.899 -0.1352  0.0575 -0.1502
 1125POPC    OH 5016   7.293   1.875   8.881  0.4525 -0.0077  0.9777
 1125POPC   C2B 5017   7.174   2.080   8.824  0.0665  0.2451 -0.1913
 1125POPC   C2C 5018   7.229   2.160   8.705  0.1601 -0.0632 -0.3566
 1125POPC   C2D 5019   7.235   2.080   8.575 -0.5642 -0.5840 -0.0840
 1125POPC   C2E 5020   7.303   2.173   8.473 -0.5211 -0.4891  0.0311
 1125POPC   C2F 5021   7.278   2.109   8.337 -0.2015 -0.2606 -0.1353
 1125POPC   C2G 5022   7.274   2.211   8.223  0.2286 -0.0538  0.0328
 1125POPC   C2H 5023   7.414   2.248   8.172  0.2031  0.1253  0.0912
 1125POPC   C2I 5024   7.487   2.144   8.087 -0.0703  0.3497 -0.4248
 1125POPC   C2J 5025   7.516   2.206   7.950 -0.2698  0.1213 -0.5710
 1125POPC   C2K 5026   7.607   2.125   7.857  0.0204 -0.0903 -0.1088
 1125POPC   C2L 5027   7.754   2.110   7.898  0.0486 -0.0469 -0.1919
 1125POPC   C2M 5028   7.845   2.034   7.801  0.3392  0.2999 -0.1889
 1125POPC   C2N 5029   7.846   2.086   7.657 -0.2533  0.2222 -0.2235
 1125POPC   C2O 5030   7.917   1.985   7.565 -0.1872  0.0638 -0.0015
 1125POPC   C2P 5031   7.819   1.880   7.513  0.1870 -0.2790 -0.0123
 1126POPC   CN1 5032  12.212   1.656   9.532 -0.2306 -0.6882 -0.0841
 1126POPC   CN2 5033  11.998   1.743   9.557  0.4014  0.1257  0.4150
 1126POPC   CN3 5034  12.130   1.806   9.369 -0.1563 -0.5189 -0.5434
 1126POPC   NTM 5035  12.092   1.694   9.456 -0.1189 -0.0884  0.0301
 1126POPC    CA 5036  12.047   1.574   9.383  0.0487 -0.0528 -0.1322
 1126POPC    CB 5037  11.904   1.556   9.331  0.0128  0.5543 -0.2619
 1126POPC    OA 5038  11.876   1.653   9.230 -0.0152  0.6265 -0.1850
 1126POPC     P 5039  11.835   1.577   9.094 -0.1932 -0.0721  0.2515
 1126POPC    OB 5040  11.759   1.453   9.121 -0.1443 -0.4032 -1.0937
 1126POPC    OC 5041  11.772   1.686   9.017  0.2102  0.0254  0.0567
 1126POPC    OD 5042  11.984   1.558   9.036 -0.2242  0.2553  0.0636
 1126POPC    CC 5043  12.044   1.675   8.979  0.2308  0.0702  0.1584
 1126POPC    CD 5044  12.196   1.664   8.962  0.2420  0.0975  0.2417
 1126POPC    OE 5045  12.242   1.796   8.928  0.1138 -0.0333 -0.4620
 1126POPC   C1A 5046  12.371   1.822   8.949  0.0733 -0.0004 -0.2455
 1126POPC    OF 5047  12.442   1.736   9.000  0.3017  0.1520 -0.3075
 1126POPC   C1B 5048  12.419   1.943   8.879 -0.2689  0.0792 -0.3445
 1126POPC   C1C 5049  12.563   1.939   8.827  0.0924 -0.4245  0.6537
 1126POPC   C1D 5050  12.602   2.061   8.743  0.2607 -0.8832  0.0606
 1126POPC   C1E 5051  12.508   2.076   8.623  0.2319 -0.3539  0.1459
 1126POPC   C1F 5052  12.558   2.198   8.545  0.0327 -0.3391  0.0418
 1126POPC   C1G 5053  12.696   2.179   8.483  0.0216  0.0808 -0.1170
 1126POPC   C1H 5054  12.738   2.296   8.395  0.5579 -0.1838 -0.2193
 1126POPC   C1I 5055  12.889   2.294   8.367  0.6319 -0.5597  0.2005
 1126POPC   C1J 5056  12.928   2.336   8.247 -0.1242  0.4550  0.2915
 1126POPC   C1K 5057  12.826   2.379   8.142 -0.1961  0.1488  0.2345
 1126POPC   C1L 5058  12.865   2.497   8.052  0.5669 -0.2410  0.0426
 1126POPC   C1M 5059  12.999   2.476   7.981  0.5424  0.5178 -0.2304
 1126POPC   C1N 5060  13.020   2.600   7.894 -0.0312  0.4655 -0.4533
 1126POPC   C1O 5061  13.165   2.624   7.850  0.2079 -0.0796  0.0234
 1126POPC   C1P 5062  13.190   2.736   7.748  0.1627 -0.0582  0.0350
 1126POPC   C1Q 5063  13.329   2.724   7.684  0.2869 -0.2980  0.3455
 1126POPC   C1R 5064  13.441   2.751   7.784  0.2444 -0.1104  0.3426
 1126POPC    CE 5065  12.222   1.542   8.873 -0.0359  0.2977 -0.1185
 1126POPC    OG 5066  12.151   1.544   8.749 -0.3125 -0.1305  0.0325
 1126POPC   C2A 5067  12.167   1.442   8.666  0.0136 -0.1200  0.0829
 1126POPC    OH 5068  12.271   1.376   8.676 -0.0045 -0.1964 -0.2240
 1126POPC   C2B 5069  12.093   1.454   8.538  0.5020  0.2168 -0.1692
 1126POPC   C2C 5070  12.175   1.537   8.439  0.3593  0.0593 -0.4186
 1126POPC   C2D 5071  12.119   1.524   8.297 -0.2321  0.3669 -0.2135
 1126POPC   C2E 5072  12.194   1.616   8.200  0.2034  0.2245 -0.0123
 1126POPC   C2F 5073  12.139   1.599   8.058 -0.0029 -0.2327  0.1185
 1126POPC   C2G 5074  12.221   1.688   7.965 -0.1862 -0.0034  0.1764
 1126POPC   C2H 5075  12.359   1.637   7.924  0.1149  0.7664  0.2173
 1126POPC   C2I 5076  12.448   1.753   7.879  0.4088  0.3214 -0.3599
 1126POPC   C2J 5077  12.489   1.852   7.988 -0.1131 -0.1542  0.2714
 1126POPC   C2K 5078  12.580   1.792   8.096  0.3734 -0.2369 -0.1821
 1126POPC   C2L 5079  12.606   1.882   8.217 -0.1828 -0.5768  0.1948
 1126POPC   C2M 5080  12.678   1.808   8.329  0.4061 -0.6324 -0.2137
 1126POPC   C2N 5081  12.582   1.698   8.374 -0.4032 -0.1149 -0.6486
 1126POPC   C2O 5082  12.645   1.646   8.503  0.0001  0.0178 -0.7910
 1126POPC   C2P 5083  12.547   1.543   8.560  0.5353 -0.2067 -0.2521
 1127POPC   CN1 5084   1.003   8.077   9.252 -0.0139 -0.4659  0.1803
 1127POPC   CN2 5085   1.088   7.858   9.305  0.0501 -0.0402 -0.1551
 1127POPC   CN3 5086   1.120   8.033   9.458  0.8162  0.3561 -0.2634
 1127POPC   NTM 5087   1.024   7.979   9.360  0.3831 -0.1246  0.4184
 1127POPC    CA 5088   0.902   7.951   9.437 -0.0126 -0.1778 -0.2277
 1127POPC    CB 5089   0.811   7.837   9.391 -0.3379  0.1478 -0.3957
 1127POPC    OA 5090   0.799   7.832   9.248 -0.4246  0.0457 -0.3851
 1127POPC     P 5091   0.758   7.686   9.196  0.0324 -0.1980 -0.0707
 1127POPC    OB 5092   0.681   7.613   9.299  0.0798 -0.2608 -0.0790
 1127POPC    OC 5093   0.684   7.722   9.072  0.6195  1.0452 -0.0756
 1127POPC    OD 5094   0.905   7.626   9.170  0.0489 -0.0777 -0.2612
 1127POPC    CC 5095   0.946   7.653   9.036 -0.5297  0.3673 -0.3526
 1127POPC    CD 5096   1.087   7.600   9.011 -0.6524  0.1649 -0.6236
 1127POPC    OE 5097   1.148   7.668   8.901  0.0738  0.3596 -0.1045
 1127POPC   C1A 5098   1.280   7.688   8.901  0.0219  0.7018 -0.2287
 1127POPC    OF 5099   1.345   7.691   9.005  0.3110 -0.1848 -0.3782
 1127POPC   C1B 5100   1.310   7.743   8.767  0.5849  0.5997 -0.1460
 1127POPC   C1C 5101   1.445   7.687   8.721  0.3783  0.0836 -0.1309
 1127POPC   C1D 5102   1.480   7.733   8.580  0.3452 -0.3558 -0.2842
 1127POPC   C1E 5103   1.620   7.690   8.538  0.4563 -0.2156 -0.0601
 1127POPC   C1F 5104   1.623   7.696   8.385 -0.4290 -0.7118 -0.1035
 1127POPC   C1G 5105   1.759   7.638   8.343 -0.5415 -0.6939 -0.4951
 1127POPC   C1H 5106   1.790   7.491   8.371 -0.1285 -0.3542  0.8769
 1127POPC   C1I 5107   1.704   7.413   8.271 -0.0104  0.9122 -0.2277
 1127POPC   C1J 5108   1.734   7.359   8.154  0.5048  0.0326  0.3018
 1127POPC   C1K 5109   1.877   7.360   8.099  0.4162  0.3362  0.0773
 1127POPC   C1L 5110   1.903   7.246   8.002  0.4973  0.6013 -0.2152
 1127POPC   C1M 5111   1.839   7.281   7.867  0.4073  0.3074 -0.2504
 1127POPC   C1N 5112   1.900   7.202   7.752 -0.5421 -0.0537 -0.5082
 1127POPC   C1O 5113   1.835   7.263   7.627 -0.2706  0.7095 -0.2815
 1127POPC   C1P 5114   1.863   7.181   7.500  0.0550  0.7272 -0.2230
 1127POPC   C1Q 5115   1.984   7.236   7.424  0.3574  0.0872 -0.2118
 1127POPC   C1R 5116   2.000   7.181   7.283  0.5561  0.3025 -0.2726
 1127POPC    CE 5117   1.089   7.447   9.007 -0.4773  0.1610 -0.3814
 1127POPC    OG 5118   1.079   7.375   8.884  0.8704 -0.0993 -0.3541
 1127POPC   C2A 5119   1.078   7.242   8.891 -0.7892 -0.0934 -0.1289
 1127POPC    OH 5120   1.105   7.186   8.997  0.1144 -0.7628 -0.6941
 1127POPC   C2B 5121   1.089   7.190   8.753  0.1713 -0.1571 -0.0402
 1127POPC   C2C 5122   1.231   7.203   8.698  0.1191  0.2223 -0.0866
 1127POPC   C2D 5123   1.223   7.152   8.554 -0.3969  0.0221  0.0118
 1127POPC   C2E 5124   1.351   7.154   8.470 -0.2288  0.2289  0.2708
 1127POPC   C2F 5125   1.312   7.129   8.324  0.1084 -0.1968  0.2515
 1127POPC   C2G 5126   1.427   7.078   8.237  0.0412  0.1252 -0.0291
 1127POPC   C2H 5127   1.368   7.079   8.096  0.1612  0.1362 -0.0800
 1127POPC   C2I 5128   1.461   7.016   7.992 -0.3372 -1.2060  0.2604
 1127POPC   C2J 5129   1.410   7.055   7.854 -0.0189 -0.2861  0.3970
 1127POPC   C2K 5130   1.482   6.975   7.745 -0.0413  0.3615 -0.1057
 1127POPC   C2L 5131   1.404   6.965   7.614 -0.5360 -0.6617  0.2541
 1127POPC   C2M 5132   1.484   6.893   7.505  0.0054 -0.3161  0.4170
 1127POPC   C2N 5133   1.403   6.890   7.375  0.0203 -0.5020  0.4108
 1127POPC   C2O 5134   1.267   6.820   7.378 -0.5452  0.5803  0.4787
 1127POPC   C2P 5135   1.174   6.849   7.261  0.0105 -0.7599 -0.3119
 1128POPC   CN1 5136   0.840   2.570   9.230  0.0503 -0.4871 -0.4831
 1128POPC   CN2 5137   0.654   2.697   9.164 -0.0355 -0.5385  1.0291
 1128POPC   CN3 5138   0.829   2.659   9.010 -0.5093 -0.0551  0.2753
 1128POPC   NTM 5139   0.800   2.688   9.151 -0.0528  0.0457  0.3493
 1128POPC    CA 5140   0.870   2.812   9.188  0.1391  0.0486 -0.0235
 1128POPC    CB 5141   0.824   2.952   9.145 -0.4472 -0.1528 -0.0651
 1128POPC    OA 5142   0.803   2.966   9.004 -0.1989 -0.2967 -0.1173
 1128POPC     P 5143   0.697   3.084   8.978 -0.0230 -0.1066  0.0215
 1128POPC    OB 5144   0.679   3.169   9.098 -0.3368  0.1071 -0.1738
 1128POPC    OC 5145   0.742   3.146   8.851 -0.3812 -0.1315 -0.1177
 1128POPC    OD 5146   0.570   2.991   8.947 -0.1161 -0.0216  0.1458
 1128POPC    CC 5147   0.588   2.936   8.816 -0.1181 -0.1205  0.1880
 1128POPC    CD 5148   0.468   2.848   8.782 -0.0750 -0.0658 -0.1039
 1128POPC    OE 5149   0.493   2.741   8.691  0.1761 -0.2131  0.1371
 1128POPC   C1A 5150   0.552   2.632   8.738 -0.3135 -0.4016  0.3236
 1128POPC    OF 5151   0.569   2.617   8.859  0.0666 -0.6418  0.2423
 1128POPC   C1B 5152   0.593   2.536   8.633  0.4691 -0.0324  0.2820
 1128POPC   C1C 5153   0.477   2.442   8.599  0.4926  0.0031  0.1037
 1128POPC   C1D 5154   0.497   2.389   8.457  0.2749 -0.6267  0.3019
 1128POPC   C1E 5155   0.612   2.292   8.431  0.6622 -0.1444  0.1894
 1128POPC   C1F 5156   0.615   2.221   8.295 -0.2247 -0.4933  0.3491
 1128POPC   C1G 5157   0.563   2.297   8.173  0.5437 -0.5788 -0.0331
 1128POPC   C1H 5158   0.556   2.211   8.047 -0.0636  0.5606 -0.7935
 1128POPC   C1I 5159   0.506   2.295   7.929 -0.2080  0.6894 -0.6393
 1128POPC   C1J 5160   0.466   2.231   7.820 -0.7207 -0.3259  0.1289
 1128POPC   C1K 5161   0.439   2.081   7.809 -0.0456 -0.4498  0.1137
 1128POPC   C1L 5162   0.475   2.034   7.668  0.1355 -0.1378  0.0558
 1128POPC   C1M 5163   0.479   1.882   7.654  0.0212 -0.0335 -1.1555
 1128POPC   C1N 5164   0.604   1.845   7.573  0.7445 -0.2791  0.0424
 1128POPC   C1O 5165   0.599   1.694   7.545 -0.2953 -0.2956  0.2610
 1128POPC   C1P 5166   0.715   1.647   7.457 -0.3969  0.1745 -0.1315
 1128POPC   C1Q 5167   0.707   1.494   7.462 -0.3711  0.1698 -0.2320
 1128POPC   C1R 5168   0.606   1.425   7.370 -0.2872 -0.4108  0.1051
 1128POPC    CE 5169   0.340   2.929   8.759  0.1597  0.4257  0.3050
 1128POPC    OG 5170   0.335   3.039   8.667  0.5531  0.2455  0.0652
 1128POPC   C2A 5171   0.213   3.084   8.637  0.3973 -0.4542 -0.3914
 1128POPC    OH 5172   0.113   3.046   8.697  0.4306  0.4936  0.2924
 1128POPC   C2B 5173   0.222   3.198   8.544  0.3282 -0.5436 -0.5057
 1128POPC   C2C 5174   0.087   3.248   8.491  0.4965  0.7053  0.2054
 1128POPC   C2D 5175   0.093   3.335   8.366  0.3109 -0.0234 -0.3162
 1128POPC   C2E 5176   0.155   3.473   8.388  0.7130 -0.2292 -0.1334
 1128POPC   C2F 5177   0.188   3.541   8.254 -0.1250  0.1312 -0.1654
 1128POPC   C2G 5178   0.071   3.596   8.173 -0.2269 -0.0762 -0.1595
 1128POPC   C2H 5179   0.112   3.640   8.032  0.0801  0.2250  0.0218
 1128POPC   C2I 5180   0.157   3.515   7.956  0.2674  0.3112 -0.0085
 1128POPC   C2J 5181   0.196   3.559   7.814 -0.1050  0.0444 -0.1943
 1128POPC   C2K 5182   0.207   3.443   7.714  0.7265 -0.0498 -0.0049
 1128POPC   C2L 5183   0.211   3.497   7.571  0.1945 -0.0801 -0.0335
 1128POPC   C2M 5184   0.227   3.379   7.474 -0.5194 -0.5368  0.3901
 1128POPC   C2N 5185   0.156   3.430   7.348 -0.4484  0.0790  0.5948
 1128POPC   C2O 5186   0.158   3.323   7.239 -0.3104  0.1641  0.5150
 1128POPC   C2P 5187   0.142   3.376   7.096 -0.0769  0.4411  0.5908
 1129POPC   CN1 5188  11.238   0.376   8.820  0.1573  0.3167 -0.0622
 1129POPC   CN2 5189  11.395   0.327   8.996 -0.0802  0.2735 -0.0885
 1129POPC   CN3 5190  11.206   0.190   8.977 -0.2899  0.7098 -0.3717
 1129POPC   NTM 5191  11.252   0.328   8.959 -0.1270  0.7179  0.1068
 1129POPC    CA 5192  11.186   0.415   9.058  0.0610  0.5629  0.3699
 1129POPC    CB 5193  11.204   0.566   9.044  0.2595  0.4999 -0.0758
 1129POPC    OA 5194  11.333   0.626   9.056  0.5737 -0.1712 -0.0596
 1129POPC     P 5195  11.327   0.780   9.011  0.0311 -0.1186  0.1824
 1129POPC    OB 5196  11.199   0.839   9.055 -0.0386 -0.0005 -0.1731
 1129POPC    OC 5197  11.458   0.826   9.063  0.0908  0.0559 -0.1149
 1129POPC    OD 5198  11.336   0.750   8.853  0.4777 -0.6674  0.3076
 1129POPC    CC 5199  11.469   0.743   8.801  0.3684  0.1768 -0.1176
 1129POPC    CD 5200  11.491   0.690   8.659  0.6586  0.1975 -0.0813
 1129POPC    OE 5201  11.604   0.607   8.632  0.3155 -0.2370 -0.1832
 1129POPC   C1A 5202  11.601   0.475   8.651  0.2530 -0.2853 -0.5096
 1129POPC    OF 5203  11.511   0.421   8.715  0.6229 -0.3108  0.0021
 1129POPC   C1B 5204  11.721   0.411   8.592  0.4306  0.1465 -0.6228
 1129POPC   C1C 5205  11.688   0.306   8.485 -0.1970 -0.3024 -0.0040
 1129POPC   C1D 5206  11.804   0.206   8.485 -0.0693 -0.1560  0.2818
 1129POPC   C1E 5207  11.768   0.076   8.414  0.8555 -0.0515 -0.4042
 1129POPC   C1F 5208  11.756   0.086   8.262 -0.1241  0.3425 -0.3083
 1129POPC   C1G 5209  11.733  -0.045   8.186  0.1471  0.1626 -0.0800
 1129POPC   C1H 5210  11.703   0.005   8.044  0.1363 -0.0423 -0.1504
 1129POPC   C1I 5211  11.653  -0.096   7.941 -0.2000  0.1983 -0.2252
 1129POPC   C1J 5212  11.576  -0.051   7.842 -0.1948 -0.4674 -0.5342
 1129POPC   C1K 5213  11.534   0.096   7.847  0.1114 -0.3847 -0.2923
 1129POPC   C1L 5214  11.399   0.110   7.775 -0.2536 -0.4022  0.3756
 1129POPC   C1M 5215  11.398   0.114   7.622 -0.3027  0.0018  0.3858
 1129POPC   C1N 5216  11.257   0.124   7.562 -0.1139 -0.2851 -0.1083
 1129POPC   C1O 5217  11.195   0.261   7.588  0.0039 -0.2020 -0.2567
 1129POPC   C1P 5218  11.100   0.298   7.474  0.0810  0.4965 -0.1010
 1129POPC   C1Q 5219  10.967   0.221   7.475  0.2680  0.1738  0.3821
 1129POPC   C1R 5220  10.874   0.298   7.382 -0.4068 -0.4466  0.5362
 1129POPC    CE 5221  11.457   0.804   8.563 -0.2165  0.0956  0.0998
 1129POPC    OG 5222  11.550   0.910   8.582  0.0498 -0.1412  0.1268
 1129POPC   C2A 5223  11.551   1.007   8.490  0.3161 -0.8813 -0.6677
 1129POPC    OH 5224  11.456   1.021   8.413 -0.2007 -0.3581  0.0454
 1129POPC   C2B 5225  11.661   1.103   8.509 -0.5545  0.0453 -0.2213
 1129POPC   C2C 5226  11.757   1.126   8.392 -0.2135  0.0107  0.0492
 1129POPC   C2D 5227  11.708   1.221   8.283  0.0230  0.0936  0.0158
 1129POPC   C2E 5228  11.796   1.214   8.158  0.2136  0.1273  0.1468
 1129POPC   C2F 5229  11.757   1.330   8.066  0.1968 -0.2614 -0.3420
 1129POPC   C2G 5230  11.834   1.319   7.934  0.1675  0.0093 -0.3823
 1129POPC   C2H 5231  11.836   1.452   7.858 -0.7218 -0.0768 -0.5667
 1129POPC   C2I 5232  11.890   1.451   7.715 -0.2976  0.1159 -0.4083
 1129POPC   C2J 5233  11.883   1.588   7.649 -0.1082  0.3741  0.0997
 1129POPC   C2K 5234  11.916   1.576   7.500 -0.4799 -0.1823  0.0591
 1129POPC   C2L 5235  12.068   1.557   7.486 -0.3950  0.5365 -0.0282
 1129POPC   C2M 5236  12.158   1.672   7.529 -0.1748  0.5281 -0.4657
 1129POPC   C2N 5237  12.309   1.645   7.520 -0.2522 -0.1175  0.1075
 1129POPC   C2O 5238  12.378   1.764   7.454 -0.5568 -0.0956 -0.1761
 1129POPC   C2P 5239  12.531   1.761   7.464 -0.5448  0.5094 -0.1619
 1130POPC   CN1 5240   0.127   5.516   9.720 -0.5632  0.4883 -0.5132
 1130POPC   CN2 5241   0.189   5.501   9.480  0.5434  0.2211 -0.2786
 1130POPC   CN3 5242   0.181   5.710   9.589  0.9343  0.4009  0.7490
 1130POPC   NTM 5243   0.210   5.568   9.610  0.1601  0.1036 -0.1552
 1130POPC    CA 5244   0.351   5.545   9.646  0.1066 -0.5879 -0.3541
 1130POPC    CB 5245   0.478   5.574   9.566  0.3391  0.3300  0.3254
 1130POPC    OA 5246   0.485   5.501   9.443  0.2447  0.3490  0.3092
 1130POPC     P 5247   0.608   5.565   9.362  0.2128 -0.2190 -0.1988
 1130POPC    OB 5248   0.725   5.580   9.451 -0.1574  0.2516  0.2188
 1130POPC    OC 5249   0.613   5.486   9.237  0.2069 -0.2331 -0.1901
 1130POPC    OD 5250   0.550   5.711   9.324  0.1859 -0.0559  0.4513
 1130POPC    CC 5251   0.473   5.697   9.205  0.3350  0.2799  0.3151
 1130POPC    CD 5252   0.407   5.833   9.176  0.3007  0.1436 -0.2676
 1130POPC    OE 5253   0.297   5.832   9.085  0.0839  0.7256 -0.0158
 1130POPC   C1A 5254   0.171   5.804   9.114  0.0957  0.4872 -0.1891
 1130POPC    OF 5255   0.136   5.776   9.229 -0.1892  0.1604 -0.3512
 1130POPC   C1B 5256   0.086   5.806   8.993  0.4443  0.3883 -0.4351
 1130POPC   C1C 5257   0.079   5.680   8.906  0.2640  0.3314 -0.3380
 1130POPC   C1D 5258  -0.003   5.723   8.783 -0.2711 -0.1185 -0.1418
 1130POPC   C1E 5259  -0.034   5.600   8.697  0.7010 -0.7376  0.3638
 1130POPC   C1F 5260  -0.075   5.654   8.559 -0.0529  0.2269  0.9524
 1130POPC   C1G 5261  -0.118   5.540   8.467  0.0615  0.6209  0.4044
 1130POPC   C1H 5262  -0.127   5.597   8.326  0.2424  0.3831  0.2958
 1130POPC   C1I 5263   0.006   5.600   8.251  0.1949  0.0940  0.1987
 1130POPC   C1J 5264   0.038   5.680   8.150  0.4122 -0.2600 -0.0164
 1130POPC   C1K 5265  -0.066   5.763   8.074  0.1958 -0.2541  0.2846
 1130POPC   C1L 5266  -0.034   5.780   7.925 -0.2868 -0.1510  0.1916
 1130POPC   C1M 5267   0.107   5.832   7.896 -0.5254  0.4682  0.1117
 1130POPC   C1N 5268   0.095   5.943   7.792 -0.0269  0.2920 -0.1376
 1130POPC   C1O 5269   0.220   5.948   7.705 -0.1949  0.3498 -0.3750
 1130POPC   C1P 5270   0.223   6.035   7.579  0.2248  0.4386 -0.3059
 1130POPC   C1Q 5271   0.131   5.982   7.469  0.7548 -0.4491 -0.3276
 1130POPC   C1R 5272   0.106   6.080   7.354 -0.3852 -0.5696 -0.1959
 1130POPC    CE 5273   0.515   5.941   9.162  0.0756  0.4490  0.3093
 1130POPC    OG 5274   0.618   5.908   9.068 -0.3737  0.2115 -0.1045
 1130POPC   C2A 5275   0.716   5.997   9.058 -0.0260 -0.1263  0.2882
 1130POPC    OH 5276   0.710   6.107   9.115  0.6072  0.1006 -0.0755
 1130POPC   C2B 5277   0.821   5.947   8.967 -0.0486  0.3502 -0.0061
 1130POPC   C2C 5278   0.875   6.062   8.882 -0.4377  0.2429 -0.4000
 1130POPC   C2D 5279   0.981   5.993   8.798  0.3226  0.4721  0.3544
 1130POPC   C2E 5280   1.072   6.099   8.735  0.3094  0.4961  0.3763
 1130POPC   C2F 5281   1.008   6.170   8.615 -0.3073  0.0840  0.4556
 1130POPC   C2G 5282   1.102   6.278   8.562 -0.3781 -0.4433 -0.7699
 1130POPC   C2H 5283   1.039   6.362   8.450 -0.5014  0.2794 -0.1692
 1130POPC   C2I 5284   1.023   6.283   8.320 -0.0398 -0.2829  0.1116
 1130POPC   C2J 5285   1.151   6.250   8.242 -0.1854 -0.3528 -0.0977
 1130POPC   C2K 5286   1.134   6.180   8.107 -0.0530 -0.4498 -0.0634
 1130POPC   C2L 5287   1.069   6.042   8.109 -0.1169 -0.4203 -0.1187
 1130POPC   C2M 5288   1.048   6.011   7.961 -0.2579  0.2839 -0.2473
 1130POPC   C2N 5289   0.975   5.877   7.958 -0.2611  0.2602  0.6256
 1130POPC   C2O 5290   1.073   5.762   7.980 -0.7355 -0.3140 -0.1760
 1130POPC   C2P 5291   1.005   5.625   7.986 -0.5081 -0.4149  0.1226
 1131POPC   CN1 5292   5.503   4.659   9.293 -0.1022  0.3373  0.3537
 1131POPC   CN2 5293   5.569   4.466   9.409  0.6987 -0.1258  0.1598
 1131POPC   CN3 5294   5.336   4.542   9.424  0.0317  0.4429 -0.8282
 1131POPC   NTM 5295   5.477   4.580   9.414  0.3297 -0.4123 -0.0345
 1131POPC    CA 5296   5.523   4.641   9.540  0.0426 -0.1791 -0.0426
 1131POPC    CB 5297   5.487   4.788   9.562  0.7022  0.0372 -0.3903
 1131POPC    OA 5298   5.348   4.811   9.586  0.7327 -0.2420  0.0688
 1131POPC     P 5299   5.307   4.967   9.593  0.1079 -0.4082  0.1362
 1131POPC    OB 5300   5.162   4.953   9.623  0.0747 -0.4524 -0.0385
 1131POPC    OC 5301   5.390   5.038   9.692 -0.1035 -0.0951  0.0906
 1131POPC    OD 5302   5.340   5.000   9.439 -0.0646 -0.3984  0.1007
 1131POPC    CC 5303   5.220   4.990   9.363  0.1431 -0.4684 -0.2204
 1131POPC    CD 5304   5.234   5.025   9.215  0.2642 -0.0493 -0.1096
 1131POPC    OE 5305   5.289   4.920   9.135  0.3943  0.2497 -0.4205
 1131POPC   C1A 5306   5.214   4.816   9.098  0.4287  0.0434  0.0754
 1131POPC    OF 5307   5.105   4.802   9.155  0.1109 -0.0383 -0.5441
 1131POPC   C1B 5308   5.267   4.719   9.000  0.6176  0.3557 -0.1366
 1131POPC   C1C 5309   5.201   4.754   8.866 -0.0005 -0.2610 -0.0045
 1131POPC   C1D 5310   5.248   4.673   8.745 -0.1867  0.2605 -0.4310
 1131POPC   C1E 5311   5.272   4.763   8.624  0.6922  0.6256  0.0021
 1131POPC   C1F 5312   5.296   4.669   8.505  0.6377  0.2572  0.2769
 1131POPC   C1G 5313   5.302   4.754   8.377 -0.2504  0.3011  0.2599
 1131POPC   C1H 5314   5.328   4.673   8.250 -0.2444  0.3233  0.2466
 1131POPC   C1I 5315   5.348   4.751   8.120 -0.0546  0.0419  0.1047
 1131POPC   C1J 5316   5.261   4.730   8.022  0.0873  0.4588 -0.1132
 1131POPC   C1K 5317   5.148   4.630   8.043  0.2319  0.1822 -0.6363
 1131POPC   C1L 5318   5.019   4.645   7.963 -0.3589 -0.0389  0.2526
 1131POPC   C1M 5319   5.031   4.626   7.811  0.1842  0.2518  0.2588
 1131POPC   C1N 5320   5.074   4.485   7.772  0.2552  0.4982 -0.5616
 1131POPC   C1O 5321   5.102   4.478   7.622 -0.2345 -0.1655 -0.6280
 1131POPC   C1P 5322   5.119   4.335   7.569  0.0872 -0.3573 -0.0102
 1131POPC   C1Q 5323   5.101   4.321   7.418 -0.0985  0.0547 -0.0260
 1131POPC   C1R 5324   5.214   4.377   7.331  0.3567 -0.6563  0.1052
 1131POPC    CE 5325   5.291   5.167   9.208  0.0484  0.0620  0.3703
 1131POPC    OG 5326   5.259   5.226   9.082  0.6399 -0.3667  0.0137
 1131POPC   C2A 5327   5.299   5.351   9.061  0.2891 -0.2755 -0.1195
 1131POPC    OH 5328   5.354   5.419   9.148  0.0100  0.2720 -0.3609
 1131POPC   C2B 5329   5.237   5.405   8.938  0.2835  0.0611  0.0271
 1131POPC   C2C 5330   5.234   5.557   8.929 -0.4297  0.0474 -0.0011
 1131POPC   C2D 5331   5.134   5.597   8.819 -0.1532  0.7046 -0.0179
 1131POPC   C2E 5332   5.161   5.548   8.677 -0.4517  1.3433 -0.2987
 1131POPC   C2F 5333   5.054   5.593   8.577 -0.6231  0.2486 -0.6225
 1131POPC   C2G 5334   5.071   5.508   8.451  0.0959 -0.1764 -0.2435
 1131POPC   C2H 5335   4.980   5.540   8.332 -0.2035 -0.0569  0.0169
 1131POPC   C2I 5336   5.062   5.517   8.205  0.0047  0.5825  0.0324
 1131POPC   C2J 5337   5.011   5.597   8.085  0.0456  0.0807 -0.3206
 1131POPC   C2K 5338   5.048   5.536   7.949  0.6205  0.0924 -0.1696
 1131POPC   C2L 5339   4.986   5.629   7.845 -0.2303 -0.1508  0.1184
 1131POPC   C2M 5340   5.060   5.589   7.718 -0.0920 -0.1583  0.2010
 1131POPC   C2N 5341   4.989   5.643   7.593 -0.0289  0.2274  0.3311
 1131POPC   C2O 5342   4.989   5.792   7.557  0.7235  0.0348 -0.5068
 1131POPC   C2P 5343   4.912   5.831   7.431 -0.1021 -0.2181 -0.0876
 1132POPC   CN1 5344  12.768   2.365   9.586  0.1011 -0.0496 -0.4043
 1132POPC   CN2 5345  12.880   2.500   9.416  0.3485  0.1686  0.4881
 1132POPC   CN3 5346  12.744   2.606   9.577  0.6031  0.0840 -0.2164
 1132POPC   NTM 5347  12.759   2.483   9.498 -0.1571  0.0253 -0.2789
 1132POPC    CA 5348  12.642   2.473   9.410 -0.1781  0.0453 -0.2542
 1132POPC    CB 5349  12.603   2.364   9.311  0.2507 -0.3622  0.0199
 1132POPC    OA 5350  12.703   2.369   9.209  0.3086 -0.0914  0.0896
 1132POPC     P 5351  12.691   2.234   9.121  0.1989 -0.0365  0.0205
 1132POPC    OB 5352  12.721   2.120   9.210  0.4905 -0.0155 -0.0521
 1132POPC    OC 5353  12.565   2.251   9.046  0.5276  0.0613 -0.5102
 1132POPC    OD 5354  12.817   2.267   9.027 -0.0270  0.0560 -0.2507
 1132POPC    CC 5355  12.791   2.352   8.915 -0.4252 -0.4657 -0.5559
 1132POPC    CD 5356  12.907   2.419   8.840 -0.0079 -0.0491  0.4368
 1132POPC    OE 5357  12.876   2.478   8.713  0.4458 -0.2727  0.2187
 1132POPC   C1A 5358  12.942   2.591   8.687 -0.1115 -0.1097 -0.5206
 1132POPC    OF 5359  13.009   2.642   8.776 -0.3560 -0.4824 -0.1126
 1132POPC   C1B 5360  12.933   2.637   8.547 -0.4759  0.7393 -0.2227
 1132POPC   C1C 5361  13.049   2.722   8.495  0.2032  0.0812  0.2013
 1132POPC   C1D 5362  13.002   2.796   8.370  0.2143  0.2222  0.2817
 1132POPC   C1E 5363  13.112   2.882   8.307 -0.2615  0.6887  0.0756
 1132POPC   C1F 5364  13.078   2.929   8.165  0.3588 -0.1608 -0.3652
 1132POPC   C1G 5365  13.187   3.023   8.113  0.5546 -0.1090  0.1333
 1132POPC   C1H 5366  13.185   3.076   7.970  0.1715 -0.2585  0.0827
 1132POPC   C1I 5367  13.270   3.202   7.956  0.4199 -0.4167  0.1654
 1132POPC   C1J 5368  13.340   3.230   7.846 -0.3238 -0.0107 -0.2138
 1132POPC   C1K 5369  13.346   3.131   7.730 -0.3356  0.4164 -0.5834
 1132POPC   C1L 5370  13.450   3.163   7.622 -0.2343  0.1181 -0.5756
 1132POPC   C1M 5371  13.445   3.058   7.511  0.0216 -0.2347 -0.2565
 1132POPC   C1N 5372  13.557   3.081   7.409  0.3326 -0.0625  0.1241
 1132POPC   C1O 5373  13.537   3.215   7.339 -0.2711 -0.0952  0.2279
 1132POPC   C1P 5374  13.631   3.219   7.218 -0.1239 -0.3121  0.3353
 1132POPC   C1Q 5375  13.645   3.353   7.145 -0.0628 -0.0595  0.8099
 1132POPC   C1R 5376  13.742   3.337   7.028 -0.1674  0.1224  0.6980
 1132POPC    CE 5377  13.006   2.304   8.820  0.1097  0.2078 -0.5340
 1132POPC    OG 5378  12.978   2.197   8.730 -0.1798  0.1035 -0.3230
 1132POPC   C2A 5379  13.075   2.107   8.710  0.0524  0.5098 -1.0855
 1132POPC    OH 5380  13.180   2.119   8.773 -0.4202 -0.0215 -0.1766
 1132POPC   C2B 5381  13.050   1.986   8.628 -0.5447  0.1511 -0.3900
 1132POPC   C2C 5382  13.113   2.014   8.491 -0.0711 -0.2597 -0.2618
 1132POPC   C2D 5383  13.080   1.900   8.395 -0.5333 -0.3305 -0.0247
 1132POPC   C2E 5384  13.140   1.933   8.259 -0.5270  0.5467  0.1875
 1132POPC   C2F 5385  13.053   1.860   8.157 -0.1727  0.0443  0.2410
 1132POPC   C2G 5386  13.035   1.927   8.021 -0.2628 -0.4892 -0.0115
 1132POPC   C2H 5387  12.943   1.850   7.926 -0.5235  0.0012 -0.1574
 1132POPC   C2I 5388  12.892   1.926   7.803 -0.6144  0.2359  0.0233
 1132POPC   C2J 5389  12.835   2.066   7.826  0.3405  0.6072  0.1884
 1132POPC   C2K 5390  12.805   2.135   7.693 -0.8058 -0.0654  0.0841
 1132POPC   C2L 5391  12.745   2.276   7.690  0.1814  0.3543 -0.3066
 1132POPC   C2M 5392  12.727   2.320   7.545 -0.1549 -0.0096 -0.3773
 1132POPC   C2N 5393  12.701   2.470   7.531  0.4562  0.1687  0.3240
 1132POPC   C2O 5394  12.567   2.519   7.587  0.2998 -0.0463  0.1393
 1132POPC   C2P 5395  12.579   2.671   7.598  0.5059 -0.0261 -0.3479
 1133POPC   CN1 5396  10.943   2.292   9.288 -0.4080  0.1626 -0.2136
 1133POPC   CN2 5397  10.837   2.181   9.113 -0.4555  0.0366 -0.1826
 1133POPC   CN3 5398  11.070   2.210   9.097  0.2946 -0.0837 -0.4719
 1133POPC   NTM 5399  10.946   2.275   9.142  0.1242 -0.6465 -0.1184
 1133POPC    CA 5400  10.915   2.405   9.080  0.0622 -0.2454  0.7329
 1133POPC    CB 5401  10.795   2.489   9.124 -0.0142 -0.0522  0.1658
 1133POPC    OA 5402  10.668   2.426   9.103  0.0561 -0.1335 -0.0181
 1133POPC     P 5403  10.597   2.445   8.960 -0.0248 -0.0022  0.0391
 1133POPC    OB 5404  10.462   2.386   8.975  0.0011  0.0451  0.4721
 1133POPC    OC 5405  10.627   2.582   8.913 -0.0065  0.0785  0.2822
 1133POPC    OD 5406  10.680   2.325   8.891 -0.4054  0.0264 -0.4746
 1133POPC    CC 5407  10.658   2.325   8.750  0.1072  0.1220 -0.5545
 1133POPC    CD 5408  10.756   2.233   8.676 -0.2935 -0.3367 -0.5198
 1133POPC    OE 5409  10.790   2.287   8.547 -0.0360  0.0002 -0.3130
 1133POPC   C1A 5410  10.894   2.238   8.481  0.2245 -0.1083  0.1726
 1133POPC    OF 5411  10.962   2.153   8.539  0.1794  0.0148  0.4046
 1133POPC   C1B 5412  10.925   2.290   8.346  0.4206 -0.3322  0.1314
 1133POPC   C1C 5413  10.840   2.220   8.238 -0.4297  0.6438  0.1539
 1133POPC   C1D 5414  10.878   2.268   8.098 -0.3855  0.3957  0.0806
 1133POPC   C1E 5415  10.763   2.220   8.010 -0.2221  0.4357 -0.1559
 1133POPC   C1F 5416  10.808   2.230   7.864  0.5852 -0.2644  0.0346
 1133POPC   C1G 5417  10.702   2.160   7.779  0.2142  0.0397  0.2424
 1133POPC   C1H 5418  10.749   2.177   7.635 -0.0403  0.1549  0.1730
 1133POPC   C1I 5419  10.663   2.102   7.534  0.1222  0.1098  0.0666
 1133POPC   C1J 5420  10.651   2.138   7.407  0.6072 -0.1808 -0.0628
 1133POPC   C1K 5421  10.726   2.262   7.357  0.1122 -0.0104 -0.3963
 1133POPC   C1L 5422  10.706   2.267   7.206  0.6097  0.1256 -0.4580
 1133POPC   C1M 5423  10.570   2.321   7.162  0.3411  0.1813  0.4378
 1133POPC   C1N 5424  10.552   2.293   7.013  0.4416  0.3229  0.3990
 1133POPC   C1O 5425  10.563   2.147   6.968  0.3868  0.5890 -0.4909
 1133POPC   C1P 5426  10.502   2.113   6.832  0.2210  0.1487 -0.3086
 1133POPC   C1Q 5427  10.511   1.962   6.812  0.3020  0.0942  0.1302
 1133POPC   C1R 5428  10.653   1.903   6.807  0.4539  0.3975  0.8370
 1133POPC    CE 5429  10.699   2.092   8.691 -0.0873 -0.4122 -0.4569
 1133POPC    OG 5430  10.565   2.072   8.647 -0.4101  0.2757  0.1961
 1133POPC   C2A 5431  10.536   1.946   8.617  0.2419  0.2490 -0.3357
 1133POPC    OH 5432  10.576   1.857   8.693  0.9678  0.6088 -0.2865
 1133POPC   C2B 5433  10.423   1.941   8.523  0.0778 -0.7116 -0.1056
 1133POPC   C2C 5434  10.486   1.925   8.384  0.1783 -0.7070 -0.0595
 1133POPC   C2D 5435  10.369   1.932   8.285 -0.1610  0.0629  0.3826
 1133POPC   C2E 5436  10.417   1.950   8.141 -0.4707  0.0749  0.2805
 1133POPC   C2F 5437  10.295   1.966   8.049  0.1106  0.0301 -0.5078
 1133POPC   C2G 5438  10.349   1.999   7.909 -0.0458  0.0284 -0.5679
 1133POPC   C2H 5439  10.258   1.947   7.798 -0.3494 -0.2781 -0.1810
 1133POPC   C2I 5440  10.311   2.013   7.671  0.0882 -0.3989 -0.0631
 1133POPC   C2J 5441  10.204   1.996   7.563  0.3682 -0.7456 -0.2868
 1133POPC   C2K 5442  10.264   1.959   7.427  0.4408 -0.9191 -0.2084
 1133POPC   C2L 5443  10.160   1.943   7.316 -0.0475  1.0041 -0.0561
 1133POPC   C2M 5444  10.229   1.937   7.180  0.0947 -0.1293  0.0608
 1133POPC   C2N 5445  10.126   1.941   7.067 -0.0009  0.6501  0.1716
 1133POPC   C2O 5446  10.203   1.867   6.957 -0.4745  0.0694  0.2268
 1133POPC   C2P 5447  10.120   1.841   6.831 -0.6529  0.7276  0.2023
 1134POPC   CN1 5448   0.706   4.441   9.367  0.1885  0.7219 -0.0834
 1134POPC   CN2 5449   0.768   4.276   9.222 -0.5051 -0.3578  0.5025
 1134POPC   CN3 5450   0.869   4.286   9.434 -0.0968 -0.2964 -0.4866
 1134POPC   NTM 5451   0.825   4.368   9.321 -0.1859  0.1392 -0.1359
 1134POPC    CA 5452   0.935   4.452   9.270 -0.0300 -0.2737 -0.4831
 1134POPC    CB 5453   1.066   4.381   9.236  0.4824  0.3150  0.2461
 1134POPC    OA 5454   1.058   4.277   9.138 -0.1128  0.5325  0.0608
 1134POPC     P 5455   1.167   4.290   9.020 -0.1475 -0.3766 -0.0744
 1134POPC    OB 5456   1.281   4.351   9.092  0.0732 -0.7246 -0.1266
 1134POPC    OC 5457   1.194   4.165   8.946 -0.0138  0.0144 -0.6898
 1134POPC    OD 5458   1.101   4.390   8.913  0.7483 -0.0443 -0.3236
 1134POPC    CC 5459   1.000   4.330   8.831  0.0210  0.4356  0.2238
 1134POPC    CD 5460   0.908   4.434   8.766 -0.4397  0.1341  0.3825
 1134POPC    OE 5461   0.814   4.363   8.685  0.3260  0.1216 -0.5161
 1134POPC   C1A 5462   0.699   4.329   8.741  0.2271  0.6328 -0.4079
 1134POPC    OF 5463   0.689   4.310   8.863  0.8541 -0.4718 -0.5154
 1134POPC   C1B 5464   0.609   4.274   8.638  0.3565 -0.1004 -0.1349
 1134POPC   C1C 5465   0.507   4.375   8.585  0.2717  0.0037  0.2302
 1134POPC   C1D 5466   0.424   4.312   8.474  0.2938  0.1595  0.1230
 1134POPC   C1E 5467   0.309   4.406   8.438  0.1808 -0.0693 -0.1204
 1134POPC   C1F 5468   0.334   4.546   8.379  0.2097 -0.2169 -0.4632
 1134POPC   C1G 5469   0.206   4.598   8.315 -0.0187  0.1460  0.2755
 1134POPC   C1H 5470   0.215   4.601   8.162  0.2520  0.1566  0.2912
 1134POPC   C1I 5471   0.180   4.465   8.102  0.0820  0.2212  0.2428
 1134POPC   C1J 5472   0.250   4.397   8.011  0.8446  0.0014  0.9784
 1134POPC   C1K 5473   0.378   4.467   7.962  0.3713 -0.1617 -0.5563
 1134POPC   C1L 5474   0.439   4.388   7.847  0.0276 -0.8447 -0.2734
 1134POPC   C1M 5475   0.561   4.464   7.795 -0.4075  0.0932  0.0644
 1134POPC   C1N 5476   0.642   4.378   7.698 -0.2473 -0.1511  0.4128
 1134POPC   C1O 5477   0.697   4.251   7.765 -0.3035 -0.2568  0.2579
 1134POPC   C1P 5478   0.794   4.170   7.679  0.2813  0.5482  0.1503
 1134POPC   C1Q 5479   0.830   4.047   7.761  0.0440  0.3503 -0.0396
 1134POPC   C1R 5480   0.946   3.960   7.710  0.1750  0.3463  0.2577
 1134POPC    CE 5481   0.996   4.536   8.693  0.2657 -0.5885  0.2084
 1134POPC    OG 5482   1.070   4.470   8.589 -0.5123  0.1871 -0.8506
 1134POPC   C2A 5483   1.131   4.554   8.506  0.7701 -0.0799 -0.1960
 1134POPC    OH 5484   1.154   4.669   8.544  0.3464  0.0388 -0.2899
 1134POPC   C2B 5485   1.186   4.489   8.385  0.1497  0.0980 -0.5755
 1134POPC   C2C 5486   1.338   4.496   8.398  0.0904  0.7126 -0.1627
 1134POPC   C2D 5487   1.403   4.477   8.261  0.1470 -0.2657 -0.0055
 1134POPC   C2E 5488   1.555   4.474   8.279  0.0860 -0.4798  0.4882
 1134POPC   C2F 5489   1.634   4.449   8.150 -0.5252  0.3248 -0.0480
 1134POPC   C2G 5490   1.627   4.304   8.104  0.2732  0.3099 -0.1300
 1134POPC   C2H 5491   1.691   4.301   7.965 -0.1029 -0.0142 -0.2993
 1134POPC   C2I 5492   1.670   4.157   7.917 -0.1099  0.0158 -0.3845
 1134POPC   C2J 5493   1.726   4.125   7.778 -0.2747 -0.1271 -0.4182
 1134POPC   C2K 5494   1.870   4.162   7.742 -0.3249  0.0082 -0.4789
 1134POPC   C2L 5495   1.937   4.058   7.653 -0.0201  0.1090 -0.3688
 1134POPC   C2M 5496   1.974   3.923   7.715  0.5050  0.5009  0.1864
 1134POPC   C2N 5497   2.033   3.820   7.618 -0.0204 -0.0860  0.4785
 1134POPC   C2O 5498   2.086   3.690   7.678  0.1883 -0.2749 -0.1109
 1134POPC   C2P 5499   2.207   3.729   7.763 -0.1754  0.2606  0.1636
 1135POPC   CN1 5500   4.511   5.004   9.565 -0.1347  0.4661 -0.2681
 1135POPC   CN2 5501   4.374   5.093   9.399  0.1120  0.7314 -0.0067
 1135POPC   CN3 5502   4.437   5.224   9.593 -0.0261 -0.0056  0.0212
 1135POPC   NTM 5503   4.395   5.092   9.544 -0.4692  0.1091  0.0810
 1135POPC    CA 5504   4.286   5.043   9.629 -0.4826 -0.0996 -0.0539
 1135POPC    CB 5505   4.192   4.932   9.581 -0.5276 -0.1309  0.1060
 1135POPC    OA 5506   4.257   4.810   9.546  0.2379  0.4272 -0.4506
 1135POPC     P 5507   4.155   4.708   9.474  0.3410 -0.0941  0.1359
 1135POPC    OB 5508   4.194   4.581   9.540 -0.3727 -0.3957 -0.0118
 1135POPC    OC 5509   4.018   4.761   9.484  0.2008 -0.3796 -0.2293
 1135POPC    OD 5510   4.226   4.739   9.333  0.1588  0.4694  0.1664
 1135POPC    CC 5511   4.345   4.662   9.312 -0.3291 -0.1036 -0.5703
 1135POPC    CD 5512   4.440   4.708   9.201  0.0833 -0.4812 -0.3754
 1135POPC    OE 5513   4.515   4.828   9.222 -0.5110 -0.1366 -0.1864
 1135POPC   C1A 5514   4.647   4.830   9.205 -0.4556  0.0849  0.2521
 1135POPC    OF 5515   4.711   4.729   9.233 -0.2805 -0.1936 -1.0589
 1135POPC   C1B 5516   4.709   4.964   9.215  0.0037 -0.0983 -0.0894
 1135POPC   C1C 5517   4.822   4.981   9.113 -0.2239 -0.3062 -0.3777
 1135POPC   C1D 5518   4.856   5.122   9.063 -0.1338 -0.1257  0.1843
 1135POPC   C1E 5519   4.963   5.135   8.955 -0.2855 -0.2881  0.0122
 1135POPC   C1F 5520   4.897   5.141   8.817 -0.1555  0.0935 -0.0365
 1135POPC   C1G 5521   5.014   5.151   8.719 -0.1087  0.0097  0.0095
 1135POPC   C1H 5522   4.954   5.137   8.580 -0.1497  0.5796 -0.0347
 1135POPC   C1I 5523   5.053   5.118   8.464 -0.0739  0.7564  0.0008
 1135POPC   C1J 5524   5.034   5.013   8.385 -1.0358  1.2014 -0.3835
 1135POPC   C1K 5525   4.913   4.922   8.404  0.6291 -0.9247  0.4933
 1135POPC   C1L 5526   4.950   4.787   8.344  0.2573 -0.6007 -0.4781
 1135POPC   C1M 5527   4.844   4.685   8.385 -0.5003  0.2249 -0.3616
 1135POPC   C1N 5528   4.881   4.631   8.523 -0.1478  0.1558 -0.4817
 1135POPC   C1O 5529   4.765   4.546   8.576 -0.4271  0.6864 -0.2295
 1135POPC   C1P 5530   4.745   4.540   8.727  0.5731 -0.6777 -0.1250
 1135POPC   C1Q 5531   4.661   4.420   8.770  0.5215 -0.5473  0.1437
 1135POPC   C1R 5532   4.614   4.445   8.914  0.5326  0.1895  0.0197
 1135POPC    CE 5533   4.344   4.711   9.082 -0.5568 -0.3926  0.1388
 1135POPC    OG 5534   4.405   4.748   8.958  0.2309 -0.1917  0.5800
 1135POPC   C2A 5535   4.397   4.874   8.917  0.2066 -0.4115 -0.0926
 1135POPC    OH 5536   4.330   4.958   8.977 -0.1588 -0.1756 -0.8152
 1135POPC   C2B 5537   4.480   4.903   8.798 -0.0029 -0.1097 -0.1664
 1135POPC   C2C 5538   4.438   4.826   8.672 -0.3810 -0.1370 -0.0264
 1135POPC   C2D 5539   4.529   4.860   8.554 -0.0746 -0.0597  0.2273
 1135POPC   C2E 5540   4.467   4.822   8.419  0.1251 -0.6245  0.2906
 1135POPC   C2F 5541   4.530   4.912   8.313 -0.9448  0.3235  0.4410
 1135POPC   C2G 5542   4.491   4.853   8.177 -0.0802 -0.1712  0.3973
 1135POPC   C2H 5543   4.595   4.893   8.072 -0.2219  0.4527  0.4892
 1135POPC   C2I 5544   4.549   4.850   7.933  1.0372  0.6926 -0.0169
 1135POPC   C2J 5545   4.665   4.851   7.833  0.8834 -0.3303 -0.2137
 1135POPC   C2K 5546   4.640   4.778   7.701 -0.1959 -0.3088 -0.0320
 1135POPC   C2L 5547   4.771   4.786   7.622 -0.3110  0.3695 -0.1556
 1135POPC   C2M 5548   4.727   4.746   7.481 -0.1039  0.2947 -0.1994
 1135POPC   C2N 5549   4.843   4.739   7.382  0.0504  0.1835 -0.0105
 1135POPC   C2O 5550   4.795   4.736   7.237 -0.3173 -0.2005  0.1189
 1135POPC   C2P 5551   4.756   4.590   7.213  0.1188 -0.3066  0.0472
 1136POPC   CN1 5552  11.654   1.953   8.902  0.0135  0.7955 -0.4455
 1136POPC   CN2 5553  11.668   2.191   8.898 -0.2440  0.0207 -0.7382
 1136POPC   CN3 5554  11.455   2.084   8.866 -0.2558  0.2036  0.1887
 1136POPC   NTM 5555  11.584   2.077   8.937 -0.3029  0.4123  0.2945
 1136POPC    CA 5556  11.559   2.071   9.082 -0.4701 -0.1963  0.2451
 1136POPC    CB 5557  11.467   2.171   9.152 -0.0230  0.3395  0.0783
 1136POPC    OA 5558  11.504   2.309   9.142  0.3401  0.2091 -0.4324
 1136POPC     P 5559  11.396   2.416   9.193  0.1556  0.0359 -0.4584
 1136POPC    OB 5560  11.311   2.340   9.287  0.4671  0.4898  0.1946
 1136POPC    OC 5561  11.471   2.535   9.238 -0.1832  0.0952 -0.0353
 1136POPC    OD 5562  11.308   2.424   9.058  0.2004 -0.3572 -0.5087
 1136POPC    CC 5563  11.380   2.500   8.960 -0.0150 -0.0323 -0.4142
 1136POPC    CD 5564  11.302   2.507   8.828 -0.2190  0.8645 -0.2535
 1136POPC    OE 5565  11.382   2.521   8.710  0.5246 -0.3927  0.0728
 1136POPC   C1A 5566  11.389   2.421   8.622  0.4310  0.0844 -0.4880
 1136POPC    OF 5567  11.370   2.309   8.669  0.2082  0.4386  0.2828
 1136POPC   C1B 5568  11.449   2.452   8.490  0.2083  0.7214 -0.4445
 1136POPC   C1C 5569  11.373   2.559   8.412 -0.2405  0.1498 -0.7953
 1136POPC   C1D 5570  11.234   2.504   8.379 -0.3824 -0.3546  0.5822
 1136POPC   C1E 5571  11.152   2.577   8.273  0.2755 -0.1822  0.1897
 1136POPC   C1F 5572  11.222   2.589   8.138 -0.0988  0.0953  0.0179
 1136POPC   C1G 5573  11.137   2.621   8.015 -0.1328 -0.0664  0.0007
 1136POPC   C1H 5574  11.220   2.637   7.887 -0.2435  0.0247 -0.0602
 1136POPC   C1I 5575  11.149   2.619   7.753  0.2253 -0.7086 -0.2126
 1136POPC   C1J 5576  11.175   2.691   7.645  0.2250  0.0638  0.2960
 1136POPC   C1K 5577  11.284   2.799   7.647 -0.0181  0.3259 -0.2304
 1136POPC   C1L 5578  11.297   2.875   7.515 -0.4272  0.1841 -0.3549
 1136POPC   C1M 5579  11.406   2.981   7.534  0.0254 -0.3194 -0.0954
 1136POPC   C1N 5580  11.358   3.107   7.606 -0.2559 -0.1946 -0.4917
 1136POPC   C1O 5581  11.485   3.185   7.643 -0.4887  0.0754 -0.2543
 1136POPC   C1P 5582  11.469   3.302   7.740  0.1822 -0.1842  0.1797
 1136POPC   C1Q 5583  11.484   3.255   7.885  0.1346  0.3315  0.3532
 1136POPC   C1R 5584  11.432   3.362   7.981 -0.2501  0.3369  0.1411
 1136POPC    CE 5585  11.201   2.620   8.846 -0.1494  0.8854  0.0045
 1136POPC    OG 5586  11.093   2.605   8.753 -0.2284 -0.1070  0.2334
 1136POPC   C2A 5587  10.985   2.680   8.772  0.1241  0.4089  0.2610
 1136POPC    OH 5588  10.988   2.776   8.849 -0.0060  0.0668  0.6988
 1136POPC   C2B 5589  10.871   2.660   8.680 -0.1251  0.5394  0.5388
 1136POPC   C2C 5590  10.875   2.711   8.536 -0.2687 -0.1492  0.2835
 1136POPC   C2D 5591  10.742   2.685   8.465 -0.0703  0.0428 -0.1638
 1136POPC   C2E 5592  10.750   2.721   8.316  0.0593 -0.3466 -0.2526
 1136POPC   C2F 5593  10.607   2.707   8.264  0.0786  0.2868 -0.4855
 1136POPC   C2G 5594  10.607   2.764   8.122 -0.3564  0.0157 -0.5945
 1136POPC   C2H 5595  10.692   2.680   8.027  0.0114  0.0304 -0.2779
 1136POPC   C2I 5596  10.677   2.726   7.882  0.1121 -0.2149 -0.3673
 1136POPC   C2J 5597  10.753   2.638   7.782  0.8925 -0.0509  0.0743
 1136POPC   C2K 5598  10.694   2.639   7.641  0.5585  0.0325  0.2144
 1136POPC   C2L 5599  10.814   2.629   7.547  0.2416 -0.0442 -0.1840
 1136POPC   C2M 5600  10.771   2.650   7.402 -0.0828  0.0716 -0.0725
 1136POPC   C2N 5601  10.899   2.656   7.318  0.1994  0.3569  0.3797
 1136POPC   C2O 5602  10.868   2.678   7.170  0.0751 -0.0254  0.3498
 1136POPC   C2P 5603  10.992   2.732   7.099 -0.0951  0.0935  0.1427
 1137POPC   CN1 5604   2.298   4.961   9.231  0.2526  0.1187 -0.2761
 1137POPC   CN2 5605   2.443   5.131   9.142  0.5954 -0.0666 -0.3062
 1137POPC   CN3 5606   2.523   4.910   9.188  0.1139  0.1548 -0.1605
 1137POPC   NTM 5607   2.434   5.017   9.235  0.2180  0.1854 -0.0330
 1137POPC    CA 5608   2.454   5.055   9.376  0.0085  0.1400  0.0101
 1137POPC    CB 5609   2.592   5.110   9.413 -0.3670  0.3508  1.1338
 1137POPC    OA 5610   2.604   5.246   9.371  0.1689 -0.0737 -0.1431
 1137POPC     P 5611   2.751   5.296   9.327  0.1217  0.1444 -0.0544
 1137POPC    OB 5612   2.726   5.436   9.285  0.5487  0.2557  0.0653
 1137POPC    OC 5613   2.846   5.271   9.437 -0.3676 -0.2789  0.2810
 1137POPC    OD 5614   2.760   5.190   9.206 -0.2028  0.3496 -0.2579
 1137POPC    CC 5615   2.758   5.263   9.083  0.7459  0.0496 -0.4513
 1137POPC    CD 5616   2.794   5.193   8.951 -0.2143 -0.0080 -0.6844
 1137POPC    OE 5617   2.683   5.146   8.874 -0.5589 -0.4780  0.0876
 1137POPC   C1A 5618   2.595   5.226   8.815 -0.1372  0.0953  0.2326
 1137POPC    OF 5619   2.599   5.345   8.846  0.4214  0.1599 -0.0781
 1137POPC   C1B 5620   2.485   5.163   8.739  0.2402 -0.1218 -0.1390
 1137POPC   C1C 5621   2.516   5.168   8.590  0.0605 -0.4304 -0.1888
 1137POPC   C1D 5622   2.630   5.091   8.522  0.2090 -0.0984 -0.3201
 1137POPC   C1E 5623   2.645   5.133   8.376 -0.2976  0.4746 -0.2110
 1137POPC   C1F 5624   2.761   5.051   8.319 -0.7357 -0.3660  0.0905
 1137POPC   C1G 5625   2.799   5.115   8.185 -0.2526 -0.4259  0.1963
 1137POPC   C1H 5626   2.895   5.031   8.100  0.1479  0.0920  0.1314
 1137POPC   C1I 5627   2.955   5.120   7.992 -0.1694  0.3757  0.1895
 1137POPC   C1J 5628   3.029   5.061   7.899 -0.2759 -0.4118  0.5993
 1137POPC   C1K 5629   3.041   4.909   7.883 -0.2604 -0.2674 -0.8906
 1137POPC   C1L 5630   3.164   4.868   7.803  0.6954  0.4062  0.2021
 1137POPC   C1M 5631   3.143   4.879   7.651 -0.4525 -0.4221  0.2951
 1137POPC   C1N 5632   3.270   4.837   7.578 -0.3484 -0.2094  0.3533
 1137POPC   C1O 5633   3.240   4.808   7.430  0.3311  0.5038  0.0716
 1137POPC   C1P 5634   3.361   4.785   7.339  0.1935 -0.1715  0.0593
 1137POPC   C1Q 5635   3.327   4.776   7.190 -0.2139  0.2607  0.1245
 1137POPC   C1R 5636   3.439   4.705   7.114 -0.5027  0.0993 -0.1516
 1137POPC    CE 5637   2.889   5.076   8.979 -0.0336  0.3550  0.2451
 1137POPC    OG 5638   3.025   5.114   9.003  0.0882  0.1427 -0.0968
 1137POPC   C2A 5639   3.104   5.045   9.084 -0.4149 -0.3350 -0.0064
 1137POPC    OH 5640   3.058   4.970   9.170 -0.8620  0.6483  0.6156
 1137POPC   C2B 5641   3.248   5.076   9.067 -0.3365 -0.5833  0.1864
 1137POPC   C2C 5642   3.297   5.099   8.924 -0.2315 -0.2034  0.2807
 1137POPC   C2D 5643   3.448   5.119   8.935 -0.2534 -0.0238  0.2531
 1137POPC   C2E 5644   3.499   5.132   8.791  0.6498  0.2243  0.5873
 1137POPC   C2F 5645   3.498   5.279   8.751  0.1503 -0.0054 -0.2748
 1137POPC   C2G 5646   3.586   5.271   8.626 -0.4440 -0.1507 -0.6892
 1137POPC   C2H 5647   3.602   5.410   8.565  0.1167  0.1312  0.0857
 1137POPC   C2I 5648   3.716   5.383   8.467  0.1455 -0.4589  0.2770
 1137POPC   C2J 5649   3.739   5.493   8.363 -0.0818 -0.6152  0.0586
 1137POPC   C2K 5650   3.762   5.449   8.218 -0.3480 -0.5722  0.0036
 1137POPC   C2L 5651   3.811   5.564   8.130 -0.2327 -0.6054  0.0255
 1137POPC   C2M 5652   3.789   5.526   7.984  0.8808 -0.2607 -0.2404
 1137POPC   C2N 5653   3.818   5.636   7.882  0.1957 -0.1059 -0.2729
 1137POPC   C2O 5654   3.736   5.621   7.754 -0.1342  0.6003 -0.1485
 1137POPC   C2P 5655   3.788   5.719   7.649  0.0331  0.0993 -0.5355
 1138POPC   CN1 5656  12.086   3.049   9.573  0.1674 -0.8059  0.3460
 1138POPC   CN2 5657  12.017   3.208   9.744 -0.0765 -0.0443 -0.3624
 1138POPC   CN3 5658  12.244   3.200   9.673 -0.7837  0.1035  0.3141
 1138POPC   NTM 5659  12.105   3.184   9.628 -0.4499 -0.3326 -0.5865
 1138POPC    CA 5660  12.063   3.287   9.532  0.1073  0.3411 -0.1179
 1138POPC    CB 5661  12.126   3.307   9.394 -0.6738 -0.1061 -0.5473
 1138POPC    OA 5662  12.148   3.192   9.313 -0.3049  0.1119 -0.7602
 1138POPC     P 5663  12.266   3.227   9.209  0.0645  0.0744 -0.3563
 1138POPC    OB 5664  12.378   3.291   9.280  0.0968 -0.3461 -0.0239
 1138POPC    OC 5665  12.300   3.110   9.125  0.4703 -0.4690  0.5529
 1138POPC    OD 5666  12.187   3.342   9.127 -0.0964 -0.0347 -0.3550
 1138POPC    CC 5667  12.121   3.301   9.007 -0.0032 -0.2404 -0.3376
 1138POPC    CD 5668  12.018   3.394   8.942 -0.0482  0.0562  0.1532
 1138POPC    OE 5669  11.965   3.348   8.818 -0.0689  0.5270 -0.0137
 1138POPC   C1A 5670  11.858   3.402   8.759 -0.5523 -0.2441  0.1503
 1138POPC    OF 5671  11.806   3.497   8.817 -0.1821  0.0666 -0.0195
 1138POPC   C1B 5672  11.824   3.351   8.624 -0.2164  0.0976 -0.0648
 1138POPC   C1C 5673  11.924   3.418   8.529 -0.0829 -0.2831 -0.1930
 1138POPC   C1D 5674  11.888   3.408   8.381 -0.3230  0.1161 -0.1618
 1138POPC   C1E 5675  11.999   3.458   8.288 -0.3125 -0.2705 -0.3579
 1138POPC   C1F 5676  11.962   3.457   8.140 -0.1219 -0.0966 -0.4080
 1138POPC   C1G 5677  12.091   3.494   8.067 -0.1109  0.3406 -0.1688
 1138POPC   C1H 5678  12.092   3.485   7.914  0.0394  0.2650 -0.1638
 1138POPC   C1I 5679  12.061   3.343   7.866 -0.0803  0.2720 -0.1084
 1138POPC   C1J 5680  12.009   3.328   7.745  0.7930 -0.5870 -0.3904
 1138POPC   C1K 5681  11.976   3.439   7.645  0.1758 -0.2751  0.1521
 1138POPC   C1L 5682  12.083   3.453   7.537 -0.4922 -0.1821 -0.5059
 1138POPC   C1M 5683  12.048   3.557   7.431  0.3983  0.5249 -0.1204
 1138POPC   C1N 5684  12.056   3.700   7.485  0.4732  0.2277  0.6695
 1138POPC   C1O 5685  12.023   3.801   7.374 -0.6264 -0.6649  0.1570
 1138POPC   C1P 5686  11.876   3.837   7.350 -0.3543  0.4732  0.1330
 1138POPC   C1Q 5687  11.863   3.910   7.216  0.1681 -0.2079 -0.3012
 1138POPC   C1R 5688  11.721   3.961   7.190  0.3179  0.0895 -0.5354
 1138POPC    CE 5689  12.090   3.529   8.938 -0.5036  0.2834 -0.4571
 1138POPC    OG 5690  12.186   3.534   8.832 -0.4352  0.1376 -0.4022
 1138POPC   C2A 5691  12.227   3.653   8.791 -0.2831 -0.0240 -0.7255
 1138POPC    OH 5692  12.172   3.756   8.831 -0.2000 -0.0698 -0.4919
 1138POPC   C2B 5693  12.320   3.626   8.678  0.0858 -0.3521 -0.3446
 1138POPC   C2C 5694  12.250   3.678   8.553 -0.0589  0.6351  0.1329
 1138POPC   C2D 5695  12.335   3.663   8.427 -0.0884 -0.0735  0.1942
 1138POPC   C2E 5696  12.327   3.779   8.327  0.1951 -0.1636  0.0655
 1138POPC   C2F 5697  12.427   3.766   8.213 -0.4258  0.0281 -0.5082
 1138POPC   C2G 5698  12.449   3.895   8.134  0.0769  0.4735  0.3506
 1138POPC   C2H 5699  12.311   3.934   8.082 -0.0184  0.2364  0.4254
 1138POPC   C2I 5700  12.316   4.033   7.966 -0.0554  0.0943  0.3000
 1138POPC   C2J 5701  12.194   4.124   7.983  0.2088  0.4348  0.4018
 1138POPC   C2K 5702  12.159   4.205   7.858  0.0127 -0.2846 -0.0190
 1138POPC   C2L 5703  12.081   4.127   7.752 -0.0899 -0.2211  0.0089
 1138POPC   C2M 5704  12.029   4.233   7.655 -0.1635 -0.1855  0.0870
 1138POPC   C2N 5705  11.959   4.179   7.529 -0.0546  0.2237 -0.1511
 1138POPC   C2O 5706  11.857   4.273   7.465 -0.1159  0.0584 -0.2951
 1138POPC   C2P 5707  11.950   4.381   7.411  0.3665 -0.0477  0.3083
 1139POPC   CN1 5708   3.289   4.372   9.076 -0.2877  0.0358 -0.3627
 1139POPC   CN2 5709   3.296   4.137   9.111  0.0617  0.0128 -0.2740
 1139POPC   CN3 5710   3.231   4.234   8.902 -0.4306 -0.3964  0.0628
 1139POPC   NTM 5711   3.220   4.246   9.048 -0.3009 -0.0500  0.0473
 1139POPC    CA 5712   3.083   4.238   9.100 -0.3111 -0.0451  0.0219
 1139POPC    CB 5713   3.004   4.108   9.087  0.0870 -0.2971  0.1063
 1139POPC    OA 5714   2.998   4.075   8.948  0.1108  0.1487 -0.0021
 1139POPC     P 5715   2.955   3.923   8.914 -0.1082  0.1102  0.4518
 1139POPC    OB 5716   2.873   3.869   9.025 -0.2251 -0.0137  0.3044
 1139POPC    OC 5717   2.903   3.921   8.776  0.3032  0.4353  0.2878
 1139POPC    OD 5718   3.104   3.864   8.922 -0.0653  0.1246 -0.1978
 1139POPC    CC 5719   3.174   3.894   8.801  0.1193 -0.3161 -0.2054
 1139POPC    CD 5720   3.324   3.868   8.804  0.2120  0.2237 -0.0359
 1139POPC    OE 5721   3.402   3.930   8.701 -0.2944  0.3206 -0.3636
 1139POPC   C1A 5722   3.488   4.026   8.732  0.3409 -0.2447 -0.3529
 1139POPC    OF 5723   3.511   4.065   8.847 -0.1527  0.1121 -0.3744
 1139POPC   C1B 5724   3.540   4.095   8.612  0.5780  0.0319 -0.0951
 1139POPC   C1C 5725   3.681   4.153   8.624  0.2340  0.7794  0.4170
 1139POPC   C1D 5726   3.708   4.232   8.496 -0.4524  0.0529 -0.1869
 1139POPC   C1E 5727   3.744   4.134   8.385 -0.2635  0.0645 -0.1358
 1139POPC   C1F 5728   3.790   4.219   8.267  0.3346 -0.2389 -0.1253
 1139POPC   C1G 5729   3.809   4.147   8.133  0.3095 -0.6299  0.0806
 1139POPC   C1H 5730   3.844   4.242   8.019  0.0122  0.0398  0.5413
 1139POPC   C1I 5731   3.716   4.304   7.962  0.2497  0.4463  0.4421
 1139POPC   C1J 5732   3.738   4.370   7.849  0.1598  0.4000  0.3971
 1139POPC   C1K 5733   3.877   4.389   7.788  0.1638  0.3453  0.3892
 1139POPC   C1L 5734   3.875   4.393   7.635 -0.1008  0.1804  0.3885
 1139POPC   C1M 5735   4.009   4.334   7.590 -0.0847  0.1201  0.5130
 1139POPC   C1N 5736   4.028   4.354   7.439  0.1834 -0.8462  0.4151
 1139POPC   C1O 5737   4.176   4.352   7.399  0.0958 -0.8413  0.0935
 1139POPC   C1P 5738   4.193   4.348   7.247 -0.2615 -0.6405  0.0475
 1139POPC   C1Q 5739   4.342   4.342   7.211 -0.2097  0.3683  0.0833
 1139POPC   C1R 5740   4.410   4.206   7.218  0.0179  0.4557 -0.4527
 1139POPC    CE 5741   3.347   3.719   8.827 -0.0982  0.2046  0.1502
 1139POPC    OG 5742   3.279   3.637   8.732  0.7168 -0.0931 -0.1901
 1139POPC   C2A 5743   3.320   3.512   8.712  0.0219 -0.4004  0.2248
 1139POPC    OH 5744   3.420   3.463   8.764  0.3751  0.3264  0.2501
 1139POPC   C2B 5745   3.239   3.452   8.604 -0.2649  0.3444  0.0164
 1139POPC   C2C 5746   3.272   3.492   8.460 -0.2645  0.5065  0.0611
 1139POPC   C2D 5747   3.191   3.412   8.358 -0.2080  0.7047 -0.1401
 1139POPC   C2E 5748   3.208   3.442   8.209 -0.3056  0.5229 -0.1898
 1139POPC   C2F 5749   3.351   3.445   8.154 -0.3041 -0.5550 -0.2723
 1139POPC   C2G 5750   3.371   3.499   8.012  0.0948  0.1710  0.0563
 1139POPC   C2H 5751   3.520   3.512   7.980  0.1660 -0.4642  0.1269
 1139POPC   C2I 5752   3.537   3.581   7.844  0.3034 -0.4857  0.1328
 1139POPC   C2J 5753   3.668   3.536   7.779  0.0932 -0.5225 -0.2654
 1139POPC   C2K 5754   3.675   3.602   7.641 -0.0412 -0.1304 -0.0859
 1139POPC   C2L 5755   3.752   3.526   7.534  0.4869  0.3257 -0.0324
 1139POPC   C2M 5756   3.888   3.475   7.585  0.4514  0.5209  0.2552
 1139POPC   C2N 5757   3.955   3.411   7.464 -0.1379 -0.4933  0.4589
 1139POPC   C2O 5758   3.896   3.275   7.423 -0.6391 -0.2222  0.2711
 1139POPC   C2P 5759   3.990   3.213   7.320  0.0233  0.4176  0.4811
 1140POPC   CN1 5760   2.483   0.383   4.409  0.3722 -0.0950 -0.4007
 1140POPC   CN2 5761   2.649   0.302   4.567  0.2431  0.2264 -0.2441
 1140POPC   CN3 5762   2.466   0.167   4.507  0.3319  0.0882  0.6075
 1140POPC   NTM 5763   2.507   0.306   4.532  0.2203  0.2594 -0.1477
 1140POPC    CA 5764   2.426   0.377   4.632  0.8649  0.5964  0.1400
 1140POPC    CB 5765   2.466   0.352   4.777 -0.6412 -0.0732  0.4577
 1140POPC    OA 5766   2.471   0.216   4.823  0.4455 -0.0844  0.3259
 1140POPC     P 5767   2.353   0.170   4.921 -0.0832  0.3530 -0.0994
 1140POPC    OB 5768   2.230   0.196   4.842 -0.5282  0.1957  0.5311
 1140POPC    OC 5769   2.383   0.028   4.945  0.9002  0.5225 -0.2923
 1140POPC    OD 5770   2.378   0.275   5.041 -0.3727 -0.1769  0.4285
 1140POPC    CC 5771   2.470   0.238   5.145  0.0521 -0.5685 -0.0787
 1140POPC    CD 5772   2.529   0.357   5.222 -0.1604 -0.5904  0.1233
 1140POPC    OE 5773   2.629   0.328   5.320  0.2403 -0.4704 -0.2414
 1140POPC   C1A 5774   2.760   0.340   5.299  0.3110 -0.6989  0.0621
 1140POPC    OF 5775   2.804   0.328   5.185 -0.0858  0.1301 -0.1851
 1140POPC   C1B 5776   2.839   0.337   5.424  0.1177 -0.0169  0.2052
 1140POPC   C1C 5777   2.873   0.479   5.468  0.3345  0.0717 -0.2375
 1140POPC   C1D 5778   2.912   0.496   5.615 -0.3105  0.7480 -0.1388
 1140POPC   C1E 5779   2.814   0.435   5.716  0.2082  0.5604  0.2572
 1140POPC   C1F 5780   2.844   0.437   5.866  0.3803 -0.1458  0.2354
 1140POPC   C1G 5781   2.969   0.355   5.901  0.3857 -0.2365  0.0020
 1140POPC   C1H 5782   3.010   0.366   6.047  0.0504  0.4352  0.0491
 1140POPC   C1I 5783   3.057   0.508   6.083 -0.2748  0.3785  0.7068
 1140POPC   C1J 5784   3.187   0.534   6.085 -0.1768 -0.0050 -0.1973
 1140POPC   C1K 5785   3.294   0.426   6.067 -0.3092 -0.1316 -0.2221
 1140POPC   C1L 5786   3.367   0.440   5.933 -0.4792  0.4905 -0.2514
 1140POPC   C1M 5787   3.488   0.347   5.929 -0.4966  0.4627 -0.1414
 1140POPC   C1N 5788   3.577   0.353   5.805  0.0209 -0.2503  0.1842
 1140POPC   C1O 5789   3.681   0.241   5.801  0.0072 -0.2626  0.1736
 1140POPC   C1P 5790   3.803   0.282   5.718 -0.0002 -0.7191 -0.0655
 1140POPC   C1Q 5791   3.760   0.301   5.572  0.5987 -0.3033 -0.1912
 1140POPC   C1R 5792   3.890   0.347   5.506  0.4669 -0.0645 -0.2841
 1140POPC    CE 5793   2.416   0.431   5.292  0.1137 -0.2017  0.1564
 1140POPC    OG 5794   2.353   0.359   5.398 -0.8771 -0.0764 -0.3385
 1140POPC   C2A 5795   2.286   0.430   5.489 -0.3186 -0.2610  0.2191
 1140POPC    OH 5796   2.281   0.553   5.486 -0.1528 -0.2546  0.1850
[truncated: 13,758,908 more chars]
