# Supplementary material for: Free energy calculations of the functional selectivity of 5-HT2B G protein-coupled receptor
Source: PLoS One. 2020 Dec 9;15(12):e0243313. doi: 10.1371/journal.pone.0243313 (PMC7725398; doi:10.1371/journal.pone.0243313)
Supplement: S1 File — Zip archive containing input files for simulation of the APO, LSD, and LIS systems. (ZIP) [file pone.0243313.s001.zip › APO/topol.top]

;
;	File 'topol.top' was generated
;	By user: petersb (1000)
;	On host: petersb-work
;	At date: Wed Jan  9 10:56:50 2019
;
;	This is a standalone topology file
;
;	Created by:
;	                    :-) GROMACS - gmx pdb2gmx, 2018.3 (-:
;	
;	Executable:   /usr/local/gromacs/bin/gmx
;	Data prefix:  /usr/local/gromacs
;	Working dir:  /home/petersb/Research/GPCR/membrane_test/5HT2b_liseride_POPC/gromacs/gromos57a/make_lisuride
;	Command line:
;	  gmx pdb2gmx -f 5HT2B.pdb -o 5HT2B_processed.gro -ignh
;	Force field was read from current directory or a relative path - path added.
;

; Include forcefield parameters
#include "./gromos54a7_atb.ff/forcefield.itp"

[ moleculetype ]
; Name            nrexcl
Protein_chain_A     3

[ atoms ]
;   nr       type  resnr residue  atom   cgnr     charge       mass  typeB    chargeB      massB
; residue  41 GLU rtp GLU  q  0.0
     1         NL     41    GLU      N      1      0.129    14.0067   ; qtot 0.129
     2          H     41    GLU     H1      1      0.248      1.008   ; qtot 0.377
     3          H     41    GLU     H2      1      0.248      1.008   ; qtot 0.625
     4          H     41    GLU     H3      1      0.248      1.008   ; qtot 0.873
     5        CH1     41    GLU     CA      2      0.127     13.019   ; qtot 1
     6        CH2     41    GLU     CB      2          0     14.027   ; qtot 1
     7        CH2     41    GLU     CG      2          0     14.027   ; qtot 1
     8          C     41    GLU     CD      3       0.27     12.011   ; qtot 1.27
     9         OM     41    GLU    OE1      3     -0.635    15.9994   ; qtot 0.635
    10         OM     41    GLU    OE2      3     -0.635    15.9994   ; qtot 0
    11          C     41    GLU      C      4       0.45     12.011   ; qtot 0.45
    12          O     41    GLU      O      4      -0.45    15.9994   ; qtot 0
; residue  42 GLU rtp GLU  q -1.0
    13          N     42    GLU      N      5      -0.31    14.0067   ; qtot -0.31
    14          H     42    GLU      H      5       0.31      1.008   ; qtot 0
    15        CH1     42    GLU     CA      6          0     13.019   ; qtot 0
    16        CH2     42    GLU     CB      6          0     14.027   ; qtot 0
    17        CH2     42    GLU     CG      6          0     14.027   ; qtot 0
    18          C     42    GLU     CD      7       0.27     12.011   ; qtot 0.27
    19         OM     42    GLU    OE1      7     -0.635    15.9994   ; qtot -0.365
    20         OM     42    GLU    OE2      7     -0.635    15.9994   ; qtot -1
    21          C     42    GLU      C      8       0.45     12.011   ; qtot -0.55
    22          O     42    GLU      O      8      -0.45    15.9994   ; qtot -1
; residue  43 MET rtp MET  q  0.0
    23          N     43    MET      N      9      -0.31    14.0067   ; qtot -1.31
    24          H     43    MET      H      9       0.31      1.008   ; qtot -1
    25        CH1     43    MET     CA     10          0     13.019   ; qtot -1
    26        CH2     43    MET     CB     10          0     14.027   ; qtot -1
    27        CH2     43    MET     CG     11      0.241     14.027   ; qtot -0.759
    28          S     43    MET     SD     11     -0.482      32.06   ; qtot -1.241
    29        CH3     43    MET     CE     11      0.241     15.035   ; qtot -1
    30          C     43    MET      C     12       0.45     12.011   ; qtot -0.55
    31          O     43    MET      O     12      -0.45    15.9994   ; qtot -1
; residue  44 LYS rtp LYSH q +1.0
    32          N     44    LYS      N     13      -0.31    14.0067   ; qtot -1.31
    33          H     44    LYS      H     13       0.31      1.008   ; qtot -1
    34        CH1     44    LYS     CA     14          0     13.019   ; qtot -1
    35        CH2     44    LYS     CB     14          0     14.027   ; qtot -1
    36        CH2     44    LYS     CG     15          0     14.027   ; qtot -1
    37        CH2     44    LYS     CD     15          0     14.027   ; qtot -1
    38        CH2     44    LYS     CE     16      0.127     14.027   ; qtot -0.873
    39         NL     44    LYS     NZ     16      0.129    14.0067   ; qtot -0.744
    40          H     44    LYS    HZ1     16      0.248      1.008   ; qtot -0.496
    41          H     44    LYS    HZ2     16      0.248      1.008   ; qtot -0.248
    42          H     44    LYS    HZ3     16      0.248      1.008   ; qtot 0
    43          C     44    LYS      C     17       0.45     12.011   ; qtot 0.45
    44          O     44    LYS      O     17      -0.45    15.9994   ; qtot 0
; residue  45 GLN rtp GLN  q  0.0
    45          N     45    GLN      N     18      -0.31    14.0067   ; qtot -0.31
    46          H     45    GLN      H     18       0.31      1.008   ; qtot 0
    47        CH1     45    GLN     CA     19          0     13.019   ; qtot 0
    48        CH2     45    GLN     CB     19          0     14.027   ; qtot 0
    49        CH2     45    GLN     CG     19          0     14.027   ; qtot 0
    50          C     45    GLN     CD     20       0.29     12.011   ; qtot 0.29
    51          O     45    GLN    OE1     20      -0.45    15.9994   ; qtot -0.16
    52         NT     45    GLN    NE2     20      -0.72    14.0067   ; qtot -0.88
    53          H     45    GLN   HE21     20       0.44      1.008   ; qtot -0.44
    54          H     45    GLN   HE22     20       0.44      1.008   ; qtot 0
    55          C     45    GLN      C     21       0.45     12.011   ; qtot 0.45
    56          O     45    GLN      O     21      -0.45    15.9994   ; qtot 0
; residue  46 ILE rtp ILE  q  0.0
    57          N     46    ILE      N     22      -0.31    14.0067   ; qtot -0.31
    58          H     46    ILE      H     22       0.31      1.008   ; qtot 0
    59        CH1     46    ILE     CA     23          0     13.019   ; qtot 0
    60        CH1     46    ILE     CB     24          0     13.019   ; qtot 0
    61        CH2     46    ILE    CG1     24          0     14.027   ; qtot 0
    62        CH3     46    ILE    CG2     24          0     15.035   ; qtot 0
    63        CH3     46    ILE     CD     24          0     15.035   ; qtot 0
    64          C     46    ILE      C     25       0.45     12.011   ; qtot 0.45
    65          O     46    ILE      O     25      -0.45    15.9994   ; qtot 0
; residue  47 VAL rtp VAL  q  0.0
    66          N     47    VAL      N     26      -0.31    14.0067   ; qtot -0.31
    67          H     47    VAL      H     26       0.31      1.008   ; qtot 0
    68        CH1     47    VAL     CA     27          0     13.019   ; qtot 0
    69        CH1     47    VAL     CB     27          0     13.019   ; qtot 0
    70        CH3     47    VAL    CG1     27          0     15.035   ; qtot 0
    71        CH3     47    VAL    CG2     27          0     15.035   ; qtot 0
    72          C     47    VAL      C     28       0.45     12.011   ; qtot 0.45
    73          O     47    VAL      O     28      -0.45    15.9994   ; qtot 0
; residue  48 GLU rtp GLU  q -1.0
    74          N     48    GLU      N     29      -0.31    14.0067   ; qtot -0.31
    75          H     48    GLU      H     29       0.31      1.008   ; qtot 0
    76        CH1     48    GLU     CA     30          0     13.019   ; qtot 0
    77        CH2     48    GLU     CB     30          0     14.027   ; qtot 0
    78        CH2     48    GLU     CG     30          0     14.027   ; qtot 0
    79          C     48    GLU     CD     31       0.27     12.011   ; qtot 0.27
    80         OM     48    GLU    OE1     31     -0.635    15.9994   ; qtot -0.365
    81         OM     48    GLU    OE2     31     -0.635    15.9994   ; qtot -1
    82          C     48    GLU      C     32       0.45     12.011   ; qtot -0.55
    83          O     48    GLU      O     32      -0.45    15.9994   ; qtot -1
; residue  49 GLU rtp GLU  q -1.0
    84          N     49    GLU      N     33      -0.31    14.0067   ; qtot -1.31
    85          H     49    GLU      H     33       0.31      1.008   ; qtot -1
    86        CH1     49    GLU     CA     34          0     13.019   ; qtot -1
    87        CH2     49    GLU     CB     34          0     14.027   ; qtot -1
    88        CH2     49    GLU     CG     34          0     14.027   ; qtot -1
    89          C     49    GLU     CD     35       0.27     12.011   ; qtot -0.73
    90         OM     49    GLU    OE1     35     -0.635    15.9994   ; qtot -1.365
    91         OM     49    GLU    OE2     35     -0.635    15.9994   ; qtot -2
    92          C     49    GLU      C     36       0.45     12.011   ; qtot -1.55
    93          O     49    GLU      O     36      -0.45    15.9994   ; qtot -2
; residue  50 GLN rtp GLN  q  0.0
    94          N     50    GLN      N     37      -0.31    14.0067   ; qtot -2.31
    95          H     50    GLN      H     37       0.31      1.008   ; qtot -2
    96        CH1     50    GLN     CA     38          0     13.019   ; qtot -2
    97        CH2     50    GLN     CB     38          0     14.027   ; qtot -2
    98        CH2     50    GLN     CG     38          0     14.027   ; qtot -2
    99          C     50    GLN     CD     39       0.29     12.011   ; qtot -1.71
   100          O     50    GLN    OE1     39      -0.45    15.9994   ; qtot -2.16
   101         NT     50    GLN    NE2     39      -0.72    14.0067   ; qtot -2.88
   102          H     50    GLN   HE21     39       0.44      1.008   ; qtot -2.44
   103          H     50    GLN   HE22     39       0.44      1.008   ; qtot -2
   104          C     50    GLN      C     40       0.45     12.011   ; qtot -1.55
   105          O     50    GLN      O     40      -0.45    15.9994   ; qtot -2
; residue  51 GLY rtp GLY  q  0.0
   106          N     51    GLY      N     41      -0.31    14.0067   ; qtot -2.31
   107          H     51    GLY      H     41       0.31      1.008   ; qtot -2
   108        CH2     51    GLY     CA     42          0     14.027   ; qtot -2
   109          C     51    GLY      C     43       0.45     12.011   ; qtot -1.55
   110          O     51    GLY      O     43      -0.45    15.9994   ; qtot -2
; residue  52 ASN rtp ASN  q  0.0
   111          N     52    ASN      N     44      -0.31    14.0067   ; qtot -2.31
   112          H     52    ASN      H     44       0.31      1.008   ; qtot -2
   113        CH1     52    ASN     CA     45          0     13.019   ; qtot -2
   114        CH2     52    ASN     CB     45          0     14.027   ; qtot -2
   115          C     52    ASN     CG     46       0.29     12.011   ; qtot -1.71
   116          O     52    ASN    OD1     46      -0.45    15.9994   ; qtot -2.16
   117         NT     52    ASN    ND2     46      -0.72    14.0067   ; qtot -2.88
   118          H     52    ASN   HD21     46       0.44      1.008   ; qtot -2.44
   119          H     52    ASN   HD22     46       0.44      1.008   ; qtot -2
   120          C     52    ASN      C     47       0.45     12.011   ; qtot -1.55
   121          O     52    ASN      O     47      -0.45    15.9994   ; qtot -2
; residue  53 LYS rtp LYSH q +1.0
   122          N     53    LYS      N     48      -0.31    14.0067   ; qtot -2.31
   123          H     53    LYS      H     48       0.31      1.008   ; qtot -2
   124        CH1     53    LYS     CA     49          0     13.019   ; qtot -2
   125        CH2     53    LYS     CB     49          0     14.027   ; qtot -2
   126        CH2     53    LYS     CG     50          0     14.027   ; qtot -2
   127        CH2     53    LYS     CD     50          0     14.027   ; qtot -2
   128        CH2     53    LYS     CE     51      0.127     14.027   ; qtot -1.873
   129         NL     53    LYS     NZ     51      0.129    14.0067   ; qtot -1.744
   130          H     53    LYS    HZ1     51      0.248      1.008   ; qtot -1.496
   131          H     53    LYS    HZ2     51      0.248      1.008   ; qtot -1.248
   132          H     53    LYS    HZ3     51      0.248      1.008   ; qtot -1
   133          C     53    LYS      C     52       0.45     12.011   ; qtot -0.55
   134          O     53    LYS      O     52      -0.45    15.9994   ; qtot -1
; residue  54 LEU rtp LEU  q  0.0
   135          N     54    LEU      N     53      -0.31    14.0067   ; qtot -1.31
   136          H     54    LEU      H     53       0.31      1.008   ; qtot -1
   137        CH1     54    LEU     CA     54          0     13.019   ; qtot -1
   138        CH2     54    LEU     CB     54          0     14.027   ; qtot -1
   139        CH1     54    LEU     CG     55          0     13.019   ; qtot -1
   140        CH3     54    LEU    CD1     55          0     15.035   ; qtot -1
   141        CH3     54    LEU    CD2     55          0     15.035   ; qtot -1
   142          C     54    LEU      C     56       0.45     12.011   ; qtot -0.55
   143          O     54    LEU      O     56      -0.45    15.9994   ; qtot -1
; residue  55 HIS rtp HISB q  0.0
   144          N     55    HIS      N     57      -0.31    14.0067   ; qtot -1.31
   145          H     55    HIS      H     57       0.31      1.008   ; qtot -1
   146        CH1     55    HIS     CA     58          0     13.019   ; qtot -1
   147        CH2     55    HIS     CB     58          0     14.027   ; qtot -1
   148          C     55    HIS     CG     59          0     12.011   ; qtot -1
   149         NR     55    HIS    ND1     59      -0.54    14.0067   ; qtot -1.54
   150          C     55    HIS    CD2     59          0     12.011   ; qtot -1.54
   151         HC     55    HIS    HD2     59       0.14      1.008   ; qtot -1.4
   152          C     55    HIS    CE1     59          0     12.011   ; qtot -1.4
   153         HC     55    HIS    HE1     59       0.14      1.008   ; qtot -1.26
   154         NR     55    HIS    NE2     59      -0.05    14.0067   ; qtot -1.31
   155          H     55    HIS    HE2     59       0.31      1.008   ; qtot -1
   156          C     55    HIS      C     60       0.45     12.011   ; qtot -0.55
   157          O     55    HIS      O     60      -0.45    15.9994   ; qtot -1
; residue  56 TRP rtp TRP  q  0.0
   158          N     56    TRP      N     61      -0.31    14.0067   ; qtot -1.31
   159          H     56    TRP      H     61       0.31      1.008   ; qtot -1
   160        CH1     56    TRP     CA     62          0     13.019   ; qtot -1
   161        CH2     56    TRP     CB     62          0     14.027   ; qtot -1
   162          C     56    TRP     CG     63      -0.21     12.011   ; qtot -1.21
   163          C     56    TRP    CD1     63      -0.14     12.011   ; qtot -1.35
   164         HC     56    TRP    HD1     63       0.14      1.008   ; qtot -1.21
   165          C     56    TRP    CD2     63          0     12.011   ; qtot -1.21
   166         NR     56    TRP    NE1     63       -0.1    14.0067   ; qtot -1.31
   167          H     56    TRP    HE1     63       0.31      1.008   ; qtot -1
   168          C     56    TRP    CE2     63          0     12.011   ; qtot -1
   169          C     56    TRP    CE3     64      -0.14     12.011   ; qtot -1.14
   170         HC     56    TRP    HE3     64       0.14      1.008   ; qtot -1
   171          C     56    TRP    CZ2     65      -0.14     12.011   ; qtot -1.14
   172         HC     56    TRP    HZ2     65       0.14      1.008   ; qtot -1
   173          C     56    TRP    CZ3     66      -0.14     12.011   ; qtot -1.14
   174         HC     56    TRP    HZ3     66       0.14      1.008   ; qtot -1
   175          C     56    TRP    CH2     67      -0.14     12.011   ; qtot -1.14
   176         HC     56    TRP    HH2     67       0.14      1.008   ; qtot -1
   177          C     56    TRP      C     68       0.45     12.011   ; qtot -0.55
   178          O     56    TRP      O     68      -0.45    15.9994   ; qtot -1
; residue  57 ALA rtp ALA  q  0.0
   179          N     57    ALA      N     69      -0.31    14.0067   ; qtot -1.31
   180          H     57    ALA      H     69       0.31      1.008   ; qtot -1
   181        CH1     57    ALA     CA     70          0     13.019   ; qtot -1
   182        CH3     57    ALA     CB     70          0     15.035   ; qtot -1
   183          C     57    ALA      C     71       0.45     12.011   ; qtot -0.55
   184          O     57    ALA      O     71      -0.45    15.9994   ; qtot -1
; residue  58 ALA rtp ALA  q  0.0
   185          N     58    ALA      N     72      -0.31    14.0067   ; qtot -1.31
   186          H     58    ALA      H     72       0.31      1.008   ; qtot -1
   187        CH1     58    ALA     CA     73          0     13.019   ; qtot -1
   188        CH3     58    ALA     CB     73          0     15.035   ; qtot -1
   189          C     58    ALA      C     74       0.45     12.011   ; qtot -0.55
   190          O     58    ALA      O     74      -0.45    15.9994   ; qtot -1
; residue  59 LEU rtp LEU  q  0.0
   191          N     59    LEU      N     75      -0.31    14.0067   ; qtot -1.31
   192          H     59    LEU      H     75       0.31      1.008   ; qtot -1
   193        CH1     59    LEU     CA     76          0     13.019   ; qtot -1
   194        CH2     59    LEU     CB     76          0     14.027   ; qtot -1
   195        CH1     59    LEU     CG     77          0     13.019   ; qtot -1
   196        CH3     59    LEU    CD1     77          0     15.035   ; qtot -1
   197        CH3     59    LEU    CD2     77          0     15.035   ; qtot -1
   198          C     59    LEU      C     78       0.45     12.011   ; qtot -0.55
   199          O     59    LEU      O     78      -0.45    15.9994   ; qtot -1
; residue  60 LEU rtp LEU  q  0.0
   200          N     60    LEU      N     79      -0.31    14.0067   ; qtot -1.31
   201          H     60    LEU      H     79       0.31      1.008   ; qtot -1
   202        CH1     60    LEU     CA     80          0     13.019   ; qtot -1
   203        CH2     60    LEU     CB     80          0     14.027   ; qtot -1
   204        CH1     60    LEU     CG     81          0     13.019   ; qtot -1
   205        CH3     60    LEU    CD1     81          0     15.035   ; qtot -1
   206        CH3     60    LEU    CD2     81          0     15.035   ; qtot -1
   207          C     60    LEU      C     82       0.45     12.011   ; qtot -0.55
   208          O     60    LEU      O     82      -0.45    15.9994   ; qtot -1
; residue  61 ILE rtp ILE  q  0.0
   209          N     61    ILE      N     83      -0.31    14.0067   ; qtot -1.31
   210          H     61    ILE      H     83       0.31      1.008   ; qtot -1
   211        CH1     61    ILE     CA     84          0     13.019   ; qtot -1
   212        CH1     61    ILE     CB     85          0     13.019   ; qtot -1
   213        CH2     61    ILE    CG1     85          0     14.027   ; qtot -1
   214        CH3     61    ILE    CG2     85          0     15.035   ; qtot -1
   215        CH3     61    ILE     CD     85          0     15.035   ; qtot -1
   216          C     61    ILE      C     86       0.45     12.011   ; qtot -0.55
   217          O     61    ILE      O     86      -0.45    15.9994   ; qtot -1
; residue  62 LEU rtp LEU  q  0.0
   218          N     62    LEU      N     87      -0.31    14.0067   ; qtot -1.31
   219          H     62    LEU      H     87       0.31      1.008   ; qtot -1
   220        CH1     62    LEU     CA     88          0     13.019   ; qtot -1
   221        CH2     62    LEU     CB     88          0     14.027   ; qtot -1
   222        CH1     62    LEU     CG     89          0     13.019   ; qtot -1
   223        CH3     62    LEU    CD1     89          0     15.035   ; qtot -1
   224        CH3     62    LEU    CD2     89          0     15.035   ; qtot -1
   225          C     62    LEU      C     90       0.45     12.011   ; qtot -0.55
   226          O     62    LEU      O     90      -0.45    15.9994   ; qtot -1
; residue  63 MET rtp MET  q  0.0
   227          N     63    MET      N     91      -0.31    14.0067   ; qtot -1.31
   228          H     63    MET      H     91       0.31      1.008   ; qtot -1
   229        CH1     63    MET     CA     92          0     13.019   ; qtot -1
   230        CH2     63    MET     CB     92          0     14.027   ; qtot -1
   231        CH2     63    MET     CG     93      0.241     14.027   ; qtot -0.759
   232          S     63    MET     SD     93     -0.482      32.06   ; qtot -1.241
   233        CH3     63    MET     CE     93      0.241     15.035   ; qtot -1
   234          C     63    MET      C     94       0.45     12.011   ; qtot -0.55
   235          O     63    MET      O     94      -0.45    15.9994   ; qtot -1
; residue  64 VAL rtp VAL  q  0.0
   236          N     64    VAL      N     95      -0.31    14.0067   ; qtot -1.31
   237          H     64    VAL      H     95       0.31      1.008   ; qtot -1
   238        CH1     64    VAL     CA     96          0     13.019   ; qtot -1
   239        CH1     64    VAL     CB     96          0     13.019   ; qtot -1
   240        CH3     64    VAL    CG1     96          0     15.035   ; qtot -1
   241        CH3     64    VAL    CG2     96          0     15.035   ; qtot -1
   242          C     64    VAL      C     97       0.45     12.011   ; qtot -0.55
   243          O     64    VAL      O     97      -0.45    15.9994   ; qtot -1
; residue  65 ILE rtp ILE  q  0.0
   244          N     65    ILE      N     98      -0.31    14.0067   ; qtot -1.31
   245          H     65    ILE      H     98       0.31      1.008   ; qtot -1
   246        CH1     65    ILE     CA     99          0     13.019   ; qtot -1
   247        CH1     65    ILE     CB    100          0     13.019   ; qtot -1
   248        CH2     65    ILE    CG1    100          0     14.027   ; qtot -1
   249        CH3     65    ILE    CG2    100          0     15.035   ; qtot -1
   250        CH3     65    ILE     CD    100          0     15.035   ; qtot -1
   251          C     65    ILE      C    101       0.45     12.011   ; qtot -0.55
   252          O     65    ILE      O    101      -0.45    15.9994   ; qtot -1
; residue  66 ILE rtp ILE  q  0.0
   253          N     66    ILE      N    102      -0.31    14.0067   ; qtot -1.31
   254          H     66    ILE      H    102       0.31      1.008   ; qtot -1
   255        CH1     66    ILE     CA    103          0     13.019   ; qtot -1
   256        CH1     66    ILE     CB    104          0     13.019   ; qtot -1
   257        CH2     66    ILE    CG1    104          0     14.027   ; qtot -1
   258        CH3     66    ILE    CG2    104          0     15.035   ; qtot -1
   259        CH3     66    ILE     CD    104          0     15.035   ; qtot -1
   260          C     66    ILE      C    105       0.45     12.011   ; qtot -0.55
   261          O     66    ILE      O    105      -0.45    15.9994   ; qtot -1
; residue  67 PRO rtp PRO  q  0.0
   262          N     67    PRO      N    106          0    14.0067   ; qtot -1
   263        CH1     67    PRO     CA    107          0     13.019   ; qtot -1
   264       CH2r     67    PRO     CB    107          0     14.027   ; qtot -1
   265       CH2r     67    PRO     CG    108          0     14.027   ; qtot -1
   266       CH2r     67    PRO     CD    108          0     14.027   ; qtot -1
   267          C     67    PRO      C    109       0.45     12.011   ; qtot -0.55
   268          O     67    PRO      O    109      -0.45    15.9994   ; qtot -1
; residue  68 THR rtp THR  q  0.0
   269          N     68    THR      N    110      -0.31    14.0067   ; qtot -1.31
   270          H     68    THR      H    110       0.31      1.008   ; qtot -1
   271        CH1     68    THR     CA    111          0     13.019   ; qtot -1
   272        CH1     68    THR     CB    112      0.266     13.019   ; qtot -0.734
   273         OA     68    THR    OG1    112     -0.674    15.9994   ; qtot -1.408
   274          H     68    THR    HG1    112      0.408      1.008   ; qtot -1
   275        CH3     68    THR    CG2    113          0     15.035   ; qtot -1
   276          C     68    THR      C    114       0.45     12.011   ; qtot -0.55
   277          O     68    THR      O    114      -0.45    15.9994   ; qtot -1
; residue  69 ILE rtp ILE  q  0.0
   278          N     69    ILE      N    115      -0.31    14.0067   ; qtot -1.31
   279          H     69    ILE      H    115       0.31      1.008   ; qtot -1
   280        CH1     69    ILE     CA    116          0     13.019   ; qtot -1
   281        CH1     69    ILE     CB    117          0     13.019   ; qtot -1
   282        CH2     69    ILE    CG1    117          0     14.027   ; qtot -1
   283        CH3     69    ILE    CG2    117          0     15.035   ; qtot -1
   284        CH3     69    ILE     CD    117          0     15.035   ; qtot -1
   285          C     69    ILE      C    118       0.45     12.011   ; qtot -0.55
   286          O     69    ILE      O    118      -0.45    15.9994   ; qtot -1
; residue  70 GLY rtp GLY  q  0.0
   287          N     70    GLY      N    119      -0.31    14.0067   ; qtot -1.31
   288          H     70    GLY      H    119       0.31      1.008   ; qtot -1
   289        CH2     70    GLY     CA    120          0     14.027   ; qtot -1
   290          C     70    GLY      C    121       0.45     12.011   ; qtot -0.55
   291          O     70    GLY      O    121      -0.45    15.9994   ; qtot -1
; residue  71 GLY rtp GLY  q  0.0
   292          N     71    GLY      N    122      -0.31    14.0067   ; qtot -1.31
   293          H     71    GLY      H    122       0.31      1.008   ; qtot -1
   294        CH2     71    GLY     CA    123          0     14.027   ; qtot -1
   295          C     71    GLY      C    124       0.45     12.011   ; qtot -0.55
   296          O     71    GLY      O    124      -0.45    15.9994   ; qtot -1
; residue  72 ASN rtp ASN  q  0.0
   297          N     72    ASN      N    125      -0.31    14.0067   ; qtot -1.31
   298          H     72    ASN      H    125       0.31      1.008   ; qtot -1
   299        CH1     72    ASN     CA    126          0     13.019   ; qtot -1
   300        CH2     72    ASN     CB    126          0     14.027   ; qtot -1
   301          C     72    ASN     CG    127       0.29     12.011   ; qtot -0.71
   302          O     72    ASN    OD1    127      -0.45    15.9994   ; qtot -1.16
   303         NT     72    ASN    ND2    127      -0.72    14.0067   ; qtot -1.88
   304          H     72    ASN   HD21    127       0.44      1.008   ; qtot -1.44
   305          H     72    ASN   HD22    127       0.44      1.008   ; qtot -1
   306          C     72    ASN      C    128       0.45     12.011   ; qtot -0.55
   307          O     72    ASN      O    128      -0.45    15.9994   ; qtot -1
; residue  73 THR rtp THR  q  0.0
   308          N     73    THR      N    129      -0.31    14.0067   ; qtot -1.31
   309          H     73    THR      H    129       0.31      1.008   ; qtot -1
   310        CH1     73    THR     CA    130          0     13.019   ; qtot -1
   311        CH1     73    THR     CB    131      0.266     13.019   ; qtot -0.734
   312         OA     73    THR    OG1    131     -0.674    15.9994   ; qtot -1.408
   313          H     73    THR    HG1    131      0.408      1.008   ; qtot -1
   314        CH3     73    THR    CG2    132          0     15.035   ; qtot -1
   315          C     73    THR      C    133       0.45     12.011   ; qtot -0.55
   316          O     73    THR      O    133      -0.45    15.9994   ; qtot -1
; residue  74 LEU rtp LEU  q  0.0
   317          N     74    LEU      N    134      -0.31    14.0067   ; qtot -1.31
   318          H     74    LEU      H    134       0.31      1.008   ; qtot -1
   319        CH1     74    LEU     CA    135          0     13.019   ; qtot -1
   320        CH2     74    LEU     CB    135          0     14.027   ; qtot -1
   321        CH1     74    LEU     CG    136          0     13.019   ; qtot -1
   322        CH3     74    LEU    CD1    136          0     15.035   ; qtot -1
   323        CH3     74    LEU    CD2    136          0     15.035   ; qtot -1
   324          C     74    LEU      C    137       0.45     12.011   ; qtot -0.55
   325          O     74    LEU      O    137      -0.45    15.9994   ; qtot -1
; residue  75 VAL rtp VAL  q  0.0
   326          N     75    VAL      N    138      -0.31    14.0067   ; qtot -1.31
   327          H     75    VAL      H    138       0.31      1.008   ; qtot -1
   328        CH1     75    VAL     CA    139          0     13.019   ; qtot -1
   329        CH1     75    VAL     CB    139          0     13.019   ; qtot -1
   330        CH3     75    VAL    CG1    139          0     15.035   ; qtot -1
   331        CH3     75    VAL    CG2    139          0     15.035   ; qtot -1
   332          C     75    VAL      C    140       0.45     12.011   ; qtot -0.55
   333          O     75    VAL      O    140      -0.45    15.9994   ; qtot -1
; residue  76 ILE rtp ILE  q  0.0
   334          N     76    ILE      N    141      -0.31    14.0067   ; qtot -1.31
   335          H     76    ILE      H    141       0.31      1.008   ; qtot -1
   336        CH1     76    ILE     CA    142          0     13.019   ; qtot -1
   337        CH1     76    ILE     CB    143          0     13.019   ; qtot -1
   338        CH2     76    ILE    CG1    143          0     14.027   ; qtot -1
   339        CH3     76    ILE    CG2    143          0     15.035   ; qtot -1
   340        CH3     76    ILE     CD    143          0     15.035   ; qtot -1
   341          C     76    ILE      C    144       0.45     12.011   ; qtot -0.55
   342          O     76    ILE      O    144      -0.45    15.9994   ; qtot -1
; residue  77 LEU rtp LEU  q  0.0
   343          N     77    LEU      N    145      -0.31    14.0067   ; qtot -1.31
   344          H     77    LEU      H    145       0.31      1.008   ; qtot -1
   345        CH1     77    LEU     CA    146          0     13.019   ; qtot -1
   346        CH2     77    LEU     CB    146          0     14.027   ; qtot -1
   347        CH1     77    LEU     CG    147          0     13.019   ; qtot -1
   348        CH3     77    LEU    CD1    147          0     15.035   ; qtot -1
   349        CH3     77    LEU    CD2    147          0     15.035   ; qtot -1
   350          C     77    LEU      C    148       0.45     12.011   ; qtot -0.55
   351          O     77    LEU      O    148      -0.45    15.9994   ; qtot -1
; residue  78 ALA rtp ALA  q  0.0
   352          N     78    ALA      N    149      -0.31    14.0067   ; qtot -1.31
   353          H     78    ALA      H    149       0.31      1.008   ; qtot -1
   354        CH1     78    ALA     CA    150          0     13.019   ; qtot -1
   355        CH3     78    ALA     CB    150          0     15.035   ; qtot -1
   356          C     78    ALA      C    151       0.45     12.011   ; qtot -0.55
   357          O     78    ALA      O    151      -0.45    15.9994   ; qtot -1
; residue  79 VAL rtp VAL  q  0.0
   358          N     79    VAL      N    152      -0.31    14.0067   ; qtot -1.31
   359          H     79    VAL      H    152       0.31      1.008   ; qtot -1
   360        CH1     79    VAL     CA    153          0     13.019   ; qtot -1
   361        CH1     79    VAL     CB    153          0     13.019   ; qtot -1
   362        CH3     79    VAL    CG1    153          0     15.035   ; qtot -1
   363        CH3     79    VAL    CG2    153          0     15.035   ; qtot -1
   364          C     79    VAL      C    154       0.45     12.011   ; qtot -0.55
   365          O     79    VAL      O    154      -0.45    15.9994   ; qtot -1
; residue  80 SER rtp SER  q  0.0
   366          N     80    SER      N    155      -0.31    14.0067   ; qtot -1.31
   367          H     80    SER      H    155       0.31      1.008   ; qtot -1
   368        CH1     80    SER     CA    156          0     13.019   ; qtot -1
   369        CH2     80    SER     CB    157      0.266     14.027   ; qtot -0.734
   370         OA     80    SER     OG    157     -0.674    15.9994   ; qtot -1.408
   371          H     80    SER     HG    157      0.408      1.008   ; qtot -1
   372          C     80    SER      C    158       0.45     12.011   ; qtot -0.55
   373          O     80    SER      O    158      -0.45    15.9994   ; qtot -1
; residue  81 LEU rtp LEU  q  0.0
   374          N     81    LEU      N    159      -0.31    14.0067   ; qtot -1.31
   375          H     81    LEU      H    159       0.31      1.008   ; qtot -1
   376        CH1     81    LEU     CA    160          0     13.019   ; qtot -1
   377        CH2     81    LEU     CB    160          0     14.027   ; qtot -1
   378        CH1     81    LEU     CG    161          0     13.019   ; qtot -1
   379        CH3     81    LEU    CD1    161          0     15.035   ; qtot -1
   380        CH3     81    LEU    CD2    161          0     15.035   ; qtot -1
   381          C     81    LEU      C    162       0.45     12.011   ; qtot -0.55
   382          O     81    LEU      O    162      -0.45    15.9994   ; qtot -1
; residue  82 GLU rtp GLU  q -1.0
   383          N     82    GLU      N    163      -0.31    14.0067   ; qtot -1.31
   384          H     82    GLU      H    163       0.31      1.008   ; qtot -1
   385        CH1     82    GLU     CA    164          0     13.019   ; qtot -1
   386        CH2     82    GLU     CB    164          0     14.027   ; qtot -1
   387        CH2     82    GLU     CG    164          0     14.027   ; qtot -1
   388          C     82    GLU     CD    165       0.27     12.011   ; qtot -0.73
   389         OM     82    GLU    OE1    165     -0.635    15.9994   ; qtot -1.365
   390         OM     82    GLU    OE2    165     -0.635    15.9994   ; qtot -2
   391          C     82    GLU      C    166       0.45     12.011   ; qtot -1.55
   392          O     82    GLU      O    166      -0.45    15.9994   ; qtot -2
; residue  83 LYS rtp LYSH q +1.0
   393          N     83    LYS      N    167      -0.31    14.0067   ; qtot -2.31
   394          H     83    LYS      H    167       0.31      1.008   ; qtot -2
   395        CH1     83    LYS     CA    168          0     13.019   ; qtot -2
   396        CH2     83    LYS     CB    168          0     14.027   ; qtot -2
   397        CH2     83    LYS     CG    169          0     14.027   ; qtot -2
   398        CH2     83    LYS     CD    169          0     14.027   ; qtot -2
   399        CH2     83    LYS     CE    170      0.127     14.027   ; qtot -1.873
   400         NL     83    LYS     NZ    170      0.129    14.0067   ; qtot -1.744
   401          H     83    LYS    HZ1    170      0.248      1.008   ; qtot -1.496
   402          H     83    LYS    HZ2    170      0.248      1.008   ; qtot -1.248
   403          H     83    LYS    HZ3    170      0.248      1.008   ; qtot -1
   404          C     83    LYS      C    171       0.45     12.011   ; qtot -0.55
   405          O     83    LYS      O    171      -0.45    15.9994   ; qtot -1
; residue  84 LYS rtp LYSH q +1.0
   406          N     84    LYS      N    172      -0.31    14.0067   ; qtot -1.31
   407          H     84    LYS      H    172       0.31      1.008   ; qtot -1
   408        CH1     84    LYS     CA    173          0     13.019   ; qtot -1
   409        CH2     84    LYS     CB    173          0     14.027   ; qtot -1
   410        CH2     84    LYS     CG    174          0     14.027   ; qtot -1
   411        CH2     84    LYS     CD    174          0     14.027   ; qtot -1
   412        CH2     84    LYS     CE    175      0.127     14.027   ; qtot -0.873
   413         NL     84    LYS     NZ    175      0.129    14.0067   ; qtot -0.744
   414          H     84    LYS    HZ1    175      0.248      1.008   ; qtot -0.496
   415          H     84    LYS    HZ2    175      0.248      1.008   ; qtot -0.248
   416          H     84    LYS    HZ3    175      0.248      1.008   ; qtot 0
   417          C     84    LYS      C    176       0.45     12.011   ; qtot 0.45
   418          O     84    LYS      O    176      -0.45    15.9994   ; qtot 0
; residue  85 LEU rtp LEU  q  0.0
   419          N     85    LEU      N    177      -0.31    14.0067   ; qtot -0.31
   420          H     85    LEU      H    177       0.31      1.008   ; qtot 0
   421        CH1     85    LEU     CA    178          0     13.019   ; qtot 0
   422        CH2     85    LEU     CB    178          0     14.027   ; qtot 0
   423        CH1     85    LEU     CG    179          0     13.019   ; qtot 0
   424        CH3     85    LEU    CD1    179          0     15.035   ; qtot 0
   425        CH3     85    LEU    CD2    179          0     15.035   ; qtot 0
   426          C     85    LEU      C    180       0.45     12.011   ; qtot 0.45
   427          O     85    LEU      O    180      -0.45    15.9994   ; qtot 0
; residue  86 GLN rtp GLN  q  0.0
   428          N     86    GLN      N    181      -0.31    14.0067   ; qtot -0.31
   429          H     86    GLN      H    181       0.31      1.008   ; qtot 0
   430        CH1     86    GLN     CA    182          0     13.019   ; qtot 0
   431        CH2     86    GLN     CB    182          0     14.027   ; qtot 0
   432        CH2     86    GLN     CG    182          0     14.027   ; qtot 0
   433          C     86    GLN     CD    183       0.29     12.011   ; qtot 0.29
   434          O     86    GLN    OE1    183      -0.45    15.9994   ; qtot -0.16
   435         NT     86    GLN    NE2    183      -0.72    14.0067   ; qtot -0.88
   436          H     86    GLN   HE21    183       0.44      1.008   ; qtot -0.44
   437          H     86    GLN   HE22    183       0.44      1.008   ; qtot 0
   438          C     86    GLN      C    184       0.45     12.011   ; qtot 0.45
   439          O     86    GLN      O    184      -0.45    15.9994   ; qtot 0
; residue  87 TYR rtp TYR  q  0.0
   440          N     87    TYR      N    185      -0.31    14.0067   ; qtot -0.31
   441          H     87    TYR      H    185       0.31      1.008   ; qtot 0
   442        CH1     87    TYR     CA    186          0     13.019   ; qtot 0
   443        CH2     87    TYR     CB    186          0     14.027   ; qtot 0
   444          C     87    TYR     CG    186          0     12.011   ; qtot 0
   445          C     87    TYR    CD1    187      -0.14     12.011   ; qtot -0.14
   446         HC     87    TYR    HD1    187       0.14      1.008   ; qtot 0
   447          C     87    TYR    CD2    188      -0.14     12.011   ; qtot -0.14
   448         HC     87    TYR    HD2    188       0.14      1.008   ; qtot 0
   449          C     87    TYR    CE1    189      -0.14     12.011   ; qtot -0.14
   450         HC     87    TYR    HE1    189       0.14      1.008   ; qtot 0
   451          C     87    TYR    CE2    190      -0.14     12.011   ; qtot -0.14
   452         HC     87    TYR    HE2    190       0.14      1.008   ; qtot 0
   453          C     87    TYR     CZ    191      0.203     12.011   ; qtot 0.203
   454         OA     87    TYR     OH    191     -0.611    15.9994   ; qtot -0.408
   455          H     87    TYR     HH    191      0.408      1.008   ; qtot 0
   456          C     87    TYR      C    192       0.45     12.011   ; qtot 0.45
   457          O     87    TYR      O    192      -0.45    15.9994   ; qtot 0
; residue  88 ALA rtp ALA  q  0.0
   458          N     88    ALA      N    193      -0.31    14.0067   ; qtot -0.31
   459          H     88    ALA      H    193       0.31      1.008   ; qtot 0
   460        CH1     88    ALA     CA    194          0     13.019   ; qtot 0
   461        CH3     88    ALA     CB    194          0     15.035   ; qtot 0
   462          C     88    ALA      C    195       0.45     12.011   ; qtot 0.45
   463          O     88    ALA      O    195      -0.45    15.9994   ; qtot 0
; residue  89 THR rtp THR  q  0.0
   464          N     89    THR      N    196      -0.31    14.0067   ; qtot -0.31
   465          H     89    THR      H    196       0.31      1.008   ; qtot 0
   466        CH1     89    THR     CA    197          0     13.019   ; qtot 0
   467        CH1     89    THR     CB    198      0.266     13.019   ; qtot 0.266
   468         OA     89    THR    OG1    198     -0.674    15.9994   ; qtot -0.408
   469          H     89    THR    HG1    198      0.408      1.008   ; qtot 0
   470        CH3     89    THR    CG2    199          0     15.035   ; qtot 0
   471          C     89    THR      C    200       0.45     12.011   ; qtot 0.45
   472          O     89    THR      O    200      -0.45    15.9994   ; qtot 0
; residue  90 ASN rtp ASN  q  0.0
   473          N     90    ASN      N    201      -0.31    14.0067   ; qtot -0.31
   474          H     90    ASN      H    201       0.31      1.008   ; qtot 0
   475        CH1     90    ASN     CA    202          0     13.019   ; qtot 0
   476        CH2     90    ASN     CB    202          0     14.027   ; qtot 0
   477          C     90    ASN     CG    203       0.29     12.011   ; qtot 0.29
   478          O     90    ASN    OD1    203      -0.45    15.9994   ; qtot -0.16
   479         NT     90    ASN    ND2    203      -0.72    14.0067   ; qtot -0.88
   480          H     90    ASN   HD21    203       0.44      1.008   ; qtot -0.44
   481          H     90    ASN   HD22    203       0.44      1.008   ; qtot 0
   482          C     90    ASN      C    204       0.45     12.011   ; qtot 0.45
   483          O     90    ASN      O    204      -0.45    15.9994   ; qtot 0
; residue  91 TYR rtp TYR  q  0.0
   484          N     91    TYR      N    205      -0.31    14.0067   ; qtot -0.31
   485          H     91    TYR      H    205       0.31      1.008   ; qtot 0
   486        CH1     91    TYR     CA    206          0     13.019   ; qtot 0
   487        CH2     91    TYR     CB    206          0     14.027   ; qtot 0
   488          C     91    TYR     CG    206          0     12.011   ; qtot 0
   489          C     91    TYR    CD1    207      -0.14     12.011   ; qtot -0.14
   490         HC     91    TYR    HD1    207       0.14      1.008   ; qtot 0
   491          C     91    TYR    CD2    208      -0.14     12.011   ; qtot -0.14
   492         HC     91    TYR    HD2    208       0.14      1.008   ; qtot 0
   493          C     91    TYR    CE1    209      -0.14     12.011   ; qtot -0.14
   494         HC     91    TYR    HE1    209       0.14      1.008   ; qtot 0
   495          C     91    TYR    CE2    210      -0.14     12.011   ; qtot -0.14
   496         HC     91    TYR    HE2    210       0.14      1.008   ; qtot 0
   497          C     91    TYR     CZ    211      0.203     12.011   ; qtot 0.203
   498         OA     91    TYR     OH    211     -0.611    15.9994   ; qtot -0.408
   499          H     91    TYR     HH    211      0.408      1.008   ; qtot 0
   500          C     91    TYR      C    212       0.45     12.011   ; qtot 0.45
   501          O     91    TYR      O    212      -0.45    15.9994   ; qtot 0
; residue  92 PHE rtp PHE  q  0.0
   502          N     92    PHE      N    213      -0.31    14.0067   ; qtot -0.31
   503          H     92    PHE      H    213       0.31      1.008   ; qtot 0
   504        CH1     92    PHE     CA    214          0     13.019   ; qtot 0
   505        CH2     92    PHE     CB    214          0     14.027   ; qtot 0
   506          C     92    PHE     CG    214          0     12.011   ; qtot 0
   507          C     92    PHE    CD1    215      -0.14     12.011   ; qtot -0.14
   508         HC     92    PHE    HD1    215       0.14      1.008   ; qtot 0
   509          C     92    PHE    CD2    216      -0.14     12.011   ; qtot -0.14
   510         HC     92    PHE    HD2    216       0.14      1.008   ; qtot 0
   511          C     92    PHE    CE1    217      -0.14     12.011   ; qtot -0.14
   512         HC     92    PHE    HE1    217       0.14      1.008   ; qtot 0
   513          C     92    PHE    CE2    218      -0.14     12.011   ; qtot -0.14
   514         HC     92    PHE    HE2    218       0.14      1.008   ; qtot 0
   515          C     92    PHE     CZ    219      -0.14     12.011   ; qtot -0.14
   516         HC     92    PHE     HZ    219       0.14      1.008   ; qtot 0
   517          C     92    PHE      C    220       0.45     12.011   ; qtot 0.45
   518          O     92    PHE      O    220      -0.45    15.9994   ; qtot 0
; residue  93 LEU rtp LEU  q  0.0
   519          N     93    LEU      N    221      -0.31    14.0067   ; qtot -0.31
   520          H     93    LEU      H    221       0.31      1.008   ; qtot 0
   521        CH1     93    LEU     CA    222          0     13.019   ; qtot 0
   522        CH2     93    LEU     CB    222          0     14.027   ; qtot 0
   523        CH1     93    LEU     CG    223          0     13.019   ; qtot 0
   524        CH3     93    LEU    CD1    223          0     15.035   ; qtot 0
   525        CH3     93    LEU    CD2    223          0     15.035   ; qtot 0
   526          C     93    LEU      C    224       0.45     12.011   ; qtot 0.45
   527          O     93    LEU      O    224      -0.45    15.9994   ; qtot 0
; residue  94 MET rtp MET  q  0.0
   528          N     94    MET      N    225      -0.31    14.0067   ; qtot -0.31
   529          H     94    MET      H    225       0.31      1.008   ; qtot 0
   530        CH1     94    MET     CA    226          0     13.019   ; qtot 0
   531        CH2     94    MET     CB    226          0     14.027   ; qtot 0
   532        CH2     94    MET     CG    227      0.241     14.027   ; qtot 0.241
   533          S     94    MET     SD    227     -0.482      32.06   ; qtot -0.241
   534        CH3     94    MET     CE    227      0.241     15.035   ; qtot 0
   535          C     94    MET      C    228       0.45     12.011   ; qtot 0.45
   536          O     94    MET      O    228      -0.45    15.9994   ; qtot 0
; residue  95 SER rtp SER  q  0.0
   537          N     95    SER      N    229      -0.31    14.0067   ; qtot -0.31
   538          H     95    SER      H    229       0.31      1.008   ; qtot 0
   539        CH1     95    SER     CA    230          0     13.019   ; qtot 0
   540        CH2     95    SER     CB    231      0.266     14.027   ; qtot 0.266
   541         OA     95    SER     OG    231     -0.674    15.9994   ; qtot -0.408
   542          H     95    SER     HG    231      0.408      1.008   ; qtot 0
   543          C     95    SER      C    232       0.45     12.011   ; qtot 0.45
   544          O     95    SER      O    232      -0.45    15.9994   ; qtot 0
; residue  96 LEU rtp LEU  q  0.0
   545          N     96    LEU      N    233      -0.31    14.0067   ; qtot -0.31
   546          H     96    LEU      H    233       0.31      1.008   ; qtot 0
   547        CH1     96    LEU     CA    234          0     13.019   ; qtot 0
   548        CH2     96    LEU     CB    234          0     14.027   ; qtot 0
   549        CH1     96    LEU     CG    235          0     13.019   ; qtot 0
   550        CH3     96    LEU    CD1    235          0     15.035   ; qtot 0
   551        CH3     96    LEU    CD2    235          0     15.035   ; qtot 0
   552          C     96    LEU      C    236       0.45     12.011   ; qtot 0.45
   553          O     96    LEU      O    236      -0.45    15.9994   ; qtot 0
; residue  97 ALA rtp ALA  q  0.0
   554          N     97    ALA      N    237      -0.31    14.0067   ; qtot -0.31
   555          H     97    ALA      H    237       0.31      1.008   ; qtot 0
   556        CH1     97    ALA     CA    238          0     13.019   ; qtot 0
   557        CH3     97    ALA     CB    238          0     15.035   ; qtot 0
   558          C     97    ALA      C    239       0.45     12.011   ; qtot 0.45
   559          O     97    ALA      O    239      -0.45    15.9994   ; qtot 0
; residue  98 VAL rtp VAL  q  0.0
   560          N     98    VAL      N    240      -0.31    14.0067   ; qtot -0.31
   561          H     98    VAL      H    240       0.31      1.008   ; qtot 0
   562        CH1     98    VAL     CA    241          0     13.019   ; qtot 0
   563        CH1     98    VAL     CB    241          0     13.019   ; qtot 0
   564        CH3     98    VAL    CG1    241          0     15.035   ; qtot 0
   565        CH3     98    VAL    CG2    241          0     15.035   ; qtot 0
   566          C     98    VAL      C    242       0.45     12.011   ; qtot 0.45
   567          O     98    VAL      O    242      -0.45    15.9994   ; qtot 0
; residue  99 ALA rtp ALA  q  0.0
   568          N     99    ALA      N    243      -0.31    14.0067   ; qtot -0.31
   569          H     99    ALA      H    243       0.31      1.008   ; qtot 0
   570        CH1     99    ALA     CA    244          0     13.019   ; qtot 0
   571        CH3     99    ALA     CB    244          0     15.035   ; qtot 0
   572          C     99    ALA      C    245       0.45     12.011   ; qtot 0.45
   573          O     99    ALA      O    245      -0.45    15.9994   ; qtot 0
; residue 100 ASP rtp ASP  q -1.0
   574          N    100    ASP      N    246      -0.31    14.0067   ; qtot -0.31
   575          H    100    ASP      H    246       0.31      1.008   ; qtot 0
   576        CH1    100    ASP     CA    247          0     13.019   ; qtot 0
   577        CH2    100    ASP     CB    247          0     14.027   ; qtot 0
   578          C    100    ASP     CG    248       0.27     12.011   ; qtot 0.27
   579         OM    100    ASP    OD1    248     -0.635    15.9994   ; qtot -0.365
   580         OM    100    ASP    OD2    248     -0.635    15.9994   ; qtot -1
   581          C    100    ASP      C    249       0.45     12.011   ; qtot -0.55
   582          O    100    ASP      O    249      -0.45    15.9994   ; qtot -1
; residue 101 LEU rtp LEU  q  0.0
   583          N    101    LEU      N    250      -0.31    14.0067   ; qtot -1.31
   584          H    101    LEU      H    250       0.31      1.008   ; qtot -1
   585        CH1    101    LEU     CA    251          0     13.019   ; qtot -1
   586        CH2    101    LEU     CB    251          0     14.027   ; qtot -1
   587        CH1    101    LEU     CG    252          0     13.019   ; qtot -1
   588        CH3    101    LEU    CD1    252          0     15.035   ; qtot -1
   589        CH3    101    LEU    CD2    252          0     15.035   ; qtot -1
   590          C    101    LEU      C    253       0.45     12.011   ; qtot -0.55
   591          O    101    LEU      O    253      -0.45    15.9994   ; qtot -1
; residue 102 LEU rtp LEU  q  0.0
   592          N    102    LEU      N    254      -0.31    14.0067   ; qtot -1.31
   593          H    102    LEU      H    254       0.31      1.008   ; qtot -1
   594        CH1    102    LEU     CA    255          0     13.019   ; qtot -1
   595        CH2    102    LEU     CB    255          0     14.027   ; qtot -1
   596        CH1    102    LEU     CG    256          0     13.019   ; qtot -1
   597        CH3    102    LEU    CD1    256          0     15.035   ; qtot -1
   598        CH3    102    LEU    CD2    256          0     15.035   ; qtot -1
   599          C    102    LEU      C    257       0.45     12.011   ; qtot -0.55
   600          O    102    LEU      O    257      -0.45    15.9994   ; qtot -1
; residue 103 VAL rtp VAL  q  0.0
   601          N    103    VAL      N    258      -0.31    14.0067   ; qtot -1.31
   602          H    103    VAL      H    258       0.31      1.008   ; qtot -1
   603        CH1    103    VAL     CA    259          0     13.019   ; qtot -1
   604        CH1    103    VAL     CB    259          0     13.019   ; qtot -1
   605        CH3    103    VAL    CG1    259          0     15.035   ; qtot -1
   606        CH3    103    VAL    CG2    259          0     15.035   ; qtot -1
   607          C    103    VAL      C    260       0.45     12.011   ; qtot -0.55
   608          O    103    VAL      O    260      -0.45    15.9994   ; qtot -1
; residue 104 GLY rtp GLY  q  0.0
   609          N    104    GLY      N    261      -0.31    14.0067   ; qtot -1.31
   610          H    104    GLY      H    261       0.31      1.008   ; qtot -1
   611        CH2    104    GLY     CA    262          0     14.027   ; qtot -1
   612          C    104    GLY      C    263       0.45     12.011   ; qtot -0.55
   613          O    104    GLY      O    263      -0.45    15.9994   ; qtot -1
; residue 105 LEU rtp LEU  q  0.0
   614          N    105    LEU      N    264      -0.31    14.0067   ; qtot -1.31
   615          H    105    LEU      H    264       0.31      1.008   ; qtot -1
   616        CH1    105    LEU     CA    265          0     13.019   ; qtot -1
   617        CH2    105    LEU     CB    265          0     14.027   ; qtot -1
   618        CH1    105    LEU     CG    266          0     13.019   ; qtot -1
   619        CH3    105    LEU    CD1    266          0     15.035   ; qtot -1
   620        CH3    105    LEU    CD2    266          0     15.035   ; qtot -1
   621          C    105    LEU      C    267       0.45     12.011   ; qtot -0.55
   622          O    105    LEU      O    267      -0.45    15.9994   ; qtot -1
; residue 106 PHE rtp PHE  q  0.0
   623          N    106    PHE      N    268      -0.31    14.0067   ; qtot -1.31
   624          H    106    PHE      H    268       0.31      1.008   ; qtot -1
   625        CH1    106    PHE     CA    269          0     13.019   ; qtot -1
   626        CH2    106    PHE     CB    269          0     14.027   ; qtot -1
   627          C    106    PHE     CG    269          0     12.011   ; qtot -1
   628          C    106    PHE    CD1    270      -0.14     12.011   ; qtot -1.14
   629         HC    106    PHE    HD1    270       0.14      1.008   ; qtot -1
   630          C    106    PHE    CD2    271      -0.14     12.011   ; qtot -1.14
   631         HC    106    PHE    HD2    271       0.14      1.008   ; qtot -1
   632          C    106    PHE    CE1    272      -0.14     12.011   ; qtot -1.14
   633         HC    106    PHE    HE1    272       0.14      1.008   ; qtot -1
   634          C    106    PHE    CE2    273      -0.14     12.011   ; qtot -1.14
   635         HC    106    PHE    HE2    273       0.14      1.008   ; qtot -1
   636          C    106    PHE     CZ    274      -0.14     12.011   ; qtot -1.14
   637         HC    106    PHE     HZ    274       0.14      1.008   ; qtot -1
   638          C    106    PHE      C    275       0.45     12.011   ; qtot -0.55
   639          O    106    PHE      O    275      -0.45    15.9994   ; qtot -1
; residue 107 VAL rtp VAL  q  0.0
   640          N    107    VAL      N    276      -0.31    14.0067   ; qtot -1.31
   641          H    107    VAL      H    276       0.31      1.008   ; qtot -1
   642        CH1    107    VAL     CA    277          0     13.019   ; qtot -1
   643        CH1    107    VAL     CB    277          0     13.019   ; qtot -1
   644        CH3    107    VAL    CG1    277          0     15.035   ; qtot -1
   645        CH3    107    VAL    CG2    277          0     15.035   ; qtot -1
   646          C    107    VAL      C    278       0.45     12.011   ; qtot -0.55
   647          O    107    VAL      O    278      -0.45    15.9994   ; qtot -1
; residue 108 MET rtp MET  q  0.0
   648          N    108    MET      N    279      -0.31    14.0067   ; qtot -1.31
   649          H    108    MET      H    279       0.31      1.008   ; qtot -1
   650        CH1    108    MET     CA    280          0     13.019   ; qtot -1
   651        CH2    108    MET     CB    280          0     14.027   ; qtot -1
   652        CH2    108    MET     CG    281      0.241     14.027   ; qtot -0.759
   653          S    108    MET     SD    281     -0.482      32.06   ; qtot -1.241
   654        CH3    108    MET     CE    281      0.241     15.035   ; qtot -1
   655          C    108    MET      C    282       0.45     12.011   ; qtot -0.55
   656          O    108    MET      O    282      -0.45    15.9994   ; qtot -1
; residue 109 PRO rtp PRO  q  0.0
   657          N    109    PRO      N    283          0    14.0067   ; qtot -1
   658        CH1    109    PRO     CA    284          0     13.019   ; qtot -1
   659       CH2r    109    PRO     CB    284          0     14.027   ; qtot -1
   660       CH2r    109    PRO     CG    285          0     14.027   ; qtot -1
   661       CH2r    109    PRO     CD    285          0     14.027   ; qtot -1
   662          C    109    PRO      C    286       0.45     12.011   ; qtot -0.55
   663          O    109    PRO      O    286      -0.45    15.9994   ; qtot -1
; residue 110 ILE rtp ILE  q  0.0
   664          N    110    ILE      N    287      -0.31    14.0067   ; qtot -1.31
   665          H    110    ILE      H    287       0.31      1.008   ; qtot -1
   666        CH1    110    ILE     CA    288          0     13.019   ; qtot -1
   667        CH1    110    ILE     CB    289          0     13.019   ; qtot -1
   668        CH2    110    ILE    CG1    289          0     14.027   ; qtot -1
   669        CH3    110    ILE    CG2    289          0     15.035   ; qtot -1
   670        CH3    110    ILE     CD    289          0     15.035   ; qtot -1
   671          C    110    ILE      C    290       0.45     12.011   ; qtot -0.55
   672          O    110    ILE      O    290      -0.45    15.9994   ; qtot -1
; residue 111 ALA rtp ALA  q  0.0
   673          N    111    ALA      N    291      -0.31    14.0067   ; qtot -1.31
   674          H    111    ALA      H    291       0.31      1.008   ; qtot -1
   675        CH1    111    ALA     CA    292          0     13.019   ; qtot -1
   676        CH3    111    ALA     CB    292          0     15.035   ; qtot -1
   677          C    111    ALA      C    293       0.45     12.011   ; qtot -0.55
   678          O    111    ALA      O    293      -0.45    15.9994   ; qtot -1
; residue 112 LEU rtp LEU  q  0.0
   679          N    112    LEU      N    294      -0.31    14.0067   ; qtot -1.31
   680          H    112    LEU      H    294       0.31      1.008   ; qtot -1
   681        CH1    112    LEU     CA    295          0     13.019   ; qtot -1
   682        CH2    112    LEU     CB    295          0     14.027   ; qtot -1
   683        CH1    112    LEU     CG    296          0     13.019   ; qtot -1
   684        CH3    112    LEU    CD1    296          0     15.035   ; qtot -1
   685        CH3    112    LEU    CD2    296          0     15.035   ; qtot -1
   686          C    112    LEU      C    297       0.45     12.011   ; qtot -0.55
   687          O    112    LEU      O    297      -0.45    15.9994   ; qtot -1
; residue 113 LEU rtp LEU  q  0.0
   688          N    113    LEU      N    298      -0.31    14.0067   ; qtot -1.31
   689          H    113    LEU      H    298       0.31      1.008   ; qtot -1
   690        CH1    113    LEU     CA    299          0     13.019   ; qtot -1
   691        CH2    113    LEU     CB    299          0     14.027   ; qtot -1
   692        CH1    113    LEU     CG    300          0     13.019   ; qtot -1
   693        CH3    113    LEU    CD1    300          0     15.035   ; qtot -1
   694        CH3    113    LEU    CD2    300          0     15.035   ; qtot -1
   695          C    113    LEU      C    301       0.45     12.011   ; qtot -0.55
   696          O    113    LEU      O    301      -0.45    15.9994   ; qtot -1
; residue 114 THR rtp THR  q  0.0
   697          N    114    THR      N    302      -0.31    14.0067   ; qtot -1.31
   698          H    114    THR      H    302       0.31      1.008   ; qtot -1
   699        CH1    114    THR     CA    303          0     13.019   ; qtot -1
   700        CH1    114    THR     CB    304      0.266     13.019   ; qtot -0.734
   701         OA    114    THR    OG1    304     -0.674    15.9994   ; qtot -1.408
   702          H    114    THR    HG1    304      0.408      1.008   ; qtot -1
   703        CH3    114    THR    CG2    305          0     15.035   ; qtot -1
   704          C    114    THR      C    306       0.45     12.011   ; qtot -0.55
   705          O    114    THR      O    306      -0.45    15.9994   ; qtot -1
; residue 115 ILE rtp ILE  q  0.0
   706          N    115    ILE      N    307      -0.31    14.0067   ; qtot -1.31
   707          H    115    ILE      H    307       0.31      1.008   ; qtot -1
   708        CH1    115    ILE     CA    308          0     13.019   ; qtot -1
   709        CH1    115    ILE     CB    309          0     13.019   ; qtot -1
   710        CH2    115    ILE    CG1    309          0     14.027   ; qtot -1
   711        CH3    115    ILE    CG2    309          0     15.035   ; qtot -1
   712        CH3    115    ILE     CD    309          0     15.035   ; qtot -1
   713          C    115    ILE      C    310       0.45     12.011   ; qtot -0.55
   714          O    115    ILE      O    310      -0.45    15.9994   ; qtot -1
; residue 116 MET rtp MET  q  0.0
   715          N    116    MET      N    311      -0.31    14.0067   ; qtot -1.31
   716          H    116    MET      H    311       0.31      1.008   ; qtot -1
   717        CH1    116    MET     CA    312          0     13.019   ; qtot -1
   718        CH2    116    MET     CB    312          0     14.027   ; qtot -1
   719        CH2    116    MET     CG    313      0.241     14.027   ; qtot -0.759
   720          S    116    MET     SD    313     -0.482      32.06   ; qtot -1.241
   721        CH3    116    MET     CE    313      0.241     15.035   ; qtot -1
   722          C    116    MET      C    314       0.45     12.011   ; qtot -0.55
   723          O    116    MET      O    314      -0.45    15.9994   ; qtot -1
; residue 117 PHE rtp PHE  q  0.0
   724          N    117    PHE      N    315      -0.31    14.0067   ; qtot -1.31
   725          H    117    PHE      H    315       0.31      1.008   ; qtot -1
   726        CH1    117    PHE     CA    316          0     13.019   ; qtot -1
   727        CH2    117    PHE     CB    316          0     14.027   ; qtot -1
   728          C    117    PHE     CG    316          0     12.011   ; qtot -1
   729          C    117    PHE    CD1    317      -0.14     12.011   ; qtot -1.14
   730         HC    117    PHE    HD1    317       0.14      1.008   ; qtot -1
   731          C    117    PHE    CD2    318      -0.14     12.011   ; qtot -1.14
   732         HC    117    PHE    HD2    318       0.14      1.008   ; qtot -1
   733          C    117    PHE    CE1    319      -0.14     12.011   ; qtot -1.14
   734         HC    117    PHE    HE1    319       0.14      1.008   ; qtot -1
   735          C    117    PHE    CE2    320      -0.14     12.011   ; qtot -1.14
   736         HC    117    PHE    HE2    320       0.14      1.008   ; qtot -1
   737          C    117    PHE     CZ    321      -0.14     12.011   ; qtot -1.14
   738         HC    117    PHE     HZ    321       0.14      1.008   ; qtot -1
   739          C    117    PHE      C    322       0.45     12.011   ; qtot -0.55
   740          O    117    PHE      O    322      -0.45    15.9994   ; qtot -1
; residue 118 GLU rtp GLU  q -1.0
   741          N    118    GLU      N    323      -0.31    14.0067   ; qtot -1.31
   742          H    118    GLU      H    323       0.31      1.008   ; qtot -1
   743        CH1    118    GLU     CA    324          0     13.019   ; qtot -1
   744        CH2    118    GLU     CB    324          0     14.027   ; qtot -1
   745        CH2    118    GLU     CG    324          0     14.027   ; qtot -1
   746          C    118    GLU     CD    325       0.27     12.011   ; qtot -0.73
   747         OM    118    GLU    OE1    325     -0.635    15.9994   ; qtot -1.365
   748         OM    118    GLU    OE2    325     -0.635    15.9994   ; qtot -2
   749          C    118    GLU      C    326       0.45     12.011   ; qtot -1.55
   750          O    118    GLU      O    326      -0.45    15.9994   ; qtot -2
; residue 119 ALA rtp ALA  q  0.0
   751          N    119    ALA      N    327      -0.31    14.0067   ; qtot -2.31
   752          H    119    ALA      H    327       0.31      1.008   ; qtot -2
   753        CH1    119    ALA     CA    328          0     13.019   ; qtot -2
   754        CH3    119    ALA     CB    328          0     15.035   ; qtot -2
   755          C    119    ALA      C    329       0.45     12.011   ; qtot -1.55
   756          O    119    ALA      O    329      -0.45    15.9994   ; qtot -2
; residue 120 MET rtp MET  q  0.0
   757          N    120    MET      N    330      -0.31    14.0067   ; qtot -2.31
   758          H    120    MET      H    330       0.31      1.008   ; qtot -2
   759        CH1    120    MET     CA    331          0     13.019   ; qtot -2
   760        CH2    120    MET     CB    331          0     14.027   ; qtot -2
   761        CH2    120    MET     CG    332      0.241     14.027   ; qtot -1.759
   762          S    120    MET     SD    332     -0.482      32.06   ; qtot -2.241
   763        CH3    120    MET     CE    332      0.241     15.035   ; qtot -2
   764          C    120    MET      C    333       0.45     12.011   ; qtot -1.55
   765          O    120    MET      O    333      -0.45    15.9994   ; qtot -2
; residue 121 TRP rtp TRP  q  0.0
   766          N    121    TRP      N    334      -0.31    14.0067   ; qtot -2.31
   767          H    121    TRP      H    334       0.31      1.008   ; qtot -2
   768        CH1    121    TRP     CA    335          0     13.019   ; qtot -2
   769        CH2    121    TRP     CB    335          0     14.027   ; qtot -2
   770          C    121    TRP     CG    336      -0.21     12.011   ; qtot -2.21
   771          C    121    TRP    CD1    336      -0.14     12.011   ; qtot -2.35
   772         HC    121    TRP    HD1    336       0.14      1.008   ; qtot -2.21
   773          C    121    TRP    CD2    336          0     12.011   ; qtot -2.21
   774         NR    121    TRP    NE1    336       -0.1    14.0067   ; qtot -2.31
   775          H    121    TRP    HE1    336       0.31      1.008   ; qtot -2
   776          C    121    TRP    CE2    336          0     12.011   ; qtot -2
   777          C    121    TRP    CE3    337      -0.14     12.011   ; qtot -2.14
   778         HC    121    TRP    HE3    337       0.14      1.008   ; qtot -2
   779          C    121    TRP    CZ2    338      -0.14     12.011   ; qtot -2.14
   780         HC    121    TRP    HZ2    338       0.14      1.008   ; qtot -2
   781          C    121    TRP    CZ3    339      -0.14     12.011   ; qtot -2.14
   782         HC    121    TRP    HZ3    339       0.14      1.008   ; qtot -2
   783          C    121    TRP    CH2    340      -0.14     12.011   ; qtot -2.14
   784         HC    121    TRP    HH2    340       0.14      1.008   ; qtot -2
   785          C    121    TRP      C    341       0.45     12.011   ; qtot -1.55
   786          O    121    TRP      O    341      -0.45    15.9994   ; qtot -2
; residue 122 PRO rtp PRO  q  0.0
   787          N    122    PRO      N    342          0    14.0067   ; qtot -2
   788        CH1    122    PRO     CA    343          0     13.019   ; qtot -2
   789       CH2r    122    PRO     CB    343          0     14.027   ; qtot -2
   790       CH2r    122    PRO     CG    344          0     14.027   ; qtot -2
   791       CH2r    122    PRO     CD    344          0     14.027   ; qtot -2
   792          C    122    PRO      C    345       0.45     12.011   ; qtot -1.55
   793          O    122    PRO      O    345      -0.45    15.9994   ; qtot -2
; residue 123 LEU rtp LEU  q  0.0
   794          N    123    LEU      N    346      -0.31    14.0067   ; qtot -2.31
   795          H    123    LEU      H    346       0.31      1.008   ; qtot -2
   796        CH1    123    LEU     CA    347          0     13.019   ; qtot -2
   797        CH2    123    LEU     CB    347          0     14.027   ; qtot -2
   798        CH1    123    LEU     CG    348          0     13.019   ; qtot -2
   799        CH3    123    LEU    CD1    348          0     15.035   ; qtot -2
   800        CH3    123    LEU    CD2    348          0     15.035   ; qtot -2
   801          C    123    LEU      C    349       0.45     12.011   ; qtot -1.55
   802          O    123    LEU      O    349      -0.45    15.9994   ; qtot -2
; residue 124 PRO rtp PRO  q  0.0
   803          N    124    PRO      N    350          0    14.0067   ; qtot -2
   804        CH1    124    PRO     CA    351          0     13.019   ; qtot -2
   805       CH2r    124    PRO     CB    351          0     14.027   ; qtot -2
   806       CH2r    124    PRO     CG    352          0     14.027   ; qtot -2
   807       CH2r    124    PRO     CD    352          0     14.027   ; qtot -2
   808          C    124    PRO      C    353       0.45     12.011   ; qtot -1.55
   809          O    124    PRO      O    353      -0.45    15.9994   ; qtot -2
; residue 125 LEU rtp LEU  q  0.0
   810          N    125    LEU      N    354      -0.31    14.0067   ; qtot -2.31
   811          H    125    LEU      H    354       0.31      1.008   ; qtot -2
   812        CH1    125    LEU     CA    355          0     13.019   ; qtot -2
   813        CH2    125    LEU     CB    355          0     14.027   ; qtot -2
   814        CH1    125    LEU     CG    356          0     13.019   ; qtot -2
   815        CH3    125    LEU    CD1    356          0     15.035   ; qtot -2
   816        CH3    125    LEU    CD2    356          0     15.035   ; qtot -2
   817          C    125    LEU      C    357       0.45     12.011   ; qtot -1.55
   818          O    125    LEU      O    357      -0.45    15.9994   ; qtot -2
; residue 126 VAL rtp VAL  q  0.0
   819          N    126    VAL      N    358      -0.31    14.0067   ; qtot -2.31
   820          H    126    VAL      H    358       0.31      1.008   ; qtot -2
   821        CH1    126    VAL     CA    359          0     13.019   ; qtot -2
   822        CH1    126    VAL     CB    359          0     13.019   ; qtot -2
   823        CH3    126    VAL    CG1    359          0     15.035   ; qtot -2
   824        CH3    126    VAL    CG2    359          0     15.035   ; qtot -2
   825          C    126    VAL      C    360       0.45     12.011   ; qtot -1.55
   826          O    126    VAL      O    360      -0.45    15.9994   ; qtot -2
; residue 127 LEU rtp LEU  q  0.0
   827          N    127    LEU      N    361      -0.31    14.0067   ; qtot -2.31
   828          H    127    LEU      H    361       0.31      1.008   ; qtot -2
   829        CH1    127    LEU     CA    362          0     13.019   ; qtot -2
   830        CH2    127    LEU     CB    362          0     14.027   ; qtot -2
   831        CH1    127    LEU     CG    363          0     13.019   ; qtot -2
   832        CH3    127    LEU    CD1    363          0     15.035   ; qtot -2
   833        CH3    127    LEU    CD2    363          0     15.035   ; qtot -2
   834          C    127    LEU      C    364       0.45     12.011   ; qtot -1.55
   835          O    127    LEU      O    364      -0.45    15.9994   ; qtot -2
; residue 128 CYS rtp CYS2 q  0.0
   836          N    128    CYS      N    365      -0.31    14.0067   ; qtot -2.31
   837          H    128    CYS      H    365       0.31      1.008   ; qtot -2
   838        CH1    128    CYS     CA    366          0     13.019   ; qtot -2
   839        CH2    128    CYS     CB    366          0     14.027   ; qtot -2
   840          S    128    CYS     SG    366          0      32.06   ; qtot -2
   841          C    128    CYS      C    367       0.45     12.011   ; qtot -1.55
   842          O    128    CYS      O    367      -0.45    15.9994   ; qtot -2
; residue 129 PRO rtp PRO  q  0.0
   843          N    129    PRO      N    368          0    14.0067   ; qtot -2
   844        CH1    129    PRO     CA    369          0     13.019   ; qtot -2
   845       CH2r    129    PRO     CB    369          0     14.027   ; qtot -2
   846       CH2r    129    PRO     CG    370          0     14.027   ; qtot -2
   847       CH2r    129    PRO     CD    370          0     14.027   ; qtot -2
   848          C    129    PRO      C    371       0.45     12.011   ; qtot -1.55
   849          O    129    PRO      O    371      -0.45    15.9994   ; qtot -2
; residue 130 ALA rtp ALA  q  0.0
   850          N    130    ALA      N    372      -0.31    14.0067   ; qtot -2.31
   851          H    130    ALA      H    372       0.31      1.008   ; qtot -2
   852        CH1    130    ALA     CA    373          0     13.019   ; qtot -2
   853        CH3    130    ALA     CB    373          0     15.035   ; qtot -2
   854          C    130    ALA      C    374       0.45     12.011   ; qtot -1.55
   855          O    130    ALA      O    374      -0.45    15.9994   ; qtot -2
; residue 131 TRP rtp TRP  q  0.0
   856          N    131    TRP      N    375      -0.31    14.0067   ; qtot -2.31
   857          H    131    TRP      H    375       0.31      1.008   ; qtot -2
   858        CH1    131    TRP     CA    376          0     13.019   ; qtot -2
   859        CH2    131    TRP     CB    376          0     14.027   ; qtot -2
   860          C    131    TRP     CG    377      -0.21     12.011   ; qtot -2.21
   861          C    131    TRP    CD1    377      -0.14     12.011   ; qtot -2.35
   862         HC    131    TRP    HD1    377       0.14      1.008   ; qtot -2.21
   863          C    131    TRP    CD2    377          0     12.011   ; qtot -2.21
   864         NR    131    TRP    NE1    377       -0.1    14.0067   ; qtot -2.31
   865          H    131    TRP    HE1    377       0.31      1.008   ; qtot -2
   866          C    131    TRP    CE2    377          0     12.011   ; qtot -2
   867          C    131    TRP    CE3    378      -0.14     12.011   ; qtot -2.14
   868         HC    131    TRP    HE3    378       0.14      1.008   ; qtot -2
   869          C    131    TRP    CZ2    379      -0.14     12.011   ; qtot -2.14
   870         HC    131    TRP    HZ2    379       0.14      1.008   ; qtot -2
   871          C    131    TRP    CZ3    380      -0.14     12.011   ; qtot -2.14
   872         HC    131    TRP    HZ3    380       0.14      1.008   ; qtot -2
   873          C    131    TRP    CH2    381      -0.14     12.011   ; qtot -2.14
   874         HC    131    TRP    HH2    381       0.14      1.008   ; qtot -2
   875          C    131    TRP      C    382       0.45     12.011   ; qtot -1.55
   876          O    131    TRP      O    382      -0.45    15.9994   ; qtot -2
; residue 132 LEU rtp LEU  q  0.0
   877          N    132    LEU      N    383      -0.31    14.0067   ; qtot -2.31
   878          H    132    LEU      H    383       0.31      1.008   ; qtot -2
   879        CH1    132    LEU     CA    384          0     13.019   ; qtot -2
   880        CH2    132    LEU     CB    384          0     14.027   ; qtot -2
   881        CH1    132    LEU     CG    385          0     13.019   ; qtot -2
   882        CH3    132    LEU    CD1    385          0     15.035   ; qtot -2
   883        CH3    132    LEU    CD2    385          0     15.035   ; qtot -2
   884          C    132    LEU      C    386       0.45     12.011   ; qtot -1.55
   885          O    132    LEU      O    386      -0.45    15.9994   ; qtot -2
; residue 133 PHE rtp PHE  q  0.0
   886          N    133    PHE      N    387      -0.31    14.0067   ; qtot -2.31
   887          H    133    PHE      H    387       0.31      1.008   ; qtot -2
   888        CH1    133    PHE     CA    388          0     13.019   ; qtot -2
   889        CH2    133    PHE     CB    388          0     14.027   ; qtot -2
   890          C    133    PHE     CG    388          0     12.011   ; qtot -2
   891          C    133    PHE    CD1    389      -0.14     12.011   ; qtot -2.14
   892         HC    133    PHE    HD1    389       0.14      1.008   ; qtot -2
   893          C    133    PHE    CD2    390      -0.14     12.011   ; qtot -2.14
   894         HC    133    PHE    HD2    390       0.14      1.008   ; qtot -2
   895          C    133    PHE    CE1    391      -0.14     12.011   ; qtot -2.14
   896         HC    133    PHE    HE1    391       0.14      1.008   ; qtot -2
   897          C    133    PHE    CE2    392      -0.14     12.011   ; qtot -2.14
   898         HC    133    PHE    HE2    392       0.14      1.008   ; qtot -2
   899          C    133    PHE     CZ    393      -0.14     12.011   ; qtot -2.14
   900         HC    133    PHE     HZ    393       0.14      1.008   ; qtot -2
   901          C    133    PHE      C    394       0.45     12.011   ; qtot -1.55
   902          O    133    PHE      O    394      -0.45    15.9994   ; qtot -2
; residue 134 LEU rtp LEU  q  0.0
   903          N    134    LEU      N    395      -0.31    14.0067   ; qtot -2.31
   904          H    134    LEU      H    395       0.31      1.008   ; qtot -2
   905        CH1    134    LEU     CA    396          0     13.019   ; qtot -2
   906        CH2    134    LEU     CB    396          0     14.027   ; qtot -2
   907        CH1    134    LEU     CG    397          0     13.019   ; qtot -2
   908        CH3    134    LEU    CD1    397          0     15.035   ; qtot -2
   909        CH3    134    LEU    CD2    397          0     15.035   ; qtot -2
   910          C    134    LEU      C    398       0.45     12.011   ; qtot -1.55
   911          O    134    LEU      O    398      -0.45    15.9994   ; qtot -2
; residue 135 ASP rtp ASP  q -1.0
   912          N    135    ASP      N    399      -0.31    14.0067   ; qtot -2.31
   913          H    135    ASP      H    399       0.31      1.008   ; qtot -2
   914        CH1    135    ASP     CA    400          0     13.019   ; qtot -2
   915        CH2    135    ASP     CB    400          0     14.027   ; qtot -2
   916          C    135    ASP     CG    401       0.27     12.011   ; qtot -1.73
   917         OM    135    ASP    OD1    401     -0.635    15.9994   ; qtot -2.365
   918         OM    135    ASP    OD2    401     -0.635    15.9994   ; qtot -3
   919          C    135    ASP      C    402       0.45     12.011   ; qtot -2.55
   920          O    135    ASP      O    402      -0.45    15.9994   ; qtot -3
; residue 136 VAL rtp VAL  q  0.0
   921          N    136    VAL      N    403      -0.31    14.0067   ; qtot -3.31
   922          H    136    VAL      H    403       0.31      1.008   ; qtot -3
   923        CH1    136    VAL     CA    404          0     13.019   ; qtot -3
   924        CH1    136    VAL     CB    404          0     13.019   ; qtot -3
   925        CH3    136    VAL    CG1    404          0     15.035   ; qtot -3
   926        CH3    136    VAL    CG2    404          0     15.035   ; qtot -3
   927          C    136    VAL      C    405       0.45     12.011   ; qtot -2.55
   928          O    136    VAL      O    405      -0.45    15.9994   ; qtot -3
; residue 137 LEU rtp LEU  q  0.0
   929          N    137    LEU      N    406      -0.31    14.0067   ; qtot -3.31
   930          H    137    LEU      H    406       0.31      1.008   ; qtot -3
   931        CH1    137    LEU     CA    407          0     13.019   ; qtot -3
   932        CH2    137    LEU     CB    407          0     14.027   ; qtot -3
   933        CH1    137    LEU     CG    408          0     13.019   ; qtot -3
   934        CH3    137    LEU    CD1    408          0     15.035   ; qtot -3
   935        CH3    137    LEU    CD2    408          0     15.035   ; qtot -3
   936          C    137    LEU      C    409       0.45     12.011   ; qtot -2.55
   937          O    137    LEU      O    409      -0.45    15.9994   ; qtot -3
; residue 138 PHE rtp PHE  q  0.0
   938          N    138    PHE      N    410      -0.31    14.0067   ; qtot -3.31
   939          H    138    PHE      H    410       0.31      1.008   ; qtot -3
   940        CH1    138    PHE     CA    411          0     13.019   ; qtot -3
   941        CH2    138    PHE     CB    411          0     14.027   ; qtot -3
   942          C    138    PHE     CG    411          0     12.011   ; qtot -3
   943          C    138    PHE    CD1    412      -0.14     12.011   ; qtot -3.14
   944         HC    138    PHE    HD1    412       0.14      1.008   ; qtot -3
   945          C    138    PHE    CD2    413      -0.14     12.011   ; qtot -3.14
   946         HC    138    PHE    HD2    413       0.14      1.008   ; qtot -3
   947          C    138    PHE    CE1    414      -0.14     12.011   ; qtot -3.14
   948         HC    138    PHE    HE1    414       0.14      1.008   ; qtot -3
   949          C    138    PHE    CE2    415      -0.14     12.011   ; qtot -3.14
   950         HC    138    PHE    HE2    415       0.14      1.008   ; qtot -3
   951          C    138    PHE     CZ    416      -0.14     12.011   ; qtot -3.14
   952         HC    138    PHE     HZ    416       0.14      1.008   ; qtot -3
   953          C    138    PHE      C    417       0.45     12.011   ; qtot -2.55
   954          O    138    PHE      O    417      -0.45    15.9994   ; qtot -3
; residue 139 SER rtp SER  q  0.0
   955          N    139    SER      N    418      -0.31    14.0067   ; qtot -3.31
   956          H    139    SER      H    418       0.31      1.008   ; qtot -3
   957        CH1    139    SER     CA    419          0     13.019   ; qtot -3
   958        CH2    139    SER     CB    420      0.266     14.027   ; qtot -2.734
   959         OA    139    SER     OG    420     -0.674    15.9994   ; qtot -3.408
   960          H    139    SER     HG    420      0.408      1.008   ; qtot -3
   961          C    139    SER      C    421       0.45     12.011   ; qtot -2.55
   962          O    139    SER      O    421      -0.45    15.9994   ; qtot -3
; residue 140 THR rtp THR  q  0.0
   963          N    140    THR      N    422      -0.31    14.0067   ; qtot -3.31
   964          H    140    THR      H    422       0.31      1.008   ; qtot -3
   965        CH1    140    THR     CA    423          0     13.019   ; qtot -3
   966        CH1    140    THR     CB    424      0.266     13.019   ; qtot -2.734
   967         OA    140    THR    OG1    424     -0.674    15.9994   ; qtot -3.408
   968          H    140    THR    HG1    424      0.408      1.008   ; qtot -3
   969        CH3    140    THR    CG2    425          0     15.035   ; qtot -3
   970          C    140    THR      C    426       0.45     12.011   ; qtot -2.55
   971          O    140    THR      O    426      -0.45    15.9994   ; qtot -3
; residue 141 ALA rtp ALA  q  0.0
   972          N    141    ALA      N    427      -0.31    14.0067   ; qtot -3.31
   973          H    141    ALA      H    427       0.31      1.008   ; qtot -3
   974        CH1    141    ALA     CA    428          0     13.019   ; qtot -3
   975        CH3    141    ALA     CB    428          0     15.035   ; qtot -3
   976          C    141    ALA      C    429       0.45     12.011   ; qtot -2.55
   977          O    141    ALA      O    429      -0.45    15.9994   ; qtot -3
; residue 142 SER rtp SER  q  0.0
   978          N    142    SER      N    430      -0.31    14.0067   ; qtot -3.31
   979          H    142    SER      H    430       0.31      1.008   ; qtot -3
   980        CH1    142    SER     CA    431          0     13.019   ; qtot -3
   981        CH2    142    SER     CB    432      0.266     14.027   ; qtot -2.734
   982         OA    142    SER     OG    432     -0.674    15.9994   ; qtot -3.408
   983          H    142    SER     HG    432      0.408      1.008   ; qtot -3
   984          C    142    SER      C    433       0.45     12.011   ; qtot -2.55
   985          O    142    SER      O    433      -0.45    15.9994   ; qtot -3
; residue 143 ILE rtp ILE  q  0.0
   986          N    143    ILE      N    434      -0.31    14.0067   ; qtot -3.31
   987          H    143    ILE      H    434       0.31      1.008   ; qtot -3
   988        CH1    143    ILE     CA    435          0     13.019   ; qtot -3
   989        CH1    143    ILE     CB    436          0     13.019   ; qtot -3
   990        CH2    143    ILE    CG1    436          0     14.027   ; qtot -3
   991        CH3    143    ILE    CG2    436          0     15.035   ; qtot -3
   992        CH3    143    ILE     CD    436          0     15.035   ; qtot -3
   993          C    143    ILE      C    437       0.45     12.011   ; qtot -2.55
   994          O    143    ILE      O    437      -0.45    15.9994   ; qtot -3
; residue 144 TRP rtp TRP  q  0.0
   995          N    144    TRP      N    438      -0.31    14.0067   ; qtot -3.31
   996          H    144    TRP      H    438       0.31      1.008   ; qtot -3
   997        CH1    144    TRP     CA    439          0     13.019   ; qtot -3
   998        CH2    144    TRP     CB    439          0     14.027   ; qtot -3
   999          C    144    TRP     CG    440      -0.21     12.011   ; qtot -3.21
  1000          C    144    TRP    CD1    440      -0.14     12.011   ; qtot -3.35
  1001         HC    144    TRP    HD1    440       0.14      1.008   ; qtot -3.21
  1002          C    144    TRP    CD2    440          0     12.011   ; qtot -3.21
  1003         NR    144    TRP    NE1    440       -0.1    14.0067   ; qtot -3.31
  1004          H    144    TRP    HE1    440       0.31      1.008   ; qtot -3
  1005          C    144    TRP    CE2    440          0     12.011   ; qtot -3
  1006          C    144    TRP    CE3    441      -0.14     12.011   ; qtot -3.14
  1007         HC    144    TRP    HE3    441       0.14      1.008   ; qtot -3
  1008          C    144    TRP    CZ2    442      -0.14     12.011   ; qtot -3.14
  1009         HC    144    TRP    HZ2    442       0.14      1.008   ; qtot -3
  1010          C    144    TRP    CZ3    443      -0.14     12.011   ; qtot -3.14
  1011         HC    144    TRP    HZ3    443       0.14      1.008   ; qtot -3
  1012          C    144    TRP    CH2    444      -0.14     12.011   ; qtot -3.14
  1013         HC    144    TRP    HH2    444       0.14      1.008   ; qtot -3
  1014          C    144    TRP      C    445       0.45     12.011   ; qtot -2.55
  1015          O    144    TRP      O    445      -0.45    15.9994   ; qtot -3
; residue 145 HIS rtp HISH q +1.0
  1016          N    145    HIS      N    446      -0.31    14.0067   ; qtot -3.31
  1017          H    145    HIS      H    446       0.31      1.008   ; qtot -3
  1018        CH1    145    HIS     CA    447          0     13.019   ; qtot -3
  1019        CH2    145    HIS     CB    447          0     14.027   ; qtot -3
  1020          C    145    HIS     CG    448      -0.05     12.011   ; qtot -3.05
  1021         NR    145    HIS    ND1    448       0.38    14.0067   ; qtot -2.67
  1022          H    145    HIS    HD1    448        0.3      1.008   ; qtot -2.37
  1023          C    145    HIS    CD2    448       -0.1     12.011   ; qtot -2.47
  1024         HC    145    HIS    HD2    448        0.1      1.008   ; qtot -2.37
  1025          C    145    HIS    CE1    448      -0.34     12.011   ; qtot -2.71
  1026         HC    145    HIS    HE1    448        0.1      1.008   ; qtot -2.61
  1027         NR    145    HIS    NE2    448       0.31    14.0067   ; qtot -2.3
  1028          H    145    HIS    HE2    448        0.3      1.008   ; qtot -2
  1029          C    145    HIS      C    449       0.45     12.011   ; qtot -1.55
  1030          O    145    HIS      O    449      -0.45    15.9994   ; qtot -2
; residue 146 LEU rtp LEU  q  0.0
  1031          N    146    LEU      N    450      -0.31    14.0067   ; qtot -2.31
  1032          H    146    LEU      H    450       0.31      1.008   ; qtot -2
  1033        CH1    146    LEU     CA    451          0     13.019   ; qtot -2
  1034        CH2    146    LEU     CB    451          0     14.027   ; qtot -2
  1035        CH1    146    LEU     CG    452          0     13.019   ; qtot -2
  1036        CH3    146    LEU    CD1    452          0     15.035   ; qtot -2
  1037        CH3    146    LEU    CD2    452          0     15.035   ; qtot -2
  1038          C    146    LEU      C    453       0.45     12.011   ; qtot -1.55
  1039          O    146    LEU      O    453      -0.45    15.9994   ; qtot -2
; residue 147 CYS rtp CYSH q  0.0
  1040          N    147    CYS      N    454      -0.31    14.0067   ; qtot -2.31
  1041          H    147    CYS      H    454       0.31      1.008   ; qtot -2
  1042        CH1    147    CYS     CA    455          0     13.019   ; qtot -2
  1043        CH2    147    CYS     CB    456       0.15     14.027   ; qtot -1.85
  1044          S    147    CYS     SG    456      -0.37      32.06   ; qtot -2.22
  1045          H    147    CYS     HG    456       0.22      1.008   ; qtot -2
  1046          C    147    CYS      C    457       0.45     12.011   ; qtot -1.55
  1047          O    147    CYS      O    457      -0.45    15.9994   ; qtot -2
; residue 148 ALA rtp ALA  q  0.0
  1048          N    148    ALA      N    458      -0.31    14.0067   ; qtot -2.31
  1049          H    148    ALA      H    458       0.31      1.008   ; qtot -2
  1050        CH1    148    ALA     CA    459          0     13.019   ; qtot -2
  1051        CH3    148    ALA     CB    459          0     15.035   ; qtot -2
  1052          C    148    ALA      C    460       0.45     12.011   ; qtot -1.55
  1053          O    148    ALA      O    460      -0.45    15.9994   ; qtot -2
; residue 149 ILE rtp ILE  q  0.0
  1054          N    149    ILE      N    461      -0.31    14.0067   ; qtot -2.31
  1055          H    149    ILE      H    461       0.31      1.008   ; qtot -2
  1056        CH1    149    ILE     CA    462          0     13.019   ; qtot -2
  1057        CH1    149    ILE     CB    463          0     13.019   ; qtot -2
  1058        CH2    149    ILE    CG1    463          0     14.027   ; qtot -2
  1059        CH3    149    ILE    CG2    463          0     15.035   ; qtot -2
  1060        CH3    149    ILE     CD    463          0     15.035   ; qtot -2
  1061          C    149    ILE      C    464       0.45     12.011   ; qtot -1.55
  1062          O    149    ILE      O    464      -0.45    15.9994   ; qtot -2
; residue 150 SER rtp SER  q  0.0
  1063          N    150    SER      N    465      -0.31    14.0067   ; qtot -2.31
  1064          H    150    SER      H    465       0.31      1.008   ; qtot -2
  1065        CH1    150    SER     CA    466          0     13.019   ; qtot -2
  1066        CH2    150    SER     CB    467      0.266     14.027   ; qtot -1.734
  1067         OA    150    SER     OG    467     -0.674    15.9994   ; qtot -2.408
  1068          H    150    SER     HG    467      0.408      1.008   ; qtot -2
  1069          C    150    SER      C    468       0.45     12.011   ; qtot -1.55
  1070          O    150    SER      O    468      -0.45    15.9994   ; qtot -2
; residue 151 VAL rtp VAL  q  0.0
  1071          N    151    VAL      N    469      -0.31    14.0067   ; qtot -2.31
  1072          H    151    VAL      H    469       0.31      1.008   ; qtot -2
  1073        CH1    151    VAL     CA    470          0     13.019   ; qtot -2
  1074        CH1    151    VAL     CB    470          0     13.019   ; qtot -2
  1075        CH3    151    VAL    CG1    470          0     15.035   ; qtot -2
  1076        CH3    151    VAL    CG2    470          0     15.035   ; qtot -2
  1077          C    151    VAL      C    471       0.45     12.011   ; qtot -1.55
  1078          O    151    VAL      O    471      -0.45    15.9994   ; qtot -2
; residue 152 ASP rtp ASP  q -1.0
  1079          N    152    ASP      N    472      -0.31    14.0067   ; qtot -2.31
  1080          H    152    ASP      H    472       0.31      1.008   ; qtot -2
  1081        CH1    152    ASP     CA    473          0     13.019   ; qtot -2
  1082        CH2    152    ASP     CB    473          0     14.027   ; qtot -2
  1083          C    152    ASP     CG    474       0.27     12.011   ; qtot -1.73
  1084         OM    152    ASP    OD1    474     -0.635    15.9994   ; qtot -2.365
  1085         OM    152    ASP    OD2    474     -0.635    15.9994   ; qtot -3
  1086          C    152    ASP      C    475       0.45     12.011   ; qtot -2.55
  1087          O    152    ASP      O    475      -0.45    15.9994   ; qtot -3
; residue 153 ARG rtp ARG  q +1.0
  1088          N    153    ARG      N    476      -0.31    14.0067   ; qtot -3.31
  1089          H    153    ARG      H    476       0.31      1.008   ; qtot -3
  1090        CH1    153    ARG     CA    477          0     13.019   ; qtot -3
  1091        CH2    153    ARG     CB    477          0     14.027   ; qtot -3
  1092        CH2    153    ARG     CG    477          0     14.027   ; qtot -3
  1093        CH2    153    ARG     CD    478       0.09     14.027   ; qtot -2.91
  1094         NE    153    ARG     NE    478      -0.11    14.0067   ; qtot -3.02
  1095          H    153    ARG     HE    478       0.24      1.008   ; qtot -2.78
  1096          C    153    ARG     CZ    478       0.34     12.011   ; qtot -2.44
  1097         NZ    153    ARG    NH1    478      -0.26    14.0067   ; qtot -2.7
  1098          H    153    ARG   HH11    478       0.24      1.008   ; qtot -2.46
  1099          H    153    ARG   HH12    478       0.24      1.008   ; qtot -2.22
  1100         NZ    153    ARG    NH2    478      -0.26    14.0067   ; qtot -2.48
  1101          H    153    ARG   HH21    478       0.24      1.008   ; qtot -2.24
  1102          H    153    ARG   HH22    478       0.24      1.008   ; qtot -2
  1103          C    153    ARG      C    479       0.45     12.011   ; qtot -1.55
  1104          O    153    ARG      O    479      -0.45    15.9994   ; qtot -2
; residue 154 TYR rtp TYR  q  0.0
  1105          N    154    TYR      N    480      -0.31    14.0067   ; qtot -2.31
  1106          H    154    TYR      H    480       0.31      1.008   ; qtot -2
  1107        CH1    154    TYR     CA    481          0     13.019   ; qtot -2
  1108        CH2    154    TYR     CB    481          0     14.027   ; qtot -2
  1109          C    154    TYR     CG    481          0     12.011   ; qtot -2
  1110          C    154    TYR    CD1    482      -0.14     12.011   ; qtot -2.14
  1111         HC    154    TYR    HD1    482       0.14      1.008   ; qtot -2
  1112          C    154    TYR    CD2    483      -0.14     12.011   ; qtot -2.14
  1113         HC    154    TYR    HD2    483       0.14      1.008   ; qtot -2
  1114          C    154    TYR    CE1    484      -0.14     12.011   ; qtot -2.14
  1115         HC    154    TYR    HE1    484       0.14      1.008   ; qtot -2
  1116          C    154    TYR    CE2    485      -0.14     12.011   ; qtot -2.14
  1117         HC    154    TYR    HE2    485       0.14      1.008   ; qtot -2
  1118          C    154    TYR     CZ    486      0.203     12.011   ; qtot -1.797
  1119         OA    154    TYR     OH    486     -0.611    15.9994   ; qtot -2.408
  1120          H    154    TYR     HH    486      0.408      1.008   ; qtot -2
  1121          C    154    TYR      C    487       0.45     12.011   ; qtot -1.55
  1122          O    154    TYR      O    487      -0.45    15.9994   ; qtot -2
; residue 155 ILE rtp ILE  q  0.0
  1123          N    155    ILE      N    488      -0.31    14.0067   ; qtot -2.31
  1124          H    155    ILE      H    488       0.31      1.008   ; qtot -2
  1125        CH1    155    ILE     CA    489          0     13.019   ; qtot -2
  1126        CH1    155    ILE     CB    490          0     13.019   ; qtot -2
  1127        CH2    155    ILE    CG1    490          0     14.027   ; qtot -2
  1128        CH3    155    ILE    CG2    490          0     15.035   ; qtot -2
  1129        CH3    155    ILE     CD    490          0     15.035   ; qtot -2
  1130          C    155    ILE      C    491       0.45     12.011   ; qtot -1.55
  1131          O    155    ILE      O    491      -0.45    15.9994   ; qtot -2
; residue 156 ALA rtp ALA  q  0.0
  1132          N    156    ALA      N    492      -0.31    14.0067   ; qtot -2.31
  1133          H    156    ALA      H    492       0.31      1.008   ; qtot -2
  1134        CH1    156    ALA     CA    493          0     13.019   ; qtot -2
  1135        CH3    156    ALA     CB    493          0     15.035   ; qtot -2
  1136          C    156    ALA      C    494       0.45     12.011   ; qtot -1.55
  1137          O    156    ALA      O    494      -0.45    15.9994   ; qtot -2
; residue 157 ILE rtp ILE  q  0.0
  1138          N    157    ILE      N    495      -0.31    14.0067   ; qtot -2.31
  1139          H    157    ILE      H    495       0.31      1.008   ; qtot -2
  1140        CH1    157    ILE     CA    496          0     13.019   ; qtot -2
  1141        CH1    157    ILE     CB    497          0     13.019   ; qtot -2
  1142        CH2    157    ILE    CG1    497          0     14.027   ; qtot -2
  1143        CH3    157    ILE    CG2    497          0     15.035   ; qtot -2
  1144        CH3    157    ILE     CD    497          0     15.035   ; qtot -2
  1145          C    157    ILE      C    498       0.45     12.011   ; qtot -1.55
  1146          O    157    ILE      O    498      -0.45    15.9994   ; qtot -2
; residue 158 LYS rtp LYSH q +1.0
  1147          N    158    LYS      N    499      -0.31    14.0067   ; qtot -2.31
  1148          H    158    LYS      H    499       0.31      1.008   ; qtot -2
  1149        CH1    158    LYS     CA    500          0     13.019   ; qtot -2
  1150        CH2    158    LYS     CB    500          0     14.027   ; qtot -2
  1151        CH2    158    LYS     CG    501          0     14.027   ; qtot -2
  1152        CH2    158    LYS     CD    501          0     14.027   ; qtot -2
  1153        CH2    158    LYS     CE    502      0.127     14.027   ; qtot -1.873
  1154         NL    158    LYS     NZ    502      0.129    14.0067   ; qtot -1.744
  1155          H    158    LYS    HZ1    502      0.248      1.008   ; qtot -1.496
  1156          H    158    LYS    HZ2    502      0.248      1.008   ; qtot -1.248
  1157          H    158    LYS    HZ3    502      0.248      1.008   ; qtot -1
  1158          C    158    LYS      C    503       0.45     12.011   ; qtot -0.55
  1159          O    158    LYS      O    503      -0.45    15.9994   ; qtot -1
; residue 159 LYS rtp LYSH q +1.0
  1160          N    159    LYS      N    504      -0.31    14.0067   ; qtot -1.31
  1161          H    159    LYS      H    504       0.31      1.008   ; qtot -1
  1162        CH1    159    LYS     CA    505          0     13.019   ; qtot -1
  1163        CH2    159    LYS     CB    505          0     14.027   ; qtot -1
  1164        CH2    159    LYS     CG    506          0     14.027   ; qtot -1
  1165        CH2    159    LYS     CD    506          0     14.027   ; qtot -1
  1166        CH2    159    LYS     CE    507      0.127     14.027   ; qtot -0.873
  1167         NL    159    LYS     NZ    507      0.129    14.0067   ; qtot -0.744
  1168          H    159    LYS    HZ1    507      0.248      1.008   ; qtot -0.496
  1169          H    159    LYS    HZ2    507      0.248      1.008   ; qtot -0.248
  1170          H    159    LYS    HZ3    507      0.248      1.008   ; qtot 0
  1171          C    159    LYS      C    508       0.45     12.011   ; qtot 0.45
  1172          O    159    LYS      O    508      -0.45    15.9994   ; qtot 0
; residue 160 PRO rtp PRO  q  0.0
  1173          N    160    PRO      N    509          0    14.0067   ; qtot 0
  1174        CH1    160    PRO     CA    510          0     13.019   ; qtot 0
  1175       CH2r    160    PRO     CB    510          0     14.027   ; qtot 0
  1176       CH2r    160    PRO     CG    511          0     14.027   ; qtot 0
  1177       CH2r    160    PRO     CD    511          0     14.027   ; qtot 0
  1178          C    160    PRO      C    512       0.45     12.011   ; qtot 0.45
  1179          O    160    PRO      O    512      -0.45    15.9994   ; qtot 0
; residue 161 ILE rtp ILE  q  0.0
  1180          N    161    ILE      N    513      -0.31    14.0067   ; qtot -0.31
  1181          H    161    ILE      H    513       0.31      1.008   ; qtot 0
  1182        CH1    161    ILE     CA    514          0     13.019   ; qtot 0
  1183        CH1    161    ILE     CB    515          0     13.019   ; qtot 0
  1184        CH2    161    ILE    CG1    515          0     14.027   ; qtot 0
  1185        CH3    161    ILE    CG2    515          0     15.035   ; qtot 0
  1186        CH3    161    ILE     CD    515          0     15.035   ; qtot 0
  1187          C    161    ILE      C    516       0.45     12.011   ; qtot 0.45
  1188          O    161    ILE      O    516      -0.45    15.9994   ; qtot 0
; residue 162 GLN rtp GLN  q  0.0
  1189          N    162    GLN      N    517      -0.31    14.0067   ; qtot -0.31
  1190          H    162    GLN      H    517       0.31      1.008   ; qtot 0
  1191        CH1    162    GLN     CA    518          0     13.019   ; qtot 0
  1192        CH2    162    GLN     CB    518          0     14.027   ; qtot 0
  1193        CH2    162    GLN     CG    518          0     14.027   ; qtot 0
  1194          C    162    GLN     CD    519       0.29     12.011   ; qtot 0.29
  1195          O    162    GLN    OE1    519      -0.45    15.9994   ; qtot -0.16
  1196         NT    162    GLN    NE2    519      -0.72    14.0067   ; qtot -0.88
  1197          H    162    GLN   HE21    519       0.44      1.008   ; qtot -0.44
  1198          H    162    GLN   HE22    519       0.44      1.008   ; qtot 0
  1199          C    162    GLN      C    520       0.45     12.011   ; qtot 0.45
  1200          O    162    GLN      O    520      -0.45    15.9994   ; qtot 0
; residue 163 ALA rtp ALA  q  0.0
  1201          N    163    ALA      N    521      -0.31    14.0067   ; qtot -0.31
  1202          H    163    ALA      H    521       0.31      1.008   ; qtot 0
  1203        CH1    163    ALA     CA    522          0     13.019   ; qtot 0
  1204        CH3    163    ALA     CB    522          0     15.035   ; qtot 0
  1205          C    163    ALA      C    523       0.45     12.011   ; qtot 0.45
  1206          O    163    ALA      O    523      -0.45    15.9994   ; qtot 0
; residue 164 ASN rtp ASN  q  0.0
  1207          N    164    ASN      N    524      -0.31    14.0067   ; qtot -0.31
  1208          H    164    ASN      H    524       0.31      1.008   ; qtot 0
  1209        CH1    164    ASN     CA    525          0     13.019   ; qtot 0
  1210        CH2    164    ASN     CB    525          0     14.027   ; qtot 0
  1211          C    164    ASN     CG    526       0.29     12.011   ; qtot 0.29
  1212          O    164    ASN    OD1    526      -0.45    15.9994   ; qtot -0.16
  1213         NT    164    ASN    ND2    526      -0.72    14.0067   ; qtot -0.88
  1214          H    164    ASN   HD21    526       0.44      1.008   ; qtot -0.44
  1215          H    164    ASN   HD22    526       0.44      1.008   ; qtot 0
  1216          C    164    ASN      C    527       0.45     12.011   ; qtot 0.45
  1217          O    164    ASN      O    527      -0.45    15.9994   ; qtot 0
; residue 165 GLN rtp GLN  q  0.0
  1218          N    165    GLN      N    528      -0.31    14.0067   ; qtot -0.31
  1219          H    165    GLN      H    528       0.31      1.008   ; qtot 0
  1220        CH1    165    GLN     CA    529          0     13.019   ; qtot 0
  1221        CH2    165    GLN     CB    529          0     14.027   ; qtot 0
  1222        CH2    165    GLN     CG    529          0     14.027   ; qtot 0
  1223          C    165    GLN     CD    530       0.29     12.011   ; qtot 0.29
  1224          O    165    GLN    OE1    530      -0.45    15.9994   ; qtot -0.16
  1225         NT    165    GLN    NE2    530      -0.72    14.0067   ; qtot -0.88
  1226          H    165    GLN   HE21    530       0.44      1.008   ; qtot -0.44
  1227          H    165    GLN   HE22    530       0.44      1.008   ; qtot 0
  1228          C    165    GLN      C    531       0.45     12.011   ; qtot 0.45
  1229          O    165    GLN      O    531      -0.45    15.9994   ; qtot 0
; residue 166 TYR rtp TYR  q  0.0
  1230          N    166    TYR      N    532      -0.31    14.0067   ; qtot -0.31
  1231          H    166    TYR      H    532       0.31      1.008   ; qtot 0
  1232        CH1    166    TYR     CA    533          0     13.019   ; qtot 0
  1233        CH2    166    TYR     CB    533          0     14.027   ; qtot 0
  1234          C    166    TYR     CG    533          0     12.011   ; qtot 0
  1235          C    166    TYR    CD1    534      -0.14     12.011   ; qtot -0.14
  1236         HC    166    TYR    HD1    534       0.14      1.008   ; qtot 0
  1237          C    166    TYR    CD2    535      -0.14     12.011   ; qtot -0.14
  1238         HC    166    TYR    HD2    535       0.14      1.008   ; qtot 0
  1239          C    166    TYR    CE1    536      -0.14     12.011   ; qtot -0.14
  1240         HC    166    TYR    HE1    536       0.14      1.008   ; qtot 0
  1241          C    166    TYR    CE2    537      -0.14     12.011   ; qtot -0.14
  1242         HC    166    TYR    HE2    537       0.14      1.008   ; qtot 0
  1243          C    166    TYR     CZ    538      0.203     12.011   ; qtot 0.203
  1244         OA    166    TYR     OH    538     -0.611    15.9994   ; qtot -0.408
  1245          H    166    TYR     HH    538      0.408      1.008   ; qtot 0
  1246          C    166    TYR      C    539       0.45     12.011   ; qtot 0.45
  1247          O    166    TYR      O    539      -0.45    15.9994   ; qtot 0
; residue 167 ASN rtp ASN  q  0.0
  1248          N    167    ASN      N    540      -0.31    14.0067   ; qtot -0.31
  1249          H    167    ASN      H    540       0.31      1.008   ; qtot 0
  1250        CH1    167    ASN     CA    541          0     13.019   ; qtot 0
  1251        CH2    167    ASN     CB    541          0     14.027   ; qtot 0
  1252          C    167    ASN     CG    542       0.29     12.011   ; qtot 0.29
  1253          O    167    ASN    OD1    542      -0.45    15.9994   ; qtot -0.16
  1254         NT    167    ASN    ND2    542      -0.72    14.0067   ; qtot -0.88
  1255          H    167    ASN   HD21    542       0.44      1.008   ; qtot -0.44
  1256          H    167    ASN   HD22    542       0.44      1.008   ; qtot 0
  1257          C    167    ASN      C    543       0.45     12.011   ; qtot 0.45
  1258          O    167    ASN      O    543      -0.45    15.9994   ; qtot 0
; residue 168 SER rtp SER  q  0.0
  1259          N    168    SER      N    544      -0.31    14.0067   ; qtot -0.31
  1260          H    168    SER      H    544       0.31      1.008   ; qtot 0
  1261        CH1    168    SER     CA    545          0     13.019   ; qtot 0
  1262        CH2    168    SER     CB    546      0.266     14.027   ; qtot 0.266
  1263         OA    168    SER     OG    546     -0.674    15.9994   ; qtot -0.408
  1264          H    168    SER     HG    546      0.408      1.008   ; qtot 0
  1265          C    168    SER      C    547       0.45     12.011   ; qtot 0.45
  1266          O    168    SER      O    547      -0.45    15.9994   ; qtot 0
; residue 169 ARG rtp ARG  q +1.0
  1267          N    169    ARG      N    548      -0.31    14.0067   ; qtot -0.31
  1268          H    169    ARG      H    548       0.31      1.008   ; qtot 0
  1269        CH1    169    ARG     CA    549          0     13.019   ; qtot 0
  1270        CH2    169    ARG     CB    549          0     14.027   ; qtot 0
  1271        CH2    169    ARG     CG    549          0     14.027   ; qtot 0
  1272        CH2    169    ARG     CD    550       0.09     14.027   ; qtot 0.09
  1273         NE    169    ARG     NE    550      -0.11    14.0067   ; qtot -0.02
  1274          H    169    ARG     HE    550       0.24      1.008   ; qtot 0.22
  1275          C    169    ARG     CZ    550       0.34     12.011   ; qtot 0.56
  1276         NZ    169    ARG    NH1    550      -0.26    14.0067   ; qtot 0.3
  1277          H    169    ARG   HH11    550       0.24      1.008   ; qtot 0.54
  1278          H    169    ARG   HH12    550       0.24      1.008   ; qtot 0.78
  1279         NZ    169    ARG    NH2    550      -0.26    14.0067   ; qtot 0.52
  1280          H    169    ARG   HH21    550       0.24      1.008   ; qtot 0.76
  1281          H    169    ARG   HH22    550       0.24      1.008   ; qtot 1
  1282          C    169    ARG      C    551       0.45     12.011   ; qtot 1.45
  1283          O    169    ARG      O    551      -0.45    15.9994   ; qtot 1
; residue 170 ALA rtp ALA  q  0.0
  1284          N    170    ALA      N    552      -0.31    14.0067   ; qtot 0.69
  1285          H    170    ALA      H    552       0.31      1.008   ; qtot 1
  1286        CH1    170    ALA     CA    553          0     13.019   ; qtot 1
  1287        CH3    170    ALA     CB    553          0     15.035   ; qtot 1
  1288          C    170    ALA      C    554       0.45     12.011   ; qtot 1.45
  1289          O    170    ALA      O    554      -0.45    15.9994   ; qtot 1
; residue 171 THR rtp THR  q  0.0
  1290          N    171    THR      N    555      -0.31    14.0067   ; qtot 0.69
  1291          H    171    THR      H    555       0.31      1.008   ; qtot 1
  1292        CH1    171    THR     CA    556          0     13.019   ; qtot 1
  1293        CH1    171    THR     CB    557      0.266     13.019   ; qtot 1.266
  1294         OA    171    THR    OG1    557     -0.674    15.9994   ; qtot 0.592
  1295          H    171    THR    HG1    557      0.408      1.008   ; qtot 1
  1296        CH3    171    THR    CG2    558          0     15.035   ; qtot 1
  1297          C    171    THR      C    559       0.45     12.011   ; qtot 1.45
  1298          O    171    THR      O    559      -0.45    15.9994   ; qtot 1
; residue 172 ALA rtp ALA  q  0.0
  1299          N    172    ALA      N    560      -0.31    14.0067   ; qtot 0.69
  1300          H    172    ALA      H    560       0.31      1.008   ; qtot 1
  1301        CH1    172    ALA     CA    561          0     13.019   ; qtot 1
  1302        CH3    172    ALA     CB    561          0     15.035   ; qtot 1
  1303          C    172    ALA      C    562       0.45     12.011   ; qtot 1.45
  1304          O    172    ALA      O    562      -0.45    15.9994   ; qtot 1
; residue 173 PHE rtp PHE  q  0.0
  1305          N    173    PHE      N    563      -0.31    14.0067   ; qtot 0.69
  1306          H    173    PHE      H    563       0.31      1.008   ; qtot 1
  1307        CH1    173    PHE     CA    564          0     13.019   ; qtot 1
  1308        CH2    173    PHE     CB    564          0     14.027   ; qtot 1
  1309          C    173    PHE     CG    564          0     12.011   ; qtot 1
  1310          C    173    PHE    CD1    565      -0.14     12.011   ; qtot 0.86
  1311         HC    173    PHE    HD1    565       0.14      1.008   ; qtot 1
  1312          C    173    PHE    CD2    566      -0.14     12.011   ; qtot 0.86
  1313         HC    173    PHE    HD2    566       0.14      1.008   ; qtot 1
  1314          C    173    PHE    CE1    567      -0.14     12.011   ; qtot 0.86
  1315         HC    173    PHE    HE1    567       0.14      1.008   ; qtot 1
  1316          C    173    PHE    CE2    568      -0.14     12.011   ; qtot 0.86
  1317         HC    173    PHE    HE2    568       0.14      1.008   ; qtot 1
  1318          C    173    PHE     CZ    569      -0.14     12.011   ; qtot 0.86
  1319         HC    173    PHE     HZ    569       0.14      1.008   ; qtot 1
  1320          C    173    PHE      C    570       0.45     12.011   ; qtot 1.45
  1321          O    173    PHE      O    570      -0.45    15.9994   ; qtot 1
; residue 174 ILE rtp ILE  q  0.0
  1322          N    174    ILE      N    571      -0.31    14.0067   ; qtot 0.69
  1323          H    174    ILE      H    571       0.31      1.008   ; qtot 1
  1324        CH1    174    ILE     CA    572          0     13.019   ; qtot 1
  1325        CH1    174    ILE     CB    573          0     13.019   ; qtot 1
  1326        CH2    174    ILE    CG1    573          0     14.027   ; qtot 1
  1327        CH3    174    ILE    CG2    573          0     15.035   ; qtot 1
  1328        CH3    174    ILE     CD    573          0     15.035   ; qtot 1
  1329          C    174    ILE      C    574       0.45     12.011   ; qtot 1.45
  1330          O    174    ILE      O    574      -0.45    15.9994   ; qtot 1
; residue 175 LYS rtp LYSH q +1.0
  1331          N    175    LYS      N    575      -0.31    14.0067   ; qtot 0.69
  1332          H    175    LYS      H    575       0.31      1.008   ; qtot 1
  1333        CH1    175    LYS     CA    576          0     13.019   ; qtot 1
  1334        CH2    175    LYS     CB    576          0     14.027   ; qtot 1
  1335        CH2    175    LYS     CG    577          0     14.027   ; qtot 1
  1336        CH2    175    LYS     CD    577          0     14.027   ; qtot 1
  1337        CH2    175    LYS     CE    578      0.127     14.027   ; qtot 1.127
  1338         NL    175    LYS     NZ    578      0.129    14.0067   ; qtot 1.256
  1339          H    175    LYS    HZ1    578      0.248      1.008   ; qtot 1.504
  1340          H    175    LYS    HZ2    578      0.248      1.008   ; qtot 1.752
  1341          H    175    LYS    HZ3    578      0.248      1.008   ; qtot 2
  1342          C    175    LYS      C    579       0.45     12.011   ; qtot 2.45
  1343          O    175    LYS      O    579      -0.45    15.9994   ; qtot 2
; residue 176 ILE rtp ILE  q  0.0
  1344          N    176    ILE      N    580      -0.31    14.0067   ; qtot 1.69
  1345          H    176    ILE      H    580       0.31      1.008   ; qtot 2
  1346        CH1    176    ILE     CA    581          0     13.019   ; qtot 2
  1347        CH1    176    ILE     CB    582          0     13.019   ; qtot 2
  1348        CH2    176    ILE    CG1    582          0     14.027   ; qtot 2
  1349        CH3    176    ILE    CG2    582          0     15.035   ; qtot 2
  1350        CH3    176    ILE     CD    582          0     15.035   ; qtot 2
  1351          C    176    ILE      C    583       0.45     12.011   ; qtot 2.45
  1352          O    176    ILE      O    583      -0.45    15.9994   ; qtot 2
; residue 177 THR rtp THR  q  0.0
  1353          N    177    THR      N    584      -0.31    14.0067   ; qtot 1.69
  1354          H    177    THR      H    584       0.31      1.008   ; qtot 2
  1355        CH1    177    THR     CA    585          0     13.019   ; qtot 2
  1356        CH1    177    THR     CB    586      0.266     13.019   ; qtot 2.266
  1357         OA    177    THR    OG1    586     -0.674    15.9994   ; qtot 1.592
  1358          H    177    THR    HG1    586      0.408      1.008   ; qtot 2
  1359        CH3    177    THR    CG2    587          0     15.035   ; qtot 2
  1360          C    177    THR      C    588       0.45     12.011   ; qtot 2.45
  1361          O    177    THR      O    588      -0.45    15.9994   ; qtot 2
; residue 178 VAL rtp VAL  q  0.0
  1362          N    178    VAL      N    589      -0.31    14.0067   ; qtot 1.69
  1363          H    178    VAL      H    589       0.31      1.008   ; qtot 2
  1364        CH1    178    VAL     CA    590          0     13.019   ; qtot 2
  1365        CH1    178    VAL     CB    590          0     13.019   ; qtot 2
  1366        CH3    178    VAL    CG1    590          0     15.035   ; qtot 2
  1367        CH3    178    VAL    CG2    590          0     15.035   ; qtot 2
  1368          C    178    VAL      C    591       0.45     12.011   ; qtot 2.45
  1369          O    178    VAL      O    591      -0.45    15.9994   ; qtot 2
; residue 179 VAL rtp VAL  q  0.0
  1370          N    179    VAL      N    592      -0.31    14.0067   ; qtot 1.69
  1371          H    179    VAL      H    592       0.31      1.008   ; qtot 2
  1372        CH1    179    VAL     CA    593          0     13.019   ; qtot 2
  1373        CH1    179    VAL     CB    593          0     13.019   ; qtot 2
  1374        CH3    179    VAL    CG1    593          0     15.035   ; qtot 2
  1375        CH3    179    VAL    CG2    593          0     15.035   ; qtot 2
  1376          C    179    VAL      C    594       0.45     12.011   ; qtot 2.45
  1377          O    179    VAL      O    594      -0.45    15.9994   ; qtot 2
; residue 180 TRP rtp TRP  q  0.0
  1378          N    180    TRP      N    595      -0.31    14.0067   ; qtot 1.69
  1379          H    180    TRP      H    595       0.31      1.008   ; qtot 2
  1380        CH1    180    TRP     CA    596          0     13.019   ; qtot 2
  1381        CH2    180    TRP     CB    596          0     14.027   ; qtot 2
  1382          C    180    TRP     CG    597      -0.21     12.011   ; qtot 1.79
  1383          C    180    TRP    CD1    597      -0.14     12.011   ; qtot 1.65
  1384         HC    180    TRP    HD1    597       0.14      1.008   ; qtot 1.79
  1385          C    180    TRP    CD2    597          0     12.011   ; qtot 1.79
  1386         NR    180    TRP    NE1    597       -0.1    14.0067   ; qtot 1.69
  1387          H    180    TRP    HE1    597       0.31      1.008   ; qtot 2
  1388          C    180    TRP    CE2    597          0     12.011   ; qtot 2
  1389          C    180    TRP    CE3    598      -0.14     12.011   ; qtot 1.86
  1390         HC    180    TRP    HE3    598       0.14      1.008   ; qtot 2
  1391          C    180    TRP    CZ2    599      -0.14     12.011   ; qtot 1.86
  1392         HC    180    TRP    HZ2    599       0.14      1.008   ; qtot 2
  1393          C    180    TRP    CZ3    600      -0.14     12.011   ; qtot 1.86
  1394         HC    180    TRP    HZ3    600       0.14      1.008   ; qtot 2
  1395          C    180    TRP    CH2    601      -0.14     12.011   ; qtot 1.86
  1396         HC    180    TRP    HH2    601       0.14      1.008   ; qtot 2
  1397          C    180    TRP      C    602       0.45     12.011   ; qtot 2.45
  1398          O    180    TRP      O    602      -0.45    15.9994   ; qtot 2
; residue 181 LEU rtp LEU  q  0.0
  1399          N    181    LEU      N    603      -0.31    14.0067   ; qtot 1.69
  1400          H    181    LEU      H    603       0.31      1.008   ; qtot 2
  1401        CH1    181    LEU     CA    604          0     13.019   ; qtot 2
  1402        CH2    181    LEU     CB    604          0     14.027   ; qtot 2
  1403        CH1    181    LEU     CG    605          0     13.019   ; qtot 2
  1404        CH3    181    LEU    CD1    605          0     15.035   ; qtot 2
  1405        CH3    181    LEU    CD2    605          0     15.035   ; qtot 2
  1406          C    181    LEU      C    606       0.45     12.011   ; qtot 2.45
  1407          O    181    LEU      O    606      -0.45    15.9994   ; qtot 2
; residue 182 ILE rtp ILE  q  0.0
  1408          N    182    ILE      N    607      -0.31    14.0067   ; qtot 1.69
  1409          H    182    ILE      H    607       0.31      1.008   ; qtot 2
  1410        CH1    182    ILE     CA    608          0     13.019   ; qtot 2
  1411        CH1    182    ILE     CB    609          0     13.019   ; qtot 2
  1412        CH2    182    ILE    CG1    609          0     14.027   ; qtot 2
  1413        CH3    182    ILE    CG2    609          0     15.035   ; qtot 2
  1414        CH3    182    ILE     CD    609          0     15.035   ; qtot 2
  1415          C    182    ILE      C    610       0.45     12.011   ; qtot 2.45
  1416          O    182    ILE      O    610      -0.45    15.9994   ; qtot 2
; residue 183 SER rtp SER  q  0.0
  1417          N    183    SER      N    611      -0.31    14.0067   ; qtot 1.69
  1418          H    183    SER      H    611       0.31      1.008   ; qtot 2
  1419        CH1    183    SER     CA    612          0     13.019   ; qtot 2
  1420        CH2    183    SER     CB    613      0.266     14.027   ; qtot 2.266
  1421         OA    183    SER     OG    613     -0.674    15.9994   ; qtot 1.592
  1422          H    183    SER     HG    613      0.408      1.008   ; qtot 2
  1423          C    183    SER      C    614       0.45     12.011   ; qtot 2.45
  1424          O    183    SER      O    614      -0.45    15.9994   ; qtot 2
; residue 184 ILE rtp ILE  q  0.0
  1425          N    184    ILE      N    615      -0.31    14.0067   ; qtot 1.69
  1426          H    184    ILE      H    615       0.31      1.008   ; qtot 2
  1427        CH1    184    ILE     CA    616          0     13.019   ; qtot 2
  1428        CH1    184    ILE     CB    617          0     13.019   ; qtot 2
  1429        CH2    184    ILE    CG1    617          0     14.027   ; qtot 2
  1430        CH3    184    ILE    CG2    617          0     15.035   ; qtot 2
  1431        CH3    184    ILE     CD    617          0     15.035   ; qtot 2
  1432          C    184    ILE      C    618       0.45     12.011   ; qtot 2.45
  1433          O    184    ILE      O    618      -0.45    15.9994   ; qtot 2
; residue 185 GLY rtp GLY  q  0.0
  1434          N    185    GLY      N    619      -0.31    14.0067   ; qtot 1.69
  1435          H    185    GLY      H    619       0.31      1.008   ; qtot 2
  1436        CH2    185    GLY     CA    620          0     14.027   ; qtot 2
  1437          C    185    GLY      C    621       0.45     12.011   ; qtot 2.45
  1438          O    185    GLY      O    621      -0.45    15.9994   ; qtot 2
; residue 186 ILE rtp ILE  q  0.0
  1439          N    186    ILE      N    622      -0.31    14.0067   ; qtot 1.69
  1440          H    186    ILE      H    622       0.31      1.008   ; qtot 2
  1441        CH1    186    ILE     CA    623          0     13.019   ; qtot 2
  1442        CH1    186    ILE     CB    624          0     13.019   ; qtot 2
  1443        CH2    186    ILE    CG1    624          0     14.027   ; qtot 2
  1444        CH3    186    ILE    CG2    624          0     15.035   ; qtot 2
  1445        CH3    186    ILE     CD    624          0     15.035   ; qtot 2
  1446          C    186    ILE      C    625       0.45     12.011   ; qtot 2.45
  1447          O    186    ILE      O    625      -0.45    15.9994   ; qtot 2
; residue 187 ALA rtp ALA  q  0.0
  1448          N    187    ALA      N    626      -0.31    14.0067   ; qtot 1.69
  1449          H    187    ALA      H    626       0.31      1.008   ; qtot 2
  1450        CH1    187    ALA     CA    627          0     13.019   ; qtot 2
  1451        CH3    187    ALA     CB    627          0     15.035   ; qtot 2
  1452          C    187    ALA      C    628       0.45     12.011   ; qtot 2.45
  1453          O    187    ALA      O    628      -0.45    15.9994   ; qtot 2
; residue 188 ILE rtp ILE  q  0.0
  1454          N    188    ILE      N    629      -0.31    14.0067   ; qtot 1.69
  1455          H    188    ILE      H    629       0.31      1.008   ; qtot 2
  1456        CH1    188    ILE     CA    630          0     13.019   ; qtot 2
  1457        CH1    188    ILE     CB    631          0     13.019   ; qtot 2
  1458        CH2    188    ILE    CG1    631          0     14.027   ; qtot 2
  1459        CH3    188    ILE    CG2    631          0     15.035   ; qtot 2
  1460        CH3    188    ILE     CD    631          0     15.035   ; qtot 2
  1461          C    188    ILE      C    632       0.45     12.011   ; qtot 2.45
  1462          O    188    ILE      O    632      -0.45    15.9994   ; qtot 2
; residue 189 PRO rtp PRO  q  0.0
  1463          N    189    PRO      N    633          0    14.0067   ; qtot 2
  1464        CH1    189    PRO     CA    634          0     13.019   ; qtot 2
  1465       CH2r    189    PRO     CB    634          0     14.027   ; qtot 2
  1466       CH2r    189    PRO     CG    635          0     14.027   ; qtot 2
  1467       CH2r    189    PRO     CD    635          0     14.027   ; qtot 2
  1468          C    189    PRO      C    636       0.45     12.011   ; qtot 2.45
  1469          O    189    PRO      O    636      -0.45    15.9994   ; qtot 2
; residue 190 VAL rtp VAL  q  0.0
  1470          N    190    VAL      N    637      -0.31    14.0067   ; qtot 1.69
  1471          H    190    VAL      H    637       0.31      1.008   ; qtot 2
  1472        CH1    190    VAL     CA    638          0     13.019   ; qtot 2
  1473        CH1    190    VAL     CB    638          0     13.019   ; qtot 2
  1474        CH3    190    VAL    CG1    638          0     15.035   ; qtot 2
  1475        CH3    190    VAL    CG2    638          0     15.035   ; qtot 2
  1476          C    190    VAL      C    639       0.45     12.011   ; qtot 2.45
  1477          O    190    VAL      O    639      -0.45    15.9994   ; qtot 2
; residue 191 PRO rtp PRO  q  0.0
  1478          N    191    PRO      N    640          0    14.0067   ; qtot 2
  1479        CH1    191    PRO     CA    641          0     13.019   ; qtot 2
  1480       CH2r    191    PRO     CB    641          0     14.027   ; qtot 2
  1481       CH2r    191    PRO     CG    642          0     14.027   ; qtot 2
  1482       CH2r    191    PRO     CD    642          0     14.027   ; qtot 2
  1483          C    191    PRO      C    643       0.45     12.011   ; qtot 2.45
  1484          O    191    PRO      O    643      -0.45    15.9994   ; qtot 2
; residue 192 ILE rtp ILE  q  0.0
  1485          N    192    ILE      N    644      -0.31    14.0067   ; qtot 1.69
  1486          H    192    ILE      H    644       0.31      1.008   ; qtot 2
  1487        CH1    192    ILE     CA    645          0     13.019   ; qtot 2
  1488        CH1    192    ILE     CB    646          0     13.019   ; qtot 2
  1489        CH2    192    ILE    CG1    646          0     14.027   ; qtot 2
  1490        CH3    192    ILE    CG2    646          0     15.035   ; qtot 2
  1491        CH3    192    ILE     CD    646          0     15.035   ; qtot 2
  1492          C    192    ILE      C    647       0.45     12.011   ; qtot 2.45
  1493          O    192    ILE      O    647      -0.45    15.9994   ; qtot 2
; residue 193 LYS rtp LYSH q +1.0
  1494          N    193    LYS      N    648      -0.31    14.0067   ; qtot 1.69
  1495          H    193    LYS      H    648       0.31      1.008   ; qtot 2
  1496        CH1    193    LYS     CA    649          0     13.019   ; qtot 2
  1497        CH2    193    LYS     CB    649          0     14.027   ; qtot 2
  1498        CH2    193    LYS     CG    650          0     14.027   ; qtot 2
  1499        CH2    193    LYS     CD    650          0     14.027   ; qtot 2
  1500        CH2    193    LYS     CE    651      0.127     14.027   ; qtot 2.127
  1501         NL    193    LYS     NZ    651      0.129    14.0067   ; qtot 2.256
  1502          H    193    LYS    HZ1    651      0.248      1.008   ; qtot 2.504
  1503          H    193    LYS    HZ2    651      0.248      1.008   ; qtot 2.752
  1504          H    193    LYS    HZ3    651      0.248      1.008   ; qtot 3
  1505          C    193    LYS      C    652       0.45     12.011   ; qtot 3.45
  1506          O    193    LYS      O    652      -0.45    15.9994   ; qtot 3
; residue 194 GLY rtp GLY  q  0.0
  1507          N    194    GLY      N    653      -0.31    14.0067   ; qtot 2.69
  1508          H    194    GLY      H    653       0.31      1.008   ; qtot 3
  1509        CH2    194    GLY     CA    654          0     14.027   ; qtot 3
  1510          C    194    GLY      C    655       0.45     12.011   ; qtot 3.45
  1511          O    194    GLY      O    655      -0.45    15.9994   ; qtot 3
; residue 195 ILE rtp ILE  q  0.0
  1512          N    195    ILE      N    656      -0.31    14.0067   ; qtot 2.69
  1513          H    195    ILE      H    656       0.31      1.008   ; qtot 3
  1514        CH1    195    ILE     CA    657          0     13.019   ; qtot 3
  1515        CH1    195    ILE     CB    658          0     13.019   ; qtot 3
  1516        CH2    195    ILE    CG1    658          0     14.027   ; qtot 3
  1517        CH3    195    ILE    CG2    658          0     15.035   ; qtot 3
  1518        CH3    195    ILE     CD    658          0     15.035   ; qtot 3
  1519          C    195    ILE      C    659       0.45     12.011   ; qtot 3.45
  1520          O    195    ILE      O    659      -0.45    15.9994   ; qtot 3
; residue 196 GLU rtp GLU  q -1.0
  1521          N    196    GLU      N    660      -0.31    14.0067   ; qtot 2.69
  1522          H    196    GLU      H    660       0.31      1.008   ; qtot 3
  1523        CH1    196    GLU     CA    661          0     13.019   ; qtot 3
  1524        CH2    196    GLU     CB    661          0     14.027   ; qtot 3
  1525        CH2    196    GLU     CG    661          0     14.027   ; qtot 3
  1526          C    196    GLU     CD    662       0.27     12.011   ; qtot 3.27
  1527         OM    196    GLU    OE1    662     -0.635    15.9994   ; qtot 2.635
  1528         OM    196    GLU    OE2    662     -0.635    15.9994   ; qtot 2
  1529          C    196    GLU      C    663       0.45     12.011   ; qtot 2.45
  1530          O    196    GLU      O    663      -0.45    15.9994   ; qtot 2
; residue 197 THR rtp THR  q  0.0
  1531          N    197    THR      N    664      -0.31    14.0067   ; qtot 1.69
  1532          H    197    THR      H    664       0.31      1.008   ; qtot 2
  1533        CH1    197    THR     CA    665          0     13.019   ; qtot 2
  1534        CH1    197    THR     CB    666      0.266     13.019   ; qtot 2.266
  1535         OA    197    THR    OG1    666     -0.674    15.9994   ; qtot 1.592
  1536          H    197    THR    HG1    666      0.408      1.008   ; qtot 2
  1537        CH3    197    THR    CG2    667          0     15.035   ; qtot 2
  1538          C    197    THR      C    668       0.45     12.011   ; qtot 2.45
  1539          O    197    THR      O    668      -0.45    15.9994   ; qtot 2
; residue 198 ASP rtp ASP  q -1.0
  1540          N    198    ASP      N    669      -0.31    14.0067   ; qtot 1.69
  1541          H    198    ASP      H    669       0.31      1.008   ; qtot 2
  1542        CH1    198    ASP     CA    670          0     13.019   ; qtot 2
  1543        CH2    198    ASP     CB    670          0     14.027   ; qtot 2
  1544          C    198    ASP     CG    671       0.27     12.011   ; qtot 2.27
  1545         OM    198    ASP    OD1    671     -0.635    15.9994   ; qtot 1.635
  1546         OM    198    ASP    OD2    671     -0.635    15.9994   ; qtot 1
  1547          C    198    ASP      C    672       0.45     12.011   ; qtot 1.45
  1548          O    198    ASP      O    672      -0.45    15.9994   ; qtot 1
; residue 199 VAL rtp VAL  q  0.0
  1549          N    199    VAL      N    673      -0.31    14.0067   ; qtot 0.69
  1550          H    199    VAL      H    673       0.31      1.008   ; qtot 1
  1551        CH1    199    VAL     CA    674          0     13.019   ; qtot 1
  1552        CH1    199    VAL     CB    674          0     13.019   ; qtot 1
  1553        CH3    199    VAL    CG1    674          0     15.035   ; qtot 1
  1554        CH3    199    VAL    CG2    674          0     15.035   ; qtot 1
  1555          C    199    VAL      C    675       0.45     12.011   ; qtot 1.45
  1556          O    199    VAL      O    675      -0.45    15.9994   ; qtot 1
; residue 200 ASP rtp ASP  q -1.0
  1557          N    200    ASP      N    676      -0.31    14.0067   ; qtot 0.69
  1558          H    200    ASP      H    676       0.31      1.008   ; qtot 1
  1559        CH1    200    ASP     CA    677          0     13.019   ; qtot 1
  1560        CH2    200    ASP     CB    677          0     14.027   ; qtot 1
  1561          C    200    ASP     CG    678       0.27     12.011   ; qtot 1.27
  1562         OM    200    ASP    OD1    678     -0.635    15.9994   ; qtot 0.635
  1563         OM    200    ASP    OD2    678     -0.635    15.9994   ; qtot 0
  1564          C    200    ASP      C    679       0.45     12.011   ; qtot 0.45
  1565          O    200    ASP      O    679      -0.45    15.9994   ; qtot 0
; residue 201 ASN rtp ASN  q  0.0
  1566          N    201    ASN      N    680      -0.31    14.0067   ; qtot -0.31
  1567          H    201    ASN      H    680       0.31      1.008   ; qtot 0
  1568        CH1    201    ASN     CA    681          0     13.019   ; qtot 0
  1569        CH2    201    ASN     CB    681          0     14.027   ; qtot 0
  1570          C    201    ASN     CG    682       0.29     12.011   ; qtot 0.29
  1571          O    201    ASN    OD1    682      -0.45    15.9994   ; qtot -0.16
  1572         NT    201    ASN    ND2    682      -0.72    14.0067   ; qtot -0.88
  1573          H    201    ASN   HD21    682       0.44      1.008   ; qtot -0.44
  1574          H    201    ASN   HD22    682       0.44      1.008   ; qtot 0
  1575          C    201    ASN      C    683       0.45     12.011   ; qtot 0.45
  1576          O    201    ASN      O    683      -0.45    15.9994   ; qtot 0
; residue 202 PRO rtp PRO  q  0.0
  1577          N    202    PRO      N    684          0    14.0067   ; qtot 0
  1578        CH1    202    PRO     CA    685          0     13.019   ; qtot 0
  1579       CH2r    202    PRO     CB    685          0     14.027   ; qtot 0
  1580       CH2r    202    PRO     CG    686          0     14.027   ; qtot 0
  1581       CH2r    202    PRO     CD    686          0     14.027   ; qtot 0
  1582          C    202    PRO      C    687       0.45     12.011   ; qtot 0.45
  1583          O    202    PRO      O    687      -0.45    15.9994   ; qtot 0
; residue 203 ASN rtp ASN  q  0.0
  1584          N    203    ASN      N    688      -0.31    14.0067   ; qtot -0.31
  1585          H    203    ASN      H    688       0.31      1.008   ; qtot 0
  1586        CH1    203    ASN     CA    689          0     13.019   ; qtot 0
  1587        CH2    203    ASN     CB    689          0     14.027   ; qtot 0
  1588          C    203    ASN     CG    690       0.29     12.011   ; qtot 0.29
  1589          O    203    ASN    OD1    690      -0.45    15.9994   ; qtot -0.16
  1590         NT    203    ASN    ND2    690      -0.72    14.0067   ; qtot -0.88
  1591          H    203    ASN   HD21    690       0.44      1.008   ; qtot -0.44
  1592          H    203    ASN   HD22    690       0.44      1.008   ; qtot 0
  1593          C    203    ASN      C    691       0.45     12.011   ; qtot 0.45
  1594          O    203    ASN      O    691      -0.45    15.9994   ; qtot 0
; residue 204 ASN rtp ASN  q  0.0
  1595          N    204    ASN      N    692      -0.31    14.0067   ; qtot -0.31
  1596          H    204    ASN      H    692       0.31      1.008   ; qtot 0
  1597        CH1    204    ASN     CA    693          0     13.019   ; qtot 0
  1598        CH2    204    ASN     CB    693          0     14.027   ; qtot 0
  1599          C    204    ASN     CG    694       0.29     12.011   ; qtot 0.29
  1600          O    204    ASN    OD1    694      -0.45    15.9994   ; qtot -0.16
  1601         NT    204    ASN    ND2    694      -0.72    14.0067   ; qtot -0.88
  1602          H    204    ASN   HD21    694       0.44      1.008   ; qtot -0.44
  1603          H    204    ASN   HD22    694       0.44      1.008   ; qtot 0
  1604          C    204    ASN      C    695       0.45     12.011   ; qtot 0.45
  1605          O    204    ASN      O    695      -0.45    15.9994   ; qtot 0
; residue 205 ILE rtp ILE  q  0.0
  1606          N    205    ILE      N    696      -0.31    14.0067   ; qtot -0.31
  1607          H    205    ILE      H    696       0.31      1.008   ; qtot 0
  1608        CH1    205    ILE     CA    697          0     13.019   ; qtot 0
  1609        CH1    205    ILE     CB    698          0     13.019   ; qtot 0
  1610        CH2    205    ILE    CG1    698          0     14.027   ; qtot 0
  1611        CH3    205    ILE    CG2    698          0     15.035   ; qtot 0
  1612        CH3    205    ILE     CD    698          0     15.035   ; qtot 0
  1613          C    205    ILE      C    699       0.45     12.011   ; qtot 0.45
  1614          O    205    ILE      O    699      -0.45    15.9994   ; qtot 0
; residue 206 THR rtp THR  q  0.0
  1615          N    206    THR      N    700      -0.31    14.0067   ; qtot -0.31
  1616          H    206    THR      H    700       0.31      1.008   ; qtot 0
  1617        CH1    206    THR     CA    701          0     13.019   ; qtot 0
  1618        CH1    206    THR     CB    702      0.266     13.019   ; qtot 0.266
  1619         OA    206    THR    OG1    702     -0.674    15.9994   ; qtot -0.408
  1620          H    206    THR    HG1    702      0.408      1.008   ; qtot 0
  1621        CH3    206    THR    CG2    703          0     15.035   ; qtot 0
  1622          C    206    THR      C    704       0.45     12.011   ; qtot 0.45
  1623          O    206    THR      O    704      -0.45    15.9994   ; qtot 0
; residue 207 CYS rtp CYS2 q  0.0
  1624          N    207    CYS      N    705      -0.31    14.0067   ; qtot -0.31
  1625          H    207    CYS      H    705       0.31      1.008   ; qtot 0
  1626        CH1    207    CYS     CA    706          0     13.019   ; qtot 0
  1627        CH2    207    CYS     CB    706          0     14.027   ; qtot 0
  1628          S    207    CYS     SG    706          0      32.06   ; qtot 0
  1629          C    207    CYS      C    707       0.45     12.011   ; qtot 0.45
  1630          O    207    CYS      O    707      -0.45    15.9994   ; qtot 0
; residue 208 VAL rtp VAL  q  0.0
  1631          N    208    VAL      N    708      -0.31    14.0067   ; qtot -0.31
  1632          H    208    VAL      H    708       0.31      1.008   ; qtot 0
  1633        CH1    208    VAL     CA    709          0     13.019   ; qtot 0
  1634        CH1    208    VAL     CB    709          0     13.019   ; qtot 0
  1635        CH3    208    VAL    CG1    709          0     15.035   ; qtot 0
  1636        CH3    208    VAL    CG2    709          0     15.035   ; qtot 0
  1637          C    208    VAL      C    710       0.45     12.011   ; qtot 0.45
  1638          O    208    VAL      O    710      -0.45    15.9994   ; qtot 0
; residue 209 LEU rtp LEU  q  0.0
  1639          N    209    LEU      N    711      -0.31    14.0067   ; qtot -0.31
  1640          H    209    LEU      H    711       0.31      1.008   ; qtot 0
  1641        CH1    209    LEU     CA    712          0     13.019   ; qtot 0
  1642        CH2    209    LEU     CB    712          0     14.027   ; qtot 0
  1643        CH1    209    LEU     CG    713          0     13.019   ; qtot 0
  1644        CH3    209    LEU    CD1    713          0     15.035   ; qtot 0
  1645        CH3    209    LEU    CD2    713          0     15.035   ; qtot 0
  1646          C    209    LEU      C    714       0.45     12.011   ; qtot 0.45
  1647          O    209    LEU      O    714      -0.45    15.9994   ; qtot 0
; residue 210 THR rtp THR  q  0.0
  1648          N    210    THR      N    715      -0.31    14.0067   ; qtot -0.31
  1649          H    210    THR      H    715       0.31      1.008   ; qtot 0
  1650        CH1    210    THR     CA    716          0     13.019   ; qtot 0
  1651        CH1    210    THR     CB    717      0.266     13.019   ; qtot 0.266
  1652         OA    210    THR    OG1    717     -0.674    15.9994   ; qtot -0.408
  1653          H    210    THR    HG1    717      0.408      1.008   ; qtot 0
  1654        CH3    210    THR    CG2    718          0     15.035   ; qtot 0
  1655          C    210    THR      C    719       0.45     12.011   ; qtot 0.45
  1656          O    210    THR      O    719      -0.45    15.9994   ; qtot 0
; residue 211 LYS rtp LYSH q +1.0
  1657          N    211    LYS      N    720      -0.31    14.0067   ; qtot -0.31
  1658          H    211    LYS      H    720       0.31      1.008   ; qtot 0
  1659        CH1    211    LYS     CA    721          0     13.019   ; qtot 0
  1660        CH2    211    LYS     CB    721          0     14.027   ; qtot 0
  1661        CH2    211    LYS     CG    722          0     14.027   ; qtot 0
  1662        CH2    211    LYS     CD    722          0     14.027   ; qtot 0
  1663        CH2    211    LYS     CE    723      0.127     14.027   ; qtot 0.127
  1664         NL    211    LYS     NZ    723      0.129    14.0067   ; qtot 0.256
  1665          H    211    LYS    HZ1    723      0.248      1.008   ; qtot 0.504
  1666          H    211    LYS    HZ2    723      0.248      1.008   ; qtot 0.752
  1667          H    211    LYS    HZ3    723      0.248      1.008   ; qtot 1
  1668          C    211    LYS      C    724       0.45     12.011   ; qtot 1.45
  1669          O    211    LYS      O    724      -0.45    15.9994   ; qtot 1
; residue 212 GLU rtp GLU  q -1.0
  1670          N    212    GLU      N    725      -0.31    14.0067   ; qtot 0.69
  1671          H    212    GLU      H    725       0.31      1.008   ; qtot 1
  1672        CH1    212    GLU     CA    726          0     13.019   ; qtot 1
  1673        CH2    212    GLU     CB    726          0     14.027   ; qtot 1
  1674        CH2    212    GLU     CG    726          0     14.027   ; qtot 1
  1675          C    212    GLU     CD    727       0.27     12.011   ; qtot 1.27
  1676         OM    212    GLU    OE1    727     -0.635    15.9994   ; qtot 0.635
  1677         OM    212    GLU    OE2    727     -0.635    15.9994   ; qtot 0
  1678          C    212    GLU      C    728       0.45     12.011   ; qtot 0.45
  1679          O    212    GLU      O    728      -0.45    15.9994   ; qtot 0
; residue 213 ARG rtp ARG  q +1.0
  1680          N    213    ARG      N    729      -0.31    14.0067   ; qtot -0.31
  1681          H    213    ARG      H    729       0.31      1.008   ; qtot 0
  1682        CH1    213    ARG     CA    730          0     13.019   ; qtot 0
  1683        CH2    213    ARG     CB    730          0     14.027   ; qtot 0
  1684        CH2    213    ARG     CG    730          0     14.027   ; qtot 0
  1685        CH2    213    ARG     CD    731       0.09     14.027   ; qtot 0.09
  1686         NE    213    ARG     NE    731      -0.11    14.0067   ; qtot -0.02
  1687          H    213    ARG     HE    731       0.24      1.008   ; qtot 0.22
  1688          C    213    ARG     CZ    731       0.34     12.011   ; qtot 0.56
  1689         NZ    213    ARG    NH1    731      -0.26    14.0067   ; qtot 0.3
  1690          H    213    ARG   HH11    731       0.24      1.008   ; qtot 0.54
  1691          H    213    ARG   HH12    731       0.24      1.008   ; qtot 0.78
  1692         NZ    213    ARG    NH2    731      -0.26    14.0067   ; qtot 0.52
  1693          H    213    ARG   HH21    731       0.24      1.008   ; qtot 0.76
  1694          H    213    ARG   HH22    731       0.24      1.008   ; qtot 1
  1695          C    213    ARG      C    732       0.45     12.011   ; qtot 1.45
  1696          O    213    ARG      O    732      -0.45    15.9994   ; qtot 1
; residue 214 PHE rtp PHE  q  0.0
  1697          N    214    PHE      N    733      -0.31    14.0067   ; qtot 0.69
  1698          H    214    PHE      H    733       0.31      1.008   ; qtot 1
  1699        CH1    214    PHE     CA    734          0     13.019   ; qtot 1
  1700        CH2    214    PHE     CB    734          0     14.027   ; qtot 1
  1701          C    214    PHE     CG    734          0     12.011   ; qtot 1
  1702          C    214    PHE    CD1    735      -0.14     12.011   ; qtot 0.86
  1703         HC    214    PHE    HD1    735       0.14      1.008   ; qtot 1
  1704          C    214    PHE    CD2    736      -0.14     12.011   ; qtot 0.86
  1705         HC    214    PHE    HD2    736       0.14      1.008   ; qtot 1
  1706          C    214    PHE    CE1    737      -0.14     12.011   ; qtot 0.86
  1707         HC    214    PHE    HE1    737       0.14      1.008   ; qtot 1
  1708          C    214    PHE    CE2    738      -0.14     12.011   ; qtot 0.86
  1709         HC    214    PHE    HE2    738       0.14      1.008   ; qtot 1
  1710          C    214    PHE     CZ    739      -0.14     12.011   ; qtot 0.86
  1711         HC    214    PHE     HZ    739       0.14      1.008   ; qtot 1
  1712          C    214    PHE      C    740       0.45     12.011   ; qtot 1.45
  1713          O    214    PHE      O    740      -0.45    15.9994   ; qtot 1
; residue 215 GLY rtp GLY  q  0.0
  1714          N    215    GLY      N    741      -0.31    14.0067   ; qtot 0.69
  1715          H    215    GLY      H    741       0.31      1.008   ; qtot 1
  1716        CH2    215    GLY     CA    742          0     14.027   ; qtot 1
  1717          C    215    GLY      C    743       0.45     12.011   ; qtot 1.45
  1718          O    215    GLY      O    743      -0.45    15.9994   ; qtot 1
; residue 216 ASP rtp ASP  q -1.0
  1719          N    216    ASP      N    744      -0.31    14.0067   ; qtot 0.69
  1720          H    216    ASP      H    744       0.31      1.008   ; qtot 1
  1721        CH1    216    ASP     CA    745          0     13.019   ; qtot 1
  1722        CH2    216    ASP     CB    745          0     14.027   ; qtot 1
  1723          C    216    ASP     CG    746       0.27     12.011   ; qtot 1.27
  1724         OM    216    ASP    OD1    746     -0.635    15.9994   ; qtot 0.635
  1725         OM    216    ASP    OD2    746     -0.635    15.9994   ; qtot 0
  1726          C    216    ASP      C    747       0.45     12.011   ; qtot 0.45
  1727          O    216    ASP      O    747      -0.45    15.9994   ; qtot 0
; residue 217 PHE rtp PHE  q  0.0
  1728          N    217    PHE      N    748      -0.31    14.0067   ; qtot -0.31
  1729          H    217    PHE      H    748       0.31      1.008   ; qtot 0
  1730        CH1    217    PHE     CA    749          0     13.019   ; qtot 0
  1731        CH2    217    PHE     CB    749          0     14.027   ; qtot 0
  1732          C    217    PHE     CG    749          0     12.011   ; qtot 0
  1733          C    217    PHE    CD1    750      -0.14     12.011   ; qtot -0.14
  1734         HC    217    PHE    HD1    750       0.14      1.008   ; qtot 0
  1735          C    217    PHE    CD2    751      -0.14     12.011   ; qtot -0.14
  1736         HC    217    PHE    HD2    751       0.14      1.008   ; qtot 0
  1737          C    217    PHE    CE1    752      -0.14     12.011   ; qtot -0.14
  1738         HC    217    PHE    HE1    752       0.14      1.008   ; qtot 0
  1739          C    217    PHE    CE2    753      -0.14     12.011   ; qtot -0.14
  1740         HC    217    PHE    HE2    753       0.14      1.008   ; qtot 0
  1741          C    217    PHE     CZ    754      -0.14     12.011   ; qtot -0.14
  1742         HC    217    PHE     HZ    754       0.14      1.008   ; qtot 0
  1743          C    217    PHE      C    755       0.45     12.011   ; qtot 0.45
  1744          O    217    PHE      O    755      -0.45    15.9994   ; qtot 0
; residue 218 MET rtp MET  q  0.0
  1745          N    218    MET      N    756      -0.31    14.0067   ; qtot -0.31
  1746          H    218    MET      H    756       0.31      1.008   ; qtot 0
  1747        CH1    218    MET     CA    757          0     13.019   ; qtot 0
  1748        CH2    218    MET     CB    757          0     14.027   ; qtot 0
  1749        CH2    218    MET     CG    758      0.241     14.027   ; qtot 0.241
  1750          S    218    MET     SD    758     -0.482      32.06   ; qtot -0.241
  1751        CH3    218    MET     CE    758      0.241     15.035   ; qtot 0
  1752          C    218    MET      C    759       0.45     12.011   ; qtot 0.45
  1753          O    218    MET      O    759      -0.45    15.9994   ; qtot 0
; residue 219 LEU rtp LEU  q  0.0
  1754          N    219    LEU      N    760      -0.31    14.0067   ; qtot -0.31
  1755          H    219    LEU      H    760       0.31      1.008   ; qtot 0
  1756        CH1    219    LEU     CA    761          0     13.019   ; qtot 0
  1757        CH2    219    LEU     CB    761          0     14.027   ; qtot 0
  1758        CH1    219    LEU     CG    762          0     13.019   ; qtot 0
  1759        CH3    219    LEU    CD1    762          0     15.035   ; qtot 0
  1760        CH3    219    LEU    CD2    762          0     15.035   ; qtot 0
  1761          C    219    LEU      C    763       0.45     12.011   ; qtot 0.45
  1762          O    219    LEU      O    763      -0.45    15.9994   ; qtot 0
; residue 220 PHE rtp PHE  q  0.0
  1763          N    220    PHE      N    764      -0.31    14.0067   ; qtot -0.31
  1764          H    220    PHE      H    764       0.31      1.008   ; qtot 0
  1765        CH1    220    PHE     CA    765          0     13.019   ; qtot 0
  1766        CH2    220    PHE     CB    765          0     14.027   ; qtot 0
  1767          C    220    PHE     CG    765          0     12.011   ; qtot 0
  1768          C    220    PHE    CD1    766      -0.14     12.011   ; qtot -0.14
  1769         HC    220    PHE    HD1    766       0.14      1.008   ; qtot 0
  1770          C    220    PHE    CD2    767      -0.14     12.011   ; qtot -0.14
  1771         HC    220    PHE    HD2    767       0.14      1.008   ; qtot 0
  1772          C    220    PHE    CE1    768      -0.14     12.011   ; qtot -0.14
  1773         HC    220    PHE    HE1    768       0.14      1.008   ; qtot 0
  1774          C    220    PHE    CE2    769      -0.14     12.011   ; qtot -0.14
  1775         HC    220    PHE    HE2    769       0.14      1.008   ; qtot 0
  1776          C    220    PHE     CZ    770      -0.14     12.011   ; qtot -0.14
  1777         HC    220    PHE     HZ    770       0.14      1.008   ; qtot 0
  1778          C    220    PHE      C    771       0.45     12.011   ; qtot 0.45
  1779          O    220    PHE      O    771      -0.45    15.9994   ; qtot 0
; residue 221 GLY rtp GLY  q  0.0
  1780          N    221    GLY      N    772      -0.31    14.0067   ; qtot -0.31
  1781          H    221    GLY      H    772       0.31      1.008   ; qtot 0
  1782        CH2    221    GLY     CA    773          0     14.027   ; qtot 0
  1783          C    221    GLY      C    774       0.45     12.011   ; qtot 0.45
  1784          O    221    GLY      O    774      -0.45    15.9994   ; qtot 0
; residue 222 SER rtp SER  q  0.0
  1785          N    222    SER      N    775      -0.31    14.0067   ; qtot -0.31
  1786          H    222    SER      H    775       0.31      1.008   ; qtot 0
  1787        CH1    222    SER     CA    776          0     13.019   ; qtot 0
  1788        CH2    222    SER     CB    777      0.266     14.027   ; qtot 0.266
  1789         OA    222    SER     OG    777     -0.674    15.9994   ; qtot -0.408
  1790          H    222    SER     HG    777      0.408      1.008   ; qtot 0
  1791          C    222    SER      C    778       0.45     12.011   ; qtot 0.45
  1792          O    222    SER      O    778      -0.45    15.9994   ; qtot 0
; residue 223 LEU rtp LEU  q  0.0
  1793          N    223    LEU      N    779      -0.31    14.0067   ; qtot -0.31
  1794          H    223    LEU      H    779       0.31      1.008   ; qtot 0
  1795        CH1    223    LEU     CA    780          0     13.019   ; qtot 0
  1796        CH2    223    LEU     CB    780          0     14.027   ; qtot 0
  1797        CH1    223    LEU     CG    781          0     13.019   ; qtot 0
  1798        CH3    223    LEU    CD1    781          0     15.035   ; qtot 0
  1799        CH3    223    LEU    CD2    781          0     15.035   ; qtot 0
  1800          C    223    LEU      C    782       0.45     12.011   ; qtot 0.45
  1801          O    223    LEU      O    782      -0.45    15.9994   ; qtot 0
; residue 224 ALA rtp ALA  q  0.0
  1802          N    224    ALA      N    783      -0.31    14.0067   ; qtot -0.31
  1803          H    224    ALA      H    783       0.31      1.008   ; qtot 0
  1804        CH1    224    ALA     CA    784          0     13.019   ; qtot 0
  1805        CH3    224    ALA     CB    784          0     15.035   ; qtot 0
  1806          C    224    ALA      C    785       0.45     12.011   ; qtot 0.45
  1807          O    224    ALA      O    785      -0.45    15.9994   ; qtot 0
; residue 225 ALA rtp ALA  q  0.0
  1808          N    225    ALA      N    786      -0.31    14.0067   ; qtot -0.31
  1809          H    225    ALA      H    786       0.31      1.008   ; qtot 0
  1810        CH1    225    ALA     CA    787          0     13.019   ; qtot 0
  1811        CH3    225    ALA     CB    787          0     15.035   ; qtot 0
  1812          C    225    ALA      C    788       0.45     12.011   ; qtot 0.45
  1813          O    225    ALA      O    788      -0.45    15.9994   ; qtot 0
; residue 226 PHE rtp PHE  q  0.0
  1814          N    226    PHE      N    789      -0.31    14.0067   ; qtot -0.31
  1815          H    226    PHE      H    789       0.31      1.008   ; qtot 0
  1816        CH1    226    PHE     CA    790          0     13.019   ; qtot 0
  1817        CH2    226    PHE     CB    790          0     14.027   ; qtot 0
  1818          C    226    PHE     CG    790          0     12.011   ; qtot 0
  1819          C    226    PHE    CD1    791      -0.14     12.011   ; qtot -0.14
  1820         HC    226    PHE    HD1    791       0.14      1.008   ; qtot 0
  1821          C    226    PHE    CD2    792      -0.14     12.011   ; qtot -0.14
  1822         HC    226    PHE    HD2    792       0.14      1.008   ; qtot 0
  1823          C    226    PHE    CE1    793      -0.14     12.011   ; qtot -0.14
  1824         HC    226    PHE    HE1    793       0.14      1.008   ; qtot 0
  1825          C    226    PHE    CE2    794      -0.14     12.011   ; qtot -0.14
  1826         HC    226    PHE    HE2    794       0.14      1.008   ; qtot 0
  1827          C    226    PHE     CZ    795      -0.14     12.011   ; qtot -0.14
  1828         HC    226    PHE     HZ    795       0.14      1.008   ; qtot 0
  1829          C    226    PHE      C    796       0.45     12.011   ; qtot 0.45
  1830          O    226    PHE      O    796      -0.45    15.9994   ; qtot 0
; residue 227 PHE rtp PHE  q  0.0
  1831          N    227    PHE      N    797      -0.31    14.0067   ; qtot -0.31
  1832          H    227    PHE      H    797       0.31      1.008   ; qtot 0
  1833        CH1    227    PHE     CA    798          0     13.019   ; qtot 0
  1834        CH2    227    PHE     CB    798          0     14.027   ; qtot 0
  1835          C    227    PHE     CG    798          0     12.011   ; qtot 0
  1836          C    227    PHE    CD1    799      -0.14     12.011   ; qtot -0.14
  1837         HC    227    PHE    HD1    799       0.14      1.008   ; qtot 0
  1838          C    227    PHE    CD2    800      -0.14     12.011   ; qtot -0.14
  1839         HC    227    PHE    HD2    800       0.14      1.008   ; qtot 0
  1840          C    227    PHE    CE1    801      -0.14     12.011   ; qtot -0.14
  1841         HC    227    PHE    HE1    801       0.14      1.008   ; qtot 0
  1842          C    227    PHE    CE2    802      -0.14     12.011   ; qtot -0.14
  1843         HC    227    PHE    HE2    802       0.14      1.008   ; qtot 0
  1844          C    227    PHE     CZ    803      -0.14     12.011   ; qtot -0.14
  1845         HC    227    PHE     HZ    803       0.14      1.008   ; qtot 0
  1846          C    227    PHE      C    804       0.45     12.011   ; qtot 0.45
  1847          O    227    PHE      O    804      -0.45    15.9994   ; qtot 0
; residue 228 THR rtp THR  q  0.0
  1848          N    228    THR      N    805      -0.31    14.0067   ; qtot -0.31
  1849          H    228    THR      H    805       0.31      1.008   ; qtot 0
  1850        CH1    228    THR     CA    806          0     13.019   ; qtot 0
  1851        CH1    228    THR     CB    807      0.266     13.019   ; qtot 0.266
  1852         OA    228    THR    OG1    807     -0.674    15.9994   ; qtot -0.408
  1853          H    228    THR    HG1    807      0.408      1.008   ; qtot 0
  1854        CH3    228    THR    CG2    808          0     15.035   ; qtot 0
  1855          C    228    THR      C    809       0.45     12.011   ; qtot 0.45
  1856          O    228    THR      O    809      -0.45    15.9994   ; qtot 0
; residue 229 PRO rtp PRO  q  0.0
  1857          N    229    PRO      N    810          0    14.0067   ; qtot 0
  1858        CH1    229    PRO     CA    811          0     13.019   ; qtot 0
  1859       CH2r    229    PRO     CB    811          0     14.027   ; qtot 0
  1860       CH2r    229    PRO     CG    812          0     14.027   ; qtot 0
  1861       CH2r    229    PRO     CD    812          0     14.027   ; qtot 0
  1862          C    229    PRO      C    813       0.45     12.011   ; qtot 0.45
  1863          O    229    PRO      O    813      -0.45    15.9994   ; qtot 0
; residue 230 LEU rtp LEU  q  0.0
  1864          N    230    LEU      N    814      -0.31    14.0067   ; qtot -0.31
  1865          H    230    LEU      H    814       0.31      1.008   ; qtot 0
  1866        CH1    230    LEU     CA    815          0     13.019   ; qtot 0
  1867        CH2    230    LEU     CB    815          0     14.027   ; qtot 0
  1868        CH1    230    LEU     CG    816          0     13.019   ; qtot 0
  1869        CH3    230    LEU    CD1    816          0     15.035   ; qtot 0
  1870        CH3    230    LEU    CD2    816          0     15.035   ; qtot 0
  1871          C    230    LEU      C    817       0.45     12.011   ; qtot 0.45
  1872          O    230    LEU      O    817      -0.45    15.9994   ; qtot 0
; residue 231 ALA rtp ALA  q  0.0
  1873          N    231    ALA      N    818      -0.31    14.0067   ; qtot -0.31
  1874          H    231    ALA      H    818       0.31      1.008   ; qtot 0
  1875        CH1    231    ALA     CA    819          0     13.019   ; qtot 0
  1876        CH3    231    ALA     CB    819          0     15.035   ; qtot 0
  1877          C    231    ALA      C    820       0.45     12.011   ; qtot 0.45
  1878          O    231    ALA      O    820      -0.45    15.9994   ; qtot 0
; residue 232 ILE rtp ILE  q  0.0
  1879          N    232    ILE      N    821      -0.31    14.0067   ; qtot -0.31
  1880          H    232    ILE      H    821       0.31      1.008   ; qtot 0
  1881        CH1    232    ILE     CA    822          0     13.019   ; qtot 0
  1882        CH1    232    ILE     CB    823          0     13.019   ; qtot 0
  1883        CH2    232    ILE    CG1    823          0     14.027   ; qtot 0
  1884        CH3    232    ILE    CG2    823          0     15.035   ; qtot 0
  1885        CH3    232    ILE     CD    823          0     15.035   ; qtot 0
  1886          C    232    ILE      C    824       0.45     12.011   ; qtot 0.45
  1887          O    232    ILE      O    824      -0.45    15.9994   ; qtot 0
; residue 233 MET rtp MET  q  0.0
  1888          N    233    MET      N    825      -0.31    14.0067   ; qtot -0.31
  1889          H    233    MET      H    825       0.31      1.008   ; qtot 0
  1890        CH1    233    MET     CA    826          0     13.019   ; qtot 0
  1891        CH2    233    MET     CB    826          0     14.027   ; qtot 0
  1892        CH2    233    MET     CG    827      0.241     14.027   ; qtot 0.241
  1893          S    233    MET     SD    827     -0.482      32.06   ; qtot -0.241
  1894        CH3    233    MET     CE    827      0.241     15.035   ; qtot 0
  1895          C    233    MET      C    828       0.45     12.011   ; qtot 0.45
  1896          O    233    MET      O    828      -0.45    15.9994   ; qtot 0
; residue 234 ILE rtp ILE  q  0.0
  1897          N    234    ILE      N    829      -0.31    14.0067   ; qtot -0.31
  1898          H    234    ILE      H    829       0.31      1.008   ; qtot 0
  1899        CH1    234    ILE     CA    830          0     13.019   ; qtot 0
  1900        CH1    234    ILE     CB    831          0     13.019   ; qtot 0
  1901        CH2    234    ILE    CG1    831          0     14.027   ; qtot 0
  1902        CH3    234    ILE    CG2    831          0     15.035   ; qtot 0
  1903        CH3    234    ILE     CD    831          0     15.035   ; qtot 0
  1904          C    234    ILE      C    832       0.45     12.011   ; qtot 0.45
  1905          O    234    ILE      O    832      -0.45    15.9994   ; qtot 0
; residue 235 VAL rtp VAL  q  0.0
  1906          N    235    VAL      N    833      -0.31    14.0067   ; qtot -0.31
  1907          H    235    VAL      H    833       0.31      1.008   ; qtot 0
  1908        CH1    235    VAL     CA    834          0     13.019   ; qtot 0
  1909        CH1    235    VAL     CB    834          0     13.019   ; qtot 0
  1910        CH3    235    VAL    CG1    834          0     15.035   ; qtot 0
  1911        CH3    235    VAL    CG2    834          0     15.035   ; qtot 0
  1912          C    235    VAL      C    835       0.45     12.011   ; qtot 0.45
  1913          O    235    VAL      O    835      -0.45    15.9994   ; qtot 0
; residue 236 THR rtp THR  q  0.0
  1914          N    236    THR      N    836      -0.31    14.0067   ; qtot -0.31
  1915          H    236    THR      H    836       0.31      1.008   ; qtot 0
  1916        CH1    236    THR     CA    837          0     13.019   ; qtot 0
  1917        CH1    236    THR     CB    838      0.266     13.019   ; qtot 0.266
  1918         OA    236    THR    OG1    838     -0.674    15.9994   ; qtot -0.408
  1919          H    236    THR    HG1    838      0.408      1.008   ; qtot 0
  1920        CH3    236    THR    CG2    839          0     15.035   ; qtot 0
  1921          C    236    THR      C    840       0.45     12.011   ; qtot 0.45
  1922          O    236    THR      O    840      -0.45    15.9994   ; qtot 0
; residue 237 TYR rtp TYR  q  0.0
  1923          N    237    TYR      N    841      -0.31    14.0067   ; qtot -0.31
  1924          H    237    TYR      H    841       0.31      1.008   ; qtot 0
  1925        CH1    237    TYR     CA    842          0     13.019   ; qtot 0
  1926        CH2    237    TYR     CB    842          0     14.027   ; qtot 0
  1927          C    237    TYR     CG    842          0     12.011   ; qtot 0
  1928          C    237    TYR    CD1    843      -0.14     12.011   ; qtot -0.14
  1929         HC    237    TYR    HD1    843       0.14      1.008   ; qtot 0
  1930          C    237    TYR    CD2    844      -0.14     12.011   ; qtot -0.14
  1931         HC    237    TYR    HD2    844       0.14      1.008   ; qtot 0
  1932          C    237    TYR    CE1    845      -0.14     12.011   ; qtot -0.14
  1933         HC    237    TYR    HE1    845       0.14      1.008   ; qtot 0
  1934          C    237    TYR    CE2    846      -0.14     12.011   ; qtot -0.14
  1935         HC    237    TYR    HE2    846       0.14      1.008   ; qtot 0
  1936          C    237    TYR     CZ    847      0.203     12.011   ; qtot 0.203
  1937         OA    237    TYR     OH    847     -0.611    15.9994   ; qtot -0.408
  1938          H    237    TYR     HH    847      0.408      1.008   ; qtot 0
  1939          C    237    TYR      C    848       0.45     12.011   ; qtot 0.45
  1940          O    237    TYR      O    848      -0.45    15.9994   ; qtot 0
; residue 238 PHE rtp PHE  q  0.0
  1941          N    238    PHE      N    849      -0.31    14.0067   ; qtot -0.31
  1942          H    238    PHE      H    849       0.31      1.008   ; qtot 0
  1943        CH1    238    PHE     CA    850          0     13.019   ; qtot 0
  1944        CH2    238    PHE     CB    850          0     14.027   ; qtot 0
  1945          C    238    PHE     CG    850          0     12.011   ; qtot 0
  1946          C    238    PHE    CD1    851      -0.14     12.011   ; qtot -0.14
  1947         HC    238    PHE    HD1    851       0.14      1.008   ; qtot 0
  1948          C    238    PHE    CD2    852      -0.14     12.011   ; qtot -0.14
  1949         HC    238    PHE    HD2    852       0.14      1.008   ; qtot 0
  1950          C    238    PHE    CE1    853      -0.14     12.011   ; qtot -0.14
  1951         HC    238    PHE    HE1    853       0.14      1.008   ; qtot 0
  1952          C    238    PHE    CE2    854      -0.14     12.011   ; qtot -0.14
  1953         HC    238    PHE    HE2    854       0.14      1.008   ; qtot 0
  1954          C    238    PHE     CZ    855      -0.14     12.011   ; qtot -0.14
  1955         HC    238    PHE     HZ    855       0.14      1.008   ; qtot 0
  1956          C    238    PHE      C    856       0.45     12.011   ; qtot 0.45
  1957          O    238    PHE      O    856      -0.45    15.9994   ; qtot 0
; residue 239 LEU rtp LEU  q  0.0
  1958          N    239    LEU      N    857      -0.31    14.0067   ; qtot -0.31
  1959          H    239    LEU      H    857       0.31      1.008   ; qtot 0
  1960        CH1    239    LEU     CA    858          0     13.019   ; qtot 0
  1961        CH2    239    LEU     CB    858          0     14.027   ; qtot 0
  1962        CH1    239    LEU     CG    859          0     13.019   ; qtot 0
  1963        CH3    239    LEU    CD1    859          0     15.035   ; qtot 0
  1964        CH3    239    LEU    CD2    859          0     15.035   ; qtot 0
  1965          C    239    LEU      C    860       0.45     12.011   ; qtot 0.45
  1966          O    239    LEU      O    860      -0.45    15.9994   ; qtot 0
; residue 240 THR rtp THR  q  0.0
  1967          N    240    THR      N    861      -0.31    14.0067   ; qtot -0.31
  1968          H    240    THR      H    861       0.31      1.008   ; qtot 0
  1969        CH1    240    THR     CA    862          0     13.019   ; qtot 0
  1970        CH1    240    THR     CB    863      0.266     13.019   ; qtot 0.266
  1971         OA    240    THR    OG1    863     -0.674    15.9994   ; qtot -0.408
  1972          H    240    THR    HG1    863      0.408      1.008   ; qtot 0
  1973        CH3    240    THR    CG2    864          0     15.035   ; qtot 0
  1974          C    240    THR      C    865       0.45     12.011   ; qtot 0.45
  1975          O    240    THR      O    865      -0.45    15.9994   ; qtot 0
; residue 241 ILE rtp ILE  q  0.0
  1976          N    241    ILE      N    866      -0.31    14.0067   ; qtot -0.31
  1977          H    241    ILE      H    866       0.31      1.008   ; qtot 0
  1978        CH1    241    ILE     CA    867          0     13.019   ; qtot 0
  1979        CH1    241    ILE     CB    868          0     13.019   ; qtot 0
  1980        CH2    241    ILE    CG1    868          0     14.027   ; qtot 0
  1981        CH3    241    ILE    CG2    868          0     15.035   ; qtot 0
  1982        CH3    241    ILE     CD    868          0     15.035   ; qtot 0
  1983          C    241    ILE      C    869       0.45     12.011   ; qtot 0.45
  1984          O    241    ILE      O    869      -0.45    15.9994   ; qtot 0
; residue 242 HIS rtp HISB q  0.0
  1985          N    242    HIS      N    870      -0.31    14.0067   ; qtot -0.31
  1986          H    242    HIS      H    870       0.31      1.008   ; qtot 0
  1987        CH1    242    HIS     CA    871          0     13.019   ; qtot 0
  1988        CH2    242    HIS     CB    871          0     14.027   ; qtot 0
  1989          C    242    HIS     CG    872          0     12.011   ; qtot 0
  1990         NR    242    HIS    ND1    872      -0.54    14.0067   ; qtot -0.54
  1991          C    242    HIS    CD2    872          0     12.011   ; qtot -0.54
  1992         HC    242    HIS    HD2    872       0.14      1.008   ; qtot -0.4
  1993          C    242    HIS    CE1    872          0     12.011   ; qtot -0.4
  1994         HC    242    HIS    HE1    872       0.14      1.008   ; qtot -0.26
  1995         NR    242    HIS    NE2    872      -0.05    14.0067   ; qtot -0.31
  1996          H    242    HIS    HE2    872       0.31      1.008   ; qtot 0
  1997          C    242    HIS      C    873       0.45     12.011   ; qtot 0.45
  1998          O    242    HIS      O    873      -0.45    15.9994   ; qtot 0
; residue 243 ALA rtp ALA  q  0.0
  1999          N    243    ALA      N    874      -0.31    14.0067   ; qtot -0.31
  2000          H    243    ALA      H    874       0.31      1.008   ; qtot 0
  2001        CH1    243    ALA     CA    875          0     13.019   ; qtot 0
  2002        CH3    243    ALA     CB    875          0     15.035   ; qtot 0
  2003          C    243    ALA      C    876       0.45     12.011   ; qtot 0.45
  2004          O    243    ALA      O    876      -0.45    15.9994   ; qtot 0
; residue 244 LEU rtp LEU  q  0.0
  2005          N    244    LEU      N    877      -0.31    14.0067   ; qtot -0.31
  2006          H    244    LEU      H    877       0.31      1.008   ; qtot 0
  2007        CH1    244    LEU     CA    878          0     13.019   ; qtot 0
  2008        CH2    244    LEU     CB    878          0     14.027   ; qtot 0
  2009        CH1    244    LEU     CG    879          0     13.019   ; qtot 0
  2010        CH3    244    LEU    CD1    879          0     15.035   ; qtot 0
  2011        CH3    244    LEU    CD2    879          0     15.035   ; qtot 0
  2012          C    244    LEU      C    880       0.45     12.011   ; qtot 0.45
  2013          O    244    LEU      O    880      -0.45    15.9994   ; qtot 0
; residue 245 GLN rtp GLN  q  0.0
  2014          N    245    GLN      N    881      -0.31    14.0067   ; qtot -0.31
  2015          H    245    GLN      H    881       0.31      1.008   ; qtot 0
  2016        CH1    245    GLN     CA    882          0     13.019   ; qtot 0
  2017        CH2    245    GLN     CB    882          0     14.027   ; qtot 0
  2018        CH2    245    GLN     CG    882          0     14.027   ; qtot 0
  2019          C    245    GLN     CD    883       0.29     12.011   ; qtot 0.29
  2020          O    245    GLN    OE1    883      -0.45    15.9994   ; qtot -0.16
  2021         NT    245    GLN    NE2    883      -0.72    14.0067   ; qtot -0.88
  2022          H    245    GLN   HE21    883       0.44      1.008   ; qtot -0.44
  2023          H    245    GLN   HE22    883       0.44      1.008   ; qtot 0
  2024          C    245    GLN      C    884       0.45     12.011   ; qtot 0.45
  2025          O    245    GLN      O    884      -0.45    15.9994   ; qtot 0
; residue 246 LYS rtp LYSH q +1.0
  2026          N    246    LYS      N    885      -0.31    14.0067   ; qtot -0.31
  2027          H    246    LYS      H    885       0.31      1.008   ; qtot 0
  2028        CH1    246    LYS     CA    886          0     13.019   ; qtot 0
  2029        CH2    246    LYS     CB    886          0     14.027   ; qtot 0
  2030        CH2    246    LYS     CG    887          0     14.027   ; qtot 0
  2031        CH2    246    LYS     CD    887          0     14.027   ; qtot 0
  2032        CH2    246    LYS     CE    888      0.127     14.027   ; qtot 0.127
  2033         NL    246    LYS     NZ    888      0.129    14.0067   ; qtot 0.256
  2034          H    246    LYS    HZ1    888      0.248      1.008   ; qtot 0.504
  2035          H    246    LYS    HZ2    888      0.248      1.008   ; qtot 0.752
  2036          H    246    LYS    HZ3    888      0.248      1.008   ; qtot 1
  2037          C    246    LYS      C    889       0.45     12.011   ; qtot 1.45
  2038          O    246    LYS      O    889      -0.45    15.9994   ; qtot 1
; residue 247 LYS rtp LYSH q +1.0
  2039          N    247    LYS      N    890      -0.31    14.0067   ; qtot 0.69
  2040          H    247    LYS      H    890       0.31      1.008   ; qtot 1
  2041        CH1    247    LYS     CA    891          0     13.019   ; qtot 1
  2042        CH2    247    LYS     CB    891          0     14.027   ; qtot 1
  2043        CH2    247    LYS     CG    892          0     14.027   ; qtot 1
  2044        CH2    247    LYS     CD    892          0     14.027   ; qtot 1
  2045        CH2    247    LYS     CE    893      0.127     14.027   ; qtot 1.127
  2046         NL    247    LYS     NZ    893      0.129    14.0067   ; qtot 1.256
  2047          H    247    LYS    HZ1    893      0.248      1.008   ; qtot 1.504
  2048          H    247    LYS    HZ2    893      0.248      1.008   ; qtot 1.752
  2049          H    247    LYS    HZ3    893      0.248      1.008   ; qtot 2
  2050          C    247    LYS      C    894       0.45     12.011   ; qtot 2.45
  2051          O    247    LYS      O    894      -0.45    15.9994   ; qtot 2
; residue 248 ALA rtp ALA  q  0.0
  2052          N    248    ALA      N    895      -0.31    14.0067   ; qtot 1.69
  2053          H    248    ALA      H    895       0.31      1.008   ; qtot 2
  2054        CH1    248    ALA     CA    896          0     13.019   ; qtot 2
  2055        CH3    248    ALA     CB    896          0     15.035   ; qtot 2
  2056          C    248    ALA      C    897       0.45     12.011   ; qtot 2.45
  2057          O    248    ALA      O    897      -0.45    15.9994   ; qtot 2
; residue 1001 ALA rtp ALA  q  0.0
  2058          N   1001    ALA      N    898      -0.31    14.0067   ; qtot 1.69
  2059          H   1001    ALA      H    898       0.31      1.008   ; qtot 2
  2060        CH1   1001    ALA     CA    899          0     13.019   ; qtot 2
  2061        CH3   1001    ALA     CB    899          0     15.035   ; qtot 2
  2062          C   1001    ALA      C    900       0.45     12.011   ; qtot 2.45
  2063          O   1001    ALA      O    900      -0.45    15.9994   ; qtot 2
; residue 1002 ASP rtp ASP  q -1.0
  2064          N   1002    ASP      N    901      -0.31    14.0067   ; qtot 1.69
  2065          H   1002    ASP      H    901       0.31      1.008   ; qtot 2
  2066        CH1   1002    ASP     CA    902          0     13.019   ; qtot 2
  2067        CH2   1002    ASP     CB    902          0     14.027   ; qtot 2
  2068          C   1002    ASP     CG    903       0.27     12.011   ; qtot 2.27
  2069         OM   1002    ASP    OD1    903     -0.635    15.9994   ; qtot 1.635
  2070         OM   1002    ASP    OD2    903     -0.635    15.9994   ; qtot 1
  2071          C   1002    ASP      C    904       0.45     12.011   ; qtot 1.45
  2072          O   1002    ASP      O    904      -0.45    15.9994   ; qtot 1
; residue 1003 LEU rtp LEU  q  0.0
  2073          N   1003    LEU      N    905      -0.31    14.0067   ; qtot 0.69
  2074          H   1003    LEU      H    905       0.31      1.008   ; qtot 1
  2075        CH1   1003    LEU     CA    906          0     13.019   ; qtot 1
  2076        CH2   1003    LEU     CB    906          0     14.027   ; qtot 1
  2077        CH1   1003    LEU     CG    907          0     13.019   ; qtot 1
  2078        CH3   1003    LEU    CD1    907          0     15.035   ; qtot 1
  2079        CH3   1003    LEU    CD2    907          0     15.035   ; qtot 1
  2080          C   1003    LEU      C    908       0.45     12.011   ; qtot 1.45
  2081          O   1003    LEU      O    908      -0.45    15.9994   ; qtot 1
; residue 1004 GLU rtp GLU  q -1.0
  2082          N   1004    GLU      N    909      -0.31    14.0067   ; qtot 0.69
  2083          H   1004    GLU      H    909       0.31      1.008   ; qtot 1
  2084        CH1   1004    GLU     CA    910          0     13.019   ; qtot 1
  2085        CH2   1004    GLU     CB    910          0     14.027   ; qtot 1
  2086        CH2   1004    GLU     CG    910          0     14.027   ; qtot 1
  2087          C   1004    GLU     CD    911       0.27     12.011   ; qtot 1.27
  2088         OM   1004    GLU    OE1    911     -0.635    15.9994   ; qtot 0.635
  2089         OM   1004    GLU    OE2    911     -0.635    15.9994   ; qtot 0
  2090          C   1004    GLU      C    912       0.45     12.011   ; qtot 0.45
  2091          O   1004    GLU      O    912      -0.45    15.9994   ; qtot 0
; residue 1005 ASP rtp ASP  q -1.0
  2092          N   1005    ASP      N    913      -0.31    14.0067   ; qtot -0.31
  2093          H   1005    ASP      H    913       0.31      1.008   ; qtot 0
  2094        CH1   1005    ASP     CA    914          0     13.019   ; qtot 0
  2095        CH2   1005    ASP     CB    914          0     14.027   ; qtot 0
  2096          C   1005    ASP     CG    915       0.27     12.011   ; qtot 0.27
  2097         OM   1005    ASP    OD1    915     -0.635    15.9994   ; qtot -0.365
  2098         OM   1005    ASP    OD2    915     -0.635    15.9994   ; qtot -1
  2099          C   1005    ASP      C    916       0.45     12.011   ; qtot -0.55
  2100          O   1005    ASP      O    916      -0.45    15.9994   ; qtot -1
; residue 1006 ASN rtp ASN  q  0.0
  2101          N   1006    ASN      N    917      -0.31    14.0067   ; qtot -1.31
  2102          H   1006    ASN      H    917       0.31      1.008   ; qtot -1
  2103        CH1   1006    ASN     CA    918          0     13.019   ; qtot -1
  2104        CH2   1006    ASN     CB    918          0     14.027   ; qtot -1
  2105          C   1006    ASN     CG    919       0.29     12.011   ; qtot -0.71
  2106          O   1006    ASN    OD1    919      -0.45    15.9994   ; qtot -1.16
  2107         NT   1006    ASN    ND2    919      -0.72    14.0067   ; qtot -1.88
  2108          H   1006    ASN   HD21    919       0.44      1.008   ; qtot -1.44
  2109          H   1006    ASN   HD22    919       0.44      1.008   ; qtot -1
  2110          C   1006    ASN      C    920       0.45     12.011   ; qtot -0.55
  2111          O   1006    ASN      O    920      -0.45    15.9994   ; qtot -1
; residue 1007 TRP rtp TRP  q  0.0
  2112          N   1007    TRP      N    921      -0.31    14.0067   ; qtot -1.31
  2113          H   1007    TRP      H    921       0.31      1.008   ; qtot -1
  2114        CH1   1007    TRP     CA    922          0     13.019   ; qtot -1
  2115        CH2   1007    TRP     CB    922          0     14.027   ; qtot -1
  2116          C   1007    TRP     CG    923      -0.21     12.011   ; qtot -1.21
  2117          C   1007    TRP    CD1    923      -0.14     12.011   ; qtot -1.35
  2118         HC   1007    TRP    HD1    923       0.14      1.008   ; qtot -1.21
  2119          C   1007    TRP    CD2    923          0     12.011   ; qtot -1.21
  2120         NR   1007    TRP    NE1    923       -0.1    14.0067   ; qtot -1.31
  2121          H   1007    TRP    HE1    923       0.31      1.008   ; qtot -1
  2122          C   1007    TRP    CE2    923          0     12.011   ; qtot -1
  2123          C   1007    TRP    CE3    924      -0.14     12.011   ; qtot -1.14
  2124         HC   1007    TRP    HE3    924       0.14      1.008   ; qtot -1
  2125          C   1007    TRP    CZ2    925      -0.14     12.011   ; qtot -1.14
  2126         HC   1007    TRP    HZ2    925       0.14      1.008   ; qtot -1
  2127          C   1007    TRP    CZ3    926      -0.14     12.011   ; qtot -1.14
  2128         HC   1007    TRP    HZ3    926       0.14      1.008   ; qtot -1
  2129          C   1007    TRP    CH2    927      -0.14     12.011   ; qtot -1.14
  2130         HC   1007    TRP    HH2    927       0.14      1.008   ; qtot -1
  2131          C   1007    TRP      C    928       0.45     12.011   ; qtot -0.55
  2132          O   1007    TRP      O    928      -0.45    15.9994   ; qtot -1
; residue 1008 GLU rtp GLU  q -1.0
  2133          N   1008    GLU      N    929      -0.31    14.0067   ; qtot -1.31
  2134          H   1008    GLU      H    929       0.31      1.008   ; qtot -1
  2135        CH1   1008    GLU     CA    930          0     13.019   ; qtot -1
  2136        CH2   1008    GLU     CB    930          0     14.027   ; qtot -1
  2137        CH2   1008    GLU     CG    930          0     14.027   ; qtot -1
  2138          C   1008    GLU     CD    931       0.27     12.011   ; qtot -0.73
  2139         OM   1008    GLU    OE1    931     -0.635    15.9994   ; qtot -1.365
  2140         OM   1008    GLU    OE2    931     -0.635    15.9994   ; qtot -2
  2141          C   1008    GLU      C    932       0.45     12.011   ; qtot -1.55
  2142          O   1008    GLU      O    932      -0.45    15.9994   ; qtot -2
; residue 1009 THR rtp THR  q  0.0
  2143          N   1009    THR      N    933      -0.31    14.0067   ; qtot -2.31
  2144          H   1009    THR      H    933       0.31      1.008   ; qtot -2
  2145        CH1   1009    THR     CA    934          0     13.019   ; qtot -2
  2146        CH1   1009    THR     CB    935      0.266     13.019   ; qtot -1.734
  2147         OA   1009    THR    OG1    935     -0.674    15.9994   ; qtot -2.408
  2148          H   1009    THR    HG1    935      0.408      1.008   ; qtot -2
  2149        CH3   1009    THR    CG2    936          0     15.035   ; qtot -2
  2150          C   1009    THR      C    937       0.45     12.011   ; qtot -1.55
  2151          O   1009    THR      O    937      -0.45    15.9994   ; qtot -2
; residue 1010 LEU rtp LEU  q  0.0
  2152          N   1010    LEU      N    938      -0.31    14.0067   ; qtot -2.31
  2153          H   1010    LEU      H    938       0.31      1.008   ; qtot -2
  2154        CH1   1010    LEU     CA    939          0     13.019   ; qtot -2
  2155        CH2   1010    LEU     CB    939          0     14.027   ; qtot -2
  2156        CH1   1010    LEU     CG    940          0     13.019   ; qtot -2
  2157        CH3   1010    LEU    CD1    940          0     15.035   ; qtot -2
  2158        CH3   1010    LEU    CD2    940          0     15.035   ; qtot -2
  2159          C   1010    LEU      C    941       0.45     12.011   ; qtot -1.55
  2160          O   1010    LEU      O    941      -0.45    15.9994   ; qtot -2
; residue 1011 ASN rtp ASN  q  0.0
  2161          N   1011    ASN      N    942      -0.31    14.0067   ; qtot -2.31
  2162          H   1011    ASN      H    942       0.31      1.008   ; qtot -2
  2163        CH1   1011    ASN     CA    943          0     13.019   ; qtot -2
  2164        CH2   1011    ASN     CB    943          0     14.027   ; qtot -2
  2165          C   1011    ASN     CG    944       0.29     12.011   ; qtot -1.71
  2166          O   1011    ASN    OD1    944      -0.45    15.9994   ; qtot -2.16
  2167         NT   1011    ASN    ND2    944      -0.72    14.0067   ; qtot -2.88
  2168          H   1011    ASN   HD21    944       0.44      1.008   ; qtot -2.44
  2169          H   1011    ASN   HD22    944       0.44      1.008   ; qtot -2
  2170          C   1011    ASN      C    945       0.45     12.011   ; qtot -1.55
  2171          O   1011    ASN      O    945      -0.45    15.9994   ; qtot -2
; residue 1012 ASP rtp ASP  q -1.0
  2172          N   1012    ASP      N    946      -0.31    14.0067   ; qtot -2.31
  2173          H   1012    ASP      H    946       0.31      1.008   ; qtot -2
  2174        CH1   1012    ASP     CA    947          0     13.019   ; qtot -2
  2175        CH2   1012    ASP     CB    947          0     14.027   ; qtot -2
  2176          C   1012    ASP     CG    948       0.27     12.011   ; qtot -1.73
  2177         OM   1012    ASP    OD1    948     -0.635    15.9994   ; qtot -2.365
  2178         OM   1012    ASP    OD2    948     -0.635    15.9994   ; qtot -3
  2179          C   1012    ASP      C    949       0.45     12.011   ; qtot -2.55
  2180          O   1012    ASP      O    949      -0.45    15.9994   ; qtot -3
; residue 1013 ASN rtp ASN  q  0.0
  2181          N   1013    ASN      N    950      -0.31    14.0067   ; qtot -3.31
  2182          H   1013    ASN      H    950       0.31      1.008   ; qtot -3
  2183        CH1   1013    ASN     CA    951          0     13.019   ; qtot -3
  2184        CH2   1013    ASN     CB    951          0     14.027   ; qtot -3
  2185          C   1013    ASN     CG    952       0.29     12.011   ; qtot -2.71
  2186          O   1013    ASN    OD1    952      -0.45    15.9994   ; qtot -3.16
  2187         NT   1013    ASN    ND2    952      -0.72    14.0067   ; qtot -3.88
  2188          H   1013    ASN   HD21    952       0.44      1.008   ; qtot -3.44
  2189          H   1013    ASN   HD22    952       0.44      1.008   ; qtot -3
  2190          C   1013    ASN      C    953       0.45     12.011   ; qtot -2.55
  2191          O   1013    ASN      O    953      -0.45    15.9994   ; qtot -3
; residue 1014 LEU rtp LEU  q  0.0
  2192          N   1014    LEU      N    954      -0.31    14.0067   ; qtot -3.31
  2193          H   1014    LEU      H    954       0.31      1.008   ; qtot -3
  2194        CH1   1014    LEU     CA    955          0     13.019   ; qtot -3
  2195        CH2   1014    LEU     CB    955          0     14.027   ; qtot -3
  2196        CH1   1014    LEU     CG    956          0     13.019   ; qtot -3
  2197        CH3   1014    LEU    CD1    956          0     15.035   ; qtot -3
  2198        CH3   1014    LEU    CD2    956          0     15.035   ; qtot -3
  2199          C   1014    LEU      C    957       0.45     12.011   ; qtot -2.55
  2200          O   1014    LEU      O    957      -0.45    15.9994   ; qtot -3
; residue 1015 LYS rtp LYSH q +1.0
  2201          N   1015    LYS      N    958      -0.31    14.0067   ; qtot -3.31
  2202          H   1015    LYS      H    958       0.31      1.008   ; qtot -3
  2203        CH1   1015    LYS     CA    959          0     13.019   ; qtot -3
  2204        CH2   1015    LYS     CB    959          0     14.027   ; qtot -3
  2205        CH2   1015    LYS     CG    960          0     14.027   ; qtot -3
  2206        CH2   1015    LYS     CD    960          0     14.027   ; qtot -3
  2207        CH2   1015    LYS     CE    961      0.127     14.027   ; qtot -2.873
  2208         NL   1015    LYS     NZ    961      0.129    14.0067   ; qtot -2.744
  2209          H   1015    LYS    HZ1    961      0.248      1.008   ; qtot -2.496
  2210          H   1015    LYS    HZ2    961      0.248      1.008   ; qtot -2.248
  2211          H   1015    LYS    HZ3    961      0.248      1.008   ; qtot -2
  2212          C   1015    LYS      C    962       0.45     12.011   ; qtot -1.55
  2213          O   1015    LYS      O    962      -0.45    15.9994   ; qtot -2
; residue 1016 VAL rtp VAL  q  0.0
  2214          N   1016    VAL      N    963      -0.31    14.0067   ; qtot -2.31
  2215          H   1016    VAL      H    963       0.31      1.008   ; qtot -2
  2216        CH1   1016    VAL     CA    964          0     13.019   ; qtot -2
  2217        CH1   1016    VAL     CB    964          0     13.019   ; qtot -2
  2218        CH3   1016    VAL    CG1    964          0     15.035   ; qtot -2
  2219        CH3   1016    VAL    CG2    964          0     15.035   ; qtot -2
  2220          C   1016    VAL      C    965       0.45     12.011   ; qtot -1.55
  2221          O   1016    VAL      O    965      -0.45    15.9994   ; qtot -2
; residue 1017 ILE rtp ILE  q  0.0
  2222          N   1017    ILE      N    966      -0.31    14.0067   ; qtot -2.31
  2223          H   1017    ILE      H    966       0.31      1.008   ; qtot -2
  2224        CH1   1017    ILE     CA    967          0     13.019   ; qtot -2
  2225        CH1   1017    ILE     CB    968          0     13.019   ; qtot -2
  2226        CH2   1017    ILE    CG1    968          0     14.027   ; qtot -2
  2227        CH3   1017    ILE    CG2    968          0     15.035   ; qtot -2
  2228        CH3   1017    ILE     CD    968          0     15.035   ; qtot -2
  2229          C   1017    ILE      C    969       0.45     12.011   ; qtot -1.55
  2230          O   1017    ILE      O    969      -0.45    15.9994   ; qtot -2
; residue 1018 GLU rtp GLU  q -1.0
  2231          N   1018    GLU      N    970      -0.31    14.0067   ; qtot -2.31
  2232          H   1018    GLU      H    970       0.31      1.008   ; qtot -2
  2233        CH1   1018    GLU     CA    971          0     13.019   ; qtot -2
  2234        CH2   1018    GLU     CB    971          0     14.027   ; qtot -2
  2235        CH2   1018    GLU     CG    971          0     14.027   ; qtot -2
  2236          C   1018    GLU     CD    972       0.27     12.011   ; qtot -1.73
  2237         OM   1018    GLU    OE1    972     -0.635    15.9994   ; qtot -2.365
  2238         OM   1018    GLU    OE2    972     -0.635    15.9994   ; qtot -3
  2239          C   1018    GLU      C    973       0.45     12.011   ; qtot -2.55
  2240          O   1018    GLU      O    973      -0.45    15.9994   ; qtot -3
; residue 1019 LYS rtp LYSH q +1.0
  2241          N   1019    LYS      N    974      -0.31    14.0067   ; qtot -3.31
  2242          H   1019    LYS      H    974       0.31      1.008   ; qtot -3
  2243        CH1   1019    LYS     CA    975          0     13.019   ; qtot -3
  2244        CH2   1019    LYS     CB    975          0     14.027   ; qtot -3
  2245        CH2   1019    LYS     CG    976          0     14.027   ; qtot -3
  2246        CH2   1019    LYS     CD    976          0     14.027   ; qtot -3
  2247        CH2   1019    LYS     CE    977      0.127     14.027   ; qtot -2.873
  2248         NL   1019    LYS     NZ    977      0.129    14.0067   ; qtot -2.744
  2249          H   1019    LYS    HZ1    977      0.248      1.008   ; qtot -2.496
  2250          H   1019    LYS    HZ2    977      0.248      1.008   ; qtot -2.248
  2251          H   1019    LYS    HZ3    977      0.248      1.008   ; qtot -2
  2252          C   1019    LYS      C    978       0.45     12.011   ; qtot -1.55
  2253          O   1019    LYS      O    978      -0.45    15.9994   ; qtot -2
; residue 1020 ALA rtp ALA  q  0.0
  2254          N   1020    ALA      N    979      -0.31    14.0067   ; qtot -2.31
  2255          H   1020    ALA      H    979       0.31      1.008   ; qtot -2
  2256        CH1   1020    ALA     CA    980          0     13.019   ; qtot -2
  2257        CH3   1020    ALA     CB    980          0     15.035   ; qtot -2
  2258          C   1020    ALA      C    981       0.45     12.011   ; qtot -1.55
  2259          O   1020    ALA      O    981      -0.45    15.9994   ; qtot -2
; residue 1021 ASP rtp ASP  q -1.0
  2260          N   1021    ASP      N    982      -0.31    14.0067   ; qtot -2.31
  2261          H   1021    ASP      H    982       0.31      1.008   ; qtot -2
  2262        CH1   1021    ASP     CA    983          0     13.019   ; qtot -2
  2263        CH2   1021    ASP     CB    983          0     14.027   ; qtot -2
  2264          C   1021    ASP     CG    984       0.27     12.011   ; qtot -1.73
  2265         OM   1021    ASP    OD1    984     -0.635    15.9994   ; qtot -2.365
  2266         OM   1021    ASP    OD2    984     -0.635    15.9994   ; qtot -3
  2267          C   1021    ASP      C    985       0.45     12.011   ; qtot -2.55
  2268          O   1021    ASP      O    985      -0.45    15.9994   ; qtot -3
; residue 1022 ASN rtp ASN  q  0.0
  2269          N   1022    ASN      N    986      -0.31    14.0067   ; qtot -3.31
  2270          H   1022    ASN      H    986       0.31      1.008   ; qtot -3
  2271        CH1   1022    ASN     CA    987          0     13.019   ; qtot -3
  2272        CH2   1022    ASN     CB    987          0     14.027   ; qtot -3
  2273          C   1022    ASN     CG    988       0.29     12.011   ; qtot -2.71
  2274          O   1022    ASN    OD1    988      -0.45    15.9994   ; qtot -3.16
  2275         NT   1022    ASN    ND2    988      -0.72    14.0067   ; qtot -3.88
  2276          H   1022    ASN   HD21    988       0.44      1.008   ; qtot -3.44
  2277          H   1022    ASN   HD22    988       0.44      1.008   ; qtot -3
  2278          C   1022    ASN      C    989       0.45     12.011   ; qtot -2.55
  2279          O   1022    ASN      O    989      -0.45    15.9994   ; qtot -3
; residue 1023 ALA rtp ALA  q  0.0
  2280          N   1023    ALA      N    990      -0.31    14.0067   ; qtot -3.31
  2281          H   1023    ALA      H    990       0.31      1.008   ; qtot -3
  2282        CH1   1023    ALA     CA    991          0     13.019   ; qtot -3
  2283        CH3   1023    ALA     CB    991          0     15.035   ; qtot -3
  2284          C   1023    ALA      C    992       0.45     12.011   ; qtot -2.55
  2285          O   1023    ALA      O    992      -0.45    15.9994   ; qtot -3
; residue 1024 ALA rtp ALA  q  0.0
  2286          N   1024    ALA      N    993      -0.31    14.0067   ; qtot -3.31
  2287          H   1024    ALA      H    993       0.31      1.008   ; qtot -3
  2288        CH1   1024    ALA     CA    994          0     13.019   ; qtot -3
  2289        CH3   1024    ALA     CB    994          0     15.035   ; qtot -3
  2290          C   1024    ALA      C    995       0.45     12.011   ; qtot -2.55
  2291          O   1024    ALA      O    995      -0.45    15.9994   ; qtot -3
; residue 1025 GLN rtp GLN  q  0.0
  2292          N   1025    GLN      N    996      -0.31    14.0067   ; qtot -3.31
  2293          H   1025    GLN      H    996       0.31      1.008   ; qtot -3
  2294        CH1   1025    GLN     CA    997          0     13.019   ; qtot -3
  2295        CH2   1025    GLN     CB    997          0     14.027   ; qtot -3
  2296        CH2   1025    GLN     CG    997          0     14.027   ; qtot -3
  2297          C   1025    GLN     CD    998       0.29     12.011   ; qtot -2.71
  2298          O   1025    GLN    OE1    998      -0.45    15.9994   ; qtot -3.16
  2299         NT   1025    GLN    NE2    998      -0.72    14.0067   ; qtot -3.88
  2300          H   1025    GLN   HE21    998       0.44      1.008   ; qtot -3.44
  2301          H   1025    GLN   HE22    998       0.44      1.008   ; qtot -3
  2302          C   1025    GLN      C    999       0.45     12.011   ; qtot -2.55
  2303          O   1025    GLN      O    999      -0.45    15.9994   ; qtot -3
; residue 1026 VAL rtp VAL  q  0.0
  2304          N   1026    VAL      N   1000      -0.31    14.0067   ; qtot -3.31
  2305          H   1026    VAL      H   1000       0.31      1.008   ; qtot -3
  2306        CH1   1026    VAL     CA   1001          0     13.019   ; qtot -3
  2307        CH1   1026    VAL     CB   1001          0     13.019   ; qtot -3
  2308        CH3   1026    VAL    CG1   1001          0     15.035   ; qtot -3
  2309        CH3   1026    VAL    CG2   1001          0     15.035   ; qtot -3
  2310          C   1026    VAL      C   1002       0.45     12.011   ; qtot -2.55
  2311          O   1026    VAL      O   1002      -0.45    15.9994   ; qtot -3
; residue 1027 LYS rtp LYSH q +1.0
  2312          N   1027    LYS      N   1003      -0.31    14.0067   ; qtot -3.31
  2313          H   1027    LYS      H   1003       0.31      1.008   ; qtot -3
  2314        CH1   1027    LYS     CA   1004          0     13.019   ; qtot -3
  2315        CH2   1027    LYS     CB   1004          0     14.027   ; qtot -3
  2316        CH2   1027    LYS     CG   1005          0     14.027   ; qtot -3
  2317        CH2   1027    LYS     CD   1005          0     14.027   ; qtot -3
  2318        CH2   1027    LYS     CE   1006      0.127     14.027   ; qtot -2.873
  2319         NL   1027    LYS     NZ   1006      0.129    14.0067   ; qtot -2.744
  2320          H   1027    LYS    HZ1   1006      0.248      1.008   ; qtot -2.496
  2321          H   1027    LYS    HZ2   1006      0.248      1.008   ; qtot -2.248
  2322          H   1027    LYS    HZ3   1006      0.248      1.008   ; qtot -2
  2323          C   1027    LYS      C   1007       0.45     12.011   ; qtot -1.55
  2324          O   1027    LYS      O   1007      -0.45    15.9994   ; qtot -2
; residue 1028 ASP rtp ASP  q -1.0
  2325          N   1028    ASP      N   1008      -0.31    14.0067   ; qtot -2.31
  2326          H   1028    ASP      H   1008       0.31      1.008   ; qtot -2
  2327        CH1   1028    ASP     CA   1009          0     13.019   ; qtot -2
  2328        CH2   1028    ASP     CB   1009          0     14.027   ; qtot -2
  2329          C   1028    ASP     CG   1010       0.27     12.011   ; qtot -1.73
  2330         OM   1028    ASP    OD1   1010     -0.635    15.9994   ; qtot -2.365
  2331         OM   1028    ASP    OD2   1010     -0.635    15.9994   ; qtot -3
  2332          C   1028    ASP      C   1011       0.45     12.011   ; qtot -2.55
  2333          O   1028    ASP      O   1011      -0.45    15.9994   ; qtot -3
; residue 1029 ALA rtp ALA  q  0.0
  2334          N   1029    ALA      N   1012      -0.31    14.0067   ; qtot -3.31
  2335          H   1029    ALA      H   1012       0.31      1.008   ; qtot -3
  2336        CH1   1029    ALA     CA   1013          0     13.019   ; qtot -3
  2337        CH3   1029    ALA     CB   1013          0     15.035   ; qtot -3
  2338          C   1029    ALA      C   1014       0.45     12.011   ; qtot -2.55
  2339          O   1029    ALA      O   1014      -0.45    15.9994   ; qtot -3
; residue 1030 LEU rtp LEU  q  0.0
  2340          N   1030    LEU      N   1015      -0.31    14.0067   ; qtot -3.31
  2341          H   1030    LEU      H   1015       0.31      1.008   ; qtot -3
  2342        CH1   1030    LEU     CA   1016          0     13.019   ; qtot -3
  2343        CH2   1030    LEU     CB   1016          0     14.027   ; qtot -3
  2344        CH1   1030    LEU     CG   1017          0     13.019   ; qtot -3
  2345        CH3   1030    LEU    CD1   1017          0     15.035   ; qtot -3
  2346        CH3   1030    LEU    CD2   1017          0     15.035   ; qtot -3
  2347          C   1030    LEU      C   1018       0.45     12.011   ; qtot -2.55
  2348          O   1030    LEU      O   1018      -0.45    15.9994   ; qtot -3
; residue 1031 THR rtp THR  q  0.0
  2349          N   1031    THR      N   1019      -0.31    14.0067   ; qtot -3.31
  2350          H   1031    THR      H   1019       0.31      1.008   ; qtot -3
  2351        CH1   1031    THR     CA   1020          0     13.019   ; qtot -3
  2352        CH1   1031    THR     CB   1021      0.266     13.019   ; qtot -2.734
  2353         OA   1031    THR    OG1   1021     -0.674    15.9994   ; qtot -3.408
  2354          H   1031    THR    HG1   1021      0.408      1.008   ; qtot -3
  2355        CH3   1031    THR    CG2   1022          0     15.035   ; qtot -3
  2356          C   1031    THR      C   1023       0.45     12.011   ; qtot -2.55
  2357          O   1031    THR      O   1023      -0.45    15.9994   ; qtot -3
; residue 1032 LYS rtp LYSH q +1.0
  2358          N   1032    LYS      N   1024      -0.31    14.0067   ; qtot -3.31
  2359          H   1032    LYS      H   1024       0.31      1.008   ; qtot -3
  2360        CH1   1032    LYS     CA   1025          0     13.019   ; qtot -3
  2361        CH2   1032    LYS     CB   1025          0     14.027   ; qtot -3
  2362        CH2   1032    LYS     CG   1026          0     14.027   ; qtot -3
  2363        CH2   1032    LYS     CD   1026          0     14.027   ; qtot -3
  2364        CH2   1032    LYS     CE   1027      0.127     14.027   ; qtot -2.873
  2365         NL   1032    LYS     NZ   1027      0.129    14.0067   ; qtot -2.744
  2366          H   1032    LYS    HZ1   1027      0.248      1.008   ; qtot -2.496
  2367          H   1032    LYS    HZ2   1027      0.248      1.008   ; qtot -2.248
  2368          H   1032    LYS    HZ3   1027      0.248      1.008   ; qtot -2
  2369          C   1032    LYS      C   1028       0.45     12.011   ; qtot -1.55
  2370          O   1032    LYS      O   1028      -0.45    15.9994   ; qtot -2
; residue 1033 MET rtp MET  q  0.0
  2371          N   1033    MET      N   1029      -0.31    14.0067   ; qtot -2.31
  2372          H   1033    MET      H   1029       0.31      1.008   ; qtot -2
  2373        CH1   1033    MET     CA   1030          0     13.019   ; qtot -2
  2374        CH2   1033    MET     CB   1030          0     14.027   ; qtot -2
  2375        CH2   1033    MET     CG   1031      0.241     14.027   ; qtot -1.759
  2376          S   1033    MET     SD   1031     -0.482      32.06   ; qtot -2.241
  2377        CH3   1033    MET     CE   1031      0.241     15.035   ; qtot -2
  2378          C   1033    MET      C   1032       0.45     12.011   ; qtot -1.55
  2379          O   1033    MET      O   1032      -0.45    15.9994   ; qtot -2
; residue 1034 ARG rtp ARG  q +1.0
  2380          N   1034    ARG      N   1033      -0.31    14.0067   ; qtot -2.31
  2381          H   1034    ARG      H   1033       0.31      1.008   ; qtot -2
  2382        CH1   1034    ARG     CA   1034          0     13.019   ; qtot -2
  2383        CH2   1034    ARG     CB   1034          0     14.027   ; qtot -2
  2384        CH2   1034    ARG     CG   1034          0     14.027   ; qtot -2
  2385        CH2   1034    ARG     CD   1035       0.09     14.027   ; qtot -1.91
  2386         NE   1034    ARG     NE   1035      -0.11    14.0067   ; qtot -2.02
  2387          H   1034    ARG     HE   1035       0.24      1.008   ; qtot -1.78
  2388          C   1034    ARG     CZ   1035       0.34     12.011   ; qtot -1.44
  2389         NZ   1034    ARG    NH1   1035      -0.26    14.0067   ; qtot -1.7
  2390          H   1034    ARG   HH11   1035       0.24      1.008   ; qtot -1.46
  2391          H   1034    ARG   HH12   1035       0.24      1.008   ; qtot -1.22
  2392         NZ   1034    ARG    NH2   1035      -0.26    14.0067   ; qtot -1.48
  2393          H   1034    ARG   HH21   1035       0.24      1.008   ; qtot -1.24
  2394          H   1034    ARG   HH22   1035       0.24      1.008   ; qtot -1
  2395          C   1034    ARG      C   1036       0.45     12.011   ; qtot -0.55
  2396          O   1034    ARG      O   1036      -0.45    15.9994   ; qtot -1
; residue 1035 ALA rtp ALA  q  0.0
  2397          N   1035    ALA      N   1037      -0.31    14.0067   ; qtot -1.31
  2398          H   1035    ALA      H   1037       0.31      1.008   ; qtot -1
  2399        CH1   1035    ALA     CA   1038          0     13.019   ; qtot -1
  2400        CH3   1035    ALA     CB   1038          0     15.035   ; qtot -1
  2401          C   1035    ALA      C   1039       0.45     12.011   ; qtot -0.55
  2402          O   1035    ALA      O   1039      -0.45    15.9994   ; qtot -1
; residue 1036 ALA rtp ALA  q  0.0
  2403          N   1036    ALA      N   1040      -0.31    14.0067   ; qtot -1.31
  2404          H   1036    ALA      H   1040       0.31      1.008   ; qtot -1
  2405        CH1   1036    ALA     CA   1041          0     13.019   ; qtot -1
  2406        CH3   1036    ALA     CB   1041          0     15.035   ; qtot -1
  2407          C   1036    ALA      C   1042       0.45     12.011   ; qtot -0.55
  2408          O   1036    ALA      O   1042      -0.45    15.9994   ; qtot -1
; residue 1037 ALA rtp ALA  q  0.0
  2409          N   1037    ALA      N   1043      -0.31    14.0067   ; qtot -1.31
  2410          H   1037    ALA      H   1043       0.31      1.008   ; qtot -1
  2411        CH1   1037    ALA     CA   1044          0     13.019   ; qtot -1
  2412        CH3   1037    ALA     CB   1044          0     15.035   ; qtot -1
  2413          C   1037    ALA      C   1045       0.45     12.011   ; qtot -0.55
  2414          O   1037    ALA      O   1045      -0.45    15.9994   ; qtot -1
; residue 1038 LEU rtp LEU  q  0.0
  2415          N   1038    LEU      N   1046      -0.31    14.0067   ; qtot -1.31
  2416          H   1038    LEU      H   1046       0.31      1.008   ; qtot -1
  2417        CH1   1038    LEU     CA   1047          0     13.019   ; qtot -1
  2418        CH2   1038    LEU     CB   1047          0     14.027   ; qtot -1
  2419        CH1   1038    LEU     CG   1048          0     13.019   ; qtot -1
  2420        CH3   1038    LEU    CD1   1048          0     15.035   ; qtot -1
  2421        CH3   1038    LEU    CD2   1048          0     15.035   ; qtot -1
  2422          C   1038    LEU      C   1049       0.45     12.011   ; qtot -0.55
  2423          O   1038    LEU      O   1049      -0.45    15.9994   ; qtot -1
; residue 1039 ASP rtp ASP  q -1.0
  2424          N   1039    ASP      N   1050      -0.31    14.0067   ; qtot -1.31
  2425          H   1039    ASP      H   1050       0.31      1.008   ; qtot -1
  2426        CH1   1039    ASP     CA   1051          0     13.019   ; qtot -1
  2427        CH2   1039    ASP     CB   1051          0     14.027   ; qtot -1
  2428          C   1039    ASP     CG   1052       0.27     12.011   ; qtot -0.73
  2429         OM   1039    ASP    OD1   1052     -0.635    15.9994   ; qtot -1.365
  2430         OM   1039    ASP    OD2   1052     -0.635    15.9994   ; qtot -2
  2431          C   1039    ASP      C   1053       0.45     12.011   ; qtot -1.55
  2432          O   1039    ASP      O   1053      -0.45    15.9994   ; qtot -2
; residue 1040 ALA rtp ALA  q  0.0
  2433          N   1040    ALA      N   1054      -0.31    14.0067   ; qtot -2.31
  2434          H   1040    ALA      H   1054       0.31      1.008   ; qtot -2
  2435        CH1   1040    ALA     CA   1055          0     13.019   ; qtot -2
  2436        CH3   1040    ALA     CB   1055          0     15.035   ; qtot -2
  2437          C   1040    ALA      C   1056       0.45     12.011   ; qtot -1.55
  2438          O   1040    ALA      O   1056      -0.45    15.9994   ; qtot -2
; residue 1041 GLN rtp GLN  q  0.0
  2439          N   1041    GLN      N   1057      -0.31    14.0067   ; qtot -2.31
  2440          H   1041    GLN      H   1057       0.31      1.008   ; qtot -2
  2441        CH1   1041    GLN     CA   1058          0     13.019   ; qtot -2
  2442        CH2   1041    GLN     CB   1058          0     14.027   ; qtot -2
  2443        CH2   1041    GLN     CG   1058          0     14.027   ; qtot -2
  2444          C   1041    GLN     CD   1059       0.29     12.011   ; qtot -1.71
  2445          O   1041    GLN    OE1   1059      -0.45    15.9994   ; qtot -2.16
  2446         NT   1041    GLN    NE2   1059      -0.72    14.0067   ; qtot -2.88
  2447          H   1041    GLN   HE21   1059       0.44      1.008   ; qtot -2.44
  2448          H   1041    GLN   HE22   1059       0.44      1.008   ; qtot -2
  2449          C   1041    GLN      C   1060       0.45     12.011   ; qtot -1.55
  2450          O   1041    GLN      O   1060      -0.45    15.9994   ; qtot -2
; residue 1042 LYS rtp LYSH q +1.0
  2451          N   1042    LYS      N   1061      -0.31    14.0067   ; qtot -2.31
  2452          H   1042    LYS      H   1061       0.31      1.008   ; qtot -2
  2453        CH1   1042    LYS     CA   1062          0     13.019   ; qtot -2
  2454        CH2   1042    LYS     CB   1062          0     14.027   ; qtot -2
  2455        CH2   1042    LYS     CG   1063          0     14.027   ; qtot -2
  2456        CH2   1042    LYS     CD   1063          0     14.027   ; qtot -2
  2457        CH2   1042    LYS     CE   1064      0.127     14.027   ; qtot -1.873
  2458         NL   1042    LYS     NZ   1064      0.129    14.0067   ; qtot -1.744
  2459          H   1042    LYS    HZ1   1064      0.248      1.008   ; qtot -1.496
  2460          H   1042    LYS    HZ2   1064      0.248      1.008   ; qtot -1.248
  2461          H   1042    LYS    HZ3   1064      0.248      1.008   ; qtot -1
  2462          C   1042    LYS      C   1065       0.45     12.011   ; qtot -0.55
  2463          O   1042    LYS      O   1065      -0.45    15.9994   ; qtot -1
; residue 1043 ALA rtp ALA  q  0.0
  2464          N   1043    ALA      N   1066      -0.31    14.0067   ; qtot -1.31
  2465          H   1043    ALA      H   1066       0.31      1.008   ; qtot -1
  2466        CH1   1043    ALA     CA   1067          0     13.019   ; qtot -1
  2467        CH3   1043    ALA     CB   1067          0     15.035   ; qtot -1
  2468          C   1043    ALA      C   1068       0.45     12.011   ; qtot -0.55
  2469          O   1043    ALA      O   1068      -0.45    15.9994   ; qtot -1
; residue 1044 THR rtp THR  q  0.0
  2470          N   1044    THR      N   1069      -0.31    14.0067   ; qtot -1.31
  2471          H   1044    THR      H   1069       0.31      1.008   ; qtot -1
  2472        CH1   1044    THR     CA   1070          0     13.019   ; qtot -1
  2473        CH1   1044    THR     CB   1071      0.266     13.019   ; qtot -0.734
  2474         OA   1044    THR    OG1   1071     -0.674    15.9994   ; qtot -1.408
  2475          H   1044    THR    HG1   1071      0.408      1.008   ; qtot -1
  2476        CH3   1044    THR    CG2   1072          0     15.035   ; qtot -1
  2477          C   1044    THR      C   1073       0.45     12.011   ; qtot -0.55
  2478          O   1044    THR      O   1073      -0.45    15.9994   ; qtot -1
; residue 1045 PRO rtp PRO  q  0.0
  2479          N   1045    PRO      N   1074          0    14.0067   ; qtot -1
  2480        CH1   1045    PRO     CA   1075          0     13.019   ; qtot -1
  2481       CH2r   1045    PRO     CB   1075          0     14.027   ; qtot -1
  2482       CH2r   1045    PRO     CG   1076          0     14.027   ; qtot -1
  2483       CH2r   1045    PRO     CD   1076          0     14.027   ; qtot -1
  2484          C   1045    PRO      C   1077       0.45     12.011   ; qtot -0.55
  2485          O   1045    PRO      O   1077      -0.45    15.9994   ; qtot -1
; residue 1046 PRO rtp PRO  q  0.0
  2486          N   1046    PRO      N   1078          0    14.0067   ; qtot -1
  2487        CH1   1046    PRO     CA   1079          0     13.019   ; qtot -1
  2488       CH2r   1046    PRO     CB   1079          0     14.027   ; qtot -1
  2489       CH2r   1046    PRO     CG   1080          0     14.027   ; qtot -1
  2490       CH2r   1046    PRO     CD   1080          0     14.027   ; qtot -1
  2491          C   1046    PRO      C   1081       0.45     12.011   ; qtot -0.55
  2492          O   1046    PRO      O   1081      -0.45    15.9994   ; qtot -1
; residue 1047 LYS rtp LYSH q +1.0
  2493          N   1047    LYS      N   1082      -0.31    14.0067   ; qtot -1.31
  2494          H   1047    LYS      H   1082       0.31      1.008   ; qtot -1
  2495        CH1   1047    LYS     CA   1083          0     13.019   ; qtot -1
  2496        CH2   1047    LYS     CB   1083          0     14.027   ; qtot -1
  2497        CH2   1047    LYS     CG   1084          0     14.027   ; qtot -1
  2498        CH2   1047    LYS     CD   1084          0     14.027   ; qtot -1
  2499        CH2   1047    LYS     CE   1085      0.127     14.027   ; qtot -0.873
  2500         NL   1047    LYS     NZ   1085      0.129    14.0067   ; qtot -0.744
  2501          H   1047    LYS    HZ1   1085      0.248      1.008   ; qtot -0.496
  2502          H   1047    LYS    HZ2   1085      0.248      1.008   ; qtot -0.248
  2503          H   1047    LYS    HZ3   1085      0.248      1.008   ; qtot 0
  2504          C   1047    LYS      C   1086       0.45     12.011   ; qtot 0.45
  2505          O   1047    LYS      O   1086      -0.45    15.9994   ; qtot 0
; residue 1048 LEU rtp LEU  q  0.0
  2506          N   1048    LEU      N   1087      -0.31    14.0067   ; qtot -0.31
  2507          H   1048    LEU      H   1087       0.31      1.008   ; qtot 0
  2508        CH1   1048    LEU     CA   1088          0     13.019   ; qtot 0
  2509        CH2   1048    LEU     CB   1088          0     14.027   ; qtot 0
  2510        CH1   1048    LEU     CG   1089          0     13.019   ; qtot 0
  2511        CH3   1048    LEU    CD1   1089          0     15.035   ; qtot 0
  2512        CH3   1048    LEU    CD2   1089          0     15.035   ; qtot 0
  2513          C   1048    LEU      C   1090       0.45     12.011   ; qtot 0.45
  2514          O   1048    LEU      O   1090      -0.45    15.9994   ; qtot 0
; residue 1049 GLU rtp GLU  q -1.0
  2515          N   1049    GLU      N   1091      -0.31    14.0067   ; qtot -0.31
  2516          H   1049    GLU      H   1091       0.31      1.008   ; qtot 0
  2517        CH1   1049    GLU     CA   1092          0     13.019   ; qtot 0
  2518        CH2   1049    GLU     CB   1092          0     14.027   ; qtot 0
  2519        CH2   1049    GLU     CG   1092          0     14.027   ; qtot 0
  2520          C   1049    GLU     CD   1093       0.27     12.011   ; qtot 0.27
  2521         OM   1049    GLU    OE1   1093     -0.635    15.9994   ; qtot -0.365
  2522         OM   1049    GLU    OE2   1093     -0.635    15.9994   ; qtot -1
  2523          C   1049    GLU      C   1094       0.45     12.011   ; qtot -0.55
  2524          O   1049    GLU      O   1094      -0.45    15.9994   ; qtot -1
; residue 1050 ASP rtp ASP  q -1.0
  2525          N   1050    ASP      N   1095      -0.31    14.0067   ; qtot -1.31
  2526          H   1050    ASP      H   1095       0.31      1.008   ; qtot -1
  2527        CH1   1050    ASP     CA   1096          0     13.019   ; qtot -1
  2528        CH2   1050    ASP     CB   1096          0     14.027   ; qtot -1
  2529          C   1050    ASP     CG   1097       0.27     12.011   ; qtot -0.73
  2530         OM   1050    ASP    OD1   1097     -0.635    15.9994   ; qtot -1.365
  2531         OM   1050    ASP    OD2   1097     -0.635    15.9994   ; qtot -2
  2532          C   1050    ASP      C   1098       0.45     12.011   ; qtot -1.55
  2533          O   1050    ASP      O   1098      -0.45    15.9994   ; qtot -2
; residue 1051 LYS rtp LYSH q +1.0
  2534          N   1051    LYS      N   1099      -0.31    14.0067   ; qtot -2.31
  2535          H   1051    LYS      H   1099       0.31      1.008   ; qtot -2
  2536        CH1   1051    LYS     CA   1100          0     13.019   ; qtot -2
  2537        CH2   1051    LYS     CB   1100          0     14.027   ; qtot -2
  2538        CH2   1051    LYS     CG   1101          0     14.027   ; qtot -2
  2539        CH2   1051    LYS     CD   1101          0     14.027   ; qtot -2
  2540        CH2   1051    LYS     CE   1102      0.127     14.027   ; qtot -1.873
  2541         NL   1051    LYS     NZ   1102      0.129    14.0067   ; qtot -1.744
  2542          H   1051    LYS    HZ1   1102      0.248      1.008   ; qtot -1.496
  2543          H   1051    LYS    HZ2   1102      0.248      1.008   ; qtot -1.248
  2544          H   1051    LYS    HZ3   1102      0.248      1.008   ; qtot -1
  2545          C   1051    LYS      C   1103       0.45     12.011   ; qtot -0.55
  2546          O   1051    LYS      O   1103      -0.45    15.9994   ; qtot -1
; residue 1052 SER rtp SER  q  0.0
  2547          N   1052    SER      N   1104      -0.31    14.0067   ; qtot -1.31
  2548          H   1052    SER      H   1104       0.31      1.008   ; qtot -1
  2549        CH1   1052    SER     CA   1105          0     13.019   ; qtot -1
  2550        CH2   1052    SER     CB   1106      0.266     14.027   ; qtot -0.734
  2551         OA   1052    SER     OG   1106     -0.674    15.9994   ; qtot -1.408
  2552          H   1052    SER     HG   1106      0.408      1.008   ; qtot -1
  2553          C   1052    SER      C   1107       0.45     12.011   ; qtot -0.55
  2554          O   1052    SER      O   1107      -0.45    15.9994   ; qtot -1
; residue 1053 PRO rtp PRO  q  0.0
  2555          N   1053    PRO      N   1108          0    14.0067   ; qtot -1
  2556        CH1   1053    PRO     CA   1109          0     13.019   ; qtot -1
  2557       CH2r   1053    PRO     CB   1109          0     14.027   ; qtot -1
  2558       CH2r   1053    PRO     CG   1110          0     14.027   ; qtot -1
  2559       CH2r   1053    PRO     CD   1110          0     14.027   ; qtot -1
  2560          C   1053    PRO      C   1111       0.45     12.011   ; qtot -0.55
  2561          O   1053    PRO      O   1111      -0.45    15.9994   ; qtot -1
; residue 1054 ASP rtp ASP  q -1.0
  2562          N   1054    ASP      N   1112      -0.31    14.0067   ; qtot -1.31
  2563          H   1054    ASP      H   1112       0.31      1.008   ; qtot -1
  2564        CH1   1054    ASP     CA   1113          0     13.019   ; qtot -1
  2565        CH2   1054    ASP     CB   1113          0     14.027   ; qtot -1
  2566          C   1054    ASP     CG   1114       0.27     12.011   ; qtot -0.73
  2567         OM   1054    ASP    OD1   1114     -0.635    15.9994   ; qtot -1.365
  2568         OM   1054    ASP    OD2   1114     -0.635    15.9994   ; qtot -2
  2569          C   1054    ASP      C   1115       0.45     12.011   ; qtot -1.55
  2570          O   1054    ASP      O   1115      -0.45    15.9994   ; qtot -2
; residue 1055 SER rtp SER  q  0.0
  2571          N   1055    SER      N   1116      -0.31    14.0067   ; qtot -2.31
  2572          H   1055    SER      H   1116       0.31      1.008   ; qtot -2
  2573        CH1   1055    SER     CA   1117          0     13.019   ; qtot -2
  2574        CH2   1055    SER     CB   1118      0.266     14.027   ; qtot -1.734
  2575         OA   1055    SER     OG   1118     -0.674    15.9994   ; qtot -2.408
  2576          H   1055    SER     HG   1118      0.408      1.008   ; qtot -2
  2577          C   1055    SER      C   1119       0.45     12.011   ; qtot -1.55
  2578          O   1055    SER      O   1119      -0.45    15.9994   ; qtot -2
; residue 1056 PRO rtp PRO  q  0.0
  2579          N   1056    PRO      N   1120          0    14.0067   ; qtot -2
  2580        CH1   1056    PRO     CA   1121          0     13.019   ; qtot -2
  2581       CH2r   1056    PRO     CB   1121          0     14.027   ; qtot -2
  2582       CH2r   1056    PRO     CG   1122          0     14.027   ; qtot -2
  2583       CH2r   1056    PRO     CD   1122          0     14.027   ; qtot -2
  2584          C   1056    PRO      C   1123       0.45     12.011   ; qtot -1.55
  2585          O   1056    PRO      O   1123      -0.45    15.9994   ; qtot -2
; residue 1057 GLU rtp GLU  q -1.0
  2586          N   1057    GLU      N   1124      -0.31    14.0067   ; qtot -2.31
  2587          H   1057    GLU      H   1124       0.31      1.008   ; qtot -2
  2588        CH1   1057    GLU     CA   1125          0     13.019   ; qtot -2
  2589        CH2   1057    GLU     CB   1125          0     14.027   ; qtot -2
  2590        CH2   1057    GLU     CG   1125          0     14.027   ; qtot -2
  2591          C   1057    GLU     CD   1126       0.27     12.011   ; qtot -1.73
  2592         OM   1057    GLU    OE1   1126     -0.635    15.9994   ; qtot -2.365
  2593         OM   1057    GLU    OE2   1126     -0.635    15.9994   ; qtot -3
  2594          C   1057    GLU      C   1127       0.45     12.011   ; qtot -2.55
  2595          O   1057    GLU      O   1127      -0.45    15.9994   ; qtot -3
; residue 1058 MET rtp MET  q  0.0
  2596          N   1058    MET      N   1128      -0.31    14.0067   ; qtot -3.31
  2597          H   1058    MET      H   1128       0.31      1.008   ; qtot -3
  2598        CH1   1058    MET     CA   1129          0     13.019   ; qtot -3
  2599        CH2   1058    MET     CB   1129          0     14.027   ; qtot -3
  2600        CH2   1058    MET     CG   1130      0.241     14.027   ; qtot -2.759
  2601          S   1058    MET     SD   1130     -0.482      32.06   ; qtot -3.241
  2602        CH3   1058    MET     CE   1130      0.241     15.035   ; qtot -3
  2603          C   1058    MET      C   1131       0.45     12.011   ; qtot -2.55
  2604          O   1058    MET      O   1131      -0.45    15.9994   ; qtot -3
; residue 1059 LYS rtp LYSH q +1.0
  2605          N   1059    LYS      N   1132      -0.31    14.0067   ; qtot -3.31
  2606          H   1059    LYS      H   1132       0.31      1.008   ; qtot -3
  2607        CH1   1059    LYS     CA   1133          0     13.019   ; qtot -3
  2608        CH2   1059    LYS     CB   1133          0     14.027   ; qtot -3
  2609        CH2   1059    LYS     CG   1134          0     14.027   ; qtot -3
  2610        CH2   1059    LYS     CD   1134          0     14.027   ; qtot -3
  2611        CH2   1059    LYS     CE   1135      0.127     14.027   ; qtot -2.873
  2612         NL   1059    LYS     NZ   1135      0.129    14.0067   ; qtot -2.744
  2613          H   1059    LYS    HZ1   1135      0.248      1.008   ; qtot -2.496
  2614          H   1059    LYS    HZ2   1135      0.248      1.008   ; qtot -2.248
  2615          H   1059    LYS    HZ3   1135      0.248      1.008   ; qtot -2
  2616          C   1059    LYS      C   1136       0.45     12.011   ; qtot -1.55
  2617          O   1059    LYS      O   1136      -0.45    15.9994   ; qtot -2
; residue 1060 ASP rtp ASP  q -1.0
  2618          N   1060    ASP      N   1137      -0.31    14.0067   ; qtot -2.31
  2619          H   1060    ASP      H   1137       0.31      1.008   ; qtot -2
  2620        CH1   1060    ASP     CA   1138          0     13.019   ; qtot -2
  2621        CH2   1060    ASP     CB   1138          0     14.027   ; qtot -2
  2622          C   1060    ASP     CG   1139       0.27     12.011   ; qtot -1.73
  2623         OM   1060    ASP    OD1   1139     -0.635    15.9994   ; qtot -2.365
  2624         OM   1060    ASP    OD2   1139     -0.635    15.9994   ; qtot -3
  2625          C   1060    ASP      C   1140       0.45     12.011   ; qtot -2.55
  2626          O   1060    ASP      O   1140      -0.45    15.9994   ; qtot -3
; residue 1061 PHE rtp PHE  q  0.0
  2627          N   1061    PHE      N   1141      -0.31    14.0067   ; qtot -3.31
  2628          H   1061    PHE      H   1141       0.31      1.008   ; qtot -3
  2629        CH1   1061    PHE     CA   1142          0     13.019   ; qtot -3
  2630        CH2   1061    PHE     CB   1142          0     14.027   ; qtot -3
  2631          C   1061    PHE     CG   1142          0     12.011   ; qtot -3
  2632          C   1061    PHE    CD1   1143      -0.14     12.011   ; qtot -3.14
  2633         HC   1061    PHE    HD1   1143       0.14      1.008   ; qtot -3
  2634          C   1061    PHE    CD2   1144      -0.14     12.011   ; qtot -3.14
  2635         HC   1061    PHE    HD2   1144       0.14      1.008   ; qtot -3
  2636          C   1061    PHE    CE1   1145      -0.14     12.011   ; qtot -3.14
  2637         HC   1061    PHE    HE1   1145       0.14      1.008   ; qtot -3
  2638          C   1061    PHE    CE2   1146      -0.14     12.011   ; qtot -3.14
  2639         HC   1061    PHE    HE2   1146       0.14      1.008   ; qtot -3
  2640          C   1061    PHE     CZ   1147      -0.14     12.011   ; qtot -3.14
  2641         HC   1061    PHE     HZ   1147       0.14      1.008   ; qtot -3
  2642          C   1061    PHE      C   1148       0.45     12.011   ; qtot -2.55
  2643          O   1061    PHE      O   1148      -0.45    15.9994   ; qtot -3
; residue 1062 ARG rtp ARG  q +1.0
  2644          N   1062    ARG      N   1149      -0.31    14.0067   ; qtot -3.31
  2645          H   1062    ARG      H   1149       0.31      1.008   ; qtot -3
  2646        CH1   1062    ARG     CA   1150          0     13.019   ; qtot -3
  2647        CH2   1062    ARG     CB   1150          0     14.027   ; qtot -3
  2648        CH2   1062    ARG     CG   1150          0     14.027   ; qtot -3
  2649        CH2   1062    ARG     CD   1151       0.09     14.027   ; qtot -2.91
  2650         NE   1062    ARG     NE   1151      -0.11    14.0067   ; qtot -3.02
  2651          H   1062    ARG     HE   1151       0.24      1.008   ; qtot -2.78
  2652          C   1062    ARG     CZ   1151       0.34     12.011   ; qtot -2.44
  2653         NZ   1062    ARG    NH1   1151      -0.26    14.0067   ; qtot -2.7
  2654          H   1062    ARG   HH11   1151       0.24      1.008   ; qtot -2.46
  2655          H   1062    ARG   HH12   1151       0.24      1.008   ; qtot -2.22
  2656         NZ   1062    ARG    NH2   1151      -0.26    14.0067   ; qtot -2.48
  2657          H   1062    ARG   HH21   1151       0.24      1.008   ; qtot -2.24
  2658          H   1062    ARG   HH22   1151       0.24      1.008   ; qtot -2
  2659          C   1062    ARG      C   1152       0.45     12.011   ; qtot -1.55
  2660          O   1062    ARG      O   1152      -0.45    15.9994   ; qtot -2
; residue 1063 HIS rtp HISA q  0.0
  2661          N   1063    HIS      N   1153      -0.31    14.0067   ; qtot -2.31
  2662          H   1063    HIS      H   1153       0.31      1.008   ; qtot -2
  2663        CH1   1063    HIS     CA   1154          0     13.019   ; qtot -2
  2664        CH2   1063    HIS     CB   1154          0     14.027   ; qtot -2
  2665          C   1063    HIS     CG   1155          0     12.011   ; qtot -2
  2666         NR   1063    HIS    ND1   1155      -0.05    14.0067   ; qtot -2.05
  2667          H   1063    HIS    HD1   1155       0.31      1.008   ; qtot -1.74
  2668          C   1063    HIS    CD2   1155          0     12.011   ; qtot -1.74
  2669         HC   1063    HIS    HD2   1155       0.14      1.008   ; qtot -1.6
  2670          C   1063    HIS    CE1   1155          0     12.011   ; qtot -1.6
  2671         HC   1063    HIS    HE1   1155       0.14      1.008   ; qtot -1.46
  2672         NR   1063    HIS    NE2   1155      -0.54    14.0067   ; qtot -2
  2673          C   1063    HIS      C   1156       0.45     12.011   ; qtot -1.55
  2674          O   1063    HIS      O   1156      -0.45    15.9994   ; qtot -2
; residue 1064 GLY rtp GLY  q  0.0
  2675          N   1064    GLY      N   1157      -0.31    14.0067   ; qtot -2.31
  2676          H   1064    GLY      H   1157       0.31      1.008   ; qtot -2
  2677        CH2   1064    GLY     CA   1158          0     14.027   ; qtot -2
  2678          C   1064    GLY      C   1159       0.45     12.011   ; qtot -1.55
  2679          O   1064    GLY      O   1159      -0.45    15.9994   ; qtot -2
; residue 1065 PHE rtp PHE  q  0.0
  2680          N   1065    PHE      N   1160      -0.31    14.0067   ; qtot -2.31
  2681          H   1065    PHE      H   1160       0.31      1.008   ; qtot -2
  2682        CH1   1065    PHE     CA   1161          0     13.019   ; qtot -2
  2683        CH2   1065    PHE     CB   1161          0     14.027   ; qtot -2
  2684          C   1065    PHE     CG   1161          0     12.011   ; qtot -2
  2685          C   1065    PHE    CD1   1162      -0.14     12.011   ; qtot -2.14
  2686         HC   1065    PHE    HD1   1162       0.14      1.008   ; qtot -2
  2687          C   1065    PHE    CD2   1163      -0.14     12.011   ; qtot -2.14
  2688         HC   1065    PHE    HD2   1163       0.14      1.008   ; qtot -2
  2689          C   1065    PHE    CE1   1164      -0.14     12.011   ; qtot -2.14
  2690         HC   1065    PHE    HE1   1164       0.14      1.008   ; qtot -2
  2691          C   1065    PHE    CE2   1165      -0.14     12.011   ; qtot -2.14
  2692         HC   1065    PHE    HE2   1165       0.14      1.008   ; qtot -2
  2693          C   1065    PHE     CZ   1166      -0.14     12.011   ; qtot -2.14
  2694         HC   1065    PHE     HZ   1166       0.14      1.008   ; qtot -2
  2695          C   1065    PHE      C   1167       0.45     12.011   ; qtot -1.55
  2696          O   1065    PHE      O   1167      -0.45    15.9994   ; qtot -2
; residue 1066 ASP rtp ASP  q -1.0
  2697          N   1066    ASP      N   1168      -0.31    14.0067   ; qtot -2.31
  2698          H   1066    ASP      H   1168       0.31      1.008   ; qtot -2
  2699        CH1   1066    ASP     CA   1169          0     13.019   ; qtot -2
  2700        CH2   1066    ASP     CB   1169          0     14.027   ; qtot -2
  2701          C   1066    ASP     CG   1170       0.27     12.011   ; qtot -1.73
  2702         OM   1066    ASP    OD1   1170     -0.635    15.9994   ; qtot -2.365
  2703         OM   1066    ASP    OD2   1170     -0.635    15.9994   ; qtot -3
  2704          C   1066    ASP      C   1171       0.45     12.011   ; qtot -2.55
  2705          O   1066    ASP      O   1171      -0.45    15.9994   ; qtot -3
; residue 1067 ILE rtp ILE  q  0.0
  2706          N   1067    ILE      N   1172      -0.31    14.0067   ; qtot -3.31
  2707          H   1067    ILE      H   1172       0.31      1.008   ; qtot -3
  2708        CH1   1067    ILE     CA   1173          0     13.019   ; qtot -3
  2709        CH1   1067    ILE     CB   1174          0     13.019   ; qtot -3
  2710        CH2   1067    ILE    CG1   1174          0     14.027   ; qtot -3
  2711        CH3   1067    ILE    CG2   1174          0     15.035   ; qtot -3
  2712        CH3   1067    ILE     CD   1174          0     15.035   ; qtot -3
  2713          C   1067    ILE      C   1175       0.45     12.011   ; qtot -2.55
  2714          O   1067    ILE      O   1175      -0.45    15.9994   ; qtot -3
; residue 1068 LEU rtp LEU  q  0.0
  2715          N   1068    LEU      N   1176      -0.31    14.0067   ; qtot -3.31
  2716          H   1068    LEU      H   1176       0.31      1.008   ; qtot -3
  2717        CH1   1068    LEU     CA   1177          0     13.019   ; qtot -3
  2718        CH2   1068    LEU     CB   1177          0     14.027   ; qtot -3
  2719        CH1   1068    LEU     CG   1178          0     13.019   ; qtot -3
  2720        CH3   1068    LEU    CD1   1178          0     15.035   ; qtot -3
  2721        CH3   1068    LEU    CD2   1178          0     15.035   ; qtot -3
  2722          C   1068    LEU      C   1179       0.45     12.011   ; qtot -2.55
  2723          O   1068    LEU      O   1179      -0.45    15.9994   ; qtot -3
; residue 1069 VAL rtp VAL  q  0.0
  2724          N   1069    VAL      N   1180      -0.31    14.0067   ; qtot -3.31
  2725          H   1069    VAL      H   1180       0.31      1.008   ; qtot -3
  2726        CH1   1069    VAL     CA   1181          0     13.019   ; qtot -3
  2727        CH1   1069    VAL     CB   1181          0     13.019   ; qtot -3
  2728        CH3   1069    VAL    CG1   1181          0     15.035   ; qtot -3
  2729        CH3   1069    VAL    CG2   1181          0     15.035   ; qtot -3
  2730          C   1069    VAL      C   1182       0.45     12.011   ; qtot -2.55
  2731          O   1069    VAL      O   1182      -0.45    15.9994   ; qtot -3
; residue 1070 GLY rtp GLY  q  0.0
  2732          N   1070    GLY      N   1183      -0.31    14.0067   ; qtot -3.31
  2733          H   1070    GLY      H   1183       0.31      1.008   ; qtot -3
  2734        CH2   1070    GLY     CA   1184          0     14.027   ; qtot -3
  2735          C   1070    GLY      C   1185       0.45     12.011   ; qtot -2.55
  2736          O   1070    GLY      O   1185      -0.45    15.9994   ; qtot -3
; residue 1071 GLN rtp GLN  q  0.0
  2737          N   1071    GLN      N   1186      -0.31    14.0067   ; qtot -3.31
  2738          H   1071    GLN      H   1186       0.31      1.008   ; qtot -3
  2739        CH1   1071    GLN     CA   1187          0     13.019   ; qtot -3
  2740        CH2   1071    GLN     CB   1187          0     14.027   ; qtot -3
  2741        CH2   1071    GLN     CG   1187          0     14.027   ; qtot -3
  2742          C   1071    GLN     CD   1188       0.29     12.011   ; qtot -2.71
  2743          O   1071    GLN    OE1   1188      -0.45    15.9994   ; qtot -3.16
  2744         NT   1071    GLN    NE2   1188      -0.72    14.0067   ; qtot -3.88
  2745          H   1071    GLN   HE21   1188       0.44      1.008   ; qtot -3.44
  2746          H   1071    GLN   HE22   1188       0.44      1.008   ; qtot -3
  2747          C   1071    GLN      C   1189       0.45     12.011   ; qtot -2.55
  2748          O   1071    GLN      O   1189      -0.45    15.9994   ; qtot -3
; residue 1072 ILE rtp ILE  q  0.0
  2749          N   1072    ILE      N   1190      -0.31    14.0067   ; qtot -3.31
  2750          H   1072    ILE      H   1190       0.31      1.008   ; qtot -3
  2751        CH1   1072    ILE     CA   1191          0     13.019   ; qtot -3
  2752        CH1   1072    ILE     CB   1192          0     13.019   ; qtot -3
  2753        CH2   1072    ILE    CG1   1192          0     14.027   ; qtot -3
  2754        CH3   1072    ILE    CG2   1192          0     15.035   ; qtot -3
  2755        CH3   1072    ILE     CD   1192          0     15.035   ; qtot -3
  2756          C   1072    ILE      C   1193       0.45     12.011   ; qtot -2.55
  2757          O   1072    ILE      O   1193      -0.45    15.9994   ; qtot -3
; residue 1073 ASP rtp ASP  q -1.0
  2758          N   1073    ASP      N   1194      -0.31    14.0067   ; qtot -3.31
  2759          H   1073    ASP      H   1194       0.31      1.008   ; qtot -3
  2760        CH1   1073    ASP     CA   1195          0     13.019   ; qtot -3
  2761        CH2   1073    ASP     CB   1195          0     14.027   ; qtot -3
  2762          C   1073    ASP     CG   1196       0.27     12.011   ; qtot -2.73
  2763         OM   1073    ASP    OD1   1196     -0.635    15.9994   ; qtot -3.365
  2764         OM   1073    ASP    OD2   1196     -0.635    15.9994   ; qtot -4
  2765          C   1073    ASP      C   1197       0.45     12.011   ; qtot -3.55
  2766          O   1073    ASP      O   1197      -0.45    15.9994   ; qtot -4
; residue 1074 ASP rtp ASP  q -1.0
  2767          N   1074    ASP      N   1198      -0.31    14.0067   ; qtot -4.31
  2768          H   1074    ASP      H   1198       0.31      1.008   ; qtot -4
  2769        CH1   1074    ASP     CA   1199          0     13.019   ; qtot -4
  2770        CH2   1074    ASP     CB   1199          0     14.027   ; qtot -4
  2771          C   1074    ASP     CG   1200       0.27     12.011   ; qtot -3.73
  2772         OM   1074    ASP    OD1   1200     -0.635    15.9994   ; qtot -4.365
  2773         OM   1074    ASP    OD2   1200     -0.635    15.9994   ; qtot -5
  2774          C   1074    ASP      C   1201       0.45     12.011   ; qtot -4.55
  2775          O   1074    ASP      O   1201      -0.45    15.9994   ; qtot -5
; residue 1075 ALA rtp ALA  q  0.0
  2776          N   1075    ALA      N   1202      -0.31    14.0067   ; qtot -5.31
  2777          H   1075    ALA      H   1202       0.31      1.008   ; qtot -5
  2778        CH1   1075    ALA     CA   1203          0     13.019   ; qtot -5
  2779        CH3   1075    ALA     CB   1203          0     15.035   ; qtot -5
  2780          C   1075    ALA      C   1204       0.45     12.011   ; qtot -4.55
  2781          O   1075    ALA      O   1204      -0.45    15.9994   ; qtot -5
; residue 1076 LEU rtp LEU  q  0.0
  2782          N   1076    LEU      N   1205      -0.31    14.0067   ; qtot -5.31
  2783          H   1076    LEU      H   1205       0.31      1.008   ; qtot -5
  2784        CH1   1076    LEU     CA   1206          0     13.019   ; qtot -5
  2785        CH2   1076    LEU     CB   1206          0     14.027   ; qtot -5
  2786        CH1   1076    LEU     CG   1207          0     13.019   ; qtot -5
  2787        CH3   1076    LEU    CD1   1207          0     15.035   ; qtot -5
  2788        CH3   1076    LEU    CD2   1207          0     15.035   ; qtot -5
  2789          C   1076    LEU      C   1208       0.45     12.011   ; qtot -4.55
  2790          O   1076    LEU      O   1208      -0.45    15.9994   ; qtot -5
; residue 1077 LYS rtp LYSH q +1.0
  2791          N   1077    LYS      N   1209      -0.31    14.0067   ; qtot -5.31
  2792          H   1077    LYS      H   1209       0.31      1.008   ; qtot -5
  2793        CH1   1077    LYS     CA   1210          0     13.019   ; qtot -5
  2794        CH2   1077    LYS     CB   1210          0     14.027   ; qtot -5
  2795        CH2   1077    LYS     CG   1211          0     14.027   ; qtot -5
  2796        CH2   1077    LYS     CD   1211          0     14.027   ; qtot -5
  2797        CH2   1077    LYS     CE   1212      0.127     14.027   ; qtot -4.873
  2798         NL   1077    LYS     NZ   1212      0.129    14.0067   ; qtot -4.744
  2799          H   1077    LYS    HZ1   1212      0.248      1.008   ; qtot -4.496
  2800          H   1077    LYS    HZ2   1212      0.248      1.008   ; qtot -4.248
  2801          H   1077    LYS    HZ3   1212      0.248      1.008   ; qtot -4
  2802          C   1077    LYS      C   1213       0.45     12.011   ; qtot -3.55
  2803          O   1077    LYS      O   1213      -0.45    15.9994   ; qtot -4
; residue 1078 LEU rtp LEU  q  0.0
  2804          N   1078    LEU      N   1214      -0.31    14.0067   ; qtot -4.31
  2805          H   1078    LEU      H   1214       0.31      1.008   ; qtot -4
  2806        CH1   1078    LEU     CA   1215          0     13.019   ; qtot -4
  2807        CH2   1078    LEU     CB   1215          0     14.027   ; qtot -4
  2808        CH1   1078    LEU     CG   1216          0     13.019   ; qtot -4
  2809        CH3   1078    LEU    CD1   1216          0     15.035   ; qtot -4
  2810        CH3   1078    LEU    CD2   1216          0     15.035   ; qtot -4
  2811          C   1078    LEU      C   1217       0.45     12.011   ; qtot -3.55
  2812          O   1078    LEU      O   1217      -0.45    15.9994   ; qtot -4
; residue 1079 ALA rtp ALA  q  0.0
  2813          N   1079    ALA      N   1218      -0.31    14.0067   ; qtot -4.31
  2814          H   1079    ALA      H   1218       0.31      1.008   ; qtot -4
  2815        CH1   1079    ALA     CA   1219          0     13.019   ; qtot -4
  2816        CH3   1079    ALA     CB   1219          0     15.035   ; qtot -4
  2817          C   1079    ALA      C   1220       0.45     12.011   ; qtot -3.55
  2818          O   1079    ALA      O   1220      -0.45    15.9994   ; qtot -4
; residue 1080 ASN rtp ASN  q  0.0
  2819          N   1080    ASN      N   1221      -0.31    14.0067   ; qtot -4.31
  2820          H   1080    ASN      H   1221       0.31      1.008   ; qtot -4
  2821        CH1   1080    ASN     CA   1222          0     13.019   ; qtot -4
  2822        CH2   1080    ASN     CB   1222          0     14.027   ; qtot -4
  2823          C   1080    ASN     CG   1223       0.29     12.011   ; qtot -3.71
  2824          O   1080    ASN    OD1   1223      -0.45    15.9994   ; qtot -4.16
  2825         NT   1080    ASN    ND2   1223      -0.72    14.0067   ; qtot -4.88
  2826          H   1080    ASN   HD21   1223       0.44      1.008   ; qtot -4.44
  2827          H   1080    ASN   HD22   1223       0.44      1.008   ; qtot -4
  2828          C   1080    ASN      C   1224       0.45     12.011   ; qtot -3.55
  2829          O   1080    ASN      O   1224      -0.45    15.9994   ; qtot -4
; residue 1081 GLU rtp GLU  q -1.0
  2830          N   1081    GLU      N   1225      -0.31    14.0067   ; qtot -4.31
  2831          H   1081    GLU      H   1225       0.31      1.008   ; qtot -4
  2832        CH1   1081    GLU     CA   1226          0     13.019   ; qtot -4
  2833        CH2   1081    GLU     CB   1226          0     14.027   ; qtot -4
  2834        CH2   1081    GLU     CG   1226          0     14.027   ; qtot -4
  2835          C   1081    GLU     CD   1227       0.27     12.011   ; qtot -3.73
  2836         OM   1081    GLU    OE1   1227     -0.635    15.9994   ; qtot -4.365
  2837         OM   1081    GLU    OE2   1227     -0.635    15.9994   ; qtot -5
  2838          C   1081    GLU      C   1228       0.45     12.011   ; qtot -4.55
  2839          O   1081    GLU      O   1228      -0.45    15.9994   ; qtot -5
; residue 1082 GLY rtp GLY  q  0.0
  2840          N   1082    GLY      N   1229      -0.31    14.0067   ; qtot -5.31
  2841          H   1082    GLY      H   1229       0.31      1.008   ; qtot -5
  2842        CH2   1082    GLY     CA   1230          0     14.027   ; qtot -5
  2843          C   1082    GLY      C   1231       0.45     12.011   ; qtot -4.55
  2844          O   1082    GLY      O   1231      -0.45    15.9994   ; qtot -5
; residue 1083 LYS rtp LYSH q +1.0
  2845          N   1083    LYS      N   1232      -0.31    14.0067   ; qtot -5.31
  2846          H   1083    LYS      H   1232       0.31      1.008   ; qtot -5
  2847        CH1   1083    LYS     CA   1233          0     13.019   ; qtot -5
  2848        CH2   1083    LYS     CB   1233          0     14.027   ; qtot -5
  2849        CH2   1083    LYS     CG   1234          0     14.027   ; qtot -5
  2850        CH2   1083    LYS     CD   1234          0     14.027   ; qtot -5
  2851        CH2   1083    LYS     CE   1235      0.127     14.027   ; qtot -4.873
  2852         NL   1083    LYS     NZ   1235      0.129    14.0067   ; qtot -4.744
  2853          H   1083    LYS    HZ1   1235      0.248      1.008   ; qtot -4.496
  2854          H   1083    LYS    HZ2   1235      0.248      1.008   ; qtot -4.248
  2855          H   1083    LYS    HZ3   1235      0.248      1.008   ; qtot -4
  2856          C   1083    LYS      C   1236       0.45     12.011   ; qtot -3.55
  2857          O   1083    LYS      O   1236      -0.45    15.9994   ; qtot -4
; residue 1084 VAL rtp VAL  q  0.0
  2858          N   1084    VAL      N   1237      -0.31    14.0067   ; qtot -4.31
  2859          H   1084    VAL      H   1237       0.31      1.008   ; qtot -4
  2860        CH1   1084    VAL     CA   1238          0     13.019   ; qtot -4
  2861        CH1   1084    VAL     CB   1238          0     13.019   ; qtot -4
  2862        CH3   1084    VAL    CG1   1238          0     15.035   ; qtot -4
  2863        CH3   1084    VAL    CG2   1238          0     15.035   ; qtot -4
  2864          C   1084    VAL      C   1239       0.45     12.011   ; qtot -3.55
  2865          O   1084    VAL      O   1239      -0.45    15.9994   ; qtot -4
; residue 1085 LYS rtp LYSH q +1.0
  2866          N   1085    LYS      N   1240      -0.31    14.0067   ; qtot -4.31
  2867          H   1085    LYS      H   1240       0.31      1.008   ; qtot -4
  2868        CH1   1085    LYS     CA   1241          0     13.019   ; qtot -4
  2869        CH2   1085    LYS     CB   1241          0     14.027   ; qtot -4
  2870        CH2   1085    LYS     CG   1242          0     14.027   ; qtot -4
  2871        CH2   1085    LYS     CD   1242          0     14.027   ; qtot -4
  2872        CH2   1085    LYS     CE   1243      0.127     14.027   ; qtot -3.873
  2873         NL   1085    LYS     NZ   1243      0.129    14.0067   ; qtot -3.744
  2874          H   1085    LYS    HZ1   1243      0.248      1.008   ; qtot -3.496
  2875          H   1085    LYS    HZ2   1243      0.248      1.008   ; qtot -3.248
  2876          H   1085    LYS    HZ3   1243      0.248      1.008   ; qtot -3
  2877          C   1085    LYS      C   1244       0.45     12.011   ; qtot -2.55
  2878          O   1085    LYS      O   1244      -0.45    15.9994   ; qtot -3
; residue 1086 GLU rtp GLU  q -1.0
  2879          N   1086    GLU      N   1245      -0.31    14.0067   ; qtot -3.31
  2880          H   1086    GLU      H   1245       0.31      1.008   ; qtot -3
  2881        CH1   1086    GLU     CA   1246          0     13.019   ; qtot -3
  2882        CH2   1086    GLU     CB   1246          0     14.027   ; qtot -3
  2883        CH2   1086    GLU     CG   1246          0     14.027   ; qtot -3
  2884          C   1086    GLU     CD   1247       0.27     12.011   ; qtot -2.73
  2885         OM   1086    GLU    OE1   1247     -0.635    15.9994   ; qtot -3.365
  2886         OM   1086    GLU    OE2   1247     -0.635    15.9994   ; qtot -4
  2887          C   1086    GLU      C   1248       0.45     12.011   ; qtot -3.55
  2888          O   1086    GLU      O   1248      -0.45    15.9994   ; qtot -4
; residue 1087 ALA rtp ALA  q  0.0
  2889          N   1087    ALA      N   1249      -0.31    14.0067   ; qtot -4.31
  2890          H   1087    ALA      H   1249       0.31      1.008   ; qtot -4
  2891        CH1   1087    ALA     CA   1250          0     13.019   ; qtot -4
  2892        CH3   1087    ALA     CB   1250          0     15.035   ; qtot -4
  2893          C   1087    ALA      C   1251       0.45     12.011   ; qtot -3.55
  2894          O   1087    ALA      O   1251      -0.45    15.9994   ; qtot -4
; residue 1088 GLN rtp GLN  q  0.0
  2895          N   1088    GLN      N   1252      -0.31    14.0067   ; qtot -4.31
  2896          H   1088    GLN      H   1252       0.31      1.008   ; qtot -4
  2897        CH1   1088    GLN     CA   1253          0     13.019   ; qtot -4
  2898        CH2   1088    GLN     CB   1253          0     14.027   ; qtot -4
  2899        CH2   1088    GLN     CG   1253          0     14.027   ; qtot -4
  2900          C   1088    GLN     CD   1254       0.29     12.011   ; qtot -3.71
  2901          O   1088    GLN    OE1   1254      -0.45    15.9994   ; qtot -4.16
  2902         NT   1088    GLN    NE2   1254      -0.72    14.0067   ; qtot -4.88
  2903          H   1088    GLN   HE21   1254       0.44      1.008   ; qtot -4.44
  2904          H   1088    GLN   HE22   1254       0.44      1.008   ; qtot -4
  2905          C   1088    GLN      C   1255       0.45     12.011   ; qtot -3.55
  2906          O   1088    GLN      O   1255      -0.45    15.9994   ; qtot -4
; residue 1089 ALA rtp ALA  q  0.0
  2907          N   1089    ALA      N   1256      -0.31    14.0067   ; qtot -4.31
  2908          H   1089    ALA      H   1256       0.31      1.008   ; qtot -4
  2909        CH1   1089    ALA     CA   1257          0     13.019   ; qtot -4
  2910        CH3   1089    ALA     CB   1257          0     15.035   ; qtot -4
  2911          C   1089    ALA      C   1258       0.45     12.011   ; qtot -3.55
  2912          O   1089    ALA      O   1258      -0.45    15.9994   ; qtot -4
; residue 1090 ALA rtp ALA  q  0.0
  2913          N   1090    ALA      N   1259      -0.31    14.0067   ; qtot -4.31
  2914          H   1090    ALA      H   1259       0.31      1.008   ; qtot -4
  2915        CH1   1090    ALA     CA   1260          0     13.019   ; qtot -4
  2916        CH3   1090    ALA     CB   1260          0     15.035   ; qtot -4
  2917          C   1090    ALA      C   1261       0.45     12.011   ; qtot -3.55
  2918          O   1090    ALA      O   1261      -0.45    15.9994   ; qtot -4
; residue 1091 ALA rtp ALA  q  0.0
  2919          N   1091    ALA      N   1262      -0.31    14.0067   ; qtot -4.31
  2920          H   1091    ALA      H   1262       0.31      1.008   ; qtot -4
  2921        CH1   1091    ALA     CA   1263          0     13.019   ; qtot -4
  2922        CH3   1091    ALA     CB   1263          0     15.035   ; qtot -4
  2923          C   1091    ALA      C   1264       0.45     12.011   ; qtot -3.55
  2924          O   1091    ALA      O   1264      -0.45    15.9994   ; qtot -4
; residue 1092 GLU rtp GLU  q -1.0
  2925          N   1092    GLU      N   1265      -0.31    14.0067   ; qtot -4.31
  2926          H   1092    GLU      H   1265       0.31      1.008   ; qtot -4
  2927        CH1   1092    GLU     CA   1266          0     13.019   ; qtot -4
  2928        CH2   1092    GLU     CB   1266          0     14.027   ; qtot -4
  2929        CH2   1092    GLU     CG   1266          0     14.027   ; qtot -4
  2930          C   1092    GLU     CD   1267       0.27     12.011   ; qtot -3.73
  2931         OM   1092    GLU    OE1   1267     -0.635    15.9994   ; qtot -4.365
  2932         OM   1092    GLU    OE2   1267     -0.635    15.9994   ; qtot -5
  2933          C   1092    GLU      C   1268       0.45     12.011   ; qtot -4.55
  2934          O   1092    GLU      O   1268      -0.45    15.9994   ; qtot -5
; residue 1093 GLN rtp GLN  q  0.0
  2935          N   1093    GLN      N   1269      -0.31    14.0067   ; qtot -5.31
  2936          H   1093    GLN      H   1269       0.31      1.008   ; qtot -5
  2937        CH1   1093    GLN     CA   1270          0     13.019   ; qtot -5
  2938        CH2   1093    GLN     CB   1270          0     14.027   ; qtot -5
  2939        CH2   1093    GLN     CG   1270          0     14.027   ; qtot -5
  2940          C   1093    GLN     CD   1271       0.29     12.011   ; qtot -4.71
  2941          O   1093    GLN    OE1   1271      -0.45    15.9994   ; qtot -5.16
  2942         NT   1093    GLN    NE2   1271      -0.72    14.0067   ; qtot -5.88
  2943          H   1093    GLN   HE21   1271       0.44      1.008   ; qtot -5.44
  2944          H   1093    GLN   HE22   1271       0.44      1.008   ; qtot -5
  2945          C   1093    GLN      C   1272       0.45     12.011   ; qtot -4.55
  2946          O   1093    GLN      O   1272      -0.45    15.9994   ; qtot -5
; residue 1094 LEU rtp LEU  q  0.0
  2947          N   1094    LEU      N   1273      -0.31    14.0067   ; qtot -5.31
  2948          H   1094    LEU      H   1273       0.31      1.008   ; qtot -5
  2949        CH1   1094    LEU     CA   1274          0     13.019   ; qtot -5
  2950        CH2   1094    LEU     CB   1274          0     14.027   ; qtot -5
  2951        CH1   1094    LEU     CG   1275          0     13.019   ; qtot -5
  2952        CH3   1094    LEU    CD1   1275          0     15.035   ; qtot -5
  2953        CH3   1094    LEU    CD2   1275          0     15.035   ; qtot -5
  2954          C   1094    LEU      C   1276       0.45     12.011   ; qtot -4.55
  2955          O   1094    LEU      O   1276      -0.45    15.9994   ; qtot -5
; residue 1095 LYS rtp LYSH q +1.0
  2956          N   1095    LYS      N   1277      -0.31    14.0067   ; qtot -5.31
  2957          H   1095    LYS      H   1277       0.31      1.008   ; qtot -5
  2958        CH1   1095    LYS     CA   1278          0     13.019   ; qtot -5
  2959        CH2   1095    LYS     CB   1278          0     14.027   ; qtot -5
  2960        CH2   1095    LYS     CG   1279          0     14.027   ; qtot -5
  2961        CH2   1095    LYS     CD   1279          0     14.027   ; qtot -5
  2962        CH2   1095    LYS     CE   1280      0.127     14.027   ; qtot -4.873
  2963         NL   1095    LYS     NZ   1280      0.129    14.0067   ; qtot -4.744
  2964          H   1095    LYS    HZ1   1280      0.248      1.008   ; qtot -4.496
  2965          H   1095    LYS    HZ2   1280      0.248      1.008   ; qtot -4.248
  2966          H   1095    LYS    HZ3   1280      0.248      1.008   ; qtot -4
  2967          C   1095    LYS      C   1281       0.45     12.011   ; qtot -3.55
  2968          O   1095    LYS      O   1281      -0.45    15.9994   ; qtot -4
; residue 1096 THR rtp THR  q  0.0
  2969          N   1096    THR      N   1282      -0.31    14.0067   ; qtot -4.31
  2970          H   1096    THR      H   1282       0.31      1.008   ; qtot -4
  2971        CH1   1096    THR     CA   1283          0     13.019   ; qtot -4
  2972        CH1   1096    THR     CB   1284      0.266     13.019   ; qtot -3.734
  2973         OA   1096    THR    OG1   1284     -0.674    15.9994   ; qtot -4.408
  2974          H   1096    THR    HG1   1284      0.408      1.008   ; qtot -4
  2975        CH3   1096    THR    CG2   1285          0     15.035   ; qtot -4
  2976          C   1096    THR      C   1286       0.45     12.011   ; qtot -3.55
  2977          O   1096    THR      O   1286      -0.45    15.9994   ; qtot -4
; residue 1097 THR rtp THR  q  0.0
  2978          N   1097    THR      N   1287      -0.31    14.0067   ; qtot -4.31
  2979          H   1097    THR      H   1287       0.31      1.008   ; qtot -4
  2980        CH1   1097    THR     CA   1288          0     13.019   ; qtot -4
  2981        CH1   1097    THR     CB   1289      0.266     13.019   ; qtot -3.734
  2982         OA   1097    THR    OG1   1289     -0.674    15.9994   ; qtot -4.408
  2983          H   1097    THR    HG1   1289      0.408      1.008   ; qtot -4
  2984        CH3   1097    THR    CG2   1290          0     15.035   ; qtot -4
  2985          C   1097    THR      C   1291       0.45     12.011   ; qtot -3.55
  2986          O   1097    THR      O   1291      -0.45    15.9994   ; qtot -4
; residue 1098 ARG rtp ARG  q +1.0
  2987          N   1098    ARG      N   1292      -0.31    14.0067   ; qtot -4.31
  2988          H   1098    ARG      H   1292       0.31      1.008   ; qtot -4
  2989        CH1   1098    ARG     CA   1293          0     13.019   ; qtot -4
  2990        CH2   1098    ARG     CB   1293          0     14.027   ; qtot -4
  2991        CH2   1098    ARG     CG   1293          0     14.027   ; qtot -4
  2992        CH2   1098    ARG     CD   1294       0.09     14.027   ; qtot -3.91
  2993         NE   1098    ARG     NE   1294      -0.11    14.0067   ; qtot -4.02
  2994          H   1098    ARG     HE   1294       0.24      1.008   ; qtot -3.78
  2995          C   1098    ARG     CZ   1294       0.34     12.011   ; qtot -3.44
  2996         NZ   1098    ARG    NH1   1294      -0.26    14.0067   ; qtot -3.7
  2997          H   1098    ARG   HH11   1294       0.24      1.008   ; qtot -3.46
  2998          H   1098    ARG   HH12   1294       0.24      1.008   ; qtot -3.22
  2999         NZ   1098    ARG    NH2   1294      -0.26    14.0067   ; qtot -3.48
  3000          H   1098    ARG   HH21   1294       0.24      1.008   ; qtot -3.24
  3001          H   1098    ARG   HH22   1294       0.24      1.008   ; qtot -3
  3002          C   1098    ARG      C   1295       0.45     12.011   ; qtot -2.55
  3003          O   1098    ARG      O   1295      -0.45    15.9994   ; qtot -3
; residue 1099 ASN rtp ASN  q  0.0
  3004          N   1099    ASN      N   1296      -0.31    14.0067   ; qtot -3.31
  3005          H   1099    ASN      H   1296       0.31      1.008   ; qtot -3
  3006        CH1   1099    ASN     CA   1297          0     13.019   ; qtot -3
  3007        CH2   1099    ASN     CB   1297          0     14.027   ; qtot -3
  3008          C   1099    ASN     CG   1298       0.29     12.011   ; qtot -2.71
  3009          O   1099    ASN    OD1   1298      -0.45    15.9994   ; qtot -3.16
  3010         NT   1099    ASN    ND2   1298      -0.72    14.0067   ; qtot -3.88
  3011          H   1099    ASN   HD21   1298       0.44      1.008   ; qtot -3.44
  3012          H   1099    ASN   HD22   1298       0.44      1.008   ; qtot -3
  3013          C   1099    ASN      C   1299       0.45     12.011   ; qtot -2.55
  3014          O   1099    ASN      O   1299      -0.45    15.9994   ; qtot -3
; residue 1100 ALA rtp ALA  q  0.0
  3015          N   1100    ALA      N   1300      -0.31    14.0067   ; qtot -3.31
  3016          H   1100    ALA      H   1300       0.31      1.008   ; qtot -3
  3017        CH1   1100    ALA     CA   1301          0     13.019   ; qtot -3
  3018        CH3   1100    ALA     CB   1301          0     15.035   ; qtot -3
  3019          C   1100    ALA      C   1302       0.45     12.011   ; qtot -2.55
  3020          O   1100    ALA      O   1302      -0.45    15.9994   ; qtot -3
; residue 1101 TYR rtp TYR  q  0.0
  3021          N   1101    TYR      N   1303      -0.31    14.0067   ; qtot -3.31
  3022          H   1101    TYR      H   1303       0.31      1.008   ; qtot -3
  3023        CH1   1101    TYR     CA   1304          0     13.019   ; qtot -3
  3024        CH2   1101    TYR     CB   1304          0     14.027   ; qtot -3
  3025          C   1101    TYR     CG   1304          0     12.011   ; qtot -3
  3026          C   1101    TYR    CD1   1305      -0.14     12.011   ; qtot -3.14
  3027         HC   1101    TYR    HD1   1305       0.14      1.008   ; qtot -3
  3028          C   1101    TYR    CD2   1306      -0.14     12.011   ; qtot -3.14
  3029         HC   1101    TYR    HD2   1306       0.14      1.008   ; qtot -3
  3030          C   1101    TYR    CE1   1307      -0.14     12.011   ; qtot -3.14
  3031         HC   1101    TYR    HE1   1307       0.14      1.008   ; qtot -3
  3032          C   1101    TYR    CE2   1308      -0.14     12.011   ; qtot -3.14
  3033         HC   1101    TYR    HE2   1308       0.14      1.008   ; qtot -3
  3034          C   1101    TYR     CZ   1309      0.203     12.011   ; qtot -2.797
  3035         OA   1101    TYR     OH   1309     -0.611    15.9994   ; qtot -3.408
  3036          H   1101    TYR     HH   1309      0.408      1.008   ; qtot -3
  3037          C   1101    TYR      C   1310       0.45     12.011   ; qtot -2.55
  3038          O   1101    TYR      O   1310      -0.45    15.9994   ; qtot -3
; residue 1102 ILE rtp ILE  q  0.0
  3039          N   1102    ILE      N   1311      -0.31    14.0067   ; qtot -3.31
  3040          H   1102    ILE      H   1311       0.31      1.008   ; qtot -3
  3041        CH1   1102    ILE     CA   1312          0     13.019   ; qtot -3
  3042        CH1   1102    ILE     CB   1313          0     13.019   ; qtot -3
  3043        CH2   1102    ILE    CG1   1313          0     14.027   ; qtot -3
  3044        CH3   1102    ILE    CG2   1313          0     15.035   ; qtot -3
  3045        CH3   1102    ILE     CD   1313          0     15.035   ; qtot -3
  3046          C   1102    ILE      C   1314       0.45     12.011   ; qtot -2.55
  3047          O   1102    ILE      O   1314      -0.45    15.9994   ; qtot -3
; residue 1103 GLN rtp GLN  q  0.0
  3048          N   1103    GLN      N   1315      -0.31    14.0067   ; qtot -3.31
  3049          H   1103    GLN      H   1315       0.31      1.008   ; qtot -3
  3050        CH1   1103    GLN     CA   1316          0     13.019   ; qtot -3
  3051        CH2   1103    GLN     CB   1316          0     14.027   ; qtot -3
  3052        CH2   1103    GLN     CG   1316          0     14.027   ; qtot -3
  3053          C   1103    GLN     CD   1317       0.29     12.011   ; qtot -2.71
  3054          O   1103    GLN    OE1   1317      -0.45    15.9994   ; qtot -3.16
  3055         NT   1103    GLN    NE2   1317      -0.72    14.0067   ; qtot -3.88
  3056          H   1103    GLN   HE21   1317       0.44      1.008   ; qtot -3.44
  3057          H   1103    GLN   HE22   1317       0.44      1.008   ; qtot -3
  3058          C   1103    GLN      C   1318       0.45     12.011   ; qtot -2.55
  3059          O   1103    GLN      O   1318      -0.45    15.9994   ; qtot -3
; residue 1104 LYS rtp LYSH q +1.0
  3060          N   1104    LYS      N   1319      -0.31    14.0067   ; qtot -3.31
  3061          H   1104    LYS      H   1319       0.31      1.008   ; qtot -3
  3062        CH1   1104    LYS     CA   1320          0     13.019   ; qtot -3
  3063        CH2   1104    LYS     CB   1320          0     14.027   ; qtot -3
  3064        CH2   1104    LYS     CG   1321          0     14.027   ; qtot -3
  3065        CH2   1104    LYS     CD   1321          0     14.027   ; qtot -3
  3066        CH2   1104    LYS     CE   1322      0.127     14.027   ; qtot -2.873
  3067         NL   1104    LYS     NZ   1322      0.129    14.0067   ; qtot -2.744
  3068          H   1104    LYS    HZ1   1322      0.248      1.008   ; qtot -2.496
  3069          H   1104    LYS    HZ2   1322      0.248      1.008   ; qtot -2.248
  3070          H   1104    LYS    HZ3   1322      0.248      1.008   ; qtot -2
  3071          C   1104    LYS      C   1323       0.45     12.011   ; qtot -1.55
  3072          O   1104    LYS      O   1323      -0.45    15.9994   ; qtot -2
; residue 1105 TYR rtp TYR  q  0.0
  3073          N   1105    TYR      N   1324      -0.31    14.0067   ; qtot -2.31
  3074          H   1105    TYR      H   1324       0.31      1.008   ; qtot -2
  3075        CH1   1105    TYR     CA   1325          0     13.019   ; qtot -2
  3076        CH2   1105    TYR     CB   1325          0     14.027   ; qtot -2
  3077          C   1105    TYR     CG   1325          0     12.011   ; qtot -2
  3078          C   1105    TYR    CD1   1326      -0.14     12.011   ; qtot -2.14
  3079         HC   1105    TYR    HD1   1326       0.14      1.008   ; qtot -2
  3080          C   1105    TYR    CD2   1327      -0.14     12.011   ; qtot -2.14
  3081         HC   1105    TYR    HD2   1327       0.14      1.008   ; qtot -2
  3082          C   1105    TYR    CE1   1328      -0.14     12.011   ; qtot -2.14
  3083         HC   1105    TYR    HE1   1328       0.14      1.008   ; qtot -2
  3084          C   1105    TYR    CE2   1329      -0.14     12.011   ; qtot -2.14
  3085         HC   1105    TYR    HE2   1329       0.14      1.008   ; qtot -2
  3086          C   1105    TYR     CZ   1330      0.203     12.011   ; qtot -1.797
  3087         OA   1105    TYR     OH   1330     -0.611    15.9994   ; qtot -2.408
  3088          H   1105    TYR     HH   1330      0.408      1.008   ; qtot -2
  3089          C   1105    TYR      C   1331       0.45     12.011   ; qtot -1.55
  3090          O   1105    TYR      O   1331      -0.45    15.9994   ; qtot -2
; residue 1106 LEU rtp LEU  q  0.0
  3091          N   1106    LEU      N   1332      -0.31    14.0067   ; qtot -2.31
  3092          H   1106    LEU      H   1332       0.31      1.008   ; qtot -2
  3093        CH1   1106    LEU     CA   1333          0     13.019   ; qtot -2
  3094        CH2   1106    LEU     CB   1333          0     14.027   ; qtot -2
  3095        CH1   1106    LEU     CG   1334          0     13.019   ; qtot -2
  3096        CH3   1106    LEU    CD1   1334          0     15.035   ; qtot -2
  3097        CH3   1106    LEU    CD2   1334          0     15.035   ; qtot -2
  3098          C   1106    LEU      C   1335       0.45     12.011   ; qtot -1.55
  3099          O   1106    LEU      O   1335      -0.45    15.9994   ; qtot -2
; residue 313 VAL rtp VAL  q  0.0
  3100          N    313    VAL      N   1336      -0.31    14.0067   ; qtot -2.31
  3101          H    313    VAL      H   1336       0.31      1.008   ; qtot -2
  3102        CH1    313    VAL     CA   1337          0     13.019   ; qtot -2
  3103        CH1    313    VAL     CB   1337          0     13.019   ; qtot -2
  3104        CH3    313    VAL    CG1   1337          0     15.035   ; qtot -2
  3105        CH3    313    VAL    CG2   1337          0     15.035   ; qtot -2
  3106          C    313    VAL      C   1338       0.45     12.011   ; qtot -1.55
  3107          O    313    VAL      O   1338      -0.45    15.9994   ; qtot -2
; residue 314 GLN rtp GLN  q  0.0
  3108          N    314    GLN      N   1339      -0.31    14.0067   ; qtot -2.31
  3109          H    314    GLN      H   1339       0.31      1.008   ; qtot -2
  3110        CH1    314    GLN     CA   1340          0     13.019   ; qtot -2
  3111        CH2    314    GLN     CB   1340          0     14.027   ; qtot -2
  3112        CH2    314    GLN     CG   1340          0     14.027   ; qtot -2
  3113          C    314    GLN     CD   1341       0.29     12.011   ; qtot -1.71
  3114          O    314    GLN    OE1   1341      -0.45    15.9994   ; qtot -2.16
  3115         NT    314    GLN    NE2   1341      -0.72    14.0067   ; qtot -2.88
  3116          H    314    GLN   HE21   1341       0.44      1.008   ; qtot -2.44
  3117          H    314    GLN   HE22   1341       0.44      1.008   ; qtot -2
  3118          C    314    GLN      C   1342       0.45     12.011   ; qtot -1.55
  3119          O    314    GLN      O   1342      -0.45    15.9994   ; qtot -2
; residue 315 THR rtp THR  q  0.0
  3120          N    315    THR      N   1343      -0.31    14.0067   ; qtot -2.31
  3121          H    315    THR      H   1343       0.31      1.008   ; qtot -2
  3122        CH1    315    THR     CA   1344          0     13.019   ; qtot -2
  3123        CH1    315    THR     CB   1345      0.266     13.019   ; qtot -1.734
  3124         OA    315    THR    OG1   1345     -0.674    15.9994   ; qtot -2.408
  3125          H    315    THR    HG1   1345      0.408      1.008   ; qtot -2
  3126        CH3    315    THR    CG2   1346          0     15.035   ; qtot -2
  3127          C    315    THR      C   1347       0.45     12.011   ; qtot -1.55
  3128          O    315    THR      O   1347      -0.45    15.9994   ; qtot -2
; residue 316 ILE rtp ILE  q  0.0
  3129          N    316    ILE      N   1348      -0.31    14.0067   ; qtot -2.31
  3130          H    316    ILE      H   1348       0.31      1.008   ; qtot -2
  3131        CH1    316    ILE     CA   1349          0     13.019   ; qtot -2
  3132        CH1    316    ILE     CB   1350          0     13.019   ; qtot -2
  3133        CH2    316    ILE    CG1   1350          0     14.027   ; qtot -2
  3134        CH3    316    ILE    CG2   1350          0     15.035   ; qtot -2
  3135        CH3    316    ILE     CD   1350          0     15.035   ; qtot -2
  3136          C    316    ILE      C   1351       0.45     12.011   ; qtot -1.55
  3137          O    316    ILE      O   1351      -0.45    15.9994   ; qtot -2
; residue 317 SER rtp SER  q  0.0
  3138          N    317    SER      N   1352      -0.31    14.0067   ; qtot -2.31
  3139          H    317    SER      H   1352       0.31      1.008   ; qtot -2
  3140        CH1    317    SER     CA   1353          0     13.019   ; qtot -2
  3141        CH2    317    SER     CB   1354      0.266     14.027   ; qtot -1.734
  3142         OA    317    SER     OG   1354     -0.674    15.9994   ; qtot -2.408
  3143          H    317    SER     HG   1354      0.408      1.008   ; qtot -2
  3144          C    317    SER      C   1355       0.45     12.011   ; qtot -1.55
  3145          O    317    SER      O   1355      -0.45    15.9994   ; qtot -2
; residue 318 ASN rtp ASN  q  0.0
  3146          N    318    ASN      N   1356      -0.31    14.0067   ; qtot -2.31
  3147          H    318    ASN      H   1356       0.31      1.008   ; qtot -2
  3148        CH1    318    ASN     CA   1357          0     13.019   ; qtot -2
  3149        CH2    318    ASN     CB   1357          0     14.027   ; qtot -2
  3150          C    318    ASN     CG   1358       0.29     12.011   ; qtot -1.71
  3151          O    318    ASN    OD1   1358      -0.45    15.9994   ; qtot -2.16
  3152         NT    318    ASN    ND2   1358      -0.72    14.0067   ; qtot -2.88
  3153          H    318    ASN   HD21   1358       0.44      1.008   ; qtot -2.44
  3154          H    318    ASN   HD22   1358       0.44      1.008   ; qtot -2
  3155          C    318    ASN      C   1359       0.45     12.011   ; qtot -1.55
  3156          O    318    ASN      O   1359      -0.45    15.9994   ; qtot -2
; residue 319 GLU rtp GLU  q -1.0
  3157          N    319    GLU      N   1360      -0.31    14.0067   ; qtot -2.31
  3158          H    319    GLU      H   1360       0.31      1.008   ; qtot -2
  3159        CH1    319    GLU     CA   1361          0     13.019   ; qtot -2
  3160        CH2    319    GLU     CB   1361          0     14.027   ; qtot -2
  3161        CH2    319    GLU     CG   1361          0     14.027   ; qtot -2
  3162          C    319    GLU     CD   1362       0.27     12.011   ; qtot -1.73
  3163         OM    319    GLU    OE1   1362     -0.635    15.9994   ; qtot -2.365
  3164         OM    319    GLU    OE2   1362     -0.635    15.9994   ; qtot -3
  3165          C    319    GLU      C   1363       0.45     12.011   ; qtot -2.55
  3166          O    319    GLU      O   1363      -0.45    15.9994   ; qtot -3
; residue 320 GLN rtp GLN  q  0.0
  3167          N    320    GLN      N   1364      -0.31    14.0067   ; qtot -3.31
  3168          H    320    GLN      H   1364       0.31      1.008   ; qtot -3
  3169        CH1    320    GLN     CA   1365          0     13.019   ; qtot -3
  3170        CH2    320    GLN     CB   1365          0     14.027   ; qtot -3
  3171        CH2    320    GLN     CG   1365          0     14.027   ; qtot -3
  3172          C    320    GLN     CD   1366       0.29     12.011   ; qtot -2.71
  3173          O    320    GLN    OE1   1366      -0.45    15.9994   ; qtot -3.16
  3174         NT    320    GLN    NE2   1366      -0.72    14.0067   ; qtot -3.88
  3175          H    320    GLN   HE21   1366       0.44      1.008   ; qtot -3.44
  3176          H    320    GLN   HE22   1366       0.44      1.008   ; qtot -3
  3177          C    320    GLN      C   1367       0.45     12.011   ; qtot -2.55
  3178          O    320    GLN      O   1367      -0.45    15.9994   ; qtot -3
; residue 321 ARG rtp ARG  q +1.0
  3179          N    321    ARG      N   1368      -0.31    14.0067   ; qtot -3.31
  3180          H    321    ARG      H   1368       0.31      1.008   ; qtot -3
  3181        CH1    321    ARG     CA   1369          0     13.019   ; qtot -3
  3182        CH2    321    ARG     CB   1369          0     14.027   ; qtot -3
  3183        CH2    321    ARG     CG   1369          0     14.027   ; qtot -3
  3184        CH2    321    ARG     CD   1370       0.09     14.027   ; qtot -2.91
  3185         NE    321    ARG     NE   1370      -0.11    14.0067   ; qtot -3.02
  3186          H    321    ARG     HE   1370       0.24      1.008   ; qtot -2.78
  3187          C    321    ARG     CZ   1370       0.34     12.011   ; qtot -2.44
  3188         NZ    321    ARG    NH1   1370      -0.26    14.0067   ; qtot -2.7
  3189          H    321    ARG   HH11   1370       0.24      1.008   ; qtot -2.46
  3190          H    321    ARG   HH12   1370       0.24      1.008   ; qtot -2.22
  3191         NZ    321    ARG    NH2   1370      -0.26    14.0067   ; qtot -2.48
  3192          H    321    ARG   HH21   1370       0.24      1.008   ; qtot -2.24
  3193          H    321    ARG   HH22   1370       0.24      1.008   ; qtot -2
  3194          C    321    ARG      C   1371       0.45     12.011   ; qtot -1.55
  3195          O    321    ARG      O   1371      -0.45    15.9994   ; qtot -2
; residue 322 ALA rtp ALA  q  0.0
  3196          N    322    ALA      N   1372      -0.31    14.0067   ; qtot -2.31
  3197          H    322    ALA      H   1372       0.31      1.008   ; qtot -2
  3198        CH1    322    ALA     CA   1373          0     13.019   ; qtot -2
  3199        CH3    322    ALA     CB   1373          0     15.035   ; qtot -2
  3200          C    322    ALA      C   1374       0.45     12.011   ; qtot -1.55
  3201          O    322    ALA      O   1374      -0.45    15.9994   ; qtot -2
; residue 323 SER rtp SER  q  0.0
  3202          N    323    SER      N   1375      -0.31    14.0067   ; qtot -2.31
  3203          H    323    SER      H   1375       0.31      1.008   ; qtot -2
  3204        CH1    323    SER     CA   1376          0     13.019   ; qtot -2
  3205        CH2    323    SER     CB   1377      0.266     14.027   ; qtot -1.734
  3206         OA    323    SER     OG   1377     -0.674    15.9994   ; qtot -2.408
  3207          H    323    SER     HG   1377      0.408      1.008   ; qtot -2
  3208          C    323    SER      C   1378       0.45     12.011   ; qtot -1.55
  3209          O    323    SER      O   1378      -0.45    15.9994   ; qtot -2
; residue 324 LYS rtp LYSH q +1.0
  3210          N    324    LYS      N   1379      -0.31    14.0067   ; qtot -2.31
  3211          H    324    LYS      H   1379       0.31      1.008   ; qtot -2
  3212        CH1    324    LYS     CA   1380          0     13.019   ; qtot -2
  3213        CH2    324    LYS     CB   1380          0     14.027   ; qtot -2
  3214        CH2    324    LYS     CG   1381          0     14.027   ; qtot -2
  3215        CH2    324    LYS     CD   1381          0     14.027   ; qtot -2
  3216        CH2    324    LYS     CE   1382      0.127     14.027   ; qtot -1.873
  3217         NL    324    LYS     NZ   1382      0.129    14.0067   ; qtot -1.744
  3218          H    324    LYS    HZ1   1382      0.248      1.008   ; qtot -1.496
  3219          H    324    LYS    HZ2   1382      0.248      1.008   ; qtot -1.248
  3220          H    324    LYS    HZ3   1382      0.248      1.008   ; qtot -1
  3221          C    324    LYS      C   1383       0.45     12.011   ; qtot -0.55
  3222          O    324    LYS      O   1383      -0.45    15.9994   ; qtot -1
; residue 325 VAL rtp VAL  q  0.0
  3223          N    325    VAL      N   1384      -0.31    14.0067   ; qtot -1.31
  3224          H    325    VAL      H   1384       0.31      1.008   ; qtot -1
  3225        CH1    325    VAL     CA   1385          0     13.019   ; qtot -1
  3226        CH1    325    VAL     CB   1385          0     13.019   ; qtot -1
  3227        CH3    325    VAL    CG1   1385          0     15.035   ; qtot -1
  3228        CH3    325    VAL    CG2   1385          0     15.035   ; qtot -1
  3229          C    325    VAL      C   1386       0.45     12.011   ; qtot -0.55
  3230          O    325    VAL      O   1386      -0.45    15.9994   ; qtot -1
; residue 326 LEU rtp LEU  q  0.0
  3231          N    326    LEU      N   1387      -0.31    14.0067   ; qtot -1.31
  3232          H    326    LEU      H   1387       0.31      1.008   ; qtot -1
  3233        CH1    326    LEU     CA   1388          0     13.019   ; qtot -1
  3234        CH2    326    LEU     CB   1388          0     14.027   ; qtot -1
  3235        CH1    326    LEU     CG   1389          0     13.019   ; qtot -1
  3236        CH3    326    LEU    CD1   1389          0     15.035   ; qtot -1
  3237        CH3    326    LEU    CD2   1389          0     15.035   ; qtot -1
  3238          C    326    LEU      C   1390       0.45     12.011   ; qtot -0.55
  3239          O    326    LEU      O   1390      -0.45    15.9994   ; qtot -1
; residue 327 GLY rtp GLY  q  0.0
  3240          N    327    GLY      N   1391      -0.31    14.0067   ; qtot -1.31
  3241          H    327    GLY      H   1391       0.31      1.008   ; qtot -1
  3242        CH2    327    GLY     CA   1392          0     14.027   ; qtot -1
  3243          C    327    GLY      C   1393       0.45     12.011   ; qtot -0.55
  3244          O    327    GLY      O   1393      -0.45    15.9994   ; qtot -1
; residue 328 ILE rtp ILE  q  0.0
  3245          N    328    ILE      N   1394      -0.31    14.0067   ; qtot -1.31
  3246          H    328    ILE      H   1394       0.31      1.008   ; qtot -1
  3247        CH1    328    ILE     CA   1395          0     13.019   ; qtot -1
  3248        CH1    328    ILE     CB   1396          0     13.019   ; qtot -1
  3249        CH2    328    ILE    CG1   1396          0     14.027   ; qtot -1
  3250        CH3    328    ILE    CG2   1396          0     15.035   ; qtot -1
  3251        CH3    328    ILE     CD   1396          0     15.035   ; qtot -1
  3252          C    328    ILE      C   1397       0.45     12.011   ; qtot -0.55
  3253          O    328    ILE      O   1397      -0.45    15.9994   ; qtot -1
; residue 329 VAL rtp VAL  q  0.0
  3254          N    329    VAL      N   1398      -0.31    14.0067   ; qtot -1.31
  3255          H    329    VAL      H   1398       0.31      1.008   ; qtot -1
  3256        CH1    329    VAL     CA   1399          0     13.019   ; qtot -1
  3257        CH1    329    VAL     CB   1399          0     13.019   ; qtot -1
  3258        CH3    329    VAL    CG1   1399          0     15.035   ; qtot -1
  3259        CH3    329    VAL    CG2   1399          0     15.035   ; qtot -1
  3260          C    329    VAL      C   1400       0.45     12.011   ; qtot -0.55
  3261          O    329    VAL      O   1400      -0.45    15.9994   ; qtot -1
; residue 330 PHE rtp PHE  q  0.0
  3262          N    330    PHE      N   1401      -0.31    14.0067   ; qtot -1.31
  3263          H    330    PHE      H   1401       0.31      1.008   ; qtot -1
  3264        CH1    330    PHE     CA   1402          0     13.019   ; qtot -1
  3265        CH2    330    PHE     CB   1402          0     14.027   ; qtot -1
  3266          C    330    PHE     CG   1402          0     12.011   ; qtot -1
  3267          C    330    PHE    CD1   1403      -0.14     12.011   ; qtot -1.14
  3268         HC    330    PHE    HD1   1403       0.14      1.008   ; qtot -1
  3269          C    330    PHE    CD2   1404      -0.14     12.011   ; qtot -1.14
  3270         HC    330    PHE    HD2   1404       0.14      1.008   ; qtot -1
  3271          C    330    PHE    CE1   1405      -0.14     12.011   ; qtot -1.14
  3272         HC    330    PHE    HE1   1405       0.14      1.008   ; qtot -1
  3273          C    330    PHE    CE2   1406      -0.14     12.011   ; qtot -1.14
  3274         HC    330    PHE    HE2   1406       0.14      1.008   ; qtot -1
  3275          C    330    PHE     CZ   1407      -0.14     12.011   ; qtot -1.14
  3276         HC    330    PHE     HZ   1407       0.14      1.008   ; qtot -1
  3277          C    330    PHE      C   1408       0.45     12.011   ; qtot -0.55
  3278          O    330    PHE      O   1408      -0.45    15.9994   ; qtot -1
; residue 331 PHE rtp PHE  q  0.0
  3279          N    331    PHE      N   1409      -0.31    14.0067   ; qtot -1.31
  3280          H    331    PHE      H   1409       0.31      1.008   ; qtot -1
  3281        CH1    331    PHE     CA   1410          0     13.019   ; qtot -1
  3282        CH2    331    PHE     CB   1410          0     14.027   ; qtot -1
  3283          C    331    PHE     CG   1410          0     12.011   ; qtot -1
  3284          C    331    PHE    CD1   1411      -0.14     12.011   ; qtot -1.14
  3285         HC    331    PHE    HD1   1411       0.14      1.008   ; qtot -1
  3286          C    331    PHE    CD2   1412      -0.14     12.011   ; qtot -1.14
  3287         HC    331    PHE    HD2   1412       0.14      1.008   ; qtot -1
  3288          C    331    PHE    CE1   1413      -0.14     12.011   ; qtot -1.14
  3289         HC    331    PHE    HE1   1413       0.14      1.008   ; qtot -1
  3290          C    331    PHE    CE2   1414      -0.14     12.011   ; qtot -1.14
  3291         HC    331    PHE    HE2   1414       0.14      1.008   ; qtot -1
  3292          C    331    PHE     CZ   1415      -0.14     12.011   ; qtot -1.14
  3293         HC    331    PHE     HZ   1415       0.14      1.008   ; qtot -1
  3294          C    331    PHE      C   1416       0.45     12.011   ; qtot -0.55
  3295          O    331    PHE      O   1416      -0.45    15.9994   ; qtot -1
; residue 332 LEU rtp LEU  q  0.0
  3296          N    332    LEU      N   1417      -0.31    14.0067   ; qtot -1.31
  3297          H    332    LEU      H   1417       0.31      1.008   ; qtot -1
  3298        CH1    332    LEU     CA   1418          0     13.019   ; qtot -1
  3299        CH2    332    LEU     CB   1418          0     14.027   ; qtot -1
  3300        CH1    332    LEU     CG   1419          0     13.019   ; qtot -1
  3301        CH3    332    LEU    CD1   1419          0     15.035   ; qtot -1
  3302        CH3    332    LEU    CD2   1419          0     15.035   ; qtot -1
  3303          C    332    LEU      C   1420       0.45     12.011   ; qtot -0.55
  3304          O    332    LEU      O   1420      -0.45    15.9994   ; qtot -1
; residue 333 PHE rtp PHE  q  0.0
  3305          N    333    PHE      N   1421      -0.31    14.0067   ; qtot -1.31
  3306          H    333    PHE      H   1421       0.31      1.008   ; qtot -1
  3307        CH1    333    PHE     CA   1422          0     13.019   ; qtot -1
  3308        CH2    333    PHE     CB   1422          0     14.027   ; qtot -1
  3309          C    333    PHE     CG   1422          0     12.011   ; qtot -1
  3310          C    333    PHE    CD1   1423      -0.14     12.011   ; qtot -1.14
  3311         HC    333    PHE    HD1   1423       0.14      1.008   ; qtot -1
  3312          C    333    PHE    CD2   1424      -0.14     12.011   ; qtot -1.14
  3313         HC    333    PHE    HD2   1424       0.14      1.008   ; qtot -1
  3314          C    333    PHE    CE1   1425      -0.14     12.011   ; qtot -1.14
  3315         HC    333    PHE    HE1   1425       0.14      1.008   ; qtot -1
  3316          C    333    PHE    CE2   1426      -0.14     12.011   ; qtot -1.14
  3317         HC    333    PHE    HE2   1426       0.14      1.008   ; qtot -1
  3318          C    333    PHE     CZ   1427      -0.14     12.011   ; qtot -1.14
  3319         HC    333    PHE     HZ   1427       0.14      1.008   ; qtot -1
  3320          C    333    PHE      C   1428       0.45     12.011   ; qtot -0.55
  3321          O    333    PHE      O   1428      -0.45    15.9994   ; qtot -1
; residue 334 LEU rtp LEU  q  0.0
  3322          N    334    LEU      N   1429      -0.31    14.0067   ; qtot -1.31
  3323          H    334    LEU      H   1429       0.31      1.008   ; qtot -1
  3324        CH1    334    LEU     CA   1430          0     13.019   ; qtot -1
  3325        CH2    334    LEU     CB   1430          0     14.027   ; qtot -1
  3326        CH1    334    LEU     CG   1431          0     13.019   ; qtot -1
  3327        CH3    334    LEU    CD1   1431          0     15.035   ; qtot -1
  3328        CH3    334    LEU    CD2   1431          0     15.035   ; qtot -1
  3329          C    334    LEU      C   1432       0.45     12.011   ; qtot -0.55
  3330          O    334    LEU      O   1432      -0.45    15.9994   ; qtot -1
; residue 335 LEU rtp LEU  q  0.0
  3331          N    335    LEU      N   1433      -0.31    14.0067   ; qtot -1.31
  3332          H    335    LEU      H   1433       0.31      1.008   ; qtot -1
  3333        CH1    335    LEU     CA   1434          0     13.019   ; qtot -1
  3334        CH2    335    LEU     CB   1434          0     14.027   ; qtot -1
  3335        CH1    335    LEU     CG   1435          0     13.019   ; qtot -1
  3336        CH3    335    LEU    CD1   1435          0     15.035   ; qtot -1
  3337        CH3    335    LEU    CD2   1435          0     15.035   ; qtot -1
  3338          C    335    LEU      C   1436       0.45     12.011   ; qtot -0.55
  3339          O    335    LEU      O   1436      -0.45    15.9994   ; qtot -1
; residue 336 MET rtp MET  q  0.0
  3340          N    336    MET      N   1437      -0.31    14.0067   ; qtot -1.31
  3341          H    336    MET      H   1437       0.31      1.008   ; qtot -1
  3342        CH1    336    MET     CA   1438          0     13.019   ; qtot -1
  3343        CH2    336    MET     CB   1438          0     14.027   ; qtot -1
  3344        CH2    336    MET     CG   1439      0.241     14.027   ; qtot -0.759
  3345          S    336    MET     SD   1439     -0.482      32.06   ; qtot -1.241
  3346        CH3    336    MET     CE   1439      0.241     15.035   ; qtot -1
  3347          C    336    MET      C   1440       0.45     12.011   ; qtot -0.55
  3348          O    336    MET      O   1440      -0.45    15.9994   ; qtot -1
; residue 337 TRP rtp TRP  q  0.0
  3349          N    337    TRP      N   1441      -0.31    14.0067   ; qtot -1.31
  3350          H    337    TRP      H   1441       0.31      1.008   ; qtot -1
  3351        CH1    337    TRP     CA   1442          0     13.019   ; qtot -1
  3352        CH2    337    TRP     CB   1442          0     14.027   ; qtot -1
  3353          C    337    TRP     CG   1443      -0.21     12.011   ; qtot -1.21
  3354          C    337    TRP    CD1   1443      -0.14     12.011   ; qtot -1.35
  3355         HC    337    TRP    HD1   1443       0.14      1.008   ; qtot -1.21
  3356          C    337    TRP    CD2   1443          0     12.011   ; qtot -1.21
  3357         NR    337    TRP    NE1   1443       -0.1    14.0067   ; qtot -1.31
  3358          H    337    TRP    HE1   1443       0.31      1.008   ; qtot -1
  3359          C    337    TRP    CE2   1443          0     12.011   ; qtot -1
  3360          C    337    TRP    CE3   1444      -0.14     12.011   ; qtot -1.14
  3361         HC    337    TRP    HE3   1444       0.14      1.008   ; qtot -1
  3362          C    337    TRP    CZ2   1445      -0.14     12.011   ; qtot -1.14
  3363         HC    337    TRP    HZ2   1445       0.14      1.008   ; qtot -1
  3364          C    337    TRP    CZ3   1446      -0.14     12.011   ; qtot -1.14
  3365         HC    337    TRP    HZ3   1446       0.14      1.008   ; qtot -1
  3366          C    337    TRP    CH2   1447      -0.14     12.011   ; qtot -1.14
  3367         HC    337    TRP    HH2   1447       0.14      1.008   ; qtot -1
  3368          C    337    TRP      C   1448       0.45     12.011   ; qtot -0.55
  3369          O    337    TRP      O   1448      -0.45    15.9994   ; qtot -1
; residue 338 CYS rtp CYSH q  0.0
  3370          N    338    CYS      N   1449      -0.31    14.0067   ; qtot -1.31
  3371          H    338    CYS      H   1449       0.31      1.008   ; qtot -1
  3372        CH1    338    CYS     CA   1450          0     13.019   ; qtot -1
  3373        CH2    338    CYS     CB   1451       0.15     14.027   ; qtot -0.85
  3374          S    338    CYS     SG   1451      -0.37      32.06   ; qtot -1.22
  3375          H    338    CYS     HG   1451       0.22      1.008   ; qtot -1
  3376          C    338    CYS      C   1452       0.45     12.011   ; qtot -0.55
  3377          O    338    CYS      O   1452      -0.45    15.9994   ; qtot -1
; residue 339 PRO rtp PRO  q  0.0
  3378          N    339    PRO      N   1453          0    14.0067   ; qtot -1
  3379        CH1    339    PRO     CA   1454          0     13.019   ; qtot -1
  3380       CH2r    339    PRO     CB   1454          0     14.027   ; qtot -1
  3381       CH2r    339    PRO     CG   1455          0     14.027   ; qtot -1
  3382       CH2r    339    PRO     CD   1455          0     14.027   ; qtot -1
  3383          C    339    PRO      C   1456       0.45     12.011   ; qtot -0.55
  3384          O    339    PRO      O   1456      -0.45    15.9994   ; qtot -1
; residue 340 PHE rtp PHE  q  0.0
  3385          N    340    PHE      N   1457      -0.31    14.0067   ; qtot -1.31
  3386          H    340    PHE      H   1457       0.31      1.008   ; qtot -1
  3387        CH1    340    PHE     CA   1458          0     13.019   ; qtot -1
  3388        CH2    340    PHE     CB   1458          0     14.027   ; qtot -1
  3389          C    340    PHE     CG   1458          0     12.011   ; qtot -1
  3390          C    340    PHE    CD1   1459      -0.14     12.011   ; qtot -1.14
  3391         HC    340    PHE    HD1   1459       0.14      1.008   ; qtot -1
  3392          C    340    PHE    CD2   1460      -0.14     12.011   ; qtot -1.14
  3393         HC    340    PHE    HD2   1460       0.14      1.008   ; qtot -1
  3394          C    340    PHE    CE1   1461      -0.14     12.011   ; qtot -1.14
  3395         HC    340    PHE    HE1   1461       0.14      1.008   ; qtot -1
  3396          C    340    PHE    CE2   1462      -0.14     12.011   ; qtot -1.14
  3397         HC    340    PHE    HE2   1462       0.14      1.008   ; qtot -1
  3398          C    340    PHE     CZ   1463      -0.14     12.011   ; qtot -1.14
  3399         HC    340    PHE     HZ   1463       0.14      1.008   ; qtot -1
  3400          C    340    PHE      C   1464       0.45     12.011   ; qtot -0.55
  3401          O    340    PHE      O   1464      -0.45    15.9994   ; qtot -1
; residue 341 PHE rtp PHE  q  0.0
  3402          N    341    PHE      N   1465      -0.31    14.0067   ; qtot -1.31
  3403          H    341    PHE      H   1465       0.31      1.008   ; qtot -1
  3404        CH1    341    PHE     CA   1466          0     13.019   ; qtot -1
  3405        CH2    341    PHE     CB   1466          0     14.027   ; qtot -1
  3406          C    341    PHE     CG   1466          0     12.011   ; qtot -1
  3407          C    341    PHE    CD1   1467      -0.14     12.011   ; qtot -1.14
  3408         HC    341    PHE    HD1   1467       0.14      1.008   ; qtot -1
  3409          C    341    PHE    CD2   1468      -0.14     12.011   ; qtot -1.14
  3410         HC    341    PHE    HD2   1468       0.14      1.008   ; qtot -1
  3411          C    341    PHE    CE1   1469      -0.14     12.011   ; qtot -1.14
  3412         HC    341    PHE    HE1   1469       0.14      1.008   ; qtot -1
  3413          C    341    PHE    CE2   1470      -0.14     12.011   ; qtot -1.14
  3414         HC    341    PHE    HE2   1470       0.14      1.008   ; qtot -1
  3415          C    341    PHE     CZ   1471      -0.14     12.011   ; qtot -1.14
  3416         HC    341    PHE     HZ   1471       0.14      1.008   ; qtot -1
  3417          C    341    PHE      C   1472       0.45     12.011   ; qtot -0.55
  3418          O    341    PHE      O   1472      -0.45    15.9994   ; qtot -1
; residue 342 ILE rtp ILE  q  0.0
  3419          N    342    ILE      N   1473      -0.31    14.0067   ; qtot -1.31
  3420          H    342    ILE      H   1473       0.31      1.008   ; qtot -1
  3421        CH1    342    ILE     CA   1474          0     13.019   ; qtot -1
  3422        CH1    342    ILE     CB   1475          0     13.019   ; qtot -1
  3423        CH2    342    ILE    CG1   1475          0     14.027   ; qtot -1
  3424        CH3    342    ILE    CG2   1475          0     15.035   ; qtot -1
  3425        CH3    342    ILE     CD   1475          0     15.035   ; qtot -1
  3426          C    342    ILE      C   1476       0.45     12.011   ; qtot -0.55
  3427          O    342    ILE      O   1476      -0.45    15.9994   ; qtot -1
; residue 343 THR rtp THR  q  0.0
  3428          N    343    THR      N   1477      -0.31    14.0067   ; qtot -1.31
  3429          H    343    THR      H   1477       0.31      1.008   ; qtot -1
  3430        CH1    343    THR     CA   1478          0     13.019   ; qtot -1
  3431        CH1    343    THR     CB   1479      0.266     13.019   ; qtot -0.734
  3432         OA    343    THR    OG1   1479     -0.674    15.9994   ; qtot -1.408
  3433          H    343    THR    HG1   1479      0.408      1.008   ; qtot -1
  3434        CH3    343    THR    CG2   1480          0     15.035   ; qtot -1
  3435          C    343    THR      C   1481       0.45     12.011   ; qtot -0.55
  3436          O    343    THR      O   1481      -0.45    15.9994   ; qtot -1
; residue 344 ASN rtp ASN  q  0.0
  3437          N    344    ASN      N   1482      -0.31    14.0067   ; qtot -1.31
  3438          H    344    ASN      H   1482       0.31      1.008   ; qtot -1
  3439        CH1    344    ASN     CA   1483          0     13.019   ; qtot -1
  3440        CH2    344    ASN     CB   1483          0     14.027   ; qtot -1
  3441          C    344    ASN     CG   1484       0.29     12.011   ; qtot -0.71
  3442          O    344    ASN    OD1   1484      -0.45    15.9994   ; qtot -1.16
  3443         NT    344    ASN    ND2   1484      -0.72    14.0067   ; qtot -1.88
  3444          H    344    ASN   HD21   1484       0.44      1.008   ; qtot -1.44
  3445          H    344    ASN   HD22   1484       0.44      1.008   ; qtot -1
  3446          C    344    ASN      C   1485       0.45     12.011   ; qtot -0.55
  3447          O    344    ASN      O   1485      -0.45    15.9994   ; qtot -1
; residue 345 ILE rtp ILE  q  0.0
  3448          N    345    ILE      N   1486      -0.31    14.0067   ; qtot -1.31
  3449          H    345    ILE      H   1486       0.31      1.008   ; qtot -1
  3450        CH1    345    ILE     CA   1487          0     13.019   ; qtot -1
  3451        CH1    345    ILE     CB   1488          0     13.019   ; qtot -1
  3452        CH2    345    ILE    CG1   1488          0     14.027   ; qtot -1
  3453        CH3    345    ILE    CG2   1488          0     15.035   ; qtot -1
  3454        CH3    345    ILE     CD   1488          0     15.035   ; qtot -1
  3455          C    345    ILE      C   1489       0.45     12.011   ; qtot -0.55
  3456          O    345    ILE      O   1489      -0.45    15.9994   ; qtot -1
; residue 346 THR rtp THR  q  0.0
  3457          N    346    THR      N   1490      -0.31    14.0067   ; qtot -1.31
  3458          H    346    THR      H   1490       0.31      1.008   ; qtot -1
  3459        CH1    346    THR     CA   1491          0     13.019   ; qtot -1
  3460        CH1    346    THR     CB   1492      0.266     13.019   ; qtot -0.734
  3461         OA    346    THR    OG1   1492     -0.674    15.9994   ; qtot -1.408
  3462          H    346    THR    HG1   1492      0.408      1.008   ; qtot -1
  3463        CH3    346    THR    CG2   1493          0     15.035   ; qtot -1
  3464          C    346    THR      C   1494       0.45     12.011   ; qtot -0.55
  3465          O    346    THR      O   1494      -0.45    15.9994   ; qtot -1
; residue 347 LEU rtp LEU  q  0.0
  3466          N    347    LEU      N   1495      -0.31    14.0067   ; qtot -1.31
  3467          H    347    LEU      H   1495       0.31      1.008   ; qtot -1
  3468        CH1    347    LEU     CA   1496          0     13.019   ; qtot -1
  3469        CH2    347    LEU     CB   1496          0     14.027   ; qtot -1
  3470        CH1    347    LEU     CG   1497          0     13.019   ; qtot -1
  3471        CH3    347    LEU    CD1   1497          0     15.035   ; qtot -1
  3472        CH3    347    LEU    CD2   1497          0     15.035   ; qtot -1
  3473          C    347    LEU      C   1498       0.45     12.011   ; qtot -0.55
  3474          O    347    LEU      O   1498      -0.45    15.9994   ; qtot -1
; residue 348 VAL rtp VAL  q  0.0
  3475          N    348    VAL      N   1499      -0.31    14.0067   ; qtot -1.31
  3476          H    348    VAL      H   1499       0.31      1.008   ; qtot -1
  3477        CH1    348    VAL     CA   1500          0     13.019   ; qtot -1
  3478        CH1    348    VAL     CB   1500          0     13.019   ; qtot -1
  3479        CH3    348    VAL    CG1   1500          0     15.035   ; qtot -1
  3480        CH3    348    VAL    CG2   1500          0     15.035   ; qtot -1
  3481          C    348    VAL      C   1501       0.45     12.011   ; qtot -0.55
  3482          O    348    VAL      O   1501      -0.45    15.9994   ; qtot -1
; residue 349 LEU rtp LEU  q  0.0
  3483          N    349    LEU      N   1502      -0.31    14.0067   ; qtot -1.31
  3484          H    349    LEU      H   1502       0.31      1.008   ; qtot -1
  3485        CH1    349    LEU     CA   1503          0     13.019   ; qtot -1
  3486        CH2    349    LEU     CB   1503          0     14.027   ; qtot -1
  3487        CH1    349    LEU     CG   1504          0     13.019   ; qtot -1
  3488        CH3    349    LEU    CD1   1504          0     15.035   ; qtot -1
  3489        CH3    349    LEU    CD2   1504          0     15.035   ; qtot -1
  3490          C    349    LEU      C   1505       0.45     12.011   ; qtot -0.55
  3491          O    349    LEU      O   1505      -0.45    15.9994   ; qtot -1
; residue 350 CYS rtp CYS2 q  0.0
  3492          N    350    CYS      N   1506      -0.31    14.0067   ; qtot -1.31
  3493          H    350    CYS      H   1506       0.31      1.008   ; qtot -1
  3494        CH1    350    CYS     CA   1507          0     13.019   ; qtot -1
  3495        CH2    350    CYS     CB   1507          0     14.027   ; qtot -1
  3496          S    350    CYS     SG   1507          0      32.06   ; qtot -1
  3497          C    350    CYS      C   1508       0.45     12.011   ; qtot -0.55
  3498          O    350    CYS      O   1508      -0.45    15.9994   ; qtot -1
; residue 351 ASP rtp ASP  q -1.0
  3499          N    351    ASP      N   1509      -0.31    14.0067   ; qtot -1.31
  3500          H    351    ASP      H   1509       0.31      1.008   ; qtot -1
  3501        CH1    351    ASP     CA   1510          0     13.019   ; qtot -1
  3502        CH2    351    ASP     CB   1510          0     14.027   ; qtot -1
  3503          C    351    ASP     CG   1511       0.27     12.011   ; qtot -0.73
  3504         OM    351    ASP    OD1   1511     -0.635    15.9994   ; qtot -1.365
  3505         OM    351    ASP    OD2   1511     -0.635    15.9994   ; qtot -2
  3506          C    351    ASP      C   1512       0.45     12.011   ; qtot -1.55
  3507          O    351    ASP      O   1512      -0.45    15.9994   ; qtot -2
; residue 352 SER rtp SER  q  0.0
  3508          N    352    SER      N   1513      -0.31    14.0067   ; qtot -2.31
  3509          H    352    SER      H   1513       0.31      1.008   ; qtot -2
  3510        CH1    352    SER     CA   1514          0     13.019   ; qtot -2
  3511        CH2    352    SER     CB   1515      0.266     14.027   ; qtot -1.734
  3512         OA    352    SER     OG   1515     -0.674    15.9994   ; qtot -2.408
  3513          H    352    SER     HG   1515      0.408      1.008   ; qtot -2
  3514          C    352    SER      C   1516       0.45     12.011   ; qtot -1.55
  3515          O    352    SER      O   1516      -0.45    15.9994   ; qtot -2
; residue 353 CYS rtp CYS2 q  0.0
  3516          N    353    CYS      N   1517      -0.31    14.0067   ; qtot -2.31
  3517          H    353    CYS      H   1517       0.31      1.008   ; qtot -2
  3518        CH1    353    CYS     CA   1518          0     13.019   ; qtot -2
  3519        CH2    353    CYS     CB   1518          0     14.027   ; qtot -2
  3520          S    353    CYS     SG   1518          0      32.06   ; qtot -2
  3521          C    353    CYS      C   1519       0.45     12.011   ; qtot -1.55
  3522          O    353    CYS      O   1519      -0.45    15.9994   ; qtot -2
; residue 354 ASN rtp ASN  q  0.0
  3523          N    354    ASN      N   1520      -0.31    14.0067   ; qtot -2.31
  3524          H    354    ASN      H   1520       0.31      1.008   ; qtot -2
  3525        CH1    354    ASN     CA   1521          0     13.019   ; qtot -2
  3526        CH2    354    ASN     CB   1521          0     14.027   ; qtot -2
  3527          C    354    ASN     CG   1522       0.29     12.011   ; qtot -1.71
  3528          O    354    ASN    OD1   1522      -0.45    15.9994   ; qtot -2.16
  3529         NT    354    ASN    ND2   1522      -0.72    14.0067   ; qtot -2.88
  3530          H    354    ASN   HD21   1522       0.44      1.008   ; qtot -2.44
  3531          H    354    ASN   HD22   1522       0.44      1.008   ; qtot -2
  3532          C    354    ASN      C   1523       0.45     12.011   ; qtot -1.55
  3533          O    354    ASN      O   1523      -0.45    15.9994   ; qtot -2
; residue 355 GLN rtp GLN  q  0.0
  3534          N    355    GLN      N   1524      -0.31    14.0067   ; qtot -2.31
  3535          H    355    GLN      H   1524       0.31      1.008   ; qtot -2
  3536        CH1    355    GLN     CA   1525          0     13.019   ; qtot -2
  3537        CH2    355    GLN     CB   1525          0     14.027   ; qtot -2
  3538        CH2    355    GLN     CG   1525          0     14.027   ; qtot -2
  3539          C    355    GLN     CD   1526       0.29     12.011   ; qtot -1.71
  3540          O    355    GLN    OE1   1526      -0.45    15.9994   ; qtot -2.16
  3541         NT    355    GLN    NE2   1526      -0.72    14.0067   ; qtot -2.88
  3542          H    355    GLN   HE21   1526       0.44      1.008   ; qtot -2.44
  3543          H    355    GLN   HE22   1526       0.44      1.008   ; qtot -2
  3544          C    355    GLN      C   1527       0.45     12.011   ; qtot -1.55
  3545          O    355    GLN      O   1527      -0.45    15.9994   ; qtot -2
; residue 356 THR rtp THR  q  0.0
  3546          N    356    THR      N   1528      -0.31    14.0067   ; qtot -2.31
  3547          H    356    THR      H   1528       0.31      1.008   ; qtot -2
  3548        CH1    356    THR     CA   1529          0     13.019   ; qtot -2
  3549        CH1    356    THR     CB   1530      0.266     13.019   ; qtot -1.734
  3550         OA    356    THR    OG1   1530     -0.674    15.9994   ; qtot -2.408
  3551          H    356    THR    HG1   1530      0.408      1.008   ; qtot -2
  3552        CH3    356    THR    CG2   1531          0     15.035   ; qtot -2
  3553          C    356    THR      C   1532       0.45     12.011   ; qtot -1.55
  3554          O    356    THR      O   1532      -0.45    15.9994   ; qtot -2
; residue 357 THR rtp THR  q  0.0
  3555          N    357    THR      N   1533      -0.31    14.0067   ; qtot -2.31
  3556          H    357    THR      H   1533       0.31      1.008   ; qtot -2
  3557        CH1    357    THR     CA   1534          0     13.019   ; qtot -2
  3558        CH1    357    THR     CB   1535      0.266     13.019   ; qtot -1.734
  3559         OA    357    THR    OG1   1535     -0.674    15.9994   ; qtot -2.408
  3560          H    357    THR    HG1   1535      0.408      1.008   ; qtot -2
  3561        CH3    357    THR    CG2   1536          0     15.035   ; qtot -2
  3562          C    357    THR      C   1537       0.45     12.011   ; qtot -1.55
  3563          O    357    THR      O   1537      -0.45    15.9994   ; qtot -2
; residue 358 LEU rtp LEU  q  0.0
  3564          N    358    LEU      N   1538      -0.31    14.0067   ; qtot -2.31
  3565          H    358    LEU      H   1538       0.31      1.008   ; qtot -2
  3566        CH1    358    LEU     CA   1539          0     13.019   ; qtot -2
  3567        CH2    358    LEU     CB   1539          0     14.027   ; qtot -2
  3568        CH1    358    LEU     CG   1540          0     13.019   ; qtot -2
  3569        CH3    358    LEU    CD1   1540          0     15.035   ; qtot -2
  3570        CH3    358    LEU    CD2   1540          0     15.035   ; qtot -2
  3571          C    358    LEU      C   1541       0.45     12.011   ; qtot -1.55
  3572          O    358    LEU      O   1541      -0.45    15.9994   ; qtot -2
; residue 359 GLN rtp GLN  q  0.0
  3573          N    359    GLN      N   1542      -0.31    14.0067   ; qtot -2.31
  3574          H    359    GLN      H   1542       0.31      1.008   ; qtot -2
  3575        CH1    359    GLN     CA   1543          0     13.019   ; qtot -2
  3576        CH2    359    GLN     CB   1543          0     14.027   ; qtot -2
  3577        CH2    359    GLN     CG   1543          0     14.027   ; qtot -2
  3578          C    359    GLN     CD   1544       0.29     12.011   ; qtot -1.71
  3579          O    359    GLN    OE1   1544      -0.45    15.9994   ; qtot -2.16
  3580         NT    359    GLN    NE2   1544      -0.72    14.0067   ; qtot -2.88
  3581          H    359    GLN   HE21   1544       0.44      1.008   ; qtot -2.44
  3582          H    359    GLN   HE22   1544       0.44      1.008   ; qtot -2
  3583          C    359    GLN      C   1545       0.45     12.011   ; qtot -1.55
  3584          O    359    GLN      O   1545      -0.45    15.9994   ; qtot -2
; residue 360 MET rtp MET  q  0.0
  3585          N    360    MET      N   1546      -0.31    14.0067   ; qtot -2.31
  3586          H    360    MET      H   1546       0.31      1.008   ; qtot -2
  3587        CH1    360    MET     CA   1547          0     13.019   ; qtot -2
  3588        CH2    360    MET     CB   1547          0     14.027   ; qtot -2
  3589        CH2    360    MET     CG   1548      0.241     14.027   ; qtot -1.759
  3590          S    360    MET     SD   1548     -0.482      32.06   ; qtot -2.241
  3591        CH3    360    MET     CE   1548      0.241     15.035   ; qtot -2
  3592          C    360    MET      C   1549       0.45     12.011   ; qtot -1.55
  3593          O    360    MET      O   1549      -0.45    15.9994   ; qtot -2
; residue 361 LEU rtp LEU  q  0.0
  3594          N    361    LEU      N   1550      -0.31    14.0067   ; qtot -2.31
  3595          H    361    LEU      H   1550       0.31      1.008   ; qtot -2
  3596        CH1    361    LEU     CA   1551          0     13.019   ; qtot -2
  3597        CH2    361    LEU     CB   1551          0     14.027   ; qtot -2
  3598        CH1    361    LEU     CG   1552          0     13.019   ; qtot -2
  3599        CH3    361    LEU    CD1   1552          0     15.035   ; qtot -2
  3600        CH3    361    LEU    CD2   1552          0     15.035   ; qtot -2
  3601          C    361    LEU      C   1553       0.45     12.011   ; qtot -1.55
  3602          O    361    LEU      O   1553      -0.45    15.9994   ; qtot -2
; residue 362 LEU rtp LEU  q  0.0
  3603          N    362    LEU      N   1554      -0.31    14.0067   ; qtot -2.31
  3604          H    362    LEU      H   1554       0.31      1.008   ; qtot -2
  3605        CH1    362    LEU     CA   1555          0     13.019   ; qtot -2
  3606        CH2    362    LEU     CB   1555          0     14.027   ; qtot -2
  3607        CH1    362    LEU     CG   1556          0     13.019   ; qtot -2
  3608        CH3    362    LEU    CD1   1556          0     15.035   ; qtot -2
  3609        CH3    362    LEU    CD2   1556          0     15.035   ; qtot -2
  3610          C    362    LEU      C   1557       0.45     12.011   ; qtot -1.55
  3611          O    362    LEU      O   1557      -0.45    15.9994   ; qtot -2
; residue 363 GLU rtp GLU  q -1.0
  3612          N    363    GLU      N   1558      -0.31    14.0067   ; qtot -2.31
  3613          H    363    GLU      H   1558       0.31      1.008   ; qtot -2
  3614        CH1    363    GLU     CA   1559          0     13.019   ; qtot -2
  3615        CH2    363    GLU     CB   1559          0     14.027   ; qtot -2
  3616        CH2    363    GLU     CG   1559          0     14.027   ; qtot -2
  3617          C    363    GLU     CD   1560       0.27     12.011   ; qtot -1.73
  3618         OM    363    GLU    OE1   1560     -0.635    15.9994   ; qtot -2.365
  3619         OM    363    GLU    OE2   1560     -0.635    15.9994   ; qtot -3
  3620          C    363    GLU      C   1561       0.45     12.011   ; qtot -2.55
  3621          O    363    GLU      O   1561      -0.45    15.9994   ; qtot -3
; residue 364 ILE rtp ILE  q  0.0
  3622          N    364    ILE      N   1562      -0.31    14.0067   ; qtot -3.31
  3623          H    364    ILE      H   1562       0.31      1.008   ; qtot -3
  3624        CH1    364    ILE     CA   1563          0     13.019   ; qtot -3
  3625        CH1    364    ILE     CB   1564          0     13.019   ; qtot -3
  3626        CH2    364    ILE    CG1   1564          0     14.027   ; qtot -3
  3627        CH3    364    ILE    CG2   1564          0     15.035   ; qtot -3
  3628        CH3    364    ILE     CD   1564          0     15.035   ; qtot -3
  3629          C    364    ILE      C   1565       0.45     12.011   ; qtot -2.55
  3630          O    364    ILE      O   1565      -0.45    15.9994   ; qtot -3
; residue 365 PHE rtp PHE  q  0.0
  3631          N    365    PHE      N   1566      -0.31    14.0067   ; qtot -3.31
  3632          H    365    PHE      H   1566       0.31      1.008   ; qtot -3
  3633        CH1    365    PHE     CA   1567          0     13.019   ; qtot -3
  3634        CH2    365    PHE     CB   1567          0     14.027   ; qtot -3
  3635          C    365    PHE     CG   1567          0     12.011   ; qtot -3
  3636          C    365    PHE    CD1   1568      -0.14     12.011   ; qtot -3.14
  3637         HC    365    PHE    HD1   1568       0.14      1.008   ; qtot -3
  3638          C    365    PHE    CD2   1569      -0.14     12.011   ; qtot -3.14
  3639         HC    365    PHE    HD2   1569       0.14      1.008   ; qtot -3
  3640          C    365    PHE    CE1   1570      -0.14     12.011   ; qtot -3.14
  3641         HC    365    PHE    HE1   1570       0.14      1.008   ; qtot -3
  3642          C    365    PHE    CE2   1571      -0.14     12.011   ; qtot -3.14
  3643         HC    365    PHE    HE2   1571       0.14      1.008   ; qtot -3
  3644          C    365    PHE     CZ   1572      -0.14     12.011   ; qtot -3.14
  3645         HC    365    PHE     HZ   1572       0.14      1.008   ; qtot -3
  3646          C    365    PHE      C   1573       0.45     12.011   ; qtot -2.55
  3647          O    365    PHE      O   1573      -0.45    15.9994   ; qtot -3
; residue 366 VAL rtp VAL  q  0.0
  3648          N    366    VAL      N   1574      -0.31    14.0067   ; qtot -3.31
  3649          H    366    VAL      H   1574       0.31      1.008   ; qtot -3
  3650        CH1    366    VAL     CA   1575          0     13.019   ; qtot -3
  3651        CH1    366    VAL     CB   1575          0     13.019   ; qtot -3
  3652        CH3    366    VAL    CG1   1575          0     15.035   ; qtot -3
  3653        CH3    366    VAL    CG2   1575          0     15.035   ; qtot -3
  3654          C    366    VAL      C   1576       0.45     12.011   ; qtot -2.55
  3655          O    366    VAL      O   1576      -0.45    15.9994   ; qtot -3
; residue 367 TRP rtp TRP  q  0.0
  3656          N    367    TRP      N   1577      -0.31    14.0067   ; qtot -3.31
  3657          H    367    TRP      H   1577       0.31      1.008   ; qtot -3
  3658        CH1    367    TRP     CA   1578          0     13.019   ; qtot -3
  3659        CH2    367    TRP     CB   1578          0     14.027   ; qtot -3
  3660          C    367    TRP     CG   1579      -0.21     12.011   ; qtot -3.21
  3661          C    367    TRP    CD1   1579      -0.14     12.011   ; qtot -3.35
  3662         HC    367    TRP    HD1   1579       0.14      1.008   ; qtot -3.21
  3663          C    367    TRP    CD2   1579          0     12.011   ; qtot -3.21
  3664         NR    367    TRP    NE1   1579       -0.1    14.0067   ; qtot -3.31
  3665          H    367    TRP    HE1   1579       0.31      1.008   ; qtot -3
  3666          C    367    TRP    CE2   1579          0     12.011   ; qtot -3
  3667          C    367    TRP    CE3   1580      -0.14     12.011   ; qtot -3.14
  3668         HC    367    TRP    HE3   1580       0.14      1.008   ; qtot -3
  3669          C    367    TRP    CZ2   1581      -0.14     12.011   ; qtot -3.14
  3670         HC    367    TRP    HZ2   1581       0.14      1.008   ; qtot -3
  3671          C    367    TRP    CZ3   1582      -0.14     12.011   ; qtot -3.14
  3672         HC    367    TRP    HZ3   1582       0.14      1.008   ; qtot -3
  3673          C    367    TRP    CH2   1583      -0.14     12.011   ; qtot -3.14
  3674         HC    367    TRP    HH2   1583       0.14      1.008   ; qtot -3
  3675          C    367    TRP      C   1584       0.45     12.011   ; qtot -2.55
  3676          O    367    TRP      O   1584      -0.45    15.9994   ; qtot -3
; residue 368 ILE rtp ILE  q  0.0
  3677          N    368    ILE      N   1585      -0.31    14.0067   ; qtot -3.31
  3678          H    368    ILE      H   1585       0.31      1.008   ; qtot -3
  3679        CH1    368    ILE     CA   1586          0     13.019   ; qtot -3
  3680        CH1    368    ILE     CB   1587          0     13.019   ; qtot -3
  3681        CH2    368    ILE    CG1   1587          0     14.027   ; qtot -3
  3682        CH3    368    ILE    CG2   1587          0     15.035   ; qtot -3
  3683        CH3    368    ILE     CD   1587          0     15.035   ; qtot -3
  3684          C    368    ILE      C   1588       0.45     12.011   ; qtot -2.55
  3685          O    368    ILE      O   1588      -0.45    15.9994   ; qtot -3
; residue 369 GLY rtp GLY  q  0.0
  3686          N    369    GLY      N   1589      -0.31    14.0067   ; qtot -3.31
  3687          H    369    GLY      H   1589       0.31      1.008   ; qtot -3
  3688        CH2    369    GLY     CA   1590          0     14.027   ; qtot -3
  3689          C    369    GLY      C   1591       0.45     12.011   ; qtot -2.55
  3690          O    369    GLY      O   1591      -0.45    15.9994   ; qtot -3
; residue 370 TYR rtp TYR  q  0.0
  3691          N    370    TYR      N   1592      -0.31    14.0067   ; qtot -3.31
  3692          H    370    TYR      H   1592       0.31      1.008   ; qtot -3
  3693        CH1    370    TYR     CA   1593          0     13.019   ; qtot -3
  3694        CH2    370    TYR     CB   1593          0     14.027   ; qtot -3
  3695          C    370    TYR     CG   1593          0     12.011   ; qtot -3
  3696          C    370    TYR    CD1   1594      -0.14     12.011   ; qtot -3.14
  3697         HC    370    TYR    HD1   1594       0.14      1.008   ; qtot -3
  3698          C    370    TYR    CD2   1595      -0.14     12.011   ; qtot -3.14
  3699         HC    370    TYR    HD2   1595       0.14      1.008   ; qtot -3
  3700          C    370    TYR    CE1   1596      -0.14     12.011   ; qtot -3.14
  3701         HC    370    TYR    HE1   1596       0.14      1.008   ; qtot -3
  3702          C    370    TYR    CE2   1597      -0.14     12.011   ; qtot -3.14
  3703         HC    370    TYR    HE2   1597       0.14      1.008   ; qtot -3
  3704          C    370    TYR     CZ   1598      0.203     12.011   ; qtot -2.797
  3705         OA    370    TYR     OH   1598     -0.611    15.9994   ; qtot -3.408
  3706          H    370    TYR     HH   1598      0.408      1.008   ; qtot -3
  3707          C    370    TYR      C   1599       0.45     12.011   ; qtot -2.55
  3708          O    370    TYR      O   1599      -0.45    15.9994   ; qtot -3
; residue 371 VAL rtp VAL  q  0.0
  3709          N    371    VAL      N   1600      -0.31    14.0067   ; qtot -3.31
  3710          H    371    VAL      H   1600       0.31      1.008   ; qtot -3
  3711        CH1    371    VAL     CA   1601          0     13.019   ; qtot -3
  3712        CH1    371    VAL     CB   1601          0     13.019   ; qtot -3
  3713        CH3    371    VAL    CG1   1601          0     15.035   ; qtot -3
  3714        CH3    371    VAL    CG2   1601          0     15.035   ; qtot -3
  3715          C    371    VAL      C   1602       0.45     12.011   ; qtot -2.55
  3716          O    371    VAL      O   1602      -0.45    15.9994   ; qtot -3
; residue 372 SER rtp SER  q  0.0
  3717          N    372    SER      N   1603      -0.31    14.0067   ; qtot -3.31
  3718          H    372    SER      H   1603       0.31      1.008   ; qtot -3
  3719        CH1    372    SER     CA   1604          0     13.019   ; qtot -3
  3720        CH2    372    SER     CB   1605      0.266     14.027   ; qtot -2.734
  3721         OA    372    SER     OG   1605     -0.674    15.9994   ; qtot -3.408
  3722          H    372    SER     HG   1605      0.408      1.008   ; qtot -3
  3723          C    372    SER      C   1606       0.45     12.011   ; qtot -2.55
  3724          O    372    SER      O   1606      -0.45    15.9994   ; qtot -3
; residue 373 SER rtp SER  q  0.0
  3725          N    373    SER      N   1607      -0.31    14.0067   ; qtot -3.31
  3726          H    373    SER      H   1607       0.31      1.008   ; qtot -3
  3727        CH1    373    SER     CA   1608          0     13.019   ; qtot -3
  3728        CH2    373    SER     CB   1609      0.266     14.027   ; qtot -2.734
  3729         OA    373    SER     OG   1609     -0.674    15.9994   ; qtot -3.408
  3730          H    373    SER     HG   1609      0.408      1.008   ; qtot -3
  3731          C    373    SER      C   1610       0.45     12.011   ; qtot -2.55
  3732          O    373    SER      O   1610      -0.45    15.9994   ; qtot -3
; residue 374 GLY rtp GLY  q  0.0
  3733          N    374    GLY      N   1611      -0.31    14.0067   ; qtot -3.31
  3734          H    374    GLY      H   1611       0.31      1.008   ; qtot -3
  3735        CH2    374    GLY     CA   1612          0     14.027   ; qtot -3
  3736          C    374    GLY      C   1613       0.45     12.011   ; qtot -2.55
  3737          O    374    GLY      O   1613      -0.45    15.9994   ; qtot -3
; residue 375 VAL rtp VAL  q  0.0
  3738          N    375    VAL      N   1614      -0.31    14.0067   ; qtot -3.31
  3739          H    375    VAL      H   1614       0.31      1.008   ; qtot -3
  3740        CH1    375    VAL     CA   1615          0     13.019   ; qtot -3
  3741        CH1    375    VAL     CB   1615          0     13.019   ; qtot -3
  3742        CH3    375    VAL    CG1   1615          0     15.035   ; qtot -3
  3743        CH3    375    VAL    CG2   1615          0     15.035   ; qtot -3
  3744          C    375    VAL      C   1616       0.45     12.011   ; qtot -2.55
  3745          O    375    VAL      O   1616      -0.45    15.9994   ; qtot -3
; residue 376 ASN rtp ASN  q  0.0
  3746          N    376    ASN      N   1617      -0.31    14.0067   ; qtot -3.31
  3747          H    376    ASN      H   1617       0.31      1.008   ; qtot -3
  3748        CH1    376    ASN     CA   1618          0     13.019   ; qtot -3
  3749        CH2    376    ASN     CB   1618          0     14.027   ; qtot -3
  3750          C    376    ASN     CG   1619       0.29     12.011   ; qtot -2.71
  3751          O    376    ASN    OD1   1619      -0.45    15.9994   ; qtot -3.16
  3752         NT    376    ASN    ND2   1619      -0.72    14.0067   ; qtot -3.88
  3753          H    376    ASN   HD21   1619       0.44      1.008   ; qtot -3.44
  3754          H    376    ASN   HD22   1619       0.44      1.008   ; qtot -3
  3755          C    376    ASN      C   1620       0.45     12.011   ; qtot -2.55
  3756          O    376    ASN      O   1620      -0.45    15.9994   ; qtot -3
; residue 377 PRO rtp PRO  q  0.0
  3757          N    377    PRO      N   1621          0    14.0067   ; qtot -3
  3758        CH1    377    PRO     CA   1622          0     13.019   ; qtot -3
  3759       CH2r    377    PRO     CB   1622          0     14.027   ; qtot -3
  3760       CH2r    377    PRO     CG   1623          0     14.027   ; qtot -3
  3761       CH2r    377    PRO     CD   1623          0     14.027   ; qtot -3
  3762          C    377    PRO      C   1624       0.45     12.011   ; qtot -2.55
  3763          O    377    PRO      O   1624      -0.45    15.9994   ; qtot -3
; residue 378 LEU rtp LEU  q  0.0
  3764          N    378    LEU      N   1625      -0.31    14.0067   ; qtot -3.31
  3765          H    378    LEU      H   1625       0.31      1.008   ; qtot -3
  3766        CH1    378    LEU     CA   1626          0     13.019   ; qtot -3
  3767        CH2    378    LEU     CB   1626          0     14.027   ; qtot -3
  3768        CH1    378    LEU     CG   1627          0     13.019   ; qtot -3
  3769        CH3    378    LEU    CD1   1627          0     15.035   ; qtot -3
  3770        CH3    378    LEU    CD2   1627          0     15.035   ; qtot -3
  3771          C    378    LEU      C   1628       0.45     12.011   ; qtot -2.55
  3772          O    378    LEU      O   1628      -0.45    15.9994   ; qtot -3
; residue 379 VAL rtp VAL  q  0.0
  3773          N    379    VAL      N   1629      -0.31    14.0067   ; qtot -3.31
  3774          H    379    VAL      H   1629       0.31      1.008   ; qtot -3
  3775        CH1    379    VAL     CA   1630          0     13.019   ; qtot -3
  3776        CH1    379    VAL     CB   1630          0     13.019   ; qtot -3
  3777        CH3    379    VAL    CG1   1630          0     15.035   ; qtot -3
  3778        CH3    379    VAL    CG2   1630          0     15.035   ; qtot -3
  3779          C    379    VAL      C   1631       0.45     12.011   ; qtot -2.55
  3780          O    379    VAL      O   1631      -0.45    15.9994   ; qtot -3
; residue 380 TYR rtp TYR  q  0.0
  3781          N    380    TYR      N   1632      -0.31    14.0067   ; qtot -3.31
  3782          H    380    TYR      H   1632       0.31      1.008   ; qtot -3
  3783        CH1    380    TYR     CA   1633          0     13.019   ; qtot -3
  3784        CH2    380    TYR     CB   1633          0     14.027   ; qtot -3
  3785          C    380    TYR     CG   1633          0     12.011   ; qtot -3
  3786          C    380    TYR    CD1   1634      -0.14     12.011   ; qtot -3.14
  3787         HC    380    TYR    HD1   1634       0.14      1.008   ; qtot -3
  3788          C    380    TYR    CD2   1635      -0.14     12.011   ; qtot -3.14
  3789         HC    380    TYR    HD2   1635       0.14      1.008   ; qtot -3
  3790          C    380    TYR    CE1   1636      -0.14     12.011   ; qtot -3.14
  3791         HC    380    TYR    HE1   1636       0.14      1.008   ; qtot -3
  3792          C    380    TYR    CE2   1637      -0.14     12.011   ; qtot -3.14
  3793         HC    380    TYR    HE2   1637       0.14      1.008   ; qtot -3
  3794          C    380    TYR     CZ   1638      0.203     12.011   ; qtot -2.797
  3795         OA    380    TYR     OH   1638     -0.611    15.9994   ; qtot -3.408
  3796          H    380    TYR     HH   1638      0.408      1.008   ; qtot -3
  3797          C    380    TYR      C   1639       0.45     12.011   ; qtot -2.55
  3798          O    380    TYR      O   1639      -0.45    15.9994   ; qtot -3
; residue 381 THR rtp THR  q  0.0
  3799          N    381    THR      N   1640      -0.31    14.0067   ; qtot -3.31
  3800          H    381    THR      H   1640       0.31      1.008   ; qtot -3
  3801        CH1    381    THR     CA   1641          0     13.019   ; qtot -3
  3802        CH1    381    THR     CB   1642      0.266     13.019   ; qtot -2.734
  3803         OA    381    THR    OG1   1642     -0.674    15.9994   ; qtot -3.408
  3804          H    381    THR    HG1   1642      0.408      1.008   ; qtot -3
  3805        CH3    381    THR    CG2   1643          0     15.035   ; qtot -3
  3806          C    381    THR      C   1644       0.45     12.011   ; qtot -2.55
  3807          O    381    THR      O   1644      -0.45    15.9994   ; qtot -3
; residue 382 LEU rtp LEU  q  0.0
  3808          N    382    LEU      N   1645      -0.31    14.0067   ; qtot -3.31
  3809          H    382    LEU      H   1645       0.31      1.008   ; qtot -3
  3810        CH1    382    LEU     CA   1646          0     13.019   ; qtot -3
  3811        CH2    382    LEU     CB   1646          0     14.027   ; qtot -3
  3812        CH1    382    LEU     CG   1647          0     13.019   ; qtot -3
  3813        CH3    382    LEU    CD1   1647          0     15.035   ; qtot -3
  3814        CH3    382    LEU    CD2   1647          0     15.035   ; qtot -3
  3815          C    382    LEU      C   1648       0.45     12.011   ; qtot -2.55
  3816          O    382    LEU      O   1648      -0.45    15.9994   ; qtot -3
; residue 383 PHE rtp PHE  q  0.0
  3817          N    383    PHE      N   1649      -0.31    14.0067   ; qtot -3.31
  3818          H    383    PHE      H   1649       0.31      1.008   ; qtot -3
  3819        CH1    383    PHE     CA   1650          0     13.019   ; qtot -3
  3820        CH2    383    PHE     CB   1650          0     14.027   ; qtot -3
  3821          C    383    PHE     CG   1650          0     12.011   ; qtot -3
  3822          C    383    PHE    CD1   1651      -0.14     12.011   ; qtot -3.14
  3823         HC    383    PHE    HD1   1651       0.14      1.008   ; qtot -3
  3824          C    383    PHE    CD2   1652      -0.14     12.011   ; qtot -3.14
  3825         HC    383    PHE    HD2   1652       0.14      1.008   ; qtot -3
  3826          C    383    PHE    CE1   1653      -0.14     12.011   ; qtot -3.14
  3827         HC    383    PHE    HE1   1653       0.14      1.008   ; qtot -3
  3828          C    383    PHE    CE2   1654      -0.14     12.011   ; qtot -3.14
  3829         HC    383    PHE    HE2   1654       0.14      1.008   ; qtot -3
  3830          C    383    PHE     CZ   1655      -0.14     12.011   ; qtot -3.14
  3831         HC    383    PHE     HZ   1655       0.14      1.008   ; qtot -3
  3832          C    383    PHE      C   1656       0.45     12.011   ; qtot -2.55
  3833          O    383    PHE      O   1656      -0.45    15.9994   ; qtot -3
; residue 384 ASN rtp ASN  q  0.0
  3834          N    384    ASN      N   1657      -0.31    14.0067   ; qtot -3.31
  3835          H    384    ASN      H   1657       0.31      1.008   ; qtot -3
  3836        CH1    384    ASN     CA   1658          0     13.019   ; qtot -3
  3837        CH2    384    ASN     CB   1658          0     14.027   ; qtot -3
  3838          C    384    ASN     CG   1659       0.29     12.011   ; qtot -2.71
  3839          O    384    ASN    OD1   1659      -0.45    15.9994   ; qtot -3.16
  3840         NT    384    ASN    ND2   1659      -0.72    14.0067   ; qtot -3.88
  3841          H    384    ASN   HD21   1659       0.44      1.008   ; qtot -3.44
  3842          H    384    ASN   HD22   1659       0.44      1.008   ; qtot -3
  3843          C    384    ASN      C   1660       0.45     12.011   ; qtot -2.55
  3844          O    384    ASN      O   1660      -0.45    15.9994   ; qtot -3
; residue 385 LYS rtp LYSH q +1.0
  3845          N    385    LYS      N   1661      -0.31    14.0067   ; qtot -3.31
  3846          H    385    LYS      H   1661       0.31      1.008   ; qtot -3
  3847        CH1    385    LYS     CA   1662          0     13.019   ; qtot -3
  3848        CH2    385    LYS     CB   1662          0     14.027   ; qtot -3
  3849        CH2    385    LYS     CG   1663          0     14.027   ; qtot -3
  3850        CH2    385    LYS     CD   1663          0     14.027   ; qtot -3
  3851        CH2    385    LYS     CE   1664      0.127     14.027   ; qtot -2.873
  3852         NL    385    LYS     NZ   1664      0.129    14.0067   ; qtot -2.744
  3853          H    385    LYS    HZ1   1664      0.248      1.008   ; qtot -2.496
  3854          H    385    LYS    HZ2   1664      0.248      1.008   ; qtot -2.248
  3855          H    385    LYS    HZ3   1664      0.248      1.008   ; qtot -2
  3856          C    385    LYS      C   1665       0.45     12.011   ; qtot -1.55
  3857          O    385    LYS      O   1665      -0.45    15.9994   ; qtot -2
; residue 386 THR rtp THR  q  0.0
  3858          N    386    THR      N   1666      -0.31    14.0067   ; qtot -2.31
  3859          H    386    THR      H   1666       0.31      1.008   ; qtot -2
  3860        CH1    386    THR     CA   1667          0     13.019   ; qtot -2
  3861        CH1    386    THR     CB   1668      0.266     13.019   ; qtot -1.734
  3862         OA    386    THR    OG1   1668     -0.674    15.9994   ; qtot -2.408
  3863          H    386    THR    HG1   1668      0.408      1.008   ; qtot -2
  3864        CH3    386    THR    CG2   1669          0     15.035   ; qtot -2
  3865          C    386    THR      C   1670       0.45     12.011   ; qtot -1.55
  3866          O    386    THR      O   1670      -0.45    15.9994   ; qtot -2
; residue 387 PHE rtp PHE  q  0.0
  3867          N    387    PHE      N   1671      -0.31    14.0067   ; qtot -2.31
  3868          H    387    PHE      H   1671       0.31      1.008   ; qtot -2
  3869        CH1    387    PHE     CA   1672          0     13.019   ; qtot -2
  3870        CH2    387    PHE     CB   1672          0     14.027   ; qtot -2
  3871          C    387    PHE     CG   1672          0     12.011   ; qtot -2
  3872          C    387    PHE    CD1   1673      -0.14     12.011   ; qtot -2.14
  3873         HC    387    PHE    HD1   1673       0.14      1.008   ; qtot -2
  3874          C    387    PHE    CD2   1674      -0.14     12.011   ; qtot -2.14
  3875         HC    387    PHE    HD2   1674       0.14      1.008   ; qtot -2
  3876          C    387    PHE    CE1   1675      -0.14     12.011   ; qtot -2.14
  3877         HC    387    PHE    HE1   1675       0.14      1.008   ; qtot -2
  3878          C    387    PHE    CE2   1676      -0.14     12.011   ; qtot -2.14
  3879         HC    387    PHE    HE2   1676       0.14      1.008   ; qtot -2
  3880          C    387    PHE     CZ   1677      -0.14     12.011   ; qtot -2.14
  3881         HC    387    PHE     HZ   1677       0.14      1.008   ; qtot -2
  3882          C    387    PHE      C   1678       0.45     12.011   ; qtot -1.55
  3883          O    387    PHE      O   1678      -0.45    15.9994   ; qtot -2
; residue 388 ARG rtp ARG  q +1.0
  3884          N    388    ARG      N   1679      -0.31    14.0067   ; qtot -2.31
  3885          H    388    ARG      H   1679       0.31      1.008   ; qtot -2
  3886        CH1    388    ARG     CA   1680          0     13.019   ; qtot -2
  3887        CH2    388    ARG     CB   1680          0     14.027   ; qtot -2
  3888        CH2    388    ARG     CG   1680          0     14.027   ; qtot -2
  3889        CH2    388    ARG     CD   1681       0.09     14.027   ; qtot -1.91
  3890         NE    388    ARG     NE   1681      -0.11    14.0067   ; qtot -2.02
  3891          H    388    ARG     HE   1681       0.24      1.008   ; qtot -1.78
  3892          C    388    ARG     CZ   1681       0.34     12.011   ; qtot -1.44
  3893         NZ    388    ARG    NH1   1681      -0.26    14.0067   ; qtot -1.7
  3894          H    388    ARG   HH11   1681       0.24      1.008   ; qtot -1.46
  3895          H    388    ARG   HH12   1681       0.24      1.008   ; qtot -1.22
  3896         NZ    388    ARG    NH2   1681      -0.26    14.0067   ; qtot -1.48
  3897          H    388    ARG   HH21   1681       0.24      1.008   ; qtot -1.24
  3898          H    388    ARG   HH22   1681       0.24      1.008   ; qtot -1
  3899          C    388    ARG      C   1682       0.45     12.011   ; qtot -0.55
  3900          O    388    ARG      O   1682      -0.45    15.9994   ; qtot -1
; residue 389 ASP rtp ASP  q -1.0
  3901          N    389    ASP      N   1683      -0.31    14.0067   ; qtot -1.31
  3902          H    389    ASP      H   1683       0.31      1.008   ; qtot -1
  3903        CH1    389    ASP     CA   1684          0     13.019   ; qtot -1
  3904        CH2    389    ASP     CB   1684          0     14.027   ; qtot -1
  3905          C    389    ASP     CG   1685       0.27     12.011   ; qtot -0.73
  3906         OM    389    ASP    OD1   1685     -0.635    15.9994   ; qtot -1.365
  3907         OM    389    ASP    OD2   1685     -0.635    15.9994   ; qtot -2
  3908          C    389    ASP      C   1686       0.45     12.011   ; qtot -1.55
  3909          O    389    ASP      O   1686      -0.45    15.9994   ; qtot -2
; residue 390 ALA rtp ALA  q  0.0
  3910          N    390    ALA      N   1687      -0.31    14.0067   ; qtot -2.31
  3911          H    390    ALA      H   1687       0.31      1.008   ; qtot -2
  3912        CH1    390    ALA     CA   1688          0     13.019   ; qtot -2
  3913        CH3    390    ALA     CB   1688          0     15.035   ; qtot -2
  3914          C    390    ALA      C   1689       0.45     12.011   ; qtot -1.55
  3915          O    390    ALA      O   1689      -0.45    15.9994   ; qtot -2
; residue 391 PHE rtp PHE  q  0.0
  3916          N    391    PHE      N   1690      -0.31    14.0067   ; qtot -2.31
  3917          H    391    PHE      H   1690       0.31      1.008   ; qtot -2
  3918        CH1    391    PHE     CA   1691          0     13.019   ; qtot -2
  3919        CH2    391    PHE     CB   1691          0     14.027   ; qtot -2
  3920          C    391    PHE     CG   1691          0     12.011   ; qtot -2
  3921          C    391    PHE    CD1   1692      -0.14     12.011   ; qtot -2.14
  3922         HC    391    PHE    HD1   1692       0.14      1.008   ; qtot -2
  3923          C    391    PHE    CD2   1693      -0.14     12.011   ; qtot -2.14
  3924         HC    391    PHE    HD2   1693       0.14      1.008   ; qtot -2
  3925          C    391    PHE    CE1   1694      -0.14     12.011   ; qtot -2.14
  3926         HC    391    PHE    HE1   1694       0.14      1.008   ; qtot -2
  3927          C    391    PHE    CE2   1695      -0.14     12.011   ; qtot -2.14
  3928         HC    391    PHE    HE2   1695       0.14      1.008   ; qtot -2
  3929          C    391    PHE     CZ   1696      -0.14     12.011   ; qtot -2.14
  3930         HC    391    PHE     HZ   1696       0.14      1.008   ; qtot -2
  3931          C    391    PHE      C   1697       0.45     12.011   ; qtot -1.55
  3932          O    391    PHE      O   1697      -0.45    15.9994   ; qtot -2
; residue 392 GLY rtp GLY  q  0.0
  3933          N    392    GLY      N   1698      -0.31    14.0067   ; qtot -2.31
  3934          H    392    GLY      H   1698       0.31      1.008   ; qtot -2
  3935        CH2    392    GLY     CA   1699          0     14.027   ; qtot -2
  3936          C    392    GLY      C   1700       0.45     12.011   ; qtot -1.55
  3937          O    392    GLY      O   1700      -0.45    15.9994   ; qtot -2
; residue 393 ARG rtp ARG  q +1.0
  3938          N    393    ARG      N   1701      -0.31    14.0067   ; qtot -2.31
  3939          H    393    ARG      H   1701       0.31      1.008   ; qtot -2
  3940        CH1    393    ARG     CA   1702          0     13.019   ; qtot -2
  3941        CH2    393    ARG     CB   1702          0     14.027   ; qtot -2
  3942        CH2    393    ARG     CG   1702          0     14.027   ; qtot -2
  3943        CH2    393    ARG     CD   1703       0.09     14.027   ; qtot -1.91
  3944         NE    393    ARG     NE   1703      -0.11    14.0067   ; qtot -2.02
  3945          H    393    ARG     HE   1703       0.24      1.008   ; qtot -1.78
  3946          C    393    ARG     CZ   1703       0.34     12.011   ; qtot -1.44
  3947         NZ    393    ARG    NH1   1703      -0.26    14.0067   ; qtot -1.7
  3948          H    393    ARG   HH11   1703       0.24      1.008   ; qtot -1.46
  3949          H    393    ARG   HH12   1703       0.24      1.008   ; qtot -1.22
  3950         NZ    393    ARG    NH2   1703      -0.26    14.0067   ; qtot -1.48
  3951          H    393    ARG   HH21   1703       0.24      1.008   ; qtot -1.24
  3952          H    393    ARG   HH22   1703       0.24      1.008   ; qtot -1
  3953          C    393    ARG      C   1704       0.45     12.011   ; qtot -0.55
  3954          O    393    ARG      O   1704      -0.45    15.9994   ; qtot -1
; residue 394 TYR rtp TYR  q  0.0
  3955          N    394    TYR      N   1705      -0.31    14.0067   ; qtot -1.31
  3956          H    394    TYR      H   1705       0.31      1.008   ; qtot -1
  3957        CH1    394    TYR     CA   1706          0     13.019   ; qtot -1
  3958        CH2    394    TYR     CB   1706          0     14.027   ; qtot -1
  3959          C    394    TYR     CG   1706          0     12.011   ; qtot -1
  3960          C    394    TYR    CD1   1707      -0.14     12.011   ; qtot -1.14
  3961         HC    394    TYR    HD1   1707       0.14      1.008   ; qtot -1
  3962          C    394    TYR    CD2   1708      -0.14     12.011   ; qtot -1.14
  3963         HC    394    TYR    HD2   1708       0.14      1.008   ; qtot -1
  3964          C    394    TYR    CE1   1709      -0.14     12.011   ; qtot -1.14
  3965         HC    394    TYR    HE1   1709       0.14      1.008   ; qtot -1
  3966          C    394    TYR    CE2   1710      -0.14     12.011   ; qtot -1.14
  3967         HC    394    TYR    HE2   1710       0.14      1.008   ; qtot -1
  3968          C    394    TYR     CZ   1711      0.203     12.011   ; qtot -0.797
  3969         OA    394    TYR     OH   1711     -0.611    15.9994   ; qtot -1.408
  3970          H    394    TYR     HH   1711      0.408      1.008   ; qtot -1
  3971          C    394    TYR      C   1712       0.45     12.011   ; qtot -0.55
  3972          O    394    TYR      O   1712      -0.45    15.9994   ; qtot -1
; residue 395 ILE rtp ILE  q  0.0
  3973          N    395    ILE      N   1713      -0.31    14.0067   ; qtot -1.31
  3974          H    395    ILE      H   1713       0.31      1.008   ; qtot -1
  3975        CH1    395    ILE     CA   1714          0     13.019   ; qtot -1
  3976        CH1    395    ILE     CB   1715          0     13.019   ; qtot -1
  3977        CH2    395    ILE    CG1   1715          0     14.027   ; qtot -1
  3978        CH3    395    ILE    CG2   1715          0     15.035   ; qtot -1
  3979        CH3    395    ILE     CD   1715          0     15.035   ; qtot -1
  3980          C    395    ILE      C   1716       0.45     12.011   ; qtot -0.55
  3981          O    395    ILE      O   1716      -0.45    15.9994   ; qtot -1
; residue 396 THR rtp THR  q  0.0
  3982          N    396    THR      N   1717      -0.31    14.0067   ; qtot -1.31
  3983          H    396    THR      H   1717       0.31      1.008   ; qtot -1
  3984        CH1    396    THR     CA   1718          0     13.019   ; qtot -1
  3985        CH1    396    THR     CB   1719      0.266     13.019   ; qtot -0.734
  3986         OA    396    THR    OG1   1719     -0.674    15.9994   ; qtot -1.408
  3987          H    396    THR    HG1   1719      0.408      1.008   ; qtot -1
  3988        CH3    396    THR    CG2   1720          0     15.035   ; qtot -1
  3989          C    396    THR      C   1721       0.45     12.011   ; qtot -0.55
  3990          O    396    THR      O   1721      -0.45    15.9994   ; qtot -1
; residue 397 CYS rtp CYSH q  0.0
  3991          N    397    CYS      N   1722      -0.31    14.0067   ; qtot -1.31
  3992          H    397    CYS      H   1722       0.31      1.008   ; qtot -1
  3993        CH1    397    CYS     CA   1723          0     13.019   ; qtot -1
  3994        CH2    397    CYS     CB   1724       0.15     14.027   ; qtot -0.85
  3995          S    397    CYS     SG   1724      -0.37      32.06   ; qtot -1.22
  3996          H    397    CYS     HG   1724       0.22      1.008   ; qtot -1
  3997          C    397    CYS      C   1725       0.45     12.011   ; qtot -0.55
  3998          O    397    CYS      O   1725      -0.45    15.9994   ; qtot -1
; residue 398 ASN rtp ASN  q  0.0
  3999          N    398    ASN      N   1726      -0.31    14.0067   ; qtot -1.31
  4000          H    398    ASN      H   1726       0.31      1.008   ; qtot -1
  4001        CH1    398    ASN     CA   1727          0     13.019   ; qtot -1
  4002        CH2    398    ASN     CB   1727          0     14.027   ; qtot -1
  4003          C    398    ASN     CG   1728       0.29     12.011   ; qtot -0.71
  4004          O    398    ASN    OD1   1728      -0.45    15.9994   ; qtot -1.16
  4005         NT    398    ASN    ND2   1728      -0.72    14.0067   ; qtot -1.88
  4006          H    398    ASN   HD21   1728       0.44      1.008   ; qtot -1.44
  4007          H    398    ASN   HD22   1728       0.44      1.008   ; qtot -1
  4008          C    398    ASN      C   1729       0.45     12.011   ; qtot -0.55
  4009          O    398    ASN      O   1729      -0.45    15.9994   ; qtot -1
; residue 399 TYR rtp TYR  q  0.0
  4010          N    399    TYR      N   1730      -0.31    14.0067   ; qtot -1.31
  4011          H    399    TYR      H   1730       0.31      1.008   ; qtot -1
  4012        CH1    399    TYR     CA   1731          0     13.019   ; qtot -1
  4013        CH2    399    TYR     CB   1731          0     14.027   ; qtot -1
  4014          C    399    TYR     CG   1731          0     12.011   ; qtot -1
  4015          C    399    TYR    CD1   1732      -0.14     12.011   ; qtot -1.14
  4016         HC    399    TYR    HD1   1732       0.14      1.008   ; qtot -1
  4017          C    399    TYR    CD2   1733      -0.14     12.011   ; qtot -1.14
  4018         HC    399    TYR    HD2   1733       0.14      1.008   ; qtot -1
  4019          C    399    TYR    CE1   1734      -0.14     12.011   ; qtot -1.14
  4020         HC    399    TYR    HE1   1734       0.14      1.008   ; qtot -1
  4021          C    399    TYR    CE2   1735      -0.14     12.011   ; qtot -1.14
  4022         HC    399    TYR    HE2   1735       0.14      1.008   ; qtot -1
  4023          C    399    TYR     CZ   1736      0.203     12.011   ; qtot -0.797
  4024         OA    399    TYR     OH   1736     -0.611    15.9994   ; qtot -1.408
  4025          H    399    TYR     HH   1736      0.408      1.008   ; qtot -1
  4026          C    399    TYR      C   1737       0.45     12.011   ; qtot -0.55
  4027          O    399    TYR      O   1737      -0.45    15.9994   ; qtot -1
; residue 400 ARG rtp ARG  q  0.0
  4028          N    400    ARG      N   1738      -0.31    14.0067   ; qtot -1.31
  4029          H    400    ARG      H   1738       0.31      1.008   ; qtot -1
  4030        CH1    400    ARG     CA   1739          0     13.019   ; qtot -1
  4031        CH2    400    ARG     CB   1739          0     14.027   ; qtot -1
  4032        CH2    400    ARG     CG   1739          0     14.027   ; qtot -1
  4033        CH2    400    ARG     CD   1740       0.09     14.027   ; qtot -0.91
  4034         NE    400    ARG     NE   1740      -0.11    14.0067   ; qtot -1.02
  4035          H    400    ARG     HE   1740       0.24      1.008   ; qtot -0.78
  4036          C    400    ARG     CZ   1740       0.34     12.011   ; qtot -0.44
  4037         NZ    400    ARG    NH1   1740      -0.26    14.0067   ; qtot -0.7
  4038          H    400    ARG   HH11   1740       0.24      1.008   ; qtot -0.46
  4039          H    400    ARG   HH12   1740       0.24      1.008   ; qtot -0.22
  4040         NZ    400    ARG    NH2   1740      -0.26    14.0067   ; qtot -0.48
  4041          H    400    ARG   HH21   1740       0.24      1.008   ; qtot -0.24
  4042          H    400    ARG   HH22   1740       0.24      1.008   ; qtot -7.637e-07
  4043          C    400    ARG      C   1741       0.27     12.011   ; qtot 0.27
  4044         OM    400    ARG     O1   1741     -0.635    15.9994   ; qtot -0.365
  4045         OM    400    ARG     O2   1741     -0.635    15.9994   ; qtot -1

[ bonds ]
;  ai    aj funct            c0            c1            c2            c3
    1     2     2    gb_2
    1     3     2    gb_2
    1     4     2    gb_2
    1     5     2    gb_21
    5     6     2    gb_27
    5    11     2    gb_27
    6     7     2    gb_27
    7     8     2    gb_27
    8     9     2    gb_6
    8    10     2    gb_6
   11    12     2    gb_5
   11    13     2    gb_10
   13    14     2    gb_2
   13    15     2    gb_21
   15    16     2    gb_27
   15    21     2    gb_27
   16    17     2    gb_27
   17    18     2    gb_27
   18    19     2    gb_6
   18    20     2    gb_6
   21    22     2    gb_5
   21    23     2    gb_10
   23    24     2    gb_2
   23    25     2    gb_21
   25    26     2    gb_27
   25    30     2    gb_27
   26    27     2    gb_27
   27    28     2    gb_32
   28    29     2    gb_31
   30    31     2    gb_5
   30    32     2    gb_10
   32    33     2    gb_2
   32    34     2    gb_21
   34    35     2    gb_27
   34    43     2    gb_27
   35    36     2    gb_27
   36    37     2    gb_27
   37    38     2    gb_27
   38    39     2    gb_21
   39    40     2    gb_2
   39    41     2    gb_2
   39    42     2    gb_2
   43    44     2    gb_5
   43    45     2    gb_10
   45    46     2    gb_2
   45    47     2    gb_21
   47    48     2    gb_27
   47    55     2    gb_27
   48    49     2    gb_27
   49    50     2    gb_27
   50    51     2    gb_5
   50    52     2    gb_9
   52    53     2    gb_2
   52    54     2    gb_2
   55    56     2    gb_5
   55    57     2    gb_10
   57    58     2    gb_2
   57    59     2    gb_21
   59    60     2    gb_27
   59    64     2    gb_27
   60    61     2    gb_27
   60    62     2    gb_27
   61    63     2    gb_27
   64    65     2    gb_5
   64    66     2    gb_10
   66    67     2    gb_2
   66    68     2    gb_21
   68    69     2    gb_27
   68    72     2    gb_27
   69    70     2    gb_27
   69    71     2    gb_27
   72    73     2    gb_5
   72    74     2    gb_10
   74    75     2    gb_2
   74    76     2    gb_21
   76    77     2    gb_27
   76    82     2    gb_27
   77    78     2    gb_27
   78    79     2    gb_27
   79    80     2    gb_6
   79    81     2    gb_6
   82    83     2    gb_5
   82    84     2    gb_10
   84    85     2    gb_2
   84    86     2    gb_21
   86    87     2    gb_27
   86    92     2    gb_27
   87    88     2    gb_27
   88    89     2    gb_27
   89    90     2    gb_6
   89    91     2    gb_6
   92    93     2    gb_5
   92    94     2    gb_10
   94    95     2    gb_2
   94    96     2    gb_21
   96    97     2    gb_27
   96   104     2    gb_27
   97    98     2    gb_27
   98    99     2    gb_27
   99   100     2    gb_5
   99   101     2    gb_9
  101   102     2    gb_2
  101   103     2    gb_2
  104   105     2    gb_5
  104   106     2    gb_10
  106   107     2    gb_2
  106   108     2    gb_21
  108   109     2    gb_27
  109   110     2    gb_5
  109   111     2    gb_10
  111   112     2    gb_2
  111   113     2    gb_21
  113   114     2    gb_27
  113   120     2    gb_27
  114   115     2    gb_27
  115   116     2    gb_5
  115   117     2    gb_9
  117   118     2    gb_2
  117   119     2    gb_2
  120   121     2    gb_5
  120   122     2    gb_10
  122   123     2    gb_2
  122   124     2    gb_21
  124   125     2    gb_27
  124   133     2    gb_27
  125   126     2    gb_27
  126   127     2    gb_27
  127   128     2    gb_27
  128   129     2    gb_21
  129   130     2    gb_2
  129   131     2    gb_2
  129   132     2    gb_2
  133   134     2    gb_5
  133   135     2    gb_10
  135   136     2    gb_2
  135   137     2    gb_21
  137   138     2    gb_27
  137   142     2    gb_27
  138   139     2    gb_27
  139   140     2    gb_27
  139   141     2    gb_27
  142   143     2    gb_5
  142   144     2    gb_10
  144   145     2    gb_2
  144   146     2    gb_21
  146   147     2    gb_27
  146   156     2    gb_27
  147   148     2    gb_27
  148   149     2    gb_10
  148   150     2    gb_10
  149   152     2    gb_10
  150   151     2    gb_3
  150   154     2    gb_10
  152   153     2    gb_3
  152   154     2    gb_10
  154   155     2    gb_2
  156   157     2    gb_5
  156   158     2    gb_10
  158   159     2    gb_2
  158   160     2    gb_21
  160   161     2    gb_27
  160   177     2    gb_27
  161   162     2    gb_27
  162   163     2    gb_10
  162   165     2    gb_16
  163   164     2    gb_3
  163   166     2    gb_10
  165   168     2    gb_16
  165   169     2    gb_16
  166   167     2    gb_2
  166   168     2    gb_10
  168   171     2    gb_16
  169   170     2    gb_3
  169   173     2    gb_16
  171   172     2    gb_3
  171   175     2    gb_16
  173   174     2    gb_3
  173   175     2    gb_16
  175   176     2    gb_3
  177   178     2    gb_5
  177   179     2    gb_10
  179   180     2    gb_2
  179   181     2    gb_21
  181   182     2    gb_27
  181   183     2    gb_27
  183   184     2    gb_5
  183   185     2    gb_10
  185   186     2    gb_2
  185   187     2    gb_21
  187   188     2    gb_27
  187   189     2    gb_27
  189   190     2    gb_5
  189   191     2    gb_10
  191   192     2    gb_2
  191   193     2    gb_21
  193   194     2    gb_27
  193   198     2    gb_27
  194   195     2    gb_27
  195   196     2    gb_27
  195   197     2    gb_27
  198   199     2    gb_5
  198   200     2    gb_10
  200   201     2    gb_2
  200   202     2    gb_21
  202   203     2    gb_27
  202   207     2    gb_27
  203   204     2    gb_27
  204   205     2    gb_27
  204   206     2    gb_27
  207   208     2    gb_5
  207   209     2    gb_10
  209   210     2    gb_2
  209   211     2    gb_21
  211   212     2    gb_27
  211   216     2    gb_27
  212   213     2    gb_27
  212   214     2    gb_27
  213   215     2    gb_27
  216   217     2    gb_5
  216   218     2    gb_10
  218   219     2    gb_2
  218   220     2    gb_21
  220   221     2    gb_27
  220   225     2    gb_27
  221   222     2    gb_27
  222   223     2    gb_27
  222   224     2    gb_27
  225   226     2    gb_5
  225   227     2    gb_10
  227   228     2    gb_2
  227   229     2    gb_21
  229   230     2    gb_27
  229   234     2    gb_27
  230   231     2    gb_27
  231   232     2    gb_32
  232   233     2    gb_31
  234   235     2    gb_5
  234   236     2    gb_10
  236   237     2    gb_2
  236   238     2    gb_21
  238   239     2    gb_27
  238   242     2    gb_27
  239   240     2    gb_27
  239   241     2    gb_27
  242   243     2    gb_5
  242   244     2    gb_10
  244   245     2    gb_2
  244   246     2    gb_21
  246   247     2    gb_27
  246   251     2    gb_27
  247   248     2    gb_27
  247   249     2    gb_27
  248   250     2    gb_27
  251   252     2    gb_5
  251   253     2    gb_10
  253   254     2    gb_2
  253   255     2    gb_21
  255   256     2    gb_27
  255   260     2    gb_27
  256   257     2    gb_27
  256   258     2    gb_27
  257   259     2    gb_27
  260   261     2    gb_5
  260   262     2    gb_10
  262   263     2    gb_21
  262   266     2    gb_21
  263   264     2    gb_27
  263   267     2    gb_27
  264   265     2    gb_27
  265   266     2    gb_27
  267   268     2    gb_5
  267   269     2    gb_10
  269   270     2    gb_2
  269   271     2    gb_21
  271   272     2    gb_27
  271   276     2    gb_27
  272   273     2    gb_18
  272   275     2    gb_27
  273   274     2    gb_1
  276   277     2    gb_5
  276   278     2    gb_10
  278   279     2    gb_2
  278   280     2    gb_21
  280   281     2    gb_27
  280   285     2    gb_27
  281   282     2    gb_27
  281   283     2    gb_27
  282   284     2    gb_27
  285   286     2    gb_5
  285   287     2    gb_10
  287   288     2    gb_2
  287   289     2    gb_21
  289   290     2    gb_27
  290   291     2    gb_5
  290   292     2    gb_10
  292   293     2    gb_2
  292   294     2    gb_21
  294   295     2    gb_27
  295   296     2    gb_5
  295   297     2    gb_10
  297   298     2    gb_2
  297   299     2    gb_21
  299   300     2    gb_27
  299   306     2    gb_27
  300   301     2    gb_27
  301   302     2    gb_5
  301   303     2    gb_9
  303   304     2    gb_2
  303   305     2    gb_2
  306   307     2    gb_5
  306   308     2    gb_10
  308   309     2    gb_2
  308   310     2    gb_21
  310   311     2    gb_27
  310   315     2    gb_27
  311   312     2    gb_18
  311   314     2    gb_27
  312   313     2    gb_1
  315   316     2    gb_5
  315   317     2    gb_10
  317   318     2    gb_2
  317   319     2    gb_21
  319   320     2    gb_27
  319   324     2    gb_27
  320   321     2    gb_27
  321   322     2    gb_27
  321   323     2    gb_27
  324   325     2    gb_5
  324   326     2    gb_10
  326   327     2    gb_2
  326   328     2    gb_21
  328   329     2    gb_27
  328   332     2    gb_27
  329   330     2    gb_27
  329   331     2    gb_27
  332   333     2    gb_5
  332   334     2    gb_10
  334   335     2    gb_2
  334   336     2    gb_21
  336   337     2    gb_27
  336   341     2    gb_27
  337   338     2    gb_27
  337   339     2    gb_27
  338   340     2    gb_27
  341   342     2    gb_5
  341   343     2    gb_10
  343   344     2    gb_2
  343   345     2    gb_21
  345   346     2    gb_27
  345   350     2    gb_27
  346   347     2    gb_27
  347   348     2    gb_27
  347   349     2    gb_27
  350   351     2    gb_5
  350   352     2    gb_10
  352   353     2    gb_2
  352   354     2    gb_21
  354   355     2    gb_27
  354   356     2    gb_27
  356   357     2    gb_5
  356   358     2    gb_10
  358   359     2    gb_2
  358   360     2    gb_21
  360   361     2    gb_27
  360   364     2    gb_27
  361   362     2    gb_27
  361   363     2    gb_27
  364   365     2    gb_5
  364   366     2    gb_10
  366   367     2    gb_2
  366   368     2    gb_21
  368   369     2    gb_27
  368   372     2    gb_27
  369   370     2    gb_18
  370   371     2    gb_1
  372   373     2    gb_5
  372   374     2    gb_10
  374   375     2    gb_2
  374   376     2    gb_21
  376   377     2    gb_27
  376   381     2    gb_27
  377   378     2    gb_27
  378   379     2    gb_27
  378   380     2    gb_27
  381   382     2    gb_5
  381   383     2    gb_10
  383   384     2    gb_2
  383   385     2    gb_21
  385   386     2    gb_27
  385   391     2    gb_27
  386   387     2    gb_27
  387   388     2    gb_27
  388   389     2    gb_6
  388   390     2    gb_6
  391   392     2    gb_5
  391   393     2    gb_10
  393   394     2    gb_2
  393   395     2    gb_21
  395   396     2    gb_27
  395   404     2    gb_27
  396   397     2    gb_27
  397   398     2    gb_27
  398   399     2    gb_27
  399   400     2    gb_21
  400   401     2    gb_2
  400   402     2    gb_2
  400   403     2    gb_2
  404   405     2    gb_5
  404   406     2    gb_10
  406   407     2    gb_2
  406   408     2    gb_21
  408   409     2    gb_27
  408   417     2    gb_27
  409   410     2    gb_27
  410   411     2    gb_27
  411   412     2    gb_27
  412   413     2    gb_21
  413   414     2    gb_2
  413   415     2    gb_2
  413   416     2    gb_2
  417   418     2    gb_5
  417   419     2    gb_10
  419   420     2    gb_2
  419   421     2    gb_21
  421   422     2    gb_27
  421   426     2    gb_27
  422   423     2    gb_27
  423   424     2    gb_27
  423   425     2    gb_27
  426   427     2    gb_5
  426   428     2    gb_10
  428   429     2    gb_2
  428   430     2    gb_21
  430   431     2    gb_27
  430   438     2    gb_27
  431   432     2    gb_27
  432   433     2    gb_27
  433   434     2    gb_5
  433   435     2    gb_9
  435   436     2    gb_2
  435   437     2    gb_2
  438   439     2    gb_5
  438   440     2    gb_10
  440   441     2    gb_2
  440   442     2    gb_21
  442   443     2    gb_27
  442   456     2    gb_27
  443   444     2    gb_27
  444   445     2    gb_16
  444   447     2    gb_16
  445   446     2    gb_3
  445   449     2    gb_16
  447   448     2    gb_3
  447   451     2    gb_16
  449   450     2    gb_3
  449   453     2    gb_16
  451   452     2    gb_3
  451   453     2    gb_16
  453   454     2    gb_13
  454   455     2    gb_1
  456   457     2    gb_5
  456   458     2    gb_10
  458   459     2    gb_2
  458   460     2    gb_21
  460   461     2    gb_27
  460   462     2    gb_27
  462   463     2    gb_5
  462   464     2    gb_10
  464   465     2    gb_2
  464   466     2    gb_21
  466   467     2    gb_27
  466   471     2    gb_27
  467   468     2    gb_18
  467   470     2    gb_27
  468   469     2    gb_1
  471   472     2    gb_5
  471   473     2    gb_10
  473   474     2    gb_2
  473   475     2    gb_21
  475   476     2    gb_27
  475   482     2    gb_27
  476   477     2    gb_27
  477   478     2    gb_5
  477   479     2    gb_9
  479   480     2    gb_2
  479   481     2    gb_2
  482   483     2    gb_5
  482   484     2    gb_10
  484   485     2    gb_2
  484   486     2    gb_21
  486   487     2    gb_27
  486   500     2    gb_27
  487   488     2    gb_27
  488   489     2    gb_16
  488   491     2    gb_16
  489   490     2    gb_3
  489   493     2    gb_16
  491   492     2    gb_3
  491   495     2    gb_16
  493   494     2    gb_3
  493   497     2    gb_16
  495   496     2    gb_3
  495   497     2    gb_16
  497   498     2    gb_13
  498   499     2    gb_1
  500   501     2    gb_5
  500   502     2    gb_10
  502   503     2    gb_2
  502   504     2    gb_21
  504   505     2    gb_27
  504   517     2    gb_27
  505   506     2    gb_27
  506   507     2    gb_16
  506   509     2    gb_16
  507   508     2    gb_3
  507   511     2    gb_16
  509   510     2    gb_3
  509   513     2    gb_16
  511   512     2    gb_3
  511   515     2    gb_16
  513   514     2    gb_3
  513   515     2    gb_16
  515   516     2    gb_3
  517   518     2    gb_5
  517   519     2    gb_10
  519   520     2    gb_2
  519   521     2    gb_21
  521   522     2    gb_27
  521   526     2    gb_27
  522   523     2    gb_27
  523   524     2    gb_27
  523   525     2    gb_27
  526   527     2    gb_5
  526   528     2    gb_10
  528   529     2    gb_2
  528   530     2    gb_21
  530   531     2    gb_27
  530   535     2    gb_27
  531   532     2    gb_27
  532   533     2    gb_32
  533   534     2    gb_31
  535   536     2    gb_5
  535   537     2    gb_10
  537   538     2    gb_2
  537   539     2    gb_21
  539   540     2    gb_27
  539   543     2    gb_27
  540   541     2    gb_18
  541   542     2    gb_1
  543   544     2    gb_5
  543   545     2    gb_10
  545   546     2    gb_2
  545   547     2    gb_21
  547   548     2    gb_27
  547   552     2    gb_27
  548   549     2    gb_27
  549   550     2    gb_27
  549   551     2    gb_27
  552   553     2    gb_5
  552   554     2    gb_10
  554   555     2    gb_2
  554   556     2    gb_21
  556   557     2    gb_27
  556   558     2    gb_27
  558   559     2    gb_5
  558   560     2    gb_10
  560   561     2    gb_2
  560   562     2    gb_21
  562   563     2    gb_27
  562   566     2    gb_27
  563   564     2    gb_27
  563   565     2    gb_27
  566   567     2    gb_5
  566   568     2    gb_10
  568   569     2    gb_2
  568   570     2    gb_21
  570   571     2    gb_27
  570   572     2    gb_27
  572   573     2    gb_5
  572   574     2    gb_10
  574   575     2    gb_2
  574   576     2    gb_21
  576   577     2    gb_27
  576   581     2    gb_27
  577   578     2    gb_27
  578   579     2    gb_6
  578   580     2    gb_6
  581   582     2    gb_5
  581   583     2    gb_10
  583   584     2    gb_2
  583   585     2    gb_21
  585   586     2    gb_27
  585   590     2    gb_27
  586   587     2    gb_27
  587   588     2    gb_27
  587   589     2    gb_27
  590   591     2    gb_5
  590   592     2    gb_10
  592   593     2    gb_2
  592   594     2    gb_21
  594   595     2    gb_27
  594   599     2    gb_27
  595   596     2    gb_27
  596   597     2    gb_27
  596   598     2    gb_27
  599   600     2    gb_5
  599   601     2    gb_10
  601   602     2    gb_2
  601   603     2    gb_21
  603   604     2    gb_27
  603   607     2    gb_27
  604   605     2    gb_27
  604   606     2    gb_27
  607   608     2    gb_5
  607   609     2    gb_10
  609   610     2    gb_2
  609   611     2    gb_21
  611   612     2    gb_27
  612   613     2    gb_5
  612   614     2    gb_10
  614   615     2    gb_2
  614   616     2    gb_21
  616   617     2    gb_27
  616   621     2    gb_27
  617   618     2    gb_27
  618   619     2    gb_27
  618   620     2    gb_27
  621   622     2    gb_5
  621   623     2    gb_10
  623   624     2    gb_2
  623   625     2    gb_21
  625   626     2    gb_27
  625   638     2    gb_27
  626   627     2    gb_27
  627   628     2    gb_16
  627   630     2    gb_16
  628   629     2    gb_3
  628   632     2    gb_16
  630   631     2    gb_3
  630   634     2    gb_16
  632   633     2    gb_3
  632   636     2    gb_16
  634   635     2    gb_3
  634   636     2    gb_16
  636   637     2    gb_3
  638   639     2    gb_5
  638   640     2    gb_10
  640   641     2    gb_2
  640   642     2    gb_21
  642   643     2    gb_27
  642   646     2    gb_27
  643   644     2    gb_27
  643   645     2    gb_27
  646   647     2    gb_5
  646   648     2    gb_10
  648   649     2    gb_2
  648   650     2    gb_21
  650   651     2    gb_27
  650   655     2    gb_27
  651   652     2    gb_27
  652   653     2    gb_32
  653   654     2    gb_31
  655   656     2    gb_5
  655   657     2    gb_10
  657   658     2    gb_21
  657   661     2    gb_21
  658   659     2    gb_27
  658   662     2    gb_27
  659   660     2    gb_27
  660   661     2    gb_27
  662   663     2    gb_5
  662   664     2    gb_10
  664   665     2    gb_2
  664   666     2    gb_21
  666   667     2    gb_27
  666   671     2    gb_27
  667   668     2    gb_27
  667   669     2    gb_27
  668   670     2    gb_27
  671   672     2    gb_5
  671   673     2    gb_10
  673   674     2    gb_2
  673   675     2    gb_21
  675   676     2    gb_27
  675   677     2    gb_27
  677   678     2    gb_5
  677   679     2    gb_10
  679   680     2    gb_2
  679   681     2    gb_21
  681   682     2    gb_27
  681   686     2    gb_27
  682   683     2    gb_27
  683   684     2    gb_27
  683   685     2    gb_27
  686   687     2    gb_5
  686   688     2    gb_10
  688   689     2    gb_2
  688   690     2    gb_21
  690   691     2    gb_27
  690   695     2    gb_27
  691   692     2    gb_27
  692   693     2    gb_27
  692   694     2    gb_27
  695   696     2    gb_5
  695   697     2    gb_10
  697   698     2    gb_2
  697   699     2    gb_21
  699   700     2    gb_27
  699   704     2    gb_27
  700   701     2    gb_18
  700   703     2    gb_27
  701   702     2    gb_1
  704   705     2    gb_5
  704   706     2    gb_10
  706   707     2    gb_2
  706   708     2    gb_21
  708   709     2    gb_27
  708   713     2    gb_27
  709   710     2    gb_27
  709   711     2    gb_27
  710   712     2    gb_27
  713   714     2    gb_5
  713   715     2    gb_10
  715   716     2    gb_2
  715   717     2    gb_21
  717   718     2    gb_27
  717   722     2    gb_27
  718   719     2    gb_27
  719   720     2    gb_32
  720   721     2    gb_31
  722   723     2    gb_5
  722   724     2    gb_10
  724   725     2    gb_2
  724   726     2    gb_21
  726   727     2    gb_27
  726   739     2    gb_27
  727   728     2    gb_27
  728   729     2    gb_16
  728   731     2    gb_16
  729   730     2    gb_3
  729   733     2    gb_16
  731   732     2    gb_3
  731   735     2    gb_16
  733   734     2    gb_3
  733   737     2    gb_16
  735   736     2    gb_3
  735   737     2    gb_16
  737   738     2    gb_3
  739   740     2    gb_5
  739   741     2    gb_10
  741   742     2    gb_2
  741   743     2    gb_21
  743   744     2    gb_27
  743   749     2    gb_27
  744   745     2    gb_27
  745   746     2    gb_27
  746   747     2    gb_6
  746   748     2    gb_6
  749   750     2    gb_5
  749   751     2    gb_10
  751   752     2    gb_2
  751   753     2    gb_21
  753   754     2    gb_27
  753   755     2    gb_27
  755   756     2    gb_5
  755   757     2    gb_10
  757   758     2    gb_2
  757   759     2    gb_21
  759   760     2    gb_27
  759   764     2    gb_27
  760   761     2    gb_27
  761   762     2    gb_32
  762   763     2    gb_31
  764   765     2    gb_5
  764   766     2    gb_10
  766   767     2    gb_2
  766   768     2    gb_21
  768   769     2    gb_27
  768   785     2    gb_27
  769   770     2    gb_27
  770   771     2    gb_10
  770   773     2    gb_16
  771   772     2    gb_3
  771   774     2    gb_10
  773   776     2    gb_16
  773   777     2    gb_16
  774   775     2    gb_2
  774   776     2    gb_10
  776   779     2    gb_16
  777   778     2    gb_3
  777   781     2    gb_16
  779   780     2    gb_3
  779   783     2    gb_16
  781   782     2    gb_3
  781   783     2    gb_16
  783   784     2    gb_3
  785   786     2    gb_5
  785   787     2    gb_10
  787   788     2    gb_21
  787   791     2    gb_21
  788   789     2    gb_27
  788   792     2    gb_27
  789   790     2    gb_27
  790   791     2    gb_27
  792   793     2    gb_5
  792   794     2    gb_10
  794   795     2    gb_2
  794   796     2    gb_21
  796   797     2    gb_27
  796   801     2    gb_27
  797   798     2    gb_27
  798   799     2    gb_27
  798   800     2    gb_27
  801   802     2    gb_5
  801   803     2    gb_10
  803   804     2    gb_21
  803   807     2    gb_21
  804   805     2    gb_27
  804   808     2    gb_27
  805   806     2    gb_27
  806   807     2    gb_27
  808   809     2    gb_5
  808   810     2    gb_10
  810   811     2    gb_2
  810   812     2    gb_21
  812   813     2    gb_27
  812   817     2    gb_27
  813   814     2    gb_27
  814   815     2    gb_27
  814   816     2    gb_27
  817   818     2    gb_5
  817   819     2    gb_10
  819   820     2    gb_2
  819   821     2    gb_21
  821   822     2    gb_27
  821   825     2    gb_27
  822   823     2    gb_27
  822   824     2    gb_27
  825   826     2    gb_5
  825   827     2    gb_10
  827   828     2    gb_2
  827   829     2    gb_21
  829   830     2    gb_27
  829   834     2    gb_27
  830   831     2    gb_27
  831   832     2    gb_27
  831   833     2    gb_27
  834   835     2    gb_5
  834   836     2    gb_10
  836   837     2    gb_2
  836   838     2    gb_21
  838   839     2    gb_27
  838   841     2    gb_27
  839   840     2    gb_32
  840  1628     2 
  841   842     2    gb_5
  841   843     2    gb_10
  843   844     2    gb_21
  843   847     2    gb_21
  844   845     2    gb_27
  844   848     2    gb_27
  845   846     2    gb_27
  846   847     2    gb_27
  848   849     2    gb_5
  848   850     2    gb_10
  850   851     2    gb_2
  850   852     2    gb_21
  852   853     2    gb_27
  852   854     2    gb_27
  854   855     2    gb_5
  854   856     2    gb_10
  856   857     2    gb_2
  856   858     2    gb_21
  858   859     2    gb_27
  858   875     2    gb_27
  859   860     2    gb_27
  860   861     2    gb_10
  860   863     2    gb_16
  861   862     2    gb_3
  861   864     2    gb_10
  863   866     2    gb_16
  863   867     2    gb_16
  864   865     2    gb_2
  864   866     2    gb_10
  866   869     2    gb_16
  867   868     2    gb_3
  867   871     2    gb_16
  869   870     2    gb_3
  869   873     2    gb_16
  871   872     2    gb_3
  871   873     2    gb_16
  873   874     2    gb_3
  875   876     2    gb_5
  875   877     2    gb_10
  877   878     2    gb_2
  877   879     2    gb_21
  879   880     2    gb_27
  879   884     2    gb_27
  880   881     2    gb_27
  881   882     2    gb_27
  881   883     2    gb_27
  884   885     2    gb_5
  884   886     2    gb_10
  886   887     2    gb_2
  886   888     2    gb_21
  888   889     2    gb_27
  888   901     2    gb_27
  889   890     2    gb_27
  890   891     2    gb_16
  890   893     2    gb_16
  891   892     2    gb_3
  891   895     2    gb_16
  893   894     2    gb_3
  893   897     2    gb_16
  895   896     2    gb_3
  895   899     2    gb_16
  897   898     2    gb_3
  897   899     2    gb_16
  899   900     2    gb_3
  901   902     2    gb_5
  901   903     2    gb_10
  903   904     2    gb_2
  903   905     2    gb_21
  905   906     2    gb_27
  905   910     2    gb_27
  906   907     2    gb_27
  907   908     2    gb_27
  907   909     2    gb_27
  910   911     2    gb_5
  910   912     2    gb_10
  912   913     2    gb_2
  912   914     2    gb_21
  914   915     2    gb_27
  914   919     2    gb_27
  915   916     2    gb_27
  916   917     2    gb_6
  916   918     2    gb_6
  919   920     2    gb_5
  919   921     2    gb_10
  921   922     2    gb_2
  921   923     2    gb_21
  923   924     2    gb_27
  923   927     2    gb_27
  924   925     2    gb_27
  924   926     2    gb_27
  927   928     2    gb_5
  927   929     2    gb_10
  929   930     2    gb_2
  929   931     2    gb_21
  931   932     2    gb_27
  931   936     2    gb_27
  932   933     2    gb_27
  933   934     2    gb_27
  933   935     2    gb_27
  936   937     2    gb_5
  936   938     2    gb_10
  938   939     2    gb_2
  938   940     2    gb_21
  940   941     2    gb_27
  940   953     2    gb_27
  941   942     2    gb_27
  942   943     2    gb_16
  942   945     2    gb_16
  943   944     2    gb_3
  943   947     2    gb_16
  945   946     2    gb_3
  945   949     2    gb_16
  947   948     2    gb_3
  947   951     2    gb_16
  949   950     2    gb_3
  949   951     2    gb_16
  951   952     2    gb_3
  953   954     2    gb_5
  953   955     2    gb_10
  955   956     2    gb_2
  955   957     2    gb_21
  957   958     2    gb_27
  957   961     2    gb_27
  958   959     2    gb_18
  959   960     2    gb_1
  961   962     2    gb_5
  961   963     2    gb_10
  963   964     2    gb_2
  963   965     2    gb_21
  965   966     2    gb_27
  965   970     2    gb_27
  966   967     2    gb_18
  966   969     2    gb_27
  967   968     2    gb_1
  970   971     2    gb_5
  970   972     2    gb_10
  972   973     2    gb_2
  972   974     2    gb_21
  974   975     2    gb_27
  974   976     2    gb_27
  976   977     2    gb_5
  976   978     2    gb_10
  978   979     2    gb_2
  978   980     2    gb_21
  980   981     2    gb_27
  980   984     2    gb_27
  981   982     2    gb_18
  982   983     2    gb_1
  984   985     2    gb_5
  984   986     2    gb_10
  986   987     2    gb_2
  986   988     2    gb_21
  988   989     2    gb_27
  988   993     2    gb_27
  989   990     2    gb_27
  989   991     2    gb_27
  990   992     2    gb_27
  993   994     2    gb_5
  993   995     2    gb_10
  995   996     2    gb_2
  995   997     2    gb_21
  997   998     2    gb_27
  997  1014     2    gb_27
  998   999     2    gb_27
  999  1000     2    gb_10
  999  1002     2    gb_16
 1000  1001     2    gb_3
 1000  1003     2    gb_10
 1002  1005     2    gb_16
 1002  1006     2    gb_16
 1003  1004     2    gb_2
 1003  1005     2    gb_10
 1005  1008     2    gb_16
 1006  1007     2    gb_3
 1006  1010     2    gb_16
 1008  1009     2    gb_3
 1008  1012     2    gb_16
 1010  1011     2    gb_3
 1010  1012     2    gb_16
 1012  1013     2    gb_3
 1014  1015     2    gb_5
 1014  1016     2    gb_10
 1016  1017     2    gb_2
 1016  1018     2    gb_21
 1018  1019     2    gb_27
 1018  1029     2    gb_27
 1019  1020     2    gb_27
 1020  1021     2    gb_10
 1020  1023     2    gb_10
 1021  1022     2    gb_2
 1021  1025     2    gb_10
 1023  1024     2    gb_3
 1023  1027     2    gb_10
 1025  1026     2    gb_3
 1025  1027     2    gb_10
 1027  1028     2    gb_2
 1029  1030     2    gb_5
 1029  1031     2    gb_10
 1031  1032     2    gb_2
 1031  1033     2    gb_21
 1033  1034     2    gb_27
 1033  1038     2    gb_27
 1034  1035     2    gb_27
 1035  1036     2    gb_27
 1035  1037     2    gb_27
 1038  1039     2    gb_5
 1038  1040     2    gb_10
 1040  1041     2    gb_2
 1040  1042     2    gb_21
 1042  1043     2    gb_27
 1042  1046     2    gb_27
 1043  1044     2    gb_32
 1044  1045     2    gb_8
 1046  1047     2    gb_5
 1046  1048     2    gb_10
 1048  1049     2    gb_2
 1048  1050     2    gb_21
 1050  1051     2    gb_27
 1050  1052     2    gb_27
 1052  1053     2    gb_5
 1052  1054     2    gb_10
 1054  1055     2    gb_2
 1054  1056     2    gb_21
 1056  1057     2    gb_27
 1056  1061     2    gb_27
 1057  1058     2    gb_27
 1057  1059     2    gb_27
 1058  1060     2    gb_27
 1061  1062     2    gb_5
 1061  1063     2    gb_10
 1063  1064     2    gb_2
 1063  1065     2    gb_21
 1065  1066     2    gb_27
 1065  1069     2    gb_27
 1066  1067     2    gb_18
 1067  1068     2    gb_1
 1069  1070     2    gb_5
 1069  1071     2    gb_10
 1071  1072     2    gb_2
 1071  1073     2    gb_21
 1073  1074     2    gb_27
 1073  1077     2    gb_27
 1074  1075     2    gb_27
 1074  1076     2    gb_27
 1077  1078     2    gb_5
 1077  1079     2    gb_10
 1079  1080     2    gb_2
 1079  1081     2    gb_21
 1081  1082     2    gb_27
 1081  1086     2    gb_27
 1082  1083     2    gb_27
 1083  1084     2    gb_6
 1083  1085     2    gb_6
 1086  1087     2    gb_5
 1086  1088     2    gb_10
 1088  1089     2    gb_2
 1088  1090     2    gb_21
 1090  1091     2    gb_27
 1090  1103     2    gb_27
 1091  1092     2    gb_27
 1092  1093     2    gb_27
 1093  1094     2    gb_21
 1094  1095     2    gb_2
 1094  1096     2    gb_11
 1096  1097     2    gb_11
 1096  1100     2    gb_11
 1097  1098     2    gb_2
 1097  1099     2    gb_2
 1100  1101     2    gb_2
 1100  1102     2    gb_2
 1103  1104     2    gb_5
 1103  1105     2    gb_10
 1105  1106     2    gb_2
 1105  1107     2    gb_21
 1107  1108     2    gb_27
 1107  1121     2    gb_27
 1108  1109     2    gb_27
 1109  1110     2    gb_16
 1109  1112     2    gb_16
 1110  1111     2    gb_3
 1110  1114     2    gb_16
 1112  1113     2    gb_3
 1112  1116     2    gb_16
 1114  1115     2    gb_3
 1114  1118     2    gb_16
 1116  1117     2    gb_3
 1116  1118     2    gb_16
 1118  1119     2    gb_13
 1119  1120     2    gb_1
 1121  1122     2    gb_5
 1121  1123     2    gb_10
 1123  1124     2    gb_2
 1123  1125     2    gb_21
 1125  1126     2    gb_27
 1125  1130     2    gb_27
 1126  1127     2    gb_27
 1126  1128     2    gb_27
 1127  1129     2    gb_27
 1130  1131     2    gb_5
 1130  1132     2    gb_10
 1132  1133     2    gb_2
 1132  1134     2    gb_21
 1134  1135     2    gb_27
 1134  1136     2    gb_27
 1136  1137     2    gb_5
 1136  1138     2    gb_10
 1138  1139     2    gb_2
 1138  1140     2    gb_21
 1140  1141     2    gb_27
 1140  1145     2    gb_27
 1141  1142     2    gb_27
 1141  1143     2    gb_27
 1142  1144     2    gb_27
 1145  1146     2    gb_5
 1145  1147     2    gb_10
 1147  1148     2    gb_2
 1147  1149     2    gb_21
 1149  1150     2    gb_27
 1149  1158     2    gb_27
 1150  1151     2    gb_27
 1151  1152     2    gb_27
 1152  1153     2    gb_27
 1153  1154     2    gb_21
 1154  1155     2    gb_2
 1154  1156     2    gb_2
 1154  1157     2    gb_2
 1158  1159     2    gb_5
 1158  1160     2    gb_10
 1160  1161     2    gb_2
 1160  1162     2    gb_21
 1162  1163     2    gb_27
 1162  1171     2    gb_27
 1163  1164     2    gb_27
 1164  1165     2    gb_27
 1165  1166     2    gb_27
 1166  1167     2    gb_21
 1167  1168     2    gb_2
 1167  1169     2    gb_2
 1167  1170     2    gb_2
 1171  1172     2    gb_5
 1171  1173     2    gb_10
 1173  1174     2    gb_21
 1173  1177     2    gb_21
 1174  1175     2    gb_27
 1174  1178     2    gb_27
 1175  1176     2    gb_27
 1176  1177     2    gb_27
 1178  1179     2    gb_5
 1178  1180     2    gb_10
 1180  1181     2    gb_2
 1180  1182     2    gb_21
 1182  1183     2    gb_27
 1182  1187     2    gb_27
 1183  1184     2    gb_27
 1183  1185     2    gb_27
 1184  1186     2    gb_27
 1187  1188     2    gb_5
 1187  1189     2    gb_10
 1189  1190     2    gb_2
 1189  1191     2    gb_21
 1191  1192     2    gb_27
 1191  1199     2    gb_27
 1192  1193     2    gb_27
 1193  1194     2    gb_27
 1194  1195     2    gb_5
 1194  1196     2    gb_9
 1196  1197     2    gb_2
 1196  1198     2    gb_2
 1199  1200     2    gb_5
 1199  1201     2    gb_10
 1201  1202     2    gb_2
 1201  1203     2    gb_21
 1203  1204     2    gb_27
 1203  1205     2    gb_27
 1205  1206     2    gb_5
 1205  1207     2    gb_10
 1207  1208     2    gb_2
 1207  1209     2    gb_21
 1209  1210     2    gb_27
 1209  1216     2    gb_27
 1210  1211     2    gb_27
 1211  1212     2    gb_5
 1211  1213     2    gb_9
 1213  1214     2    gb_2
 1213  1215     2    gb_2
 1216  1217     2    gb_5
 1216  1218     2    gb_10
 1218  1219     2    gb_2
 1218  1220     2    gb_21
 1220  1221     2    gb_27
 1220  1228     2    gb_27
 1221  1222     2    gb_27
 1222  1223     2    gb_27
 1223  1224     2    gb_5
 1223  1225     2    gb_9
 1225  1226     2    gb_2
 1225  1227     2    gb_2
 1228  1229     2    gb_5
 1228  1230     2    gb_10
 1230  1231     2    gb_2
 1230  1232     2    gb_21
 1232  1233     2    gb_27
 1232  1246     2    gb_27
 1233  1234     2    gb_27
 1234  1235     2    gb_16
 1234  1237     2    gb_16
 1235  1236     2    gb_3
 1235  1239     2    gb_16
 1237  1238     2    gb_3
 1237  1241     2    gb_16
 1239  1240     2    gb_3
 1239  1243     2    gb_16
 1241  1242     2    gb_3
 1241  1243     2    gb_16
 1243  1244     2    gb_13
 1244  1245     2    gb_1
 1246  1247     2    gb_5
 1246  1248     2    gb_10
 1248  1249     2    gb_2
 1248  1250     2    gb_21
 1250  1251     2    gb_27
 1250  1257     2    gb_27
 1251  1252     2    gb_27
 1252  1253     2    gb_5
 1252  1254     2    gb_9
 1254  1255     2    gb_2
 1254  1256     2    gb_2
 1257  1258     2    gb_5
 1257  1259     2    gb_10
 1259  1260     2    gb_2
 1259  1261     2    gb_21
 1261  1262     2    gb_27
 1261  1265     2    gb_27
 1262  1263     2    gb_18
 1263  1264     2    gb_1
 1265  1266     2    gb_5
 1265  1267     2    gb_10
 1267  1268     2    gb_2
 1267  1269     2    gb_21
 1269  1270     2    gb_27
 1269  1282     2    gb_27
 1270  1271     2    gb_27
 1271  1272     2    gb_27
 1272  1273     2    gb_21
 1273  1274     2    gb_2
 1273  1275     2    gb_11
 1275  1276     2    gb_11
 1275  1279     2    gb_11
 1276  1277     2    gb_2
 1276  1278     2    gb_2
 1279  1280     2    gb_2
 1279  1281     2    gb_2
 1282  1283     2    gb_5
 1282  1284     2    gb_10
 1284  1285     2    gb_2
 1284  1286     2    gb_21
 1286  1287     2    gb_27
 1286  1288     2    gb_27
 1288  1289     2    gb_5
 1288  1290     2    gb_10
 1290  1291     2    gb_2
 1290  1292     2    gb_21
 1292  1293     2    gb_27
 1292  1297     2    gb_27
 1293  1294     2    gb_18
 1293  1296     2    gb_27
 1294  1295     2    gb_1
 1297  1298     2    gb_5
 1297  1299     2    gb_10
 1299  1300     2    gb_2
 1299  1301     2    gb_21
 1301  1302     2    gb_27
 1301  1303     2    gb_27
 1303  1304     2    gb_5
 1303  1305     2    gb_10
 1305  1306     2    gb_2
 1305  1307     2    gb_21
 1307  1308     2    gb_27
 1307  1320     2    gb_27
 1308  1309     2    gb_27
 1309  1310     2    gb_16
 1309  1312     2    gb_16
 1310  1311     2    gb_3
 1310  1314     2    gb_16
 1312  1313     2    gb_3
 1312  1316     2    gb_16
 1314  1315     2    gb_3
 1314  1318     2    gb_16
 1316  1317     2    gb_3
 1316  1318     2    gb_16
 1318  1319     2    gb_3
 1320  1321     2    gb_5
 1320  1322     2    gb_10
 1322  1323     2    gb_2
 1322  1324     2    gb_21
 1324  1325     2    gb_27
 1324  1329     2    gb_27
 1325  1326     2    gb_27
 1325  1327     2    gb_27
 1326  1328     2    gb_27
 1329  1330     2    gb_5
 1329  1331     2    gb_10
 1331  1332     2    gb_2
 1331  1333     2    gb_21
 1333  1334     2    gb_27
 1333  1342     2    gb_27
 1334  1335     2    gb_27
 1335  1336     2    gb_27
 1336  1337     2    gb_27
 1337  1338     2    gb_21
 1338  1339     2    gb_2
 1338  1340     2    gb_2
 1338  1341     2    gb_2
 1342  1343     2    gb_5
 1342  1344     2    gb_10
 1344  1345     2    gb_2
 1344  1346     2    gb_21
 1346  1347     2    gb_27
 1346  1351     2    gb_27
 1347  1348     2    gb_27
 1347  1349     2    gb_27
 1348  1350     2    gb_27
 1351  1352     2    gb_5
 1351  1353     2    gb_10
 1353  1354     2    gb_2
 1353  1355     2    gb_21
 1355  1356     2    gb_27
 1355  1360     2    gb_27
 1356  1357     2    gb_18
 1356  1359     2    gb_27
 1357  1358     2    gb_1
 1360  1361     2    gb_5
 1360  1362     2    gb_10
 1362  1363     2    gb_2
 1362  1364     2    gb_21
 1364  1365     2    gb_27
 1364  1368     2    gb_27
 1365  1366     2    gb_27
 1365  1367     2    gb_27
 1368  1369     2    gb_5
 1368  1370     2    gb_10
 1370  1371     2    gb_2
 1370  1372     2    gb_21
 1372  1373     2    gb_27
 1372  1376     2    gb_27
 1373  1374     2    gb_27
 1373  1375     2    gb_27
 1376  1377     2    gb_5
 1376  1378     2    gb_10
 1378  1379     2    gb_2
 1378  1380     2    gb_21
 1380  1381     2    gb_27
 1380  1397     2    gb_27
 1381  1382     2    gb_27
 1382  1383     2    gb_10
 1382  1385     2    gb_16
 1383  1384     2    gb_3
 1383  1386     2    gb_10
 1385  1388     2    gb_16
 1385  1389     2    gb_16
 1386  1387     2    gb_2
 1386  1388     2    gb_10
 1388  1391     2    gb_16
 1389  1390     2    gb_3
 1389  1393     2    gb_16
 1391  1392     2    gb_3
 1391  1395     2    gb_16
 1393  1394     2    gb_3
 1393  1395     2    gb_16
 1395  1396     2    gb_3
 1397  1398     2    gb_5
 1397  1399     2    gb_10
 1399  1400     2    gb_2
 1399  1401     2    gb_21
 1401  1402     2    gb_27
 1401  1406     2    gb_27
 1402  1403     2    gb_27
 1403  1404     2    gb_27
 1403  1405     2    gb_27
 1406  1407     2    gb_5
 1406  1408     2    gb_10
 1408  1409     2    gb_2
 1408  1410     2    gb_21
 1410  1411     2    gb_27
 1410  1415     2    gb_27
 1411  1412     2    gb_27
 1411  1413     2    gb_27
 1412  1414     2    gb_27
 1415  1416     2    gb_5
 1415  1417     2    gb_10
 1417  1418     2    gb_2
 1417  1419     2    gb_21
 1419  1420     2    gb_27
 1419  1423     2    gb_27
 1420  1421     2    gb_18
 1421  1422     2    gb_1
 1423  1424     2    gb_5
 1423  1425     2    gb_10
 1425  1426     2    gb_2
 1425  1427     2    gb_21
 1427  1428     2    gb_27
 1427  1432     2    gb_27
 1428  1429     2    gb_27
 1428  1430     2    gb_27
 1429  1431     2    gb_27
 1432  1433     2    gb_5
 1432  1434     2    gb_10
 1434  1435     2    gb_2
 1434  1436     2    gb_21
 1436  1437     2    gb_27
 1437  1438     2    gb_5
 1437  1439     2    gb_10
 1439  1440     2    gb_2
 1439  1441     2    gb_21
 1441  1442     2    gb_27
 1441  1446     2    gb_27
 1442  1443     2    gb_27
 1442  1444     2    gb_27
 1443  1445     2    gb_27
 1446  1447     2    gb_5
 1446  1448     2    gb_10
 1448  1449     2    gb_2
 1448  1450     2    gb_21
 1450  1451     2    gb_27
 1450  1452     2    gb_27
 1452  1453     2    gb_5
 1452  1454     2    gb_10
 1454  1455     2    gb_2
 1454  1456     2    gb_21
 1456  1457     2    gb_27
 1456  1461     2    gb_27
 1457  1458     2    gb_27
 1457  1459     2    gb_27
 1458  1460     2    gb_27
 1461  1462     2    gb_5
 1461  1463     2    gb_10
 1463  1464     2    gb_21
 1463  1467     2    gb_21
 1464  1465     2    gb_27
 1464  1468     2    gb_27
 1465  1466     2    gb_27
 1466  1467     2    gb_27
 1468  1469     2    gb_5
 1468  1470     2    gb_10
 1470  1471     2    gb_2
 1470  1472     2    gb_21
 1472  1473     2    gb_27
 1472  1476     2    gb_27
 1473  1474     2    gb_27
 1473  1475     2    gb_27
 1476  1477     2    gb_5
 1476  1478     2    gb_10
 1478  1479     2    gb_21
 1478  1482     2    gb_21
 1479  1480     2    gb_27
 1479  1483     2    gb_27
 1480  1481     2    gb_27
 1481  1482     2    gb_27
 1483  1484     2    gb_5
 1483  1485     2    gb_10
 1485  1486     2    gb_2
 1485  1487     2    gb_21
 1487  1488     2    gb_27
 1487  1492     2    gb_27
 1488  1489     2    gb_27
 1488  1490     2    gb_27
 1489  1491     2    gb_27
 1492  1493     2    gb_5
 1492  1494     2    gb_10
 1494  1495     2    gb_2
 1494  1496     2    gb_21
 1496  1497     2    gb_27
 1496  1505     2    gb_27
 1497  1498     2    gb_27
 1498  1499     2    gb_27
 1499  1500     2    gb_27
 1500  1501     2    gb_21
 1501  1502     2    gb_2
 1501  1503     2    gb_2
 1501  1504     2    gb_2
 1505  1506     2    gb_5
 1505  1507     2    gb_10
 1507  1508     2    gb_2
 1507  1509     2    gb_21
 1509  1510     2    gb_27
 1510  1511     2    gb_5
 1510  1512     2    gb_10
 1512  1513     2    gb_2
 1512  1514     2    gb_21
 1514  1515     2    gb_27
 1514  1519     2    gb_27
 1515  1516     2    gb_27
 1515  1517     2    gb_27
 1516  1518     2    gb_27
 1519  1520     2    gb_5
 1519  1521     2    gb_10
 1521  1522     2    gb_2
 1521  1523     2    gb_21
 1523  1524     2    gb_27
 1523  1529     2    gb_27
 1524  1525     2    gb_27
 1525  1526     2    gb_27
 1526  1527     2    gb_6
 1526  1528     2    gb_6
 1529  1530     2    gb_5
 1529  1531     2    gb_10
 1531  1532     2    gb_2
 1531  1533     2    gb_21
 1533  1534     2    gb_27
 1533  1538     2    gb_27
 1534  1535     2    gb_18
 1534  1537     2    gb_27
 1535  1536     2    gb_1
 1538  1539     2    gb_5
 1538  1540     2    gb_10
 1540  1541     2    gb_2
 1540  1542     2    gb_21
 1542  1543     2    gb_27
 1542  1547     2    gb_27
 1543  1544     2    gb_27
 1544  1545     2    gb_6
 1544  1546     2    gb_6
 1547  1548     2    gb_5
 1547  1549     2    gb_10
 1549  1550     2    gb_2
 1549  1551     2    gb_21
 1551  1552     2    gb_27
 1551  1555     2    gb_27
 1552  1553     2    gb_27
 1552  1554     2    gb_27
 1555  1556     2    gb_5
 1555  1557     2    gb_10
 1557  1558     2    gb_2
 1557  1559     2    gb_21
 1559  1560     2    gb_27
 1559  1564     2    gb_27
 1560  1561     2    gb_27
 1561  1562     2    gb_6
 1561  1563     2    gb_6
 1564  1565     2    gb_5
 1564  1566     2    gb_10
 1566  1567     2    gb_2
 1566  1568     2    gb_21
 1568  1569     2    gb_27
 1568  1575     2    gb_27
 1569  1570     2    gb_27
 1570  1571     2    gb_5
 1570  1572     2    gb_9
 1572  1573     2    gb_2
 1572  1574     2    gb_2
 1575  1576     2    gb_5
 1575  1577     2    gb_10
 1577  1578     2    gb_21
 1577  1581     2    gb_21
 1578  1579     2    gb_27
 1578  1582     2    gb_27
 1579  1580     2    gb_27
 1580  1581     2    gb_27
 1582  1583     2    gb_5
 1582  1584     2    gb_10
 1584  1585     2    gb_2
 1584  1586     2    gb_21
 1586  1587     2    gb_27
 1586  1593     2    gb_27
 1587  1588     2    gb_27
 1588  1589     2    gb_5
 1588  1590     2    gb_9
 1590  1591     2    gb_2
 1590  1592     2    gb_2
 1593  1594     2    gb_5
 1593  1595     2    gb_10
 1595  1596     2    gb_2
 1595  1597     2    gb_21
 1597  1598     2    gb_27
 1597  1604     2    gb_27
 1598  1599     2    gb_27
 1599  1600     2    gb_5
 1599  1601     2    gb_9
 1601  1602     2    gb_2
 1601  1603     2    gb_2
 1604  1605     2    gb_5
 1604  1606     2    gb_10
 1606  1607     2    gb_2
 1606  1608     2    gb_21
 1608  1609     2    gb_27
 1608  1613     2    gb_27
 1609  1610     2    gb_27
 1609  1611     2    gb_27
 1610  1612     2    gb_27
 1613  1614     2    gb_5
 1613  1615     2    gb_10
 1615  1616     2    gb_2
 1615  1617     2    gb_21
 1617  1618     2    gb_27
 1617  1622     2    gb_27
 1618  1619     2    gb_18
 1618  1621     2    gb_27
 1619  1620     2    gb_1
 1622  1623     2    gb_5
 1622  1624     2    gb_10
 1624  1625     2    gb_2
 1624  1626     2    gb_21
 1626  1627     2    gb_27
 1626  1629     2    gb_27
 1627  1628     2    gb_32
 1629  1630     2    gb_5
 1629  1631     2    gb_10
 1631  1632     2    gb_2
 1631  1633     2    gb_21
 1633  1634     2    gb_27
 1633  1637     2    gb_27
 1634  1635     2    gb_27
 1634  1636     2    gb_27
 1637  1638     2    gb_5
 1637  1639     2    gb_10
 1639  1640     2    gb_2
 1639  1641     2    gb_21
 1641  1642     2    gb_27
 1641  1646     2    gb_27
 1642  1643     2    gb_27
 1643  1644     2    gb_27
 1643  1645     2    gb_27
 1646  1647     2    gb_5
 1646  1648     2    gb_10
 1648  1649     2    gb_2
 1648  1650     2    gb_21
 1650  1651     2    gb_27
 1650  1655     2    gb_27
 1651  1652     2    gb_18
 1651  1654     2    gb_27
 1652  1653     2    gb_1
 1655  1656     2    gb_5
 1655  1657     2    gb_10
 1657  1658     2    gb_2
 1657  1659     2    gb_21
 1659  1660     2    gb_27
 1659  1668     2    gb_27
 1660  1661     2    gb_27
 1661  1662     2    gb_27
 1662  1663     2    gb_27
 1663  1664     2    gb_21
 1664  1665     2    gb_2
 1664  1666     2    gb_2
 1664  1667     2    gb_2
 1668  1669     2    gb_5
 1668  1670     2    gb_10
 1670  1671     2    gb_2
 1670  1672     2    gb_21
 1672  1673     2    gb_27
 1672  1678     2    gb_27
 1673  1674     2    gb_27
 1674  1675     2    gb_27
 1675  1676     2    gb_6
 1675  1677     2    gb_6
 1678  1679     2    gb_5
 1678  1680     2    gb_10
 1680  1681     2    gb_2
 1680  1682     2    gb_21
 1682  1683     2    gb_27
 1682  1695     2    gb_27
 1683  1684     2    gb_27
 1684  1685     2    gb_27
 1685  1686     2    gb_21
 1686  1687     2    gb_2
 1686  1688     2    gb_11
 1688  1689     2    gb_11
 1688  1692     2    gb_11
 1689  1690     2    gb_2
 1689  1691     2    gb_2
 1692  1693     2    gb_2
 1692  1694     2    gb_2
 1695  1696     2    gb_5
 1695  1697     2    gb_10
 1697  1698     2    gb_2
 1697  1699     2    gb_21
 1699  1700     2    gb_27
 1699  1712     2    gb_27
 1700  1701     2    gb_27
 1701  1702     2    gb_16
 1701  1704     2    gb_16
 1702  1703     2    gb_3
 1702  1706     2    gb_16
 1704  1705     2    gb_3
 1704  1708     2    gb_16
 1706  1707     2    gb_3
 1706  1710     2    gb_16
 1708  1709     2    gb_3
 1708  1710     2    gb_16
 1710  1711     2    gb_3
 1712  1713     2    gb_5
 1712  1714     2    gb_10
 1714  1715     2    gb_2
 1714  1716     2    gb_21
 1716  1717     2    gb_27
 1717  1718     2    gb_5
 1717  1719     2    gb_10
 1719  1720     2    gb_2
 1719  1721     2    gb_21
 1721  1722     2    gb_27
 1721  1726     2    gb_27
 1722  1723     2    gb_27
 1723  1724     2    gb_6
 1723  1725     2    gb_6
 1726  1727     2    gb_5
 1726  1728     2    gb_10
 1728  1729     2    gb_2
 1728  1730     2    gb_21
 1730  1731     2    gb_27
 1730  1743     2    gb_27
 1731  1732     2    gb_27
 1732  1733     2    gb_16
 1732  1735     2    gb_16
 1733  1734     2    gb_3
 1733  1737     2    gb_16
 1735  1736     2    gb_3
 1735  1739     2    gb_16
 1737  1738     2    gb_3
 1737  1741     2    gb_16
 1739  1740     2    gb_3
 1739  1741     2    gb_16
 1741  1742     2    gb_3
 1743  1744     2    gb_5
 1743  1745     2    gb_10
 1745  1746     2    gb_2
 1745  1747     2    gb_21
 1747  1748     2    gb_27
 1747  1752     2    gb_27
 1748  1749     2    gb_27
 1749  1750     2    gb_32
 1750  1751     2    gb_31
 1752  1753     2    gb_5
 1752  1754     2    gb_10
 1754  1755     2    gb_2
 1754  1756     2    gb_21
 1756  1757     2    gb_27
 1756  1761     2    gb_27
 1757  1758     2    gb_27
 1758  1759     2    gb_27
 1758  1760     2    gb_27
 1761  1762     2    gb_5
 1761  1763     2    gb_10
 1763  1764     2    gb_2
 1763  1765     2    gb_21
 1765  1766     2    gb_27
 1765  1778     2    gb_27
 1766  1767     2    gb_27
 1767  1768     2    gb_16
 1767  1770     2    gb_16
 1768  1769     2    gb_3
 1768  1772     2    gb_16
 1770  1771     2    gb_3
 1770  1774     2    gb_16
 1772  1773     2    gb_3
 1772  1776     2    gb_16
 1774  1775     2    gb_3
 1774  1776     2    gb_16
 1776  1777     2    gb_3
 1778  1779     2    gb_5
 1778  1780     2    gb_10
 1780  1781     2    gb_2
 1780  1782     2    gb_21
 1782  1783     2    gb_27
 1783  1784     2    gb_5
 1783  1785     2    gb_10
 1785  1786     2    gb_2
 1785  1787     2    gb_21
 1787  1788     2    gb_27
 1787  1791     2    gb_27
 1788  1789     2    gb_18
 1789  1790     2    gb_1
 1791  1792     2    gb_5
 1791  1793     2    gb_10
 1793  1794     2    gb_2
 1793  1795     2    gb_21
 1795  1796     2    gb_27
 1795  1800     2    gb_27
 1796  1797     2    gb_27
 1797  1798     2    gb_27
 1797  1799     2    gb_27
 1800  1801     2    gb_5
 1800  1802     2    gb_10
 1802  1803     2    gb_2
 1802  1804     2    gb_21
 1804  1805     2    gb_27
 1804  1806     2    gb_27
 1806  1807     2    gb_5
 1806  1808     2    gb_10
 1808  1809     2    gb_2
 1808  1810     2    gb_21
 1810  1811     2    gb_27
 1810  1812     2    gb_27
 1812  1813     2    gb_5
 1812  1814     2    gb_10
 1814  1815     2    gb_2
 1814  1816     2    gb_21
 1816  1817     2    gb_27
 1816  1829     2    gb_27
 1817  1818     2    gb_27
 1818  1819     2    gb_16
 1818  1821     2    gb_16
 1819  1820     2    gb_3
 1819  1823     2    gb_16
 1821  1822     2    gb_3
 1821  1825     2    gb_16
 1823  1824     2    gb_3
 1823  1827     2    gb_16
 1825  1826     2    gb_3
 1825  1827     2    gb_16
 1827  1828     2    gb_3
 1829  1830     2    gb_5
 1829  1831     2    gb_10
 1831  1832     2    gb_2
 1831  1833     2    gb_21
 1833  1834     2    gb_27
 1833  1846     2    gb_27
 1834  1835     2    gb_27
 1835  1836     2    gb_16
 1835  1838     2    gb_16
 1836  1837     2    gb_3
 1836  1840     2    gb_16
 1838  1839     2    gb_3
 1838  1842     2    gb_16
 1840  1841     2    gb_3
 1840  1844     2    gb_16
 1842  1843     2    gb_3
 1842  1844     2    gb_16
 1844  1845     2    gb_3
 1846  1847     2    gb_5
 1846  1848     2    gb_10
 1848  1849     2    gb_2
 1848  1850     2    gb_21
 1850  1851     2    gb_27
 1850  1855     2    gb_27
 1851  1852     2    gb_18
 1851  1854     2    gb_27
 1852  1853     2    gb_1
 1855  1856     2    gb_5
 1855  1857     2    gb_10
 1857  1858     2    gb_21
 1857  1861     2    gb_21
 1858  1859     2    gb_27
 1858  1862     2    gb_27
 1859  1860     2    gb_27
 1860  1861     2    gb_27
 1862  1863     2    gb_5
 1862  1864     2    gb_10
 1864  1865     2    gb_2
 1864  1866     2    gb_21
 1866  1867     2    gb_27
 1866  1871     2    gb_27
 1867  1868     2    gb_27
 1868  1869     2    gb_27
 1868  1870     2    gb_27
 1871  1872     2    gb_5
 1871  1873     2    gb_10
 1873  1874     2    gb_2
 1873  1875     2    gb_21
 1875  1876     2    gb_27
 1875  1877     2    gb_27
 1877  1878     2    gb_5
 1877  1879     2    gb_10
 1879  1880     2    gb_2
 1879  1881     2    gb_21
 1881  1882     2    gb_27
 1881  1886     2    gb_27
 1882  1883     2    gb_27
 1882  1884     2    gb_27
 1883  1885     2    gb_27
 1886  1887     2    gb_5
 1886  1888     2    gb_10
 1888  1889     2    gb_2
 1888  1890     2    gb_21
 1890  1891     2    gb_27
 1890  1895     2    gb_27
 1891  1892     2    gb_27
 1892  1893     2    gb_32
 1893  1894     2    gb_31
 1895  1896     2    gb_5
 1895  1897     2    gb_10
 1897  1898     2    gb_2
 1897  1899     2    gb_21
 1899  1900     2    gb_27
 1899  1904     2    gb_27
 1900  1901     2    gb_27
 1900  1902     2    gb_27
 1901  1903     2    gb_27
 1904  1905     2    gb_5
 1904  1906     2    gb_10
 1906  1907     2    gb_2
 1906  1908     2    gb_21
 1908  1909     2    gb_27
 1908  1912     2    gb_27
 1909  1910     2    gb_27
 1909  1911     2    gb_27
 1912  1913     2    gb_5
 1912  1914     2    gb_10
 1914  1915     2    gb_2
 1914  1916     2    gb_21
 1916  1917     2    gb_27
 1916  1921     2    gb_27
 1917  1918     2    gb_18
 1917  1920     2    gb_27
 1918  1919     2    gb_1
 1921  1922     2    gb_5
 1921  1923     2    gb_10
 1923  1924     2    gb_2
 1923  1925     2    gb_21
 1925  1926     2    gb_27
 1925  1939     2    gb_27
 1926  1927     2    gb_27
 1927  1928     2    gb_16
 1927  1930     2    gb_16
 1928  1929     2    gb_3
 1928  1932     2    gb_16
 1930  1931     2    gb_3
 1930  1934     2    gb_16
 1932  1933     2    gb_3
 1932  1936     2    gb_16
 1934  1935     2    gb_3
 1934  1936     2    gb_16
 1936  1937     2    gb_13
 1937  1938     2    gb_1
 1939  1940     2    gb_5
 1939  1941     2    gb_10
 1941  1942     2    gb_2
 1941  1943     2    gb_21
 1943  1944     2    gb_27
 1943  1956     2    gb_27
 1944  1945     2    gb_27
 1945  1946     2    gb_16
 1945  1948     2    gb_16
 1946  1947     2    gb_3
 1946  1950     2    gb_16
 1948  1949     2    gb_3
 1948  1952     2    gb_16
 1950  1951     2    gb_3
 1950  1954     2    gb_16
 1952  1953     2    gb_3
 1952  1954     2    gb_16
 1954  1955     2    gb_3
 1956  1957     2    gb_5
 1956  1958     2    gb_10
 1958  1959     2    gb_2
 1958  1960     2    gb_21
 1960  1961     2    gb_27
 1960  1965     2    gb_27
 1961  1962     2    gb_27
 1962  1963     2    gb_27
 1962  1964     2    gb_27
 1965  1966     2    gb_5
 1965  1967     2    gb_10
 1967  1968     2    gb_2
 1967  1969     2    gb_21
 1969  1970     2    gb_27
 1969  1974     2    gb_27
 1970  1971     2    gb_18
 1970  1973     2    gb_27
 1971  1972     2    gb_1
 1974  1975     2    gb_5
 1974  1976     2    gb_10
 1976  1977     2    gb_2
 1976  1978     2    gb_21
 1978  1979     2    gb_27
 1978  1983     2    gb_27
 1979  1980     2    gb_27
 1979  1981     2    gb_27
 1980  1982     2    gb_27
 1983  1984     2    gb_5
 1983  1985     2    gb_10
 1985  1986     2    gb_2
 1985  1987     2    gb_21
 1987  1988     2    gb_27
 1987  1997     2    gb_27
 1988  1989     2    gb_27
 1989  1990     2    gb_10
 1989  1991     2    gb_10
 1990  1993     2    gb_10
 1991  1992     2    gb_3
 1991  1995     2    gb_10
 1993  1994     2    gb_3
 1993  1995     2    gb_10
 1995  1996     2    gb_2
 1997  1998     2    gb_5
 1997  1999     2    gb_10
 1999  2000     2    gb_2
 1999  2001     2    gb_21
 2001  2002     2    gb_27
 2001  2003     2    gb_27
 2003  2004     2    gb_5
 2003  2005     2    gb_10
 2005  2006     2    gb_2
 2005  2007     2    gb_21
 2007  2008     2    gb_27
 2007  2012     2    gb_27
 2008  2009     2    gb_27
 2009  2010     2    gb_27
 2009  2011     2    gb_27
 2012  2013     2    gb_5
 2012  2014     2    gb_10
 2014  2015     2    gb_2
 2014  2016     2    gb_21
 2016  2017     2    gb_27
 2016  2024     2    gb_27
 2017  2018     2    gb_27
 2018  2019     2    gb_27
 2019  2020     2    gb_5
 2019  2021     2    gb_9
 2021  2022     2    gb_2
 2021  2023     2    gb_2
 2024  2025     2    gb_5
 2024  2026     2    gb_10
 2026  2027     2    gb_2
 2026  2028     2    gb_21
 2028  2029     2    gb_27
 2028  2037     2    gb_27
 2029  2030     2    gb_27
 2030  2031     2    gb_27
 2031  2032     2    gb_27
 2032  2033     2    gb_21
 2033  2034     2    gb_2
 2033  2035     2    gb_2
 2033  2036     2    gb_2
 2037  2038     2    gb_5
 2037  2039     2    gb_10
 2039  2040     2    gb_2
 2039  2041     2    gb_21
 2041  2042     2    gb_27
 2041  2050     2    gb_27
 2042  2043     2    gb_27
 2043  2044     2    gb_27
 2044  2045     2    gb_27
 2045  2046     2    gb_21
 2046  2047     2    gb_2
 2046  2048     2    gb_2
 2046  2049     2    gb_2
 2050  2051     2    gb_5
 2050  2052     2    gb_10
 2052  2053     2    gb_2
 2052  2054     2    gb_21
 2054  2055     2    gb_27
 2054  2056     2    gb_27
 2056  2057     2    gb_5
 2056  2058     2    gb_10
 2058  2059     2    gb_2
 2058  2060     2    gb_21
 2060  2061     2    gb_27
 2060  2062     2    gb_27
 2062  2063     2    gb_5
 2062  2064     2    gb_10
 2064  2065     2    gb_2
 2064  2066     2    gb_21
 2066  2067     2    gb_27
 2066  2071     2    gb_27
 2067  2068     2    gb_27
 2068  2069     2    gb_6
 2068  2070     2    gb_6
 2071  2072     2    gb_5
 2071  2073     2    gb_10
 2073  2074     2    gb_2
 2073  2075     2    gb_21
 2075  2076     2    gb_27
 2075  2080     2    gb_27
 2076  2077     2    gb_27
 2077  2078     2    gb_27
 2077  2079     2    gb_27
 2080  2081     2    gb_5
 2080  2082     2    gb_10
 2082  2083     2    gb_2
 2082  2084     2    gb_21
 2084  2085     2    gb_27
 2084  2090     2    gb_27
 2085  2086     2    gb_27
 2086  2087     2    gb_27
 2087  2088     2    gb_6
 2087  2089     2    gb_6
 2090  2091     2    gb_5
 2090  2092     2    gb_10
 2092  2093     2    gb_2
 2092  2094     2    gb_21
 2094  2095     2    gb_27
 2094  2099     2    gb_27
 2095  2096     2    gb_27
 2096  2097     2    gb_6
 2096  2098     2    gb_6
 2099  2100     2    gb_5
 2099  2101     2    gb_10
 2101  2102     2    gb_2
 2101  2103     2    gb_21
 2103  2104     2    gb_27
 2103  2110     2    gb_27
 2104  2105     2    gb_27
 2105  2106     2    gb_5
 2105  2107     2    gb_9
 2107  2108     2    gb_2
 2107  2109     2    gb_2
 2110  2111     2    gb_5
 2110  2112     2    gb_10
 2112  2113     2    gb_2
 2112  2114     2    gb_21
 2114  2115     2    gb_27
 2114  2131     2    gb_27
 2115  2116     2    gb_27
 2116  2117     2    gb_10
 2116  2119     2    gb_16
 2117  2118     2    gb_3
 2117  2120     2    gb_10
[truncated: 572,203 more chars]
