# Supplementary material for: Free energy calculations of the functional selectivity of 5-HT2B G protein-coupled receptor
Source: PLoS One. 2020 Dec 9;15(12):e0243313. doi: 10.1371/journal.pone.0243313 (PMC7725398; doi:10.1371/journal.pone.0243313)
Supplement: S1 File — Zip archive containing input files for simulation of the APO, LSD, and LIS systems. (ZIP) [file pone.0243313.s001.zip › APO/APO_initial.gro]

MEMBRANE PROTEIN in water
30409
   41GLU      N    1   7.016   5.066   8.498
   41GLU     H1    2   6.963   5.148   8.476
   41GLU     H2    3   7.097   5.093   8.552
   41GLU     H3    4   7.046   5.022   8.415
   41GLU     CA    5   6.931   4.977   8.582
   41GLU     CB    6   6.785   4.965   8.535
   41GLU     CG    7   6.743   5.025   8.400
   41GLU     CD    8   6.698   5.171   8.413
   41GLU    OE1    9   6.779   5.251   8.465
   41GLU    OE2   10   6.587   5.200   8.363
   41GLU      C   11   6.994   4.838   8.594
   41GLU      O   12   7.110   4.824   8.554
   42GLU      N   13   6.925   4.742   8.655
   42GLU      H   14   6.826   4.746   8.672
   42GLU     CA   15   6.978   4.604   8.653
   42GLU     CB   16   6.948   4.509   8.769
   42GLU     CG   17   7.045   4.390   8.764
   42GLU     CD   18   7.194   4.420   8.743
   42GLU    OE1   19   7.238   4.427   8.625
   42GLU    OE2   20   7.268   4.423   8.842
   42GLU      C   21   6.941   4.547   8.517
   42GLU      O   22   6.825   4.555   8.477
   43MET      N   23   7.050   4.558   8.444
   43MET      H   24   7.137   4.544   8.493
   43MET     CA   25   7.055   4.562   8.297
   43MET     CB   26   7.020   4.702   8.245
   43MET     CG   27   6.870   4.724   8.224
   43MET     SD   28   6.801   4.644   8.075
   43MET     CE   29   6.640   4.612   8.143
   43MET      C   30   7.184   4.505   8.238
   43MET      O   31   7.241   4.558   8.141
   44LYS      N   32   7.232   4.400   8.302
   44LYS      H   33   7.208   4.378   8.398
   44LYS     CA   34   7.313   4.299   8.231
   44LYS     CB   35   7.404   4.217   8.323
   44LYS     CG   36   7.449   4.296   8.446
   44LYS     CD   37   7.564   4.396   8.434
   44LYS     CE   38   7.564   4.500   8.547
   44LYS     NZ   39   7.534   4.448   8.681
   44LYS    HZ1   40   7.576   4.358   8.694
   44LYS    HZ2   41   7.566   4.511   8.752
   44LYS    HZ3   42   7.434   4.440   8.693
   44LYS      C   43   7.219   4.209   8.148
   44LYS      O   44   7.264   4.141   8.056
   45GLN      N   45   7.087   4.231   8.163
   45GLN      H   46   7.048   4.228   8.257
   45GLN     CA   47   6.984   4.219   8.056
   45GLN     CB   48   6.854   4.292   8.092
   45GLN     CG   49   6.766   4.221   8.196
   45GLN     CD   50   6.804   4.242   8.344
   45GLN    OE1   51   6.902   4.306   8.375
   45GLN    NE2   52   6.776   4.146   8.427
   45GLN   HE21   53   6.759   4.055   8.389
   45GLN   HE22   54   6.820   4.154   8.519
   45GLN      C   55   7.027   4.261   7.915
   45GLN      O   56   6.969   4.212   7.819
   46ILE      N   57   7.128   4.347   7.905
   46ILE      H   58   7.165   4.393   7.986
   46ILE     CA   59   7.201   4.370   7.780
   46ILE     CB   60   7.196   4.519   7.740
   46ILE    CG1   61   7.054   4.578   7.740
   46ILE    CG2   62   7.263   4.542   7.603
   46ILE     CD   63   6.955   4.510   7.645
   46ILE      C   64   7.346   4.318   7.793
   46ILE      O   65   7.431   4.387   7.852
   47VAL      N   66   7.366   4.194   7.748
   47VAL      H   67   7.290   4.149   7.701
   47VAL     CA   68   7.501   4.133   7.733
   47VAL     CB   69   7.521   3.991   7.789
   47VAL    CG1   70   7.503   3.985   7.941
   47VAL    CG2   71   7.440   3.883   7.717
   47VAL      C   72   7.549   4.132   7.586
   47VAL      O   73   7.666   4.104   7.559
   48GLU      N   74   7.456   4.154   7.493
   48GLU      H   75   7.357   4.158   7.516
   48GLU     CA   76   7.483   4.164   7.349
   48GLU     CB   77   7.355   4.168   7.263
   48GLU     CG   78   7.233   4.243   7.319
   48GLU     CD   79   7.151   4.155   7.415
   48GLU    OE1   80   7.065   4.079   7.367
   48GLU    OE2   81   7.182   4.159   7.536
   48GLU      C   82   7.582   4.275   7.312
   48GLU      O   83   7.547   4.392   7.297
   49GLU      N   84   7.708   4.239   7.328
   49GLU      H   85   7.733   4.173   7.400
   49GLU     CA   86   7.820   4.304   7.259
   49GLU     CB   87   7.953   4.241   7.303
   49GLU     CG   88   8.077   4.291   7.227
   49GLU     CD   89   8.089   4.444   7.222
   49GLU    OE1   90   8.141   4.501   7.320
   49GLU    OE2   91   8.042   4.500   7.121
   49GLU      C   92   7.793   4.281   7.109
   49GLU      O   93   7.772   4.168   7.065
   50GLN      N   94   7.796   4.390   7.033
   50GLN      H   95   7.868   4.459   7.051
   50GLN     CA   96   7.717   4.403   6.909
   50GLN     CB   97   7.695   4.552   6.878
   50GLN     CG   98   7.609   4.625   6.981
   50GLN     CD   99   7.462   4.579   6.986
   50GLN    OE1  100   7.381   4.606   6.899
   50GLN    NE2  101   7.423   4.507   7.089
   50GLN   HE21  102   7.484   4.480   7.163
   50GLN   HE22  103   7.328   4.476   7.086
   50GLN      C  104   7.755   4.319   6.786
   50GLN      O  105   7.718   4.352   6.672
   51GLY      N  106   7.825   4.209   6.810
   51GLY      H  107   7.837   4.183   6.907
   51GLY     CA  108   7.857   4.101   6.714
   51GLY      C  109   7.910   4.139   6.576
   51GLY      O  110   7.873   4.074   6.477
   52ASN      N  111   7.992   4.245   6.569
   52ASN      H  112   8.017   4.294   6.651
   52ASN     CA  113   8.048   4.299   6.443
   52ASN     CB  114   8.146   4.194   6.385
   52ASN     CG  115   8.232   4.233   6.266
   52ASN    OD1  116   8.198   4.213   6.149
   52ASN    ND2  117   8.355   4.271   6.292
   52ASN   HD21  118   8.389   4.274   6.385
   52ASN   HD22  119   8.412   4.296   6.214
   52ASN      C  120   7.933   4.335   6.345
   52ASN      O  121   7.925   4.282   6.234
   53LYS      N  122   7.840   4.421   6.391
   53LYS      H  123   7.856   4.475   6.473
   53LYS     CA  124   7.709   4.449   6.326
   53LYS     CB  125   7.613   4.513   6.426
   53LYS     CG  126   7.467   4.478   6.395
   53LYS     CD  127   7.372   4.597   6.417
   53LYS     CE  128   7.337   4.625   6.562
   53LYS     NZ  129   7.451   4.670   6.643
   53LYS    HZ1  130   7.427   4.669   6.740
   53LYS    HZ2  131   7.531   4.612   6.629
   53LYS    HZ3  132   7.481   4.763   6.619
   53LYS      C  133   7.710   4.531   6.195
   53LYS      O  134   7.610   4.588   6.152
   54LEU      N  135   7.806   4.489   6.115
   54LEU      H  136   7.871   4.421   6.151
   54LEU     CA  137   7.836   4.533   5.977
   54LEU     CB  138   7.977   4.478   5.961
   54LEU     CG  139   8.057   4.502   5.834
   54LEU    CD1  140   8.039   4.642   5.778
   54LEU    CD2  141   8.204   4.477   5.867
   54LEU      C  142   7.730   4.496   5.870
   54LEU      O  143   7.725   4.559   5.766
   55HIS      N  144   7.619   4.447   5.925
   55HIS      H  145   7.598   4.473   6.020
   55HIS     CA  146   7.510   4.377   5.855
   55HIS     CB  147   7.409   4.323   5.957
   55HIS     CG  148   7.423   4.172   5.977
   55HIS    ND1  149   7.468   4.109   6.085
   55HIS    CD2  150   7.379   4.080   5.891
   55HIS    HD2  151   7.350   4.099   5.787
   55HIS    CE1  152   7.447   3.979   6.068
   55HIS    HE1  153   7.468   3.900   6.141
   55HIS    NE2  154   7.391   3.961   5.947
   55HIS    HE2  155   7.357   3.875   5.910
   55HIS      C  156   7.438   4.448   5.740
   55HIS      O  157   7.412   4.390   5.635
   56TRP      N  158   7.437   4.580   5.748
   56TRP      H  159   7.486   4.627   5.820
   56TRP     CA  160   7.360   4.664   5.655
   56TRP     CB  161   7.288   4.773   5.737
   56TRP     CG  162   7.222   4.717   5.866
   56TRP    CD1  163   7.288   4.706   5.981
   56TRP    HD1  164   7.365   4.775   6.017
   56TRP    CD2  165   7.121   4.621   5.872
   56TRP    NE1  166   7.244   4.602   6.051
   56TRP    HE1  167   7.287   4.564   6.134
   56TRP    CE2  168   7.143   4.546   5.986
   56TRP    CE3  169   7.016   4.588   5.787
   56TRP    HE3  170   6.982   4.661   5.714
   56TRP    CZ2  171   7.068   4.431   6.010
   56TRP    HZ2  172   7.098   4.362   6.089
   56TRP    CZ3  173   6.940   4.474   5.812
   56TRP    HZ3  174   6.858   4.446   5.747
   56TRP    CH2  175   6.968   4.393   5.921
   56TRP    HH2  176   6.922   4.295   5.928
   56TRP      C  177   7.441   4.716   5.536
   56TRP      O  178   7.384   4.765   5.438
   57ALA      N  179   7.568   4.673   5.528
   57ALA      H  180   7.600   4.602   5.589
   57ALA     CA  181   7.674   4.736   5.444
   57ALA     CB  182   7.809   4.673   5.479
   57ALA      C  183   7.665   4.764   5.293
   57ALA      O  184   7.734   4.854   5.247
   58ALA      N  185   7.586   4.691   5.214
   58ALA      H  186   7.571   4.594   5.233
   58ALA     CA  187   7.565   4.724   5.070
   58ALA     CB  188   7.607   4.611   4.977
   58ALA      C  189   7.427   4.776   5.028
   58ALA      O  190   7.402   4.800   4.910
   59LEU      N  191   7.336   4.787   5.124
   59LEU      H  192   7.324   4.713   5.193
   59LEU     CA  193   7.234   4.894   5.120
   59LEU     CB  194   7.160   4.897   5.253
   59LEU     CG  195   7.011   4.925   5.250
   59LEU    CD1  196   6.968   4.934   5.395
   59LEU    CD2  197   6.970   5.053   5.179
   59LEU      C  198   7.315   5.022   5.109
   59LEU      O  199   7.341   5.065   4.998
   60LEU      N  200   7.408   5.021   5.204
   60LEU      H  201   7.402   4.955   5.280
   60LEU     CA  202   7.514   5.119   5.219
   60LEU     CB  203   7.582   5.105   5.355
   60LEU     CG  204   7.504   5.063   5.483
   60LEU    CD1  205   7.574   5.112   5.608
   60LEU    CD2  206   7.354   5.090   5.493
   60LEU      C  207   7.610   5.133   5.097
   60LEU      O  208   7.644   5.243   5.059
   61ILE      N  209   7.642   5.026   5.025
   61ILE      H  210   7.632   4.937   5.069
   61ILE     CA  211   7.732   5.026   4.906
   61ILE     CB  212   7.854   4.941   4.945
   61ILE    CG1  213   7.929   5.006   5.062
   61ILE    CG2  214   7.948   4.911   4.830
   61ILE     CD  215   8.027   4.910   5.128
   61ILE      C  216   7.672   4.983   4.771
   61ILE      O  217   7.665   5.063   4.677
   62LEU      N  218   7.638   4.855   4.755
   62LEU      H  219   7.629   4.794   4.834
   62LEU     CA  220   7.600   4.791   4.627
   62LEU     CB  221   7.607   4.638   4.642
   62LEU     CG  222   7.528   4.543   4.554
   62LEU    CD1  223   7.539   4.567   4.405
   62LEU    CD2  224   7.579   4.402   4.582
   62LEU      C  225   7.477   4.844   4.556
   62LEU      O  226   7.485   4.862   4.434
   63MET      N  227   7.367   4.872   4.624
   63MET      H  228   7.347   4.832   4.714
   63MET     CA  229   7.263   4.955   4.558
   63MET     CB  230   7.131   4.969   4.634
   63MET     CG  231   7.139   4.988   4.783
   63MET     SD  232   7.009   5.096   4.849
   63MET     CE  233   6.871   4.984   4.848
   63MET      C  234   7.311   5.097   4.533
   63MET      O  235   7.296   5.152   4.424
   64VAL      N  236   7.370   5.149   4.641
   64VAL      H  237   7.393   5.090   4.716
   64VAL     CA  238   7.408   5.289   4.660
   64VAL     CB  239   7.421   5.302   4.812
   64VAL    CG1  240   7.489   5.423   4.873
   64VAL    CG2  241   7.280   5.313   4.865
   64VAL      C  242   7.526   5.323   4.569
   64VAL      O  243   7.513   5.303   4.450
   65ILE      N  244   7.644   5.340   4.627
   65ILE      H  245   7.656   5.314   4.722
   65ILE     CA  246   7.767   5.384   4.559
   65ILE     CB  247   7.875   5.346   4.660
   65ILE    CG1  248   7.884   5.450   4.768
   65ILE    CG2  249   8.011   5.315   4.601
   65ILE     CD  250   7.838   5.384   4.896
   65ILE      C  251   7.790   5.322   4.420
   65ILE      O  252   7.781   5.390   4.318
   66ILE      N  253   7.769   5.192   4.417
   66ILE      H  254   7.723   5.145   4.493
   66ILE     CA  255   7.811   5.109   4.304
   66ILE     CB  256   7.816   4.967   4.361
   66ILE    CG1  257   7.928   4.966   4.464
   66ILE    CG2  258   7.811   4.858   4.254
   66ILE     CD  259   7.994   4.832   4.486
   66ILE      C  260   7.752   5.139   4.165
   66ILE      O  261   7.820   5.206   4.089
   67PRO      N  262   7.625   5.108   4.135
   67PRO     CA  263   7.568   5.132   4.002
   67PRO     CB  264   7.450   5.038   3.998
   67PRO     CG  265   7.395   5.042   4.141
   67PRO     CD  266   7.519   5.059   4.226
   67PRO      C  267   7.523   5.277   3.982
   67PRO      O  268   7.506   5.321   3.868
   68THR      N  269   7.502   5.345   4.095
   68THR      H  270   7.470   5.297   4.179
   68THR     CA  271   7.496   5.491   4.108
   68THR     CB  272   7.497   5.525   4.259
   68THR    OG1  273   7.364   5.506   4.306
   68THR    HG1  274   7.367   5.450   4.389
   68THR    CG2  275   7.562   5.654   4.307
   68THR      C  276   7.610   5.554   4.032
   68THR      O  277   7.596   5.584   3.913
   69ILE      N  278   7.728   5.530   4.085
   69ILE      H  279   7.743   5.478   4.172
   69ILE     CA  280   7.848   5.583   4.021
   69ILE     CB  281   7.961   5.606   4.120
   69ILE    CG1  282   7.913   5.659   4.254
   69ILE    CG2  283   8.039   5.720   4.056
   69ILE     CD  284   8.002   5.605   4.367
   69ILE      C  285   7.887   5.501   3.897
   69ILE      O  286   7.962   5.550   3.814
   70GLY      N  287   7.826   5.384   3.881
   70GLY      H  288   7.812   5.324   3.961
   70GLY     CA  289   7.814   5.313   3.752
   70GLY      C  290   7.763   5.403   3.639
   70GLY      O  291   7.840   5.451   3.556
   71GLY      N  292   7.638   5.442   3.658
   71GLY      H  293   7.583   5.412   3.736
   71GLY     CA  294   7.575   5.539   3.569
   71GLY      C  295   7.634   5.679   3.576
   71GLY      O  296   7.647   5.743   3.473
   72ASN      N  297   7.681   5.720   3.692
   72ASN      H  298   7.648   5.678   3.778
   72ASN     CA  299   7.741   5.854   3.707
   72ASN     CB  300   7.738   5.898   3.852
   72ASN     CG  301   7.593   5.889   3.898
   72ASN    OD1  302   7.500   5.892   3.820
   72ASN    ND2  303   7.568   5.855   4.021
   72ASN   HD21  304   7.635   5.845   4.094
   72ASN   HD22  305   7.471   5.835   4.032
   72ASN      C  306   7.879   5.870   3.644
   72ASN      O  307   7.905   5.975   3.586
   73THR      N  308   7.952   5.759   3.638
   73THR      H  309   7.942   5.687   3.707
   73THR     CA  310   8.064   5.741   3.544
   73THR     CB  311   8.125   5.600   3.558
   73THR    OG1  312   8.190   5.598   3.684
   73THR    HG1  313   8.120   5.570   3.753
   73THR    CG2  314   8.213   5.547   3.445
   73THR      C  315   8.011   5.763   3.403
   73THR      O  316   8.017   5.874   3.352
   74LEU      N  317   7.921   5.673   3.365
   74LEU      H  318   7.889   5.601   3.428
   74LEU     CA  319   7.865   5.668   3.230
   74LEU     CB  320   7.760   5.558   3.230
   74LEU     CG  321   7.832   5.424   3.232
   74LEU    CD1  322   7.727   5.316   3.255
   74LEU    CD2  323   7.913   5.410   3.103
   74LEU      C  324   7.804   5.797   3.176
   74LEU      O  325   7.840   5.838   3.067
   75VAL      N  326   7.722   5.863   3.256
   75VAL      H  327   7.688   5.821   3.342
   75VAL     CA  328   7.662   5.992   3.220
   75VAL     CB  329   7.553   6.035   3.318
   75VAL    CG1  330   7.483   6.161   3.269
   75VAL    CG2  331   7.451   5.925   3.341
   75VAL      C  332   7.768   6.101   3.208
   75VAL      O  333   7.790   6.142   3.095
   76ILE      N  334   7.848   6.124   3.313
   76ILE      H  335   7.847   6.067   3.396
   76ILE     CA  336   7.958   6.224   3.307
   76ILE     CB  337   8.031   6.230   3.442
   76ILE    CG1  338   7.942   6.305   3.539
   76ILE    CG2  339   8.167   6.299   3.440
   76ILE     CD  340   7.988   6.279   3.681
   76ILE      C  341   8.052   6.196   3.189
   76ILE      O  342   8.077   6.289   3.113
   77LEU      N  343   8.073   6.067   3.162
   77LEU      H  344   8.052   5.995   3.230
   77LEU     CA  345   8.139   6.021   3.038
   77LEU     CB  346   8.174   5.872   3.032
   77LEU     CG  347   8.243   5.810   3.154
   77LEU    CD1  348   8.302   5.674   3.121
   77LEU    CD2  349   8.340   5.901   3.229
   77LEU      C  350   8.060   6.063   2.913
   77LEU      O  351   8.084   6.172   2.862
   78ALA      N  352   7.945   5.999   2.892
   78ALA      H  353   7.906   5.938   2.962
   78ALA     CA  354   7.863   6.018   2.772
   78ALA     CB  355   7.743   5.925   2.776
   78ALA      C  356   7.819   6.161   2.738
   78ALA      O  357   7.849   6.205   2.628
   79VAL      N  358   7.783   6.240   2.840
   79VAL      H  359   7.787   6.205   2.934
   79VAL     CA  360   7.744   6.383   2.826
   79VAL     CB  361   7.745   6.451   2.964
   79VAL    CG1  362   7.725   6.601   2.953
   79VAL    CG2  363   7.644   6.396   3.062
   79VAL      C  364   7.846   6.458   2.738
   79VAL      O  365   7.813   6.537   2.651
   80SER      N  366   7.964   6.452   2.797
   80SER      H  367   7.970   6.419   2.891
   80SER     CA  368   8.091   6.506   2.749
   80SER     CB  369   8.195   6.482   2.858
   80SER     OG  370   8.139   6.511   2.986
   80SER     HG  371   8.130   6.425   3.040
   80SER      C  372   8.138   6.433   2.624
   80SER      O  373   8.151   6.493   2.519
   81LEU      N  374   8.129   6.302   2.629
   81LEU      H  375   8.089   6.255   2.709
   81LEU     CA  376   8.189   6.214   2.530
   81LEU     CB  377   8.167   6.072   2.577
   81LEU     CG  378   8.300   6.009   2.613
   81LEU    CD1  379   8.376   5.993   2.484
   81LEU    CD2  380   8.373   6.084   2.723
   81LEU      C  381   8.152   6.228   2.384
   81LEU      O  382   8.233   6.278   2.307
   82GLU      N  383   8.042   6.167   2.340
   82GLU      H  384   7.999   6.093   2.391
   82GLU     CA  385   8.001   6.183   2.201
   82GLU     CB  386   7.881   6.094   2.168
   82GLU     CG  387   7.920   5.947   2.171
   82GLU     CD  388   8.028   5.915   2.069
   82GLU    OE1  389   7.996   5.926   1.948
   82GLU    OE2  390   8.135   5.868   2.110
   82GLU      C  391   7.968   6.328   2.164
   82GLU      O  392   7.890   6.391   2.234
   83LYS      N  393   8.021   6.374   2.052
   83LYS      H  394   8.108   6.335   2.018
   83LYS     CA  395   7.973   6.500   1.991
   83LYS     CB  396   8.033   6.537   1.855
   83LYS     CG  397   8.119   6.662   1.863
   83LYS     CD  398   8.037   6.771   1.931
   83LYS     CE  399   8.122   6.874   2.003
   83LYS     NZ  400   8.229   6.820   2.085
   83LYS    HZ1  401   8.303   6.786   2.024
   83LYS    HZ2  402   8.265   6.890   2.147
   83LYS    HZ3  403   8.194   6.745   2.141
   83LYS      C  404   7.822   6.495   1.974
   83LYS      O  405   7.753   6.567   2.046
   84LYS      N  406   7.782   6.387   1.908
   84LYS      H  407   7.844   6.348   1.840
   84LYS     CA  408   7.645   6.330   1.901
   84LYS     CB  409   7.661   6.180   1.879
   84LYS     CG  410   7.731   6.140   1.750
   84LYS     CD  411   7.775   5.993   1.760
   84LYS     CE  412   7.834   5.934   1.632
   84LYS     NZ  413   7.736   5.934   1.523
   84LYS    HZ1  414   7.769   5.878   1.447
   84LYS    HZ2  415   7.649   5.897   1.558
   84LYS    HZ3  416   7.723   6.028   1.491
   84LYS      C  417   7.553   6.354   2.023
   84LYS      O  418   7.437   6.390   2.005
   85LEU      N  419   7.612   6.351   2.141
   85LEU      H  420   7.711   6.341   2.148
   85LEU     CA  421   7.547   6.369   2.272
   85LEU     CB  422   7.628   6.291   2.372
   85LEU     CG  423   7.542   6.176   2.413
   85LEU    CD1  424   7.632   6.072   2.476
   85LEU    CD2  425   7.434   6.221   2.510
   85LEU      C  426   7.534   6.508   2.334
   85LEU      O  427   7.459   6.524   2.431
   86GLN      N  428   7.623   6.598   2.299
   86GLN      H  429   7.679   6.588   2.215
   86GLN     CA  430   7.640   6.722   2.375
   86GLN     CB  431   7.770   6.785   2.332
   86GLN     CG  432   7.877   6.748   2.432
   86GLN     CD  433   8.006   6.735   2.356
   86GLN    OE1  434   8.069   6.832   2.319
   86GLN    NE2  435   8.029   6.615   2.312
   86GLN   HE21  436   7.956   6.545   2.307
   86GLN   HE22  437   8.117   6.575   2.339
   86GLN      C  438   7.524   6.823   2.374
   86GLN      O  439   7.534   6.931   2.319
   87TYR      N  440   7.419   6.790   2.446
   87TYR      H  441   7.409   6.696   2.480
   87TYR     CA  442   7.302   6.879   2.458
   87TYR     CB  443   7.173   6.798   2.470
   87TYR     CG  444   7.134   6.690   2.367
   87TYR    CD1  445   7.019   6.622   2.402
   87TYR    HD1  446   6.952   6.665   2.477
   87TYR    CD2  447   7.218   6.637   2.270
   87TYR    HD2  448   7.298   6.697   2.226
   87TYR    CE1  449   6.988   6.501   2.345
   87TYR    HE1  450   6.890   6.458   2.362
   87TYR    CE2  451   7.190   6.514   2.214
   87TYR    HE2  452   7.257   6.474   2.138
   87TYR     CZ  453   7.075   6.445   2.251
   87TYR     OH  454   7.054   6.319   2.208
   87TYR     HH  455   7.097   6.313   2.115
   87TYR      C  456   7.310   6.963   2.586
   87TYR      O  457   7.368   6.919   2.685
   88ALA      N  458   7.235   7.073   2.592
   88ALA      H  459   7.162   7.088   2.523
   88ALA     CA  460   7.224   7.157   2.715
   88ALA     CB  461   7.132   7.274   2.690
   88ALA      C  462   7.163   7.079   2.832
   88ALA      O  463   7.223   7.068   2.938
   89THR      N  464   7.058   7.008   2.792
   89THR      H  465   7.009   7.037   2.708
   89THR     CA  466   6.991   6.896   2.861
   89THR     CB  467   6.926   6.805   2.756
   89THR    OG1  468   6.862   6.880   2.652
   89THR    HG1  469   6.925   6.919   2.580
   89THR    CG2  470   6.831   6.703   2.819
   89THR      C  471   7.094   6.804   2.928
   89THR      O  472   7.090   6.782   3.049
   90ASN      N  473   7.199   6.776   2.852
   90ASN      H  474   7.226   6.833   2.775
   90ASN     CA  475   7.295   6.670   2.885
   90ASN     CB  476   7.340   6.602   2.755
   90ASN     CG  477   7.220   6.535   2.685
   90ASN    OD1  478   7.107   6.528   2.734
   90ASN    ND2  479   7.244   6.471   2.576
   90ASN   HD21  480   7.337   6.468   2.536
   90ASN   HD22  481   7.170   6.423   2.530
   90ASN      C  482   7.407   6.716   2.978
   90ASN      O  483   7.445   6.636   3.061
   91TYR      N  484   7.447   6.843   2.977
   91TYR      H  485   7.446   6.898   2.894
   91TYR     CA  486   7.530   6.895   3.090
   91TYR     CB  487   7.617   7.017   3.067
   91TYR     CG  488   7.664   7.022   2.924
   91TYR    CD1  489   7.735   6.919   2.865
   91TYR    HD1  490   7.804   6.859   2.925
   91TYR    CD2  491   7.593   7.112   2.849
   91TYR    HD2  492   7.536   7.191   2.898
   91TYR    CE1  493   7.736   6.905   2.727
   91TYR    HE1  494   7.782   6.816   2.684
   91TYR    CE2  495   7.591   7.095   2.714
   91TYR    HE2  496   7.502   7.130   2.665
   91TYR     CZ  497   7.668   6.999   2.652
   91TYR     OH  498   7.712   7.035   2.530
   91TYR     HH  499   7.792   6.977   2.510
   91TYR      C  500   7.449   6.930   3.214
   91TYR      O  501   7.501   6.924   3.326
   92PHE      N  502   7.324   6.969   3.193
   92PHE      H  503   7.290   7.002   3.105
   92PHE     CA  504   7.231   6.975   3.307
   92PHE     CB  505   7.100   7.040   3.260
   92PHE     CG  506   7.015   7.072   3.382
   92PHE    CD1  507   7.056   7.176   3.465
   92PHE    HD1  508   7.085   7.271   3.421
   92PHE    CD2  509   6.957   6.961   3.438
   92PHE    HD2  510   6.912   6.887   3.372
   92PHE    CE1  511   7.052   7.159   3.602
   92PHE    HE1  512   7.069   7.243   3.668
   92PHE    CE2  513   6.959   6.941   3.575
   92PHE    HE2  514   6.940   6.841   3.614
   92PHE     CZ  515   7.008   7.040   3.657
   92PHE     HZ  516   7.005   7.029   3.765
   92PHE      C  517   7.220   6.837   3.375
   92PHE      O  518   7.242   6.820   3.495
   93LEU      N  519   7.217   6.735   3.290
   93LEU      H  520   7.180   6.749   3.198
   93LEU     CA  521   7.237   6.594   3.327
   93LEU     CB  522   7.174   6.522   3.210
   93LEU     CG  523   7.198   6.374   3.193
   93LEU    CD1  524   7.151   6.291   3.312
   93LEU    CD2  525   7.119   6.338   3.070
   93LEU      C  526   7.379   6.548   3.368
   93LEU      O  527   7.392   6.461   3.454
   94MET      N  528   7.486   6.608   3.315
   94MET      H  529   7.482   6.635   3.217
   94MET     CA  530   7.621   6.596   3.373
   94MET     CB  531   7.729   6.673   3.296
   94MET     CG  532   7.871   6.651   3.348
   94MET     SD  533   7.960   6.810   3.353
   94MET     CE  534   8.085   6.767   3.472
   94MET      C  535   7.620   6.651   3.515
   94MET      O  536   7.646   6.572   3.604
   95SER      N  537   7.560   6.768   3.536
   95SER      H  538   7.537   6.827   3.458
   95SER     CA  539   7.537   6.825   3.671
   95SER     CB  540   7.460   6.956   3.659
   95SER     OG  541   7.453   7.025   3.785
   95SER     HG  542   7.464   7.124   3.765
   95SER      C  543   7.458   6.732   3.764
   95SER      O  544   7.482   6.730   3.885
   96LEU      N  545   7.362   6.660   3.707
   96LEU      H  546   7.321   6.689   3.620
   96LEU     CA  547   7.295   6.546   3.772
   96LEU     CB  548   7.176   6.504   3.685
   96LEU     CG  549   7.111   6.374   3.731
   96LEU    CD1  550   7.044   6.385   3.868
   96LEU    CD2  551   7.022   6.318   3.622
   96LEU      C  552   7.388   6.430   3.807
   96LEU      O  553   7.421   6.412   3.923
   97ALA      N  554   7.456   6.376   3.706
   97ALA      H  555   7.434   6.398   3.610
   97ALA     CA  556   7.557   6.270   3.726
   97ALA     CB  557   7.614   6.233   3.591
   97ALA      C  558   7.671   6.309   3.819
   97ALA      O  559   7.727   6.223   3.885
   98VAL      N  560   7.707   6.436   3.814
   98VAL      H  561   7.681   6.490   3.733
   98VAL     CA  562   7.794   6.506   3.910
   98VAL     CB  563   7.819   6.648   3.860
   98VAL    CG1  564   7.874   6.744   3.964
   98VAL    CG2  565   7.914   6.644   3.742
   98VAL      C  566   7.735   6.501   4.051
   98VAL      O  567   7.797   6.438   4.135
   99ALA      N  568   7.610   6.545   4.069
   99ALA      H  569   7.551   6.572   3.993
   99ALA     CA  570   7.539   6.534   4.200
   99ALA     CB  571   7.396   6.583   4.188
   99ALA      C  572   7.532   6.392   4.253
   99ALA      O  573   7.552   6.371   4.372
  100ASP      N  574   7.533   6.300   4.160
  100ASP      H  575   7.494   6.322   4.070
  100ASP     CA  576   7.513   6.159   4.196
  100ASP     CB  577   7.398   6.121   4.106
  100ASP     CG  578   7.280   6.203   4.157
  100ASP    OD1  579   7.267   6.206   4.282
  100ASP    OD2  580   7.228   6.286   4.080
  100ASP      C  581   7.638   6.072   4.198
  100ASP      O  582   7.646   5.970   4.266
  101LEU      N  583   7.738   6.121   4.125
  101LEU      H  584   7.723   6.161   4.033
  101LEU     CA  585   7.880   6.099   4.160
  101LEU     CB  586   7.969   6.183   4.068
  101LEU     CG  587   8.091   6.110   4.014
  101LEU    CD1  588   8.059   6.018   3.897
  101LEU    CD2  589   8.197   6.209   3.970
  101LEU      C  590   7.894   6.146   4.304
  101LEU      O  591   7.877   6.062   4.391
  102LEU      N  592   7.867   6.274   4.330
  102LEU      H  593   7.840   6.336   4.253
  102LEU     CA  594   7.871   6.338   4.462
  102LEU     CB  595   7.826   6.483   4.457
  102LEU     CG  596   7.940   6.565   4.406
  102LEU    CD1  597   7.890   6.667   4.307
  102LEU    CD2  598   8.013   6.632   4.521
  102LEU      C  599   7.787   6.280   4.575
  102LEU      O  600   7.808   6.323   4.688
  103VAL      N  601   7.678   6.211   4.550
  103VAL      H  602   7.615   6.241   4.477
  103VAL     CA  603   7.618   6.142   4.664
  103VAL     CB  604   7.465   6.135   4.656
  103VAL    CG1  605   7.407   6.115   4.797
  103VAL    CG2  606   7.407   6.264   4.601
  103VAL      C  607   7.691   6.009   4.690
  103VAL      O  608   7.754   5.997   4.795
  104GLY      N  609   7.711   5.931   4.583
  104GLY      H  610   7.676   5.958   4.493
  104GLY     CA  611   7.784   5.802   4.587
  104GLY      C  612   7.928   5.816   4.635
  104GLY      O  613   7.978   5.744   4.720
  105LEU      N  614   7.987   5.915   4.573
  105LEU      H  615   7.940   5.959   4.495
  105LEU     CA  616   8.115   5.974   4.606
  105LEU     CB  617   8.164   6.067   4.497
  105LEU     CG  618   8.240   5.992   4.387
  105LEU    CD1  619   8.148   5.907   4.304
  105LEU    CD2  620   8.325   6.075   4.293
  105LEU      C  621   8.108   6.045   4.741
  105LEU      O  622   8.177   5.999   4.830
  106PHE      N  623   8.029   6.153   4.759
  106PHE      H  624   7.962   6.184   4.693
  106PHE     CA  625   8.019   6.213   4.894
  106PHE     CB  626   7.979   6.359   4.914
  106PHE     CG  627   8.091   6.461   4.908
  106PHE    CD1  628   8.156   6.506   5.021
  106PHE    HD1  629   8.118   6.482   5.120
  106PHE    CD2  630   8.134   6.502   4.785
  106PHE    HD2  631   8.087   6.457   4.698
  106PHE    CE1  632   8.269   6.585   5.010
  106PHE    HE1  633   8.316   6.627   5.097
  106PHE    CE2  634   8.246   6.582   4.771
  106PHE    HE2  635   8.274   6.621   4.674
  106PHE     CZ  636   8.317   6.619   4.884
  106PHE     HZ  637   8.413   6.670   4.873
  106PHE      C  638   7.950   6.125   4.997
  106PHE      O  639   7.995   6.014   5.020
  107VAL      N  640   7.829   6.163   5.036
  107VAL      H  641   7.767   6.211   4.973
  107VAL     CA  642   7.772   6.120   5.164
  107VAL     CB  643   7.621   6.141   5.170
  107VAL    CG1  644   7.585   6.130   5.319
  107VAL    CG2  645   7.567   6.263   5.097
  107VAL      C  646   7.786   5.971   5.193
  107VAL      O  647   7.848   5.932   5.292
  108MET      N  648   7.758   5.898   5.084
  108MET      H  649   7.799   5.922   4.997
  108MET     CA  650   7.700   5.764   5.092
  108MET     CB  651   7.678   5.708   4.951
  108MET     CG  652   7.555   5.783   4.903
  108MET     SD  653   7.482   5.795   4.734
  108MET     CE  654   7.498   5.646   4.641
  108MET      C  655   7.768   5.680   5.201
  108MET      O  656   7.715   5.688   5.312
  109PRO      N  657   7.894   5.639   5.186
  109PRO     CA  658   7.957   5.548   5.281
  109PRO     CB  659   8.093   5.510   5.226
  109PRO     CG  660   8.074   5.535   5.076
  109PRO     CD  661   7.984   5.658   5.071
  109PRO      C  662   7.968   5.590   5.427
  109PRO      O  663   7.977   5.498   5.507
  110ILE      N  664   7.950   5.715   5.470
  110ILE      H  665   7.918   5.790   5.411
  110ILE     CA  666   7.983   5.747   5.612
  110ILE     CB  667   8.007   5.894   5.645
  110ILE    CG1  668   8.091   5.962   5.536
  110ILE    CG2  669   8.075   5.906   5.782
  110ILE     CD  670   8.164   6.087   5.583
  110ILE      C  671   7.906   5.676   5.726
  110ILE      O  672   7.971   5.625   5.816
  111ALA      N  673   7.777   5.648   5.707
  111ALA      H  674   7.726   5.684   5.628
  111ALA     CA  675   7.704   5.564   5.806
  111ALA     CB  676   7.553   5.580   5.790
  111ALA      C  677   7.749   5.416   5.808
  111ALA      O  678   7.700   5.335   5.887
  112LEU      N  679   7.846   5.379   5.724
  112LEU      H  680   7.881   5.440   5.653
  112LEU     CA  681   7.924   5.255   5.740
  112LEU     CB  682   8.011   5.222   5.620
  112LEU     CG  683   7.934   5.152   5.510
  112LEU    CD1  684   7.997   5.179   5.373
  112LEU    CD2  685   7.933   5.002   5.535
  112LEU      C  686   8.013   5.255   5.865
  112LEU      O  687   8.039   5.147   5.918
  113LEU      N  688   8.053   5.372   5.917
  113LEU      H  689   8.048   5.458   5.865
  113LEU     CA  690   8.125   5.376   6.045
  113LEU     CB  691   8.186   5.512   6.078
  113LEU     CG  692   8.316   5.536   6.002
  113LEU    CD1  693   8.379   5.665   6.051
  113LEU    CD2  694   8.416   5.420   6.018
  113LEU      C  695   8.046   5.321   6.164
  113LEU      O  696   8.095   5.226   6.226
  114THR      N  697   7.919   5.362   6.178
  114THR      H  698   7.883   5.445   6.135
  114THR     CA  699   7.827   5.303   6.279
  114THR     CB  700   7.684   5.359   6.276
  114THR    OG1  701   7.681   5.491   6.221
  114THR    HG1  702   7.584   5.525   6.236
  114THR    CG2  703   7.626   5.358   6.418
  114THR      C  704   7.812   5.152   6.253
  114THR      O  705   7.860   5.072   6.332
  115ILE      N  706   7.783   5.117   6.128
  115ILE      H  707   7.757   5.185   6.059
  115ILE     CA  708   7.771   4.976   6.089
  115ILE     CB  709   7.711   4.975   5.946
  115ILE    CG1  710   7.559   4.963   5.951
  115ILE    CG2  711   7.770   4.874   5.847
  115ILE     CD  712   7.487   5.092   5.991
  115ILE      C  713   7.898   4.890   6.115
  115ILE      O  714   7.886   4.784   6.175
  116MET      N  715   8.019   4.940   6.086
  116MET      H  716   8.028   5.027   6.036
  116MET     CA  717   8.144   4.865   6.115
  116MET     CB  718   8.262   4.908   6.026
  116MET     CG  719   8.229   4.908   5.878
  116MET     SD  720   8.369   4.886   5.763
  116MET     CE  721   8.274   4.932   5.620
  116MET      C  722   8.193   4.866   6.260
  116MET      O  723   8.236   4.763   6.312
  117PHE      N  724   8.198   4.986   6.319
  117PHE      H  725   8.153   5.066   6.277
  117PHE     CA  726   8.265   5.011   6.448
  117PHE     CB  727   8.377   5.115   6.427
  117PHE     CG  728   8.491   5.064   6.339
  117PHE    CD1  729   8.595   4.990   6.394
  117PHE    HD1  730   8.592   4.964   6.500
  117PHE    CD2  731   8.494   5.094   6.202
  117PHE    HD2  732   8.411   5.149   6.158
  117PHE    CE1  733   8.701   4.947   6.315
  117PHE    HE1  734   8.782   4.890   6.360
  117PHE    CE2  735   8.599   5.050   6.123
  117PHE    HE2  736   8.595   5.065   6.016
  117PHE     CZ  737   8.703   4.976   6.179
  117PHE     HZ  738   8.785   4.940   6.116
  117PHE      C  739   8.172   5.056   6.563
  117PHE      O  740   8.218   5.102   6.668
  118GLU      N  741   8.041   5.042   6.542
  118GLU      H  742   8.004   5.017   6.451
  118GLU     CA  743   7.933   5.073   6.638
  118GLU     CB  744   7.925   4.960   6.742
  118GLU     CG  745   7.779   4.923   6.773
  118GLU     CD  746   7.704   4.863   6.652
  118GLU    OE1  747   7.739   4.751   6.610
  118GLU    OE2  748   7.598   4.921   6.619
  118GLU      C  749   7.939   5.218   6.690
  118GLU      O  750   7.973   5.310   6.616
  119ALA      N  751   7.922   5.236   6.821
  119ALA      H  752   7.906   5.156   6.879
  119ALA     CA  753   7.917   5.367   6.889
  119ALA     CB  754   7.871   5.344   7.033
  119ALA      C  755   8.044   5.455   6.888
  119ALA      O  756   8.044   5.562   6.948
  120MET      N  757   8.149   5.415   6.816
  120MET      H  758   8.138   5.347   6.743
  120MET     CA  759   8.280   5.484   6.820
  120MET     CB  760   8.382   5.406   6.905
  120MET     CG  761   8.355   5.421   7.055
  120MET     SD  762   8.376   5.592   7.115
  120MET     CE  763   8.229   5.604   7.215
  120MET      C  764   8.341   5.522   6.685
  120MET      O  765   8.397   5.439   6.615
  121TRP      N  766   8.341   5.653   6.661
  121TRP      H  767   8.291   5.714   6.723
  121TRP     CA  768   8.398   5.721   6.543
  121TRP     CB  769   8.342   5.864   6.550
  121TRP     CG  770   8.380   5.957   6.435
  121TRP    CD1  771   8.455   6.066   6.451
  121TRP    HD1  772   8.527   6.082   6.530
  121TRP    CD2  773   8.308   5.973   6.319
  121TRP    NE1  774   8.431   6.151   6.351
  121TRP    HE1  775   8.476   6.240   6.339
  121TRP    CE2  776   8.341   6.098   6.268
  121TRP    CE3  777   8.218   5.893   6.249
  121TRP    HE3  778   8.191   5.794   6.288
  121TRP    CZ2  779   8.283   6.143   6.150
  121TRP    HZ2  780   8.300   6.244   6.116
  121TRP    CZ3  781   8.162   5.936   6.130
  121TRP    HZ3  782   8.095   5.871   6.075
  121TRP    CH2  783   8.195   6.061   6.080
  121TRP    HH2  784   8.159   6.092   5.983
  121TRP      C  785   8.554   5.719   6.540
  121TRP      O  786   8.617   5.795   6.615
  122PRO      N  787   8.616   5.634   6.457
  122PRO     CA  788   8.763   5.613   6.452
  122PRO     CB  789   8.781   5.480   6.378
  122PRO     CG  790   8.642   5.419   6.370
  122PRO     CD  791   8.550   5.541   6.365
  122PRO      C  792   8.838   5.727   6.380
  122PRO      O  793   8.908   5.704   6.281
  123LEU      N  794   8.819   5.851   6.427
  123LEU      H  795   8.764   5.866   6.510
  123LEU     CA  796   8.869   5.973   6.359
  123LEU     CB  797   8.757   6.029   6.271
  123LEU     CG  798   8.745   5.959   6.137
  123LEU    CD1  799   8.609   5.990   6.076
  123LEU    CD2  800   8.859   5.999   6.043
  123LEU      C  801   8.912   6.089   6.451
  123LEU      O  802   8.865   6.099   6.563
  124PRO      N  803   8.990   6.183   6.395
  124PRO     CA  804   8.999   6.321   6.450
  124PRO     CB  805   9.098   6.391   6.356
  124PRO     CG  806   9.193   6.279   6.318
  124PRO     CD  807   9.102   6.158   6.301
  124PRO      C  808   8.859   6.385   6.439
  124PRO      O  809   8.802   6.399   6.332
  125LEU      N  810   8.817   6.441   6.552
  125LEU      H  811   8.872   6.432   6.635
  125LEU     CA  812   8.680   6.493   6.576
  125LEU     CB  813   8.674   6.561   6.714
  125LEU     CG  814   8.741   6.483   6.828
  125LEU    CD1  815   8.736   6.566   6.957
  125LEU    CD2  816   8.677   6.346   6.851
  125LEU      C  817   8.625   6.592   6.472
  125LEU      O  818   8.512   6.579   6.425
  126VAL      N  819   8.718   6.675   6.421
  126VAL      H  820   8.809   6.674   6.461
  126VAL     CA  821   8.698   6.781   6.319
  126VAL     CB  822   8.838   6.834   6.277
  126VAL    CG1  823   8.831   6.950   6.177
  126VAL    CG2  824   8.919   6.879   6.398
  126VAL      C  825   8.617   6.738   6.194
  126VAL      O  826   8.547   6.821   6.136
  127LEU      N  827   8.625   6.609   6.161
  127LEU      H  828   8.695   6.550   6.200
  127LEU     CA  829   8.546   6.546   6.053
  127LEU     CB  830   8.596   6.401   6.042
  127LEU     CG  831   8.573   6.349   5.899
  127LEU    CD1  832   8.689   6.260   5.856
  127LEU    CD2  833   8.438   6.280   5.882
  127LEU      C  834   8.393   6.550   6.070
  127LEU      O  835   8.321   6.592   5.979
  128CYS      N  836   8.347   6.531   6.194
  128CYS      H  837   8.406   6.543   6.275
  128CYS     CA  838   8.203   6.513   6.222
  128CYS     CB  839   8.177   6.476   6.368
  128CYS     SG  840   8.001   6.436   6.398
  128CYS      C  841   8.108   6.626   6.175
  128CYS      O  842   8.006   6.592   6.115
  129PRO      N  843   8.147   6.755   6.184
  129PRO     CA  844   8.071   6.864   6.120
  129PRO     CB  845   8.154   6.990   6.148
  129PRO     CG  846   8.206   6.962   6.288
  129PRO     CD  847   8.241   6.813   6.282
  129PRO      C  848   8.045   6.846   5.970
  129PRO      O  849   7.929   6.851   5.932
  130ALA      N  850   8.144   6.797   5.895
  130ALA      H  851   8.221   6.744   5.933
  130ALA     CA  852   8.125   6.783   5.750
  130ALA     CB  853   8.254   6.764   5.672
  130ALA      C  854   8.029   6.672   5.709
  130ALA      O  855   7.937   6.704   5.635
  131TRP      N  856   8.034   6.554   5.773
  131TRP      H  857   8.105   6.531   5.839
  131TRP     CA  858   7.947   6.443   5.730
  131TRP     CB  859   7.967   6.311   5.806
  131TRP     CG  860   7.868   6.203   5.755
  131TRP    CD1  861   7.819   6.192   5.631
  131TRP    HD1  862   7.865   6.231   5.542
  131TRP    CD2  863   7.793   6.120   5.837
  131TRP    NE1  864   7.712   6.112   5.632
  131TRP    HE1  865   7.651   6.097   5.554
  131TRP    CE2  866   7.694   6.065   5.755
  131TRP    CE3  867   7.813   6.072   5.965
  131TRP    HE3  868   7.887   6.117   6.030
  131TRP    CZ2  869   7.613   5.963   5.804
  131TRP    HZ2  870   7.536   5.920   5.741
  131TRP    CZ3  871   7.734   5.968   6.012
  131TRP    HZ3  872   7.756   5.923   6.109
  131TRP    CH2  873   7.634   5.914   5.933
  131TRP    HH2  874   7.571   5.834   5.971
  131TRP      C  875   7.797   6.477   5.728
  131TRP      O  876   7.737   6.489   5.622
  132LEU      N  877   7.745   6.509   5.845
  132LEU      H  878   7.798   6.495   5.929
  132LEU     CA  879   7.601   6.539   5.865
  132LEU     CB  880   7.582   6.562   6.016
  132LEU     CG  881   7.635   6.442   6.096
  132LEU    CD1  882   7.636   6.476   6.244
  132LEU    CD2  883   7.554   6.315   6.068
  132LEU      C  884   7.548   6.657   5.781
  132LEU      O  885   7.431   6.665   5.745
  133PHE      N  886   7.641   6.746   5.750
  133PHE      H  887   7.734   6.734   5.786
  133PHE     CA  888   7.628   6.857   5.655
  133PHE     CB  889   7.740   6.953   5.696
  133PHE     CG  890   7.792   7.051   5.592
  133PHE    CD1  891   7.730   7.174   5.573
  133PHE    HD1  892   7.668   7.216   5.651
  133PHE    CD2  893   7.873   6.998   5.495
  133PHE    HD2  894   7.948   6.924   5.520
  133PHE    CE1  895   7.743   7.239   5.452
  133PHE    HE1  896   7.693   7.334   5.433
  133PHE    CE2  897   7.877   7.058   5.370
  133PHE    HE2  898   7.925   7.007   5.287
  133PHE     CZ  899   7.814   7.178   5.351
  133PHE     HZ  900   7.831   7.229   5.257
  133PHE      C  901   7.629   6.808   5.507
  133PHE      O  902   7.526   6.819   5.439
  134LEU      N  903   7.736   6.738   5.467
  134LEU      H  904   7.812   6.721   5.531
  134LEU     CA  905   7.756   6.678   5.333
  134LEU     CB  906   7.894   6.615   5.319
  134LEU     CG  907   8.003   6.722   5.308
  134LEU    CD1  908   8.142   6.671   5.342
  134LEU    CD2  909   8.009   6.776   5.167
  134LEU      C  910   7.649   6.575   5.296
  134LEU      O  911   7.616   6.562   5.178
  135ASP      N  912   7.593   6.514   5.401
  135ASP      H  913   7.644   6.505   5.487
  135ASP     CA  914   7.468   6.437   5.395
  135ASP     CB  915   7.432   6.369   5.528
  135ASP     CG  916   7.296   6.299   5.516
  135ASP    OD1  917   7.203   6.355   5.576
  135ASP    OD2  918   7.279   6.219   5.420
  135ASP      C  919   7.352   6.511   5.332
  135ASP      O  920   7.343   6.514   5.209
  136VAL      N  921   7.286   6.591   5.415
  136VAL      H  922   7.298   6.576   5.513
  136VAL     CA  923   7.166   6.667   5.378
  136VAL     CB  924   7.120   6.751   5.498
  136VAL    CG1  925   6.983   6.814   5.473
  136VAL    CG2  926   7.108   6.662   5.622
  136VAL      C  927   7.188   6.749   5.250
  136VAL      O  928   7.110   6.730   5.156
  137LEU      N  929   7.311   6.797   5.234
  137LEU      H  930   7.377   6.792   5.309
  137LEU     CA  931   7.366   6.855   5.109
  137LEU     CB  932   7.512   6.887   5.138
  137LEU     CG  933   7.590   6.948   5.023
  137LEU    CD1  934   7.532   7.084   4.987
  137LEU    CD2  935   7.734   6.961   5.066
  137LEU      C  936   7.356   6.764   4.985
  137LEU      O  937   7.278   6.793   4.896
  138PHE      N  938   7.437   6.658   4.977
  138PHE      H  939   7.497   6.627   5.051
  138PHE     CA  940   7.433   6.574   4.856
  138PHE     CB  941   7.564   6.499   4.833
  138PHE     CG  942   7.672   6.601   4.799
  138PHE    CD1  943   7.657   6.688   4.693
  138PHE    HD1  944   7.581   6.668   4.617
  138PHE    CD2  945   7.779   6.614   4.885
  138PHE    HD2  946   7.782   6.555   4.977
  138PHE    CE1  947   7.749   6.790   4.674
  138PHE    HE1  948   7.738   6.864   4.595
  138PHE    CE2  949   7.875   6.711   4.861
  138PHE    HE2  950   7.971   6.705   4.912
  138PHE     CZ  951   7.859   6.800   4.757
  138PHE     HZ  952   7.934   6.875   4.738
  138PHE      C  953   7.308   6.489   4.840
  138PHE      O  954   7.249   6.491   4.733
  139SER      N  955   7.249   6.461   4.955
  139SER      H  956   7.299   6.462   5.043
  139SER     CA  957   7.113   6.405   4.965
  139SER     CB  958   7.081   6.377   5.112
  139SER     OG  959   7.177   6.281   5.158
  139SER     HG  960   7.192   6.285   5.260
  139SER      C  961   7.006   6.490   4.896
  139SER      O  962   6.946   6.442   4.801
  140THR      N  963   7.016   6.622   4.914
  140THR      H  964   7.075   6.658   4.987
  140THR     CA  965   6.936   6.723   4.840
  140THR     CB  966   6.964   6.864   4.893
  140THR    OG1  967   6.951   6.880   5.035
  140THR    HG1  968   7.017   6.819   5.083
  140THR    CG2  969   6.875   6.968   4.830
  140THR      C  970   6.967   6.730   4.689
  140THR      O  971   6.879   6.744   4.604
  141ALA      N  972   7.096   6.727   4.660
  141ALA      H  973   7.161   6.687   4.724
  141ALA     CA  974   7.155   6.771   4.530
  141ALA     CB  975   7.299   6.724   4.531
  141ALA      C  976   7.088   6.717   4.403
  141ALA      O  977   7.041   6.792   4.318
  142SER      N  978   7.084   6.586   4.394
  142SER      H  979   7.104   6.527   4.473
  142SER     CA  980   7.031   6.511   4.278
  142SER     CB  981   7.035   6.364   4.311
  142SER     OG  982   6.989   6.345   4.445
  142SER     HG  983   7.043   6.264   4.481
  142SER      C  984   6.886   6.538   4.243
  142SER      O  985   6.856   6.580   4.132
  143ILE      N  986   6.807   6.546   4.349
  143ILE      H  987   6.841   6.511   4.438
  143ILE     CA  988   6.661   6.571   4.344
  143ILE     CB  989   6.604   6.561   4.486
  143ILE    CG1  990   6.677   6.463   4.577
  143ILE    CG2  991   6.458   6.517   4.477
  143ILE     CD  992   6.659   6.504   4.723
  143ILE      C  993   6.628   6.705   4.276
  143ILE      O  994   6.549   6.710   4.182
  144TRP      N  995   6.715   6.802   4.302
  144TRP      H  996   6.772   6.800   4.384
  144TRP     CA  997   6.714   6.930   4.229
  144TRP     CB  998   6.797   7.034   4.300
  144TRP     CG  999   6.719   7.073   4.424
  144TRP    CD1 1000   6.748   7.034   4.545
  144TRP    HD1 1001   6.838   6.978   4.571
  144TRP    CD2 1002   6.598   7.140   4.427
  144TRP    NE1 1003   6.653   7.074   4.629
  144TRP    HE1 1004   6.643   7.040   4.723
  144TRP    CE2 1005   6.563   7.143   4.561
  144TRP    CE3 1006   6.511   7.181   4.328
  144TRP    HE3 1007   6.546   7.191   4.226
  144TRP    CZ2 1008   6.440   7.196   4.596
  144TRP    HZ2 1009   6.416   7.212   4.701
  144TRP    CZ3 1010   6.384   7.224   4.363
  144TRP    HZ3 1011   6.312   7.249   4.286
  144TRP    CH2 1012   6.351   7.234   4.497
  144TRP    HH2 1013   6.254   7.274   4.525
  144TRP      C 1014   6.753   6.929   4.082
  144TRP      O 1015   6.703   7.007   4.002
  145HIS      N 1016   6.840   6.836   4.049
  145HIS      H 1017   6.859   6.759   4.110
  145HIS     CA 1018   6.874   6.815   3.906
  145HIS     CB 1019   6.997   6.729   3.888
  145HIS     CG 1020   7.120   6.791   3.950
  145HIS    ND1 1021   7.156   6.776   4.076
  145HIS    HD1 1022   7.108   6.723   4.148
  145HIS    CD2 1023   7.201   6.879   3.892
  145HIS    HD2 1024   7.204   6.904   3.786
  145HIS    CE1 1025   7.257   6.858   4.098
  145HIS    HE1 1026   7.303   6.872   4.195
  145HIS    NE2 1027   7.286   6.921   3.985
  145HIS    HE2 1028   7.366   6.979   3.968
  145HIS      C 1029   6.761   6.747   3.833
  145HIS      O 1030   6.730   6.784   3.720
  146LEU      N 1031   6.698   6.653   3.902
  146LEU      H 1032   6.737   6.609   3.983
  146LEU     CA 1033   6.577   6.590   3.849
  146LEU     CB 1034   6.558   6.452   3.912
  146LEU     CG 1035   6.682   6.369   3.875
  146LEU    CD1 1036   6.661   6.221   3.898
  146LEU    CD2 1037   6.721   6.384   3.729
  146LEU      C 1038   6.456   6.682   3.841
  146LEU      O 1039   6.395   6.688   3.734
  147CYS      N 1040   6.453   6.778   3.933
  147CYS      H 1041   6.486   6.758   4.026
  147CYS     CA 1042   6.378   6.904   3.914
  147CYS     CB 1043   6.396   7.003   4.028
  147CYS     SG 1044   6.280   6.975   4.164
  147CYS     HG 1045   6.345   7.050   4.253
  147CYS      C 1046   6.418   6.977   3.787
  147CYS      O 1047   6.336   6.985   3.696
  148ALA      N 1048   6.544   7.018   3.776
  148ALA      H 1049   6.612   7.008   3.850
  148ALA     CA 1050   6.586   7.092   3.656
  148ALA     CB 1051   6.715   7.170   3.663
  148ALA      C 1052   6.585   7.018   3.524
  148ALA      O 1053   6.527   7.079   3.437
  149ILE      N 1054   6.623   6.892   3.508
  149ILE      H 1055   6.670   6.839   3.581
  149ILE     CA 1056   6.598   6.826   3.378
  149ILE     CB 1057   6.682   6.705   3.334
  149ILE    CG1 1058   6.780   6.654   3.440
  149ILE    CG2 1059   6.749   6.739   3.201
  149ILE     CD 1060   6.856   6.530   3.393
  149ILE      C 1061   6.449   6.803   3.349
  149ILE      O 1062   6.409   6.827   3.235
  150SER      N 1063   6.367   6.786   3.453
  150SER      H 1064   6.400   6.758   3.544
  150SER     CA 1065   6.220   6.792   3.438
  150SER     CB 1066   6.139   6.757   3.563
  150SER     OG 1067   6.173   6.625   3.604
  150SER     HG 1068   6.248   6.631   3.673
  150SER      C 1069   6.174   6.930   3.389
  150SER      O 1070   6.125   6.940   3.277
  151VAL      N 1071   6.224   7.035   3.456
  151VAL      H 1072   6.266   7.021   3.547
  151VAL     CA 1073   6.204   7.175   3.412
  151VAL     CB 1074   6.249   7.280   3.516
  151VAL    CG1 1075   6.201   7.419   3.476
  151VAL    CG2 1076   6.199   7.253   3.658
  151VAL      C 1077   6.269   7.203   3.274
  151VAL      O 1078   6.203   7.264   3.193
  152ASP      N 1079   6.392   7.159   3.246
  152ASP      H 1080   6.446   7.113   3.319
  152ASP     CA 1081   6.468   7.179   3.121
  152ASP     CB 1082   6.617   7.143   3.133
  152ASP     CG 1083   6.696   7.254   3.202
  152ASP    OD1 1084   6.688   7.368   3.152
  152ASP    OD2 1085   6.742   7.230   3.315
  152ASP      C 1086   6.413   7.105   2.999
  152ASP      O 1087   6.401   7.167   2.893
  153ARG      N 1088   6.378   6.977   3.013
  153ARG      H 1089   6.393   6.924   3.098
  153ARG     CA 1090   6.304   6.910   2.905
  153ARG     CB 1091   6.303   6.758   2.905
  153ARG     CG 1092   6.440   6.702   2.866
  153ARG     CD 1093   6.463   6.683   2.715
  153ARG     NE 1094   6.485   6.802   2.631
  153ARG     HE 1095   6.419   6.811   2.557
  153ARG     CZ 1096   6.575   6.901   2.648
  153ARG    NH1 1097   6.611   6.974   2.543
  153ARG   HH11 1098   6.574   6.957   2.451
  153ARG   HH12 1099   6.678   7.047   2.556
  153ARG    NH2 1100   6.607   6.951   2.767
  153ARG   HH21 1101   6.567   6.915   2.852
  153ARG   HH22 1102   6.673   7.027   2.773
  153ARG      C 1103   6.165   6.969   2.886
  153ARG      O 1104   6.147   7.019   2.776
  154TYR      N 1105   6.099   7.005   2.996
  154TYR      H 1106   6.117   6.964   3.086
  154TYR     CA 1107   5.979   7.092   2.991
  154TYR     CB 1108   5.926   7.120   3.132
  154TYR     CG 1109   5.796   7.202   3.138
  154TYR    CD1 1110   5.688   7.170   3.058
  154TYR    HD1 1111   5.691   7.084   2.992
  154TYR    CD2 1112   5.787   7.308   3.226
  154TYR    HD2 1113   5.869   7.329   3.294
  154TYR    CE1 1114   5.571   7.245   3.065
  154TYR    HE1 1115   5.480   7.199   3.030
  154TYR    CE2 1116   5.671   7.384   3.231
  154TYR    HE2 1117   5.657   7.448   3.318
  154TYR     CZ 1118   5.565   7.356   3.146
  154TYR     OH 1119   5.471   7.450   3.117
  154TYR     HH 1120   5.471   7.515   3.194
  154TYR      C 1121   6.006   7.223   2.915
  154TYR      O 1122   5.958   7.233   2.805
  155ILE      N 1123   6.108   7.299   2.954
  155ILE      H 1124   6.151   7.282   3.044
  155ILE     CA 1125   6.153   7.423   2.885
  155ILE     CB 1126   6.270   7.488   2.963
  155ILE    CG1 1127   6.220   7.546   3.096
  155ILE    CG2 1128   6.347   7.597   2.887
  155ILE     CD 1129   6.334   7.593   3.187
  155ILE      C 1130   6.183   7.407   2.735
  155ILE      O 1131   6.145   7.496   2.661
  156ALA      N 1132   6.234   7.292   2.690
  156ALA      H 1133   6.263   7.220   2.754
  156ALA     CA 1134   6.261   7.264   2.546
  156ALA     CB 1135   6.384   7.177   2.530
  156ALA      C 1136   6.150   7.195   2.467
  156ALA      O 1137   6.138   7.209   2.346
  157ILE      N 1138   6.080   7.104   2.534
  157ILE      H 1139   6.110   7.069   2.624
  157ILE     CA 1140   5.955   7.048   2.483
  157ILE     CB 1141   5.917   6.937   2.582
  157ILE    CG1 1142   5.912   6.800   2.516
  157ILE    CG2 1143   5.801   6.969   2.677
  157ILE     CD 1144   6.054   6.749   2.490
  157ILE      C 1145   5.854   7.164   2.466
  157ILE      O 1146   5.805   7.190   2.359
  158LYS      N 1147   5.857   7.254   2.563
  158LYS      H 1148   5.901   7.234   2.652
  158LYS     CA 1149   5.783   7.380   2.556
  158LYS     CB 1150   5.758   7.436   2.695
  158LYS     CG 1151   5.670   7.340   2.774
  158LYS     CD 1152   5.548   7.287   2.698
  158LYS     CE 1153   5.423   7.374   2.711
  158LYS     NZ 1154   5.383   7.401   2.851
  158LYS    HZ1 1155   5.322   7.328   2.882
  158LYS    HZ2 1156   5.462   7.403   2.911
  158LYS    HZ3 1157   5.336   7.489   2.856
  158LYS      C 1158   5.846   7.486   2.467
  158LYS      O 1159   5.774   7.562   2.406
  159LYS      N 1160   5.977   7.495   2.460
  159LYS      H 1161   6.040   7.482   2.538
  159LYS     CA 1162   6.031   7.571   2.348
  159LYS     CB 1163   6.103   7.696   2.393
  159LYS     CG 1164   6.102   7.788   2.273
  159LYS     CD 1165   6.138   7.933   2.295
  159LYS     CE 1166   6.099   7.998   2.163
  159LYS     NZ 1167   6.087   8.143   2.174
  159LYS    HZ1 1168   6.083   8.181   2.082
  159LYS    HZ2 1169   6.004   8.170   2.224
  159LYS    HZ3 1170   6.169   8.178   2.220
  159LYS      C 1171   6.111   7.483   2.253
  159LYS      O 1172   6.233   7.480   2.259
  160PRO      N 1173   6.040   7.431   2.152
  160PRO     CA 1174   6.104   7.368   2.037
  160PRO     CB 1175   5.987   7.316   1.957
  160PRO     CG 1176   5.871   7.409   1.990
  160PRO     CD 1177   5.893   7.432   2.138
  160PRO      C 1178   6.188   7.469   1.960
  160PRO      O 1179   6.308   7.451   1.946
  161ILE      N 1180   6.131   7.586   1.932
  161ILE      H 1181   6.032   7.592   1.914
  161ILE     CA 1182   6.209   7.701   1.886
  161ILE     CB 1183   6.123   7.782   1.788
  161ILE    CG1 1184   6.170   7.744   1.648
  161ILE    CG2 1185   6.114   7.933   1.813
  161ILE     CD 1186   6.096   7.815   1.536
  161ILE      C 1187   6.302   7.771   1.988
  161ILE      O 1188   6.363   7.874   1.961
  162GLN      N 1189   6.339   7.696   2.093
  162GLN      H 1190   6.283   7.622   2.132
  162GLN     CA 1191   6.475   7.701   2.151
  162GLN     CB 1192   6.484   7.639   2.292
  162GLN     CG 1193   6.449   7.746   2.395
  162GLN     CD 1194   6.406   7.701   2.536
  162GLN    OE1 1195   6.435   7.595   2.589
  162GLN    NE2 1196   6.337   7.789   2.604
  162GLN   HE21 1197   6.319   7.880   2.569
  162GLN   HE22 1198   6.299   7.755   2.690
  162GLN      C 1199   6.567   7.634   2.049
  162GLN      O 1200   6.626   7.528   2.070
  163ALA      N 1201   6.572   7.702   1.935
  163ALA      H 1202   6.507   7.778   1.922
  163ALA     CA 1203   6.664   7.681   1.821
  163ALA     CB 1204   6.611   7.762   1.702
  163ALA      C 1205   6.803   7.728   1.866
  163ALA      O 1206   6.847   7.838   1.834
  164ASN      N 1207   6.835   7.665   1.978
  164ASN      H 1208   6.775   7.591   2.010
  164ASN     CA 1209   6.949   7.686   2.069
  164ASN     CB 1210   7.075   7.663   1.987
  164ASN     CG 1211   7.072   7.530   1.911
  164ASN    OD1 1212   7.018   7.430   1.954
  164ASN    ND2 1213   7.108   7.532   1.786
  164ASN   HD21 1214   7.128   7.621   1.737
  164ASN   HD22 1215   7.093   7.450   1.733
  164ASN      C 1216   6.948   7.821   2.143
  164ASN      O 1217   7.052   7.865   2.192
  165GLN      N 1218   6.830   7.883   2.155
  165GLN      H 1219   6.757   7.862   2.090
  165GLN     CA 1220   6.812   8.007   2.234
  165GLN     CB 1221   6.686   8.086   2.191
  165GLN     CG 1222   6.551   8.056   2.256
  165GLN     CD 1223   6.436   8.138   2.200
  165GLN    OE1 1224   6.348   8.186   2.269
  165GLN    NE2 1225   6.436   8.152   2.069
  165GLN   HE21 1226   6.515   8.120   2.016
  165GLN   HE22 1227   6.353   8.178   2.017
  165GLN      C 1228   6.840   7.992   2.384
  165GLN      O 1229   6.952   8.027   2.420
  166TYR      N 1230   6.739   7.973   2.467
  166TYR      H 1231   6.651   8.016   2.450
  166TYR     CA 1232   6.745   7.894   2.592
  166TYR     CB 1233   6.625   7.924   2.682
  166TYR     CG 1234   6.622   8.065   2.743
  166TYR    CD1 1235   6.578   8.175   2.670
  166TYR    HD1 1236   6.542   8.163   2.569
  166TYR    CD2 1237   6.659   8.083   2.876
  166TYR    HD2 1238   6.665   7.996   2.941
  166TYR    CE1 1239   6.577   8.301   2.727
  166TYR    HE1 1240   6.546   8.387   2.668
  166TYR    CE2 1241   6.660   8.209   2.934
  166TYR    HE2 1242   6.686   8.220   3.039
  166TYR     CZ 1243   6.620   8.318   2.859
  166TYR     OH 1244   6.636   8.443   2.905
  166TYR     HH 1245   6.673   8.441   2.998
  166TYR      C 1246   6.755   7.744   2.555
  166TYR      O 1247   6.769   7.711   2.437
  167ASN      N 1248   6.750   7.653   2.652
  167ASN      H 1249   6.716   7.675   2.743
  167ASN     CA 1250   6.791   7.511   2.634
  167ASN     CB 1251   6.690   7.418   2.569
  167ASN     CG 1252   6.646   7.323   2.678
  167ASN    OD1 1253   6.698   7.214   2.701
  167ASN    ND2 1254   6.540   7.363   2.742
  167ASN   HD21 1255   6.493   7.446   2.709
  167ASN   HD22 1256   6.507   7.307   2.819
  167ASN      C 1257   6.926   7.493   2.562
  167ASN      O 1258   6.949   7.414   2.471
  168SER      N 1259   7.010   7.586   2.602
  168SER      H 1260   6.977   7.666   2.651
  168SER     CA 1261   7.148   7.597   2.556
  168SER     CB 1262   7.152   7.684   2.432
  168SER     OG 1263   7.089   7.806   2.467
  168SER     HG 1264   7.065   7.860   2.385
  168SER      C 1265   7.233   7.644   2.675
  168SER      O 1266   7.188   7.650   2.790
  169ARG      N 1267   7.362   7.664   2.651
  169ARG      H 1268   7.393   7.716   2.572
  169ARG     CA 1269   7.456   7.645   2.762
  169ARG     CB 1270   7.584   7.579   2.715
  169ARG     CG 1271   7.546   7.434   2.688
  169ARG     CD 1272   7.624   7.390   2.565
  169ARG     NE 1273   7.563   7.276   2.493
  169ARG     HE 1274   7.620   7.193   2.497
  169ARG     CZ 1275   7.444   7.266   2.431
  169ARG    NH1 1276   7.348   7.357   2.438
  169ARG   HH11 1277   7.362   7.442   2.490
  169ARG   HH12 1278   7.257   7.335   2.402
  169ARG    NH2 1279   7.424   7.169   2.343
  169ARG   HH21 1280   7.498   7.105   2.319
  169ARG   HH22 1281   7.331   7.145   2.314
  169ARG      C 1282   7.474   7.743   2.878
  169ARG      O 1283   7.486   7.693   2.989
  170ALA      N 1284   7.458   7.873   2.861
  170ALA      H 1285   7.479   7.920   2.775
  170ALA     CA 1286   7.436   7.961   2.978
  170ALA     CB 1287   7.447   8.110   2.949
  170ALA      C 1288   7.305   7.928   3.052
  170ALA      O 1289   7.318   7.906   3.171
  171THR      N 1290   7.193   7.890   2.986
  171THR      H 1291   7.185   7.891   2.886
  171THR     CA 1292   7.072   7.843   3.060
  171THR     CB 1293   6.948   7.791   2.986
  171THR    OG1 1294   6.941   7.835   2.851
  171THR    HG1 1295   6.924   7.934   2.846
  171THR    CG2 1296   6.822   7.825   3.065
  171THR      C 1297   7.107   7.717   3.137
  171THR      O 1298   7.093   7.717   3.259
  172ALA      N 1299   7.169   7.621   3.067
  172ALA      H 1300   7.175   7.626   2.966
  172ALA     CA 1301   7.219   7.497   3.128
  172ALA     CB 1302   7.292   7.410   3.026
  172ALA      C 1303   7.311   7.530   3.246
  172ALA      O 1304   7.265   7.510   3.358
  173PHE      N 1305   7.413   7.612   3.227
  173PHE      H 1306   7.435   7.650   3.136
  173PHE     CA 1307   7.510   7.648   3.333
  173PHE     CB 1308   7.640   7.702   3.272
  173PHE     CG 1309   7.724   7.600   3.193
  173PHE    CD1 1310   7.671   7.501   3.110
  173PHE    HD1 1311   7.572   7.458   3.129
  173PHE    CD2 1312   7.860   7.625   3.186
  173PHE    HD2 1313   7.906   7.696   3.255
  173PHE    CE1 1314   7.749   7.438   3.015
  173PHE    HE1 1315   7.706   7.358   2.954
  173PHE    CE2 1316   7.939   7.560   3.093
  173PHE    HE2 1317   8.045   7.583   3.086
  173PHE     CZ 1318   7.883   7.469   3.004
  173PHE     HZ 1319   7.942   7.433   2.920
  173PHE      C 1320   7.457   7.736   3.447
  173PHE      O 1321   7.483   7.705   3.563
  174ILE      N 1322   7.366   7.828   3.415
  174ILE      H 1323   7.352   7.857   3.319
  174ILE     CA 1324   7.284   7.901   3.515
  174ILE     CB 1325   7.194   8.010   3.452
  174ILE    CG1 1326   7.277   8.119   3.383
  174ILE    CG2 1327   7.104   8.075   3.557
  174ILE     CD 1328   7.194   8.209   3.290
  174ILE      C 1329   7.198   7.801   3.593
  174ILE      O 1330   7.209   7.796   3.715
  175LYS      N 1331   7.126   7.713   3.524
  175LYS      H 1332   7.122   7.715   3.423
  175LYS     CA 1333   7.042   7.609   3.588
  175LYS     CB 1334   6.939   7.552   3.491
  175LYS     CG 1335   6.839   7.662   3.453
  175LYS     CD 1336   6.718   7.603   3.380
  175LYS     CE 1337   6.637   7.519   3.478
  175LYS     NZ 1338   6.546   7.430   3.407
  175LYS    HZ1 1339   6.497   7.371   3.471
  175LYS    HZ2 1340   6.483   7.482   3.350
  175LYS    HZ3 1341   6.603   7.372   3.347
  175LYS      C 1342   7.117   7.498   3.662
  175LYS      O 1343   7.079   7.464   3.773
  176ILE      N 1344   7.229   7.454   3.605
  176ILE      H 1345   7.247   7.475   3.508
  176ILE     CA 1346   7.330   7.366   3.670
  176ILE     CB 1347   7.447   7.345   3.572
  176ILE    CG1 1348   7.403   7.257   3.456
  176ILE    CG2 1349   7.568   7.280   3.637
  176ILE     CD 1350   7.503   7.254   3.340
  176ILE      C 1351   7.374   7.428   3.802
  176ILE      O 1352   7.366   7.361   3.905
  177THR      N 1353   7.400   7.558   3.797
  177THR      H 1354   7.422   7.604   3.710
  177THR     CA 1355   7.422   7.639   3.917
  177THR     CB 1356   7.491   7.773   3.886
  177THR    OG1 1357   7.597   7.754   3.791
  177THR    HG1 1358   7.560   7.747   3.697
  177THR    CG2 1359   7.561   7.826   4.010
  177THR      C 1360   7.297   7.647   4.007
  177THR      O 1361   7.298   7.574   4.106
  178VAL      N 1362   7.183   7.699   3.959
  178VAL      H 1363   7.183   7.738   3.865
  178VAL     CA 1364   7.054   7.715   4.033
  178VAL     CB 1365   6.931   7.736   3.940
  178VAL    CG1 1366   6.801   7.754   4.018
  178VAL    CG2 1367   6.942   7.854   3.845
  178VAL      C 1368   7.021   7.595   4.123
  178VAL      O 1369   7.025   7.603   4.247
  179VAL      N 1370   7.018   7.481   4.057
  179VAL      H 1371   7.040   7.479   3.959
  179VAL     CA 1372   6.986   7.351   4.117
  179VAL     CB 1373   7.005   7.252   4.003
  179VAL    CG1 1374   7.033   7.110   4.047
  179VAL    CG2 1375   6.875   7.257   3.926
  179VAL      C 1376   7.072   7.315   4.240
  179VAL      O 1377   7.023   7.270   4.342
  180TRP      N 1378   7.201   7.329   4.217
  180TRP      H 1379   7.237   7.376   4.136
  180TRP     CA 1380   7.301   7.292   4.315
  180TRP     CB 1381   7.431   7.284   4.240
  180TRP     CG 1382   7.451   7.148   4.177
  180TRP    CD1 1383   7.508   7.128   4.058
  180TRP    HD1 1384   7.518   7.203   3.980
  180TRP    CD2 1385   7.478   7.036   4.254
  180TRP    NE1 1386   7.571   7.011   4.057
  180TRP    HE1 1387   7.621   6.973   3.979
  180TRP    CE2 1388   7.557   6.955   4.176
  180TRP    CE3 1389   7.463   7.012   4.391
  180TRP    HE3 1390   7.391   7.068   4.450
  180TRP    CZ2 1391   7.623   6.851   4.238
  180TRP    HZ2 1392   7.685   6.785   4.176
  180TRP    CZ3 1393   7.533   6.911   4.450
  180TRP    HZ3 1394   7.529   6.900   4.559
  180TRP    CH2 1395   7.612   6.828   4.373
  180TRP    HH2 1396   7.652   6.737   4.417
  180TRP      C 1397   7.312   7.383   4.438
  180TRP      O 1398   7.313   7.339   4.551
  181LEU      N 1399   7.288   7.510   4.410
  181LEU      H 1400   7.284   7.543   4.314
  181LEU     CA 1401   7.277   7.615   4.512
  181LEU     CB 1402   7.248   7.748   4.445
  181LEU     CG 1403   7.350   7.775   4.337
  181LEU    CD1 1404   7.292   7.885   4.252
  181LEU    CD2 1405   7.487   7.809   4.391
  181LEU      C 1406   7.166   7.591   4.615
  181LEU      O 1407   7.167   7.645   4.724
  182ILE      N 1408   7.069   7.509   4.575
  182ILE      H 1409   7.055   7.487   4.477
  182ILE     CA 1410   6.966   7.462   4.667
  182ILE     CB 1411   6.849   7.399   4.592
  182ILE    CG1 1412   6.795   7.498   4.490
  182ILE    CG2 1413   6.739   7.374   4.695
  182ILE     CD 1414   6.731   7.435   4.367
  182ILE      C 1415   7.019   7.374   4.780
  182ILE      O 1416   6.998   7.408   4.898
  183SER      N 1417   7.111   7.284   4.748
  183SER      H 1418   7.155   7.278   4.657
  183SER     CA 1419   7.172   7.200   4.852
  183SER     CB 1420   7.243   7.076   4.797
  183SER     OG 1421   7.346   7.098   4.701
  183SER     HG 1422   7.392   7.010   4.688
  183SER      C 1423   7.259   7.275   4.953
  183SER      O 1424   7.254   7.246   5.073
  184ILE      N 1425   7.307   7.391   4.908
  184ILE      H 1426   7.295   7.417   4.812
  184ILE     CA 1427   7.389   7.485   4.987
  184ILE     CB 1428   7.432   7.603   4.898
  184ILE    CG1 1429   7.520   7.550   4.785
  184ILE    CG2 1430   7.497   7.717   4.977
  184ILE     CD 1431   7.593   7.655   4.701
  184ILE      C 1432   7.325   7.531   5.120
  184ILE      O 1433   7.375   7.496   5.227
  185GLY      N 1434   7.213   7.601   5.109
  185GLY      H 1435   7.179   7.634   5.020
  185GLY     CA 1436   7.139   7.649   5.227
  185GLY      C 1437   7.090   7.537   5.320
  185GLY      O 1438   7.103   7.544   5.443
  186ILE      N 1439   7.054   7.425   5.260
  186ILE      H 1440   7.055   7.417   5.160
  186ILE     CA 1441   7.007   7.306   5.332
  186ILE     CB 1442   6.942   7.206   5.236
  186ILE    CG1 1443   6.838   7.282   5.155
  186ILE    CG2 1444   6.867   7.099   5.315
  186ILE     CD 1445   6.781   7.214   5.031
  186ILE      C 1446   7.120   7.244   5.418
  186ILE      O 1447   7.105   7.223   5.537
  187ALA      N 1448   7.239   7.242   5.359
  187ALA      H 1449   7.250   7.255   5.260
  187ALA     CA 1450   7.360   7.201   5.431
  187ALA     CB 1451   7.464   7.176   5.323
  187ALA      C 1452   7.416   7.300   5.536
  187ALA      O 1453   7.436   7.261   5.651
  188ILE      N 1454   7.425   7.430   5.502
  188ILE      H 1455   7.382   7.465   5.418
  188ILE     CA 1456   7.505   7.530   5.579
  188ILE     CB 1457   7.498   7.672   5.517
  188ILE    CG1 1458   7.567   7.782   5.601
  188ILE    CG2 1459   7.357   7.722   5.490
  188ILE     CD 1460   7.719   7.773   5.596
  188ILE      C 1461   7.501   7.530   5.734
  188ILE      O 1462   7.611   7.537   5.790
  189PRO      N 1463   7.390   7.506   5.806
  189PRO     CA 1464   7.393   7.507   5.953
  189PRO     CB 1465   7.247   7.496   5.997
  189PRO     CG 1466   7.179   7.574   5.885
  189PRO     CD 1467   7.251   7.521   5.760
  189PRO      C 1468   7.485   7.409   6.029
  189PRO      O 1469   7.559   7.458   6.113
  190VAL      N 1470   7.501   7.283   5.986
  190VAL      H 1471   7.469   7.251   5.896
  190VAL     CA 1472   7.577   7.183   6.068
  190VAL     CB 1473   7.570   7.039   6.012
  190VAL    CG1 1474   7.653   6.938   6.092
  190VAL    CG2 1475   7.427   6.987   6.010
  190VAL      C 1476   7.721   7.221   6.111
  190VAL      O 1477   7.745   7.213   6.233
  191PRO      N 1478   7.810   7.278   6.029
  191PRO     CA 1479   7.944   7.325   6.072
  191PRO     CB 1480   8.017   7.361   5.944
  191PRO     CG 1481   7.902   7.409   5.858
  191PRO     CD 1482   7.796   7.303   5.885
  191PRO      C 1483   7.942   7.445   6.168
  191PRO      O 1484   8.036   7.460   6.245
  192ILE      N 1485   7.847   7.537   6.149
  192ILE      H 1486   7.782   7.531   6.073
  192ILE     CA 1487   7.828   7.654   6.238
  192ILE     CB 1488   7.744   7.762   6.165
  192ILE    CG1 1489   7.806   7.798   6.030
  192ILE    CG2 1490   7.732   7.888   6.253
  192ILE     CD 1491   7.714   7.889   5.946
  192ILE      C 1492   7.763   7.613   6.372
  192ILE      O 1493   7.808   7.651   6.479
  193LYS      N 1494   7.658   7.531   6.361
  193LYS      H 1495   7.621   7.507   6.271
  193LYS     CA 1496   7.582   7.477   6.476
  193LYS     CB 1497   7.450   7.428   6.415
  193LYS     CG 1498   7.337   7.392   6.512
  193LYS     CD 1499   7.211   7.372   6.428
  193LYS     CE 1500   7.110   7.280   6.497
  193LYS     NZ 1501   7.028   7.342   6.602
  193LYS    HZ1 1502   7.005   7.271   6.669
  193LYS    HZ2 1503   7.074   7.419   6.645
  193LYS    HZ3 1504   6.941   7.371   6.560
  193LYS      C 1505   7.656   7.368   6.556
  193LYS      O 1506   7.624   7.348   6.674
  194GLY      N 1507   7.744   7.292   6.490
  194GLY      H 1508   7.746   7.291   6.391
  194GLY     CA 1509   7.834   7.190   6.549
  194GLY      C 1510   7.763   7.065   6.604
  194GLY      O 1511   7.641   7.061   6.616
  195ILE      N 1512   7.844   6.965   6.641
  195ILE      H 1513   7.943   6.976   6.641
  195ILE     CA 1514   7.797   6.844   6.713
  195ILE     CB 1515   7.821   6.715   6.631
  195ILE    CG1 1516   7.741   6.712   6.501
  195ILE    CG2 1517   7.785   6.588   6.709
  195ILE     CD 1518   7.812   6.779   6.384
  195ILE      C 1519   7.876   6.844   6.845
  195ILE      O 1520   7.992   6.886   6.842
  196GLU      N 1521   7.812   6.804   6.954
  196GLU      H 1522   7.721   6.763   6.952
  196GLU     CA 1523   7.871   6.811   7.089
  196GLU     CB 1524   7.780   6.740   7.191
  196GLU     CG 1525   7.716   6.832   7.296
  196GLU     CD 1526   7.580   6.888   7.254
  196GLU    OE1 1527   7.544   6.997   7.304
  196GLU    OE2 1528   7.515   6.826   7.168
  196GLU      C 1529   8.009   6.745   7.103
  196GLU      O 1530   8.026   6.628   7.068
  197THR      N 1531   8.104   6.824   7.151
  197THR      H 1532   8.104   6.924   7.136
  197THR     CA 1533   8.219   6.768   7.226
  197THR     CB 1534   8.360   6.821   7.191
  197THR    OG1 1535   8.357   6.919   7.086
  197THR    HG1 1536   8.308   7.003   7.123
  197THR    CG2 1537   8.449   6.703   7.154
  197THR      C 1538   8.190   6.768   7.376
  197THR      O 1539   8.206   6.662   7.438
  198ASP      N 1540   8.151   6.873   7.451
  198ASP      H 1541   8.090   6.848   7.524
  198ASP     CA 1542   8.171   7.021   7.444
  198ASP     CB 1543   8.058   7.096   7.372
  198ASP     CG 1544   8.089   7.123   7.223
  198ASP    OD1 1545   7.992   7.129   7.146
  198ASP    OD2 1546   8.208   7.123   7.187
  198ASP      C 1547   8.184   7.078   7.587
  198ASP      O 1548   8.163   7.196   7.616
  199VAL      N 1549   8.237   6.992   7.674
  199VAL      H 1550   8.314   6.936   7.641
  199VAL     CA 1551   8.222   7.000   7.822
  199VAL     CB 1552   8.078   6.972   7.873
  199VAL    CG1 1553   7.989   7.095   7.863
  199VAL    CG2 1554   8.010   6.854   7.802
  199VAL      C 1555   8.326   6.915   7.898
  199VAL      O 1556   8.437   6.962   7.921
  200ASP      N 1557   8.292   6.791   7.934
  200ASP      H 1558   8.200   6.756   7.915
  200ASP     CA 1559   8.368   6.698   8.021
  200ASP     CB 1560   8.325   6.553   7.991
  200ASP     CG 1561   8.181   6.519   8.030
  200ASP    OD1 1562   8.092   6.604   8.009
  200ASP    OD2 1563   8.167   6.412   8.092
  200ASP      C 1564   8.520   6.712   8.045
  200ASP      O 1565   8.555   6.729   8.160
  201ASN      N 1566   8.615   6.699   7.952
  201ASN      H 1567   8.708   6.723   7.984
  201ASN     CA 1568   8.609   6.655   7.812
  201ASN     CB 1569   8.606   6.776   7.716
  201ASN     CG 1570   8.486   6.773   7.620
  201ASN    OD1 1571   8.459   6.870   7.552
  201ASN    ND2 1572   8.398   6.676   7.628
  201ASN   HD21 1573   8.401   6.607   7.698
  201ASN   HD22 1574   8.330   6.669   7.554
  201ASN      C 1575   8.724   6.562   7.769
  201ASN      O 1576   8.838   6.607   7.753
  202PRO      N 1577   8.695   6.432   7.755
  202PRO     CA 1578   8.776   6.341   7.674
  202PRO     CB 1579   8.736   6.201   7.721
  202PRO     CG 1580   8.592   6.219   7.770
  202PRO     CD 1581   8.593   6.358   7.832
  202PRO      C 1582   8.744   6.363   7.525
  202PRO      O 1583   8.631   6.393   7.488
  203ASN      N 1584   8.848   6.353   7.443
  203ASN      H 1585   8.942   6.355   7.476
  203ASN     CA 1586   8.836   6.367   7.295
  203ASN     CB 1587   8.977   6.378   7.234
  203ASN     CG 1588   9.065   6.480   7.307
  203ASN    OD1 1589   9.121   6.452   7.412
  203ASN    ND2 1590   9.065   6.603   7.264
  203ASN   HD21 1591   9.009   6.632   7.188
  203ASN   HD22 1592   9.117   6.667   7.320
  203ASN      C 1593   8.757   6.252   7.230
  203ASN      O 1594   8.814   6.151   7.188
  204ASN      N 1595   8.625   6.268   7.226
  204ASN      H 1596   8.580   6.345   7.271
  204ASN     CA 1597   8.532   6.167   7.169
  204ASN     CB 1598   8.497   6.067   7.280
  204ASN     CG 1599   8.425   5.944   7.227
  204ASN    OD1 1600   8.305   5.926   7.242
  204ASN    ND2 1601   8.496   5.859   7.157
  204ASN   HD21 1602   8.592   5.874   7.139
  204ASN   HD22 1603   8.449   5.774   7.129
  204ASN      C 1604   8.405   6.234   7.115
  204ASN      O 1605   8.373   6.346   7.155
  205ILE      N 1606   8.337   6.164   7.023
  205ILE      H 1607   8.360   6.068   7.005
  205ILE     CA 1608   8.216   6.211   6.951
  205ILE     CB 1609   8.254   6.321   6.849
  205ILE    CG1 1610   8.132   6.401   6.805
  205ILE    CG2 1611   8.333   6.267   6.728
  205ILE     CD 1612   8.173   6.535   6.742
  205ILE      C 1613   8.140   6.093   6.886
  205ILE      O 1614   8.199   6.003   6.826
  206THR      N 1615   8.010   6.089   6.911
  206THR      H 1616   7.967   6.142   6.985
  206THR     CA 1617   7.916   5.995   6.846
  206THR     CB 1618   7.812   5.943   6.946
  206THR    OG1 1619   7.766   6.052   7.026
  206THR    HG1 1620   7.667   6.044   7.040
  206THR    CG2 1621   7.871   5.832   7.033
  206THR      C 1622   7.846   6.064   6.728
  206THR      O 1623   7.738   6.122   6.740
  207CYS      N 1624   7.915   6.059   6.615
  207CYS      H 1625   7.993   5.999   6.603
  207CYS     CA 1626   7.879   6.139   6.496
  207CYS     CB 1627   7.996   6.140   6.398
  207CYS     SG 1628   7.975   6.275   6.275
  207CYS      C 1629   7.748   6.102   6.424
  207CYS      O 1630   7.749   6.031   6.322
  208VAL      N 1631   7.640   6.159   6.476
  208VAL      H 1632   7.644   6.197   6.569
  208VAL     CA 1633   7.505   6.150   6.415
  208VAL     CB 1634   7.435   6.024   6.470
  208VAL    CG1 1635   7.395   6.034   6.618
  208VAL    CG2 1636   7.317   5.985   6.380
  208VAL      C 1637   7.423   6.279   6.438
  208VAL      O 1638   7.453   6.358   6.529
  209LEU      N 1639   7.329   6.305   6.348
  209LEU      H 1640   7.321   6.252   6.263
  209LEU     CA 1641   7.227   6.412   6.366
  209LEU     CB 1642   7.142   6.434   6.240
  209LEU     CG 1643   7.210   6.512   6.128
  209LEU    CD1 1644   7.118   6.516   6.004
  209LEU    CD2 1645   7.243   6.655   6.170
  209LEU      C 1646   7.134   6.380   6.484
  209LEU      O 1647   7.034   6.310   6.470
  210THR      N 1648   7.180   6.414   6.604
  210THR      H 1649   7.276   6.439   6.618
  210THR     CA 1650   7.096   6.401   6.727
  210THR     CB 1651   7.171   6.423   6.859
  210THR    OG1 1652   7.214   6.559   6.874
  210THR    HG1 1653   7.269   6.567   6.958
  210THR    CG2 1654   7.288   6.326   6.873
  210THR      C 1655   6.979   6.499   6.718
  210THR      O 1656   6.998   6.617   6.691
  211LYS      N 1657   6.861   6.452   6.759
  211LYS      H 1658   6.853   6.365   6.808
  211LYS     CA 1659   6.740   6.537   6.760
  211LYS     CB 1660   6.617   6.453   6.794
  211LYS     CG 1661   6.493   6.541   6.782
  211LYS     CD 1662   6.373   6.481   6.854
  211LYS     CE 1663   6.262   6.586   6.847
  211LYS     NZ 1664   6.131   6.524   6.868
  211LYS    HZ1 1665   6.058   6.586   6.840
  211LYS    HZ2 1666   6.124   6.440   6.814
  211LYS    HZ3 1667   6.116   6.500   6.965
  211LYS      C 1668   6.755   6.652   6.860
  211LYS      O 1669   6.737   6.769   6.826
  212GLU      N 1670   6.809   6.614   6.976
  212GLU      H 1671   6.814   6.514   6.996
  212GLU     CA 1672   6.846   6.695   7.091
  212GLU     CB 1673   6.915   6.600   7.191
  212GLU     CG 1674   6.825   6.490   7.249
  212GLU     CD 1675   6.770   6.384   7.152
  212GLU    OE1 1676   6.838   6.348   7.052
  212GLU    OE2 1677   6.654   6.343   7.172
  212GLU      C 1678   6.937   6.816   7.058
  212GLU      O 1679   6.934   6.915   7.131
  213ARG      N 1680   7.018   6.807   6.953
  213ARG      H 1681   7.049   6.719   6.918
  213ARG     CA 1682   7.086   6.927   6.900
  213ARG     CB 1683   7.238   6.906   6.895
  213ARG     CG 1684   7.314   7.039   6.884
  213ARG     CD 1685   7.464   7.018   6.868
  213ARG     NE 1686   7.538   7.057   6.990
  213ARG     HE 1687   7.511   7.006   7.075
  213ARG     CZ 1688   7.649   7.131   6.997
  213ARG    NH1 1689   7.708   7.180   6.887
  213ARG   HH11 1690   7.666   7.167   6.797
  213ARG   HH12 1691   7.795   7.229   6.895
  213ARG    NH2 1692   7.703   7.159   7.115
  213ARG   HH21 1693   7.656   7.129   7.198
  213ARG   HH22 1694   7.802   7.179   7.122
  213ARG      C 1695   7.031   6.977   6.766
  213ARG      O 1696   7.031   7.098   6.741
  214PHE      N 1697   6.979   6.888   6.680
  214PHE      H 1698   6.979   6.789   6.700
  214PHE     CA 1699   6.939   6.922   6.542
  214PHE     CB 1700   7.025   6.840   6.444
  214PHE     CG 1701   7.171   6.885   6.438
  214PHE    CD1 1702   7.267   6.824   6.516
  214PHE    HD1 1703   7.239   6.744   6.585
  214PHE    CD2 1704   7.208   6.986   6.351
  214PHE    HD2 1705   7.134   7.029   6.283
  214PHE    CE1 1706   7.400   6.864   6.506
  214PHE    HE1 1707   7.475   6.819   6.571
  214PHE    CE2 1708   7.340   7.027   6.340
  214PHE    HE2 1709   7.366   7.112   6.279
  214PHE     CZ 1710   7.437   6.965   6.418
  214PHE     HZ 1711   7.542   6.991   6.405
  214PHE      C 1712   6.790   6.912   6.499
  214PHE      O 1713   6.762   6.911   6.379
  215GLY      N 1714   6.696   6.919   6.593
  215GLY      H 1715   6.718   6.907   6.690
  215GLY     CA 1716   6.550   6.912   6.563
  215GLY      C 1717   6.497   7.005   6.452
  215GLY      O 1718   6.445   6.958   6.352
  216ASP      N 1719   6.536   7.132   6.463
  216ASP      H 1720   6.598   7.163   6.536
  216ASP     CA 1721   6.507   7.240   6.365
  216ASP     CB 1722   6.571   7.370   6.418
  216ASP     CG 1723   6.716   7.352   6.468
  216ASP    OD1 1724   6.731   7.306   6.582
  216ASP    OD2 1725   6.810   7.365   6.387
  216ASP      C 1726   6.557   7.207   6.223
  216ASP      O 1727   6.480   7.192   6.128
  217PHE      N 1728   6.686   7.176   6.220
  217PHE      H 1729   6.744   7.216   6.293
  217PHE     CA 1730   6.761   7.121   6.106
  217PHE     CB 1731   6.902   7.089   6.156
  217PHE     CG 1732   7.002   7.047   6.049
  217PHE    CD1 1733   7.089   7.141   5.994
  217PHE    HD1 1734   7.107   7.235   6.045
  217PHE    CD2 1735   6.994   6.920   5.994
  217PHE    HD2 1736   6.935   6.842   6.043
  217PHE    CE1 1737   7.160   7.111   5.878
  217PHE    HE1 1738   7.222   7.186   5.829
  217PHE    CE2 1739   7.067   6.890   5.880
  217PHE    HE2 1740   7.067   6.787   5.845
  217PHE     CZ 1741   7.148   6.985   5.820
  217PHE     HZ 1742   7.203   6.961   5.729
  217PHE      C 1743   6.692   7.000   6.042
  217PHE      O 1744   6.647   7.013   5.928
  218MET      N 1745   6.658   6.899   6.122
  218MET      H 1746   6.680   6.902   6.220
  218MET     CA 1747   6.591   6.776   6.073
  218MET     CB 1748   6.577   6.675   6.187
  218MET     CG 1749   6.709   6.625   6.245
  218MET     SD 1750   6.679   6.509   6.382
  218MET     CE 1751   6.767   6.371   6.314
  218MET      C 1752   6.451   6.801   6.013
  218MET      O 1753   6.427   6.767   5.898
  219LEU      N 1754   6.369   6.880   6.084
  219LEU      H 1755   6.396   6.914   6.175
  219LEU     CA 1756   6.233   6.917   6.040
  219LEU     CB 1757   6.165   7.000   6.150
  219LEU     CG 1758   6.017   7.033   6.124
  219LEU    CD1 1759   5.928   6.910   6.139
  219LEU    CD2 1760   5.971   7.145   6.217
  219LEU      C 1761   6.233   6.993   5.906
  219LEU      O 1762   6.197   6.937   5.802
  220PHE      N 1763   6.292   7.112   5.907
  220PHE      H 1764   6.332   7.150   5.991
  220PHE     CA 1765   6.298   7.199   5.788
  220PHE     CB 1766   6.336   7.342   5.826
  220PHE     CG 1767   6.223   7.412   5.903
  220PHE    CD1 1768   6.107   7.451   5.834
  220PHE    HD1 1769   6.100   7.439   5.727
  220PHE    CD2 1770   6.234   7.433   6.038
  220PHE    HD2 1771   6.331   7.419   6.089
  220PHE    CE1 1772   6.003   7.510   5.905
  220PHE    HE1 1773   5.913   7.543   5.852
  220PHE    CE2 1774   6.129   7.491   6.109
  220PHE    HE2 1775   6.139   7.510   6.215
  220PHE     CZ 1776   6.013   7.530   6.042
  220PHE     HZ 1777   5.933   7.581   6.095
  220PHE      C 1778   6.386   7.146   5.674
  220PHE      O 1779   6.342   7.144   5.559
  221GLY      N 1780   6.494   7.079   5.712
  221GLY      H 1781   6.517   7.066   5.809
  221GLY     CA 1782   6.590   7.013   5.620
  221GLY      C 1783   6.523   6.905   5.536
  221GLY      O 1784   6.528   6.914   5.414
  222SER      N 1785   6.436   6.827   5.598
  222SER      H 1786   6.434   6.823   5.698
  222SER     CA 1787   6.352   6.728   5.528
  222SER     CB 1788   6.261   6.655   5.624
  222SER     OG 1789   6.339   6.587   5.722
  222SER     HG 1790   6.372   6.651   5.793
  222SER      C 1791   6.263   6.787   5.418
  222SER      O 1792   6.269   6.745   5.302
  223LEU      N 1793   6.194   6.897   5.453
  223LEU      H 1794   6.206   6.937   5.544
  223LEU     CA 1795   6.108   6.972   5.359
  223LEU     CB 1796   6.036   7.089   5.429
  223LEU     CG 1797   5.968   7.057   5.563
  223LEU    CD1 1798   5.903   7.184   5.618
  223LEU    CD2 1799   5.866   6.944   5.552
  223LEU      C 1800   6.192   7.027   5.243
  223LEU      O 1801   6.186   6.974   5.134
  224ALA      N 1802   6.297   7.098   5.283
  224ALA      H 1803   6.315   7.113   5.381
  224ALA     CA 1804   6.393   7.165   5.194
  224ALA     CB 1805   6.491   7.240   5.283
  224ALA      C 1806   6.471   7.075   5.097
  224ALA      O 1807   6.475   7.098   4.977
  225ALA      N 1808   6.532   6.973   5.157
  225ALA      H 1809   6.525   6.959   5.256
  225ALA     CA 1810   6.623   6.879   5.090
  225ALA     CB 1811   6.694   6.790   5.194
  225ALA      C 1812   6.560   6.791   4.984
  225ALA      O 1813   6.600   6.799   4.868
  226PHE      N 1814   6.444   6.738   5.021
  226PHE      H 1815   6.400   6.765   5.105
  226PHE     CA 1816   6.377   6.637   4.939
  226PHE     CB 1817   6.384   6.502   5.010
  226PHE     CG 1818   6.312   6.396   4.929
  226PHE    CD1 1819   6.360   6.364   4.802
  226PHE    HD1 1820   6.466   6.344   4.792
  226PHE    CD2 1821   6.179   6.374   4.959
  226PHE    HD2 1822   6.144   6.391   5.061
  226PHE    CE1 1823   6.273   6.321   4.705
  226PHE    HE1 1824   6.313   6.293   4.606
  226PHE    CE2 1825   6.093   6.330   4.861
  226PHE    HE2 1826   5.990   6.307   4.889
  226PHE     CZ 1827   6.140   6.302   4.734
  226PHE     HZ 1828   6.076   6.248   4.664
  226PHE      C 1829   6.233   6.669   4.898
  226PHE      O 1830   6.198   6.659   4.780
  227PHE      N 1831   6.150   6.700   4.997
  227PHE      H 1832   6.175   6.692   5.094
  227PHE     CA 1833   6.008   6.729   4.967
  227PHE     CB 1834   5.928   6.739   5.097
  227PHE     CG 1835   5.919   6.603   5.168
  227PHE    CD1 1836   5.870   6.492   5.099
  227PHE    HD1 1837   5.806   6.505   5.012
  227PHE    CD2 1838   5.991   6.586   5.285
  227PHE    HD2 1839   6.015   6.673   5.346
  227PHE    CE1 1840   5.898   6.364   5.145
  227PHE    HE1 1841   5.868   6.277   5.087
  227PHE    CE2 1842   6.020   6.459   5.330
  227PHE    HE2 1843   6.076   6.446   5.422
  227PHE     CZ 1844   5.975   6.347   5.260
  227PHE     HZ 1845   6.003   6.247   5.292
  227PHE      C 1846   5.985   6.849   4.875
  227PHE      O 1847   5.905   6.841   4.783
  228THR      N 1848   6.072   6.949   4.884
  228THR      H 1849   6.128   6.961   4.969
  228THR     CA 1850   6.074   7.062   4.789
  228THR     CB 1851   6.135   7.187   4.854
  228THR    OG1 1852   6.066   7.213   4.977
  228THR    HG1 1853   6.024   7.304   4.972
  228THR    CG2 1854   6.125   7.308   4.762
  228THR      C 1855   6.125   7.031   4.646
  228THR      O 1856   6.081   7.096   4.550
  229PRO      N 1857   6.217   6.936   4.627
  229PRO     CA 1858   6.241   6.884   4.491
  229PRO     CB 1859   6.390   6.862   4.479
  229PRO     CG 1860   6.429   6.834   4.623
  229PRO     CD 1861   6.338   6.921   4.708
  229PRO      C 1862   6.158   6.768   4.438
  229PRO      O 1863   6.126   6.769   4.318
  230LEU      N 1864   6.102   6.686   4.526
  230LEU      H 1865   6.145   6.666   4.616
  230LEU     CA 1866   5.980   6.608   4.497
  230LEU     CB 1867   5.934   6.538   4.623
  230LEU     CG 1868   5.811   6.447   4.608
  230LEU    CD1 1869   5.839   6.330   4.516
  230LEU    CD2 1870   5.767   6.397   4.745
  230LEU      C 1871   5.871   6.705   4.448
  230LEU      O 1872   5.821   6.692   4.335
  231ALA      N 1873   5.867   6.819   4.516
  231ALA      H 1874   5.894   6.821   4.613
  231ALA     CA 1875   5.789   6.935   4.473
  231ALA     CB 1876   5.791   7.050   4.573
  231ALA      C 1877   5.809   6.986   4.332
  231ALA      O 1878   5.723   6.965   4.247
  232ILE      N 1879   5.924   7.044   4.304
  232ILE      H 1880   5.995   7.058   4.374
  232ILE     CA 1881   5.941   7.109   4.174
  232ILE     CB 1882   6.031   7.232   4.188
  232ILE    CG1 1883   5.964   7.319   4.293
  232ILE    CG2 1884   6.038   7.312   4.056
  232ILE     CD 1885   6.058   7.398   4.382
  232ILE      C 1886   5.953   7.013   4.054
  232ILE      O 1887   5.909   7.046   3.942
  233MET      N 1888   5.978   6.886   4.084
  233MET      H 1889   6.030   6.860   4.167
  233MET     CA 1890   5.947   6.775   3.992
  233MET     CB 1891   6.006   6.644   4.042
  233MET     CG 1892   6.150   6.633   3.992
  233MET     SD 1893   6.194   6.474   3.914
  233MET     CE 1894   6.048   6.435   3.819
  233MET      C 1895   5.799   6.749   3.965
  233MET      O 1896   5.760   6.738   3.849
  234ILE      N 1897   5.716   6.742   4.068
  234ILE      H 1898   5.748   6.741   4.164
  234ILE     CA 1899   5.571   6.721   4.049
  234ILE     CB 1900   5.507   6.643   4.163
  234ILE    CG1 1901   5.596   6.522   4.195
  234ILE    CG2 1902   5.368   6.592   4.124
  234ILE     CD 1903   5.558   6.448   4.323
  234ILE      C 1904   5.494   6.847   4.002
  234ILE      O 1905   5.396   6.836   3.928
  235VAL      N 1906   5.553   6.964   4.028
  235VAL      H 1907   5.615   6.974   4.108
  235VAL     CA 1908   5.518   7.090   3.957
  235VAL     CB 1909   5.602   7.212   4.002
  235VAL    CG1 1910   5.559   7.341   3.933
  235VAL    CG2 1911   5.595   7.235   4.153
  235VAL      C 1912   5.534   7.069   3.806
  235VAL      O 1913   5.437   7.065   3.731
  236THR      N 1914   5.657   7.034   3.770
  236THR      H 1915   5.730   7.020   3.837
  236THR     CA 1916   5.692   7.005   3.629
  236THR     CB 1917   5.840   7.024   3.596
  236THR    OG1 1918   5.925   6.955   3.688
  236THR    HG1 1919   5.925   6.998   3.780
  236THR    CG2 1920   5.867   7.174   3.594
  236THR      C 1921   5.635   6.878   3.568
  236THR      O 1922   5.616   6.878   3.447
  237TYR      N 1923   5.589   6.784   3.650
  237TYR      H 1924   5.638   6.767   3.736
  237TYR     CA 1925   5.499   6.676   3.607
  237TYR     CB 1926   5.459   6.591   3.728
  237TYR     CG 1927   5.394   6.455   3.704
  237TYR    CD1 1928   5.454   6.345   3.762
  237TYR    HD1 1929   5.554   6.359   3.801
  237TYR    CD2 1930   5.279   6.435   3.629
  237TYR    HD2 1931   5.215   6.520   3.606
  237TYR    CE1 1932   5.404   6.217   3.744
  237TYR    HE1 1933   5.451   6.134   3.798
  237TYR    CE2 1934   5.233   6.307   3.605
  237TYR    HE2 1935   5.150   6.296   3.535
  237TYR     CZ 1936   5.295   6.197   3.661
  237TYR     OH 1937   5.270   6.074   3.609
  237TYR     HH 1938   5.171   6.067   3.598
  237TYR      C 1939   5.374   6.734   3.540
  237TYR      O 1940   5.370   6.744   3.417
  238PHE      N 1941   5.286   6.797   3.618
  238PHE      H 1942   5.301   6.808   3.717
  238PHE     CA 1943   5.158   6.848   3.564
  238PHE     CB 1944   5.054   6.877   3.672
  238PHE     CG 1945   5.009   6.744   3.731
  238PHE    CD1 1946   4.913   6.670   3.662
  238PHE    HD1 1947   4.844   6.721   3.594
  238PHE    CD2 1948   5.089   6.682   3.827
  238PHE    HD2 1949   5.159   6.741   3.887
  238PHE    CE1 1950   4.900   6.535   3.686
  238PHE    HE1 1951   4.823   6.477   3.634
  238PHE    CE2 1952   5.076   6.546   3.851
  238PHE    HE2 1953   5.141   6.497   3.922
  238PHE     CZ 1954   4.981   6.473   3.781
  238PHE     HZ 1955   4.954   6.375   3.817
  238PHE      C 1956   5.169   6.961   3.462
  238PHE      O 1957   5.107   6.952   3.356
  239LEU      N 1958   5.273   7.042   3.479
  239LEU      H 1959   5.323   7.045   3.567
  239LEU     CA 1960   5.318   7.139   3.377
  239LEU     CB 1961   5.444   7.210   3.427
  239LEU     CG 1962   5.419   7.331   3.517
  239LEU    CD1 1963   5.550   7.370   3.584
  239LEU    CD2 1964   5.376   7.451   3.433
  239LEU      C 1965   5.348   7.071   3.242
  239LEU      O 1966   5.285   7.105   3.142
  240THR      N 1967   5.433   6.968   3.244
  240THR      H 1968   5.478   6.937   3.329
  240THR     CA 1969   5.473   6.892   3.123
  240THR     CB 1970   5.608   6.819   3.134
  240THR    OG1 1971   5.700   6.897   3.208
  240THR    HG1 1972   5.682   6.882   3.307
  240THR    CG2 1973   5.674   6.803   2.998
  240THR      C 1974   5.366   6.796   3.069
  240THR      O 1975   5.363   6.771   2.949
  241ILE      N 1976   5.275   6.748   3.154
  241ILE      H 1977   5.292   6.747   3.254
  241ILE     CA 1978   5.160   6.670   3.103
  241ILE     CB 1979   5.078   6.592   3.207
  241ILE    CG1 1980   5.154   6.543   3.330
  241ILE    CG2 1981   5.020   6.470   3.137
  241ILE     CD 1982   5.284   6.469   3.299
  241ILE      C 1983   5.063   6.761   3.027
  241ILE      O 1984   5.050   6.743   2.905
  242HIS      N 1985   5.027   6.873   3.091
  242HIS      H 1986   5.053   6.890   3.186
  242HIS     CA 1987   4.937   6.975   3.032
  242HIS     CB 1988   4.912   7.087   3.135
  242HIS     CG 1989   4.781   7.164   3.111
  242HIS    ND1 1990   4.733   7.202   2.993
  242HIS    CD2 1991   4.692   7.200   3.203
  242HIS    HD2 1992   4.700   7.180   3.310
  242HIS    CE1 1993   4.616   7.262   3.012
  242HIS    HE1 1994   4.550   7.301   2.934
  242HIS    NE2 1995   4.591   7.261   3.143
  242HIS    HE2 1996   4.508   7.296   3.187
  242HIS      C 1997   4.991   7.028   2.898
  242HIS      O 1998   4.932   7.007   2.793
  243ALA      N 1999   5.122   7.045   2.902
  243ALA      H 2000   5.168   7.040   2.992
  243ALA     CA 2001   5.211   7.078   2.790
  243ALA     CB 2002   5.351   7.069   2.846
  243ALA      C 2003   5.216   6.986   2.668
  243ALA      O 2004   5.256   7.032   2.562
  244LEU      N 2005   5.206   6.856   2.692
  244LEU      H 2006   5.180   6.821   2.782
  244LEU     CA 2007   5.242   6.757   2.589
  244LEU     CB 2008   5.365   6.683   2.636
  244LEU     CG 2009   5.488   6.774   2.637
  244LEU    CD1 2010   5.607   6.696   2.689
  244LEU    CD2 2011   5.521   6.828   2.498
  244LEU      C 2012   5.131   6.662   2.543
  244LEU      O 2013   5.132   6.613   2.431
  245GLN      N 2014   5.032   6.649   2.630
  245GLN      H 2015   5.046   6.654   2.729
  245GLN     CA 2016   4.895   6.620   2.586
  245GLN     CB 2017   4.811   6.573   2.705
  245GLN     CG 2018   4.877   6.453   2.773
  245GLN     CD 2019   4.780   6.377   2.863
  245GLN    OE1 2020   4.796   6.359   2.983
  245GLN    NE2 2021   4.685   6.312   2.805
  245GLN   HE21 2022   4.676   6.311   2.705
  245GLN   HE22 2023   4.619   6.269   2.865
  245GLN      C 2024   4.833   6.742   2.514
  245GLN      O 2025   4.725   6.730   2.458
  246LYS      N 2026   4.892   6.861   2.536
  246LYS      H 2027   4.905   6.895   2.628
  246LYS     CA 2028   4.897   6.964   2.430
  246LYS     CB 2029   4.958   7.093   2.487
  246LYS     CG 2030   5.024   7.180   2.381
  246LYS     CD 2031   5.124   7.285   2.427
  246LYS     CE 2032   5.188   7.347   2.305
  246LYS     NZ 2033   5.104   7.378   2.188
  246LYS    HZ1 2034   5.155   7.431   2.121
  246LYS    HZ2 2035   5.079   7.292   2.139
  246LYS    HZ3 2036   5.019   7.424   2.211
  246LYS      C 2037   4.966   6.918   2.299
  246LYS      O 2038   4.897   6.898   2.201
  247LYS      N 2039   5.098   6.899   2.300
  247LYS      H 2040   5.151   6.898   2.385
  247LYS     CA 2041   5.176   6.883   2.175
  247LYS     CB 2042   5.326   6.878   2.201
  247LYS     CG 2043   5.380   7.020   2.203
  247LYS     CD 2044   5.531   7.009   2.188
  247LYS     CE 2045   5.595   7.140   2.145
  247LYS     NZ 2046   5.734   7.115   2.105
  247LYS    HZ1 2047   5.749   7.134   2.009
  247LYS    HZ2 2048   5.795   7.169   2.164
  247LYS    HZ3 2049   5.754   7.017   2.121
  247LYS      C 2050   5.133   6.771   2.079
  247LYS      O 2051   5.175   6.768   1.964
  248ALA      N 2052   5.066   6.673   2.138
  248ALA      H 2053   5.101   6.636   2.226
  248ALA     CA 2054   4.961   6.593   2.075
  248ALA     CB 2055   4.844   6.583   2.174
  248ALA      C 2056   4.914   6.640   1.934
  248ALA      O 2057   4.973   6.601   1.833
 1001ALA      N 2058   4.808   6.718   1.924
 1001ALA      H 2059   4.748   6.742   2.003
 1001ALA     CA 2060   4.760   6.756   1.790
 1001ALA     CB 2061   4.632   6.679   1.755
 1001ALA      C 2062   4.752   6.906   1.757
 1001ALA      O 2063   4.672   6.946   1.674
 1002ASP      N 2064   4.850   6.984   1.803
 1002ASP      H 2065   4.893   6.982   1.894
 1002ASP     CA 2066   4.886   7.105   1.726
 1002ASP     CB 2067   4.954   7.220   1.801
 1002ASP     CG 2068   5.052   7.193   1.917
 1002ASP    OD1 2069   5.026   7.105   2.001
 1002ASP    OD2 2070   5.155   7.265   1.924
 1002ASP      C 2071   4.943   7.071   1.585
 1002ASP      O 2072   4.924   7.140   1.485
 1003LEU      N 2073   4.972   6.943   1.569
 1003LEU      H 2074   4.975   6.883   1.649
 1003LEU     CA 2075   4.992   6.876   1.438
 1003LEU     CB 2076   5.042   6.735   1.467
 1003LEU     CG 2077   5.184   6.748   1.520
 1003LEU    CD1 2078   5.230   6.622   1.589
 1003LEU    CD2 2079   5.282   6.785   1.409
 1003LEU      C 2080   4.865   6.875   1.351
 1003LEU      O 2081   4.868   6.925   1.238
 1004GLU      N 2082   4.754   6.829   1.407
 1004GLU      H 2083   4.755   6.752   1.472
 1004GLU     CA 2084   4.621   6.851   1.347
 1004GLU     CB 2085   4.519   6.756   1.411
 1004GLU     CG 2086   4.524   6.612   1.356
 1004GLU     CD 2087   4.650   6.527   1.379
 1004GLU    OE1 2088   4.714   6.540   1.485
 1004GLU    OE2 2089   4.679   6.440   1.293
 1004GLU      C 2090   4.571   6.997   1.329
 1004GLU      O 2091   4.489   7.017   1.240
 1005ASP      N 2092   4.636   7.097   1.391
 1005ASP      H 2093   4.695   7.080   1.470
 1005ASP     CA 2094   4.612   7.242   1.365
 1005ASP     CB 2095   4.698   7.330   1.457
 1005ASP     CG 2096   4.641   7.388   1.586
 1005ASP    OD1 2097   4.672   7.333   1.692
 1005ASP    OD2 2098   4.580   7.496   1.580
 1005ASP      C 2099   4.641   7.287   1.222
 1005ASP      O 2100   4.598   7.393   1.176
 1006ASN      N 2101   4.757   7.236   1.187
 1006ASN      H 2102   4.818   7.202   1.257
 1006ASN     CA 2103   4.814   7.239   1.051
 1006ASN     CB 2104   4.957   7.187   1.067
 1006ASN     CG 2105   5.035   7.290   1.149
 1006ASN    OD1 2106   5.048   7.402   1.104
 1006ASN    ND2 2107   5.063   7.269   1.276
 1006ASN   HD21 2108   5.030   7.192   1.332
 1006ASN   HD22 2109   5.122   7.337   1.320
 1006ASN      C 2110   4.729   7.156   0.955
 1006ASN      O 2111   4.667   7.211   0.865
 1007TRP      N 2112   4.697   7.035   0.999
 1007TRP      H 2113   4.720   7.006   1.093
 1007TRP     CA 2114   4.620   6.937   0.920
 1007TRP     CB 2115   4.628   6.801   0.990
 1007TRP     CG 2116   4.561   6.688   0.912
 1007TRP    CD1 2117   4.440   6.639   0.938
 1007TRP    HD1 2118   4.373   6.674   1.016
 1007TRP    CD2 2119   4.620   6.608   0.816
 1007TRP    NE1 2120   4.420   6.532   0.861
 1007TRP    HE1 2121   4.336   6.476   0.863
 1007TRP    CE2 2122   4.527   6.510   0.786
 1007TRP    CE3 2123   4.744   6.612   0.754
 1007TRP    HE3 2124   4.817   6.688   0.782
 1007TRP    CZ2 2125   4.558   6.416   0.688
 1007TRP    HZ2 2126   4.486   6.338   0.662
 1007TRP    CZ3 2127   4.775   6.516   0.658
 1007TRP    HZ3 2128   4.872   6.520   0.609
 1007TRP    CH2 2129   4.682   6.419   0.625
 1007TRP    HH2 2130   4.704   6.348   0.544
 1007TRP      C 2131   4.476   6.980   0.886
 1007TRP      O 2132   4.449   6.998   0.767
 1008GLU      N 2133   4.386   7.003   0.983
 1008GLU      H 2134   4.409   7.015   1.080
 1008GLU     CA 2135   4.247   7.038   0.945
 1008GLU     CB 2136   4.141   7.011   1.053
 1008GLU     CG 2137   4.171   7.061   1.195
 1008GLU     CD 2138   4.178   7.213   1.204
 1008GLU    OE1 2139   4.071   7.275   1.213
 1008GLU    OE2 2140   4.291   7.266   1.194
 1008GLU      C 2141   4.230   7.173   0.872
 1008GLU      O 2142   4.187   7.172   0.757
 1009THR      N 2143   4.301   7.276   0.920
 1009THR      H 2144   4.304   7.284   1.023
 1009THR     CA 2145   4.323   7.404   0.848
 1009THR     CB 2146   4.416   7.499   0.927
 1009THR    OG1 2147   4.360   7.523   1.057
 1009THR    HG1 2148   4.382   7.446   1.122
 1009THR    CG2 2149   4.437   7.634   0.859
 1009THR      C 2150   4.379   7.386   0.705
 1009THR      O 2151   4.323   7.445   0.612
 1010LEU      N 2152   4.482   7.302   0.687
 1010LEU      H 2153   4.535   7.266   0.764
 1010LEU     CA 2154   4.533   7.266   0.551
 1010LEU     CB 2155   4.652   7.170   0.560
 1010LEU     CG 2156   4.784   7.225   0.506
 1010LEU    CD1 2157   4.836   7.342   0.589
 1010LEU    CD2 2158   4.887   7.112   0.501
 1010LEU      C 2159   4.425   7.200   0.464
 1010LEU      O 2160   4.382   7.260   0.365
 1011ASN      N 2161   4.366   7.092   0.514
 1011ASN      H 2162   4.380   7.068   0.611
 1011ASN     CA 2163   4.266   7.011   0.441
 1011ASN     CB 2164   4.233   6.882   0.516
 1011ASN     CG 2165   4.347   6.779   0.512
 1011ASN    OD1 2166   4.365   6.703   0.418
 1011ASN    ND2 2167   4.430   6.779   0.613
 1011ASN   HD21 2168   4.423   6.849   0.687
 1011ASN   HD22 2169   4.492   6.702   0.625
 1011ASN      C 2170   4.137   7.087   0.405
 1011ASN      O 2171   4.088   7.076   0.293
 1012ASP      N 2172   4.087   7.167   0.499
 1012ASP      H 2173   4.108   7.155   0.598
 1012ASP     CA 2174   3.971   7.255   0.476
 1012ASP     CB 2175   3.907   7.298   0.608
 1012ASP     CG 2176   3.814   7.185   0.652
 1012ASP    OD1 2177   3.865   7.073   0.676
 1012ASP    OD2 2178   3.692   7.201   0.629
 1012ASP      C 2179   3.993   7.372   0.378
 1012ASP      O 2180   3.923   7.381   0.279
 1013ASN      N 2181   4.108   7.438   0.391
 1013ASN      H 2182   4.171   7.422   0.468
 1013ASN     CA 2183   4.147   7.541   0.293
 1013ASN     CB 2184   4.246   7.643   0.351
 1013ASN     CG 2185   4.182   7.730   0.458
 1013ASN    OD1 2186   4.116   7.830   0.435
 1013ASN    ND2 2187   4.197   7.689   0.582
 1013ASN   HD21 2188   4.246   7.603   0.601
 1013ASN   HD22 2189   4.159   7.743   0.656
 1013ASN      C 2190   4.185   7.483   0.155
 1013ASN      O 2191   4.136   7.535   0.056
 1014LEU      N 2192   4.242   7.362   0.152
 1014LEU      H 2193   4.295   7.328   0.233
 1014LEU     CA 2194   4.254   7.281   0.029
 1014LEU     CB 2195   4.323   7.145   0.051
 1014LEU     CG 2196   4.475   7.151   0.071
 1014LEU    CD1 2197   4.528   7.013   0.109
 1014LEU    CD2 2198   4.545   7.203  -0.053
 1014LEU      C 2199   4.119   7.253  -0.037
 1014LEU      O 2200   4.099   7.295  -0.152
 1015LYS      N 2201   4.022   7.203   0.040
 1015LYS      H 2202   4.041   7.173   0.135
 1015LYS     CA 2203   3.883   7.182  -0.007
 1015LYS     CB 2204   3.792   7.127   0.104
 1015LYS     CG 2205   3.799   6.974   0.121
 1015LYS     CD 2206   3.708   6.925   0.234
 1015LYS     CE 2207   3.771   6.954   0.372
 1015LYS     NZ 2208   3.681   6.943   0.486
 1015LYS    HZ1 2209   3.732   6.980   0.567
 1015LYS    HZ2 2210   3.602   7.003   0.477
 1015LYS    HZ3 2211   3.655   6.849   0.505
 1015LYS      C 2212   3.818   7.310  -0.063
 1015LYS      O 2213   3.766   7.304  -0.174
 1016VAL      N 2214   3.839   7.423   0.004
 1016VAL      H 2215   3.875   7.421   0.098
 1016VAL     CA 2216   3.797   7.557  -0.045
 1016VAL     CB 2217   3.815   7.667   0.062
 1016VAL    CG1 2218   3.774   7.806   0.010
 1016VAL    CG2 2219   3.733   7.636   0.188
 1016VAL      C 2220   3.865   7.592  -0.179
 1016VAL      O 2221   3.795   7.590  -0.279
 1017ILE      N 2222   3.999   7.592  -0.186
 1017ILE      H 2223   4.055   7.571  -0.105
 1017ILE     CA 2224   4.074   7.625  -0.311
 1017ILE     CB 2225   4.227   7.610  -0.290
 1017ILE    CG1 2226   4.276   7.699  -0.175
 1017ILE    CG2 2227   4.305   7.648  -0.416
 1017ILE     CD 2228   4.408   7.647  -0.119
 1017ILE      C 2229   4.031   7.536  -0.430
 1017ILE      O 2230   3.993   7.587  -0.535
 1018GLU      N 2231   4.019   7.407  -0.403
 1018GLU      H 2232   4.049   7.371  -0.313
 1018GLU     CA 2233   3.977   7.302  -0.500
 1018GLU     CB 2234   4.018   7.172  -0.431
 1018GLU     CG 2235   4.038   7.052  -0.523
 1018GLU     CD 2236   4.000   6.922  -0.451
 1018GLU    OE1 2237   4.018   6.912  -0.329
 1018GLU    OE2 2238   3.943   6.835  -0.520
 1018GLU      C 2239   3.827   7.303  -0.541
 1018GLU      O 2240   3.779   7.204  -0.596
 1019LYS      N 2241   3.747   7.389  -0.478
 1019LYS      H 2242   3.777   7.436  -0.395
 1019LYS     CA 2243   3.606   7.412  -0.517
 1019LYS     CB 2244   3.510   7.354  -0.414
 1019LYS     CG 2245   3.497   7.202  -0.434
 1019LYS     CD 2246   3.519   7.124  -0.304
 1019LYS     CE 2247   3.587   6.990  -0.332
 1019LYS     NZ 2248   3.723   7.012  -0.384
 1019LYS    HZ1 2249   3.768   6.926  -0.412
 1019LYS    HZ2 2250   3.723   7.074  -0.463
 1019LYS    HZ3 2251   3.781   7.052  -0.312
 1019LYS      C 2252   3.567   7.558  -0.549
 1019LYS      O 2253   3.464   7.583  -0.611
 1020ALA      N 2254   3.644   7.652  -0.495
 1020ALA      H 2255   3.711   7.630  -0.424
 1020ALA     CA 2256   3.629   7.798  -0.516
 1020ALA     CB 2257   3.732   7.867  -0.429
 1020ALA      C 2258   3.651   7.843  -0.661
 1020ALA      O 2259   3.738   7.792  -0.733
 1021ASP      N 2260   3.581   7.951  -0.697
 1021ASP      H 2261   3.511   7.993  -0.639
 1021ASP     CA 2262   3.603   8.019  -0.826
 1021ASP     CB 2263   3.467   8.056  -0.889
 1021ASP     CG 2264   3.419   8.198  -0.859
 1021ASP    OD1 2265   3.378   8.223  -0.744
 1021ASP    OD2 2266   3.452   8.284  -0.944
 1021ASP      C 2267   3.699   8.139  -0.810
 1021ASP      O 2268   3.804   8.147  -0.874
 1022ASN      N 2269   3.666   8.225  -0.714
 1022ASN      H 2270   3.575   8.217  -0.673
 1022ASN     CA 2271   3.730   8.356  -0.693
 1022ASN     CB 2272   3.641   8.431  -0.592
 1022ASN     CG 2273   3.661   8.582  -0.585
 1022ASN    OD1 2274   3.768   8.639  -0.602
 1022ASN    ND2 2275   3.552   8.650  -0.556
 1022ASN   HD21 2276   3.466   8.601  -0.545
 1022ASN   HD22 2277   3.559   8.748  -0.548
 1022ASN      C 2278   3.876   8.350  -0.646
 1022ASN      O 2279   3.911   8.301  -0.539
 1023ALA      N 2280   3.951   8.438  -0.712
 1023ALA      H 2281   3.909   8.495  -0.783
 1023ALA     CA 2282   4.093   8.465  -0.683
 1023ALA     CB 2283   4.148   8.565  -0.785
 1023ALA      C 2284   4.117   8.518  -0.540
 1023ALA      O 2285   4.217   8.483  -0.477
 1024ALA      N 2286   4.019   8.593  -0.488
 1024ALA      H 2287   3.935   8.613  -0.539
 1024ALA     CA 2288   4.022   8.645  -0.349
 1024ALA     CB 2289   3.910   8.747  -0.329
 1024ALA      C 2290   4.012   8.534  -0.243
 1024ALA      O 2291   4.107   8.517  -0.167
 1025GLN      N 2292   3.913   8.445  -0.258
 1025GLN      H 2293   3.848   8.451  -0.332
 1025GLN     CA 2294   3.893   8.332  -0.165
 1025GLN     CB 2295   3.750   8.276  -0.174
 1025GLN     CG 2296   3.721   8.199  -0.303
 1025GLN     CD 2297   3.573   8.175  -0.338
 1025GLN    OE1 2298   3.539   8.138  -0.449
 1025GLN    NE2 2299   3.482   8.186  -0.244
 1025GLN   HE21 2300   3.506   8.209  -0.151
 1025GLN   HE22 2301   3.388   8.171  -0.274
 1025GLN      C 2302   4.003   8.223  -0.175
 1025GLN      O 2303   4.051   8.173  -0.074
 1026VAL      N 2304   4.056   8.203  -0.297
 1026VAL      H 2305   4.006   8.230  -0.381
 1026VAL     CA 2306   4.178   8.122  -0.318
 1026VAL     CB 2307   4.204   8.100  -0.469
 1026VAL    CG1 2308   4.334   8.025  -0.497
 1026VAL    CG2 2309   4.088   8.021  -0.532
 1026VAL      C 2310   4.300   8.184  -0.245
 1026VAL      O 2311   4.362   8.116  -0.162
 1027LYS      N 2312   4.321   8.315  -0.260
 1027LYS      H 2313   4.266   8.371  -0.323
 1027LYS     CA 2314   4.431   8.385  -0.190
 1027LYS     CB 2315   4.453   8.523  -0.252
 1027LYS     CG 2316   4.587   8.584  -0.208
 1027LYS     CD 2317   4.623   8.710  -0.286
 1027LYS     CE 2318   4.528   8.826  -0.260
 1027LYS     NZ 2319   4.569   8.943  -0.339
 1027LYS    HZ1 2320   4.506   9.019  -0.322
 1027LYS    HZ2 2321   4.662   8.970  -0.311
 1027LYS    HZ3 2322   4.571   8.919  -0.436
 1027LYS      C 2323   4.414   8.394  -0.036
 1027LYS      O 2324   4.513   8.383   0.036
 1028ASP      N 2325   4.291   8.411   0.013
 1028ASP      H 2326   4.212   8.440  -0.043
 1028ASP     CA 2327   4.268   8.402   0.159
 1028ASP     CB 2328   4.138   8.470   0.207
 1028ASP     CG 2329   4.004   8.401   0.185
 1028ASP    OD1 2330   3.994   8.279   0.211
 1028ASP    OD2 2331   3.908   8.473   0.152
 1028ASP      C 2332   4.288   8.259   0.214
 1028ASP      O 2333   4.359   8.241   0.312
 1029ALA      N 2334   4.245   8.159   0.138
 1029ALA      H 2335   4.170   8.174   0.071
 1029ALA     CA 2336   4.273   8.017   0.171
 1029ALA     CB 2337   4.190   7.925   0.082
 1029ALA      C 2338   4.422   7.981   0.168
 1029ALA      O 2339   4.476   7.928   0.266
 1030LEU      N 2340   4.492   8.033   0.066
 1030LEU      H 2341   4.446   8.065  -0.017
 1030LEU     CA 2342   4.639   8.023   0.058
 1030LEU     CB 2343   4.691   8.063  -0.081
 1030LEU     CG 2344   4.654   7.958  -0.186
 1030LEU    CD1 2345   4.685   8.009  -0.326
 1030LEU    CD2 2346   4.724   7.825  -0.158
 1030LEU      C 2347   4.716   8.097   0.169
 1030LEU      O 2348   4.804   8.036   0.229
 1031THR      N 2349   4.673   8.217   0.208
 1031THR      H 2350   4.599   8.265   0.161
 1031THR     CA 2351   4.733   8.287   0.326
 1031THR     CB 2352   4.698   8.435   0.340
 1031THR    OG1 2353   4.557   8.453   0.327
 1031THR    HG1 2354   4.531   8.458   0.230
 1031THR    CG2 2355   4.773   8.522   0.240
 1031THR      C 2356   4.707   8.217   0.460
 1031THR      O 2357   4.802   8.196   0.536
 1032LYS      N 2358   4.585   8.165   0.478
 1032LYS      H 2359   4.507   8.198   0.424
 1032LYS     CA 2360   4.552   8.076   0.592
 1032LYS     CB 2361   4.404   8.037   0.589
 1032LYS     CG 2362   4.317   8.132   0.674
 1032LYS     CD 2363   4.169   8.105   0.648
 1032LYS     CE 2364   4.125   8.174   0.517
 1032LYS     NZ 2365   4.025   8.098   0.442
 1032LYS    HZ1 2366   3.938   8.098   0.491
 1032LYS    HZ2 2367   4.012   8.142   0.352
 1032LYS    HZ3 2368   4.057   8.003   0.431
 1032LYS      C 2369   4.639   7.949   0.597
 1032LYS      O 2370   4.712   7.928   0.694
 1033MET      N 2371   4.651   7.881   0.484
 1033MET      H 2372   4.588   7.899   0.406
 1033MET     CA 2373   4.744   7.767   0.466
 1033MET     CB 2374   4.729   7.702   0.328
 1033MET     CG 2375   4.607   7.610   0.322
 1033MET     SD 2376   4.597   7.518   0.164
 1033MET     CE 2377   4.750   7.428   0.176
 1033MET      C 2378   4.893   7.801   0.486
 1033MET      O 2379   4.967   7.722   0.546
 1034ARG      N 2380   4.937   7.917   0.438
 1034ARG      H 2381   4.885   7.965   0.365
 1034ARG     CA 2382   5.074   7.967   0.460
 1034ARG     CB 2383   5.103   8.090   0.374
 1034ARG     CG 2384   5.254   8.112   0.363
 1034ARG     CD 2385   5.285   8.241   0.289
 1034ARG     NE 2386   5.431   8.258   0.287
 1034ARG     HE 2387   5.482   8.201   0.220
 1034ARG     CZ 2388   5.503   8.351   0.351
 1034ARG    NH1 2389   5.445   8.446   0.425
 1034ARG   HH11 2390   5.346   8.444   0.438
 1034ARG   HH12 2391   5.499   8.522   0.460
 1034ARG    NH2 2392   5.636   8.352   0.335
 1034ARG   HH21 2393   5.673   8.286   0.268
 1034ARG   HH22 2394   5.697   8.416   0.381
 1034ARG      C 2395   5.101   7.999   0.609
 1034ARG      O 2396   5.201   7.952   0.662
 1035ALA      N 2397   5.005   8.064   0.675
 1035ALA      H 2398   4.925   8.103   0.628
 1035ALA     CA 2399   5.010   8.088   0.821
 1035ALA     CB 2400   4.887   8.167   0.865
 1035ALA      C 2401   5.019   7.956   0.899
 1035ALA      O 2402   5.117   7.934   0.971
 1036ALA      N 2403   4.936   7.860   0.858
 1036ALA      H 2404   4.854   7.882   0.801
 1036ALA     CA 2405   4.942   7.721   0.905
 1036ALA     CB 2406   4.831   7.636   0.843
 1036ALA      C 2407   5.080   7.654   0.885
 1036ALA      O 2408   5.153   7.636   0.984
 1037ALA      N 2409   5.127   7.650   0.760
 1037ALA      H 2410   5.070   7.680   0.683
 1037ALA     CA 2411   5.257   7.590   0.724
 1037ALA     CB 2412   5.274   7.597   0.572
 1037ALA      C 2413   5.381   7.652   0.793
 1037ALA      O 2414   5.463   7.579   0.848
 1038LEU      N 2415   5.385   7.785   0.799
 1038LEU      H 2416   5.315   7.842   0.753
 1038LEU     CA 2417   5.492   7.860   0.868
 1038LEU     CB 2418   5.472   8.011   0.854
 1038LEU     CG 2419   5.522   8.067   0.720
 1038LEU    CD1 2420   5.470   8.209   0.702
 1038LEU    CD2 2421   5.675   8.067   0.717
 1038LEU      C 2422   5.500   7.828   1.018
 1038LEU      O 2423   5.606   7.836   1.079
 1039ASP      N 2424   5.383   7.816   1.079
 1039ASP      H 2425   5.296   7.840   1.034
 1039ASP     CA 2426   5.369   7.776   1.220
 1039ASP     CB 2427   5.229   7.813   1.262
 1039ASP     CG 2428   5.224   7.949   1.330
 1039ASP    OD1 2429   5.250   8.052   1.266
 1039ASP    OD2 2430   5.189   7.945   1.450
 1039ASP      C 2431   5.398   7.629   1.253
 1039ASP      O 2432   5.486   7.603   1.334
 1040ALA      N 2433   5.353   7.543   1.162
 1040ALA      H 2434   5.284   7.572   1.095
 1040ALA     CA 2435   5.376   7.398   1.168
 1040ALA     CB 2436   5.329   7.340   1.036
 1040ALA      C 2437   5.520   7.353   1.184
 1040ALA      O 2438   5.546   7.240   1.226
 1041GLN      N 2439   5.608   7.432   1.123
 1041GLN      H 2440   5.577   7.494   1.051
 1041GLN     CA 2441   5.753   7.419   1.137
 1041GLN     CB 2442   5.819   7.513   1.038
 1041GLN     CG 2443   5.938   7.437   0.983
 1041GLN     CD 2444   6.048   7.529   0.934
 1041GLN    OE1 2445   6.104   7.609   1.009
 1041GLN    NE2 2446   6.109   7.484   0.827
 1041GLN   HE21 2447   6.088   7.396   0.787
 1041GLN   HE22 2448   6.171   7.541   0.772
 1041GLN      C 2449   5.811   7.447   1.277
 1041GLN      O 2450   5.904   7.380   1.320
 1042LYS      N 2451   5.749   7.539   1.352
 1042LYS      H 2452   5.652   7.562   1.335
 1042LYS     CA 2453   5.810   7.595   1.473
 1042LYS     CB 2454   5.742   7.728   1.507
 1042LYS     CG 2455   5.749   7.822   1.386
 1042LYS     CD 2456   5.754   7.970   1.420
 1042LYS     CE 2457   5.692   8.057   1.310
 1042LYS     NZ 2458   5.548   8.031   1.303
 1042LYS    HZ1 2459   5.498   8.096   1.247
 1042LYS    HZ2 2460   5.531   7.939   1.267
 1042LYS    HZ3 2461   5.508   8.036   1.397
 1042LYS      C 2462   5.822   7.495   1.591
 1042LYS      O 2463   5.912   7.502   1.674
 1043ALA      N 2464   5.715   7.417   1.605
 1043ALA      H 2465   5.624   7.456   1.590
 1043ALA     CA 2466   5.715   7.271   1.628
 1043ALA     CB 2467   5.703   7.208   1.488
 1043ALA      C 2468   5.813   7.193   1.716
 1043ALA      O 2469   5.771   7.159   1.827
 1044THR      N 2470   5.899   7.117   1.648
 1044THR      H 2471   5.876   7.087   1.556
 1044THR     CA 2472   6.032   7.067   1.689
 1044THR     CB 2473   6.070   6.942   1.609
 1044THR    OG1 2474   5.985   6.925   1.492
 1044THR    HG1 2475   5.942   6.832   1.491
 1044THR    CG2 2476   6.079   6.819   1.698
 1044THR      C 2477   6.135   7.177   1.655
 1044THR      O 2478   6.107   7.258   1.564
 1045PRO      N 2479   6.252   7.182   1.720
 1045PRO     CA 2480   6.359   7.275   1.676
 1045PRO     CB 2481   6.476   7.250   1.773
 1045PRO     CG 2482   6.447   7.112   1.832
 1045PRO     CD 2483   6.295   7.104   1.838
 1045PRO      C 2484   6.398   7.249   1.530
 1045PRO      O 2485   6.368   7.141   1.477
 1046PRO      N 2486   6.456   7.348   1.463
 1046PRO     CA 2487   6.519   7.329   1.329
 1046PRO     CB 2488   6.590   7.462   1.303
 1046PRO     CG 2489   6.495   7.561   1.367
 1046PRO     CD 2490   6.447   7.492   1.496
 1046PRO      C 2491   6.620   7.213   1.338
 1046PRO      O 2492   6.646   7.163   1.446
 1047LYS      N 2493   6.670   7.168   1.222
 1047LYS      H 2494   6.641   7.200   1.132
 1047LYS     CA 2495   6.766   7.055   1.220
 1047LYS     CB 2496   6.776   6.995   1.079
 1047LYS     CG 2497   6.727   6.850   1.084
 1047LYS     CD 2498   6.581   6.839   1.128
 1047LYS     CE 2499   6.557   6.713   1.211
 1047LYS     NZ 2500   6.592   6.592   1.137
 1047LYS    HZ1 2501   6.600   6.515   1.201
 1047LYS    HZ2 2502   6.517   6.575   1.072
 1047LYS    HZ3 2503   6.678   6.605   1.089
 1047LYS      C 2504   6.902   7.078   1.287
 1047LYS      O 2505   6.996   7.132   1.229
 1048LEU      N 2506   6.887   7.072   1.419
 1048LEU      H 2507   6.791   7.063   1.451
 1048LEU     CA 2508   6.981   7.094   1.531
 1048LEU     CB 2509   7.034   7.239   1.530
 1048LEU     CG 2510   6.932   7.353   1.512
 1048LEU    CD1 2511   6.845   7.379   1.636
 1048LEU    CD2 2512   7.004   7.480   1.467
 1048LEU      C 2513   6.919   7.056   1.668
 1048LEU      O 2514   6.958   7.115   1.770
 1049GLU      N 2515   6.841   6.947   1.674
 1049GLU      H 2516   6.837   6.884   1.595
 1049GLU     CA 2517   6.757   6.900   1.789
 1049GLU     CB 2518   6.681   6.774   1.744
 1049GLU     CG 2519   6.763   6.665   1.672
 1049GLU     CD 2520   6.759   6.676   1.519
 1049GLU    OE1 2521   6.691   6.592   1.457
 1049GLU    OE2 2522   6.828   6.765   1.465
 1049GLU      C 2523   6.824   6.881   1.928
 1049GLU      O 2524   6.863   6.772   1.966
 1050ASP      N 2525   6.840   6.993   2.001
 1050ASP      H 2526   6.770   7.064   1.998
 1050ASP     CA 2527   6.950   7.020   2.099
 1050ASP     CB 2528   6.911   7.008   2.247
 1050ASP     CG 2529   7.003   7.078   2.352
 1050ASP    OD1 2530   6.985   7.046   2.470
 1050ASP    OD2 2531   7.095   7.156   2.316
 1050ASP      C 2532   7.087   6.955   2.063
 1050ASP      O 2533   7.187   6.971   2.134
 1051LYS      N 2534   7.099   6.947   1.931
 1051LYS      H 2535   7.026   6.989   1.876
 1051LYS     CA 2536   7.206   6.890   1.848
 1051LYS     CB 2537   7.325   6.986   1.853
 1051LYS     CG 2538   7.294   7.122   1.790
 1051LYS     CD 2539   7.367   7.238   1.859
 1051LYS     CE 2540   7.337   7.246   2.010
 1051LYS     NZ 2541   7.194   7.247   2.039
 1051LYS    HZ1 2542   7.175   7.237   2.137
 1051LYS    HZ2 2543   7.149   7.331   2.006
 1051LYS    HZ3 2544   7.150   7.170   1.994
 1051LYS      C 2545   7.239   6.743   1.878
 1051LYS      O 2546   7.307   6.711   1.974
 1052SER      N 2547   7.194   6.657   1.784
 1052SER      H 2548   7.140   6.692   1.708
 1052SER     CA 2549   7.208   6.509   1.789
 1052SER     CB 2550   7.095   6.451   1.878
 1052SER     OG 2551   7.128   6.330   1.948
 1052SER     HG 2552   7.194   6.275   1.894
 1052SER      C 2553   7.198   6.447   1.648
 1052SER      O 2554   7.094   6.392   1.612
 1053PRO      N 2555   7.309   6.442   1.569
 1053PRO     CA 2556   7.310   6.409   1.424
 1053PRO     CB 2557   7.451   6.447   1.379
 1053PRO     CG 2558   7.538   6.408   1.499
 1053PRO     CD 2559   7.445   6.425   1.621
 1053PRO      C 2560   7.281   6.259   1.400
 1053PRO      O 2561   7.231   6.215   1.297
 1054ASP      N 2562   7.327   6.183   1.498
 1054ASP      H 2563   7.409   6.215   1.545
 1054ASP     CA 2564   7.288   6.051   1.549
 1054ASP     CB 2565   7.374   6.042   1.675
 1054ASP     CG 2566   7.402   5.904   1.733
 1054ASP    OD1 2567   7.514   5.852   1.711
 1054ASP    OD2 2568   7.317   5.859   1.812
 1054ASP      C 2569   7.137   6.050   1.577
 1054ASP      O 2570   7.093   6.062   1.692
 1055SER      N 2571   7.064   6.071   1.468
 1055SER      H 2572   7.118   6.087   1.385
 1055SER     CA 2573   6.916   6.070   1.445
 1055SER     CB 2574   6.824   6.129   1.555
 1055SER     OG 2575   6.832   6.053   1.675
 1055SER     HG 2576   6.927   6.068   1.710
 1055SER      C 2577   6.878   6.128   1.307
 1055SER      O 2578   6.808   6.059   1.234
 1056PRO      N 2579   6.928   6.247   1.266
 1056PRO     CA 2580   6.933   6.290   1.124
 1056PRO     CB 2581   6.996   6.429   1.126
 1056PRO     CG 2582   6.936   6.488   1.253
 1056PRO     CD 2583   6.937   6.369   1.349
 1056PRO      C 2584   7.008   6.198   1.026
 1056PRO      O 2585   6.998   6.219   0.906
 1057GLU      N 2586   7.087   6.103   1.079
 1057GLU      H 2587   7.144   6.125   1.158
 1057GLU     CA 2588   7.133   5.982   1.005
 1057GLU     CB 2589   7.174   5.873   1.105
 1057GLU     CG 2590   7.303   5.903   1.181
 1057GLU     CD 2591   7.318   5.815   1.306
 1057GLU    OE1 2592   7.435   5.795   1.345
 1057GLU    OE2 2593   7.215   5.790   1.373
 1057GLU      C 2594   7.025   5.917   0.917
 1057GLU      O 2595   7.054   5.856   0.814
 1058MET      N 2596   6.901   5.921   0.966
 1058MET      H 2597   6.883   5.962   1.056
 1058MET     CA 2598   6.782   5.881   0.889
 1058MET     CB 2599   6.702   5.774   0.964
 1058MET     CG 2600   6.779   5.642   0.976
 1058MET     SD 2601   6.667   5.501   1.010
 1058MET     CE 2602   6.779   5.400   1.106
 1058MET      C 2603   6.693   6.002   0.853
 1058MET      O 2604   6.703   6.110   0.912
 1059LYS      N 2605   6.593   5.972   0.772
 1059LYS      H 2606   6.577   5.877   0.747
 1059LYS     CA 2607   6.503   6.069   0.707
 1059LYS     CB 2608   6.401   5.986   0.629
 1059LYS     CG 2609   6.310   6.071   0.540
 1059LYS     CD 2610   6.213   5.984   0.461
 1059LYS     CE 2611   6.129   6.072   0.369
 1059LYS     NZ 2612   6.212   6.136   0.267
 1059LYS    HZ1 2613   6.159   6.212   0.224
 1059LYS    HZ2 2614   6.297   6.172   0.306
 1059LYS    HZ3 2615   6.237   6.071   0.196
 1059LYS      C 2616   6.431   6.169   0.800
 1059LYS      O 2617   6.361   6.133   0.895
 1060ASP      N 2618   6.446   6.297   0.764
 1060ASP      H 2619   6.513   6.324   0.695
 1060ASP     CA 2620   6.368   6.407   0.825
 1060ASP     CB 2621   6.446   6.539   0.816
 1060ASP     CG 2622   6.377   6.651   0.895
 1060ASP    OD1 2623   6.321   6.621   1.003
 1060ASP    OD2 2624   6.374   6.765   0.847
 1060ASP      C 2625   6.232   6.424   0.754
 1060ASP      O 2626   6.216   6.395   0.636
 1061PHE      N 2627   6.136   6.471   0.833
 1061PHE      H 2628   6.148   6.470   0.933
 1061PHE     CA 2629   6.009   6.523   0.780
 1061PHE     CB 2630   5.892   6.433   0.819
 1061PHE     CG 2631   5.907   6.285   0.780
 1061PHE    CD1 2632   5.877   6.239   0.651
 1061PHE    HD1 2633   5.842   6.308   0.576
 1061PHE    CD2 2634   5.941   6.194   0.878
 1061PHE    HD2 2635   5.956   6.230   0.979
 1061PHE    CE1 2636   5.884   6.103   0.624
 1061PHE    HE1 2637   5.857   6.068   0.524
 1061PHE    CE2 2638   5.948   6.058   0.852
 1061PHE    HE2 2639   5.974   5.989   0.931
 1061PHE     CZ 2640   5.921   6.012   0.723
 1061PHE     HZ 2641   5.930   5.906   0.701
 1061PHE      C 2642   5.980   6.670   0.817
 1061PHE      O 2643   5.890   6.729   0.757
 1062ARG      N 2644   6.063   6.734   0.901
 1062ARG      H 2645   6.150   6.694   0.933
 1062ARG     CA 2646   6.046   6.877   0.937
 1062ARG     CB 2647   6.132   6.916   1.057
 1062ARG     CG 2648   6.094   7.055   1.108
 1062ARG     CD 2649   6.176   7.097   1.228
 1062ARG     NE 2650   6.146   7.236   1.266
 1062ARG     HE 2651   6.080   7.246   1.342
 1062ARG     CZ 2652   6.184   7.347   1.201
 1062ARG    NH1 2653   6.252   7.343   1.086
 1062ARG   HH11 2654   6.278   7.255   1.045
 1062ARG   HH12 2655   6.261   7.427   1.032
 1062ARG    NH2 2656   6.162   7.467   1.256
 1062ARG   HH21 2657   6.120   7.474   1.346
 1062ARG   HH22 2658   6.168   7.549   1.197
 1062ARG      C 2659   6.074   6.973   0.819
 1062ARG      O 2660   5.997   7.066   0.794
 1063HIS      N 2661   6.176   6.938   0.740
 1063HIS      H 2662   6.249   6.877   0.775
 1063HIS     CA 2663   6.207   7.006   0.612
 1063HIS     CB 2664   6.334   6.946   0.551
 1063HIS     CG 2665   6.384   7.026   0.431
 1063HIS    ND1 2666   6.371   7.158   0.413
 1063HIS    HD1 2667   6.332   7.224   0.480
 1063HIS    CD2 2668   6.429   6.974   0.317
 1063HIS    HD2 2669   6.456   6.869   0.301
 1063HIS    CE1 2670   6.406   7.185   0.287
 1063HIS    HE1 2671   6.401   7.284   0.240
 1063HIS    NE2 2672   6.441   7.072   0.228
 1063HIS      C 2673   6.090   7.004   0.511
 1063HIS      O 2674   6.076   7.093   0.427
 1064GLY      N 2675   5.996   6.913   0.536
 1064GLY      H 2676   6.008   6.843   0.606
 1064GLY     CA 2677   5.866   6.908   0.467
 1064GLY      C 2678   5.785   7.038   0.479
 1064GLY      O 2679   5.723   7.078   0.381
 1065PHE      N 2680   5.803   7.109   0.590
 1065PHE      H 2681   5.857   7.079   0.669
 1065PHE     CA 2682   5.744   7.244   0.602
 1065PHE     CB 2683   5.715   7.288   0.744
 1065PHE     CG 2684   5.598   7.206   0.797
 1065PHE    CD1 2685   5.468   7.236   0.759
 1065PHE    HD1 2686   5.447   7.331   0.707
 1065PHE    CD2 2687   5.625   7.089   0.865
 1065PHE    HD2 2688   5.724   7.071   0.906
 1065PHE    CE1 2689   5.364   7.149   0.788
 1065PHE    HE1 2690   5.261   7.177   0.766
 1065PHE    CE2 2691   5.522   7.000   0.891
 1065PHE    HE2 2692   5.547   6.897   0.908
 1065PHE     CZ 2693   5.391   7.032   0.858
 1065PHE     HZ 2694   5.309   6.972   0.898
 1065PHE      C 2695   5.814   7.353   0.522
 1065PHE      O 2696   5.740   7.421   0.451
 1066ASP      N 2697   5.947   7.353   0.506
 1066ASP      H 2698   6.009   7.290   0.555
 1066ASP     CA 2699   6.014   7.448   0.415
 1066ASP     CB 2700   6.167   7.435   0.414
 1066ASP     CG 2701   6.230   7.435   0.553
 1066ASP    OD1 2702   6.265   7.543   0.604
 1066ASP    OD2 2703   6.238   7.323   0.609
 1066ASP      C 2704   5.966   7.427   0.270
 1066ASP      O 2705   5.919   7.521   0.207
 1067ILE      N 2706   5.950   7.299   0.234
 1067ILE      H 2707   5.988   7.225   0.289
 1067ILE     CA 2708   5.892   7.258   0.103
 1067ILE     CB 2709   5.931   7.112   0.075
 1067ILE    CG1 2710   6.084   7.105   0.057
 1067ILE    CG2 2711   5.861   7.055  -0.049
 1067ILE     CD 2712   6.139   6.963   0.045
 1067ILE      C 2713   5.741   7.290   0.089
 1067ILE      O 2714   5.701   7.347  -0.012
 1068LEU      N 2715   5.662   7.266   0.194
 1068LEU      H 2716   5.691   7.205   0.269
 1068LEU     CA 2717   5.519   7.307   0.200
 1068LEU     CB 2718   5.454   7.252   0.327
 1068LEU     CG 2719   5.300   7.249   0.321
 1068LEU    CD1 2720   5.251   7.129   0.241
 1068LEU    CD2 2721   5.241   7.248   0.463
 1068LEU      C 2722   5.503   7.460   0.195
 1068LEU      O 2723   5.426   7.511   0.115
 1069VAL      N 2724   5.584   7.533   0.273
 1069VAL      H 2725   5.645   7.489   0.340
 1069VAL     CA 2726   5.591   7.681   0.269
 1069VAL     CB 2727   5.678   7.741   0.382
 1069VAL    CG1 2728   5.683   7.893   0.378
 1069VAL    CG2 2729   5.624   7.700   0.519
 1069VAL      C 2730   5.639   7.730   0.132
 1069VAL      O 2731   5.563   7.801   0.070
 1070GLY      N 2732   5.742   7.668   0.076
 1070GLY      H 2733   5.807   7.613   0.129
 1070GLY     CA 2734   5.788   7.694  -0.063
 1070GLY      C 2735   5.678   7.674  -0.168
 1070GLY      O 2736   5.646   7.767  -0.243
 1071GLN      N 2737   5.605   7.563  -0.159
 1071GLN      H 2738   5.634   7.487  -0.099
 1071GLN     CA 2739   5.485   7.538  -0.241
 1071GLN     CB 2740   5.442   7.391  -0.232
 1071GLN     CG 2741   5.537   7.299  -0.309
 1071GLN     CD 2742   5.510   7.151  -0.280
 1071GLN    OE1 2743   5.402   7.104  -0.247
 1071GLN    NE2 2744   5.615   7.073  -0.289
 1071GLN   HE21 2745   5.705   7.111  -0.308
 1071GLN   HE22 2746   5.601   6.976  -0.266
 1071GLN      C 2747   5.365   7.631  -0.216
 1071GLN      O 2748   5.291   7.660  -0.310
 1072ILE      N 2749   5.341   7.672  -0.092
 1072ILE      H 2750   5.380   7.624  -0.012
 1072ILE     CA 2751   5.241   7.778  -0.060
 1072ILE     CB 2752   5.178   7.766   0.080
 1072ILE    CG1 2753   5.133   7.623   0.109
 1072ILE    CG2 2754   5.052   7.853   0.088
 1072ILE     CD 2755   5.097   7.598   0.254
 1072ILE      C 2756   5.290   7.921  -0.089
 1072ILE      O 2757   5.209   8.007  -0.122
 1073ASP      N 2758   5.419   7.950  -0.078
 1073ASP      H 2759   5.481   7.893  -0.021
 1073ASP     CA 2760   5.482   8.073  -0.128
 1073ASP     CB 2761   5.627   8.090  -0.083
 1073ASP     CG 2762   5.630   8.168   0.047
 1073ASP    OD1 2763   5.605   8.290   0.042
 1073ASP    OD2 2764   5.650   8.106   0.154
 1073ASP      C 2765   5.474   8.082  -0.282
 1073ASP      O 2766   5.417   8.179  -0.332
 1074ASP      N 2767   5.504   7.970  -0.348
 1074ASP      H 2768   5.565   7.898  -0.311
 1074ASP     CA 2769   5.473   7.956  -0.491
 1074ASP     CB 2770   5.543   7.840  -0.563
 1074ASP     CG 2771   5.573   7.878  -0.710
 1074ASP    OD1 2772   5.482   7.932  -0.777
 1074ASP    OD2 2773   5.691   7.872  -0.749
 1074ASP      C 2774   5.322   7.958  -0.516
 1074ASP      O 2775   5.280   8.044  -0.591
 1075ALA      N 2776   5.236   7.898  -0.433
 1075ALA      H 2777   5.263   7.814  -0.385
 1075ALA     CA 2778   5.089   7.921  -0.443
 1075ALA     CB 2779   5.013   7.820  -0.358
 1075ALA      C 2780   5.038   8.066  -0.418
 1075ALA      O 2781   4.955   8.117  -0.493
 1076LEU      N 2782   5.097   8.136  -0.320
 1076LEU      H 2783   5.157   8.090  -0.253
 1076LEU     CA 2784   5.071   8.279  -0.295
 1076LEU     CB 2785   5.134   8.319  -0.161
 1076LEU     CG 2786   5.072   8.447  -0.102
 1076LEU    CD1 2787   4.924   8.426  -0.072
 1076LEU    CD2 2788   5.148   8.490   0.023
 1076LEU      C 2789   5.126   8.367  -0.409
 1076LEU      O 2790   5.068   8.470  -0.443
 1077LYS      N 2791   5.237   8.323  -0.469
 1077LYS      H 2792   5.302   8.263  -0.421
 1077LYS     CA 2793   5.283   8.371  -0.600
 1077LYS     CB 2794   5.420   8.308  -0.625
 1077LYS     CG 2795   5.526   8.403  -0.678
 1077LYS     CD 2796   5.661   8.333  -0.697
 1077LYS     CE 2797   5.658   8.206  -0.783
 1077LYS     NZ 2798   5.581   8.220  -0.908
 1077LYS    HZ1 2799   5.588   8.136  -0.961
 1077LYS    HZ2 2800   5.484   8.236  -0.885
 1077LYS    HZ3 2801   5.612   8.301  -0.960
 1077LYS      C 2802   5.180   8.333  -0.707
 1077LYS      O 2803   5.108   8.424  -0.746
 1078LEU      N 2804   5.145   8.206  -0.730
 1078LEU      H 2805   5.198   8.133  -0.683
 1078LEU     CA 2806   5.047   8.156  -0.831
 1078LEU     CB 2807   5.028   8.003  -0.825
 1078LEU     CG 2808   5.153   7.916  -0.845
 1078LEU    CD1 2809   5.130   7.776  -0.790
 1078LEU    CD2 2810   5.197   7.900  -0.990
 1078LEU      C 2811   4.908   8.222  -0.830
 1078LEU      O 2812   4.847   8.241  -0.935
 1079ALA      N 2813   4.864   8.267  -0.713
 1079ALA      H 2814   4.903   8.229  -0.627
 1079ALA     CA 2815   4.746   8.356  -0.695
 1079ALA     CB 2816   4.719   8.374  -0.547
 1079ALA      C 2817   4.758   8.495  -0.763
 1079ALA      O 2818   4.658   8.555  -0.800
 1080ASN      N 2819   4.881   8.545  -0.778
 1080ASN      H 2820   4.961   8.490  -0.749
 1080ASN     CA 2821   4.914   8.678  -0.835
 1080ASN     CB 2822   4.964   8.773  -0.724
 1080ASN     CG 2823   4.882   8.776  -0.593
 1080ASN    OD1 2824   4.787   8.850  -0.569
 1080ASN    ND2 2825   4.923   8.694  -0.499
 1080ASN   HD21 2826   5.000   8.629  -0.510
 1080ASN   HD22 2827   4.878   8.697  -0.411
 1080ASN      C 2828   5.016   8.676  -0.953
 1080ASN      O 2829   4.985   8.736  -1.055
 1081GLU      N 2830   5.110   8.581  -0.951
 1081GLU      H 2831   5.113   8.516  -0.872
 1081GLU     CA 2832   5.228   8.562  -1.040
 1081GLU     CB 2833   5.340   8.642  -0.969
 1081GLU     CG 2834   5.476   8.661  -1.039
 1081GLU     CD 2835   5.575   8.545  -1.019
 1081GLU    OE1 2836   5.654   8.548  -0.923
 1081GLU    OE2 2837   5.573   8.452  -1.102
 1081GLU      C 2838   5.262   8.410  -1.049
 1081GLU      O 2839   5.320   8.353  -0.957
 1082GLY      N 2840   5.211   8.340  -1.152
 1082GLY      H 2841   5.208   8.378  -1.244
 1082GLY     CA 2842   5.208   8.191  -1.154
 1082GLY      C 2843   5.108   8.121  -1.251
 1082GLY      O 2844   5.154   8.061  -1.346
 1083LYS      N 2845   4.990   8.085  -1.202
 1083LYS      H 2846   4.989   8.035  -1.115
 1083LYS     CA 2847   4.860   8.075  -1.275
 1083LYS     CB 2848   4.849   8.046  -1.426
 1083LYS     CG 2849   4.915   7.923  -1.490
 1083LYS     CD 2850   4.878   7.913  -1.638
 1083LYS     CE 2851   4.984   7.843  -1.723
 1083LYS     NZ 2852   5.099   7.930  -1.751
 1083LYS    HZ1 2853   5.181   7.876  -1.773
 1083LYS    HZ2 2854   5.081   7.992  -1.827
 1083LYS    HZ3 2855   5.118   7.987  -1.671
 1083LYS      C 2856   4.746   8.012  -1.194
 1083LYS      O 2857   4.771   7.955  -1.088
 1084VAL      N 2858   4.621   8.039  -1.232
 1084VAL      H 2859   4.598   8.069  -1.324
 1084VAL     CA 2860   4.506   8.011  -1.141
 1084VAL     CB 2861   4.380   8.092  -1.176
 1084VAL    CG1 2862   4.286   8.096  -1.056
 1084VAL    CG2 2863   4.411   8.235  -1.223
 1084VAL      C 2864   4.478   7.860  -1.122
 1084VAL      O 2865   4.462   7.814  -1.009
 1085LYS      N 2866   4.472   7.784  -1.230
 1085LYS      H 2867   4.405   7.809  -1.301
 1085LYS     CA 2868   4.488   7.637  -1.218
 1085LYS     CB 2869   4.468   7.559  -1.348
 1085LYS     CG 2870   4.410   7.419  -1.327
 1085LYS     CD 2871   4.491   7.304  -1.268
 1085LYS     CE 2872   4.612   7.251  -1.348
 1085LYS     NZ 2873   4.590   7.197  -1.483
 1085LYS    HZ1 2874   4.654   7.122  -1.501
 1085LYS    HZ2 2875   4.495   7.164  -1.492
 1085LYS    HZ3 2876   4.611   7.268  -1.551
 1085LYS      C 2877   4.623   7.597  -1.159
 1085LYS      O 2878   4.619   7.514  -1.069
 1086GLU      N 2879   4.737   7.651  -1.202
 1086GLU      H 2880   4.752   7.667  -1.299
 1086GLU     CA 2881   4.861   7.628  -1.124
 1086GLU     CB 2882   4.981   7.702  -1.185
 1086GLU     CG 2883   5.046   7.625  -1.301
 1086GLU     CD 2884   5.153   7.705  -1.376
 1086GLU    OE1 2885   5.152   7.701  -1.501
 1086GLU    OE2 2886   5.231   7.777  -1.310
 1086GLU      C 2887   4.850   7.650  -0.971
 1086GLU      O 2888   4.898   7.564  -0.901
 1087ALA      N 2889   4.765   7.741  -0.924
 1087ALA      H 2890   4.748   7.825  -0.977
 1087ALA     CA 2891   4.723   7.748  -0.780
 1087ALA     CB 2892   4.651   7.879  -0.753
 1087ALA      C 2893   4.638   7.628  -0.731
 1087ALA      O 2894   4.670   7.567  -0.628
 1088GLN      N 2895   4.534   7.592  -0.805
 1088GLN      H 2896   4.502   7.648  -0.882
 1088GLN     CA 2897   4.452   7.472  -0.776
 1088GLN     CB 2898   4.318   7.487  -0.849
 1088GLN     CG 2899   4.239   7.604  -0.786
 1088GLN     CD 2900   4.116   7.654  -0.863
 1088GLN    OE1 2901   4.117   7.681  -0.983
 1088GLN    NE2 2902   4.007   7.670  -0.793
 1088GLN   HE21 2903   4.004   7.645  -0.694
 1088GLN   HE22 2904   3.931   7.724  -0.829
 1088GLN      C 2905   4.525   7.336  -0.798
 1088GLN      O 2906   4.507   7.241  -0.721
 1089ALA      N 2907   4.622   7.336  -0.889
 1089ALA      H 2908   4.627   7.410  -0.957
 1089ALA     CA 2909   4.723   7.229  -0.909
 1089ALA     CB 2910   4.791   7.239  -1.045
 1089ALA      C 2911   4.835   7.230  -0.803
 1089ALA      O 2912   4.888   7.124  -0.769
 1090ALA      N 2913   4.874   7.349  -0.757
 1090ALA      H 2914   4.871   7.432  -0.813
 1090ALA     CA 2915   4.954   7.364  -0.634
 1090ALA     CB 2916   4.993   7.508  -0.605
 1090ALA      C 2917   4.877   7.310  -0.514
 1090ALA      O 2918   4.936   7.231  -0.442
 1091ALA      N 2919   4.746   7.330  -0.507
 1091ALA      H 2920   4.705   7.411  -0.552
 1091ALA     CA 2921   4.662   7.259  -0.408
 1091ALA     CB 2922   4.516   7.305  -0.415
 1091ALA      C 2923   4.670   7.105  -0.418
 1091ALA      O 2924   4.693   7.037  -0.319
 1092GLU      N 2925   4.671   7.053  -0.542
 1092GLU      H 2926   4.635   7.105  -0.620
 1092GLU     CA 2927   4.699   6.909  -0.569
 1092GLU     CB 2928   4.667   6.883  -0.718
 1092GLU     CG 2929   4.640   6.735  -0.751
 1092GLU     CD 2930   4.511   6.687  -0.685
 1092GLU    OE1 2931   4.521   6.625  -0.576
 1092GLU    OE2 2932   4.402   6.720  -0.736
 1092GLU      C 2933   4.843   6.865  -0.535
 1092GLU      O 2934   4.866   6.767  -0.464
 1093GLN      N 2935   4.941   6.948  -0.570
 1093GLN      H 2936   4.926   7.018  -0.641
 1093GLN     CA 2937   5.082   6.927  -0.530
 1093GLN     CB 2938   5.176   7.020  -0.609
 1093GLN     CG 2939   5.322   6.975  -0.603
 1093GLN     CD 2940   5.352   6.856  -0.697
 1093GLN    OE1 2941   5.414   6.869  -0.800
 1093GLN    NE2 2942   5.322   6.735  -0.655
 1093GLN   HE21 2943   5.283   6.720  -0.565
 1093GLN   HE22 2944   5.334   6.661  -0.720
 1093GLN      C 2945   5.106   6.939  -0.378
 1093GLN      O 2946   5.176   6.855  -0.320
 1094LEU      N 2947   5.034   7.030  -0.312
 1094LEU      H 2948   4.996   7.108  -0.364
 1094LEU     CA 2949   5.021   7.039  -0.165
 1094LEU     CB 2950   4.949   7.167  -0.122
 1094LEU     CG 2951   5.033   7.293  -0.148
 1094LEU    CD1 2952   4.945   7.418  -0.141
 1094LEU    CD2 2953   5.149   7.301  -0.049
 1094LEU      C 2954   4.950   6.918  -0.102
 1094LEU      O 2955   5.002   6.866  -0.004
 1095LYS      N 2956   4.846   6.865  -0.167
 1095LYS      H 2957   4.794   6.918  -0.236
 1095LYS     CA 2958   4.786   6.736  -0.128
 1095LYS     CB 2959   4.668   6.691  -0.214
 1095LYS     CG 2960   4.542   6.778  -0.208
 1095LYS     CD 2961   4.436   6.716  -0.300
 1095LYS     CE 2962   4.337   6.818  -0.358
 1095LYS     NZ 2963   4.266   6.762  -0.475
 1095LYS    HZ1 2964   4.195   6.825  -0.506
 1095LYS    HZ2 2965   4.332   6.746  -0.549
 1095LYS    HZ3 2966   4.224   6.675  -0.454
 1095LYS      C 2967   4.890   6.623  -0.129
 1095LYS      O 2968   4.907   6.555  -0.029
 1096THR      N 2969   4.974   6.621  -0.234
 1096THR      H 2970   4.955   6.680  -0.313
 1096THR     CA 2971   5.088   6.527  -0.247
 1096THR     CB 2972   5.163   6.536  -0.382
 1096THR    OG1 2973   5.072   6.537  -0.491
 1096THR    HG1 2974   5.002   6.610  -0.484
 1096THR    CG2 2975   5.260   6.419  -0.399
 1096THR      C 2976   5.191   6.546  -0.134
 1096THR      O 2977   5.209   6.454  -0.054
 1097THR      N 2978   5.242   6.668  -0.114
 1097THR      H 2979   5.236   6.740  -0.185
 1097THR     CA 2980   5.335   6.701  -0.002
 1097THR     CB 2981   5.388   6.845  -0.016
 1097THR    OG1 2982   5.438   6.863  -0.149
 1097THR    HG1 2983   5.411   6.956  -0.184
 1097THR    CG2 2984   5.500   6.876   0.083
 1097THR      C 2985   5.273   6.677   0.138
 1097THR      O 2986   5.343   6.629   0.228
 1098ARG      N 2987   5.142   6.694   0.150
 1098ARG      H 2988   5.092   6.750   0.083
 1098ARG     CA 2989   5.061   6.653   0.268
 1098ARG     CB 2990   4.919   6.708   0.248
 1098ARG     CG 2991   4.817   6.674   0.356
 1098ARG     CD 2992   4.674   6.687   0.303
 1098ARG     NE 2993   4.651   6.589   0.196
 1098ARG     HE 2994   4.731   6.536   0.169
 1098ARG     CZ 2995   4.536   6.567   0.130
 1098ARG    NH1 2996   4.424   6.635   0.157
 1098ARG   HH11 2997   4.422   6.697   0.237
 1098ARG   HH12 2998   4.341   6.622   0.104
 1098ARG    NH2 2999   4.529   6.464   0.046
 1098ARG   HH21 3000   4.609   6.403   0.038
 1098ARG   HH22 3001   4.447   6.445  -0.007
 1098ARG      C 3002   5.061   6.501   0.297
 1098ARG      O 3003   5.093   6.460   0.409
 1099ASN      N 3004   5.030   6.423   0.194
 1099ASN      H 3005   5.001   6.463   0.106
 1099ASN     CA 3006   5.032   6.274   0.195
 1099ASN     CB 3007   4.986   6.215   0.062
 1099ASN     CG 3008   4.854   6.264   0.000
 1099ASN    OD1 3009   4.766   6.322   0.064
 1099ASN    ND2 3010   4.845   6.253  -0.131
 1099ASN   HD21 3011   4.921   6.217  -0.185
 1099ASN   HD22 3012   4.760   6.280  -0.177
 1099ASN      C 3013   5.174   6.217   0.220
 1099ASN      O 3014   5.190   6.101   0.257
 1100ALA      N 3015   5.270   6.288   0.161
 1100ALA      H 3016   5.248   6.357   0.091
 1100ALA     CA 3017   5.414   6.259   0.174
 1100ALA     CB 3018   5.486   6.325   0.057
 1100ALA      C 3019   5.475   6.298   0.310
 1100ALA      O 3020   5.478   6.218   0.404
 1101TYR      N 3021   5.515   6.425   0.322
 1101TYR      H 3022   5.495   6.491   0.250
 1101TYR     CA 3023   5.583   6.481   0.440
 1101TYR     CB 3024   5.649   6.613   0.402
 1101TYR     CG 3025   5.785   6.597   0.335
 1101TYR    CD1 3026   5.807   6.659   0.214
 1101TYR    HD1 3027   5.723   6.679   0.147
 1101TYR    CD2 3028   5.894   6.560   0.414
 1101TYR    HD2 3029   5.877   6.515   0.512
 1101TYR    CE1 3030   5.936   6.687   0.171
 1101TYR    HE1 3031   5.950   6.742   0.078
 1101TYR    CE2 3032   6.023   6.586   0.373
 1101TYR    HE2 3033   6.107   6.548   0.432
 1101TYR     CZ 3034   6.043   6.651   0.253
 1101TYR     OH 3035   6.169   6.675   0.208
 1101TYR     HH 3036   6.228   6.694   0.287
 1101TYR      C 3037   5.495   6.508   0.562
 1101TYR      O 3038   5.515   6.447   0.668
 1102ILE      N 3039   5.390   6.587   0.543
 1102ILE      H 3040   5.364   6.616   0.451
 1102ILE     CA 3041   5.317   6.651   0.655
 1102ILE     CB 3042   5.217   6.756   0.603
 1102ILE    CG1 3043   5.280   6.855   0.504
 1102ILE    CG2 3044   5.144   6.830   0.716
 1102ILE     CD 3045   5.417   6.913   0.543
 1102ILE      C 3046   5.256   6.550   0.753
 1102ILE      O 3047   5.302   6.547   0.867
 1103GLN      N 3048   5.183   6.450   0.702
 1103GLN      H 3049   5.157   6.446   0.605
 1103GLN     CA 3050   5.127   6.342   0.787
 1103GLN     CB 3051   5.027   6.257   0.707
 1103GLN     CG 3052   4.955   6.147   0.786
 1103GLN     CD 3053   4.875   6.187   0.911
 1103GLN    OE1 3054   4.882   6.122   1.014
 1103GLN    NE2 3055   4.792   6.290   0.906
 1103GLN   HE21 3056   4.776   6.345   0.825
 1103GLN   HE22 3057   4.745   6.313   0.992
 1103GLN      C 3058   5.234   6.258   0.862
 1103GLN      O 3059   5.220   6.230   0.980
 1104LYS      N 3060   5.351   6.243   0.799
 1104LYS      H 3061   5.369   6.287   0.711
 1104LYS     CA 3062   5.468   6.176   0.859
 1104LYS     CB 3063   5.553   6.109   0.753
 1104LYS     CG 3064   5.480   5.988   0.696
 1104LYS     CD 3065   5.570   5.916   0.597
 1104LYS     CE 3066   5.498   5.795   0.539
 1104LYS     NZ 3067   5.586   5.731   0.440
 1104LYS    HZ1 3068   5.531   5.673   0.379
 1104LYS    HZ2 3069   5.630   5.803   0.385
 1104LYS    HZ3 3070   5.656   5.676   0.484
 1104LYS      C 3071   5.555   6.261   0.953
 1104LYS      O 3072   5.619   6.208   1.044
 1105TYR      N 3073   5.557   6.393   0.933
 1105TYR      H 3074   5.539   6.431   0.841
 1105TYR     CA 3075   5.604   6.488   1.036
 1105TYR     CB 3076   5.612   6.631   0.984
 1105TYR     CG 3077   5.642   6.730   1.097
 1105TYR    CD1 3078   5.774   6.753   1.134
 1105TYR    HD1 3079   5.852   6.682   1.108
 1105TYR    CD2 3080   5.542   6.814   1.143
 1105TYR    HD2 3081   5.437   6.791   1.124
 1105TYR    CE1 3082   5.806   6.867   1.203
 1105TYR    HE1 3083   5.906   6.879   1.244
 1105TYR    CE2 3084   5.575   6.931   1.210
 1105TYR    HE2 3085   5.495   6.998   1.243
 1105TYR     CZ 3086   5.708   6.961   1.233
 1105TYR     OH 3087   5.749   7.088   1.223
 1105TYR     HH 3088   5.666   7.149   1.226
 1105TYR      C 3089   5.514   6.487   1.161
 1105TYR      O 3090   5.564   6.491   1.273
 1106LEU      N 3091   5.384   6.488   1.132
 1106LEU      H 3092   5.349   6.511   1.040
 1106LEU     CA 3093   5.283   6.477   1.240
 1106LEU     CB 3094   5.137   6.479   1.190
 1106LEU     CG 3095   5.081   6.583   1.091
 1106LEU    CD1 3096   4.928   6.582   1.098
 1106LEU    CD2 3097   5.138   6.725   1.102
 1106LEU      C 3098   5.307   6.352   1.327
 1106LEU      O 3099   5.280   6.351   1.446
  313VAL      N 3100   5.355   6.245   1.263
  313VAL      H 3101   5.339   6.237   1.164
  313VAL     CA 3102   5.413   6.124   1.326
  313VAL     CB 3103   5.410   6.018   1.214
  313VAL    CG1 3104   5.501   5.897   1.234
  313VAL    CG2 3105   5.266   5.974   1.188
  313VAL      C 3106   5.551   6.145   1.393
  313VAL      O 3107   5.567   6.126   1.514
  314GLN      N 3108   5.650   6.196   1.320
  314GLN      H 3109   5.636   6.214   1.222
  314GLN     CA 3110   5.790   6.208   1.367
  314GLN     CB 3111   5.883   6.242   1.250
  314GLN     CG 3112   6.032   6.225   1.287
  314GLN     CD 3113   6.125   6.263   1.172
  314GLN    OE1 3114   6.114   6.367   1.109
  314GLN    NE2 3115   6.221   6.177   1.145
  314GLN   HE21 3116   6.234   6.096   1.200
  314GLN   HE22 3117   6.269   6.188   1.057
  314GLN      C 3118   5.820   6.305   1.484
  314GLN      O 3119   5.890   6.268   1.578
  315THR      N 3120   5.771   6.429   1.478
  315THR      H 3121   5.718   6.460   1.398
  315THR     CA 3122   5.802   6.531   1.582
  315THR     CB 3123   5.739   6.666   1.544
  315THR    OG1 3124   5.825   6.718   1.444
  315THR    HG1 3125   5.769   6.759   1.369
  315THR    CG2 3126   5.728   6.769   1.656
  315THR      C 3127   5.761   6.490   1.723
  315THR      O 3128   5.844   6.476   1.813
  316ILE      N 3129   5.637   6.445   1.728
  316ILE      H 3130   5.582   6.437   1.645
  316ILE     CA 3131   5.568   6.396   1.848
  316ILE     CB 3132   5.428   6.374   1.792
  316ILE    CG1 3133   5.323   6.425   1.888
  316ILE    CG2 3134   5.400   6.233   1.740
  316ILE     CD 3135   5.182   6.398   1.838
  316ILE      C 3136   5.641   6.275   1.911
  316ILE      O 3137   5.687   6.283   2.024
  317SER      N 3138   5.689   6.190   1.819
  317SER      H 3139   5.650   6.190   1.727
  317SER     CA 3140   5.776   6.074   1.847
  317SER     CB 3141   5.811   6.006   1.714
  317SER     OG 3142   5.879   5.881   1.727
  317SER     HG 3143   5.805   5.809   1.747
  317SER      C 3144   5.904   6.109   1.924
  317SER      O 3145   5.925   6.064   2.037
  318ASN      N 3146   5.976   6.207   1.872
  318ASN      H 3147   5.949   6.252   1.786
  318ASN     CA 3148   6.105   6.252   1.930
  318ASN     CB 3149   6.178   6.339   1.827
  318ASN     CG 3150   6.203   6.262   1.696
  318ASN    OD1 3151   6.218   6.141   1.688
  318ASN    ND2 3152   6.187   6.331   1.586
  318ASN   HD21 3153   6.158   6.426   1.591
  318ASN   HD22 3154   6.200   6.285   1.500
  318ASN      C 3155   6.094   6.324   2.065
  318ASN      O 3156   6.181   6.306   2.151
  319GLU      N 3157   5.987   6.399   2.086
  319GLU      H 3158   5.925   6.426   2.011
  319GLU     CA 3159   5.962   6.465   2.215
  319GLU     CB 3160   5.864   6.580   2.195
  319GLU     CG 3161   5.910   6.682   2.091
  319GLU     CD 3162   5.812   6.799   2.092
  319GLU    OE1 3163   5.767   6.841   1.984
  319GLU    OE2 3164   5.781   6.844   2.204
  319GLU      C 3165   5.907   6.369   2.323
  319GLU      O 3166   5.957   6.367   2.437
  320GLN      N 3167   5.818   6.279   2.280
  320GLN      H 3168   5.772   6.290   2.191
  320GLN     CA 3169   5.765   6.168   2.363
  320GLN     CB 3170   5.656   6.095   2.284
  320GLN     CG 3171   5.579   5.984   2.359
  320GLN     CD 3172   5.482   6.024   2.468
  320GLN    OE1 3173   5.362   6.035   2.451
  320GLN    NE2 3174   5.528   6.033   2.590
  320GLN   HE21 3175   5.624   6.015   2.609
  320GLN   HE22 3176   5.461   6.063   2.657
  320GLN      C 3177   5.875   6.076   2.414
  320GLN      O 3178   5.883   6.052   2.534
  321ARG      N 3179   5.973   6.058   2.325
  321ARG      H 3180   5.953   6.079   2.227
  321ARG     CA 3181   6.102   5.991   2.348
  321ARG     CB 3182   6.190   6.013   2.226
  321ARG     CG 3183   6.300   5.909   2.213
  321ARG     CD 3184   6.245   5.795   2.129
  321ARG     NE 3185   6.280   5.816   1.988
  321ARG     HE 3186   6.374   5.796   1.964
  321ARG     CZ 3187   6.192   5.847   1.892
  321ARG    NH1 3188   6.234   5.880   1.772
  321ARG   HH11 3189   6.330   5.874   1.746
  321ARG   HH12 3190   6.175   5.939   1.715
  321ARG    NH2 3191   6.062   5.831   1.913
  321ARG   HH21 3192   6.028   5.798   2.001
  321ARG   HH22 3193   5.995   5.856   1.842
  321ARG      C 3194   6.173   6.046   2.472
  321ARG      O 3195   6.169   5.984   2.579
  322ALA      N 3196   6.220   6.170   2.461
  322ALA      H 3197   6.200   6.225   2.379
  322ALA     CA 3198   6.300   6.237   2.565
  322ALA     CB 3199   6.355   6.368   2.510
  322ALA      C 3200   6.223   6.262   2.695
  322ALA      O 3201   6.250   6.201   2.799
  323SER      N 3202   6.110   6.332   2.682
  323SER      H 3203   6.065   6.347   2.593
  323SER     CA 3204   6.042   6.384   2.802
  323SER     CB 3205   5.961   6.511   2.776
  323SER     OG 3206   5.938   6.576   2.902
  323SER     HG 3207   5.938   6.507   2.976
  323SER      C 3208   5.963   6.284   2.887
  323SER      O 3209   5.954   6.304   3.008
  324LYS      N 3210   5.913   6.173   2.830
  324LYS      H 3211   5.917   6.155   2.731
  324LYS     CA 3212   5.844   6.072   2.914
  324LYS     CB 3213   5.748   5.984   2.832
  324LYS     CG 3214   5.672   5.877   2.912
  324LYS     CD 3215   5.578   5.929   3.020
  324LYS     CE 3216   5.531   5.810   3.104
  324LYS     NZ 3217   5.433   5.840   3.209
  324LYS    HZ1 3218   5.344   5.859   3.168
  324LYS    HZ2 3219   5.425   5.761   3.271
  324LYS    HZ3 3220   5.462   5.919   3.262
  324LYS      C 3221   5.937   5.995   3.007
  324LYS      O 3222   5.907   5.987   3.126
  325VAL      N 3223   6.055   5.957   2.956
  325VAL      H 3224   6.081   5.968   2.860
  325VAL     CA 3225   6.156   5.893   3.043
  325VAL     CB 3226   6.282   5.834   2.985
  325VAL    CG1 3227   6.262   5.684   3.000
  325VAL    CG2 3228   6.318   5.886   2.845
  325VAL      C 3229   6.206   5.982   3.154
  325VAL      O 3230   6.187   5.941   3.268
  326LEU      N 3231   6.237   6.105   3.114
  326LEU      H 3232   6.240   6.128   3.017
  326LEU     CA 3233   6.274   6.217   3.202
  326LEU     CB 3234   6.237   6.340   3.120
  326LEU     CG 3235   6.262   6.470   3.191
  326LEU    CD1 3236   6.403   6.517   3.155
  326LEU    CD2 3237   6.150   6.569   3.158
  326LEU      C 3238   6.196   6.211   3.334
  326LEU      O 3239   6.247   6.153   3.429
  327GLY      N 3240   6.064   6.209   3.315
  327GLY      H 3241   6.024   6.229   3.226
  327GLY     CA 3242   5.971   6.185   3.425
  327GLY      C 3243   5.982   6.049   3.495
  327GLY      O 3244   6.021   6.046   3.610
  328ILE      N 3245   5.955   5.939   3.424
  328ILE      H 3246   5.957   5.943   3.323
  328ILE     CA 3247   5.946   5.802   3.483
  328ILE     CB 3248   5.933   5.692   3.377
  328ILE    CG1 3249   5.825   5.724   3.277
  328ILE    CG2 3250   5.901   5.557   3.442
  328ILE     CD 3251   5.861   5.659   3.144
  328ILE      C 3252   6.071   5.766   3.564
  328ILE      O 3253   6.064   5.722   3.678
  329VAL      N 3254   6.186   5.793   3.503
  329VAL      H 3255   6.190   5.848   3.418
  329VAL     CA 3256   6.316   5.759   3.562
  329VAL     CB 3257   6.424   5.765   3.454
  329VAL    CG1 3258   6.390   5.668   3.341
  329VAL    CG2 3259   6.447   5.905   3.400
  329VAL      C 3260   6.346   5.843   3.686
  329VAL      O 3261   6.356   5.786   3.795
  330PHE      N 3262   6.324   5.974   3.673
  330PHE      H 3263   6.316   6.018   3.583
  330PHE     CA 3264   6.333   6.069   3.785
  330PHE     CB 3265   6.312   6.209   3.730
  330PHE     CG 3266   6.415   6.263   3.631
  330PHE    CD1 3267   6.516   6.189   3.570
  330PHE    HD1 3268   6.551   6.095   3.611
  330PHE    CD2 3269   6.390   6.391   3.588
  330PHE    HD2 3270   6.317   6.451   3.642
  330PHE    CE1 3271   6.589   6.244   3.466
  330PHE    HE1 3272   6.688   6.204   3.447
  330PHE    CE2 3273   6.462   6.445   3.483
  330PHE    HE2 3274   6.437   6.544   3.448
  330PHE     CZ 3275   6.559   6.370   3.419
  330PHE     HZ 3276   6.605   6.405   3.327
  330PHE      C 3277   6.228   6.043   3.893
  330PHE      O 3278   6.249   6.070   4.010
  331PHE      N 3279   6.114   5.990   3.850
  331PHE      H 3280   6.086   6.001   3.754
  331PHE     CA 3281   6.009   5.940   3.940
  331PHE     CB 3282   5.880   5.934   3.861
  331PHE     CG 3283   5.785   6.036   3.921
  331PHE    CD1 3284   5.780   6.168   3.879
  331PHE    HD1 3285   5.838   6.201   3.793
  331PHE    CD2 3286   5.721   5.997   4.037
  331PHE    HD2 3287   5.743   5.900   4.080
  331PHE    CE1 3288   5.706   6.259   3.953
  331PHE    HE1 3289   5.719   6.366   3.935
  331PHE    CE2 3290   5.648   6.089   4.110
  331PHE    HE2 3291   5.630   6.069   4.215
  331PHE     CZ 3292   5.634   6.218   4.064
  331PHE     HZ 3293   5.548   6.275   4.099
  331PHE      C 3294   6.039   5.809   4.014
  331PHE      O 3295   5.992   5.793   4.127
  332LEU      N 3296   6.117   5.718   3.955
  332LEU      H 3297   6.126   5.715   3.855
  332LEU     CA 3298   6.179   5.606   4.031
  332LEU     CB 3299   6.273   5.520   3.947
  332LEU     CG 3300   6.208   5.444   3.832
  332LEU    CD1 3301   6.316   5.376   3.748
  332LEU    CD2 3302   6.111   5.338   3.884
  332LEU      C 3303   6.261   5.661   4.149
  332LEU      O 3304   6.222   5.652   4.266
  333PHE      N 3305   6.342   5.758   4.106
  333PHE      H 3306   6.341   5.784   4.010
  333PHE     CA 3307   6.436   5.835   4.188
  333PHE     CB 3308   6.508   5.926   4.090
  333PHE     CG 3309   6.587   6.042   4.148
  333PHE    CD1 3310   6.722   6.029   4.169
  333PHE    HD1 3311   6.773   5.937   4.144
  333PHE    CD2 3312   6.520   6.155   4.189
  333PHE    HD2 3313   6.427   6.184   4.141
  333PHE    CE1 3314   6.791   6.128   4.234
  333PHE    HE1 3315   6.898   6.138   4.216
  333PHE    CE2 3316   6.585   6.245   4.269
  333PHE    HE2 3317   6.526   6.306   4.335
  333PHE     CZ 3318   6.721   6.232   4.292
  333PHE     HZ 3319   6.768   6.288   4.372
  333PHE      C 3320   6.371   5.918   4.299
  333PHE      O 3321   6.411   5.902   4.414
  334LEU      N 3322   6.276   6.006   4.267
  334LEU      H 3323   6.257   6.028   4.170
  334LEU     CA 3324   6.220   6.102   4.365
  334LEU     CB 3325   6.091   6.166   4.314
  334LEU     CG 3326   6.109   6.277   4.212
  334LEU    CD1 3327   5.970   6.323   4.172
  334LEU    CD2 3328   6.193   6.391   4.268
  334LEU      C 3329   6.181   6.034   4.495
  334LEU      O 3330   6.243   6.056   4.598
  335LEU      N 3331   6.117   5.921   4.473
  335LEU      H 3332   6.106   5.883   4.381
  335LEU     CA 3333   6.059   5.845   4.583
  335LEU     CB 3334   5.940   5.768   4.531
  335LEU     CG 3335   5.829   5.867   4.492
  335LEU    CD1 3336   5.819   5.986   4.587
  335LEU    CD2 3337   5.840   5.913   4.348
  335LEU      C 3338   6.160   5.767   4.665
  335LEU      O 3339   6.179   5.799   4.781
  336MET      N 3340   6.250   5.707   4.590
  336MET      H 3341   6.237   5.698   4.491
  336MET     CA 3342   6.373   5.646   4.641
  336MET     CB 3343   6.430   5.605   4.506
  336MET     CG 3344   6.527   5.490   4.490
  336MET     SD 3345   6.554   5.480   4.311
  336MET     CE 3346   6.705   5.388   4.304
  336MET      C 3347   6.456   5.746   4.726
  336MET      O 3348   6.491   5.707   4.837
  337TRP      N 3349   6.454   5.876   4.693
  337TRP      H 3350   6.408   5.908   4.609
  337TRP     CA 3351   6.516   5.983   4.774
  337TRP     CB 3352   6.582   6.094   4.693
  337TRP     CG 3353   6.727   6.123   4.740
  337TRP    CD1 3354   6.819   6.148   4.646
  337TRP    HD1 3355   6.800   6.152   4.539
  337TRP    CD2 3356   6.794   6.110   4.859
  337TRP    NE1 3357   6.939   6.149   4.701
  337TRP    HE1 3358   7.025   6.171   4.653
  337TRP    CE2 3359   6.929   6.119   4.830
  337TRP    CE3 3360   6.762   6.076   4.992
  337TRP    HE3 3361   6.660   6.060   5.021
  337TRP    CZ2 3362   7.026   6.089   4.924
  337TRP    HZ2 3363   7.130   6.103   4.896
  337TRP    CZ3 3364   6.858   6.050   5.087
  337TRP    HZ3 3365   6.829   6.027   5.190
  337TRP    CH2 3366   6.991   6.055   5.053
  337TRP    HH2 3367   7.067   6.052   5.131
  337TRP      C 3368   6.431   6.049   4.884
  337TRP      O 3369   6.472   6.144   4.951
  338CYS      N 3370   6.321   5.987   4.920
  338CYS      H 3371   6.273   5.923   4.858
  338CYS     CA 3372   6.248   6.027   5.043
  338CYS     CB 3373   6.103   5.984   5.031
  338CYS     SG 3374   6.003   6.039   4.889
  338CYS     HG 3375   5.889   6.014   4.955
  338CYS      C 3376   6.293   5.982   5.184
  338CYS      O 3377   6.241   6.040   5.280
  339PRO      N 3378   6.381   5.882   5.203
  339PRO     CA 3379   6.388   5.801   5.326
  339PRO     CB 3380   6.491   5.692   5.297
  339PRO     CG 3381   6.590   5.760   5.204
  339PRO     CD 3382   6.500   5.852   5.122
  339PRO      C 3383   6.414   5.873   5.458
  339PRO      O 3384   6.325   5.897   5.539
  340PHE      N 3385   6.541   5.909   5.470
  340PHE      H 3386   6.609   5.869   5.408
  340PHE     CA 3387   6.599   5.992   5.576
  340PHE     CB 3388   6.728   6.044   5.516
  340PHE     CG 3389   6.812   6.124   5.615
  340PHE    CD1 3390   6.882   6.060   5.715
  340PHE    HD1 3391   6.872   5.952   5.729
  340PHE    CD2 3392   6.833   6.258   5.587
  340PHE    HD2 3393   6.793   6.303   5.497
  340PHE    CE1 3394   6.975   6.130   5.790
  340PHE    HE1 3395   7.042   6.077   5.859
  340PHE    CE2 3396   6.927   6.328   5.662
  340PHE    HE2 3397   6.966   6.421   5.622
  340PHE     CZ 3398   6.997   6.264   5.763
  340PHE     HZ 3399   7.090   6.310   5.799
  340PHE      C 3400   6.508   6.110   5.612
  340PHE      O 3401   6.469   6.120   5.727
  341PHE      N 3402   6.451   6.171   5.510
  341PHE      H 3403   6.475   6.149   5.415
  341PHE     CA 3404   6.367   6.290   5.525
  341PHE     CB 3405   6.354   6.356   5.388
  341PHE     CG 3406   6.493   6.379   5.330
  341PHE    CD1 3407   6.583   6.469   5.387
  341PHE    HD1 3408   6.560   6.520   5.480
  341PHE    CD2 3409   6.529   6.310   5.215
  341PHE    HD2 3410   6.455   6.249   5.163
  341PHE    CE1 3411   6.707   6.490   5.328
  341PHE    HE1 3412   6.779   6.558   5.374
  341PHE    CE2 3413   6.651   6.334   5.155
  341PHE    HE2 3414   6.666   6.302   5.051
  341PHE     CZ 3415   6.740   6.425   5.210
  341PHE     HZ 3416   6.825   6.459   5.151
  341PHE      C 3417   6.237   6.271   5.604
  341PHE      O 3418   6.225   6.329   5.712
  342ILE      N 3419   6.148   6.178   5.568
  342ILE      H 3420   6.149   6.133   5.477
  342ILE     CA 3421   6.035   6.151   5.661
  342ILE     CB 3422   5.895   6.139   5.601
  342ILE    CG1 3423   5.857   6.284   5.571
  342ILE    CG2 3424   5.789   6.072   5.689
  342ILE     CD 3425   5.718   6.303   5.514
  342ILE      C 3426   6.064   6.075   5.789
  342ILE      O 3427   6.010   6.113   5.893
  343THR      N 3428   6.173   5.998   5.789
  343THR      H 3429   6.210   5.959   5.705
  343THR     CA 3430   6.228   5.945   5.917
  343THR     CB 3431   6.343   5.845   5.896
  343THR    OG1 3432   6.330   5.771   5.774
  343THR    HG1 3433   6.356   5.827   5.694
  343THR    CG2 3434   6.346   5.747   6.014
  343THR      C 3435   6.274   6.059   6.010
  343THR      O 3436   6.235   6.060   6.125
  344ASN      N 3437   6.337   6.163   5.953
  344ASN      H 3438   6.371   6.156   5.859
  344ASN     CA 3439   6.373   6.289   6.023
  344ASN     CB 3440   6.467   6.376   5.939
  344ASN     CG 3441   6.616   6.343   5.951
  344ASN    OD1 3442   6.695   6.412   6.011
  344ASN    ND2 3443   6.661   6.245   5.877
  344ASN   HD21 3444   6.600   6.194   5.816
  344ASN   HD22 3445   6.761   6.231   5.874
  344ASN      C 3446   6.251   6.373   6.066
  344ASN      O 3447   6.239   6.402   6.185
  345ILE      N 3448   6.153   6.394   5.977
  345ILE      H 3449   6.168   6.377   5.878
  345ILE     CA 3450   6.022   6.456   6.014
  345ILE     CB 3451   5.925   6.462   5.894
  345ILE    CG1 3452   5.966   6.567   5.792
  345ILE    CG2 3453   5.776   6.477   5.929
  345ILE     CD 3454   5.953   6.711   5.839
  345ILE      C 3455   5.958   6.382   6.134
  345ILE      O 3456   5.917   6.446   6.229
  346THR      N 3457   5.953   6.249   6.129
  346THR      H 3458   5.972   6.194   6.046
  346THR     CA 3459   5.904   6.174   6.247
  346THR     CB 3460   5.815   6.054   6.217
  346THR    OG1 3461   5.858   5.983   6.102
  346THR    HG1 3462   5.936   5.919   6.120
  346THR    CG2 3463   5.672   6.104   6.201
  346THR      C 3464   5.996   6.149   6.366
  346THR      O 3465   5.944   6.140   6.477
  347LEU      N 3466   6.127   6.158   6.349
  347LEU      H 3467   6.172   6.129   6.263
  347LEU     CA 3468   6.217   6.175   6.465
  347LEU     CB 3469   6.364   6.163   6.424
  347LEU     CG 3470   6.453   6.115   6.538
  347LEU    CD1 3471   6.418   5.971   6.577
  347LEU    CD2 3472   6.601   6.122   6.500
  347LEU      C 3473   6.189   6.310   6.536
  347LEU      O 3474   6.175   6.315   6.658
  348VAL      N 3475   6.158   6.413   6.457
  348VAL      H 3476   6.183   6.413   6.359
  348VAL     CA 3477   6.110   6.542   6.512
  348VAL     CB 3478   6.135   6.659   6.414
  348VAL    CG1 3479   6.094   6.794   6.473
  348VAL    CG2 3480   6.283   6.665   6.380
  348VAL      C 3481   5.966   6.540   6.568
  348VAL      O 3482   5.940   6.601   6.671
  349LEU      N 3483   5.874   6.468   6.503
  349LEU      H 3484   5.893   6.437   6.408
  349LEU     CA 3485   5.731   6.469   6.542
  349LEU     CB 3486   5.647   6.504   6.418
  349LEU     CG 3487   5.679   6.646   6.370
  349LEU    CD1 3488   5.641   6.661   6.223
  349LEU    CD2 3489   5.610   6.751   6.458
  349LEU      C 3490   5.668   6.348   6.615
  349LEU      O 3491   5.559   6.360   6.668
  350CYS      N 3492   5.732   6.231   6.611
  350CYS      H 3493   5.820   6.218   6.563
  350CYS     CA 3494   5.681   6.109   6.678
  350CYS     CB 3495   5.667   5.991   6.580
  350CYS     SG 3496   5.592   5.840   6.652
  350CYS      C 3497   5.768   6.068   6.799
  350CYS      O 3498   5.824   5.958   6.806
  351ASP      N 3499   5.765   6.149   6.904
  351ASP      H 3500   5.767   6.249   6.892
  351ASP     CA 3501   5.816   6.108   7.037
  351ASP     CB 3502   5.824   6.233   7.124
  351ASP     CG 3503   5.913   6.337   7.055
  351ASP    OD1 3504   5.861   6.404   6.964
  351ASP    OD2 3505   6.034   6.335   7.082
  351ASP      C 3506   5.734   5.994   7.103
  351ASP      O 3507   5.763   5.945   7.213
  352SER      N 3508   5.623   5.959   7.038
  352SER      H 3509   5.573   6.026   6.984
  352SER     CA 3510   5.558   5.828   7.058
  352SER     CB 3511   5.407   5.827   7.036
  352SER     OG 3512   5.351   5.860   7.162
  352SER     HG 3513   5.284   5.937   7.155
  352SER      C 3514   5.630   5.703   7.007
  352SER      O 3515   5.631   5.605   7.082
  353CYS      N 3516   5.720   5.723   6.911
  353CYS      H 3517   5.745   5.815   6.879
  353CYS     CA 3518   5.811   5.621   6.856
  353CYS     CB 3519   5.843   5.657   6.710
  353CYS     SG 3520   5.705   5.681   6.592
  353CYS      C 3521   5.944   5.626   6.935
  353CYS      O 3522   5.980   5.730   6.990
  354ASN      N 3523   6.012   5.512   6.951
  354ASN      H 3524   5.979   5.426   6.912
  354ASN     CA 3525   6.146   5.509   7.012
  354ASN     CB 3526   6.174   5.368   7.069
  354ASN     CG 3527   6.323   5.335   7.090
  354ASN    OD1 3528   6.391   5.294   6.998
  354ASN    ND2 3529   6.381   5.359   7.205
  354ASN   HD21 3530   6.334   5.394   7.286
  354ASN   HD22 3531   6.481   5.340   7.207
  354ASN      C 3532   6.255   5.560   6.915
  354ASN      O 3533   6.262   5.520   6.799
  355GLN      N 3534   6.341   5.645   6.970
  355GLN      H 3535   6.322   5.689   7.057
  355GLN     CA 3536   6.459   5.699   6.898
  355GLN     CB 3537   6.527   5.808   6.979
  355GLN     CG 3538   6.462   5.943   6.951
  355GLN     CD 3539   6.517   6.047   7.049
  355GLN    OE1 3540   6.472   6.053   7.162
  355GLN    NE2 3541   6.618   6.120   7.010
  355GLN   HE21 3542   6.666   6.110   6.924
  355GLN   HE22 3543   6.646   6.198   7.072
  355GLN      C 3544   6.565   5.598   6.853
  355GLN      O 3545   6.601   5.600   6.737
  356THR      N 3546   6.595   5.499   6.937
  356THR      H 3547   6.539   5.478   7.017
  356THR     CA 3548   6.704   5.401   6.914
  356THR     CB 3549   6.721   5.307   7.036
  356THR    OG1 3550   6.667   5.367   7.155
  356THR    HG1 3551   6.740   5.423   7.195
  356THR    CG2 3552   6.868   5.272   7.055
  356THR      C 3553   6.678   5.312   6.792
  356THR      O 3554   6.763   5.301   6.703
  357THR      N 3555   6.556   5.257   6.782
  357THR      H 3556   6.487   5.269   6.855
  357THR     CA 3557   6.510   5.178   6.667
  357THR     CB 3558   6.374   5.111   6.688
  357THR    OG1 3559   6.276   5.209   6.724
  357THR    HG1 3560   6.185   5.169   6.710
  357THR    CG2 3561   6.383   5.000   6.793
  357THR      C 3562   6.503   5.263   6.538
  357THR      O 3563   6.573   5.232   6.444
  358LEU      N 3564   6.440   5.380   6.549
  358LEU      H 3565   6.383   5.400   6.630
  358LEU     CA 3566   6.432   5.480   6.440
  358LEU     CB 3567   6.344   5.599   6.479
  358LEU     CG 3568   6.221   5.612   6.388
  358LEU    CD1 3569   6.121   5.498   6.411
  358LEU    CD2 3570   6.155   5.748   6.407
  358LEU      C 3571   6.570   5.531   6.392
  358LEU      O 3572   6.588   5.552   6.273
  359GLN      N 3573   6.665   5.544   6.484
  359GLN      H 3574   6.641   5.554   6.582
  359GLN     CA 3575   6.807   5.574   6.454
  359GLN     CB 3576   6.878   5.613   6.585
  359GLN     CG 3577   7.024   5.659   6.570
  359GLN     CD 3578   7.040   5.772   6.468
  359GLN    OE1 3579   6.991   5.884   6.484
  359GLN    NE2 3580   7.111   5.743   6.362
  359GLN   HE21 3581   7.153   5.650   6.352
  359GLN   HE22 3582   7.126   5.813   6.295
  359GLN      C 3583   6.881   5.463   6.378
  359GLN      O 3584   6.924   5.487   6.266
  360MET      N 3585   6.874   5.339   6.428
  360MET      H 3586   6.844   5.322   6.523
  360MET     CA 3587   6.925   5.220   6.355
  360MET     CB 3588   6.897   5.094   6.438
  360MET     CG 3589   6.951   4.967   6.370
  360MET     SD 3590   6.886   4.812   6.443
  360MET     CE 3591   6.894   4.711   6.295
  360MET      C 3592   6.859   5.208   6.216
  360MET      O 3593   6.925   5.184   6.115
  361LEU      N 3594   6.729   5.234   6.214
  361LEU      H 3595   6.675   5.240   6.299
  361LEU     CA 3596   6.650   5.244   6.090
  361LEU     CB 3597   6.500   5.238   6.122
  361LEU     CG 3598   6.452   5.099   6.168
  361LEU    CD1 3599   6.301   5.106   6.197
  361LEU    CD2 3600   6.482   4.990   6.066
  361LEU      C 3601   6.686   5.362   5.998
  361LEU      O 3602   6.701   5.338   5.878
  362LEU      N 3603   6.718   5.482   6.049
  362LEU      H 3604   6.688   5.507   6.141
  362LEU     CA 3605   6.779   5.593   5.970
  362LEU     CB 3606   6.823   5.709   6.060
  362LEU     CG 3607   6.718   5.817   6.087
  362LEU    CD1 3608   6.760   5.902   6.207
  362LEU    CD2 3609   6.705   5.907   5.965
  362LEU      C 3610   6.905   5.549   5.893
  362LEU      O 3611   6.914   5.563   5.771
  363GLU      N 3612   6.995   5.485   5.969
  363GLU      H 3613   6.983   5.481   6.069
  363GLU     CA 3614   7.123   5.429   5.919
  363GLU     CB 3615   7.212   5.399   6.040
  363GLU     CG 3616   7.241   5.531   6.113
  363GLU     CD 3617   7.303   5.515   6.253
  363GLU    OE1 3618   7.419   5.557   6.266
  363GLU    OE2 3619   7.226   5.484   6.346
  363GLU      C 3620   7.111   5.309   5.823
  363GLU      O 3621   7.211   5.263   5.767
  364ILE      N 3622   6.990   5.254   5.815
  364ILE      H 3623   6.930   5.257   5.895
  364ILE     CA 3624   6.944   5.165   5.707
  364ILE     CB 3625   6.852   5.058   5.770
  364ILE    CG1 3626   6.935   4.962   5.856
  364ILE    CG2 3627   6.765   4.982   5.669
  364ILE     CD 3628   6.847   4.873   5.944
  364ILE      C 3629   6.875   5.243   5.591
  364ILE      O 3630   6.918   5.237   5.477
  365PHE      N 3631   6.781   5.331   5.625
  365PHE      H 3632   6.751   5.339   5.721
  365PHE     CA 3633   6.698   5.406   5.528
  365PHE     CB 3634   6.587   5.487   5.596
  365PHE     CG 3635   6.484   5.401   5.668
  365PHE    CD1 3636   6.452   5.273   5.625
  365PHE    HD1 3637   6.473   5.241   5.523
  365PHE    CD2 3638   6.433   5.451   5.787
  365PHE    HD2 3639   6.457   5.553   5.819
  365PHE    CE1 3640   6.373   5.193   5.707
  365PHE    HE1 3641   6.340   5.096   5.669
  365PHE    CE2 3642   6.352   5.371   5.865
  365PHE    HE2 3643   6.311   5.411   5.958
  365PHE     CZ 3644   6.324   5.241   5.826
  365PHE     HZ 3645   6.260   5.177   5.887
  365PHE      C 3646   6.765   5.503   5.433
  365PHE      O 3647   6.742   5.495   5.313
  366VAL      N 3648   6.854   5.587   5.487
  366VAL      H 3649   6.880   5.581   5.584
  366VAL     CA 3650   6.918   5.696   5.410
  366VAL     CB 3651   7.009   5.780   5.499
  366VAL    CG1 3652   7.132   5.705   5.553
  366VAL    CG2 3653   7.045   5.912   5.431
  366VAL      C 3654   6.986   5.649   5.278
  366VAL      O 3655   6.966   5.707   5.172
  367TRP      N 3656   7.022   5.522   5.283
  367TRP      H 3657   7.025   5.474   5.372
  367TRP     CA 3658   7.082   5.445   5.174
  367TRP     CB 3659   7.159   5.332   5.240
  367TRP     CG 3660   7.246   5.387   5.354
  367TRP    CD1 3661   7.217   5.380   5.484
  367TRP    HD1 3662   7.123   5.347   5.525
  367TRP    CD2 3663   7.378   5.428   5.345
  367TRP    NE1 3664   7.325   5.406   5.556
  367TRP    HE1 3665   7.332   5.386   5.655
  367TRP    CE2 3666   7.426   5.432   5.476
  367TRP    CE3 3667   7.465   5.436   5.238
  367TRP    HE3 3668   7.427   5.428   5.137
  367TRP    CZ2 3669   7.563   5.429   5.495
  367TRP    HZ2 3670   7.601   5.399   5.592
  367TRP    CZ3 3671   7.601   5.436   5.260
  367TRP    HZ3 3672   7.669   5.440   5.176
  367TRP    CH2 3673   7.650   5.428   5.389
  367TRP    HH2 3674   7.753   5.395   5.405
  367TRP      C 3675   6.992   5.412   5.053
  367TRP      O 3676   7.034   5.436   4.940
  368ILE      N 3677   6.862   5.398   5.075
  368ILE      H 3678   6.823   5.392   5.168
  368ILE     CA 3679   6.766   5.394   4.962
  368ILE     CB 3680   6.626   5.353   5.009
  368ILE    CG1 3681   6.625   5.206   5.053
  368ILE    CG2 3682   6.523   5.373   4.898
  368ILE     CD 3683   6.639   5.191   5.204
  368ILE      C 3684   6.763   5.528   4.884
  368ILE      O 3685   6.758   5.533   4.760
  369GLY      N 3686   6.774   5.636   4.958
  369GLY      H 3687   6.779   5.632   5.057
  369GLY     CA 3688   6.784   5.770   4.898
  369GLY      C 3689   6.915   5.793   4.825
  369GLY      O 3690   6.923   5.834   4.710
  370TYR      N 3691   7.018   5.744   4.891
  370TYR      H 3692   7.014   5.728   4.990
  370TYR     CA 3693   7.151   5.738   4.832
  370TYR     CB 3694   7.241   5.683   4.941
  370TYR     CG 3695   7.270   5.772   5.065
  370TYR    CD1 3696   7.273   5.910   5.069
  370TYR    HD1 3697   7.264   5.967   4.978
  370TYR    CD2 3698   7.312   5.705   5.177
  370TYR    HD2 3699   7.304   5.599   5.177
  370TYR    CE1 3700   7.308   5.976   5.188
  370TYR    HE1 3701   7.307   6.085   5.188
  370TYR    CE2 3702   7.354   5.768   5.293
  370TYR    HE2 3703   7.402   5.710   5.372
  370TYR     CZ 3704   7.348   5.906   5.300
  370TYR     OH 3705   7.356   5.964   5.424
  370TYR     HH 3706   7.321   6.061   5.419
  370TYR      C 3707   7.158   5.658   4.698
  370TYR      O 3708   7.204   5.713   4.598
  371VAL      N 3709   7.092   5.542   4.688
  371VAL      H 3710   7.063   5.491   4.771
  371VAL     CA 3711   7.077   5.472   4.557
  371VAL     CB 3712   7.023   5.328   4.561
  371VAL    CG1 3713   6.885   5.312   4.620
  371VAL    CG2 3714   7.019   5.262   4.422
  371VAL      C 3715   6.999   5.554   4.453
  371VAL      O 3716   7.046   5.566   4.340
  372SER      N 3717   6.891   5.616   4.500
  372SER      H 3718   6.863   5.605   4.596
  372SER     CA 3719   6.808   5.708   4.419
  372SER     CB 3720   6.715   5.790   4.507
  372SER     OG 3721   6.663   5.903   4.439
  372SER     HG 3722   6.561   5.901   4.436
  372SER      C 3723   6.892   5.805   4.342
  372SER      O 3724   6.916   5.779   4.223
  373SER      N 3725   6.968   5.872   4.429
  373SER      H 3726   6.956   5.859   4.528
  373SER     CA 3727   7.053   5.984   4.392
  373SER     CB 3728   7.146   6.016   4.507
  373SER     OG 3729   7.149   6.158   4.512
  373SER     HG 3730   7.203   6.186   4.426
  373SER      C 3731   7.132   5.952   4.267
  373SER      O 3732   7.088   5.980   4.156
  374GLY      N 3733   7.212   5.849   4.288
  374GLY      H 3734   7.212   5.797   4.373
  374GLY     CA 3735   7.303   5.807   4.184
  374GLY      C 3736   7.252   5.725   4.068
  374GLY      O 3737   7.308   5.740   3.958
  375VAL      N 3738   7.168   5.624   4.090
  375VAL      H 3739   7.136   5.598   4.182
  375VAL     CA 3740   7.126   5.542   3.974
  375VAL     CB 3741   7.061   5.407   4.004
  375VAL    CG1 3742   7.149   5.318   4.092
  375VAL    CG2 3743   6.921   5.424   4.062
  375VAL      C 3744   7.043   5.621   3.874
  375VAL      O 3745   7.036   5.582   3.758
  376ASN      N 3746   6.984   5.734   3.913
  376ASN      H 3747   6.990   5.769   4.009
  376ASN     CA 3748   6.903   5.811   3.817
  376ASN     CB 3749   6.800   5.897   3.882
  376ASN     CG 3750   6.672   5.855   3.813
  376ASN    OD1 3751   6.633   5.906   3.710
  376ASN    ND2 3752   6.616   5.747   3.860
  376ASN   HD21 3753   6.655   5.695   3.935
  376ASN   HD22 3754   6.522   5.731   3.826
  376ASN      C 3755   6.962   5.886   3.698
  376ASN      O 3756   6.899   5.887   3.592
  377PRO      N 3757   7.085   5.935   3.708
  377PRO     CA 3758   7.160   5.978   3.589
  377PRO     CB 3759   7.296   6.016   3.642
  377PRO     CG 3760   7.265   6.067   3.782
  377PRO     CD 3761   7.151   5.981   3.831
  377PRO      C 3762   7.169   5.862   3.491
  377PRO      O 3763   7.121   5.877   3.378
  378LEU      N 3764   7.205   5.744   3.542
  378LEU      H 3765   7.246   5.738   3.633
  378LEU     CA 3766   7.198   5.617   3.468
  378LEU     CB 3767   7.242   5.505   3.563
  378LEU     CG 3768   7.244   5.361   3.512
  378LEU    CD1 3769   7.337   5.342   3.391
  378LEU    CD2 3770   7.289   5.272   3.628
  378LEU      C 3771   7.056   5.592   3.414
  378LEU      O 3772   7.040   5.605   3.293
  379VAL      N 3773   6.956   5.591   3.502
  379VAL      H 3774   6.973   5.594   3.601
  379VAL     CA 3775   6.816   5.563   3.461
  379VAL     CB 3776   6.711   5.540   3.571
  379VAL    CG1 3777   6.608   5.438   3.520
  379VAL    CG2 3778   6.761   5.489   3.705
  379VAL      C 3779   6.761   5.658   3.353
  379VAL      O 3780   6.700   5.609   3.258
  380TYR      N 3781   6.794   5.786   3.355
  380TYR      H 3782   6.830   5.830   3.438
  380TYR     CA 3783   6.756   5.878   3.244
  380TYR     CB 3784   6.780   6.023   3.284
  380TYR     CG 3785   6.732   6.126   3.180
  380TYR    CD1 3786   6.612   6.115   3.111
  380TYR    HD1 3787   6.536   6.044   3.144
  380TYR    CD2 3788   6.818   6.229   3.149
  380TYR    HD2 3789   6.911   6.236   3.205
  380TYR    CE1 3790   6.581   6.206   3.010
  380TYR    HE1 3791   6.485   6.199   2.960
  380TYR    CE2 3792   6.789   6.320   3.049
  380TYR    HE2 3793   6.858   6.401   3.028
  380TYR     CZ 3794   6.670   6.308   2.979
  380TYR     OH 3795   6.640   6.399   2.884
  380TYR     HH 3796   6.725   6.446   2.859
  380TYR      C 3797   6.825   5.850   3.111
  380TYR      O 3798   6.764   5.823   3.007
  381THR      N 3799   6.956   5.853   3.122
  381THR      H 3800   6.998   5.848   3.212
  381THR     CA 3801   7.048   5.841   3.007
  381THR     CB 3802   7.189   5.865   3.054
  381THR    OG1 3803   7.217   5.777   3.162
  381THR    HG1 3804   7.186   5.817   3.251
  381THR    CG2 3805   7.206   6.010   3.097
  381THR      C 3806   7.047   5.706   2.937
  381THR      O 3807   7.078   5.699   2.819
  382LEU      N 3808   6.995   5.606   3.009
  382LEU      H 3809   7.005   5.604   3.109
  382LEU     CA 3810   6.951   5.479   2.948
  382LEU     CB 3811   6.858   5.397   3.038
  382LEU     CG 3812   6.901   5.350   3.176
  382LEU    CD1 3813   6.795   5.256   3.232
  382LEU    CD2 3814   7.041   5.293   3.185
  382LEU      C 3815   6.865   5.497   2.822
  382LEU      O 3816   6.868   5.418   2.728
  383PHE      N 3817   6.789   5.606   2.821
  383PHE      H 3818   6.786   5.668   2.900
  383PHE     CA 3819   6.681   5.620   2.723
  383PHE     CB 3820   6.552   5.627   2.801
  383PHE     CG 3821   6.531   5.505   2.891
  383PHE    CD1 3822   6.530   5.522   3.028
  383PHE    HD1 3823   6.548   5.621   3.070
  383PHE    CD2 3824   6.524   5.377   2.838
  383PHE    HD2 3825   6.529   5.361   2.729
  383PHE    CE1 3826   6.517   5.413   3.112
  383PHE    HE1 3827   6.525   5.427   3.220
  383PHE    CE2 3828   6.516   5.268   2.922
  383PHE    HE2 3829   6.529   5.168   2.882
  383PHE     CZ 3830   6.509   5.285   3.059
  383PHE     HZ 3831   6.503   5.198   3.125
  383PHE      C 3832   6.694   5.730   2.617
  383PHE      O 3833   6.635   5.718   2.510
  384ASN      N 3834   6.778   5.830   2.642
  384ASN      H 3835   6.827   5.837   2.729
  384ASN     CA 3836   6.823   5.920   2.533
  384ASN     CB 3837   6.913   6.029   2.593
  384ASN     CG 3838   6.991   6.108   2.486
  384ASN    OD1 3839   7.093   6.066   2.434
  384ASN    ND2 3840   6.935   6.215   2.438
  384ASN   HD21 3841   6.849   6.250   2.474
  384ASN   HD22 3842   6.982   6.256   2.359
  384ASN      C 3843   6.897   5.837   2.426
  384ASN      O 3844   6.945   5.728   2.457
  385LYS      N 3845   6.901   5.891   2.305
  385LYS      H 3846   6.886   5.990   2.295
  385LYS     CA 3847   6.962   5.829   2.185
  385LYS     CB 3848   6.935   5.920   2.064
  385LYS     CG 3849   6.994   5.879   1.927
  385LYS     CD 3850   6.933   5.756   1.861
  385LYS     CE 3851   6.950   5.758   1.708
  385LYS     NZ 3852   7.089   5.752   1.659
  385LYS    HZ1 3853   7.097   5.767   1.560
  385LYS    HZ2 3854   7.147   5.818   1.708
  385LYS    HZ3 3855   7.128   5.661   1.678
  385LYS      C 3856   7.111   5.795   2.209
  385LYS      O 3857   7.143   5.701   2.282
  386THR      N 3858   7.196   5.891   2.177
  386THR      H 3859   7.172   5.970   2.122
  386THR     CA 3860   7.341   5.870   2.191
  386THR     CB 3861   7.423   5.973   2.113
  386THR    OG1 3862   7.347   6.032   2.007
  386THR    HG1 3863   7.342   5.963   1.930
  386THR    CG2 3864   7.545   5.901   2.056
  386THR      C 3865   7.392   5.859   2.334
  386THR      O 3866   7.504   5.812   2.352
  387PHE      N 3867   7.314   5.888   2.438
  387PHE      H 3868   7.226   5.935   2.425
  387PHE     CA 3869   7.357   5.872   2.578
  387PHE     CB 3870   7.247   5.918   2.671
  387PHE     CG 3871   7.297   6.029   2.760
  387PHE    CD1 3872   7.419   6.021   2.828
  387PHE    HD1 3873   7.467   5.924   2.843
  387PHE    CD2 3874   7.226   6.146   2.756
  387PHE    HD2 3875   7.135   6.154   2.698
  387PHE    CE1 3876   7.472   6.134   2.887
  387PHE    HE1 3877   7.565   6.128   2.943
  387PHE    CE2 3878   7.279   6.257   2.816
  387PHE    HE2 3879   7.215   6.343   2.829
  387PHE     CZ 3880   7.401   6.253   2.879
  387PHE     HZ 3881   7.444   6.347   2.912
  387PHE      C 3882   7.402   5.732   2.618
  387PHE      O 3883   7.519   5.703   2.639
  388ARG      N 3884   7.300   5.651   2.641
  388ARG      H 3885   7.218   5.684   2.689
  388ARG     CA 3886   7.301   5.507   2.622
  388ARG     CB 3887   7.157   5.481   2.580
  388ARG     CG 3888   7.140   5.341   2.524
  388ARG     CD 3889   7.001   5.329   2.467
  388ARG     NE 3890   6.994   5.413   2.347
  388ARG     HE 3891   7.078   5.415   2.290
  388ARG     CZ 3892   6.887   5.479   2.307
  388ARG    NH1 3893   6.778   5.484   2.385
  388ARG   HH11 3894   6.779   5.435   2.471
  388ARG   HH12 3895   6.703   5.547   2.365
  388ARG    NH2 3896   6.885   5.520   2.181
  388ARG   HH21 3897   6.968   5.504   2.126
  388ARG   HH22 3898   6.806   5.568   2.142
  388ARG      C 3899   7.399   5.464   2.511
  388ARG      O 3900   7.498   5.400   2.546
  389ASP      N 3901   7.387   5.514   2.389
  389ASP      H 3902   7.304   5.563   2.360
  389ASP     CA 3903   7.472   5.466   2.280
  389ASP     CB 3904   7.411   5.509   2.144
  389ASP     CG 3905   7.265   5.460   2.131
  389ASP    OD1 3906   7.232   5.356   2.191
  389ASP    OD2 3907   7.182   5.530   2.070
  389ASP      C 3908   7.623   5.492   2.299
  389ASP      O 3909   7.708   5.407   2.273
  390ALA      N 3910   7.651   5.600   2.371
  390ALA      H 3911   7.585   5.676   2.375
  390ALA     CA 3912   7.782   5.632   2.428
  390ALA     CB 3913   7.790   5.781   2.452
  390ALA      C 3914   7.819   5.558   2.557
  390ALA      O 3915   7.936   5.535   2.580
  391PHE      N 3916   7.728   5.520   2.645
  391PHE      H 3917   7.640   5.568   2.655
  391PHE     CA 3918   7.762   5.416   2.747
  391PHE     CB 3919   7.647   5.382   2.839
  391PHE     CG 3920   7.589   5.494   2.923
  391PHE    CD1 3921   7.631   5.626   2.913
  391PHE    HD1 3922   7.727   5.654   2.871
  391PHE    CD2 3923   7.488   5.455   3.009
  391PHE    HD2 3924   7.463   5.349   3.021
  391PHE    CE1 3925   7.567   5.720   2.990
  391PHE    HE1 3926   7.596   5.825   2.984
  391PHE    CE2 3927   7.426   5.550   3.087
  391PHE    HE2 3928   7.336   5.526   3.145
  391PHE     CZ 3929   7.469   5.680   3.079
  391PHE     HZ 3930   7.441   5.749   3.156
  391PHE      C 3931   7.794   5.283   2.680
  391PHE      O 3932   7.890   5.215   2.715
  392GLY      N 3933   7.718   5.257   2.575
  392GLY      H 3934   7.632   5.307   2.559
  392GLY     CA 3935   7.744   5.149   2.477
  392GLY      C 3936   7.889   5.148   2.434
  392GLY      O 3937   7.964   5.054   2.463
  393ARG      N 3938   7.929   5.270   2.406
  393ARG      H 3939   7.865   5.339   2.373
  393ARG     CA 3940   8.070   5.305   2.404
  393ARG     CB 3941   8.085   5.437   2.327
  393ARG     CG 3942   8.035   5.411   2.185
  393ARG     CD 3943   8.078   5.517   2.086
  393ARG     NE 3944   7.974   5.618   2.066
  393ARG     HE 3945   8.008   5.712   2.082
  393ARG     CZ 3946   7.848   5.602   2.022
  393ARG    NH1 3947   7.791   5.482   2.001
  393ARG   HH11 3948   7.839   5.399   2.031
  393ARG   HH12 3949   7.705   5.474   1.951
  393ARG    NH2 3950   7.787   5.707   1.970
  393ARG   HH21 3951   7.839   5.793   1.964
  393ARG   HH22 3952   7.692   5.702   1.938
  393ARG      C 3953   8.144   5.291   2.537
  393ARG      O 3954   8.196   5.183   2.557
  394TYR      N 3955   8.129   5.376   2.638
  394TYR      H 3956   8.064   5.454   2.630
  394TYR     CA 3957   8.217   5.374   2.759
  394TYR     CB 3958   8.236   5.509   2.826
  394TYR     CG 3959   8.250   5.622   2.727
  394TYR    CD1 3960   8.323   5.608   2.608
  394TYR    HD1 3961   8.409   5.543   2.604
  394TYR    CD2 3962   8.138   5.702   2.727
  394TYR    HD2 3963   8.077   5.709   2.816
  394TYR    CE1 3964   8.277   5.663   2.490
  394TYR    HE1 3965   8.339   5.659   2.399
  394TYR    CE2 3966   8.091   5.755   2.609
  394TYR    HE2 3967   8.002   5.816   2.611
  394TYR     CZ 3968   8.157   5.732   2.490
  394TYR     OH 3969   8.099   5.779   2.376
  394TYR     HH 3970   8.162   5.782   2.296
  394TYR      C 3971   8.210   5.264   2.865
  394TYR      O 3972   8.313   5.234   2.924
  395ILE      N 3973   8.097   5.196   2.880
  395ILE      H 3974   8.015   5.212   2.823
  395ILE     CA 3975   8.100   5.070   2.958
  395ILE     CB 3976   7.978   5.034   3.042
  395ILE    CG1 3977   7.842   5.071   2.982
  395ILE    CG2 3978   8.000   5.096   3.179
  395ILE     CD 3979   7.725   5.026   3.070
  395ILE      C 3980   8.162   4.950   2.885
  395ILE      O 3981   8.180   4.842   2.942
  396THR      N 3982   8.198   4.975   2.760
  396THR      H 3983   8.159   5.053   2.709
  396THR     CA 3984   8.287   4.891   2.677
  396THR     CB 3985   8.208   4.809   2.575
  396THR    OG1 3986   8.164   4.885   2.461
  396THR    HG1 3987   8.082   4.944   2.479
  396THR    CG2 3988   8.088   4.746   2.642
  396THR      C 3989   8.389   4.983   2.608
  396THR      O 3990   8.420   4.966   2.490
  397CYS      N 3991   8.434   5.087   2.680
  397CYS      H 3992   8.414   5.090   2.777
  397CYS     CA 3993   8.511   5.206   2.634
  397CYS     CB 3994   8.638   5.228   2.714
  397CYS     SG 3995   8.613   5.295   2.884
  397CYS     HG 3996   8.735   5.266   2.926
  397CYS      C 3997   8.535   5.233   2.484
  397CYS      O 3998   8.648   5.262   2.447
  398ASN      N 3999   8.429   5.231   2.404
  398ASN      H 4000   8.341   5.195   2.435
  398ASN     CA 4001   8.437   5.262   2.259
  398ASN     CB 4002   8.319   5.228   2.169
  398ASN     CG 4003   8.288   5.085   2.129
  398ASN    OD1 4004   8.240   5.063   2.019
  398ASN    ND2 4005   8.310   4.986   2.211
  398ASN   HD21 4006   8.335   4.992   2.308
  398ASN   HD22 4007   8.315   4.897   2.164
  398ASN      C 4008   8.477   5.406   2.230
  398ASN      O 4009   8.398   5.499   2.240
  399TYR      N 4010   8.607   5.421   2.211
  399TYR      H 4011   8.669   5.345   2.235
  399TYR     CA 4012   8.664   5.556   2.198
  399TYR     CB 4013   8.798   5.561   2.274
  399TYR     CG 4014   8.792   5.534   2.427
  399TYR    CD1 4015   8.675   5.540   2.504
  399TYR    HD1 4016   8.577   5.546   2.457
  399TYR    CD2 4017   8.912   5.527   2.497
  399TYR    HD2 4018   9.000   5.496   2.444
  399TYR    CE1 4019   8.681   5.541   2.643
  399TYR    HE1 4020   8.588   5.542   2.701
  399TYR    CE2 4021   8.918   5.534   2.635
  399TYR    HE2 4022   9.015   5.542   2.685
  399TYR     CZ 4023   8.802   5.538   2.709
  399TYR     OH 4024   8.805   5.512   2.842
  399TYR     HH 4025   8.717   5.470   2.867
  399TYR      C 4026   8.655   5.630   2.062
  399TYR      O 4027   8.739   5.717   2.034
  400ARG      N 4028   8.552   5.599   1.981
  400ARG      H 4029   8.483   5.532   2.009
  400ARG     CA 4030   8.509   5.673   1.860
  400ARG     CB 4031   8.612   5.682   1.747
  400ARG     CG 4032   8.636   5.552   1.671
  400ARG     CD 4033   8.780   5.539   1.622
  400ARG     NE 4034   8.877   5.565   1.729
  400ARG     HE 4035   8.926   5.652   1.726
  400ARG     CZ 4036   8.888   5.495   1.841
  400ARG    NH1 4037   8.809   5.391   1.865
  400ARG   HH11 4038   8.736   5.363   1.802
  400ARG   HH12 4039   8.823   5.342   1.952
  400ARG    NH2 4040   8.946   5.550   1.946
  400ARG   HH21 4041   8.976   5.646   1.944
  400ARG   HH22 4042   8.955   5.496   2.030
  400ARG      C 4043   8.375   5.621   1.806
  400ARG     O1 4044   8.315   5.539   1.876
  400ARG     O2 4045   8.338   5.656   1.690
 1107POPC   CN1 4046   1.135   4.929   1.498
 1107POPC   CN2 4047   1.044   4.728   1.417
 1107POPC   CN3 4048   1.221   4.719   1.572
 1107POPC   NTM 4049   1.170   4.793   1.456
 1107POPC    CA 4050   1.264   4.788   1.340
 1107POPC    CB 4051   1.410   4.838   1.350
 1107POPC    OA 4052   1.427   4.976   1.382
 1107POPC     P 4053   1.575   5.008   1.429
 1107POPC    OB 4054   1.669   4.915   1.365
 1107POPC    OC 4055   1.599   5.152   1.444
 1107POPC    OD 4056   1.555   4.954   1.575
 1107POPC    CC 4057   1.463   5.034   1.649
 1107POPC    CD 4058   1.469   5.015   1.800
 1107POPC    OE 4059   1.355   5.075   1.868
 1107POPC   C1A 4060   1.242   5.005   1.883
 1107POPC    OF 4061   1.216   4.916   1.803
 1107POPC   C1B 4062   1.140   5.072   1.968
 1107POPC   C1C 4063   1.168   5.058   2.117
 1107POPC   C1D 4064   1.051   5.116   2.197
 1107POPC   C1E 4065   1.081   5.120   2.347
 1107POPC   C1F 4066   0.956   5.159   2.426
 1107POPC   C1G 4067   0.992   5.185   2.572
 1107POPC   C1H 4068   0.867   5.210   2.657
 1107POPC   C1I 4069   0.902   5.262   2.797
 1107POPC   C1J 4070   0.869   5.200   2.909
 1107POPC   C1K 4071   0.797   5.065   2.909
 1107POPC   C1L 4072   0.894   4.951   2.941
 1107POPC   C1M 4073   0.840   4.818   2.888
 1107POPC   C1N 4074   0.835   4.814   2.735
 1107POPC   C1O 4075   0.974   4.809   2.670
 1107POPC   C1P 4076   0.960   4.780   2.521
 1107POPC   C1Q 4077   1.098   4.749   2.462
 1107POPC   C1R 4078   1.089   4.715   2.314
 1107POPC    CE 4079   1.603   5.080   1.837
 1107POPC    OG 4080   1.707   5.012   1.910
 1107POPC   C2A 4081   1.689   5.000   2.042
 1107POPC    OH 4082   1.578   5.006   2.094
 1107POPC   C2B 4083   1.812   4.963   2.114
 1107POPC   C2C 4084   1.811   5.031   2.251
 1107POPC   C2D 4085   1.924   4.982   2.340
 1107POPC   C2E 4086   1.900   5.033   2.482
 1107POPC   C2F 4087   2.003   4.972   2.576
 1107POPC   C2G 4088   1.975   5.015   2.719
 1107POPC   C2H 4089   2.074   4.952   2.817
 1107POPC   C2I 4090   2.031   4.986   2.959
 1107POPC   C2J 4091   1.905   4.910   2.998
 1107POPC   C2K 4092   1.823   4.988   3.101
 1107POPC   C2L 4093   1.708   4.905   3.159
 1107POPC   C2M 4094   1.603   4.865   3.054
 1107POPC   C2N 4095   1.490   4.787   3.121
 1107POPC   C2O 4096   1.377   4.759   3.022
 1107POPC   C2P 4097   1.261   4.686   3.088
 1108POPC   CN1 4098   1.730   1.627   1.408
 1108POPC   CN2 4099   1.908   1.526   1.293
 1108POPC   CN3 4100   1.867   1.758   1.268
 1108POPC   NTM 4101   1.802   1.626   1.280
 1108POPC    CA 4102   1.706   1.593   1.171
 1108POPC    CB 4103   1.606   1.700   1.120
 1108POPC    OA 4104   1.539   1.767   1.226
 1108POPC     P 4105   1.476   1.904   1.182
 1108POPC    OB 4106   1.590   1.973   1.118
 1108POPC    OC 4107   1.358   1.855   1.112
 1108POPC    OD 4108   1.456   1.955   1.330
 1108POPC    CC 4109   1.583   1.979   1.389
 1108POPC    CD 4110   1.592   2.007   1.539
 1108POPC    OE 4111   1.577   1.892   1.627
 1108POPC   C1A 4112   1.691   1.836   1.667
 1108POPC    OF 4113   1.792   1.851   1.600
 1108POPC   C1B 4114   1.674   1.740   1.778
 1108POPC   C1C 4115   1.700   1.807   1.913
 1108POPC   C1D 4116   1.679   1.706   2.025
 1108POPC   C1E 4117   1.732   1.759   2.158
 1108POPC   C1F 4118   1.720   1.650   2.263
 1108POPC   C1G 4119   1.812   1.677   2.383
 1108POPC   C1H 4120   1.815   1.555   2.475
 1108POPC   C1I 4121   1.933   1.563   2.571
 1108POPC   C1J 4122   1.930   1.503   2.689
 1108POPC   C1K 4123   1.807   1.425   2.733
 1108POPC   C1L 4124   1.757   1.477   2.868
 1108POPC   C1M 4125   1.621   1.546   2.853
 1108POPC   C1N 4126   1.510   1.443   2.831
 1108POPC   C1O 4127   1.388   1.503   2.761
 1108POPC   C1P 4128   1.421   1.538   2.616
 1108POPC   C1Q 4129   1.296   1.567   2.535
 1108POPC   C1R 4130   1.330   1.578   2.387
 1108POPC    CE 4131   1.506   2.131   1.566
 1108POPC    OG 4132   1.536   2.196   1.690
 1108POPC   C2A 4133   1.650   2.263   1.701
 1108POPC    OH 4134   1.725   2.281   1.604
 1108POPC   C2B 4135   1.672   2.317   1.837
 1108POPC   C2C 4136   1.654   2.212   1.947
 1108POPC   C2D 4137   1.632   2.287   2.078
 1108POPC   C2E 4138   1.626   2.199   2.202
 1108POPC   C2F 4139   1.607   2.292   2.322
 1108POPC   C2G 4140   1.629   2.220   2.454
 1108POPC   C2H 4141   1.604   2.311   2.575
 1108POPC   C2I 4142   1.708   2.422   2.592
 1108POPC   C2J 4143   1.705   2.484   2.732
 1108POPC   C2K 4144   1.810   2.425   2.829
 1108POPC   C2L 4145   1.783   2.279   2.867
 1108POPC   C2M 4146   1.907   2.192   2.855
 1108POPC   C2N 4147   1.865   2.046   2.864
 1108POPC   C2O 4148   1.986   1.953   2.858
 1108POPC   C2P 4149   1.939   1.808   2.867
 1109POPC   CN1 4150   0.897   2.490   1.486
 1109POPC   CN2 4151   0.859   2.569   1.263
 1109POPC   CN3 4152   0.682   2.463   1.391
 1109POPC   NTM 4153   0.826   2.463   1.360
 1109POPC    CA 4154   0.861   2.328   1.308
 1109POPC    CB 4155   1.000   2.296   1.247
 1109POPC    OA 4156   1.108   2.347   1.325
 1109POPC     P 4157   1.223   2.241   1.345
 1109POPC    OB 4158   1.229   2.157   1.225
 1109POPC    OC 4159   1.339   2.314   1.395
 1109POPC    OD 4160   1.162   2.155   1.462
 1109POPC    CC 4161   1.147   2.226   1.584
 1109POPC    CD 4162   1.028   2.173   1.666
 1109POPC    OE 4163   0.950   2.273   1.738
 1109POPC   C1A 4164   1.005   2.348   1.834
 1109POPC    OF 4165   1.125   2.375   1.833
 1109POPC   C1B 4166   0.905   2.420   1.914
 1109POPC   C1C 4167   0.938   2.412   2.063
 1109POPC   C1D 4168   0.934   2.270   2.120
 1109POPC   C1E 4169   0.950   2.278   2.271
 1109POPC   C1F 4170   0.954   2.142   2.340
 1109POPC   C1G 4171   0.974   2.156   2.491
 1109POPC   C1H 4172   1.104   2.228   2.531
 1109POPC   C1I 4173   1.118   2.224   2.683
 1109POPC   C1J 4174   1.186   2.313   2.754
 1109POPC   C1K 4175   1.268   2.419   2.683
 1109POPC   C1L 4176   1.275   2.552   2.757
 1109POPC   C1M 4177   1.368   2.650   2.684
 1109POPC   C1N 4178   1.303   2.744   2.582
 1109POPC   C1O 4179   1.226   2.681   2.465
 1109POPC   C1P 4180   1.314   2.596   2.374
 1109POPC   C1Q 4181   1.222   2.524   2.276
 1109POPC   C1R 4182   1.290   2.404   2.209
 1109POPC    CE 4183   1.074   2.043   1.737
 1109POPC    OG 4184   1.170   2.057   1.842
 1109POPC   C2A 4185   1.228   1.947   1.888
 1109POPC    OH 4186   1.227   1.842   1.823
 1109POPC   C2B 4187   1.298   1.964   2.018
 1109POPC   C2C 4188   1.193   1.957   2.129
 1109POPC   C2D 4189   1.239   1.898   2.262
 1109POPC   C2E 4190   1.329   1.984   2.352
 1109POPC   C2F 4191   1.323   1.921   2.492
 1109POPC   C2G 4192   1.409   1.984   2.602
 1109POPC   C2H 4193   1.392   1.903   2.731
 1109POPC   C2I 4194   1.468   1.960   2.852
 1109POPC   C2J 4195   1.406   2.091   2.900
 1109POPC   C2K 4196   1.462   2.140   3.033
 1109POPC   C2L 4197   1.406   2.279   3.066
 1109POPC   C2M 4198   1.460   2.331   3.200
 1109POPC   C2N 4199   1.413   2.473   3.232
 1109POPC   C2O 4200   1.474   2.577   3.137
 1109POPC   C2P 4201   1.425   2.717   3.172
 1110POPC   CN1 4202   1.935   4.158   1.261
 1110POPC   CN2 4203   1.716   4.246   1.312
 1110POPC   CN3 4204   1.861   4.179   1.486
 1110POPC   NTM 4205   1.818   4.147   1.350
 1110POPC    CA 4206   1.759   4.011   1.353
 1110POPC    CB 4207   1.711   3.945   1.221
 1110POPC    OA 4208   1.617   3.840   1.240
 1110POPC     P 4209   1.467   3.885   1.218
 1110POPC    OB 4210   1.469   4.003   1.130
 1110POPC    OC 4211   1.384   3.767   1.195
 1110POPC    OD 4212   1.452   3.939   1.365
 1110POPC    CC 4213   1.395   3.841   1.450
 1110POPC    CD 4214   1.414   3.862   1.601
 1110POPC    OE 4215   1.344   3.760   1.678
 1110POPC   C1A 4216   1.212   3.744   1.670
 1110POPC    OF 4217   1.141   3.830   1.620
 1110POPC   C1B 4218   1.163   3.616   1.724
 1110POPC   C1C 4219   1.156   3.621   1.876
 1110POPC   C1D 4220   1.103   3.489   1.933
 1110POPC   C1E 4221   1.108   3.491   2.085
 1110POPC   C1F 4222   1.251   3.488   2.139
 1110POPC   C1G 4223   1.251   3.479   2.292
 1110POPC   C1H 4224   1.390   3.470   2.355
 1110POPC   C1I 4225   1.458   3.335   2.332
 1110POPC   C1J 4226   1.457   3.238   2.424
 1110POPC   C1K 4227   1.386   3.255   2.559
 1110POPC   C1L 4228   1.313   3.126   2.601
 1110POPC   C1M 4229   1.164   3.123   2.566
 1110POPC   C1N 4230   1.131   3.135   2.417
 1110POPC   C1O 4231   1.166   3.010   2.337
 1110POPC   C1P 4232   1.238   3.037   2.205
 1110POPC   C1Q 4233   1.169   3.136   2.111
 1110POPC   C1R 4234   1.040   3.087   2.047
 1110POPC    CE 4235   1.387   4.010   1.634
 1110POPC    OG 4236   1.471   4.068   1.737
 1110POPC   C2A 4237   1.530   4.182   1.705
 1110POPC    OH 4238   1.549   4.214   1.587
 1110POPC   C2B 4239   1.594   4.252   1.818
 1110POPC   C2C 4240   1.499   4.352   1.885
 1110POPC   C2D 4241   1.579   4.451   1.971
 1110POPC   C2E 4242   1.490   4.532   2.065
 1110POPC   C2F 4243   1.572   4.642   2.131
 1110POPC   C2G 4244   1.500   4.712   2.247
 1110POPC   C2H 4245   1.515   4.636   2.378
 1110POPC   C2I 4246   1.460   4.720   2.494
 1110POPC   C2J 4247   1.487   4.662   2.633
 1110POPC   C2K 4248   1.422   4.526   2.660
 1110POPC   C2L 4249   1.451   4.483   2.804
 1110POPC   C2M 4250   1.403   4.342   2.835
 1110POPC   C2N 4251   1.430   4.300   2.980
 1110POPC   C2O 4252   1.403   4.150   2.997
 1110POPC   C2P 4253   1.424   4.105   3.141
 1111POPC   CN1 4254   2.522   0.827   1.367
 1111POPC   CN2 4255   2.436   1.018   1.253
 1111POPC   CN3 4256   2.672   0.973   1.255
 1111POPC   NTM 4257   2.548   0.968   1.334
 1111POPC    CA 4258   2.568   1.049   1.458
 1111POPC    CB 4259   2.449   1.080   1.553
 1111POPC    OA 4260   2.385   0.961   1.595
 1111POPC     P 4261   2.227   0.962   1.587
 1111POPC    OB 4262   2.191   1.075   1.500
 1111POPC    OC 4263   2.210   0.825   1.539
 1111POPC    OD 4264   2.197   0.979   1.739
 1111POPC    CC 4265   2.228   0.859   1.812
 1111POPC    CD 4266   2.237   0.875   1.965
 1111POPC    OE 4267   2.118   0.851   2.045
 1111POPC   C1A 4268   2.081   0.726   2.069
 1111POPC    OF 4269   2.108   0.634   1.991
 1111POPC   C1B 4270   2.007   0.715   2.196
 1111POPC   C1C 4271   1.894   0.612   2.190
 1111POPC   C1D 4272   1.843   0.589   2.332
 1111POPC   C1E 4273   1.704   0.526   2.331
 1111POPC   C1F 4274   1.657   0.494   2.472
 1111POPC   C1G 4275   1.746   0.385   2.531
 1111POPC   C1H 4276   1.726   0.367   2.681
 1111POPC   C1I 4277   1.829   0.263   2.725
 1111POPC   C1J 4278   1.868   0.247   2.851
 1111POPC   C1K 4279   1.813   0.332   2.964
 1111POPC   C1L 4280   1.921   0.353   3.071
 1111POPC   C1M 4281   1.920   0.495   3.128
 1111POPC   C1N 4282   2.022   0.590   3.061
 1111POPC   C1O 4283   1.993   0.620   2.914
 1111POPC   C1P 4284   2.110   0.693   2.847
 1111POPC   C1Q 4285   2.100   0.687   2.694
 1111POPC   C1R 4286   2.128   0.547   2.640
 1111POPC    CE 4287   2.311   1.005   1.995
 1111POPC    OG 4288   2.455   0.995   1.996
 1111POPC   C2A 4289   2.521   1.102   2.038
 1111POPC    OH 4290   2.464   1.210   2.057
 1111POPC   C2B 4291   2.665   1.077   2.055
 1111POPC   C2C 4292   2.715   1.142   2.184
 1111POPC   C2D 4293   2.804   1.044   2.258
 1111POPC   C2E 4294   2.870   1.104   2.382
 1111POPC   C2F 4295   2.777   1.142   2.497
 1111POPC   C2G 4296   2.861   1.170   2.622
 1111POPC   C2H 4297   2.773   1.170   2.746
 1111POPC   C2I 4298   2.852   1.129   2.870
 1111POPC   C2J 4299   2.755   1.071   2.973
 1111POPC   C2K 4300   2.822   1.016   3.099
 1111POPC   C2L 4301   2.715   0.942   3.179
 1111POPC   C2M 4302   2.756   0.911   3.323
 1111POPC   C2N 4303   2.636   0.844   3.392
 1111POPC   C2O 4304   2.656   0.832   3.543
 1111POPC   C2P 4305   2.532   0.770   3.607
 1112POPC   CN1 4306   1.805   2.251   1.286
 1112POPC   CN2 4307   1.854   2.157   1.069
 1112POPC   CN3 4308   1.827   2.390   1.097
 1112POPC   NTM 4309   1.880   2.269   1.160
 1112POPC    CA 4310   2.025   2.286   1.187
 1112POPC    CB 4311   2.101   2.175   1.264
 1112POPC    OA 4312   2.098   2.047   1.201
 1112POPC     P 4313   2.227   2.018   1.116
 1112POPC    OB 4314   2.207   1.895   1.040
 1112POPC    OC 4315   2.267   2.143   1.051
 1112POPC    OD 4316   2.328   1.988   1.232
 1112POPC    CC 4317   2.299   1.862   1.293
 1112POPC    CD 4318   2.341   1.844   1.440
 1112POPC    OE 4319   2.249   1.900   1.537
 1112POPC   C1A 4320   2.139   1.830   1.568
 1112POPC    OF 4321   2.098   1.740   1.495
 1112POPC   C1B 4322   2.083   1.873   1.698
 1112POPC   C1C 4323   2.144   1.786   1.808
 1112POPC   C1D 4324   2.107   1.828   1.950
 1112POPC   C1E 4325   2.184   1.738   2.046
 1112POPC   C1F 4326   2.159   1.771   2.192
 1112POPC   C1G 4327   2.249   1.683   2.279
 1112POPC   C1H 4328   2.224   1.706   2.428
 1112POPC   C1I 4329   2.321   1.621   2.511
 1112POPC   C1J 4330   2.357   1.647   2.637
 1112POPC   C1K 4331   2.302   1.759   2.727
 1112POPC   C1L 4332   2.351   1.901   2.695
 1112POPC   C1M 4333   2.504   1.917   2.686
 1112POPC   C1N 4334   2.539   2.050   2.619
 1112POPC   C1O 4335   2.485   2.056   2.476
 1112POPC   C1P 4336   2.481   2.200   2.425
 1112POPC   C1Q 4337   2.393   2.208   2.301
 1112POPC   C1R 4338   2.354   2.353   2.275
 1112POPC    CE 4339   2.486   1.892   1.452
 1112POPC    OG 4340   2.554   1.858   1.574
 1112POPC   C2A 4341   2.685   1.878   1.578
 1112POPC    OH 4342   2.750   1.888   1.474
 1112POPC   C2B 4343   2.742   1.854   1.712
 1112POPC   C2C 4344   2.757   1.983   1.793
 1112POPC   C2D 4345   2.768   1.948   1.941
 1112POPC   C2E 4346   2.787   2.070   2.031
 1112POPC   C2F 4347   2.932   2.119   2.030
 1112POPC   C2G 4348   2.946   2.252   2.104
 1112POPC   C2H 4349   2.916   2.252   2.254
 1112POPC   C2I 4350   2.895   2.398   2.295
 1112POPC   C2J 4351   2.883   2.424   2.445
 1112POPC   C2K 4352   3.019   2.411   2.515
 1112POPC   C2L 4353   3.038   2.522   2.619
 1112POPC   C2M 4354   2.944   2.512   2.739
 1112POPC   C2N 4355   2.963   2.633   2.830
 1112POPC   C2O 4356   2.876   2.621   2.956
 1112POPC   C2P 4357   2.884   2.748   3.040
 1113POPC   CN1 4358   1.456   3.179   1.559
 1113POPC   CN2 4359   1.320   3.074   1.393
 1113POPC   CN3 4360   1.316   3.313   1.421
 1113POPC   NTM 4361   1.401   3.193   1.423
 1113POPC    CA 4362   1.509   3.212   1.323
 1113POPC    CB 4363   1.636   3.122   1.330
 1113POPC    OA 4364   1.605   2.983   1.347
 1113POPC     P 4365   1.721   2.903   1.416
 1113POPC    OB 4366   1.685   2.763   1.429
 1113POPC    OC 4367   1.847   2.943   1.353
 1113POPC    OD 4368   1.717   2.969   1.558
 1113POPC    CC 4369   1.806   2.905   1.649
 1113POPC    CD 4370   1.821   2.979   1.784
 1113POPC    OE 4371   1.917   2.921   1.875
 1113POPC   C1A 4372   2.049   2.940   1.865
 1113POPC    OF 4373   2.100   2.992   1.767
 1113POPC   C1B 4374   2.117   2.898   1.990
 1113POPC   C1C 4375   2.230   2.798   1.969
 1113POPC   C1D 4376   2.261   2.724   2.100
 1113POPC   C1E 4377   2.310   2.813   2.215
 1113POPC   C1F 4378   2.345   2.725   2.336
 1113POPC   C1G 4379   2.430   2.799   2.439
 1113POPC   C1H 4380   2.471   2.702   2.550
 1113POPC   C1I 4381   2.571   2.765   2.648
 1113POPC   C1J 4382   2.568   2.740   2.779
 1113POPC   C1K 4383   2.461   2.652   2.843
 1113POPC   C1L 4384   2.503   2.505   2.859
 1113POPC   C1M 4385   2.387   2.421   2.913
 1113POPC   C1N 4386   2.323   2.322   2.814
 1113POPC   C1O 4387   2.264   2.384   2.687
 1113POPC   C1P 4388   2.154   2.487   2.715
 1113POPC   C1Q 4389   2.115   2.560   2.586
 1113POPC   C1R 4390   2.025   2.680   2.614
 1113POPC    CE 4391   1.686   2.976   1.859
 1113POPC    OG 4392   1.558   3.003   1.799
 1113POPC   C2A 4393   1.456   2.989   1.882
 1113POPC    OH 4394   1.472   2.994   2.004
 1113POPC   C2B 4395   1.324   2.984   1.815
 1113POPC   C2C 4396   1.281   2.841   1.783
 1113POPC   C2D 4397   1.247   2.762   1.910
 1113POPC   C2E 4398   1.307   2.622   1.905
 1113POPC   C2F 4399   1.460   2.620   1.913
 1113POPC   C2G 4400   1.512   2.661   2.052
 1113POPC   C2H 4401   1.664   2.658   2.053
 1113POPC   C2I 4402   1.722   2.682   2.192
 1113POPC   C2J 4403   1.875   2.682   2.187
 1113POPC   C2K 4404   1.935   2.545   2.152
 1113POPC   C2L 4405   1.945   2.458   2.277
 1113POPC   C2M 4406   1.990   2.315   2.246
 1113POPC   C2N 4407   1.996   2.236   2.377
 1113POPC   C2O 4408   2.008   2.086   2.353
 1113POPC   C2P 4409   2.000   2.011   2.486
 1114POPC   CN1 4410   2.115   3.151   1.367
 1114POPC   CN2 4411   2.286   3.049   1.238
 1114POPC   CN3 4412   2.066   3.065   1.149
 1114POPC   NTM 4413   2.167   3.135   1.230
 1114POPC    CA 4414   2.201   3.264   1.164
 1114POPC    CB 4415   2.103   3.384   1.171
 1114POPC    OA 4416   1.967   3.344   1.160
 1114POPC     P 4417   1.865   3.464   1.162
 1114POPC    OB 4418   1.920   3.560   1.066
 1114POPC    OC 4419   1.732   3.402   1.162
 1114POPC    OD 4420   1.904   3.511   1.307
 1114POPC    CC 4421   1.795   3.548   1.392
 1114POPC    CD 4422   1.818   3.497   1.536
 1114POPC    OE 4423   1.728   3.550   1.637
 1114POPC   C1A 4424   1.604   3.505   1.647
 1114POPC    OF 4425   1.549   3.454   1.550
 1114POPC   C1B 4426   1.536   3.534   1.776
 1114POPC   C1C 4427   1.627   3.529   1.899
 1114POPC   C1D 4428   1.566   3.606   2.015
 1114POPC   C1E 4429   1.558   3.756   1.986
 1114POPC   C1F 4430   1.493   3.829   2.104
 1114POPC   C1G 4431   1.521   3.979   2.097
 1114POPC   C1H 4432   1.482   4.045   2.229
 1114POPC   C1I 4433   1.527   4.191   2.232
 1114POPC   C1J 4434   1.563   4.247   2.347
 1114POPC   C1K 4435   1.559   4.165   2.475
 1114POPC   C1L 4436   1.671   4.206   2.571
 1114POPC   C1M 4437   1.676   4.121   2.699
 1114POPC   C1N 4438   1.773   4.002   2.701
 1114POPC   C1O 4439   1.732   3.882   2.615
 1114POPC   C1P 4440   1.802   3.881   2.479
 1114POPC   C1Q 4441   1.746   3.769   2.392
 1114POPC   C1R 4442   1.820   3.763   2.258
 1114POPC    CE 4443   1.966   3.522   1.572
 1114POPC    OG 4444   2.016   3.480   1.701
 1114POPC   C2A 4445   2.027   3.351   1.728
 1114POPC    OH 4446   2.025   3.269   1.636
 1114POPC   C2B 4447   2.067   3.323   1.868
 1114POPC   C2C 4448   1.947   3.332   1.964
 1114POPC   C2D 4449   1.988   3.315   2.110
 1114POPC   C2E 4450   1.871   3.347   2.202
 1114POPC   C2F 4451   1.907   3.343   2.351
 1114POPC   C2G 4452   1.791   3.401   2.431
 1114POPC   C2H 4453   1.808   3.406   2.583
 1114POPC   C2I 4454   1.685   3.477   2.641
 1114POPC   C2J 4455   1.680   3.493   2.793
 1114POPC   C2K 4456   1.799   3.574   2.846
 1114POPC   C2L 4457   1.765   3.643   2.979
 1114POPC   C2M 4458   1.892   3.706   3.035
 1114POPC   C2N 4459   1.867   3.807   3.148
 1114POPC   C2O 4460   1.809   3.939   3.095
 1114POPC   C2P 4461   1.802   4.043   3.207
 1115POPC   CN1 4462   3.608   1.348   1.227
 1115POPC   CN2 4463   3.535   1.293   1.002
 1115POPC   CN3 4464   3.378   1.317   1.180
 1115POPC   NTM 4465   3.512   1.270   1.145
 1115POPC    CA 4466   3.518   1.127   1.181
 1115POPC    CB 4467   3.649   1.049   1.155
 1115POPC    OA 4468   3.685   0.957   1.257
 1115POPC     P 4469   3.785   1.021   1.362
 1115POPC    OB 4470   3.839   0.916   1.450
 1115POPC    OC 4471   3.874   1.111   1.288
 1115POPC    OD 4472   3.682   1.105   1.446
 1115POPC    CC 4473   3.604   1.020   1.529
 1115POPC    CD 4474   3.517   1.084   1.638
 1115POPC    OE 4475   3.383   1.129   1.604
 1115POPC   C1A 4476   3.358   1.239   1.534
 1115POPC    OF 4477   3.447   1.304   1.479
 1115POPC   C1B 4478   3.215   1.276   1.530
 1115POPC   C1C 4479   3.181   1.367   1.648
 1115POPC   C1D 4480   3.032   1.399   1.653
 1115POPC   C1E 4481   3.001   1.467   1.787
 1115POPC   C1F 4482   2.851   1.488   1.809
 1115POPC   C1G 4483   2.825   1.502   1.959
 1115POPC   C1H 4484   2.679   1.534   1.992
 1115POPC   C1I 4485   2.646   1.495   2.137
 1115POPC   C1J 4486   2.651   1.578   2.241
 1115POPC   C1K 4487   2.691   1.725   2.227
 1115POPC   C1L 4488   2.746   1.784   2.358
 1115POPC   C1M 4489   2.887   1.737   2.396
 1115POPC   C1N 4490   2.993   1.845   2.369
 1115POPC   C1O 4491   3.051   1.842   2.227
 1115POPC   C1P 4492   3.162   1.738   2.214
 1115POPC   C1Q 4493   3.213   1.726   2.070
 1115POPC   C1R 4494   3.320   1.618   2.063
 1115POPC    CE 4495   3.607   1.176   1.721
 1115POPC    OG 4496   3.683   1.105   1.819
 1115POPC   C2A 4497   3.716   1.174   1.927
 1115POPC    OH 4498   3.691   1.295   1.937
 1115POPC   C2B 4499   3.780   1.091   2.033
 1115POPC   C2C 4500   3.737   1.135   2.173
 1115POPC   C2D 4501   3.586   1.118   2.193
 1115POPC   C2E 4502   3.528   1.206   2.304
 1115POPC   C2F 4503   3.571   1.169   2.446
 1115POPC   C2G 4504   3.495   1.261   2.541
 1115POPC   C2H 4505   3.552   1.267   2.683
 1115POPC   C2I 4506   3.521   1.146   2.771
 1115POPC   C2J 4507   3.577   1.169   2.911
 1115POPC   C2K 4508   3.509   1.289   2.979
 1115POPC   C2L 4509   3.579   1.335   3.107
 1115POPC   C2M 4510   3.502   1.449   3.175
 1115POPC   C2N 4511   3.490   1.572   3.085
 1115POPC   C2O 4512   3.396   1.678   3.144
 1115POPC   C2P 4513   3.379   1.796   3.050
 1116POPC   CN1 4514   2.764   2.001   1.179
 1116POPC   CN2 4515   2.811   1.950   0.949
 1116POPC   CN3 4516   2.612   2.070   1.010
 1116POPC   NTM 4517   2.755   2.051   1.041
 1116POPC    CA 4518   2.823   2.182   1.023
 1116POPC    CB 4519   2.971   2.199   1.065
 1116POPC    OA 4520   3.064   2.107   1.008
 1116POPC     P 4521   3.201   2.109   1.085
 1116POPC    OB 4522   3.305   2.035   1.014
 1116POPC    OC 4523   3.229   2.246   1.129
 1116POPC    OD 4524   3.150   2.030   1.211
 1116POPC    CC 4525   3.227   2.070   1.325
 1116POPC    CD 4526   3.159   2.056   1.462
 1116POPC    OE 4527   3.205   1.948   1.546
 1116POPC   C1A 4528   3.305   1.979   1.629
 1116POPC    OF 4529   3.360   2.089   1.626
 1116POPC   C1B 4530   3.343   1.866   1.715
 1116POPC   C1C 4531   3.468   1.798   1.659
 1116POPC   C1D 4532   3.505   1.686   1.755
 1116POPC   C1E 4533   3.655   1.664   1.757
 1116POPC   C1F 4534   3.697   1.621   1.898
 1116POPC   C1G 4535   3.691   1.734   2.002
 1116POPC   C1H 4536   3.794   1.845   1.980
 1116POPC   C1I 4537   3.938   1.794   1.987
 1116POPC   C1J 4538   4.027   1.830   2.079
 1116POPC   C1K 4539   4.000   1.933   2.189
 1116POPC   C1L 4540   3.970   1.875   2.327
 1116POPC   C1M 4541   3.820   1.870   2.360
 1116POPC   C1N 4542   3.761   2.011   2.370
 1116POPC   C1O 4543   3.624   2.016   2.303
 1116POPC   C1P 4544   3.605   2.156   2.248
 1116POPC   C1Q 4545   3.498   2.157   2.139
 1116POPC   C1R 4546   3.512   2.287   2.061
 1116POPC    CE 4547   3.009   2.082   1.449
 1116POPC    OG 4548   2.985   2.224   1.456
 1116POPC   C2A 4549   2.859   2.262   1.476
 1116POPC    OH 4550   2.766   2.199   1.425
 1116POPC   C2B 4551   2.852   2.394   1.542
 1116POPC   C2C 4552   2.922   2.388   1.679
 1116POPC   C2D 4553   2.935   2.525   1.743
 1116POPC   C2E 4554   3.008   2.518   1.877
 1116POPC   C2F 4555   3.160   2.504   1.864
 1116POPC   C2G 4556   3.235   2.495   1.998
 1116POPC   C2H 4557   3.261   2.626   2.075
 1116POPC   C2I 4558   3.156   2.650   2.184
 1116POPC   C2J 4559   3.185   2.770   2.275
 1116POPC   C2K 4560   3.296   2.741   2.377
 1116POPC   C2L 4561   3.291   2.843   2.490
 1116POPC   C2M 4562   3.395   2.816   2.600
 1116POPC   C2N 4563   3.374   2.682   2.671
 1116POPC   C2O 4564   3.482   2.659   2.778
 1116POPC   C2P 4565   3.455   2.528   2.853
 1117POPC   CN1 4566   3.655   2.232   0.966
 1117POPC   CN2 4567   3.643   2.450   0.870
 1117POPC   CN3 4568   3.528   2.404   1.071
 1117POPC   NTM 4569   3.567   2.347   0.942
 1117POPC    CA 4570   3.452   2.303   0.859
 1117POPC    CB 4571   3.323   2.389   0.851
 1117POPC    OA 4572   3.348   2.528   0.831
 1117POPC     P 4573   3.216   2.613   0.849
 1117POPC    OB 4574   3.243   2.756   0.831
 1117POPC    OC 4575   3.107   2.541   0.781
 1117POPC    OD 4576   3.193   2.586   1.003
 1117POPC    CC 4577   3.062   2.625   1.040
 1117POPC    CD 4578   3.012   2.548   1.164
 1117POPC    OE 4579   2.871   2.510   1.172
 1117POPC   C1A 4580   2.771   2.599   1.168
 1117POPC    OF 4581   2.790   2.720   1.167
 1117POPC   C1B 4582   2.639   2.534   1.178
 1117POPC   C1C 4583   2.586   2.550   1.320
 1117POPC   C1D 4584   2.465   2.461   1.347
 1117POPC   C1E 4585   2.432   2.470   1.496
 1117POPC   C1F 4586   2.338   2.358   1.541
 1117POPC   C1G 4587   2.342   2.339   1.693
 1117POPC   C1H 4588   2.483   2.299   1.738
 1117POPC   C1I 4589   2.490   2.261   1.886
 1117POPC   C1J 4590   2.542   2.340   1.979
 1117POPC   C1K 4591   2.597   2.481   1.956
 1117POPC   C1L 4592   2.606   2.551   2.092
 1117POPC   C1M 4593   2.637   2.700   2.085
 1117POPC   C1N 4594   2.783   2.729   2.050
 1117POPC   C1O 4595   2.809   2.880   2.046
 1117POPC   C1P 4596   2.951   2.910   2.000
 1117POPC   C1Q 4597   2.970   2.879   1.852
 1117POPC   C1R 4598   3.118   2.884   1.811
 1117POPC    CE 4599   3.085   2.602   1.289
 1117POPC    OG 4600   3.090   2.744   1.300
 1117POPC   C2A 4601   3.154   2.797   1.404
 1117POPC    OH 4602   3.208   2.727   1.490
 1117POPC   C2B 4603   3.161   2.945   1.394
 1117POPC   C2C 4604   3.048   3.023   1.463
 1117POPC   C2D 4605   2.907   2.986   1.414
 1117POPC   C2E 4606   2.797   3.081   1.463
 1117POPC   C2F 4607   2.800   3.102   1.615
 1117POPC   C2G 4608   2.672   3.166   1.670
 1117POPC   C2H 4609   2.695   3.198   1.817
 1117POPC   C2I 4610   2.566   3.199   1.899
 1117POPC   C2J 4611   2.600   3.220   2.046
 1117POPC   C2K 4612   2.494   3.158   2.137
 1117POPC   C2L 4613   2.531   3.166   2.285
 1117POPC   C2M 4614   2.660   3.092   2.321
 1117POPC   C2N 4615   2.692   3.105   2.470
 1117POPC   C2O 4616   2.818   3.027   2.505
 1117POPC   C2P 4617   2.848   3.034   2.654
 1118POPC   CN1 4618   3.566   0.443   1.531
 1118POPC   CN2 4619   3.487   0.634   1.641
 1118POPC   CN3 4620   3.333   0.481   1.541
 1118POPC   NTM 4621   3.463   0.547   1.525
 1118POPC    CA 4622   3.477   0.626   1.400
 1118POPC    CB 4623   3.361   0.715   1.347
 1118POPC    OA 4624   3.306   0.808   1.440
 1118POPC     P 4625   3.190   0.896   1.379
 1118POPC    OB 4626   3.251   0.990   1.284
 1118POPC    OC 4627   3.084   0.804   1.335
 1118POPC    OD 4628   3.137   0.969   1.509
 1118POPC    CC 4629   3.058   0.893   1.601
 1118POPC    CD 4630   3.131   0.810   1.709
 1118POPC    OE 4631   3.044   0.712   1.773
 1118POPC   C1A 4632   3.101   0.607   1.831
 1118POPC    OF 4633   3.220   0.583   1.811
 1118POPC   C1B 4634   3.008   0.516   1.902
 1118POPC   C1C 4635   2.929   0.579   2.018
 1118POPC   C1D 4636   3.020   0.635   2.127
 1118POPC   C1E 4637   2.939   0.680   2.250
 1118POPC   C1F 4638   3.033   0.752   2.347
 1118POPC   C1G 4639   2.973   0.775   2.486
 1118POPC   C1H 4640   3.074   0.838   2.582
 1118POPC   C1I 4641   3.026   0.831   2.727
 1118POPC   C1J 4642   3.115   0.820   2.826
 1118POPC   C1K 4643   3.263   0.820   2.789
 1118POPC   C1L 4644   3.348   0.718   2.866
 1118POPC   C1M 4645   3.483   0.696   2.796
 1118POPC   C1N 4646   3.473   0.591   2.685
 1118POPC   C1O 4647   3.517   0.637   2.545
 1118POPC   C1P 4648   3.424   0.742   2.485
 1118POPC   C1Q 4649   3.441   0.758   2.335
 1118POPC   C1R 4650   3.351   0.868   2.278
 1118POPC    CE 4651   3.210   0.906   1.800
 1118POPC    OG 4652   3.139   1.013   1.867
 1118POPC   C2A 4653   3.211   1.083   1.954
 1118POPC    OH 4654   3.327   1.054   1.982
 1118POPC   C2B 4655   3.137   1.199   2.010
 1118POPC   C2C 4656   3.168   1.232   2.156
 1118POPC   C2D 4657   3.090   1.358   2.194
 1118POPC   C2E 4658   3.072   1.381   2.344
 1118POPC   C2F 4659   3.189   1.442   2.420
 1118POPC   C2G 4660   3.153   1.445   2.569
 1118POPC   C2H 4661   3.236   1.546   2.648
 1118POPC   C2I 4662   3.233   1.515   2.798
 1118POPC   C2J 4663   3.093   1.520   2.862
 1118POPC   C2K 4664   3.095   1.469   3.006
 1118POPC   C2L 4665   3.136   1.321   3.013
 1118POPC   C2M 4666   3.149   1.268   3.156
 1118POPC   C2N 4667   3.194   1.122   3.150
 1118POPC   C2O 4668   3.211   1.062   3.290
 1118POPC   C2P 4669   3.243   0.913   3.280
 1119POPC   CN1 4670   4.336   2.266   1.436
 1119POPC   CN2 4671   4.256   2.392   1.621
 1119POPC   CN3 4672   4.429   2.477   1.480
 1119POPC   NTM 4673   4.304   2.402   1.482
 1119POPC    CA 4674   4.205   2.472   1.396
 1119POPC    CB 4675   4.060   2.418   1.382
 1119POPC    OA 4676   4.056   2.282   1.340
 1119POPC     P 4677   3.915   2.214   1.350
 1119POPC    OB 4678   3.809   2.310   1.316
 1119POPC    OC 4679   3.918   2.080   1.292
 1119POPC    OD 4680   3.910   2.198   1.507
 1119POPC    CC 4681   3.990   2.090   1.555
 1119POPC    CD 4682   4.020   2.105   1.705
 1119POPC    OE 4683   4.095   1.994   1.761
 1119POPC   C1A 4684   4.228   1.992   1.748
 1119POPC    OF 4685   4.287   2.087   1.698
 1119POPC   C1B 4686   4.289   1.870   1.807
 1119POPC   C1C 4687   4.435   1.890   1.849
 1119POPC   C1D 4688   4.485   1.769   1.927
 1119POPC   C1E 4689   4.635   1.779   1.953
 1119POPC   C1F 4690   4.684   1.675   2.054
 1119POPC   C1G 4691   4.632   1.708   2.194
 1119POPC   C1H 4692   4.685   1.617   2.306
 1119POPC   C1I 4693   4.638   1.472   2.294
 1119POPC   C1J 4694   4.613   1.402   2.404
 1119POPC   C1K 4695   4.625   1.466   2.542
 1119POPC   C1L 4696   4.536   1.392   2.642
 1119POPC   C1M 4697   4.499   1.478   2.763
 1119POPC   C1N 4698   4.354   1.531   2.765
 1119POPC   C1O 4699   4.319   1.645   2.669
 1119POPC   C1P 4700   4.281   1.599   2.528
 1119POPC   C1Q 4701   4.295   1.711   2.426
 1119POPC   C1R 4702   4.280   1.654   2.285
 1119POPC    CE 4703   3.883   2.136   1.770
 1119POPC    OG 4704   3.878   2.184   1.906
 1119POPC   C2A 4705   3.920   2.308   1.931
 1119POPC    OH 4706   3.931   2.391   1.841
 1119POPC   C2B 4707   3.915   2.339   2.075
 1119POPC   C2C 4708   4.040   2.291   2.149
 1119POPC   C2D 4709   4.009   2.291   2.298
 1119POPC   C2E 4710   4.123   2.239   2.386
 1119POPC   C2F 4711   4.071   2.190   2.522
 1119POPC   C2G 4712   3.974   2.287   2.588
 1119POPC   C2H 4713   3.894   2.216   2.696
 1119POPC   C2I 4714   3.769   2.295   2.735
 1119POPC   C2J 4715   3.670   2.204   2.807
 1119POPC   C2K 4716   3.719   2.164   2.946
 1119POPC   C2L 4717   3.689   2.016   2.975
 1119POPC   C2M 4718   3.785   1.924   2.899
 1119POPC   C2N 4719   3.766   1.779   2.943
 1119POPC   C2O 4720   3.881   1.691   2.897
 1119POPC   C2P 4721   3.873   1.555   2.968
 1120POPC   CN1 4722   3.473   2.333   1.470
 1120POPC   CN2 4723   3.516   2.327   1.704
 1120POPC   CN3 4724   3.409   2.518   1.609
 1120POPC   NTM 4725   3.510   2.414   1.586
 1120POPC    CA 4726   3.646   2.471   1.571
 1120POPC    CB 4727   3.670   2.576   1.461
 1120POPC    OA 4728   3.803   2.622   1.468
 1120POPC     P 4729   3.831   2.737   1.366
 1120POPC    OB 4730   3.977   2.739   1.353
 1120POPC    OC 4731   3.743   2.723   1.249
 1120POPC    OD 4732   3.781   2.855   1.458
 1120POPC    CC 4733   3.877   2.886   1.558
 1120POPC    CD 4734   3.837   2.977   1.676
 1120POPC    OE 4735   3.787   3.112   1.648
 1120POPC   C1A 4736   3.858   3.207   1.586
 1120POPC    OF 4737   3.956   3.178   1.519
 1120POPC   C1B 4738   3.806   3.345   1.599
 1120POPC   C1C 4739   3.772   3.384   1.744
 1120POPC   C1D 4740   3.889   3.367   1.842
 1120POPC   C1E 4741   3.834   3.388   1.982
 1120POPC   C1F 4742   3.934   3.354   2.092
 1120POPC   C1G 4743   3.877   3.409   2.223
 1120POPC   C1H 4744   3.921   3.334   2.348
 1120POPC   C1I 4745   4.066   3.357   2.392
 1120POPC   C1J 4746   4.085   3.352   2.523
 1120POPC   C1K 4747   3.959   3.331   2.606
 1120POPC   C1L 4748   3.978   3.239   2.726
 1120POPC   C1M 4749   3.844   3.190   2.783
 1120POPC   C1N 4750   3.798   3.053   2.731
 1120POPC   C1O 4751   3.748   3.053   2.586
 1120POPC   C1P 4752   3.742   2.911   2.531
 1120POPC   C1Q 4753   3.708   2.912   2.382
 1120POPC   C1R 4754   3.708   2.770   2.324
 1120POPC    CE 4755   3.961   2.978   1.768
 1120POPC    OG 4756   4.025   2.853   1.800
 1120POPC   C2A 4757   3.991   2.793   1.914
 1120POPC    OH 4758   3.887   2.822   1.973
 1120POPC   C2B 4759   4.086   2.685   1.949
 1120POPC   C2C 4760   4.106   2.680   2.100
 1120POPC   C2D 4761   4.229   2.603   2.145
 1120POPC   C2E 4762   4.246   2.618   2.297
 1120POPC   C2F 4763   4.353   2.524   2.352
 1120POPC   C2G 4764   4.377   2.541   2.502
 1120POPC   C2H 4765   4.256   2.518   2.592
 1120POPC   C2I 4766   4.296   2.517   2.740
 1120POPC   C2J 4767   4.175   2.511   2.832
 1120POPC   C2K 4768   4.217   2.528   2.978
 1120POPC   C2L 4769   4.098   2.529   3.075
 1120POPC   C2M 4770   4.006   2.651   3.060
 1120POPC   C2N 4771   4.076   2.782   3.098
 1120POPC   C2O 4772   3.982   2.901   3.077
 1120POPC   C2P 4773   4.056   3.033   3.094
 1121POPC   CN1 4774   3.550   4.153   1.753
 1121POPC   CN2 4775   3.630   4.213   1.537
 1121POPC   CN3 4776   3.776   4.099   1.695
 1121POPC   NTM 4777   3.639   4.111   1.643
 1121POPC    CA 4778   3.591   3.980   1.596
 1121POPC    CB 4779   3.667   3.905   1.483
 1121POPC    OA 4780   3.654   3.763   1.487
 1121POPC     P 4781   3.512   3.702   1.454
 1121POPC    OB 4782   3.437   3.802   1.375
 1121POPC    OC 4783   3.518   3.561   1.416
 1121POPC    OD 4784   3.449   3.715   1.597
 1121POPC    CC 4785   3.495   3.613   1.685
 1121POPC    CD 4786   3.465   3.625   1.836
 1121POPC    OE 4787   3.327   3.594   1.873
 1121POPC   C1A 4788   3.224   3.677   1.853
 1121POPC    OF 4789   3.243   3.793   1.817
 1121POPC   C1B 4790   3.089   3.621   1.882
 1121POPC   C1C 4791   3.073   3.474   1.843
 1121POPC   C1D 4792   3.049   3.387   1.966
 1121POPC   C1E 4793   3.081   3.242   1.932
 1121POPC   C1F 4794   3.231   3.213   1.936
 1121POPC   C1G 4795   3.277   3.186   2.079
 1121POPC   C1H 4796   3.429   3.175   2.086
 1121POPC   C1I 4797   3.477   3.145   2.229
 1121POPC   C1J 4798   3.516   3.242   2.311
 1121POPC   C1K 4799   3.512   3.390   2.269
 1121POPC   C1L 4800   3.500   3.485   2.389
 1121POPC   C1M 4801   3.368   3.470   2.468
 1121POPC   C1N 4802   3.244   3.506   2.386
 1121POPC   C1O 4803   3.240   3.654   2.352
 1121POPC   C1P 4804   3.126   3.686   2.255
 1121POPC   C1Q 4805   3.128   3.833   2.213
 1121POPC   C1R 4806   3.256   3.872   2.140
 1121POPC    CE 4807   3.527   3.756   1.889
 1121POPC    OG 4808   3.669   3.779   1.867
 1121POPC   C2A 4809   3.753   3.744   1.964
 1121POPC    OH 4810   3.713   3.678   2.060
 1121POPC   C2B 4811   3.893   3.787   1.937
 1121POPC   C2C 4812   4.001   3.734   2.033
 1121POPC   C2D 4813   3.987   3.791   2.174
 1121POPC   C2E 4814   4.087   3.738   2.276
 1121POPC   C2F 4815   4.043   3.783   2.415
 1121POPC   C2G 4816   4.125   3.718   2.527
 1121POPC   C2H 4817   4.049   3.730   2.659
 1121POPC   C2I 4818   4.112   3.645   2.770
 1121POPC   C2J 4819   4.016   3.640   2.889
 1121POPC   C2K 4820   4.061   3.542   2.999
 1121POPC   C2L 4821   3.949   3.523   3.102
 1121POPC   C2M 4822   3.829   3.455   3.036
 1121POPC   C2N 4823   3.702   3.458   3.120
 1121POPC   C2O 4824   3.587   3.394   3.041
 1121POPC   C2P 4825   3.455   3.403   3.118
 1122POPC   CN1 4826   0.851   0.765   1.116
 1122POPC   CN2 4827   0.642   0.850   1.034
 1122POPC   CN3 4828   0.660   0.622   1.103
 1122POPC   NTM 4829   0.704   0.759   1.132
 1122POPC    CA 4830   0.660   0.793   1.269
 1122POPC    CB 4831   0.724   0.912   1.343
 1122POPC    OA 4832   0.736   1.028   1.261
 1122POPC     P 4833   0.832   1.135   1.325
 1122POPC    OB 4834   0.939   1.061   1.395
 1122POPC    OC 4835   0.862   1.237   1.225
 1122POPC    OD 4836   0.730   1.196   1.428
 1122POPC    CC 4837   0.783   1.236   1.555
 1122POPC    CD 4838   0.772   1.132   1.668
 1122POPC    OE 4839   0.668   1.162   1.766
 1122POPC   C1A 4840   0.544   1.118   1.744
 1122POPC    OF 4841   0.509   1.080   1.633
 1122POPC   C1B 4842   0.455   1.144   1.859
 1122POPC   C1C 4843   0.345   1.038   1.872
 1122POPC   C1D 4844   0.291   1.032   2.015
 1122POPC   C1E 4845   0.215   1.157   2.059
 1122POPC   C1F 4846   0.182   1.149   2.208
 1122POPC   C1G 4847   0.106   1.275   2.247
 1122POPC   C1H 4848   0.072   1.286   2.395
 1122POPC   C1I 4849  -0.033   1.397   2.413
 1122POPC   C1J 4850  -0.041   1.475   2.520
 1122POPC   C1K 4851   0.057   1.466   2.637
 1122POPC   C1L 4852   0.009   1.375   2.751
 1122POPC   C1M 4853   0.105   1.376   2.870
 1122POPC   C1N 4854   0.194   1.252   2.884
 1122POPC   C1O 4855   0.286   1.228   2.765
 1122POPC   C1P 4856   0.421   1.171   2.807
 1122POPC   C1Q 4857   0.511   1.156   2.684
 1122POPC   C1R 4858   0.656   1.129   2.723
 1122POPC    CE 4859   0.915   1.125   1.723
 1122POPC    OG 4860   0.950   1.009   1.799
 1122POPC   C2A 4861   1.066   0.951   1.772
 1122POPC    OH 4862   1.144   0.997   1.689
 1122POPC   C2B 4863   1.088   0.829   1.854
 1122POPC   C2C 4864   1.235   0.793   1.874
 1122POPC   C2D 4865   1.254   0.698   1.993
 1122POPC   C2E 4866   1.215   0.771   2.122
 1122POPC   C2F 4867   1.246   0.693   2.250
 1122POPC   C2G 4868   1.206   0.778   2.370
 1122POPC   C2H 4869   1.248   0.709   2.500
 1122POPC   C2I 4870   1.229   0.794   2.625
 1122POPC   C2J 4871   1.085   0.818   2.673
 1122POPC   C2K 4872   1.096   0.883   2.811
 1122POPC   C2L 4873   0.963   0.913   2.880
 1122POPC   C2M 4874   0.993   0.958   3.023
 1122POPC   C2N 4875   0.868   0.994   3.104
 1122POPC   C2O 4876   0.807   1.127   3.061
 1122POPC   C2P 4877   0.682   1.160   3.143
 1123POPC   CN1 4878   4.044   0.960   5.423
 1123POPC   CN2 4879   4.084   0.733   5.371
 1123POPC   CN3 4880   4.076   0.803   5.599
 1123POPC   NTM 4881   4.120   0.842   5.464
 1123POPC    CA 4882   4.264   0.874   5.455
 1123POPC    CB 4883   4.361   0.764   5.500
 1123POPC    OA 4884   4.499   0.787   5.473
 1123POPC     P 4885   4.579   0.650   5.488
 1123POPC    OB 4886   4.718   0.695   5.470
 1123POPC    OC 4887   4.527   0.604   5.618
 1123POPC    OD 4888   4.518   0.589   5.356
 1123POPC    CC 4889   4.589   0.636   5.242
 1123POPC    CD 4890   4.548   0.570   5.109
 1123POPC    OE 4891   4.641   0.590   4.999
 1123POPC   C1A 4892   4.753   0.517   4.998
 1123POPC    OF 4893   4.762   0.420   5.073
 1123POPC   C1B 4894   4.845   0.543   4.884
 1123POPC   C1C 4895   4.843   0.682   4.821
 1123POPC   C1D 4896   4.936   0.680   4.700
 1123POPC   C1E 4897   4.975   0.820   4.654
 1123POPC   C1F 4898   5.114   0.816   4.588
 1123POPC   C1G 4899   5.161   0.956   4.550
 1123POPC   C1H 4900   5.078   1.013   4.435
 1123POPC   C1I 4901   5.085   1.165   4.432
 1123POPC   C1J 4902   4.972   1.233   4.444
 1123POPC   C1K 4903   4.844   1.151   4.456
 1123POPC   C1L 4904   4.736   1.223   4.535
 1123POPC   C1M 4905   4.751   1.218   4.687
 1123POPC   C1N 4906   4.697   1.086   4.741
 1123POPC   C1O 4907   4.663   1.104   4.888
 1123POPC   C1P 4908   4.598   0.978   4.946
 1123POPC   C1Q 4909   4.530   1.009   5.079
 1123POPC   C1R 4910   4.405   1.094   5.058
 1123POPC    CE 4911   4.401   0.602   5.078
 1123POPC    OG 4912   4.337   0.727   5.115
 1123POPC   C2A 4913   4.237   0.780   5.043
 1123POPC    OH 4914   4.170   0.866   5.099
 1123POPC   C2B 4915   4.208   0.727   4.907
 1123POPC   C2C 4916   4.191   0.840   4.805
 1123POPC   C2D 4917   4.171   0.787   4.663
 1123POPC   C2E 4918   4.167   0.904   4.564
 1123POPC   C2F 4919   4.152   0.857   4.419
 1123POPC   C2G 4920   4.157   0.977   4.324
 1123POPC   C2H 4921   4.138   0.943   4.176
 1123POPC   C2I 4922   4.236   0.837   4.126
 1123POPC   C2J 4923   4.262   0.844   3.975
 1123POPC   C2K 4924   4.345   0.966   3.931
 1123POPC   C2L 4925   4.489   0.961   3.983
 1123POPC   C2M 4926   4.519   1.072   4.084
 1123POPC   C2N 4927   4.619   1.022   4.189
 1123POPC   C2O 4928   4.552   0.926   4.288
 1123POPC   C2P 4929   4.652   0.853   4.379
 1124POPC   CN1 4930   1.669   1.416   5.623
 1124POPC   CN2 4931   1.491   1.420   5.468
 1124POPC   CN3 4932   1.452   1.473   5.699
 1124POPC   NTM 4933   1.546   1.488   5.587
 1124POPC    CA 4934   1.578   1.630   5.556
 1124POPC    CB 4935   1.464   1.736   5.551
 1124POPC    OA 4936   1.505   1.860   5.495
 1124POPC     P 4937   1.387   1.965   5.485
 1124POPC    OB 4938   1.320   1.966   5.616
 1124POPC    OC 4939   1.438   2.090   5.426
 1124POPC    OD 4940   1.293   1.901   5.377
 1124POPC    CC 4941   1.362   1.881   5.253
 1124POPC    CD 4942   1.274   1.830   5.138
 1124POPC    OE 4943   1.349   1.786   5.022
 1124POPC   C1A 4944   1.427   1.867   4.951
 1124POPC    OF 4945   1.446   1.984   4.986
 1124POPC   C1B 4946   1.497   1.801   4.839
 1124POPC   C1C 4947   1.408   1.795   4.716
 1124POPC   C1D 4948   1.483   1.736   4.597
 1124POPC   C1E 4949   1.393   1.747   4.475
 1124POPC   C1F 4950   1.462   1.709   4.344
 1124POPC   C1G 4951   1.479   1.558   4.329
 1124POPC   C1H 4952   1.513   1.529   4.183
 1124POPC   C1I 4953   1.520   1.379   4.155
 1124POPC   C1J 4954   1.484   1.336   4.034
 1124POPC   C1K 4955   1.433   1.439   3.933
 1124POPC   C1L 4956   1.312   1.388   3.853
 1124POPC   C1M 4957   1.185   1.363   3.935
 1124POPC   C1N 4958   1.103   1.487   3.973
 1124POPC   C1O 4959   1.136   1.559   4.104
 1124POPC   C1P 4960   1.132   1.465   4.225
 1124POPC   C1Q 4961   1.110   1.541   4.356
 1124POPC   C1R 4962   1.122   1.446   4.476
 1124POPC    CE 4963   1.166   1.939   5.122
 1124POPC    OG 4964   1.086   1.945   5.004
 1124POPC   C2A 4965   1.017   2.057   4.985
 1124POPC    OH 4966   1.023   2.150   5.066
 1124POPC   C2B 4967   0.929   2.052   4.866
 1124POPC   C2C 4968   0.981   2.123   4.741
 1124POPC   C2D 4969   1.116   2.073   4.689
 1124POPC   C2E 4970   1.134   2.118   4.544
 1124POPC   C2F 4971   1.278   2.102   4.495
 1124POPC   C2G 4972   1.282   2.105   4.342
 1124POPC   C2H 4973   1.426   2.086   4.292
 1124POPC   C2I 4974   1.433   2.053   4.143
 1124POPC   C2J 4975   1.373   2.163   4.056
 1124POPC   C2K 4976   1.382   2.133   3.906
 1124POPC   C2L 4977   1.305   2.008   3.865
 1124POPC   C2M 4978   1.283   2.009   3.713
 1124POPC   C2N 4979   1.249   1.872   3.655
 1124POPC   C2O 4980   1.120   1.812   3.709
 1124POPC   C2P 4981   1.098   1.677   3.641
 1125POPC   CN1 4982   4.545   2.799   4.772
 1125POPC   CN2 4983   4.397   2.657   4.652
 1125POPC   CN3 4984   4.526   2.570   4.832
 1125POPC   NTM 4985   4.451   2.688   4.785
 1125POPC    CA 4986   4.342   2.732   4.876
 1125POPC    CB 4987   4.234   2.634   4.925
 1125POPC    OA 4988   4.288   2.531   5.006
 1125POPC     P 4989   4.223   2.391   4.977
 1125POPC    OB 4990   4.284   2.293   5.066
 1125POPC    OC 4991   4.078   2.409   4.958
 1125POPC    OD 4992   4.284   2.374   4.833
 1125POPC    CC 4993   4.259   2.242   4.785
 1125POPC    CD 4994   4.312   2.216   4.643
 1125POPC    OE 4995   4.455   2.236   4.628
 1125POPC   C1A 4996   4.540   2.137   4.654
 1125POPC    OF 4997   4.503   2.035   4.710
 1125POPC   C1B 4998   4.679   2.172   4.616
 1125POPC   C1C 4999   4.711   2.143   4.468
 1125POPC   C1D 5000   4.633   2.230   4.369
 1125POPC   C1E 5001   4.675   2.202   4.225
 1125POPC   C1F 5002   4.579   2.265   4.123
 1125POPC   C1G 5003   4.574   2.418   4.132
 1125POPC   C1H 5004   4.490   2.483   4.020
 1125POPC   C1I 5005   4.342   2.445   4.026
 1125POPC   C1J 5006   4.261   2.473   3.924
 1125POPC   C1K 5007   4.308   2.548   3.800
 1125POPC   C1L 5008   4.191   2.593   3.710
 1125POPC   C1M 5009   4.130   2.732   3.735
 1125POPC   C1N 5010   4.049   2.750   3.864
 1125POPC   C1O 5011   4.131   2.818   3.973
 1125POPC   C1P 5012   4.053   2.824   4.104
 1125POPC   C1Q 5013   4.133   2.885   4.220
 1125POPC   C1R 5014   4.248   2.795   4.264
 1125POPC    CE 5015   4.245   2.316   4.548
 1125POPC    OG 5016   4.102   2.335   4.548
 1125POPC   C2A 5017   4.066   2.457   4.509
 1125POPC    OH 5018   4.149   2.549   4.503
 1125POPC   C2B 5019   3.921   2.474   4.487
 1125POPC   C2C 5020   3.894   2.569   4.369
 1125POPC   C2D 5021   3.876   2.501   4.233
 1125POPC   C2E 5022   3.989   2.407   4.190
 1125POPC   C2F 5023   3.951   2.331   4.062
 1125POPC   C2G 5024   4.011   2.190   4.056
 1125POPC   C2H 5025   3.909   2.081   4.091
 1125POPC   C2I 5026   3.870   2.077   4.239
 1125POPC   C2J 5027   3.728   2.025   4.262
 1125POPC   C2K 5028   3.633   2.134   4.313
 1125POPC   C2L 5029   3.597   2.240   4.208
 1125POPC   C2M 5030   3.517   2.355   4.270
 1125POPC   C2N 5031   3.502   2.470   4.172
 1125POPC   C2O 5032   3.422   2.586   4.233
 1125POPC   C2P 5033   3.406   2.699   4.131
 1126POPC   CN1 5034   0.994   4.221   5.115
 1126POPC   CN2 5035   1.032   4.298   5.338
 1126POPC   CN3 5036   0.809   4.274   5.257
 1126POPC   NTM 5037   0.944   4.215   5.253
 1126POPC    CA 5038   0.940   4.077   5.308
 1126POPC    CB 5039   1.059   3.981   5.284
 1126POPC    OA 5040   1.185   4.041   5.314
 1126POPC     P 5041   1.304   3.968   5.243
 1126POPC    OB 5042   1.434   4.029   5.272
 1126POPC    OC 5043   1.288   3.824   5.264
 1126POPC    OD 5044   1.269   3.995   5.093
 1126POPC    CC 5045   1.358   3.923   5.009
 1126POPC    CD 5046   1.320   3.914   4.860
 1126POPC    OE 5047   1.187   3.860   4.829
 1126POPC   C1A 5048   1.154   3.732   4.845
 1126POPC    OF 5049   1.227   3.653   4.906
 1126POPC   C1B 5050   1.024   3.695   4.783
 1126POPC   C1C 5051   1.009   3.740   4.637
 1126POPC   C1D 5052   1.113   3.677   4.543
 1126POPC   C1E 5053   1.090   3.723   4.399
 1126POPC   C1F 5054   1.196   3.668   4.304
 1126POPC   C1G 5055   1.166   3.710   4.160
 1126POPC   C1H 5056   1.276   3.671   4.060
 1126POPC   C1I 5057   1.290   3.520   4.040
 1126POPC   C1J 5058   1.340   3.466   3.929
 1126POPC   C1K 5059   1.389   3.549   3.809
 1126POPC   C1L 5060   1.539   3.585   3.816
 1126POPC   C1M 5061   1.632   3.463   3.819
 1126POPC   C1N 5062   1.769   3.491   3.883
 1126POPC   C1O 5063   1.768   3.483   4.036
 1126POPC   C1P 5064   1.720   3.610   4.106
 1126POPC   C1Q 5065   1.666   3.576   4.245
 1126POPC   C1R 5066   1.602   3.699   4.310
 1126POPC    CE 5067   1.439   3.847   4.788
 1126POPC    OG 5068   1.560   3.925   4.776
 1126POPC   C2A 5069   1.604   3.942   4.650
 1126POPC    OH 5070   1.541   3.896   4.555
 1126POPC   C2B 5071   1.729   4.022   4.641
 1126POPC   C2C 5072   1.815   3.986   4.519
 1126POPC   C2D 5073   1.774   4.060   4.391
 1126POPC   C2E 5074   1.839   3.994   4.268
 1126POPC   C2F 5075   1.815   4.074   4.140
 1126POPC   C2G 5076   1.824   3.984   4.017
 1126POPC   C2H 5077   1.807   4.063   3.888
 1126POPC   C2I 5078   1.768   3.976   3.768
 1126POPC   C2J 5079   1.875   3.874   3.729
 1126POPC   C2K 5080   1.830   3.791   3.608
 1126POPC   C2L 5081   1.930   3.681   3.575
 1126POPC   C2M 5082   1.879   3.595   3.459
 1126POPC   C2N 5083   1.975   3.481   3.424
 1126POPC   C2O 5084   1.975   3.368   3.527
 1126POPC   C2P 5085   1.844   3.288   3.524
 1127POPC   CN1 5086   3.222   0.423   5.404
 1127POPC   CN2 5087   3.237   0.653   5.359
 1127POPC   CN3 5088   3.371   0.500   5.236
 1127POPC   NTM 5089   3.316   0.529   5.369
 1127POPC    CA 5090   3.419   0.546   5.475
 1127POPC    CB 5091   3.554   0.617   5.447
 1127POPC    OA 5092   3.548   0.738   5.370
 1127POPC     P 5093   3.687   0.813   5.373
 1127POPC    OB 5094   3.690   0.937   5.293
 1127POPC    OC 5095   3.741   0.812   5.510
 1127POPC    OD 5096   3.776   0.709   5.296
 1127POPC    CC 5097   3.768   0.721   5.154
 1127POPC    CD 5098   3.805   0.595   5.072
 1127POPC    OE 5099   3.943   0.553   5.087
 1127POPC   C1A 5100   3.966   0.450   5.170
 1127POPC    OF 5101   3.877   0.404   5.239
 1127POPC   C1B 5102   4.109   0.411   5.180
 1127POPC   C1C 5103   4.153   0.307   5.077
 1127POPC   C1D 5104   4.146   0.359   4.933
 1127POPC   C1E 5105   4.207   0.259   4.836
 1127POPC   C1F 5106   4.216   0.314   4.694
 1127POPC   C1G 5107   4.083   0.315   4.620
 1127POPC   C1H 5108   4.110   0.357   4.476
 1127POPC   C1I 5109   3.988   0.331   4.388
 1127POPC   C1J 5110   4.005   0.296   4.261
 1127POPC   C1K 5111   4.144   0.279   4.200
 1127POPC   C1L 5112   4.190   0.390   4.104
 1127POPC   C1M 5113   4.128   0.394   3.964
 1127POPC   C1N 5114   3.984   0.447   3.958
 1127POPC   C1O 5115   3.975   0.585   4.023
 1127POPC   C1P 5116   3.831   0.619   4.061
 1127POPC   C1Q 5117   3.826   0.723   4.172
 1127POPC   C1R 5118   3.867   0.664   4.308
 1127POPC    CE 5119   3.767   0.625   4.926
 1127POPC    OG 5120   3.650   0.707   4.912
 1127POPC   C2A 5121   3.605   0.729   4.789
 1127POPC    OH 5122   3.653   0.671   4.692
 1127POPC   C2B 5123   3.502   0.836   4.786
 1127POPC   C2C 5124   3.552   0.958   4.709
 1127POPC   C2D 5125   3.525   0.941   4.559
 1127POPC   C2E 5126   3.619   1.024   4.472
 1127POPC   C2F 5127   3.578   1.010   4.326
 1127POPC   C2G 5128   3.671   1.081   4.228
 1127POPC   C2H 5129   3.610   1.064   4.089
 1127POPC   C2I 5130   3.691   1.126   3.976
 1127POPC   C2J 5131   3.823   1.054   3.949
 1127POPC   C2K 5132   3.872   1.089   3.808
 1127POPC   C2L 5133   4.014   1.039   3.784
 1127POPC   C2M 5134   4.065   1.071   3.644
 1127POPC   C2N 5135   4.011   0.976   3.537
 1127POPC   C2O 5136   4.069   0.835   3.550
 1127POPC   C2P 5137   4.022   0.745   3.437
 1128POPC   CN1 5138   3.704   1.199   5.023
 1128POPC   CN2 5139   3.841   1.395   4.986
 1128POPC   CN3 5140   3.922   1.217   5.118
 1128POPC   NTM 5141   3.801   1.292   5.084
 1128POPC    CA 5142   3.747   1.356   5.207
 1128POPC    CB 5143   3.610   1.428   5.202
 1128POPC    OA 5144   3.603   1.534   5.107
 1128POPC     P 5145   3.455   1.579   5.077
 1128POPC    OB 5146   3.374   1.549   5.195
 1128POPC    OC 5147   3.455   1.711   5.013
 1128POPC    OD 5148   3.424   1.468   4.970
 1128POPC    CC 5149   3.489   1.495   4.846
 1128POPC    CD 5150   3.483   1.377   4.748
 1128POPC    OE 5151   3.612   1.310   4.728
 1128POPC   C1A 5152   3.709   1.360   4.650
 1128POPC    OF 5153   3.703   1.477   4.612
 1128POPC   C1B 5154   3.825   1.268   4.639
 1128POPC   C1C 5155   3.959   1.330   4.600
 1128POPC   C1D 5156   3.971   1.356   4.450
 1128POPC   C1E 5157   4.118   1.377   4.416
 1128POPC   C1F 5158   4.147   1.405   4.269
 1128POPC   C1G 5159   4.100   1.544   4.228
 1128POPC   C1H 5160   4.155   1.578   4.089
 1128POPC   C1I 5161   4.102   1.711   4.037
 1128POPC   C1J 5162   4.138   1.751   3.916
 1128POPC   C1K 5163   4.236   1.664   3.837
 1128POPC   C1L 5164   4.201   1.638   3.690
 1128POPC   C1M 5165   4.100   1.524   3.676
 1128POPC   C1N 5166   3.956   1.574   3.686
 1128POPC   C1O 5167   3.860   1.463   3.726
 1128POPC   C1P 5168   3.850   1.448   3.879
 1128POPC   C1Q 5169   3.767   1.560   3.943
 1128POPC   C1R 5170   3.745   1.533   4.092
 1128POPC    CE 5171   3.406   1.429   4.625
 1128POPC    OG 5172   3.322   1.334   4.559
 1128POPC   C2A 5173   3.337   1.301   4.431
 1128POPC    OH 5174   3.271   1.206   4.390
 1128POPC   C2B 5175   3.441   1.367   4.347
 1128POPC   C2C 5176   3.387   1.458   4.236
 1128POPC   C2D 5177   3.290   1.390   4.139
 1128POPC   C2E 5178   3.326   1.407   3.991
 1128POPC   C2F 5179   3.337   1.553   3.947
 1128POPC   C2G 5180   3.318   1.568   3.795
 1128POPC   C2H 5181   3.421   1.491   3.712
 1128POPC   C2I 5182   3.522   1.586   3.648
 1128POPC   C2J 5183   3.468   1.656   3.523
 1128POPC   C2K 5184   3.567   1.761   3.472
 1128POPC   C2L 5185   3.703   1.700   3.438
 1128POPC   C2M 5186   3.815   1.804   3.438
 1128POPC   C2N 5187   3.841   1.864   3.300
 1128POPC   C2O 5188   3.992   1.877   3.274
 1128POPC   C2P 5189   4.061   1.741   3.264
 1129POPC   CN1 5190   3.501   2.257   4.964
 1129POPC   CN2 5191   3.427   2.133   4.771
 1129POPC   CN3 5192   3.566   2.028   4.933
 1129POPC   NTM 5193   3.457   2.125   4.915
 1129POPC    CA 5194   3.337   2.075   4.987
 1129POPC    CB 5195   3.213   2.166   5.011
 1129POPC    OA 5196   3.176   2.245   4.898
 1129POPC     P 5197   3.025   2.289   4.900
 1129POPC    OB 5198   2.990   2.318   5.040
 1129POPC    OC 5199   3.003   2.387   4.793
 1129POPC    OD 5200   2.956   2.155   4.856
 1129POPC    CC 5201   2.990   2.120   4.722
 1129POPC    CD 5202   2.954   1.974   4.691
 1129POPC    OE 5203   3.053   1.902   4.612
 1129POPC   C1A 5204   3.155   1.846   4.676
 1129POPC    OF 5205   3.191   1.887   4.786
 1129POPC   C1B 5206   3.230   1.748   4.596
 1129POPC   C1C 5207   3.368   1.799   4.551
 1129POPC   C1D 5208   3.361   1.888   4.427
 1129POPC   C1E 5209   3.301   1.812   4.308
 1129POPC   C1F 5210   3.304   1.889   4.177
 1129POPC   C1G 5211   3.231   2.023   4.186
 1129POPC   C1H 5212   3.228   2.091   4.050
 1129POPC   C1I 5213   3.198   2.239   4.068
 1129POPC   C1J 5214   3.226   2.326   3.971
 1129POPC   C1K 5215   3.285   2.278   3.838
 1129POPC   C1L 5216   3.430   2.323   3.824
 1129POPC   C1M 5217   3.484   2.283   3.686
 1129POPC   C1N 5218   3.637   2.281   3.685
 1129POPC   C1O 5219   3.700   2.173   3.774
 1129POPC   C1P 5220   3.681   2.029   3.724
 1129POPC   C1Q 5221   3.565   1.953   3.789
 1129POPC   C1R 5222   3.597   1.910   3.932
 1129POPC    CE 5223   2.811   1.977   4.636
 1129POPC    OG 5224   2.741   1.852   4.639
 1129POPC   C2A 5225   2.621   1.837   4.582
 1129POPC    OH 5226   2.556   1.738   4.612
 1129POPC   C2B 5227   2.568   1.949   4.500
 1129POPC   C2C 5228   2.471   1.906   4.390
 1129POPC   C2D 5229   2.533   1.818   4.281
 1129POPC   C2E 5230   2.616   1.898   4.180
 1129POPC   C2F 5231   2.614   1.823   4.047
 1129POPC   C2G 5232   2.686   1.899   3.936
 1129POPC   C2H 5233   2.663   1.827   3.803
 1129POPC   C2I 5234   2.727   1.898   3.683
 1129POPC   C2J 5235   2.880   1.900   3.691
 1129POPC   C2K 5236   2.939   1.955   3.562
 1129POPC   C2L 5237   3.092   1.962   3.569
 1129POPC   C2M 5238   3.146   2.020   3.438
 1129POPC   C2N 5239   3.297   2.036   3.443
 1129POPC   C2O 5240   3.349   2.098   3.312
 1129POPC   C2P 5241   3.501   2.115   3.316
 1130POPC   CN1 5242   3.544   3.987   4.856
 1130POPC   CN2 5243   3.633   4.206   4.870
 1130POPC   CN3 5244   3.640   4.067   5.061
 1130POPC   NTM 5245   3.558   4.104   4.945
 1130POPC    CA 5246   3.426   4.157   4.988
 1130POPC    CB 5247   3.322   4.056   5.043
 1130POPC    OA 5248   3.369   3.971   5.147
 1130POPC     P 5249   3.302   3.829   5.141
 1130POPC    OB 5250   3.342   3.760   5.264
 1130POPC    OC 5251   3.160   3.847   5.111
 1130POPC    OD 5252   3.373   3.764   5.017
 1130POPC    CC 5253   3.331   3.628   5.013
 1130POPC    CD 5254   3.388   3.537   4.903
 1130POPC    OE 5255   3.509   3.466   4.940
 1130POPC   C1A 5256   3.520   3.340   4.896
 1130POPC    OF 5257   3.431   3.288   4.830
 1130POPC   C1B 5258   3.644   3.271   4.942
 1130POPC   C1C 5259   3.681   3.150   4.856
 1130POPC   C1D 5260   3.744   3.191   4.723
 1130POPC   C1E 5261   3.754   3.077   4.620
 1130POPC   C1F 5262   3.617   3.042   4.561
 1130POPC   C1G 5263   3.627   2.945   4.443
 1130POPC   C1H 5264   3.681   3.011   4.316
 1130POPC   C1I 5265   3.706   2.907   4.206
 1130POPC   C1J 5266   3.702   2.935   4.076
 1130POPC   C1K 5267   3.668   3.074   4.022
 1130POPC   C1L 5268   3.755   3.112   3.900
 1130POPC   C1M 5269   3.899   3.153   3.932
 1130POPC   C1N 5270   3.906   3.286   4.006
 1130POPC   C1O 5271   3.938   3.268   4.155
 1130POPC   C1P 5272   3.875   3.381   4.234
 1130POPC   C1Q 5273   3.884   3.351   4.383
 1130POPC   C1R 5274   3.786   3.439   4.460
 1130POPC    CE 5275   3.387   3.619   4.772
 1130POPC    OG 5276   3.424   3.552   4.650
 1130POPC   C2A 5277   3.343   3.456   4.606
 1130POPC    OH 5278   3.223   3.457   4.636
 1130POPC   C2B 5279   3.403   3.372   4.500
 1130POPC   C2C 5280   3.383   3.432   4.360
 1130POPC   C2D 5281   3.456   3.344   4.259
 1130POPC   C2E 5282   3.452   3.396   4.115
 1130POPC   C2F 5283   3.522   3.531   4.097
 1130POPC   C2G 5284   3.601   3.538   3.966
 1130POPC   C2H 5285   3.516   3.511   3.842
 1130POPC   C2I 5286   3.606   3.482   3.722
 1130POPC   C2J 5287   3.526   3.427   3.603
 1130POPC   C2K 5288   3.621   3.380   3.492
 1130POPC   C2L 5289   3.702   3.257   3.535
 1130POPC   C2M 5290   3.829   3.244   3.452
 1130POPC   C2N 5291   3.920   3.136   3.510
 1130POPC   C2O 5292   4.060   3.147   3.450
 1130POPC   C2P 5293   4.154   3.040   3.508
 1131POPC   CN1 5294   2.340   0.281   5.515
 1131POPC   CN2 5295   2.368   0.263   5.279
 1131POPC   CN3 5296   2.448   0.091   5.420
 1131POPC   NTM 5297   2.431   0.237   5.409
 1131POPC    CA 5298   2.564   0.302   5.421
 1131POPC    CB 5299   2.574   0.455   5.403
 1131POPC    OA 5300   2.707   0.504   5.417
 1131POPC     P 5301   2.713   0.662   5.421
 1131POPC    OB 5302   2.586   0.709   5.479
 1131POPC    OC 5303   2.844   0.704   5.470
 1131POPC    OD 5304   2.712   0.688   5.266
 1131POPC    CC 5305   2.833   0.644   5.205
 1131POPC    CD 5306   2.835   0.662   5.052
 1131POPC    OE 5307   2.911   0.563   4.977
 1131POPC   C1A 5308   3.041   0.541   4.993
 1131POPC    OF 5309   3.098   0.567   5.099
 1131POPC   C1B 5310   3.098   0.458   4.885
 1131POPC   C1C 5311   3.210   0.532   4.813
 1131POPC   C1D 5312   3.232   0.472   4.675
 1131POPC   C1E 5313   3.350   0.538   4.603
 1131POPC   C1F 5314   3.366   0.469   4.467
 1131POPC   C1G 5315   3.495   0.503   4.391
 1131POPC   C1H 5316   3.504   0.645   4.337
 1131POPC   C1I 5317   3.393   0.694   4.243
 1131POPC   C1J 5318   3.386   0.672   4.112
 1131POPC   C1K 5319   3.481   0.586   4.030
 1131POPC   C1L 5320   3.416   0.524   3.905
 1131POPC   C1M 5321   3.341   0.391   3.921
 1131POPC   C1N 5322   3.206   0.399   3.994
 1131POPC   C1O 5323   3.223   0.367   4.143
 1131POPC   C1P 5324   3.099   0.392   4.228
 1131POPC   C1Q 5325   3.057   0.539   4.240
 1131POPC   C1R 5326   2.941   0.550   4.338
 1131POPC    CE 5327   2.857   0.813   5.023
 1131POPC    OG 5328   2.841   0.851   4.885
 1131POPC   C2A 5329   2.945   0.833   4.804
 1131POPC    OH 5330   3.059   0.818   4.850
 1131POPC   C2B 5331   2.910   0.847   4.661
 1131POPC   C2C 5332   3.023   0.905   4.575
 1131POPC   C2D 5333   2.986   0.903   4.427
 1131POPC   C2E 5334   3.101   0.953   4.340
 1131POPC   C2F 5335   3.076   0.928   4.191
 1131POPC   C2G 5336   3.187   0.987   4.104
 1131POPC   C2H 5337   3.181   0.925   3.964
 1131POPC   C2I 5338   3.290   0.977   3.870
 1131POPC   C2J 5339   3.297   0.887   3.746
 1131POPC   C2K 5340   3.396   0.934   3.638
 1131POPC   C2L 5341   3.543   0.939   3.682
 1131POPC   C2M 5342   3.607   0.804   3.716
 1131POPC   C2N 5343   3.627   0.714   3.594
 1131POPC   C2O 5344   3.700   0.585   3.633
 1131POPC   C2P 5345   3.721   0.496   3.511
 1132POPC   CN1 5346   3.055   1.548   5.260
 1132POPC   CN2 5347   2.901   1.438   5.115
 1132POPC   CN3 5348   3.075   1.568   5.022
 1132POPC   NTM 5349   2.980   1.560   5.134
 1132POPC    CA 5350   2.895   1.682   5.133
 1132POPC    CB 5351   2.808   1.716   5.256
 1132POPC    OA 5352   2.672   1.741   5.222
 1132POPC     P 5353   2.570   1.646   5.296
 1132POPC    OB 5354   2.643   1.521   5.323
 1132POPC    OC 5355   2.506   1.725   5.401
 1132POPC    OD 5356   2.475   1.626   5.172
 1132POPC    CC 5357   2.538   1.543   5.075
 1132POPC    CD 5358   2.485   1.536   4.931
 1132POPC    OE 5359   2.584   1.482   4.839
 1132POPC   C1A 5360   2.608   1.351   4.833
 1132POPC    OF 5361   2.593   1.281   4.934
 1132POPC   C1B 5362   2.691   1.315   4.716
 1132POPC   C1C 5363   2.607   1.257   4.602
 1132POPC   C1D 5364   2.685   1.249   4.471
 1132POPC   C1E 5365   2.597   1.183   4.365
 1132POPC   C1F 5366   2.629   1.221   4.221
 1132POPC   C1G 5367   2.740   1.137   4.157
 1132POPC   C1H 5368   2.741   1.163   4.006
 1132POPC   C1I 5369   2.843   1.077   3.932
 1132POPC   C1J 5370   2.896   1.121   3.818
 1132POPC   C1K 5371   2.854   1.257   3.763
 1132POPC   C1L 5372   2.972   1.353   3.753
 1132POPC   C1M 5373   2.924   1.498   3.745
 1132POPC   C1N 5374   2.958   1.578   3.871
 1132POPC   C1O 5375   2.888   1.531   3.999
 1132POPC   C1P 5376   2.935   1.613   4.120
 1132POPC   C1Q 5377   2.864   1.565   4.247
 1132POPC   C1R 5378   2.905   1.649   4.368
 1132POPC    CE 5379   2.440   1.678   4.890
 1132POPC    OG 5380   2.301   1.716   4.906
 1132POPC   C2A 5381   2.221   1.677   4.806
 1132POPC    OH 5382   2.248   1.581   4.734
 1132POPC   C2B 5383   2.090   1.745   4.802
 1132POPC   C2C 5384   2.088   1.860   4.701
 1132POPC   C2D 5385   2.148   1.826   4.564
 1132POPC   C2E 5386   2.074   1.713   4.492
 1132POPC   C2F 5387   2.154   1.650   4.377
 1132POPC   C2G 5388   2.166   1.742   4.256
 1132POPC   C2H 5389   2.212   1.667   4.132
 1132POPC   C2I 5390   2.214   1.759   4.010
 1132POPC   C2J 5391   2.185   1.676   3.885
 1132POPC   C2K 5392   2.175   1.759   3.758
 1132POPC   C2L 5393   2.096   1.689   3.647
 1132POPC   C2M 5394   2.154   1.556   3.598
 1132POPC   C2N 5395   2.288   1.572   3.525
 1132POPC   C2O 5396   2.340   1.435   3.481
 1132POPC   C2P 5397   2.475   1.447   3.412
 1133POPC   CN1 5398   2.177   2.797   5.206
 1133POPC   CN2 5399   2.234   3.016   5.124
 1133POPC   CN3 5400   2.016   2.926   5.092
 1133POPC   NTM 5401   2.159   2.893   5.096
 1133POPC    CA 5402   2.194   2.843   4.961
 1133POPC    CB 5403   2.304   2.736   4.943
 1133POPC    OA 5404   2.265   2.607   4.990
 1133POPC     P 5405   2.387   2.519   5.036
 1133POPC    OB 5406   2.475   2.613   5.108
 1133POPC    OC 5407   2.345   2.393   5.095
 1133POPC    OD 5408   2.453   2.489   4.894
 1133POPC    CC 5409   2.377   2.389   4.826
 1133POPC    CD 5410   2.368   2.410   4.673
 1133POPC    OE 5411   2.243   2.362   4.615
 1133POPC   C1A 5412   2.214   2.233   4.608
 1133POPC    OF 5413   2.294   2.147   4.645
 1133POPC   C1B 5414   2.081   2.206   4.550
 1133POPC   C1C 5415   2.088   2.162   4.404
 1133POPC   C1D 5416   1.960   2.086   4.371
 1133POPC   C1E 5417   1.956   2.033   4.228
 1133POPC   C1F 5418   1.827   1.956   4.200
 1133POPC   C1G 5419   1.852   1.870   4.076
 1133POPC   C1H 5420   1.731   1.790   4.029
 1133POPC   C1I 5421   1.780   1.685   3.929
 1133POPC   C1J 5422   1.721   1.662   3.812
 1133POPC   C1K 5423   1.599   1.742   3.768
 1133POPC   C1L 5424   1.625   1.836   3.649
 1133POPC   C1M 5425   1.692   1.969   3.686
 1133POPC   C1N 5426   1.842   1.963   3.661
 1133POPC   C1O 5427   1.912   2.098   3.677
 1133POPC   C1P 5428   1.929   2.134   3.825
 1133POPC   C1Q 5429   2.016   2.258   3.839
 1133POPC   C1R 5430   2.052   2.279   3.986
 1133POPC    CE 5431   2.501   2.366   4.609
 1133POPC    OG 5432   2.506   2.391   4.468
 1133POPC   C2A 5433   2.590   2.317   4.396
 1133POPC    OH 5434   2.676   2.247   4.449
 1133POPC   C2B 5435   2.577   2.341   4.251
 1133POPC   C2C 5436   2.476   2.248   4.182
 1133POPC   C2D 5437   2.488   2.265   4.031
 1133POPC   C2E 5438   2.406   2.163   3.952
 1133POPC   C2F 5439   2.432   2.181   3.803
 1133POPC   C2G 5440   2.355   2.081   3.718
 1133POPC   C2H 5441   2.371   2.110   3.568
 1133POPC   C2I 5442   2.294   2.003   3.489
 1133POPC   C2J 5443   2.282   2.037   3.341
 1133POPC   C2K 5444   2.190   1.939   3.267
 1133POPC   C2L 5445   2.049   1.938   3.327
 1133POPC   C2M 5446   1.947   1.882   3.227
 1133POPC   C2N 5447   1.800   1.895   3.270
 1133POPC   C2O 5448   1.755   2.035   3.314
 1133POPC   C2P 5449   1.785   2.149   3.216
 1134POPC   CN1 5450   2.920   2.705   4.852
 1134POPC   CN2 5451   2.766   2.565   4.965
 1134POPC   CN3 5452   2.687   2.725   4.810
 1134POPC   NTM 5453   2.788   2.701   4.915
 1134POPC    CA 5454   2.788   2.796   5.028
 1134POPC    CB 5455   2.658   2.855   5.089
 1134POPC    OA 5456   2.581   2.939   5.003
 1134POPC     P 5457   2.610   3.093   5.021
 1134POPC    OB 5458   2.504   3.169   4.953
 1134POPC    OC 5459   2.643   3.122   5.160
 1134POPC    OD 5460   2.743   3.106   4.938
 1134POPC    CC 5461   2.717   3.098   4.798
 1134POPC    CD 5462   2.832   3.139   4.704
 1134POPC    OE 5463   2.944   3.050   4.682
 1134POPC   C1A 5464   2.928   2.951   4.595
 1134POPC    OF 5465   2.816   2.901   4.583
 1134POPC   C1B 5466   3.055   2.889   4.548
 1134POPC   C1C 5467   3.042   2.747   4.490
 1134POPC   C1D 5468   2.977   2.742   4.351
 1134POPC   C1E 5469   2.970   2.599   4.298
 1134POPC   C1F 5470   2.910   2.593   4.157
 1134POPC   C1G 5471   2.909   2.449   4.106
 1134POPC   C1H 5472   2.856   2.437   3.963
 1134POPC   C1I 5473   2.870   2.293   3.911
 1134POPC   C1J 5474   2.868   2.269   3.781
 1134POPC   C1K 5475   2.844   2.383   3.682
 1134POPC   C1L 5476   2.921   2.369   3.549
 1134POPC   C1M 5477   3.068   2.411   3.559
 1134POPC   C1N 5478   3.081   2.559   3.597
 1134POPC   C1O 5479   3.228   2.598   3.616
 1134POPC   C1P 5480   3.244   2.739   3.673
 1134POPC   C1Q 5481   3.187   2.752   3.814
 1134POPC   C1R 5482   3.211   2.893   3.868
 1134POPC    CE 5483   2.857   3.288   4.730
 1134POPC    OG 5484   2.744   3.361   4.678
 1134POPC   C2A 5485   2.768   3.482   4.632
 1134POPC    OH 5486   2.862   3.547   4.675
 1134POPC   C2B 5487   2.656   3.536   4.551
 1134POPC   C2C 5488   2.649   3.688   4.557
 1134POPC   C2D 5489   2.555   3.746   4.451
 1134POPC   C2E 5490   2.545   3.899   4.464
 1134POPC   C2F 5491   2.679   3.973   4.449
 1134POPC   C2G 5492   2.705   4.050   4.319
 1134POPC   C2H 5493   2.756   3.964   4.202
 1134POPC   C2I 5494   2.643   3.897   4.125
 1134POPC   C2J 5495   2.687   3.801   4.015
 1134POPC   C2K 5496   2.748   3.672   4.069
 1134POPC   C2L 5497   2.792   3.587   3.950
 1134POPC   C2M 5498   2.917   3.508   3.985
 1134POPC   C2N 5499   2.988   3.460   3.858
 1134POPC   C2O 5500   3.124   3.401   3.893
 1134POPC   C2P 5501   3.184   3.329   3.772
 1135POPC   CN1 5502   2.436   1.003   5.416
 1135POPC   CN2 5503   2.312   1.206   5.418
 1135POPC   CN3 5504   2.355   1.090   5.213
 1135POPC   NTM 5505   2.322   1.073   5.356
 1135POPC    CA 5506   2.199   0.992   5.374
 1135POPC    CB 5507   2.058   1.051   5.346
 1135POPC    OA 5508   1.952   0.963   5.383
 1135POPC     P 5509   1.807   1.024   5.378
 1135POPC    OB 5510   1.706   0.925   5.419
 1135POPC    OC 5511   1.806   1.158   5.437
 1135POPC    OD 5512   1.794   1.043   5.223
 1135POPC    CC 5513   1.762   0.924   5.151
 1135POPC    CD 5514   1.753   0.950   5.000
 1135POPC    OE 5515   1.630   0.903   4.936
 1135POPC   C1A 5516   1.602   0.773   4.925
 1135POPC    OF 5517   1.674   0.687   4.976
 1135POPC   C1B 5518   1.481   0.749   4.843
 1135POPC   C1C 5519   1.404   0.624   4.885
 1135POPC   C1D 5520   1.298   0.590   4.780
 1135POPC   C1E 5521   1.179   0.687   4.777
 1135POPC   C1F 5522   1.086   0.658   4.660
 1135POPC   C1G 5523   1.021   0.520   4.663
 1135POPC   C1H 5524   0.955   0.485   4.530
 1135POPC   C1I 5525   0.987   0.340   4.494
 1135POPC   C1J 5526   0.997   0.298   4.369
 1135POPC   C1K 5527   0.967   0.393   4.252
 1135POPC   C1L 5528   1.055   0.366   4.130
 1135POPC   C1M 5529   1.202   0.402   4.156
 1135POPC   C1N 5530   1.218   0.551   4.181
 1135POPC   C1O 5531   1.341   0.580   4.264
 1135POPC   C1P 5532   1.316   0.712   4.335
 1135POPC   C1Q 5533   1.428   0.749   4.431
 1135POPC   C1R 5534   1.387   0.878   4.499
 1135POPC    CE 5535   1.884   0.901   4.934
 1135POPC    OG 5536   2.009   0.944   4.990
 1135POPC   C2A 5537   2.125   0.893   4.948
 1135POPC    OH 5538   2.217   0.898   5.029
 1135POPC   C2B 5539   2.130   0.814   4.822
 1135POPC   C2C 5540   2.263   0.832   4.749
 1135POPC   C2D 5541   2.282   0.744   4.625
 1135POPC   C2E 5542   2.201   0.786   4.502
 1135POPC   C2F 5543   2.253   0.710   4.380
 1135POPC   C2G 5544   2.191   0.754   4.248
 1135POPC   C2H 5545   2.272   0.698   4.131
 1135POPC   C2I 5546   2.227   0.745   3.993
 1135POPC   C2J 5547   2.104   0.671   3.939
 1135POPC   C2K 5548   2.081   0.712   3.793
 1135POPC   C2L 5549   1.971   0.634   3.721
 1135POPC   C2M 5550   1.831   0.662   3.778
 1135POPC   C2N 5551   1.722   0.625   3.677
 1135POPC   C2O 5552   1.585   0.669   3.727
 1135POPC   C2P 5553   1.480   0.651   3.618
 1136POPC   CN1 5554   2.186   1.673   5.227
 1136POPC   CN2 5555   2.024   1.836   5.287
 1136POPC   CN3 5556   2.239   1.900   5.200
 1136POPC   NTM 5557   2.168   1.806   5.287
 1136POPC    CA 5558   2.228   1.809   5.422
 1136POPC    CB 5559   2.170   1.728   5.540
 1136POPC    OA 5560   2.158   1.586   5.525
 1136POPC     P 5561   2.023   1.531   5.583
 1136POPC    OB 5562   2.035   1.392   5.627
 1136POPC    OC 5563   1.950   1.634   5.658
 1136POPC    OD 5564   1.947   1.537   5.444
 1136POPC    CC 5565   1.960   1.414   5.374
 1136POPC    CD 5566   1.904   1.408   5.230
 1136POPC    OE 5567   1.993   1.447   5.123
 1136POPC   C1A 5568   2.089   1.361   5.090
 1136POPC    OF 5569   2.155   1.306   5.178
 1136POPC   C1B 5570   2.132   1.375   4.950
 1136POPC   C1C 5571   2.084   1.257   4.867
 1136POPC   C1D 5572   2.111   1.285   4.719
 1136POPC   C1E 5573   2.090   1.157   4.638
 1136POPC   C1F 5574   2.098   1.182   4.488
 1136POPC   C1G 5575   2.233   1.238   4.444
 1136POPC   C1H 5576   2.237   1.263   4.293
 1136POPC   C1I 5577   2.237   1.132   4.212
 1136POPC   C1J 5578   2.257   1.137   4.081
 1136POPC   C1K 5579   2.278   1.274   4.014
 1136POPC   C1L 5580   2.207   1.286   3.879
 1136POPC   C1M 5581   2.053   1.279   3.883
 1136POPC   C1N 5582   1.985   1.388   3.966
 1136POPC   C1O 5583   1.922   1.333   4.093
 1136POPC   C1P 5584   1.888   1.444   4.193
 1136POPC   C1Q 5585   1.841   1.382   4.324
 1136POPC   C1R 5586   1.812   1.486   4.431
 1136POPC    CE 5587   1.767   1.479   5.236
 1136POPC    OG 5588   1.695   1.504   5.115
 1136POPC   C2A 5589   1.617   1.408   5.066
 1136POPC    OH 5590   1.577   1.316   5.140
 1136POPC   C2B 5591   1.564   1.445   4.933
 1136POPC   C2C 5592   1.654   1.402   4.817
 1136POPC   C2D 5593   1.614   1.262   4.770
 1136POPC   C2E 5594   1.704   1.207   4.660
 1136POPC   C2F 5595   1.653   1.067   4.625
 1136POPC   C2G 5596   1.745   0.981   4.539
 1136POPC   C2H 5597   1.751   1.021   4.392
 1136POPC   C2I 5598   1.819   0.908   4.314
 1136POPC   C2J 5599   1.865   0.948   4.174
 1136POPC   C2K 5600   1.753   0.978   4.075
 1136POPC   C2L 5601   1.817   1.000   3.938
 1136POPC   C2M 5602   1.721   1.045   3.828
 1136POPC   C2N 5603   1.805   1.059   3.701
 1136POPC   C2O 5604   1.726   1.110   3.580
 1136POPC   C2P 5605   1.822   1.125   3.462
 1137POPC   CN1 5606   1.480   2.451   5.063
 1137POPC   CN2 5607   1.355   2.254   5.098
 1137POPC   CN3 5608   1.517   2.264   4.924
 1137POPC   NTM 5609   1.487   2.304   5.062
 1137POPC    CA 5610   1.586   2.249   5.158
 1137POPC    CB 5611   1.735   2.293   5.152
 1137POPC    OA 5612   1.747   2.435   5.161
 1137POPC     P 5613   1.893   2.493   5.152
 1137POPC    OB 5614   1.871   2.637   5.172
 1137POPC    OC 5615   1.965   2.409   5.248
 1137POPC    OD 5616   1.923   2.462   5.000
 1137POPC    CC 5617   1.845   2.546   4.914
 1137POPC    CD 5618   1.862   2.532   4.762
 1137POPC    OE 5619   1.807   2.410   4.703
 1137POPC   C1A 5620   1.684   2.419   4.654
 1137POPC    OF 5621   1.603   2.495   4.708
 1137POPC   C1B 5622   1.642   2.302   4.574
 1137POPC   C1C 5623   1.700   2.298   4.432
 1137POPC   C1D 5624   1.666   2.416   4.341
 1137POPC   C1E 5625   1.701   2.384   4.196
 1137POPC   C1F 5626   1.661   2.497   4.101
 1137POPC   C1G 5627   1.510   2.519   4.092
 1137POPC   C1H 5628   1.472   2.634   3.997
 1137POPC   C1I 5629   1.507   2.773   4.052
 1137POPC   C1J 5630   1.530   2.877   3.972
 1137POPC   C1K 5631   1.526   2.863   3.820
 1137POPC   C1L 5632   1.668   2.861   3.765
 1137POPC   C1M 5633   1.690   2.746   3.666
 1137POPC   C1N 5634   1.836   2.700   3.670
 1137POPC   C1O 5635   1.865   2.636   3.806
 1137POPC   C1P 5636   2.009   2.658   3.851
 1137POPC   C1Q 5637   2.025   2.630   4.001
 1137POPC   C1R 5638   1.945   2.726   4.090
 1137POPC    CE 5639   2.008   2.567   4.730
 1137POPC    OG 5640   2.026   2.614   4.595
 1137POPC   C2A 5641   2.139   2.675   4.565
 1137POPC    OH 5642   2.209   2.727   4.652
 1137POPC   C2B 5643   2.153   2.700   4.420
 1137POPC   C2C 5644   2.297   2.685   4.373
 1137POPC   C2D 5645   2.303   2.711   4.223
 1137POPC   C2E 5646   2.439   2.680   4.162
 1137POPC   C2F 5647   2.424   2.677   4.010
 1137POPC   C2G 5648   2.558   2.646   3.943
 1137POPC   C2H 5649   2.547   2.655   3.791
 1137POPC   C2I 5650   2.483   2.528   3.735
 1137POPC   C2J 5651   2.450   2.534   3.586
 1137POPC   C2K 5652   2.569   2.568   3.495
 1137POPC   C2L 5653   2.545   2.545   3.345
 1137POPC   C2M 5654   2.418   2.610   3.289
 1137POPC   C2N 5655   2.307   2.506   3.272
 1137POPC   C2O 5656   2.172   2.570   3.237
 1137POPC   C2P 5657   2.064   2.462   3.228
 1138POPC   CN1 5658   1.650   3.773   5.198
 1138POPC   CN2 5659   1.583   3.760   5.429
 1138POPC   CN3 5660   1.775   3.885   5.365
 1138POPC   NTM 5661   1.698   3.763   5.336
 1138POPC    CA 5662   1.785   3.644   5.352
 1138POPC    CB 5663   1.720   3.505   5.331
 1138POPC    OA 5664   1.814   3.401   5.317
 1138POPC     P 5665   1.751   3.280   5.238
 1138POPC    OB 5666   1.851   3.173   5.237
 1138POPC    OC 5667   1.610   3.267   5.279
 1138POPC    OD 5668   1.750   3.352   5.098
 1138POPC    CC 5669   1.877   3.357   5.031
 1138POPC    CD 5670   1.878   3.271   4.904
 1138POPC    OE 5671   2.008   3.265   4.840
 1138POPC   C1A 5672   2.042   3.150   4.781
 1138POPC    OF 5673   1.982   3.047   4.811
 1138POPC   C1B 5674   2.165   3.160   4.701
 1138POPC   C1C 5675   2.152   3.079   4.572
 1138POPC   C1D 5676   2.273   3.096   4.480
 1138POPC   C1E 5677   2.399   3.034   4.542
 1138POPC   C1F 5678   2.516   3.035   4.444
 1138POPC   C1G 5679   2.575   3.174   4.420
 1138POPC   C1H 5680   2.701   3.156   4.336
 1138POPC   C1I 5681   2.793   3.278   4.326
 1138POPC   C1J 5682   2.918   3.255   4.286
 1138POPC   C1K 5683   2.954   3.111   4.249
 1138POPC   C1L 5684   2.990   3.083   4.102
 1138POPC   C1M 5685   2.890   3.145   4.003
 1138POPC   C1N 5686   2.847   3.054   3.889
 1138POPC   C1O 5687   2.735   2.959   3.932
 1138POPC   C1P 5688   2.592   3.013   3.916
 1138POPC   C1Q 5689   2.544   3.111   4.022
 1138POPC   C1R 5690   2.396   3.092   4.053
 1138POPC    CE 5691   1.763   3.322   4.815
 1138POPC    OG 5692   1.774   3.452   4.755
 1138POPC   C2A 5693   1.777   3.466   4.622
 1138POPC    OH 5694   1.792   3.579   4.579
 1138POPC   C2B 5695   1.763   3.346   4.534
 1138POPC   C2C 5696   1.883   3.328   4.439
 1138POPC   C2D 5697   1.864   3.218   4.335
 1138POPC   C2E 5698   1.973   3.224   4.227
 1138POPC   C2F 5699   1.949   3.117   4.120
 1138POPC   C2G 5700   2.030   3.142   3.993
 1138POPC   C2H 5701   2.001   3.031   3.892
 1138POPC   C2I 5702   2.056   3.053   3.751
 1138POPC   C2J 5703   2.208   3.045   3.739
 1138POPC   C2K 5704   2.248   3.076   3.594
 1138POPC   C2L 5705   2.397   3.107   3.577
 1138POPC   C2M 5706   2.485   2.984   3.557
 1138POPC   C2N 5707   2.628   3.031   3.528
 1138POPC   C2O 5708   2.725   2.914   3.507
 1138POPC   C2P 5709   2.867   2.964   3.481
 1139POPC   CN1 5710   1.931   0.478   1.316
 1139POPC   CN2 5711   1.947   0.473   1.556
 1139POPC   CN3 5712   1.757   0.567   1.456
 1139POPC   NTM 5713   1.902   0.551   1.440
 1139POPC    CA 5714   1.970   0.682   1.448
 1139POPC    CB 5715   1.956   0.785   1.334
 1139POPC    OA 5716   1.821   0.817   1.304
 1139POPC     P 5717   1.812   0.916   1.182
 1139POPC    OB 5718   1.913   0.877   1.084
 1139POPC    OC 5719   1.668   0.926   1.153
 1139POPC    OD 5720   1.861   1.046   1.258
 1139POPC    CC 5721   1.756   1.110   1.328
 1139POPC    CD 5722   1.778   1.135   1.478
 1139POPC    OE 5723   1.656   1.175   1.548
 1139POPC   C1A 5724   1.592   1.289   1.520
 1139POPC    OF 5725   1.611   1.351   1.415
 1139POPC   C1B 5726   1.482   1.311   1.617
 1139POPC   C1C 5727   1.466   1.459   1.651
 1139POPC   C1D 5728   1.384   1.475   1.779
 1139POPC   C1E 5729   1.238   1.435   1.760
 1139POPC   C1F 5730   1.173   1.414   1.897
 1139POPC   C1G 5731   1.201   1.274   1.952
 1139POPC   C1H 5732   1.139   1.260   2.091
 1139POPC   C1I 5733   1.105   1.114   2.122
 1139POPC   C1J 5734   1.032   1.081   2.228
 1139POPC   C1K 5735   0.980   1.186   2.326
 1139POPC   C1L 5736   0.994   1.138   2.471
 1139POPC   C1M 5737   1.093   1.218   2.559
 1139POPC   C1N 5738   1.241   1.179   2.554
 1139POPC   C1O 5739   1.307   1.212   2.420
 1139POPC   C1P 5740   1.459   1.223   2.420
 1139POPC   C1Q 5741   1.502   1.270   2.281
 1139POPC   C1R 5742   1.653   1.289   2.272
 1139POPC    CE 5743   1.905   1.222   1.494
 1139POPC    OG 5744   1.948   1.254   1.628
 1139POPC   C2A 5745   1.906   1.367   1.685
 1139POPC    OH 5746   1.839   1.447   1.620
 1139POPC   C2B 5747   1.951   1.391   1.824
 1139POPC   C2C 5748   1.955   1.265   1.911
 1139POPC   C2D 5749   1.989   1.295   2.057
 1139POPC   C2E 5750   1.995   1.162   2.133
 1139POPC   C2F 5751   2.001   1.174   2.285
 1139POPC   C2G 5752   2.131   1.233   2.342
 1139POPC   C2H 5753   2.127   1.227   2.495
 1139POPC   C2I 5754   2.138   1.083   2.546
 1139POPC   C2J 5755   2.063   1.058   2.677
 1139POPC   C2K 5756   2.118   1.134   2.798
 1139POPC   C2L 5757   2.048   1.096   2.929
 1139POPC   C2M 5758   1.897   1.120   2.923
 1139POPC   C2N 5759   1.827   1.108   3.059
 1139POPC   C2O 5760   1.680   1.147   3.042
 1139POPC   C2P 5761   1.603   1.148   3.174
 1140POPC   CN1 5762   1.111   5.459   1.930
 1140POPC   CN2 5763   1.087   5.478   1.694
 1140POPC   CN3 5764   1.278   5.370   1.792
 1140POPC   NTM 5765   1.184   5.481   1.805
 1140POPC    CA 5766   1.250   5.613   1.818
 1140POPC    CB 5767   1.345   5.663   1.707
 1140POPC    OA 5768   1.458   5.579   1.678
 1140POPC     P 5769   1.595   5.642   1.725
 1140POPC    OB 5770   1.704   5.575   1.653
 1140POPC    OC 5771   1.582   5.788   1.719
 1140POPC    OD 5772   1.593   5.594   1.874
 1140POPC    CC 5773   1.613   5.454   1.887
 1140POPC    CD 5774   1.628   5.398   2.029
 1140POPC    OE 5775   1.513   5.358   2.110
 1140POPC   C1A 5776   1.421   5.441   2.157
 1140POPC    OF 5777   1.382   5.534   2.087
 1140POPC   C1B 5778   1.348   5.386   2.273
 1140POPC   C1C 5779   1.354   5.483   2.392
 1140POPC   C1D 5780   1.277   5.431   2.513
 1140POPC   C1E 5781   1.286   5.527   2.632
 1140POPC   C1F 5782   1.193   5.480   2.744
 1140POPC   C1G 5783   1.199   5.567   2.870
 1140POPC   C1H 5784   1.101   5.510   2.973
 1140POPC   C1I 5785   1.108   5.580   3.109
 1140POPC   C1J 5786   1.081   5.508   3.218
 1140POPC   C1K 5787   1.047   5.361   3.200
 1140POPC   C1L 5788   1.114   5.273   3.306
 1140POPC   C1M 5789   1.142   5.130   3.257
 1140POPC   C1N 5790   1.263   5.123   3.163
 1140POPC   C1O 5791   1.226   5.117   3.015
 1140POPC   C1P 5792   1.349   5.127   2.926
 1140POPC   C1Q 5793   1.314   5.097   2.780
 1140POPC   C1R 5794   1.439   5.101   2.692
 1140POPC    CE 5795   1.737   5.482   2.096
 1140POPC    OG 5796   1.866   5.419   2.094
 1140POPC   C2A 5797   1.963   5.488   2.152
 1140POPC    OH 5798   1.950   5.606   2.184
 1140POPC   C2B 5799   2.086   5.408   2.171
 1140POPC   C2C 5800   2.098   5.367   2.318
 1140POPC   C2D 5801   2.229   5.290   2.337
 1140POPC   C2E 5802   2.249   5.241   2.480
 1140POPC   C2F 5803   2.277   5.355   2.578
 1140POPC   C2G 5804   2.284   5.305   2.722
 1140POPC   C2H 5805   2.404   5.214   2.751
 1140POPC   C2I 5806   2.411   5.189   2.901
 1140POPC   C2J 5807   2.528   5.098   2.940
 1140POPC   C2K 5808   2.535   5.073   3.091
 1140POPC   C2L 5809   2.414   4.994   3.145
 1140POPC   C2M 5810   2.336   5.077   3.247
 1140POPC   C2N 5811   2.212   5.000   3.294
 1140POPC   C2O 5812   2.124   5.088   3.383
 1140POPC   C2P 5813   1.999   5.013   3.427
 1141POPC   CN1 5814   1.785   6.426   1.949
 1141POPC   CN2 5815   1.566   6.351   1.917
 1141POPC   CN3 5816   1.751   6.230   1.819
 1141POPC   NTM 5817   1.697   6.363   1.850
 1141POPC    CA 5818   1.689   6.450   1.730
 1141POPC    CB 5819   1.609   6.404   1.606
 1141POPC    OA 5820   1.468   6.391   1.625
 1141POPC     P 5821   1.394   6.313   1.507
 1141POPC    OB 5822   1.265   6.379   1.490
 1141POPC    OC 5823   1.490   6.296   1.398
 1141POPC    OD 5824   1.373   6.178   1.586
 1141POPC    CC 5825   1.262   6.187   1.676
 1141POPC    CD 5826   1.247   6.078   1.784
 1141POPC    OE 5827   1.160   6.114   1.896
 1141POPC   C1A 5828   1.188   6.213   1.982
 1141POPC    OF 5829   1.265   6.304   1.950
 1141POPC   C1B 5830   1.109   6.206   2.107
 1141POPC   C1C 5831   1.068   6.344   2.161
 1141POPC   C1D 5832   1.009   6.331   2.301
 1141POPC   C1E 5833   0.981   6.467   2.365
 1141POPC   C1F 5834   0.927   6.447   2.507
 1141POPC   C1G 5835   0.892   6.578   2.577
 1141POPC   C1H 5836   0.842   6.552   2.719
 1141POPC   C1I 5837   0.766   6.672   2.777
 1141POPC   C1J 5838   0.752   6.697   2.907
 1141POPC   C1K 5839   0.816   6.611   3.016
 1141POPC   C1L 5840   0.729   6.491   3.057
 1141POPC   C1M 5841   0.802   6.395   3.152
 1141POPC   C1N 5842   0.936   6.343   3.097
 1141POPC   C1O 5843   0.923   6.263   2.968
 1141POPC   C1P 5844   1.058   6.256   2.897
 1141POPC   C1Q 5845   1.043   6.196   2.758
 1141POPC   C1R 5846   1.173   6.211   2.679
 1141POPC    CE 5847   1.391   6.037   1.823
 1141POPC    OG 5848   1.402   5.942   1.930
 1141POPC   C2A 5849   1.521   5.934   1.988
 1141POPC    OH 5850   1.602   6.027   1.977
 1141POPC   C2B 5851   1.523   5.829   2.091
 1141POPC   C2C 5852   1.638   5.846   2.191
 1141POPC   C2D 5853   1.616   5.742   2.300
 1141POPC   C2E 5854   1.725   5.738   2.406
 1141POPC   C2F 5855   1.691   5.620   2.496
 1141POPC   C2G 5856   1.769   5.623   2.627
 1141POPC   C2H 5857   1.706   5.523   2.724
 1141POPC   C2I 5858   1.754   5.555   2.865
 1141POPC   C2J 5859   1.676   5.482   2.974
 1141POPC   C2K 5860   1.710   5.543   3.111
 1141POPC   C2L 5861   1.655   5.686   3.124
 1141POPC   C2M 5862   1.722   5.762   3.239
 1141POPC   C2N 5863   1.672   5.907   3.242
 1141POPC   C2O 5864   1.757   5.992   3.336
 1141POPC   C2P 5865   1.702   6.135   3.344
 1142POPC   CN1 5866   1.091   0.008   1.799
 1142POPC   CN2 5867   1.311   0.092   1.831
 1142POPC   CN3 5868   1.118   0.237   1.847
 1142POPC   NTM 5869   1.178   0.123   1.776
 1142POPC    CA 5870   1.180   0.151   1.630
 1142POPC    CB 5871   1.294   0.234   1.568
 1142POPC    OA 5872   1.315   0.359   1.633
 1142POPC     P 5873   1.433   0.440   1.570
 1142POPC    OB 5874   1.467   0.391   1.437
 1142POPC    OC 5875   1.414   0.583   1.597
 1142POPC    OD 5876   1.548   0.393   1.667
 1142POPC    CC 5877   1.519   0.435   1.800
 1142POPC    CD 5878   1.634   0.420   1.899
 1142POPC    OE 5879   1.590   0.396   2.036
 1142POPC   C1A 5880   1.548   0.274   2.069
 1142POPC    OF 5881   1.569   0.177   1.996
 1142POPC   C1B 5882   1.481   0.273   2.201
 1142POPC   C1C 5883   1.347   0.198   2.202
 1142POPC   C1D 5884   1.363   0.048   2.224
 1142POPC   C1E 5885   1.410   0.017   2.367
 1142POPC   C1F 5886   1.400  -0.132   2.403
 1142POPC   C1G 5887   1.491  -0.221   2.318
 1142POPC   C1H 5888   1.501  -0.363   2.375
 1142POPC   C1I 5889   1.370  -0.443   2.370
 1142POPC   C1J 5890   1.345  -0.536   2.463
 1142POPC   C1K 5891   1.448  -0.558   2.574
 1142POPC   C1L 5892   1.383  -0.592   2.709
 1142POPC   C1M 5893   1.481  -0.592   2.828
 1142POPC   C1N 5894   1.513  -0.453   2.885
 1142POPC   C1O 5895   1.624  -0.380   2.808
 1142POPC   C1P 5896   1.600  -0.230   2.813
 1142POPC   C1Q 5897   1.678  -0.161   2.701
 1142POPC   C1R 5898   1.630  -0.017   2.686
 1142POPC    CE 5899   1.730   0.537   1.869
 1142POPC    OG 5900   1.669   0.667   1.867
 1142POPC   C2A 5901   1.734   0.765   1.804
 1142POPC    OH 5902   1.820   0.736   1.721
 1142POPC   C2B 5903   1.675   0.901   1.816
 1142POPC   C2C 5904   1.596   0.928   1.945
 1142POPC   C2D 5905   1.685   0.927   2.070
 1142POPC   C2E 5906   1.599   0.914   2.195
 1142POPC   C2F 5907   1.685   0.916   2.322
 1142POPC   C2G 5908   1.597   0.895   2.445
 1142POPC   C2H 5909   1.675   0.882   2.576
 1142POPC   C2I 5910   1.572   0.880   2.688
 1142POPC   C2J 5911   1.620   0.825   2.822
 1142POPC   C2K 5912   1.500   0.823   2.917
 1142POPC   C2L 5913   1.532   0.775   3.059
 1142POPC   C2M 5914   1.561   0.625   3.069
 1142POPC   C2N 5915   1.440   0.537   3.036
 1142POPC   C2O 5916   1.472   0.391   3.068
 1142POPC   C2P 5917   1.361   0.296   3.023
 1143POPC   CN1 5918   2.034   4.993   1.721
 1143POPC   CN2 5919   2.000   5.008   1.485
 1143POPC   CN3 5920   1.888   4.839   1.616
 1143POPC   NTM 5921   2.012   4.915   1.599
 1143POPC    CA 5922   2.125   4.820   1.582
 1143POPC    CB 5923   2.134   4.737   1.452
 1143POPC    OA 5924   2.195   4.611   1.470
 1143POPC     P 5925   2.097   4.490   1.441
 1143POPC    OB 5926   1.976   4.534   1.370
 1143POPC    OC 5927   2.171   4.372   1.395
 1143POPC    OD 5928   2.046   4.462   1.587
 1143POPC    CC 5929   2.147   4.401   1.668
 1143POPC    CD 5930   2.095   4.310   1.781
 1143POPC    OE 5931   2.083   4.168   1.748
 1143POPC   C1A 5932   2.192   4.094   1.770
 1143POPC    OF 5933   2.301   4.148   1.787
 1143POPC   C1B 5934   2.171   3.948   1.757
 1143POPC   C1C 5935   2.122   3.883   1.887
 1143POPC   C1D 5936   2.219   3.897   2.006
 1143POPC   C1E 5937   2.160   3.825   2.127
 1143POPC   C1F 5938   2.234   3.853   2.258
 1143POPC   C1G 5939   2.161   3.779   2.370
 1143POPC   C1H 5940   2.214   3.807   2.510
 1143POPC   C1I 5941   2.131   3.728   2.611
 1143POPC   C1J 5942   2.138   3.754   2.742
 1143POPC   C1K 5943   2.229   3.866   2.791
 1143POPC   C1L 5944   2.196   3.907   2.934
 1143POPC   C1M 5945   2.253   4.043   2.975
 1143POPC   C1N 5946   2.169   4.158   2.916
 1143POPC   C1O 5947   2.233   4.220   2.792
 1143POPC   C1P 5948   2.128   4.265   2.689
 1143POPC   C1Q 5949   2.104   4.157   2.584
 1143POPC   C1R 5950   2.025   4.209   2.464
 1143POPC    CE 5951   1.973   4.376   1.847
 1143POPC    OG 5952   1.998   4.481   1.944
 1143POPC   C2A 5953   2.023   4.442   2.069
 1143POPC    OH 5954   2.009   4.324   2.103
 1143POPC   C2B 5955   2.045   4.552   2.165
 1143POPC   C2C 5956   1.933   4.546   2.269
 1143POPC   C2D 5957   1.973   4.606   2.404
 1143POPC   C2E 5958   1.873   4.556   2.507
 1143POPC   C2F 5959   1.908   4.596   2.650
 1143POPC   C2G 5960   1.832   4.503   2.744
 1143POPC   C2H 5961   1.850   4.540   2.890
 1143POPC   C2I 5962   1.791   4.432   2.981
 1143POPC   C2J 5963   1.788   4.477   3.127
 1143POPC   C2K 5964   1.930   4.502   3.179
 1143POPC   C2L 5965   1.926   4.603   3.292
 1143POPC   C2M 5966   2.066   4.651   3.330
 1143POPC   C2N 5967   2.147   4.545   3.405
 1143POPC   C2O 5968   2.280   4.605   3.451
 1143POPC   C2P 5969   2.356   4.507   3.541
 1144POPC   CN1 5970   2.652   5.604   1.497
 1144POPC   CN2 5971   2.685   5.389   1.598
 1144POPC   CN3 5972   2.470   5.496   1.596
 1144POPC   NTM 5973   2.593   5.472   1.519
 1144POPC    CA 5974   2.557   5.411   1.388
 1144POPC    CB 5975   2.511   5.264   1.379
 1144POPC    OA 5976   2.411   5.226   1.474
 1144POPC     P 5977   2.417   5.072   1.506
 1144POPC    OB 5978   2.340   5.000   1.405
 1144POPC    OC 5979   2.560   5.044   1.526
 1144POPC    OD 5980   2.345   5.066   1.645
 1144POPC    CC 5981   2.425   5.129   1.744
 1144POPC    CD 5982   2.358   5.164   1.879
 1144POPC    OE 5983   2.342   5.307   1.905
 1144POPC   C1A 5984   2.445   5.391   1.917
 1144POPC    OF 5985   2.555   5.361   1.871
 1144POPC   C1B 5986   2.407   5.524   1.968
 1144POPC   C1C 5987   2.441   5.529   2.116
 1144POPC   C1D 5988   2.396   5.661   2.178
 1144POPC   C1E 5989   2.428   5.658   2.327
 1144POPC   C1F 5990   2.398   5.792   2.392
 1144POPC   C1G 5991   2.428   5.779   2.541
 1144POPC   C1H 5992   2.416   5.911   2.618
 1144POPC   C1I 5993   2.522   6.016   2.584
 1144POPC   C1J 5994   2.634   6.025   2.656
 1144POPC   C1K 5995   2.657   5.929   2.772
 1144POPC   C1L 5996   2.804   5.892   2.789
 1144POPC   C1M 5997   2.820   5.761   2.867
 1144POPC   C1N 5998   2.764   5.641   2.789
 1144POPC   C1O 5999   2.849   5.608   2.665
 1144POPC   C1P 6000   2.770   5.536   2.555
 1144POPC   C1Q 6001   2.720   5.397   2.594
 1144POPC   C1R 6002   2.657   5.328   2.473
 1144POPC    CE 6003   2.437   5.088   1.986
 1144POPC    OG 6004   2.363   4.996   2.069
 1144POPC   C2A 6005   2.391   5.000   2.199
 1144POPC    OH 6006   2.460   5.091   2.246
 1144POPC   C2B 6007   2.319   4.900   2.281
 1144POPC   C2C 6008   2.401   4.858   2.403
 1144POPC   C2D 6009   2.314   4.789   2.508
 1144POPC   C2E 6010   2.394   4.708   2.610
 1144POPC   C2F 6011   2.490   4.784   2.701
 1144POPC   C2G 6012   2.573   4.681   2.777
 1144POPC   C2H 6013   2.682   4.737   2.869
 1144POPC   C2I 6014   2.765   4.620   2.921
 1144POPC   C2J 6015   2.876   4.658   3.020
 1144POPC   C2K 6016   2.818   4.699   3.156
 1144POPC   C2L 6017   2.926   4.714   3.264
 1144POPC   C2M 6018   3.026   4.827   3.237
 1144POPC   C2N 6019   2.961   4.965   3.245
 1144POPC   C2O 6020   3.062   5.075   3.213
 1144POPC   C2P 6021   2.996   5.213   3.218
 1145POPC   CN1 6022   1.985   5.955   1.271
 1145POPC   CN2 6023   1.827   5.813   1.378
 1145POPC   CN3 6024   1.800   5.873   1.148
 1145POPC   NTM 6025   1.898   5.838   1.252
 1145POPC    CA 6026   1.977   5.721   1.206
 1145POPC    CB 6027   2.068   5.642   1.305
 1145POPC    OA 6028   2.165   5.719   1.375
 1145POPC     P 6029   2.305   5.718   1.303
 1145POPC    OB 6030   2.336   5.577   1.277
 1145POPC    OC 6031   2.282   5.815   1.197
 1145POPC    OD 6032   2.385   5.776   1.426
 1145POPC    CC 6033   2.359   5.916   1.440
 1145POPC    CD 6034   2.340   5.974   1.582
 1145POPC    OE 6035   2.462   6.025   1.643
 1145POPC   C1A 6036   2.513   6.140   1.599
 1145POPC    OF 6037   2.466   6.198   1.501
 1145POPC   C1B 6038   2.631   6.187   1.675
 1145POPC   C1C 6039   2.591   6.268   1.798
 1145POPC   C1D 6040   2.618   6.186   1.924
 1145POPC   C1E 6041   2.554   6.252   2.047
 1145POPC   C1F 6042   2.595   6.180   2.175
 1145POPC   C1G 6043   2.739   6.215   2.213
 1145POPC   C1H 6044   2.782   6.146   2.343
 1145POPC   C1I 6045   2.906   6.214   2.401
 1145POPC   C1J 6046   3.000   6.148   2.467
 1145POPC   C1K 6047   2.991   5.997   2.487
 1145POPC   C1L 6048   3.088   5.921   2.395
 1145POPC   C1M 6049   3.065   5.770   2.409
 1145POPC   C1N 6050   3.002   5.707   2.284
 1145POPC   C1O 6051   2.869   5.769   2.240
 1145POPC   C1P 6052   2.833   5.722   2.099
 1145POPC   C1Q 6053   2.723   5.810   2.040
 1145POPC   C1R 6054   2.695   5.772   1.895
 1145POPC    CE 6055   2.262   5.870   1.665
 1145POPC    OG 6056   2.181   5.921   1.773
 1145POPC   C2A 6057   2.234   5.919   1.896
 1145POPC    OH 6058   2.341   5.864   1.919
 1145POPC   C2B 6059   2.139   5.973   1.996
 1145POPC   C2C 6060   2.207   6.040   2.116
 1145POPC   C2D 6061   2.102   6.071   2.223
 1145POPC   C2E 6062   2.166   6.119   2.353
 1145POPC   C2F 6063   2.064   6.112   2.466
 1145POPC   C2G 6064   2.130   6.142   2.600
 1145POPC   C2H 6065   2.031   6.119   2.715
 1145POPC   C2I 6066   2.100   6.141   2.850
 1145POPC   C2J 6067   2.009   6.115   2.970
 1145POPC   C2K 6068   2.034   5.976   3.031
 1145POPC   C2L 6069   1.981   5.861   2.946
 1145POPC   C2M 6070   2.057   5.731   2.973
 1145POPC   C2N 6071   2.198   5.737   2.916
 1145POPC   C2O 6072   2.274   5.608   2.949
 1145POPC   C2P 6073   2.415   5.614   2.890
 1146POPC   CN1 6074   2.730   0.040   1.463
 1146POPC   CN2 6075   2.572   0.141   1.315
 1146POPC   CN3 6076   2.630  -0.093   1.290
 1146POPC   NTM 6077   2.607   0.017   1.385
 1146POPC    CA 6078   2.500  -0.021   1.480
 1146POPC    CB 6079   2.357  -0.049   1.430
 1146POPC    OA 6080   2.285   0.066   1.387
 1146POPC     P 6081   2.130   0.039   1.381
 1146POPC    OB 6082   2.066   0.166   1.343
 1146POPC    OC 6083   2.109  -0.089   1.311
 1146POPC    OD 6084   2.105   0.017   1.536
 1146POPC    CC 6085   2.106   0.138   1.611
 1146POPC    CD 6086   2.163   0.125   1.753
 1146POPC    OE 6087   2.069   0.121   1.865
 1146POPC   C1A 6088   1.993   0.227   1.898
 1146POPC    OF 6089   1.966   0.311   1.813
 1146POPC   C1B 6090   1.935   0.224   2.035
 1146POPC   C1C 6091   2.039   0.201   2.146
 1146POPC   C1D 6092   2.146   0.311   2.147
 1146POPC   C1E 6093   2.269   0.265   2.224
 1146POPC   C1F 6094   2.257   0.279   2.375
 1146POPC   C1G 6095   2.373   0.202   2.438
 1146POPC   C1H 6096   2.378   0.211   2.590
 1146POPC   C1I 6097   2.464   0.094   2.642
 1146POPC   C1J 6098   2.512   0.089   2.766
 1146POPC   C1K 6099   2.484   0.200   2.868
 1146POPC   C1L 6100   2.392   0.160   2.984
 1146POPC   C1M 6101   2.245   0.143   2.942
 1146POPC   C1N 6102   2.205  -0.004   2.932
 1146POPC   C1O 6103   2.083  -0.023   2.841
 1146POPC   C1P 6104   2.123  -0.013   2.693
 1146POPC   C1Q 6105   2.003  -0.019   2.598
 1146POPC   C1R 6106   2.048  -0.021   2.452
 1146POPC    CE 6107   2.270   0.236   1.764
 1146POPC    OG 6108   2.391   0.217   1.687
 1146POPC   C2A 6109   2.481   0.314   1.669
 1146POPC    OH 6110   2.578   0.287   1.598
 1146POPC   C2B 6111   2.456   0.451   1.723
 1146POPC   C2C 6112   2.540   0.484   1.847
 1146POPC   C2D 6113   2.447   0.541   1.954
 1146POPC   C2E 6114   2.514   0.580   2.085
 1146POPC   C2F 6115   2.402   0.605   2.186
 1146POPC   C2G 6116   2.443   0.647   2.326
 1146POPC   C2H 6117   2.486   0.794   2.331
 1146POPC   C2I 6118   2.502   0.843   2.475
 1146POPC   C2J 6119   2.606   0.761   2.552
 1146POPC   C2K 6120   2.639   0.825   2.687
 1146POPC   C2L 6121   2.531   0.806   2.793
 1146POPC   C2M 6122   2.545   0.670   2.862
 1146POPC   C2N 6123   2.459   0.667   2.988
 1146POPC   C2O 6124   2.481   0.538   3.066
 1146POPC   C2P 6125   2.394   0.536   3.191
 1147POPC   CN1 6126   2.893   4.877   1.497
 1147POPC   CN2 6127   2.826   4.683   1.376
 1147POPC   CN3 6128   2.952   4.656   1.573
 1147POPC   NTM 6129   2.934   4.742   1.455
 1147POPC    CA 6130   3.058   4.748   1.373
 1147POPC    CB 6131   3.184   4.818   1.430
 1147POPC    OA 6132   3.236   4.756   1.547
 1147POPC     P 6133   3.328   4.853   1.632
 1147POPC    OB 6134   3.429   4.777   1.707
 1147POPC    OC 6135   3.364   4.970   1.551
 1147POPC    OD 6136   3.217   4.899   1.733
 1147POPC    CC 6137   3.191   4.795   1.827
 1147POPC    CD 6138   3.100   4.826   1.947
 1147POPC    OE 6139   2.955   4.819   1.928
 1147POPC   C1A 6140   2.884   4.902   1.851
 1147POPC    OF 6141   2.939   4.987   1.782
 1147POPC   C1B 6142   2.737   4.886   1.858
 1147POPC   C1C 6143   2.685   4.752   1.808
 1147POPC   C1D 6144   2.532   4.757   1.808
 1147POPC   C1E 6145   2.467   4.618   1.806
 1147POPC   C1F 6146   2.506   4.540   1.931
 1147POPC   C1G 6147   2.410   4.424   1.952
 1147POPC   C1H 6148   2.453   4.339   2.071
 1147POPC   C1I 6149   2.339   4.249   2.118
 1147POPC   C1J 6150   2.338   4.221   2.247
 1147POPC   C1K 6151   2.454   4.278   2.328
 1147POPC   C1L 6152   2.411   4.325   2.466
 1147POPC   C1M 6153   2.529   4.380   2.546
 1147POPC   C1N 6154   2.629   4.272   2.587
 1147POPC   C1O 6155   2.756   4.336   2.644
 1147POPC   C1P 6156   2.828   4.418   2.538
 1147POPC   C1Q 6157   2.945   4.497   2.598
 1147POPC   C1R 6158   3.020   4.570   2.488
 1147POPC    CE 6159   3.156   4.952   2.016
 1147POPC    OG 6160   3.294   4.958   2.061
 1147POPC   C2A 6161   3.342   4.918   2.180
 1147POPC    OH 6162   3.454   4.959   2.208
 1147POPC   C2B 6163   3.253   4.844   2.274
 1147POPC   C2C 6164   3.281   4.863   2.423
 1147POPC   C2D 6165   3.388   4.769   2.480
 1147POPC   C2E 6166   3.340   4.718   2.617
 1147POPC   C2F 6167   3.443   4.629   2.687
 1147POPC   C2G 6168   3.379   4.547   2.800
 1147POPC   C2H 6169   3.302   4.428   2.742
 1147POPC   C2I 6170   3.218   4.351   2.844
 1147POPC   C2J 6171   3.298   4.285   2.957
 1147POPC   C2K 6172   3.208   4.199   3.045
 1147POPC   C2L 6173   3.097   4.280   3.112
 1147POPC   C2M 6174   2.997   4.191   3.186
 1147POPC   C2N 6175   2.883   4.275   3.242
 1147POPC   C2O 6176   2.782   4.189   3.317
 1147POPC   C2P 6177   2.667   4.275   3.371
 1148POPC   CN1 6178   3.406   5.984   1.605
 1148POPC   CN2 6179   3.458   6.158   1.763
 1148POPC   CN3 6180   3.598   6.117   1.578
 1148POPC   NTM 6181   3.459   6.121   1.621
 1148POPC    CA 6182   3.382   6.219   1.540
 1148POPC    CB 6183   3.234   6.250   1.572
 1148POPC    OA 6184   3.144   6.139   1.572
 1148POPC     P 6185   2.998   6.176   1.621
 1148POPC    OB 6186   2.963   6.306   1.560
 1148POPC    OC 6187   2.914   6.058   1.605
 1148POPC    OD 6188   3.032   6.195   1.775
 1148POPC    CC 6189   3.039   6.072   1.848
 1148POPC    CD 6190   3.136   6.082   1.968
 1148POPC    OE 6191   3.164   5.951   2.028
 1148POPC   C1A 6192   3.259   5.876   1.972
 1148POPC    OF 6193   3.313   5.912   1.869
 1148POPC   C1B 6194   3.279   5.743   2.034
 1148POPC   C1C 6195   3.199   5.638   1.958
 1148POPC   C1D 6196   3.199   5.505   2.034
 1148POPC   C1E 6197   3.078   5.422   1.994
 1148POPC   C1F 6198   3.052   5.317   2.102
 1148POPC   C1G 6199   2.917   5.249   2.081
 1148POPC   C1H 6200   2.891   5.148   2.192
 1148POPC   C1I 6201   2.758   5.078   2.170
 1148POPC   C1J 6202   2.732   4.954   2.210
 1148POPC   C1K 6203   2.830   4.865   2.286
 1148POPC   C1L 6204   2.779   4.833   2.427
 1148POPC   C1M 6205   2.797   4.948   2.527
 1148POPC   C1N 6206   2.946   4.973   2.551
 1148POPC   C1O 6207   2.971   5.112   2.608
 1148POPC   C1P 6208   3.107   5.161   2.557
 1148POPC   C1Q 6209   3.132   5.308   2.589
 1148POPC   C1R 6210   3.256   5.356   2.514
 1148POPC    CE 6211   3.085   6.196   2.058
 1148POPC    OG 6212   3.185   6.261   2.139
 1148POPC   C2A 6213   3.155   6.375   2.200
 1148POPC    OH 6214   3.040   6.420   2.197
 1148POPC   C2B 6215   3.269   6.433   2.274
 1148POPC   C2C 6216   3.264   6.401   2.424
 1148POPC   C2D 6217   3.179   6.502   2.502
 1148POPC   C2E 6218   3.142   6.450   2.642
 1148POPC   C2F 6219   3.107   6.568   2.732
 1148POPC   C2G 6220   3.039   6.533   2.864
 1148POPC   C2H 6221   3.028   6.658   2.953
 1148POPC   C2I 6222   2.967   6.629   3.090
 1148POPC   C2J 6223   2.823   6.579   3.081
 1148POPC   C2K 6224   2.776   6.530   3.218
 1148POPC   C2L 6225   2.639   6.461   3.211
 1148POPC   C2M 6226   2.645   6.334   3.125
 1148POPC   C2N 6227   2.512   6.260   3.128
 1148POPC   C2O 6228   2.525   6.132   3.045
 1148POPC   C2P 6229   2.402   6.043   3.060
 1149POPC   CN1 6230   4.053  -0.038   1.879
 1149POPC   CN2 6231   4.161  -0.118   1.680
 1149POPC   CN3 6232   4.259   0.058   1.808
 1149POPC   NTM 6233   4.132   0.001   1.761
 1149POPC    CA 6234   4.059   0.104   1.682
 1149POPC    CB 6235   3.923   0.080   1.612
 1149POPC    OA 6236   3.818   0.025   1.692
 1149POPC     P 6237   3.674   0.060   1.633
 1149POPC    OB 6238   3.689   0.115   1.497
 1149POPC    OC 6239   3.591  -0.059   1.657
 1149POPC    OD 6240   3.636   0.179   1.729
 1149POPC    CC 6241   3.596   0.130   1.857
 1149POPC    CD 6242   3.475   0.198   1.925
 1149POPC    OE 6243   3.344   0.140   1.899
 1149POPC   C1A 6244   3.289   0.138   1.778
 1149POPC    OF 6245   3.331   0.209   1.686
 1149POPC   C1B 6246   3.166   0.056   1.772
 1149POPC   C1C 6247   3.042   0.136   1.809
 1149POPC   C1D 6248   2.918   0.047   1.795
 1149POPC   C1E 6249   2.790   0.114   1.844
 1149POPC   C1F 6250   2.795   0.136   1.995
 1149POPC   C1G 6251   2.661   0.187   2.047
 1149POPC   C1H 6252   2.668   0.219   2.196
 1149POPC   C1I 6253   2.686   0.095   2.284
 1149POPC   C1J 6254   2.755   0.104   2.396
 1149POPC   C1K 6255   2.817   0.237   2.438
 1149POPC   C1L 6256   2.736   0.305   2.549
 1149POPC   C1M 6257   2.823   0.342   2.668
 1149POPC   C1N 6258   2.907   0.466   2.639
 1149POPC   C1O 6259   3.047   0.463   2.701
 1149POPC   C1P 6260   3.151   0.387   2.617
 1149POPC   C1Q 6261   3.164   0.439   2.474
 1149POPC   C1R 6262   3.276   0.371   2.395
 1149POPC    CE 6263   3.492   0.350   1.921
 1149POPC    OG 6264   3.578   0.397   2.027
 1149POPC   C2A 6265   3.606   0.526   2.030
 1149POPC    OH 6266   3.578   0.600   1.936
 1149POPC   C2B 6267   3.682   0.564   2.152
 1149POPC   C2C 6268   3.757   0.696   2.139
 1149POPC   C2D 6269   3.856   0.717   2.254
 1149POPC   C2E 6270   3.804   0.805   2.367
 1149POPC   C2F 6271   3.913   0.828   2.472
 1149POPC   C2G 6272   3.856   0.899   2.595
 1149POPC   C2H 6273   3.964   0.917   2.701
 1149POPC   C2I 6274   3.908   0.991   2.822
 1149POPC   C2J 6275   4.018   1.033   2.920
 1149POPC   C2K 6276   3.957   1.091   3.048
 1149POPC   C2L 6277   3.888   0.979   3.126
 1149POPC   C2M 6278   3.780   1.030   3.222
 1149POPC   C2N 6279   3.697   0.912   3.274
 1149POPC   C2O 6280   3.623   0.840   3.161
 1149POPC   C2P 6281   3.559   0.710   3.210
 1150POPC   CN1 6282   3.060   3.620   1.387
 1150POPC   CN2 6283   2.917   3.803   1.439
 1150POPC   CN3 6284   3.100   3.832   1.284
 1150POPC   NTM 6285   3.055   3.765   1.407
 1150POPC    CA 6286   3.143   3.797   1.522
 1150POPC    CB 6287   3.186   3.942   1.550
 1150POPC    OA 6288   3.079   4.037   1.547
 1150POPC     P 6289   3.129   4.180   1.594
 1150POPC    OB 6290   3.271   4.191   1.555
 1150POPC    OC 6291   3.031   4.282   1.555
 1150POPC    OD 6292   3.126   4.160   1.749
 1150POPC    CC 6293   2.994   4.143   1.801
 1150POPC    CD 6294   2.996   4.084   1.943
 1150POPC    OE 6295   2.875   4.014   1.985
 1150POPC   C1A 6296   2.765   4.082   2.020
 1150POPC    OF 6297   2.752   4.200   1.989
 1150POPC   C1B 6298   2.669   3.998   2.094
 1150POPC   C1C 6299   2.702   4.008   2.243
 1150POPC   C1D 6300   2.634   3.899   2.325
 1150POPC   C1E 6301   2.658   3.924   2.474
 1150POPC   C1F 6302   2.616   3.804   2.558
 1150POPC   C1G 6303   2.614   3.836   2.707
 1150POPC   C1H 6304   2.594   3.706   2.785
 1150POPC   C1I 6305   2.553   3.731   2.930
 1150POPC   C1J 6306   2.483   3.636   2.992
 1150POPC   C1K 6307   2.457   3.505   2.916
 1150POPC   C1L 6308   2.311   3.460   2.920
 1150POPC   C1M 6309   2.292   3.320   2.859
 1150POPC   C1N 6310   2.335   3.309   2.712
 1150POPC   C1O 6311   2.238   3.380   2.618
 1150POPC   C1P 6312   2.292   3.396   2.476
 1150POPC   C1Q 6313   2.416   3.486   2.472
 1150POPC   C1R 6314   2.455   3.521   2.329
 1150POPC    CE 6315   3.060   4.190   2.035
 1150POPC    OG 6316   3.058   4.167   2.178
 1150POPC   C2A 6317   3.156   4.223   2.248
 1150POPC    OH 6318   3.260   4.260   2.193
 1150POPC   C2B 6319   3.129   4.236   2.392
 1150POPC   C2C 6320   3.182   4.128   2.486
 1150POPC   C2D 6321   3.074   4.026   2.522
 1150POPC   C2E 6322   3.114   3.947   2.647
 1150POPC   C2F 6323   3.025   3.824   2.664
 1150POPC   C2G 6324   3.046   3.758   2.801
 1150POPC   C2H 6325   2.974   3.623   2.805
 1150POPC   C2I 6326   2.955   3.571   2.948
 1150POPC   C2J 6327   2.884   3.436   2.944
 1150POPC   C2K 6328   2.822   3.400   3.079
 1150POPC   C2L 6329   2.742   3.270   3.065
 1150POPC   C2M 6330   2.629   3.262   3.167
 1150POPC   C2N 6331   2.536   3.146   3.133
 1150POPC   C2O 6332   2.402   3.160   3.205
 1150POPC   C2P 6333   2.307   3.045   3.170
 1151POPC   CN1 6334   4.297   5.655   1.976
 1151POPC   CN2 6335   4.193   5.765   2.158
 1151POPC   CN3 6336   4.105   5.800   1.942
 1151POPC   NTM 6337   4.168   5.701   2.029
 1151POPC    CA 6338   4.076   5.590   2.060
 1151POPC    CB 6339   4.077   5.460   1.978
 1151POPC    OA 6340   3.998   5.369   2.051
 1151POPC     P 6341   4.028   5.223   2.010
 1151POPC    OB 6342   3.978   5.206   1.874
 1151POPC    OC 6343   4.169   5.203   2.045
 1151POPC    OD 6344   3.930   5.160   2.112
 1151POPC    CC 6345   3.977   5.171   2.246
 1151POPC    CD 6346   3.885   5.112   2.355
 1151POPC    OE 6347   3.910   4.975   2.396
 1151POPC   C1A 6348   3.894   4.869   2.316
 1151POPC    OF 6349   3.903   4.878   2.193
 1151POPC   C1B 6350   3.899   4.744   2.393
 1151POPC   C1C 6351   4.044   4.697   2.404
 1151POPC   C1D 6352   4.069   4.625   2.536
 1151POPC   C1E 6353   4.002   4.488   2.547
 1151POPC   C1F 6354   4.041   4.428   2.681
 1151POPC   C1G 6355   4.029   4.276   2.678
 1151POPC   C1H 6356   4.081   4.216   2.808
 1151POPC   C1I 6357   4.047   4.068   2.817
 1151POPC   C1J 6358   4.032   4.015   2.938
 1151POPC   C1K 6359   4.051   4.108   3.057
 1151POPC   C1L 6360   3.959   4.074   3.174
 1151POPC   C1M 6361   3.918   4.201   3.249
 1151POPC   C1N 6362   3.819   4.283   3.167
 1151POPC   C1O 6363   3.869   4.426   3.142
 1151POPC   C1P 6364   3.777   4.497   3.043
 1151POPC   C1Q 6365   3.833   4.636   3.009
 1151POPC   C1R 6366   3.744   4.707   2.907
 1151POPC    CE 6367   3.741   5.156   2.326
 1151POPC    OG 6368   3.720   5.297   2.349
 1151POPC   C2A 6369   3.671   5.331   2.468
 1151POPC    OH 6370   3.642   5.247   2.554
 1151POPC   C2B 6371   3.660   5.479   2.484
 1151POPC   C2C 6372   3.664   5.524   2.630
 1151POPC   C2D 6373   3.524   5.546   2.688
 1151POPC   C2E 6374   3.521   5.526   2.840
 1151POPC   C2F 6375   3.525   5.376   2.873
 1151POPC   C2G 6376   3.544   5.348   3.023
 1151POPC   C2H 6377   3.558   5.197   3.043
 1151POPC   C2I 6378   3.601   5.160   3.185
 1151POPC   C2J 6379   3.623   5.009   3.192
 1151POPC   C2K 6380   3.657   4.962   3.333
 1151POPC   C2L 6381   3.665   4.809   3.334
 1151POPC   C2M 6382   3.681   4.752   3.475
 1151POPC   C2N 6383   3.672   4.599   3.474
 1151POPC   C2O 6384   3.533   4.550   3.432
 1151POPC   C2P 6385   3.528   4.398   3.421
 1152POPC   CN1 6386   3.556   5.082   1.931
 1152POPC   CN2 6387   3.450   5.273   1.836
 1152POPC   CN3 6388   3.657   5.190   1.747
 1152POPC   NTM 6389   3.579   5.213   1.870
 1152POPC    CA 6390   3.650   5.295   1.971
 1152POPC    CB 6391   3.723   5.426   1.933
 1152POPC    OA 6392   3.651   5.538   1.882
 1152POPC     P 6393   3.751   5.656   1.847
 1152POPC    OB 6394   3.876   5.600   1.792
 1152POPC    OC 6395   3.685   5.767   1.778
 1152POPC    OD 6396   3.793   5.704   1.992
 1152POPC    CC 6397   3.698   5.791   2.054
 1152POPC    CD 6398   3.717   5.803   2.207
 1152POPC    OE 6399   3.611   5.876   2.274
 1152POPC   C1A 6400   3.597   6.009   2.261
 1152POPC    OF 6401   3.658   6.068   2.172
 1152POPC   C1B 6402   3.497   6.072   2.350
 1152POPC   C1C 6403   3.480   6.003   2.486
 1152POPC   C1D 6404   3.387   6.084   2.577
 1152POPC   C1E 6405   3.345   6.005   2.701
 1152POPC   C1F 6406   3.262   6.089   2.797
 1152POPC   C1G 6407   3.349   6.197   2.862
 1152POPC   C1H 6408   3.277   6.292   2.958
 1152POPC   C1I 6409   3.224   6.227   3.086
 1152POPC   C1J 6410   3.223   6.296   3.200
 1152POPC   C1K 6411   3.276   6.440   3.205
 1152POPC   C1L 6412   3.379   6.463   3.316
 1152POPC   C1M 6413   3.523   6.467   3.262
 1152POPC   C1N 6414   3.571   6.331   3.211
 1152POPC   C1O 6415   3.670   6.348   3.096
 1152POPC   C1P 6416   3.681   6.217   3.020
 1152POPC   C1Q 6417   3.718   6.246   2.875
 1152POPC   C1R 6418   3.719   6.118   2.792
 1152POPC    CE 6419   3.860   5.856   2.233
 1152POPC    OG 6420   3.932   5.813   2.351
 1152POPC   C2A 6421   3.911   5.880   2.464
 1152POPC    OH 6422   3.840   5.980   2.469
 1152POPC   C2B 6423   3.990   5.830   2.579
 1152POPC   C2C 6424   3.906   5.821   2.707
 1152POPC   C2D 6425   3.990   5.784   2.830
 1152POPC   C2E 6426   3.903   5.759   2.954
 1152POPC   C2F 6427   3.990   5.712   3.070
 1152POPC   C2G 6428   3.910   5.663   3.191
 1152POPC   C2H 6429   3.850   5.775   3.277
 1152POPC   C2I 6430   3.771   5.713   3.393
 1152POPC   C2J 6431   3.713   5.814   3.493
 1152POPC   C2K 6432   3.821   5.881   3.578
 1152POPC   C2L 6433   3.762   5.953   3.700
 1152POPC   C2M 6434   3.878   6.004   3.784
 1152POPC   C2N 6435   3.845   6.075   3.916
 1152POPC   C2O 6436   3.976   6.095   3.993
 1152POPC   C2P 6437   3.958   6.159   4.130
 1153POPC   CN1 6438   4.303   0.937   1.611
 1153POPC   CN2 6439   4.336   0.835   1.399
 1153POPC   CN3 6440   4.332   0.704   1.600
 1153POPC   NTM 6441   4.273   0.819   1.530
 1153POPC    CA 6442   4.125   0.813   1.522
 1153POPC    CB 6443   4.053   0.705   1.438
 1153POPC    OA 6444   4.089   0.572   1.472
 1153POPC     P 6445   3.964   0.477   1.485
 1153POPC    OB 6446   3.859   0.523   1.394
 1153POPC    OC 6447   4.019   0.341   1.484
 1153POPC    OD 6448   3.927   0.516   1.635
 1153POPC    CC 6449   4.020   0.457   1.725
 1153POPC    CD 6450   4.022   0.502   1.873
 1153POPC    OE 6451   3.948   0.428   1.973
 1153POPC   C1A 6452   4.004   0.319   2.028
 1153POPC    OF 6453   4.099   0.263   1.973
 1153POPC   C1B 6454   3.943   0.275   2.155
 1153POPC   C1C 6455   3.837   0.166   2.138
 1153POPC   C1D 6456   3.802   0.096   2.270
 1153POPC   C1E 6457   3.731   0.183   2.374
 1153POPC   C1F 6458   3.721   0.105   2.506
 1153POPC   C1G 6459   3.650   0.183   2.617
 1153POPC   C1H 6460   3.668   0.110   2.750
 1153POPC   C1I 6461   3.599   0.184   2.865
 1153POPC   C1J 6462   3.664   0.204   2.980
 1153POPC   C1K 6463   3.808   0.155   2.995
 1153POPC   C1L 6464   3.889   0.250   3.084
 1153POPC   C1M 6465   4.037   0.242   3.046
 1153POPC   C1N 6466   4.107   0.379   3.053
 1153POPC   C1O 6467   4.042   0.486   2.965
 1153POPC   C1P 6468   4.036   0.448   2.817
 1153POPC   C1Q 6469   3.929   0.529   2.744
 1153POPC   C1R 6470   3.904   0.474   2.604
 1153POPC    CE 6471   4.007   0.656   1.875
 1153POPC    OG 6472   4.131   0.726   1.849
 1153POPC   C2A 6473   4.209   0.780   1.944
 1153POPC    OH 6474   4.317   0.822   1.907
 1153POPC   C2B 6475   4.162   0.793   2.085
 1153POPC   C2C 6476   4.242   0.715   2.190
 1153POPC   C2D 6477   4.215   0.564   2.180
 1153POPC   C2E 6478   4.286   0.475   2.282
 1153POPC   C2F 6479   4.235   0.497   2.424
 1153POPC   C2G 6480   4.287   0.393   2.523
 1153POPC   C2H 6481   4.242   0.250   2.488
 1153POPC   C2I 6482   4.229   0.160   2.611
 1153POPC   C2J 6483   4.358   0.150   2.693
 1153POPC   C2K 6484   4.334   0.065   2.818
 1153POPC   C2L 6485   4.452   0.067   2.915
 1153POPC   C2M 6486   4.474   0.207   2.974
 1153POPC   C2N 6487   4.581   0.208   3.085
 1153POPC   C2O 6488   4.537   0.136   3.213
 1153POPC   C2P 6489   4.420   0.206   3.283
 1154POPC   CN1 6490   0.443   4.443   0.868
 1154POPC   CN2 6491   0.357   4.219   0.845
 1154POPC   CN3 6492   0.591   4.259   0.827
 1154POPC   NTM 6493   0.468   4.301   0.896
 1154POPC    CA 6494   0.489   4.279   1.041
 1154POPC    CB 6495   0.381   4.321   1.142
 1154POPC    OA 6496   0.437   4.334   1.271
 1154POPC     P 6497   0.344   4.414   1.371
 1154POPC    OB 6498   0.316   4.535   1.292
 1154POPC    OC 6499   0.240   4.315   1.400
 1154POPC    OD 6500   0.447   4.439   1.489
 1154POPC    CC 6501   0.508   4.317   1.533
 1154POPC    CD 6502   0.579   4.311   1.671
 1154POPC    OE 6503   0.517   4.228   1.774
 1154POPC   C1A 6504   0.394   4.248   1.820
 1154POPC    OF 6505   0.328   4.345   1.781
 1154POPC   C1B 6506   0.352   4.148   1.921
 1154POPC   C1C 6507   0.205   4.158   1.964
 1154POPC   C1D 6508   0.177   4.064   2.081
 1154POPC   C1E 6509   0.040   4.090   2.145
 1154POPC   C1F 6510   0.031   4.019   2.280
 1154POPC   C1G 6511  -0.095   4.056   2.357
 1154POPC   C1H 6512  -0.097   3.985   2.492
 1154POPC   C1I 6513  -0.224   4.016   2.571
 1154POPC   C1J 6514  -0.219   4.028   2.704
 1154POPC   C1K 6515  -0.085   4.016   2.777
 1154POPC   C1L 6516  -0.056   4.145   2.854
 1154POPC   C1M 6517   0.094   4.166   2.880
 1154POPC   C1N 6518   0.176   4.180   2.751
 1154POPC   C1O 6519   0.133   4.301   2.666
 1154POPC   C1P 6520   0.200   4.295   2.529
 1154POPC   C1Q 6521   0.140   4.400   2.436
 1154POPC   C1R 6522   0.204   4.391   2.297
 1154POPC    CE 6523   0.642   4.447   1.707
 1154POPC    OG 6524   0.763   4.481   1.634
 1154POPC   C2A 6525   0.887   4.476   1.685
 1154POPC    OH 6526   0.980   4.508   1.611
 1154POPC   C2B 6527   0.906   4.439   1.828
 1154POPC   C2C 6528   1.025   4.511   1.893
 1154POPC   C2D 6529   1.041   4.471   2.039
 1154POPC   C2E 6530   1.084   4.325   2.054
 1154POPC   C2F 6531   1.045   4.265   2.189
 1154POPC   C2G 6532   1.130   4.308   2.308
 1154POPC   C2H 6533   1.101   4.211   2.422
 1154POPC   C2I 6534   1.185   4.241   2.546
 1154POPC   C2J 6535   1.187   4.129   2.651
 1154POPC   C2K 6536   1.051   4.090   2.710
 1154POPC   C2L 6537   1.071   4.028   2.849
 1154POPC   C2M 6538   0.944   3.965   2.904
 1154POPC   C2N 6539   0.965   3.919   3.049
 1154POPC   C2O 6540   0.840   3.848   3.102
 1154POPC   C2P 6541   0.857   3.812   3.250
 1155POPC   CN1 6542   4.455   3.897   5.311
 1155POPC   CN2 6543   4.405   3.674   5.369
 1155POPC   CN3 6544   4.433   3.835   5.541
 1155POPC   NTM 6545   4.483   3.791   5.409
 1155POPC    CA 6546   4.627   3.758   5.407
 1155POPC    CB 6547   4.730   3.854   5.472
 1155POPC    OA 6548   4.703   3.991   5.440
 1155POPC     P 6549   4.819   4.089   5.481
 1155POPC    OB 6550   4.774   4.229   5.474
 1155POPC    OC 6551   4.890   4.033   5.596
 1155POPC    OD 6552   4.906   4.058   5.354
 1155POPC    CC 6553   4.865   4.131   5.238
 1155POPC    CD 6554   4.881   4.060   5.102
 1155POPC    OE 6555   5.010   4.004   5.063
 1155POPC   C1A 6556   5.118   4.081   5.045
 1155POPC    OF 6557   5.120   4.196   5.089
 1155POPC   C1B 6558   5.227   4.015   4.970
 1155POPC   C1C 6559   5.255   4.086   4.837
 1155POPC   C1D 6560   5.144   4.068   4.732
 1155POPC   C1E 6561   5.160   4.175   4.623
 1155POPC   C1F 6562   5.061   4.166   4.507
 1155POPC   C1G 6563   5.101   4.062   4.402
 1155POPC   C1H 6564   5.013   4.074   4.277
 1155POPC   C1I 6565   5.055   3.976   4.166
 1155POPC   C1J 6566   5.017   3.992   4.039
 1155POPC   C1K 6567   4.924   4.105   3.994
 1155POPC   C1L 6568   4.782   4.052   3.971
 1155POPC   C1M 6569   4.680   4.148   4.031
 1155POPC   C1N 6570   4.553   4.079   4.084
 1155POPC   C1O 6571   4.581   3.971   4.190
 1155POPC   C1P 6572   4.640   4.027   4.320
 1155POPC   C1Q 6573   4.681   3.915   4.415
 1155POPC   C1R 6574   4.734   3.974   4.546
 1155POPC    CE 6575   4.828   4.163   5.000
 1155POPC    OG 6576   4.694   4.210   5.018
 1155POPC   C2A 6577   4.596   4.138   4.964
 1155POPC    OH 6578   4.614   4.024   4.922
 1155POPC   C2B 6579   4.470   4.214   4.957
 1155POPC   C2C 6580   4.449   4.278   4.819
 1155POPC   C2D 6581   4.561   4.376   4.784
 1155POPC   C2E 6582   4.583   4.390   4.634
 1155POPC   C2F 6583   4.734   4.402   4.611
 1155POPC   C2G 6584   4.771   4.463   4.476
 1155POPC   C2H 6585   4.730   4.376   4.358
 1155POPC   C2I 6586   4.773   4.438   4.225
 1155POPC   C2J 6587   4.683   4.555   4.184
 1155POPC   C2K 6588   4.730   4.611   4.050
 1155POPC   C2L 6589   4.697   4.523   3.929
 1155POPC   C2M 6590   4.763   4.580   3.804
 1155POPC   C2N 6591   4.669   4.585   3.683
 1155POPC   C2O 6592   4.623   4.447   3.636
 1155POPC   C2P 6593   4.526   4.462   3.519
 1156POPC   CN1 6594   1.459   5.765   5.755
 1156POPC   CN2 6595   1.615   5.924   5.841
 1156POPC   CN3 6596   1.615   5.868   5.608
 1156POPC   NTM 6597   1.531   5.891   5.726
 1156POPC    CA 6598   1.441   6.004   5.694
 1156POPC    CB 6599   1.339   6.057   5.797
 1156POPC    OA 6600   1.249   5.957   5.842
 1156POPC     P 6601   1.097   5.995   5.820
 1156POPC    OB 6602   1.021   5.889   5.885
 1156POPC    OC 6603   1.083   6.138   5.853
 1156POPC    OD 6604   1.097   5.977   5.663
 1156POPC    CC 6605   1.093   5.841   5.620
 1156POPC    CD 6606   1.105   5.818   5.467
 1156POPC    OE 6607   1.120   5.677   5.433
 1156POPC   C1A 6608   1.232   5.607   5.456
 1156POPC    OF 6609   1.326   5.659   5.516
 1156POPC   C1B 6610   1.229   5.464   5.418
 1156POPC   C1C 6611   1.134   5.428   5.303
 1156POPC   C1D 6612   1.141   5.279   5.271
 1156POPC   C1E 6613   1.030   5.242   5.173
 1156POPC   C1F 6614   1.056   5.105   5.112
 1156POPC   C1G 6615   0.946   5.070   5.012
 1156POPC   C1H 6616   0.992   4.974   4.901
 1156POPC   C1I 6617   1.052   4.842   4.951
 1156POPC   C1J 6618   1.103   4.757   4.862
 1156POPC   C1K 6619   1.098   4.790   4.712
 1156POPC   C1L 6620   1.226   4.748   4.640
 1156POPC   C1M 6621   1.327   4.858   4.603
 1156POPC   C1N 6622   1.371   4.952   4.715
 1156POPC   C1O 6623   1.295   5.085   4.703
 1156POPC   C1P 6624   1.319   5.179   4.821
 1156POPC   C1Q 6625   1.219   5.295   4.812
 1156POPC   C1R 6626   1.246   5.401   4.918
 1156POPC    CE 6627   1.211   5.913   5.407
 1156POPC    OG 6628   1.250   5.892   5.269
 1156POPC   C2A 6629   1.190   5.967   5.177
 1156POPC    OH 6630   1.146   6.078   5.207
 1156POPC   C2B 6631   1.201   5.917   5.038
 1156POPC   C2C 6632   1.311   5.981   4.953
 1156POPC   C2D 6633   1.267   5.978   4.806
 1156POPC   C2E 6634   1.384   5.990   4.709
 1156POPC   C2F 6635   1.340   6.008   4.563
 1156POPC   C2G 6636   1.248   5.899   4.507
 1156POPC   C2H 6637   1.209   5.933   4.363
 1156POPC   C2I 6638   1.127   5.822   4.298
 1156POPC   C2J 6639   1.089   5.858   4.154
 1156POPC   C2K 6640   1.001   5.754   4.084
 1156POPC   C2L 6641   1.067   5.617   4.074
 1156POPC   C2M 6642   0.986   5.521   3.986
 1156POPC   C2N 6643   1.049   5.382   3.984
 1156POPC   C2O 6644   0.968   5.289   3.893
 1156POPC   C2P 6645   1.035   5.151   3.883
 1157POPC   CN1 6646   4.153   5.696   5.374
 1157POPC   CN2 6647   4.255   5.618   5.576
 1157POPC   CN3 6648   4.381   5.637   5.374
 1157POPC   NTM 6649   4.275   5.698   5.455
 1157POPC    CA 6650   4.310   5.839   5.486
 1157POPC    CB 6651   4.419   5.868   5.592
 1157POPC    OA 6652   4.537   5.789   5.575
 1157POPC     P 6653   4.665   5.880   5.564
 1157POPC    OB 6654   4.650   5.990   5.659
 1157POPC    OC 6655   4.785   5.795   5.560
 1157POPC    OD 6656   4.636   5.933   5.418
 1157POPC    CC 6657   4.701   5.861   5.313
 1157POPC    CD 6658   4.672   5.915   5.172
 1157POPC    OE 6659   4.755   6.026   5.126
 1157POPC   C1A 6660   4.871   5.996   5.068
 1157POPC    OF 6661   4.914   5.881   5.066
 1157POPC   C1B 6662   4.930   6.114   5.002
 1157POPC   C1C 6663   4.893   6.110   4.854
 1157POPC   C1D 6664   4.869   6.251   4.800
 1157POPC   C1E 6665   4.859   6.245   4.648
 1157POPC   C1F 6666   4.838   6.385   4.590
 1157POPC   C1G 6667   4.884   6.385   4.444
 1157POPC   C1H 6668   4.888   6.522   4.380
 1157POPC   C1I 6669   4.973   6.516   4.253
 1157POPC   C1J 6670   4.936   6.579   4.143
 1157POPC   C1K 6671   4.803   6.655   4.143
 1157POPC   C1L 6672   4.729   6.640   4.009
 1157POPC   C1M 6673   4.701   6.495   3.969
 1157POPC   C1N 6674   4.609   6.421   4.067
 1157POPC   C1O 6675   4.675   6.301   4.134
 1157POPC   C1P 6676   4.588   6.261   4.253
 1157POPC   C1Q 6677   4.649   6.146   4.333
 1157POPC   C1R 6678   4.571   6.127   4.463
 1157POPC    CE 6679   4.520   5.934   5.158
 1157POPC    OG 6680   4.454   5.830   5.083
 1157POPC   C2A 6681   4.323   5.839   5.069
 1157POPC    OH 6682   4.255   5.892   5.156
 1157POPC   C2B 6683   4.268   5.748   4.966
 1157POPC   C2C 6684   4.256   5.820   4.832
 1157POPC   C2D 6685   4.183   5.733   4.730
 1157POPC   C2E 6686   4.156   5.809   4.599
 1157POPC   C2F 6687   4.282   5.835   4.518
 1157POPC   C2G 6688   4.248   5.906   4.387
 1157POPC   C2H 6689   4.360   5.883   4.287
 1157POPC   C2I 6690   4.339   5.960   4.157
 1157POPC   C2J 6691   4.463   5.942   4.072
 1157POPC   C2K 6692   4.461   6.029   3.947
 1157POPC   C2L 6693   4.593   6.021   3.871
 1157POPC   C2M 6694   4.584   6.093   3.736
 1157POPC   C2N 6695   4.561   6.243   3.751
 1157POPC   C2O 6696   4.547   6.312   3.615
 1157POPC   C2P 6697   4.517   6.461   3.631
 1158POPC   CN1 6698   1.394   1.031   5.384
 1158POPC   CN2 6699   1.274   1.144   5.214
 1158POPC   CN3 6700   1.355   0.926   5.173
 1158POPC   NTM 6701   1.297   1.013   5.276
 1158POPC    CA 6702   1.167   0.959   5.323
 1158POPC    CB 6703   1.160   0.841   5.424
 1158POPC    OA 6704   1.236   0.725   5.391
 1158POPC     P 6705   1.183   0.593   5.461
 1158POPC    OB 6706   1.283   0.485   5.452
 1158POPC    OC 6707   1.118   0.632   5.586
 1158POPC    OD 6708   1.067   0.556   5.362
 1158POPC    CC 6709   1.118   0.531   5.231
 1158POPC    CD 6710   1.011   0.538   5.121
 1158POPC    OE 6711   0.925   0.655   5.121
 1158POPC   C1A 6712   0.969   0.768   5.065
 1158POPC    OF 6713   1.089   0.793   5.063
 1158POPC   C1B 6714   0.863   0.871   5.042
 1158POPC   C1C 6715   0.749   0.822   4.952
 1158POPC   C1D 6716   0.651   0.734   5.031
 1158POPC   C1E 6717   0.567   0.640   4.945
 1158POPC   C1F 6718   0.650   0.541   4.862
 1158POPC   C1G 6719   0.559   0.436   4.799
 1158POPC   C1H 6720   0.462   0.498   4.698
 1158POPC   C1I 6721   0.352   0.398   4.662
 1158POPC   C1J 6722   0.315   0.385   4.535
 1158POPC   C1K 6723   0.388   0.464   4.427
 1158POPC   C1L 6724   0.355   0.417   4.285
 1158POPC   C1M 6725   0.480   0.415   4.197
 1158POPC   C1N 6726   0.516   0.273   4.151
 1158POPC   C1O 6727   0.539   0.173   4.265
 1158POPC   C1P 6728   0.664   0.206   4.347
 1158POPC   C1Q 6729   0.645   0.198   4.499
 1158POPC   C1R 6730   0.610   0.058   4.549
 1158POPC    CE 6731   0.933   0.405   5.129
 1158POPC    OG 6732   1.005   0.292   5.077
 1158POPC   C2A 6733   0.984   0.263   4.949
 1158POPC    OH 6734   0.885   0.305   4.889
 1158POPC   C2B 6735   1.080   0.164   4.896
 1158POPC   C2C 6736   1.204   0.233   4.838
 1158POPC   C2D 6737   1.226   0.184   4.695
 1158POPC   C2E 6738   1.329   0.261   4.611
 1158POPC   C2F 6739   1.475   0.243   4.654
 1158POPC   C2G 6740   1.567   0.315   4.555
 1158POPC   C2H 6741   1.572   0.244   4.419
 1158POPC   C2I 6742   1.616   0.341   4.309
 1158POPC   C2J 6743   1.622   0.277   4.169
 1158POPC   C2K 6744   1.494   0.204   4.127
 1158POPC   C2L 6745   1.507   0.137   3.990
 1158POPC   C2M 6746   1.482   0.229   3.871
 1158POPC   C2N 6747   1.332   0.239   3.842
 1158POPC   C2O 6748   1.304   0.325   3.719
 1158POPC   C2P 6749   1.154   0.330   3.690
 1159POPC   CN1 6750   4.392   4.601   5.090
 1159POPC   CN2 6751   4.282   4.810   5.065
 1159POPC   CN3 6752   4.276   4.696   5.273
 1159POPC   NTM 6753   4.272   4.678   5.127
 1159POPC    CA 6754   4.146   4.615   5.080
 1159POPC    CB 6755   4.101   4.479   5.138
 1159POPC    OA 6756   4.201   4.378   5.129
 1159POPC     P 6757   4.159   4.246   5.205
 1159POPC    OB 6758   4.277   4.160   5.211
 1159POPC    OC 6759   4.082   4.287   5.323
 1159POPC    OD 6760   4.058   4.199   5.094
 1159POPC    CC 6761   4.120   4.114   4.999
 1159POPC    CD 6762   4.029   4.079   4.881
 1159POPC    OE 6763   4.042   3.940   4.842
 1159POPC   C1A 6764   3.935   3.862   4.858
 1159POPC    OF 6765   3.831   3.910   4.901
 1159POPC   C1B 6766   3.952   3.726   4.802
 1159POPC   C1C 6767   3.940   3.732   4.650
 1159POPC   C1D 6768   3.802   3.777   4.602
 1159POPC   C1E 6769   3.807   3.808   4.452
 1159POPC   C1F 6770   3.668   3.804   4.390
 1159POPC   C1G 6771   3.582   3.922   4.434
 1159POPC   C1H 6772   3.441   3.899   4.379
 1159POPC   C1I 6773   3.368   4.030   4.352
 1159POPC   C1J 6774   3.358   4.073   4.227
 1159POPC   C1K 6775   3.419   3.991   4.112
 1159POPC   C1L 6776   3.468   4.075   3.994
 1159POPC   C1M 6777   3.359   4.157   3.926
 1159POPC   C1N 6778   3.401   4.303   3.904
 1159POPC   C1O 6779   3.374   4.394   4.025
 1159POPC   C1P 6780   3.486   4.400   4.129
 1159POPC   C1Q 6781   3.439   4.471   4.255
 1159POPC   C1R 6782   3.547   4.466   4.364
 1159POPC    CE 6783   4.056   4.175   4.764
 1159POPC    OG 6784   4.048   4.316   4.789
 1159POPC   C2A 6785   4.058   4.391   4.680
 1159POPC    OH 6786   4.024   4.348   4.570
 1159POPC   C2B 6787   4.089   4.532   4.709
 1159POPC   C2C 6788   4.209   4.575   4.623
 1159POPC   C2D 6789   4.244   4.722   4.643
 1159POPC   C2E 6790   4.346   4.759   4.535
 1159POPC   C2F 6791   4.366   4.909   4.525
 1159POPC   C2G 6792   4.423   4.936   4.386
 1159POPC   C2H 6793   4.437   5.084   4.354
 1159POPC   C2I 6794   4.444   5.108   4.203
 1159POPC   C2J 6795   4.568   5.047   4.139
 1159POPC   C2K 6796   4.536   4.978   4.006
 1159POPC   C2L 6797   4.444   4.857   4.027
 1159POPC   C2M 6798   4.413   4.785   3.897
 1159POPC   C2N 6799   4.316   4.670   3.919
 1159POPC   C2O 6800   4.273   4.611   3.785
 1159POPC   C2P 6801   4.167   4.502   3.803
 1160POPC   CN1 6802   3.317   5.023   5.387
 1160POPC   CN2 6803   3.374   5.096   5.166
 1160POPC   CN3 6804   3.257   4.895   5.197
 1160POPC   NTM 6805   3.363   4.979   5.254
 1160POPC    CA 6806   3.488   4.899   5.260
 1160POPC    CB 6807   3.614   4.954   5.332
 1160POPC    OA 6808   3.729   4.871   5.314
 1160POPC     P 6809   3.862   4.930   5.375
 1160POPC    OB 6810   3.830   4.991   5.505
 1160POPC    OC 6811   3.969   4.829   5.362
 1160POPC    OD 6812   3.888   5.044   5.269
 1160POPC    CC 6813   3.922   4.984   5.144
 1160POPC    CD 6814   3.915   5.073   5.018
 1160POPC    OE 6815   4.030   5.156   4.995
 1160POPC   C1A 6816   4.126   5.105   4.918
 1160POPC    OF 6817   4.118   4.989   4.878
 1160POPC   C1B 6818   4.234   5.202   4.895
 1160POPC   C1C 6819   4.368   5.130   4.878
 1160POPC   C1D 6820   4.476   5.233   4.850
 1160POPC   C1E 6821   4.607   5.160   4.829
 1160POPC   C1F 6822   4.720   5.255   4.797
 1160POPC   C1G 6823   4.852   5.183   4.817
 1160POPC   C1H 6824   4.964   5.266   4.757
 1160POPC   C1I 6825   5.022   5.194   4.636
 1160POPC   C1J 6826   5.023   5.258   4.520
 1160POPC   C1K 6827   4.962   5.398   4.512
 1160POPC   C1L 6828   4.918   5.432   4.370
 1160POPC   C1M 6829   4.811   5.339   4.312
 1160POPC   C1N 6830   4.673   5.404   4.302
 1160POPC   C1O 6831   4.602   5.411   4.437
 1160POPC   C1P 6832   4.471   5.488   4.420
 1160POPC   C1Q 6833   4.389   5.483   4.548
 1160POPC   C1R 6834   4.312   5.352   4.559
 1160POPC    CE 6835   3.777   5.142   5.004
 1160POPC    OG 6836   3.655   5.065   5.002
 1160POPC   C2A 6837   3.607   4.983   4.907
 1160POPC    OH 6838   3.496   4.937   4.929
 1160POPC   C2B 6839   3.691   4.943   4.791
 1160POPC   C2C 6840   3.621   4.928   4.656
 1160POPC   C2D 6841   3.616   5.061   4.581
 1160POPC   C2E 6842   3.609   5.039   4.429
 1160POPC   C2F 6843   3.739   4.981   4.372
 1160POPC   C2G 6844   3.735   4.976   4.220
 1160POPC   C2H 6845   3.874   4.940   4.166
 1160POPC   C2I 6846   3.881   4.951   4.014
 1160POPC   C2J 6847   4.025   4.929   3.968
 1160POPC   C2K 6848   4.039   4.921   3.815
 1160POPC   C2L 6849   4.038   5.055   3.741
 1160POPC   C2M 6850   4.159   5.145   3.769
 1160POPC   C2N 6851   4.296   5.086   3.733
 1160POPC   C2O 6852   4.314   5.055   3.584
 1160POPC   C2P 6853   4.440   4.970   3.566
 1161POPC   CN1 6854   4.251   6.497   5.657
 1161POPC   CN2 6855   4.206   6.530   5.424
 1161POPC   CN3 6856   4.316   6.330   5.502
 1161POPC   NTM 6857   4.212   6.430   5.532
 1161POPC    CA 6858   4.080   6.369   5.554
 1161POPC    CB 6859   4.025   6.280   5.441
 1161POPC    OA 6860   3.907   6.212   5.474
 1161POPC     P 6861   3.908   6.072   5.403
 1161POPC    OB 6862   4.038   6.008   5.435
 1161POPC    OC 6863   3.783   6.000   5.432
 1161POPC    OD 6864   3.910   6.107   5.249
 1161POPC    CC 6865   3.915   5.996   5.160
 1161POPC    CD 6866   3.779   5.949   5.104
 1161POPC    OE 6867   3.790   5.832   5.018
 1161POPC   C1A 6868   3.687   5.747   5.018
 1161POPC    OF 6869   3.608   5.746   5.113
 1161POPC   C1B 6870   3.683   5.650   4.906
 1161POPC   C1C 6871   3.818   5.602   4.851
 1161POPC   C1D 6872   3.789   5.510   4.733
 1161POPC   C1E 6873   3.913   5.462   4.657
 1161POPC   C1F 6874   3.867   5.391   4.531
 1161POPC   C1G 6875   3.981   5.352   4.438
 1161POPC   C1H 6876   3.926   5.311   4.301
 1161POPC   C1I 6877   4.039   5.284   4.201
 1161POPC   C1J 6878   4.018   5.311   4.072
 1161POPC   C1K 6879   3.885   5.369   4.024
 1161POPC   C1L 6880   3.876   5.382   3.871
 1161POPC   C1M 6881   3.983   5.473   3.810
 1161POPC   C1N 6882   3.956   5.622   3.834
 1161POPC   C1O 6883   4.082   5.696   3.880
 1161POPC   C1P 6884   4.111   5.672   4.029
 1161POPC   C1Q 6885   3.998   5.728   4.116
 1161POPC   C1R 6886   4.009   5.673   4.258
 1161POPC    CE 6887   3.709   6.071   5.038
 1161POPC    OG 6888   3.574   6.045   4.990
 1161POPC   C2A 6889   3.558   6.042   4.858
 1161POPC    OH 6890   3.643   6.092   4.784
 1161POPC   C2B 6891   3.425   5.995   4.813
 1161POPC   C2C 6892   3.435   5.907   4.688
 1161POPC   C2D 6893   3.302   5.895   4.613
 1161POPC   C2E 6894   3.325   5.818   4.483
 1161POPC   C2F 6895   3.212   5.831   4.382
 1161POPC   C2G 6896   3.240   5.746   4.257
 1161POPC   C2H 6897   3.146   5.778   4.141
 1161POPC   C2I 6898   3.170   5.682   4.026
 1161POPC   C2J 6899   3.086   5.708   3.900
 1161POPC   C2K 6900   3.154   5.810   3.809
 1161POPC   C2L 6901   3.073   5.837   3.681
 1161POPC   C2M 6902   3.075   5.721   3.581
 1161POPC   C2N 6903   3.208   5.706   3.507
 1161POPC   C2O 6904   3.233   5.822   3.409
 1161POPC   C2P 6905   3.363   5.801   3.331
 1162POPC   CN1 6906   3.370   6.417   5.954
 1162POPC   CN2 6907   3.292   6.452   5.731
 1162POPC   CN3 6908   3.440   6.266   5.780
 1162POPC   NTM 6909   3.407   6.406   5.812
 1162POPC    CA 6910   3.524   6.494   5.789
 1162POPC    CB 6911   3.589   6.497   5.649
 1162POPC    OA 6912   3.669   6.612   5.628
 1162POPC     P 6913   3.590   6.733   5.563
 1162POPC    OB 6914   3.455   6.732   5.622
 1162POPC    OC 6915   3.669   6.856   5.563
 1162POPC    OD 6916   3.571   6.681   5.417
 1162POPC    CC 6917   3.696   6.671   5.350
 1162POPC    CD 6918   3.680   6.632   5.202
 1162POPC    OE 6919   3.799   6.572   5.146
 1162POPC   C1A 6920   3.814   6.441   5.162
 1162POPC    OF 6921   3.741   6.376   5.238
 1162POPC   C1B 6922   3.934   6.387   5.096
 1162POPC   C1C 6923   3.958   6.435   4.954
 1162POPC   C1D 6924   3.854   6.389   4.852
 1162POPC   C1E 6925   3.897   6.440   4.715
 1162POPC   C1F 6926   3.842   6.354   4.601
 1162POPC   C1G 6927   3.896   6.212   4.614
 1162POPC   C1H 6928   3.834   6.122   4.508
 1162POPC   C1I 6929   3.840   5.977   4.554
 1162POPC   C1J 6930   3.799   5.886   4.467
 1162POPC   C1K 6931   3.756   5.941   4.332
 1162POPC   C1L 6932   3.639   5.864   4.269
 1162POPC   C1M 6933   3.594   5.933   4.139
 1162POPC   C1N 6934   3.484   6.039   4.150
 1162POPC   C1O 6935   3.509   6.166   4.232
 1162POPC   C1P 6936   3.434   6.159   4.366
 1162POPC   C1Q 6937   3.454   6.284   4.450
 1162POPC   C1R 6938   3.374   6.279   4.580
 1162POPC    CE 6939   3.621   6.758   5.136
 1162POPC    OG 6940   3.592   6.766   4.995
 1162POPC   C2A 6941   3.491   6.695   4.947
 1162POPC    OH 6942   3.407   6.644   5.022
 1162POPC   C2B 6943   3.470   6.716   4.802
 1162POPC   C2C 6944   3.561   6.633   4.710
 1162POPC   C2D 6945   3.530   6.675   4.566
 1162POPC   C2E 6946   3.609   6.603   4.456
 1162POPC   C2F 6947   3.555   6.644   4.318
 1162POPC   C2G 6948   3.600   6.556   4.202
 1162POPC   C2H 6949   3.751   6.560   4.183
 1162POPC   C2I 6950   3.797   6.500   4.050
 1162POPC   C2J 6951   3.948   6.525   4.038
 1162POPC   C2K 6952   4.019   6.474   3.912
 1162POPC   C2L 6953   4.018   6.571   3.792
 1162POPC   C2M 6954   3.888   6.570   3.713
 1162POPC   C2N 6955   3.862   6.433   3.651
 1162POPC   C2O 6956   3.720   6.423   3.598
 1162POPC   C2P 6957   3.692   6.280   3.552
 1163POPC   CN1 6958   3.332   3.915   5.560
 1163POPC   CN2 6959   3.387   4.105   5.431
 1163POPC   CN3 6960   3.236   4.128   5.614
 1163POPC   NTM 6961   3.278   4.040   5.505
 1163POPC    CA 6962   3.167   4.006   5.412
 1163POPC    CB 6963   3.070   4.114   5.357
 1163POPC    OA 6964   3.136   4.230   5.308
 1163POPC     P 6965   3.056   4.362   5.339
 1163POPC    OB 6966   3.000   4.345   5.474
 1163POPC    OC 6967   3.147   4.473   5.309
 1163POPC    OD 6968   2.939   4.355   5.235
 1163POPC    CC 6969   2.979   4.391   5.102
 1163POPC    CD 6970   2.884   4.338   4.992
 1163POPC    OE 6971   2.900   4.198   4.957
 1163POPC   C1A 6972   3.012   4.150   4.903
 1163POPC    OF 6973   3.113   4.220   4.889
 1163POPC   C1B 6974   3.003   4.008   4.864
 1163POPC   C1C 6975   2.939   3.995   4.726
 1163POPC   C1D 6976   2.968   3.860   4.662
 1163POPC   C1E 6977   3.100   3.859   4.585
 1163POPC   C1F 6978   3.121   3.727   4.511
 1163POPC   C1G 6979   3.025   3.704   4.393
 1163POPC   C1H 6980   3.066   3.783   4.268
 1163POPC   C1I 6981   3.175   3.713   4.187
 1163POPC   C1J 6982   3.189   3.741   4.058
 1163POPC   C1K 6983   3.095   3.841   3.991
 1163POPC   C1L 6984   3.110   3.840   3.839
 1163POPC   C1M 6985   2.983   3.891   3.769
 1163POPC   C1N 6986   2.949   4.037   3.801
 1163POPC   C1O 6987   2.812   4.074   3.742
 1163POPC   C1P 6988   2.781   4.223   3.757
 1163POPC   C1Q 6989   2.755   4.270   3.901
 1163POPC   C1R 6990   2.614   4.234   3.948
 1163POPC    CE 6991   2.893   4.433   4.871
 1163POPC    OG 6992   2.865   4.571   4.899
 1163POPC   C2A 6993   2.852   4.650   4.792
 1163POPC    OH 6994   2.837   4.603   4.679
 1163POPC   C2B 6995   2.843   4.793   4.828
 1163POPC   C2C 6996   2.935   4.883   4.744
 1163POPC   C2D 6997   3.084   4.854   4.766
 1163POPC   C2E 6998   3.175   4.937   4.675
 1163POPC   C2F 6999   3.153   4.903   4.527
 1163POPC   C2G 7000   3.247   4.982   4.435
 1163POPC   C2H 7001   3.210   4.971   4.287
 1163POPC   C2I 7002   3.215   4.830   4.228
 1163POPC   C2J 7003   3.173   4.833   4.081
 1163POPC   C2K 7004   3.140   4.692   4.031
 1163POPC   C2L 7005   3.116   4.689   3.880
 1163POPC   C2M 7006   3.085   4.546   3.835
 1163POPC   C2N 7007   3.114   4.527   3.687
 1163POPC   C2O 7008   3.109   4.378   3.651
 1163POPC   C2P 7009   3.156   4.353   3.508
 1164POPC   CN1 7010   2.505   4.528   5.418
 1164POPC   CN2 7011   2.662   4.353   5.390
 1164POPC   CN3 7012   2.676   4.483   5.586
 1164POPC   NTM 7013   2.645   4.489   5.442
 1164POPC    CA 7014   2.744   4.574   5.373
 1164POPC    CB 7015   2.743   4.724   5.405
 1164POPC    OA 7016   2.862   4.792   5.368
 1164POPC     P 7017   2.861   4.941   5.421
 1164POPC    OB 7018   2.779   4.940   5.544
 1164POPC    OC 7019   2.996   4.995   5.419
 1164POPC    OD 7020   2.778   5.003   5.303
 1164POPC    CC 7021   2.858   5.005   5.184
 1164POPC    CD 7022   2.823   5.103   5.071
 1164POPC    OE 7023   2.901   5.225   5.058
 1164POPC   C1A 7024   3.028   5.214   5.017
 1164POPC    OF 7025   3.089   5.107   5.029
 1164POPC   C1B 7026   3.089   5.339   4.967
 1164POPC   C1C 7027   3.186   5.305   4.853
 1164POPC   C1D 7028   3.251   5.426   4.787
 1164POPC   C1E 7029   3.341   5.378   4.673
 1164POPC   C1F 7030   3.411   5.496   4.607
 1164POPC   C1G 7031   3.507   5.458   4.494
 1164POPC   C1H 7032   3.439   5.400   4.370
 1164POPC   C1I 7033   3.542   5.358   4.265
 1164POPC   C1J 7034   3.510   5.352   4.136
 1164POPC   C1K 7035   3.369   5.389   4.090
 1164POPC   C1L 7036   3.278   5.268   4.063
 1164POPC   C1M 7037   3.131   5.305   4.082
 1164POPC   C1N 7038   3.101   5.334   4.229
 1164POPC   C1O 7039   2.959   5.386   4.252
 1164POPC   C1P 7040   2.927   5.406   4.401
 1164POPC   C1Q 7041   2.927   5.273   4.478
 1164POPC   C1R 7042   2.883   5.293   4.623
 1164POPC    CE 7043   2.670   5.116   5.065
 1164POPC    OG 7044   2.606   5.006   4.997
 1164POPC   C2A 7045   2.474   5.009   4.986
 1164POPC    OH 7046   2.404   5.087   5.051
 1164POPC   C2B 7047   2.420   4.906   4.894
 1164POPC   C2C 7048   2.411   4.965   4.754
 1164POPC   C2D 7049   2.312   4.887   4.666
 1164POPC   C2E 7050   2.301   4.956   4.530
 1164POPC   C2F 7051   2.184   4.900   4.450
 1164POPC   C2G 7052   2.173   4.971   4.315
 1164POPC   C2H 7053   2.051   4.920   4.240
 1164POPC   C2I 7054   2.029   4.988   4.105
 1164POPC   C2J 7055   2.116   4.928   3.995
 1164POPC   C2K 7056   2.088   4.995   3.861
 1164POPC   C2L 7057   2.135   4.906   3.745
 1164POPC   C2M 7058   2.287   4.891   3.731
 1164POPC   C2N 7059   2.355   5.018   3.678
 1164POPC   C2O 7060   2.499   4.987   3.637
 1164POPC   C2P 7061   2.566   5.109   3.573
 1165POPC   CN1 7062   3.255   5.947   5.391
 1165POPC   CN2 7063   3.416   5.771   5.349
 1165POPC   CN3 7064   3.467   6.000   5.306
 1165POPC   NTM 7065   3.361   5.899   5.302
 1165POPC    CA 7066   3.320   5.888   5.160
 1165POPC    CB 7067   3.196   5.804   5.119
 1165POPC    OA 7068   3.073   5.856   5.171
 1165POPC     P 7069   2.988   5.744   5.243
 1165POPC    OB 7070   3.085   5.659   5.314
 1165POPC    OC 7071   2.887   5.823   5.312
 1165POPC    OD 7072   2.938   5.677   5.110
 1165POPC    CC 7073   2.820   5.737   5.057
 1165POPC    CD 7074   2.798   5.713   4.906
 1165POPC    OE 7075   2.738   5.586   4.873
 1165POPC   C1A 7076   2.605   5.581   4.864
 1165POPC    OF 7077   2.535   5.678   4.892
 1165POPC   C1B 7078   2.554   5.451   4.815
 1165POPC   C1C 7079   2.533   5.461   4.664
 1165POPC   C1D 7080   2.454   5.342   4.611
 1165POPC   C1E 7081   2.409   5.372   4.468
 1165POPC   C1F 7082   2.267   5.321   4.446
 1165POPC   C1G 7083   2.200   5.379   4.321
 1165POPC   C1H 7084   2.281   5.357   4.193
 1165POPC   C1I 7085   2.193   5.304   4.080
 1165POPC   C1J 7086   2.192   5.361   3.961
 1165POPC   C1K 7087   2.275   5.486   3.934
 1165POPC   C1L 7088   2.280   5.521   3.784
 1165POPC   C1M 7089   2.387   5.446   3.704
 1165POPC   C1N 7090   2.529   5.496   3.737
 1165POPC   C1O 7091   2.605   5.398   3.827
 1165POPC   C1P 7092   2.732   5.460   3.886
 1165POPC   C1Q 7093   2.704   5.569   3.990
 1165POPC   C1R 7094   2.637   5.514   4.116
 1165POPC    CE 7095   2.931   5.744   4.835
 1165POPC    OG 7096   2.931   5.739   4.692
 1165POPC   C2A 7097   2.875   5.841   4.627
 1165POPC    OH 7098   2.864   5.951   4.680
 1165POPC   C2B 7099   2.860   5.809   4.484
 1165POPC   C2C 7100   2.769   5.906   4.407
 1165POPC   C2D 7101   2.783   5.873   4.258
 1165POPC   C2E 7102   2.726   5.985   4.171
 1165POPC   C2F 7103   2.764   5.963   4.025
 1165POPC   C2G 7104   2.723   6.084   3.941
 1165POPC   C2H 7105   2.761   6.065   3.794
 1165POPC   C2I 7106   2.711   6.182   3.710
 1165POPC   C2J 7107   2.768   6.184   3.567
 1165POPC   C2K 7108   2.689   6.105   3.461
 1165POPC   C2L 7109   2.709   5.953   3.463
 1165POPC   C2M 7110   2.639   5.890   3.344
 1165POPC   C2N 7111   2.630   5.738   3.358
 1165POPC   C2O 7112   2.545   5.679   3.245
 1165POPC   C2P 7113   2.522   5.529   3.264
 1166POPC   CN1 7114   2.617  -0.278   5.164
 1166POPC   CN2 7115   2.838  -0.364   5.212
 1166POPC   CN3 7116   2.646  -0.494   5.251
 1166POPC   NTM 7117   2.699  -0.357   5.258
 1166POPC    CA 7118   2.689  -0.311   5.398
 1166POPC    CB 7119   2.719  -0.164   5.437
 1166POPC    OA 7120   2.852  -0.117   5.415
 1166POPC     P 7121   2.875   0.033   5.460
 1166POPC    OB 7122   2.784   0.058   5.573
 1166POPC    OC 7123   3.019   0.060   5.466
 1166POPC    OD 7124   2.808   0.104   5.336
 1166POPC    CC 7125   2.888   0.095   5.218
 1166POPC    CD 7126   2.803   0.119   5.092
 1166POPC    OE 7127   2.862   0.079   4.966
 1166POPC   C1A 7128   2.875  -0.050   4.937
 1166POPC    OF 7129   2.844  -0.135   5.020
 1166POPC   C1B 7130   2.923  -0.082   4.800
 1166POPC   C1C 7131   3.006   0.028   4.733
 1166POPC   C1D 7132   3.043  -0.014   4.591
 1166POPC   C1E 7133   3.116   0.101   4.522
 1166POPC   C1F 7134   3.174   0.059   4.387
 1166POPC   C1G 7135   3.068   0.036   4.279
 1166POPC   C1H 7136   3.137   0.011   4.145
 1166POPC   C1I 7137   3.035   0.012   4.031
 1166POPC   C1J 7138   3.071   0.014   3.903
 1166POPC   C1K 7139   3.218   0.011   3.859
 1166POPC   C1L 7140   3.255  -0.121   3.790
 1166POPC   C1M 7141   3.308  -0.226   3.888
 1166POPC   C1N 7142   3.228  -0.357   3.884
 1166POPC   C1O 7143   3.099  -0.351   3.966
 1166POPC   C1P 7144   3.125  -0.365   4.116
 1166POPC   C1Q 7145   3.002  -0.330   4.200
 1166POPC   C1R 7146   3.030  -0.345   4.350
 1166POPC    CE 7147   2.764   0.268   5.093
 1166POPC    OG 7148   2.622   0.294   5.091
 1166POPC   C2A 7149   2.560   0.342   4.982
 1166POPC    OH 7150   2.443   0.374   4.998
 1166POPC   C2B 7151   2.637   0.368   4.857
 1166POPC   C2C 7152   2.562   0.331   4.730
 1166POPC   C2D 7153   2.660   0.330   4.612
 1166POPC   C2E 7154   2.590   0.289   4.483
 1166POPC   C2F 7155   2.692   0.263   4.372
 1166POPC   C2G 7156   2.620   0.223   4.243
 1166POPC   C2H 7157   2.714   0.179   4.131
 1166POPC   C2I 7158   2.798   0.293   4.073
 1166POPC   C2J 7159   2.733   0.374   3.961
 1166POPC   C2K 7160   2.830   0.487   3.922
 1166POPC   C2L 7161   2.805   0.545   3.783
 1166POPC   C2M 7162   2.843   0.449   3.669
 1166POPC   C2N 7163   2.993   0.421   3.662
 1166POPC   C2O 7164   3.025   0.318   3.553
 1166POPC   C2P 7165   3.174   0.287   3.549
 1167POPC   CN1 7166   2.426   3.656   5.063
 1167POPC   CN2 7167   2.589   3.495   4.997
 1167POPC   CN3 7168   2.600   3.716   4.911
 1167POPC   NTM 7169   2.568   3.637   5.031
 1167POPC    CA 7170   2.655   3.673   5.145
 1167POPC    CB 7171   2.675   3.823   5.180
 1167POPC    OA 7172   2.553   3.891   5.207
 1167POPC     P 7173   2.567   4.046   5.182
 1167POPC    OB 7174   2.452   4.113   5.244
 1167POPC    OC 7175   2.704   4.080   5.222
 1167POPC    OD 7176   2.550   4.038   5.026
 1167POPC    CC 7177   2.417   4.065   4.983
 1167POPC    CD 7178   2.389   4.044   4.833
 1167POPC    OE 7179   2.369   3.907   4.786
 1167POPC   C1A 7180   2.254   3.846   4.812
 1167POPC    OF 7181   2.195   3.873   4.917
 1167POPC   C1B 7182   2.236   3.721   4.736
 1167POPC   C1C 7183   2.167   3.743   4.601
 1167POPC   C1D 7184   2.148   3.608   4.531
 1167POPC   C1E 7185   2.067   3.622   4.402
 1167POPC   C1F 7186   2.149   3.647   4.276
 1167POPC   C1G 7187   2.237   3.529   4.233
 1167POPC   C1H 7188   2.306   3.571   4.103
 1167POPC   C1I 7189   2.393   3.462   4.040
 1167POPC   C1J 7190   2.405   3.456   3.907
 1167POPC   C1K 7191   2.333   3.557   3.817
 1167POPC   C1L 7192   2.426   3.670   3.770
 1167POPC   C1M 7193   2.349   3.787   3.706
 1167POPC   C1N 7194   2.251   3.856   3.802
 1167POPC   C1O 7195   2.321   3.927   3.918
 1167POPC   C1P 7196   2.225   3.947   4.036
 1167POPC   C1Q 7197   2.304   3.988   4.160
 1167POPC   C1R 7198   2.219   3.988   4.286
 1167POPC    CE 7199   2.501   4.120   4.759
 1167POPC    OG 7200   2.480   4.261   4.743
 1167POPC   C2A 7201   2.576   4.325   4.677
 1167POPC    OH 7202   2.686   4.274   4.658
 1167POPC   C2B 7203   2.536   4.462   4.639
 1167POPC   C2C 7204   2.565   4.485   4.490
 1167POPC   C2D 7205   2.493   4.608   4.436
 1167POPC   C2E 7206   2.514   4.616   4.284
 1167POPC   C2F 7207   2.418   4.715   4.220
 1167POPC   C2G 7208   2.436   4.723   4.068
 1167POPC   C2H 7209   2.548   4.818   4.025
 1167POPC   C2I 7210   2.510   4.964   4.051
 1167POPC   C2J 7211   2.623   5.060   4.013
 1167POPC   C2K 7212   2.701   5.120   4.131
 1167POPC   C2L 7213   2.796   5.024   4.204
 1167POPC   C2M 7214   2.731   4.960   4.327
 1167POPC   C2N 7215   2.818   4.851   4.390
 1167POPC   C2O 7216   2.849   4.735   4.294
 1167POPC   C2P 7217   2.923   4.621   4.364
 1168POPC   CN1 7218   2.308   5.337   5.195
 1168POPC   CN2 7219   2.095   5.234   5.243
 1168POPC   CN3 7220   2.120   5.397   5.069
 1168POPC   NTM 7221   2.163   5.358   5.204
 1168POPC    CA 7222   2.144   5.470   5.300
 1168POPC    CB 7223   2.004   5.508   5.354
 1168POPC    OA 7224   1.908   5.513   5.250
 1168POPC     P 7225   1.760   5.527   5.302
 1168POPC    OB 7226   1.733   5.390   5.350
 1168POPC    OC 7227   1.766   5.645   5.388
 1168POPC    OD 7228   1.699   5.555   5.159
 1168POPC    CC 7229   1.718   5.442   5.074
 1168POPC    CD 7230   1.644   5.439   4.939
 1168POPC    OE 7231   1.690   5.339   4.845
 1168POPC   C1A 7232   1.688   5.208   4.872
 1168POPC    OF 7233   1.670   5.166   4.986
 1168POPC   C1B 7234   1.708   5.123   4.754
 1168POPC   C1C 7235   1.854   5.111   4.711
 1168POPC   C1D 7236   1.858   5.072   4.563
 1168POPC   C1E 7237   1.797   5.184   4.478
 1168POPC   C1F 7238   1.777   5.150   4.330
 1168POPC   C1G 7239   1.685   5.029   4.307
 1168POPC   C1H 7240   1.623   5.029   4.167
 1168POPC   C1I 7241   1.514   5.136   4.164
 1168POPC   C1J 7242   1.442   5.180   4.061
 1168POPC   C1K 7243   1.441   5.141   3.913
 1168POPC   C1L 7244   1.532   5.220   3.817
 1168POPC   C1M 7245   1.543   5.371   3.838
 1168POPC   C1N 7246   1.410   5.447   3.852
 1168POPC   C1O 7247   1.418   5.567   3.948
 1168POPC   C1P 7248   1.440   5.533   4.096
 1168POPC   C1Q 7249   1.588   5.530   4.133
 1168POPC   C1R 7250   1.618   5.473   4.271
 1168POPC    CE 7251   1.659   5.579   4.876
 1168POPC    OG 7252   1.535   5.650   4.855
 1168POPC   C2A 7253   1.459   5.637   4.746
 1168POPC    OH 7254   1.343   5.674   4.756
 1168POPC   C2B 7255   1.515   5.572   4.624
 1168POPC   C2C 7256   1.421   5.467   4.564
 1168POPC   C2D 7257   1.313   5.527   4.475
 1168POPC   C2E 7258   1.202   5.426   4.442
 1168POPC   C2F 7259   1.251   5.301   4.371
 1168POPC   C2G 7260   1.136   5.202   4.353
 1168POPC   C2H 7261   1.190   5.070   4.299
 1168POPC   C2I 7262   1.084   4.961   4.284
 1168POPC   C2J 7263   1.146   4.836   4.221
 1168POPC   C2K 7264   1.181   4.861   4.074
 1168POPC   C2L 7265   1.276   4.756   4.017
 1168POPC   C2M 7266   1.305   4.788   3.870
 1168POPC   C2N 7267   1.416   4.699   3.814
 1168POPC   C2O 7268   1.555   4.736   3.868
 1168POPC   C2P 7269   1.617   4.853   3.792
 1169POPC   CN1 7270   1.681   6.048   5.138
 1169POPC   CN2 7271   1.806   5.855   5.091
 1169POPC   CN3 7272   1.861   6.061   4.981
 1169POPC   NTM 7273   1.816   6.000   5.108
 1169POPC    CA 7274   1.908   6.037   5.218
 1169POPC    CB 7275   2.060   6.008   5.205
 1169POPC    OA 7276   2.090   5.871   5.183
 1169POPC     P 7277   2.241   5.847   5.144
 1169POPC    OB 7278   2.319   5.942   5.224
 1169POPC    OC 7279   2.256   5.702   5.158
 1169POPC    OD 7280   2.228   5.892   4.994
 1169POPC    CC 7281   2.181   5.787   4.909
 1169POPC    CD 7282   2.162   5.831   4.763
 1169POPC    OE 7283   2.067   5.752   4.686
 1169POPC   C1A 7284   1.938   5.779   4.696
 1169POPC    OF 7285   1.892   5.824   4.800
 1169POPC   C1B 7286   1.857   5.728   4.583
 1169POPC   C1C 7287   1.845   5.833   4.472
 1169POPC   C1D 7288   1.717   5.810   4.392
 1169POPC   C1E 7289   1.707   5.901   4.271
 1169POPC   C1F 7290   1.570   5.889   4.205
 1169POPC   C1G 7291   1.558   5.975   4.079
 1169POPC   C1H 7292   1.421   5.954   4.014
 1169POPC   C1I 7293   1.393   6.049   3.897
 1169POPC   C1J 7294   1.409   6.012   3.771
 1169POPC   C1K 7295   1.462   5.872   3.736
 1169POPC   C1L 7296   1.591   5.885   3.654
 1169POPC   C1M 7297   1.678   5.760   3.652
 1169POPC   C1N 7298   1.730   5.725   3.792
 1169POPC   C1O 7299   1.855   5.637   3.784
 1169POPC   C1P 7300   1.885   5.563   3.915
 1169POPC   C1Q 7301   1.905   5.652   4.038
 1169POPC   C1R 7302   2.028   5.741   4.030
 1169POPC    CE 7303   2.303   5.841   4.700
 1169POPC    OG 7304   2.307   5.877   4.560
 1169POPC   C2A 7305   2.285   5.779   4.473
 1169POPC    OH 7306   2.293   5.661   4.504
 1169POPC   C2B 7307   2.273   5.825   4.332
 1169POPC   C2C 7308   2.399   5.788   4.254
 1169POPC   C2D 7309   2.388   5.811   4.102
 1169POPC   C2E 7310   2.370   5.958   4.065
 1169POPC   C2F 7311   2.376   5.987   3.915
 1169POPC   C2G 7312   2.267   5.915   3.836
 1169POPC   C2H 7313   2.251   5.970   3.694
 1169POPC   C2I 7314   2.320   5.882   3.590
 1169POPC   C2J 7315   2.282   5.928   3.449
 1169POPC   C2K 7316   2.138   5.895   3.407
 1169POPC   C2L 7317   2.122   5.753   3.351
 1169POPC   C2M 7318   2.062   5.654   3.451
 1169POPC   C2N 7319   2.013   5.529   3.379
 1169POPC   C2O 7320   1.933   5.440   3.474
 1169POPC   C2P 7321   1.845   5.342   3.398
 1170POPC   CN1 7322   1.704   0.115   5.456
 1170POPC   CN2 7323   1.718   0.351   5.493
 1170POPC   CN3 7324   1.524   0.254   5.398
 1170POPC   NTM 7325   1.670   0.247   5.402
 1170POPC    CA 7326   1.723   0.272   5.265
 1170POPC    CB 7327   1.827   0.178   5.198
 1170POPC    OA 7328   1.951   0.156   5.266
 1170POPC     P 7329   2.005   0.009   5.242
 1170POPC    OB 7330   2.130   0.003   5.319
 1170POPC    OC 7331   1.894  -0.086   5.260
 1170POPC    OD 7332   2.034   0.019   5.087
 1170POPC    CC 7333   2.170   0.044   5.055
 1170POPC    CD 7334   2.205   0.020   4.907
 1170POPC    OE 7335   2.348   0.019   4.877
 1170POPC   C1A 7336   2.409  -0.099   4.882
 1170POPC    OF 7337   2.377  -0.179   4.970
 1170POPC   C1B 7338   2.533  -0.108   4.800
 1170POPC   C1C 7339   2.513  -0.085   4.650
 1170POPC   C1D 7340   2.408  -0.178   4.587
 1170POPC   C1E 7341   2.399  -0.155   4.436
 1170POPC   C1F 7342   2.272  -0.219   4.378
 1170POPC   C1G 7343   2.272  -0.207   4.225
 1170POPC   C1H 7344   2.137  -0.239   4.159
 1170POPC   C1I 7345   2.088  -0.382   4.182
 1170POPC   C1J 7346   2.014  -0.443   4.090
 1170POPC   C1K 7347   1.981  -0.373   3.958
 1170POPC   C1L 7348   1.849  -0.422   3.899
 1170POPC   C1M 7349   1.811  -0.356   3.765
 1170POPC   C1N 7350   1.726  -0.228   3.772
 1170POPC   C1O 7351   1.802  -0.098   3.801
 1170POPC   C1P 7352   1.806  -0.067   3.950
 1170POPC   C1Q 7353   1.899   0.047   3.986
 1170POPC   C1R 7354   1.903   0.061   4.138
 1170POPC    CE 7355   2.126   0.122   4.824
 1170POPC    OG 7356   2.123   0.091   4.683
 1170POPC   C2A 7357   2.108   0.193   4.600
 1170POPC    OH 7358   2.074   0.304   4.641
 1170POPC   C2B 7359   2.120   0.154   4.458
 1170POPC   C2C 7360   2.192   0.259   4.372
 1170POPC   C2D 7361   2.208   0.202   4.231
 1170POPC   C2E 7362   2.276   0.295   4.130
 1170POPC   C2F 7363   2.291   0.229   3.993
 1170POPC   C2G 7364   2.365   0.094   4.001
 1170POPC   C2H 7365   2.396   0.030   3.866
 1170POPC   C2I 7366   2.502   0.109   3.789
 1170POPC   C2J 7367   2.542   0.036   3.660
 1170POPC   C2K 7368   2.630   0.124   3.570
 1170POPC   C2L 7369   2.559   0.247   3.511
 1170POPC   C2M 7370   2.449   0.213   3.410
 1170POPC   C2N 7371   2.309   0.236   3.467
 1170POPC   C2O 7372   2.202   0.190   3.368
 1170POPC   C2P 7373   2.062   0.207   3.429
 1171POPC   CN1 7374   5.119   4.650   2.075
 1171POPC   CN2 7375   5.315   4.770   2.112
 1171POPC   CN3 7376   5.157   4.855   1.958
 1171POPC   NTM 7377   5.220   4.733   2.009
 1171POPC    CA 7378   5.298   4.661   1.906
 1171POPC    CB 7379   5.228   4.582   1.794
 1171POPC    OA 7380   5.134   4.660   1.722
 1171POPC     P 7381   5.002   4.580   1.695
 1171POPC    OB 7382   4.924   4.658   1.599
 1171POPC    OC 7383   5.028   4.435   1.690
 1171POPC    OD 7384   4.941   4.606   1.836
 1171POPC    CC 7385   4.808   4.558   1.835
 1171POPC    CD 7386   4.745   4.535   1.973
 1171POPC    OE 7387   4.636   4.439   1.967
 1171POPC   C1A 7388   4.530   4.460   1.889
 1171POPC    OF 7389   4.498   4.575   1.859
 1171POPC   C1B 7390   4.449   4.339   1.867
 1171POPC   C1C 7391   4.303   4.356   1.908
 1171POPC   C1D 7392   4.278   4.347   2.059
 1171POPC   C1E 7393   4.310   4.479   2.128
 1171POPC   C1F 7394   4.295   4.467   2.279
 1171POPC   C1G 7395   4.406   4.387   2.346
 1171POPC   C1H 7396   4.373   4.388   2.494
 1171POPC   C1I 7397   4.482   4.328   2.582
 1171POPC   C1J 7398   4.494   4.376   2.705
 1171POPC   C1K 7399   4.406   4.491   2.756
 1171POPC   C1L 7400   4.456   4.561   2.883
 1171POPC   C1M 7401   4.574   4.658   2.861
 1171POPC   C1N 7402   4.709   4.586   2.847
 1171POPC   C1O 7403   4.816   4.677   2.788
 1171POPC   C1P 7404   4.928   4.595   2.724
 1171POPC   C1Q 7405   4.882   4.517   2.600
 1171POPC   C1R 7406   4.858   4.607   2.478
 1171POPC    CE 7407   4.716   4.671   2.040
 1171POPC    OG 7408   4.829   4.744   2.091
 1171POPC   C2A 7409   4.821   4.861   2.156
 1171POPC    OH 7410   4.928   4.905   2.198
 1171POPC   C2B 7411   4.687   4.923   2.179
 1171POPC   C2C 7412   4.625   4.888   2.316
 1171POPC   C2D 7413   4.690   4.966   2.430
 1171POPC   C2E 7414   4.628   4.933   2.566
 1171POPC   C2F 7415   4.662   5.048   2.660
 1171POPC   C2G 7416   4.588   5.049   2.794
 1171POPC   C2H 7417   4.566   5.195   2.833
 1171POPC   C2I 7418   4.479   5.209   2.958
 1171POPC   C2J 7419   4.442   5.356   2.981
 1171POPC   C2K 7420   4.417   5.383   3.130
 1171POPC   C2L 7421   4.549   5.364   3.206
 1171POPC   C2M 7422   4.525   5.322   3.351
 1171POPC   C2N 7423   4.646   5.244   3.404
 1171POPC   C2O 7424   4.670   5.116   3.322
 1171POPC   C2P 7425   4.787   5.034   3.377
 1172POPC   CN1 7426   5.369   2.429   1.559
 1172POPC   CN2 7427   5.457   2.577   1.396
 1172POPC   CN3 7428   5.240   2.616   1.484
 1172POPC   NTM 7429   5.334   2.511   1.442
 1172POPC    CA 7430   5.280   2.430   1.330
 1172POPC    CB 7431   5.172   2.321   1.358
 1172POPC    OA 7432   5.053   2.372   1.415
 1172POPC     P 7433   4.966   2.266   1.491
 1172POPC    OB 7434   4.834   2.322   1.525
 1172POPC    OC 7435   4.989   2.131   1.436
 1172POPC    OD 7436   5.057   2.269   1.619
 1172POPC    CC 7437   4.984   2.237   1.738
 1172POPC    CD 7438   5.076   2.243   1.861
 1172POPC    OE 7439   5.038   2.159   1.973
 1172POPC   C1A 7440   5.096   2.040   1.982
 1172POPC    OF 7441   5.171   2.003   1.892
 1172POPC   C1B 7442   5.059   1.958   2.100
 1172POPC   C1C 7443   5.074   1.809   2.070
 1172POPC   C1D 7444   5.056   1.723   2.195
 1172POPC   C1E 7445   5.062   1.574   2.158
 1172POPC   C1F 7446   5.039   1.487   2.282
 1172POPC   C1G 7447   5.031   1.339   2.243
 1172POPC   C1H 7448   5.016   1.243   2.361
 1172POPC   C1I 7449   5.137   1.252   2.454
 1172POPC   C1J 7450   5.135   1.201   2.576
 1172POPC   C1K 7451   5.018   1.120   2.632
 1172POPC   C1L 7452   4.982   1.167   2.774
 1172POPC   C1M 7453   4.875   1.276   2.767
 1172POPC   C1N 7454   4.883   1.377   2.881
 1172POPC   C1O 7455   4.999   1.476   2.865
 1172POPC   C1P 7456   4.989   1.559   2.736
 1172POPC   C1Q 7457   5.109   1.652   2.722
 1172POPC   C1R 7458   5.102   1.730   2.590
 1172POPC    CE 7459   5.114   2.391   1.883
 1172POPC    OG 7460   5.006   2.485   1.894
 1172POPC   C2A 7461   5.030   2.607   1.849
 1172POPC    OH 7462   5.129   2.629   1.780
 1172POPC   C2B 7463   4.917   2.702   1.869
 1172POPC   C2C 7464   4.910   2.770   2.007
 1172POPC   C2D 7465   4.874   2.673   2.119
 1172POPC   C2E 7466   4.810   2.744   2.239
 1172POPC   C2F 7467   4.777   2.642   2.349
 1172POPC   C2G 7468   4.716   2.706   2.474
 1172POPC   C2H 7469   4.717   2.604   2.588
 1172POPC   C2I 7470   4.663   2.657   2.721
 1172POPC   C2J 7471   4.692   2.557   2.833
 1172POPC   C2K 7472   4.650   2.608   2.971
 1172POPC   C2L 7473   4.719   2.530   3.084
 1172POPC   C2M 7474   4.678   2.383   3.091
 1172POPC   C2N 7475   4.763   2.308   3.194
 1172POPC   C2O 7476   4.729   2.159   3.195
 1172POPC   C2P 7477   4.824   2.082   3.287
 1173POPC   CN1 7478   4.008   3.083   1.040
 1173POPC   CN2 7479   3.869   3.161   1.218
 1173POPC   CN3 7480   4.093   3.243   1.202
 1173POPC   NTM 7481   4.007   3.126   1.180
 1173POPC    CA 7482   4.049   3.017   1.271
 1173POPC    CB 7483   4.176   2.933   1.248
 1173POPC    OA 7484   4.299   3.005   1.246
 1173POPC     P 7485   4.419   2.902   1.249
 1173POPC    OB 7486   4.383   2.786   1.166
 1173POPC    OC 7487   4.547   2.972   1.234
 1173POPC    OD 7488   4.409   2.853   1.399
 1173POPC    CC 7489   4.448   2.956   1.490
 1173POPC    CD 7490   4.445   2.918   1.639
 1173POPC    OE 7491   4.438   3.034   1.727
 1173POPC   C1A 7492   4.538   3.122   1.736
 1173POPC    OF 7493   4.642   3.107   1.671
 1173POPC   C1B 7494   4.504   3.241   1.816
 1173POPC   C1C 7495   4.520   3.222   1.968
 1173POPC   C1D 7496   4.664   3.193   2.010
 1173POPC   C1E 7497   4.683   3.224   2.159
 1173POPC   C1F 7498   4.605   3.131   2.252
 1173POPC   C1G 7499   4.590   3.196   2.389
 1173POPC   C1H 7500   4.503   3.109   2.479
 1173POPC   C1I 7501   4.460   3.183   2.605
 1173POPC   C1J 7502   4.420   3.111   2.709
 1173POPC   C1K 7503   4.421   2.959   2.693
 1173POPC   C1L 7504   4.307   2.889   2.768
 1173POPC   C1M 7505   4.165   2.921   2.721
 1173POPC   C1N 7506   4.124   2.875   2.580
 1173POPC   C1O 7507   4.150   2.981   2.472
 1173POPC   C1P 7508   4.079   2.944   2.341
 1173POPC   C1Q 7509   4.114   3.037   2.224
 1173POPC   C1R 7510   4.259   3.019   2.177
 1173POPC    CE 7511   4.557   2.812   1.655
 1173POPC    OG 7512   4.582   2.747   1.781
 1173POPC   C2A 7513   4.503   2.648   1.821
 1173POPC    OH 7514   4.405   2.613   1.755
 1173POPC   C2B 7515   4.549   2.587   1.948
 1173POPC   C2C 7516   4.537   2.434   1.953
 1173POPC   C2D 7517   4.610   2.387   2.079
 1173POPC   C2E 7518   4.591   2.239   2.112
 1173POPC   C2F 7519   4.672   2.210   2.239
 1173POPC   C2G 7520   4.643   2.075   2.302
 1173POPC   C2H 7521   4.728   2.062   2.429
 1173POPC   C2I 7522   4.691   1.942   2.516
 1173POPC   C2J 7523   4.771   1.950   2.646
 1173POPC   C2K 7524   4.730   1.846   2.751
 1173POPC   C2L 7525   4.586   1.861   2.799
 1173POPC   C2M 7526   4.557   1.991   2.875
 1173POPC   C2N 7527   4.408   1.995   2.913
 1173POPC   C2O 7528   4.374   2.123   2.988
 1173POPC   C2P 7529   4.225   2.125   3.025
 1174POPC   CN1 7530   5.311   4.134   1.979
 1174POPC   CN2 7531   5.334   4.003   1.781
 1174POPC   CN3 7532   5.389   4.232   1.778
 1174POPC   NTM 7533   5.295   4.134   1.833
 1174POPC    CA 7534   5.157   4.170   1.791
 1174POPC    CB 7535   5.035   4.098   1.855
 1174POPC    OA 7536   5.045   3.957   1.847
 1174POPC     P 7537   4.969   3.882   1.963
 1174POPC    OB 7538   4.850   3.959   1.999
 1174POPC    OC 7539   4.970   3.738   1.940
 1174POPC    OD 7540   5.078   3.916   2.072
 1174POPC    CC 7541   5.067   3.823   2.179
 1174POPC    CD 7542   5.166   3.854   2.292
 1174POPC    OE 7543   5.183   3.746   2.388
 1174POPC   C1A 7544   5.286   3.752   2.472
 1174POPC    OF 7545   5.368   3.843   2.462
 1174POPC   C1B 7546   5.288   3.646   2.574
 1174POPC   C1C 7547   5.209   3.690   2.697
 1174POPC   C1D 7548   5.234   3.598   2.816
 1174POPC   C1E 7549   5.148   3.642   2.935
 1174POPC   C1F 7550   5.181   3.562   3.061
 1174POPC   C1G 7551   5.076   3.589   3.169
 1174POPC   C1H 7552   5.112   3.523   3.303
 1174POPC   C1I 7553   5.220   3.600   3.379
 1174POPC   C1J 7554   5.223   3.594   3.511
 1174POPC   C1K 7555   5.121   3.507   3.585
 1174POPC   C1L 7556   5.059   3.574   3.708
 1174POPC   C1M 7557   4.929   3.649   3.679
 1174POPC   C1N 7558   4.949   3.779   3.599
 1174POPC   C1O 7559   4.815   3.839   3.557
 1174POPC   C1P 7560   4.831   3.960   3.465
 1174POPC   C1Q 7561   4.885   3.925   3.326
 1174POPC   C1R 7562   4.784   3.843   3.244
 1174POPC    CE 7563   5.119   3.989   2.348
 1174POPC    OG 7564   4.989   3.987   2.410
 1174POPC   C2A 7565   4.931   4.104   2.434
 1174POPC    OH 7566   4.978   4.210   2.391
 1174POPC   C2B 7567   4.806   4.090   2.510
 1174POPC   C2C 7568   4.833   4.093   2.661
 1174POPC   C2D 7569   4.701   4.074   2.737
 1174POPC   C2E 7570   4.714   4.106   2.886
 1174POPC   C2F 7571   4.573   4.126   2.941
 1174POPC   C2G 7572   4.568   4.167   3.088
 1174POPC   C2H 7573   4.425   4.208   3.124
 1174POPC   C2I 7574   4.399   4.213   3.275
 1174POPC   C2J 7575   4.404   4.072   3.334
 1174POPC   C2K 7576   4.390   4.072   3.486
 1174POPC   C2L 7577   4.414   3.930   3.536
 1174POPC   C2M 7578   4.426   3.923   3.688
 1174POPC   C2N 7579   4.489   3.788   3.726
 1174POPC   C2O 7580   4.518   3.782   3.876
 1174POPC   C2P 7581   4.611   3.666   3.911
 1175POPC   CN1 7582   5.227   1.790   1.466
 1175POPC   CN2 7583   5.085   1.875   1.635
 1175POPC   CN3 7584   5.320   1.880   1.668
 1175POPC   NTM 7585   5.209   1.801   1.611
 1175POPC    CA 7586   5.194   1.671   1.680
 1175POPC    CB 7587   5.301   1.561   1.661
 1175POPC    OA 7588   5.431   1.599   1.704
 1175POPC     P 7589   5.545   1.550   1.607
 1175POPC    OB 7590   5.502   1.421   1.552
 1175POPC    OC 7591   5.568   1.665   1.519
 1175POPC    OD 7592   5.662   1.533   1.710
 1175POPC    CC 7593   5.637   1.421   1.795
 1175POPC    CD 7594   5.753   1.383   1.889
 1175POPC    OE 7595   5.743   1.248   1.941
 1175POPC   C1A 7596   5.799   1.152   1.870
 1175POPC    OF 7597   5.844   1.173   1.757
 1175POPC   C1B 7598   5.796   1.020   1.937
 1175POPC   C1C 7599   5.907   1.011   2.041
 1175POPC   C1D 7600   5.900   0.877   2.112
 1175POPC   C1E 7601   5.959   0.885   2.253
 1175POPC   C1F 7602   5.875   0.973   2.345
 1175POPC   C1G 7603   5.943   0.988   2.481
 1175POPC   C1H 7604   5.872   1.090   2.570
 1175POPC   C1I 7605   5.969   1.139   2.678
 1175POPC   C1J 7606   5.932   1.165   2.803
 1175POPC   C1K 7607   5.788   1.149   2.851
 1175POPC   C1L 7608   5.777   1.078   2.987
 1175POPC   C1M 7609   5.841   1.154   3.103
 1175POPC   C1N 7610   5.752   1.266   3.157
 1175POPC   C1O 7611   5.836   1.389   3.197
 1175POPC   C1P 7612   5.886   1.463   3.073
 1175POPC   C1Q 7613   5.767   1.521   2.997
 1175POPC   C1R 7614   5.796   1.540   2.849
 1175POPC    CE 7615   5.773   1.494   1.994
 1175POPC    OG 7616   5.656   1.547   2.059
 1175POPC   C2A 7617   5.672   1.662   2.124
 1175POPC    OH 7618   5.776   1.727   2.113
 1175POPC   C2B 7619   5.549   1.714   2.188
 1175POPC   C2C 7620   5.538   1.690   2.339
 1175POPC   C2D 7621   5.658   1.745   2.418
 1175POPC   C2E 7622   5.621   1.835   2.536
 1175POPC   C2F 7623   5.534   1.767   2.641
 1175POPC   C2G 7624   5.560   1.824   2.781
 1175POPC   C2H 7625   5.469   1.759   2.885
 1175POPC   C2I 7626   5.516   1.791   3.027
 1175POPC   C2J 7627   5.455   1.693   3.128
 1175POPC   C2K 7628   5.531   1.701   3.260
 1175POPC   C2L 7629   5.481   1.599   3.363
 1175POPC   C2M 7630   5.547   1.618   3.500
 1175POPC   C2N 7631   5.698   1.593   3.498
 1175POPC   C2O 7632   5.759   1.616   3.637
 1175POPC   C2P 7633   5.910   1.593   3.635
 1176POPC   CN1 7634   5.808   1.794   1.816
 1176POPC   CN2 7635   5.990   1.910   1.725
 1176POPC   CN3 7636   5.917   1.701   1.629
 1176POPC   NTM 7637   5.874   1.827   1.690
 1176POPC    CA 7638   5.770   1.898   1.612
 1176POPC    CB 7639   5.807   1.993   1.495
 1176POPC    OA 7640   5.720   2.106   1.489
 1176POPC     P 7641   5.799   2.240   1.466
 1176POPC    OB 7642   5.903   2.215   1.365
 1176POPC    OC 7643   5.703   2.351   1.458
 1176POPC    OD 7644   5.873   2.247   1.606
 1176POPC    CC 7645   5.792   2.302   1.708
 1176POPC    CD 7646   5.834   2.247   1.845
 1176POPC    OE 7647   5.732   2.248   1.948
 1176POPC   C1A 7648   5.659   2.137   1.956
 1176POPC    OF 7649   5.661   2.053   1.867
 1176POPC   C1B 7650   5.581   2.127   2.082
 1176POPC   C1C 7651   5.456   2.214   2.079
 1176POPC   C1D 7652   5.381   2.197   2.211
 1176POPC   C1E 7653   5.260   2.290   2.216
 1176POPC   C1F 7654   5.180   2.269   2.344
 1176POPC   C1G 7655   5.049   2.347   2.339
 1176POPC   C1H 7656   4.972   2.333   2.471
 1176POPC   C1I 7657   5.025   2.427   2.579
 1176POPC   C1J 7658   5.005   2.402   2.708
 1176POPC   C1K 7659   4.932   2.276   2.754
 1176POPC   C1L 7660   4.986   2.222   2.887
 1176POPC   C1M 7661   5.097   2.118   2.871
 1176POPC   C1N 7662   5.227   2.178   2.816
 1176POPC   C1O 7663   5.303   2.072   2.738
 1176POPC   C1P 7664   5.378   2.131   2.619
 1176POPC   C1Q 7665   5.489   2.228   2.657
 1176POPC   C1R 7666   5.557   2.278   2.530
 1176POPC    CE 7667   5.974   2.302   1.879
 1176POPC    OG 7668   6.021   2.281   2.014
 1176POPC   C2A 7669   6.061   2.160   2.052
 1176POPC    OH 7670   6.082   2.072   1.969
 1176POPC   C2B 7671   6.098   2.154   2.196
 1176POPC   C2C 7672   5.979   2.128   2.288
 1176POPC   C2D 7673   6.024   2.130   2.434
 1176POPC   C2E 7674   5.908   2.115   2.532
 1176POPC   C2F 7675   5.956   2.111   2.677
 1176POPC   C2G 7676   5.837   2.113   2.774
 1176POPC   C2H 7677   5.878   2.096   2.920
 1176POPC   C2I 7678   5.755   2.111   3.010
 1176POPC   C2J 7679   5.785   2.077   3.157
 1176POPC   C2K 7680   5.661   2.102   3.243
 1176POPC   C2L 7681   5.681   2.056   3.388
 1176POPC   C2M 7682   5.560   2.086   3.478
 1176POPC   C2N 7683   5.434   2.012   3.434
 1176POPC   C2O 7684   5.317   2.035   3.530
 1176POPC   C2P 7685   5.193   1.958   3.485
 1177POPC   CN1 7686   4.945   3.202   1.235
 1177POPC   CN2 7687   5.107   3.380   1.204
 1177POPC   CN3 7688   4.974   3.370   1.402
 1177POPC   NTM 7689   5.044   3.289   1.301
 1177POPC    CA 7690   5.145   3.208   1.372
 1177POPC    CB 7691   5.244   3.118   1.294
 1177POPC    OA 7692   5.337   3.053   1.378
 1177POPC     P 7693   5.433   2.963   1.292
 1177POPC    OB 7694   5.347   2.868   1.222
 1177POPC    OC 7695   5.523   3.053   1.219
 1177POPC    OD 7696   5.513   2.889   1.404
 1177POPC    CC 7697   5.595   2.981   1.476
 1177POPC    CD 7698   5.694   2.922   1.578
 1177POPC    OE 7699   5.828   2.894   1.530
 1177POPC   C1A 7700   5.919   2.992   1.539
 1177POPC    OF 7701   5.882   3.109   1.539
 1177POPC   C1B 7702   6.061   2.948   1.529
 1177POPC   C1C 7703   6.091   2.823   1.613
 1177POPC   C1D 7704   6.066   2.847   1.762
 1177POPC   C1E 7705   6.009   2.721   1.827
 1177POPC   C1F 7706   5.968   2.747   1.972
 1177POPC   C1G 7707   5.910   2.619   2.031
 1177POPC   C1H 7708   5.873   2.630   2.179
 1177POPC   C1I 7709   5.820   2.496   2.230
 1177POPC   C1J 7710   5.818   2.467   2.359
 1177POPC   C1K 7711   5.862   2.568   2.465
 1177POPC   C1L 7712   5.804   2.533   2.602
 1177POPC   C1M 7713   5.827   2.641   2.709
 1177POPC   C1N 7714   5.707   2.733   2.738
 1177POPC   C1O 7715   5.704   2.865   2.660
 1177POPC   C1P 7716   5.653   2.847   2.517
 1177POPC   C1Q 7717   5.699   2.960   2.425
 1177POPC   C1R 7718   5.684   2.915   2.280
 1177POPC    CE 7719   5.625   2.808   1.653
 1177POPC    OG 7720   5.523   2.850   1.746
 1177POPC   C2A 7721   5.455   2.751   1.804
 1177POPC    OH 7722   5.454   2.638   1.755
 1177POPC   C2B 7723   5.375   2.795   1.920
 1177POPC   C2C 7724   5.402   2.702   2.039
 1177POPC   C2D 7725   5.331   2.751   2.165
 1177POPC   C2E 7726   5.367   2.659   2.281
 1177POPC   C2F 7727   5.307   2.709   2.412
 1177POPC   C2G 7728   5.346   2.615   2.525
 1177POPC   C2H 7729   5.301   2.668   2.661
 1177POPC   C2I 7730   5.331   2.563   2.769
 1177POPC   C2J 7731   5.289   2.607   2.909
 1177POPC   C2K 7732   5.379   2.720   2.960
 1177POPC   C2L 7733   5.359   2.746   3.109
 1177POPC   C2M 7734   5.462   2.846   3.161
 1177POPC   C2N 7735   5.605   2.791   3.151
 1177POPC   C2O 7736   5.712   2.893   3.193
 1177POPC   C2P 7737   5.710   2.920   3.343
 1178POPC   CN1 7738   5.935   3.136   1.195
 1178POPC   CN2 7739   5.972   3.316   1.346
 1178POPC   CN3 7740   5.900   3.360   1.122
 1178POPC   NTM 7741   5.887   3.269   1.236
 1178POPC    CA 7742   5.745   3.256   1.276
 1178POPC    CB 7743   5.680   3.366   1.364
 1178POPC    OA 7744   5.541   3.348   1.383
 1178POPC     P 7745   5.475   3.455   1.478
 1178POPC    OB 7746   5.556   3.578   1.467
 1178POPC    OC 7747   5.332   3.452   1.444
 1178POPC    OD 7748   5.508   3.381   1.612
 1178POPC    CC 7749   5.410   3.281   1.639
 1178POPC    CD 7750   5.417   3.202   1.772
 1178POPC    OE 7751   5.304   3.221   1.862
 1178POPC   C1A 7752   5.280   3.336   1.924
 1178POPC    OF 7753   5.355   3.433   1.908
 1178POPC   C1B 7754   5.168   3.326   2.020
 1178POPC   C1C 7755   5.095   3.458   2.042
 1178POPC   C1D 7756   4.984   3.445   2.147
 1178POPC   C1E 7757   5.037   3.431   2.290
 1178POPC   C1F 7758   4.920   3.415   2.388
 1178POPC   C1G 7759   4.965   3.425   2.533
 1178POPC   C1H 7760   4.847   3.405   2.628
 1178POPC   C1I 7761   4.878   3.460   2.768
 1178POPC   C1J 7762   4.820   3.411   2.877
 1178POPC   C1K 7763   4.720   3.297   2.864
 1178POPC   C1L 7764   4.738   3.197   2.979
 1178POPC   C1M 7765   4.697   3.054   2.944
 1178POPC   C1N 7766   4.809   2.966   2.887
 1178POPC   C1O 7767   4.861   3.007   2.748
 1178POPC   C1P 7768   4.960   2.907   2.690
 1178POPC   C1Q 7769   5.034   2.961   2.567
 1178POPC   C1R 7770   4.943   3.012   2.455
 1178POPC    CE 7771   5.562   3.199   1.824
 1178POPC    OG 7772   5.590   3.247   1.958
 1178POPC   C2A 7773   5.544   3.173   2.058
 1178POPC    OH 7774   5.532   3.051   2.043
 1178POPC   C2B 7775   5.547   3.241   2.189
 1178POPC   C2C 7776   5.423   3.211   2.273
 1178POPC   C2D 7777   5.452   3.233   2.422
 1178POPC   C2E 7778   5.328   3.215   2.510
 1178POPC   C2F 7779   5.366   3.186   2.655
 1178POPC   C2G 7780   5.246   3.204   2.748
 1178POPC   C2H 7781   5.267   3.143   2.887
 1178POPC   C2I 7782   5.149   3.179   2.976
 1178POPC   C2J 7783   5.149   3.104   3.110
 1178POPC   C2K 7784   5.038   3.160   3.200
 1178POPC   C2L 7785   5.018   3.079   3.328
 1178POPC   C2M 7786   4.924   3.149   3.427
 1178POPC   C2N 7787   4.779   3.163   3.379
 1178POPC   C2O 7788   4.704   3.029   3.377
 1178POPC   C2P 7789   4.559   3.048   3.332
 1179POPC   CN1 7790   6.893   1.466   1.468
 1179POPC   CN2 7791   7.022   1.274   1.419
 1179POPC   CN3 7792   6.833   1.322   1.286
 1179POPC   NTM 7793   6.885   1.326   1.424
 1179POPC    CA 7794   6.805   1.249   1.522
 1179POPC    CB 7795   6.650   1.254   1.514
 1179POPC    OA 7796   6.597   1.382   1.480
 1179POPC     P 7797   6.453   1.371   1.418
 1179POPC    OB 7798   6.430   1.502   1.355
 1179POPC    OC 7799   6.452   1.246   1.340
 1179POPC    OD 7800   6.374   1.361   1.553
 1179POPC    CC 7801   6.357   1.487   1.618
 1179POPC    CD 7802   6.309   1.473   1.763
 1179POPC    OE 7803   6.272   1.599   1.826
 1179POPC   C1A 7804   6.171   1.595   1.913
 1179POPC    OF 7805   6.075   1.523   1.886
 1179POPC   C1B 7806   6.164   1.709   2.008
 1179POPC   C1C 7807   6.239   1.679   2.138
 1179POPC   C1D 7808   6.212   1.783   2.247
 1179POPC   C1E 7809   6.315   1.773   2.360
 1179POPC   C1F 7810   6.272   1.858   2.480
 1179POPC   C1G 7811   6.382   1.884   2.583
 1179POPC   C1H 7812   6.447   1.760   2.645
 1179POPC   C1I 7813   6.563   1.796   2.738
 1179POPC   C1J 7814   6.569   1.764   2.867
 1179POPC   C1K 7815   6.456   1.685   2.934
 1179POPC   C1L 7816   6.377   1.769   3.035
 1179POPC   C1M 7817   6.227   1.743   3.020
 1179POPC   C1N 7818   6.173   1.819   2.898
 1179POPC   C1O 7819   6.076   1.741   2.809
 1179POPC   C1P 7820   6.137   1.614   2.749
 1179POPC   C1Q 7821   6.064   1.571   2.622
 1179POPC   C1R 7822   6.128   1.447   2.560
 1179POPC    CE 7823   6.422   1.397   1.836
 1179POPC    OG 7824   6.550   1.463   1.838
 1179POPC   C2A 7825   6.572   1.547   1.939
 1179POPC    OH 7826   6.501   1.541   2.040
 1179POPC   C2B 7827   6.697   1.625   1.925
 1179POPC   C2C 7828   6.759   1.670   2.058
 1179POPC   C2D 7829   6.682   1.786   2.123
 1179POPC   C2E 7830   6.732   1.813   2.265
 1179POPC   C2F 7831   6.662   1.936   2.324
 1179POPC   C2G 7832   6.711   1.966   2.465
 1179POPC   C2H 7833   6.665   2.103   2.515
 1179POPC   C2I 7834   6.696   2.121   2.664
 1179POPC   C2J 7835   6.707   2.268   2.704
 1179POPC   C2K 7836   6.711   2.283   2.856
 1179POPC   C2L 7837   6.723   2.430   2.895
 1179POPC   C2M 7838   6.709   2.452   3.046
 1179POPC   C2N 7839   6.567   2.422   3.096
 1179POPC   C2O 7840   6.557   2.445   3.247
 1179POPC   C2P 7841   6.416   2.413   3.297
 1180POPC   CN1 7842   6.707   2.340   1.099
 1180POPC   CN2 7843   6.538   2.494   1.154
 1180POPC   CN3 7844   6.763   2.544   1.210
 1180POPC   NTM 7845   6.677   2.483   1.107
 1180POPC    CA 7846   6.696   2.543   0.973
 1180POPC    CB 7847   6.685   2.696   0.956
 1180POPC    OA 7848   6.559   2.750   0.994
 1180POPC     P 7849   6.569   2.903   1.027
 1180POPC    OB 7850   6.702   2.956   0.992
 1180POPC    OC 7851   6.447   2.977   0.995
 1180POPC    OD 7852   6.579   2.886   1.183
 1180POPC    CC 7853   6.453   2.868   1.249
 1180POPC    CD 7854   6.470   2.839   1.399
 1180POPC    OE 7855   6.394   2.724   1.441
 1180POPC   C1A 7856   6.464   2.620   1.483
 1180POPC    OF 7857   6.578   2.601   1.441
 1180POPC   C1B 7858   6.383   2.516   1.549
 1180POPC   C1C 7859   6.360   2.555   1.695
 1180POPC   C1D 7860   6.329   2.432   1.780
 1180POPC   C1E 7861   6.290   2.472   1.923
 1180POPC   C1F 7862   6.395   2.552   2.000
 1180POPC   C1G 7863   6.335   2.600   2.131
 1180POPC   C1H 7864   6.307   2.485   2.228
 1180POPC   C1I 7865   6.207   2.531   2.334
 1180POPC   C1J 7866   6.211   2.486   2.459
 1180POPC   C1K 7867   6.317   2.386   2.506
 1180POPC   C1L 7868   6.377   2.427   2.640
 1180POPC   C1M 7869   6.474   2.544   2.625
 1180POPC   C1N 7870   6.418   2.676   2.681
 1180POPC   C1O 7871   6.491   2.796   2.621
 1180POPC   C1P 7872   6.461   2.805   2.471
 1180POPC   C1Q 7873   6.537   2.918   2.403
 1180POPC   C1R 7874   6.511   2.913   2.252
 1180POPC    CE 7875   6.453   2.971   1.478
 1180POPC    OG 7876   6.487   2.966   1.618
 1180POPC   C2A 7877   6.569   3.059   1.666
 1180POPC    OH 7878   6.646   3.118   1.589
 1180POPC   C2B 7879   6.587   3.053   1.814
 1180POPC   C2C 7880   6.721   3.111   1.860
 1180POPC   C2D 7881   6.733   3.100   2.012
 1180POPC   C2E 7882   6.872   3.139   2.063
 1180POPC   C2F 7883   6.879   3.130   2.216
 1180POPC   C2G 7884   6.792   3.240   2.278
 1180POPC   C2H 7885   6.786   3.237   2.430
 1180POPC   C2I 7886   6.719   3.366   2.479
 1180POPC   C2J 7887   6.752   3.399   2.625
 1180POPC   C2K 7888   6.691   3.300   2.723
 1180POPC   C2L 7889   6.759   3.312   2.860
 1180POPC   C2M 7890   6.683   3.236   2.968
 1180POPC   C2N 7891   6.663   3.087   2.938
 1180POPC   C2O 7892   6.569   3.026   3.042
 1180POPC   C2P 7893   6.540   2.879   3.010
 1181POPC   CN1 7894   6.861   3.226   1.182
 1181POPC   CN2 7895   6.717   3.305   1.368
 1181POPC   CN3 7896   6.761   3.078   1.324
 1181POPC   NTM 7897   6.739   3.208   1.260
 1181POPC    CA 7898   6.625   3.206   1.165
 1181POPC    CB 7899   6.543   3.331   1.121
 1181POPC    OA 7900   6.458   3.388   1.220
 1181POPC     P 7901   6.322   3.311   1.235
 1181POPC    OB 7902   6.240   3.340   1.118
 1181POPC    OC 7903   6.348   3.175   1.284
 1181POPC    OD 7904   6.264   3.396   1.353
 1181POPC    CC 7905   6.341   3.379   1.472
 1181POPC    CD 7906   6.291   3.457   1.594
 1181POPC    OE 7907   6.196   3.388   1.678
 1181POPC   C1A 7908   6.240   3.288   1.754
 1181POPC    OF 7909   6.358   3.256   1.753
 1181POPC   C1B 7910   6.134   3.234   1.842
 1181POPC   C1C 7911   6.192   3.144   1.951
 1181POPC   C1D 7912   6.089   3.117   2.060
 1181POPC   C1E 7913   6.147   3.020   2.163
 1181POPC   C1F 7914   6.060   3.019   2.287
 1181POPC   C1G 7915   6.116   2.925   2.394
 1181POPC   C1H 7916   6.050   2.957   2.527
 1181POPC   C1I 7917   6.108   2.877   2.644
 1181POPC   C1J 7918   6.123   2.937   2.762
 1181POPC   C1K 7919   6.086   3.085   2.778
 1181POPC   C1L 7920   6.203   3.172   2.826
 1181POPC   C1M 7921   6.317   3.182   2.724
 1181POPC   C1N 7922   6.277   3.258   2.598
 1181POPC   C1O 7923   6.375   3.230   2.485
 1181POPC   C1P 7924   6.346   3.310   2.358
 1181POPC   C1Q 7925   6.439   3.266   2.245
 1181POPC   C1R 7926   6.437   3.360   2.124
 1181POPC    CE 7927   6.237   3.592   1.543
 1181POPC    OG 7928   6.253   3.700   1.636
 1181POPC   C2A 7929   6.161   3.705   1.733
 1181POPC    OH 7930   6.043   3.677   1.709
 1181POPC   C2B 7931   6.214   3.768   1.856
 1181POPC   C2C 7932   6.291   3.661   1.933
 1181POPC   C2D 7933   6.373   3.716   2.049
 1181POPC   C2E 7934   6.288   3.758   2.169
 1181POPC   C2F 7935   6.224   3.641   2.242
 1181POPC   C2G 7936   6.180   3.683   2.381
 1181POPC   C2H 7937   6.111   3.566   2.450
 1181POPC   C2I 7938   6.066   3.597   2.593
 1181POPC   C2J 7939   6.183   3.627   2.686
 1181POPC   C2K 7940   6.134   3.637   2.830
 1181POPC   C2L 7941   6.238   3.708   2.917
 1181POPC   C2M 7942   6.362   3.626   2.954
 1181POPC   C2N 7943   6.328   3.524   3.062
 1181POPC   C2O 7944   6.457   3.478   3.129
 1181POPC   C2P 7945   6.429   3.368   3.231
 1182POPC   CN1 7946   6.170   0.922   1.539
 1182POPC   CN2 7947   5.945   0.999   1.549
 1182POPC   CN3 7948   6.011   0.811   1.679
 1182POPC   NTM 7949   6.030   0.879   1.550
 1182POPC    CA 7950   5.984   0.794   1.438
 1182POPC    CB 7951   6.070   0.673   1.392
 1182POPC    OA 7952   6.104   0.589   1.500
 1182POPC     P 7953   6.202   0.472   1.464
 1182POPC    OB 7954   6.121   0.351   1.490
 1182POPC    OC 7955   6.267   0.499   1.335
 1182POPC    OD 7956   6.299   0.503   1.583
 1182POPC    CC 7957   6.243   0.460   1.707
 1182POPC    CD 7958   6.315   0.509   1.834
 1182POPC    OE 7959   6.253   0.458   1.956
 1182POPC   C1A 7960   6.130   0.493   1.994
 1182POPC    OF 7961   6.053   0.553   1.918
 1182POPC   C1B 7962   6.092   0.435   2.124
 1182POPC   C1C 7963   6.128   0.533   2.236
 1182POPC   C1D 7964   6.091   0.476   2.373
 1182POPC   C1E 7965   6.123   0.577   2.482
 1182POPC   C1F 7966   6.101   0.515   2.619
 1182POPC   C1G 7967   6.152   0.606   2.730
 1182POPC   C1H 7968   6.129   0.539   2.865
 1182POPC   C1I 7969   6.183   0.621   2.982
 1182POPC   C1J 7970   6.198   0.564   3.101
 1182POPC   C1K 7971   6.158   0.417   3.119
 1182POPC   C1L 7972   6.266   0.332   3.190
 1182POPC   C1M 7973   6.400   0.328   3.116
 1182POPC   C1N 7974   6.386   0.276   2.973
 1182POPC   C1O 7975   6.481   0.348   2.877
 1182POPC   C1P 7976   6.434   0.332   2.733
 1182POPC   C1Q 7977   6.501   0.436   2.644
 1182POPC   C1R 7978   6.447   0.434   2.501
 1182POPC    CE 7979   6.329   0.661   1.816
 1182POPC    OG 7980   6.388   0.738   1.923
 1182POPC   C2A 7981   6.389   0.869   1.904
 1182POPC    OH 7982   6.348   0.921   1.800
 1182POPC   C2B 7983   6.443   0.942   2.020
 1182POPC   C2C 7984   6.329   0.989   2.110
 1182POPC   C2D 7985   6.383   1.031   2.247
 1182POPC   C2E 7986   6.271   1.081   2.337
 1182POPC   C2F 7987   6.315   1.101   2.482
 1182POPC   C2G 7988   6.365   0.971   2.546
 1182POPC   C2H 7989   6.402   0.991   2.693
 1182POPC   C2I 7990   6.279   0.989   2.783
 1182POPC   C2J 7991   6.316   1.005   2.930
 1182POPC   C2K 7992   6.187   1.010   3.013
 1182POPC   C2L 7993   6.210   1.035   3.162
 1182POPC   C2M 7994   6.263   0.912   3.235
 1182POPC   C2N 7995   6.256   0.934   3.386
 1182POPC   C2O 7996   6.290   0.805   3.462
 1182POPC   C2P 7997   6.270   0.825   3.612
 1183POPC   CN1 7998   1.234   1.637   1.344
 1183POPC   CN2 7999   1.066   1.688   1.508
 1183POPC   CN3 8000   1.284   1.778   1.528
 1183POPC   NTM 8001   1.179   1.741   1.432
 1183POPC    CA 8002   1.144   1.864   1.356
 1183POPC    CB 8003   1.038   1.864   1.243
 1183POPC    OA 8004   0.910   1.818   1.286
 1183POPC     P 8005   0.802   1.932   1.290
 1183POPC    OB 8006   0.862   2.041   1.368
 1183POPC    OC 8007   0.753   1.961   1.155
 1183POPC    OD 8008   0.694   1.860   1.380
 1183POPC    CC 8009   0.734   1.867   1.517
 1183POPC    CD 8010   0.650   1.798   1.626
 1183POPC    OE 8011   0.686   1.663   1.665
 1183POPC   C1A 8012   0.789   1.655   1.749
 1183POPC    OF 8013   0.881   1.737   1.745
 1183POPC   C1B 8014   0.792   1.527   1.822
 1183POPC   C1C 8015   0.839   1.550   1.965
 1183POPC   C1D 8016   0.819   1.426   2.051
 1183POPC   C1E 8017   0.671   1.404   2.080
 1183POPC   C1F 8018   0.653   1.283   2.172
 1183POPC   C1G 8019   0.522   1.297   2.251
 1183POPC   C1H 8020   0.534   1.412   2.351
 1183POPC   C1I 8021   0.398   1.455   2.405
 1183POPC   C1J 8022   0.394   1.510   2.525
 1183POPC   C1K 8023   0.524   1.522   2.603
 1183POPC   C1L 8024   0.548   1.665   2.652
 1183POPC   C1M 8025   0.693   1.685   2.698
 1183POPC   C1N 8026   0.802   1.664   2.592
 1183POPC   C1O 8027   0.812   1.771   2.482
 1183POPC   C1P 8028   0.728   1.741   2.358
 1183POPC   C1Q 8029   0.739   1.851   2.252
 1183POPC   C1R 8030   0.641   1.827   2.137
 1183POPC    CE 8031   0.503   1.834   1.603
 1183POPC    OG 8032   0.480   1.971   1.638
 1183POPC   C2A 8033   0.464   2.000   1.766
 1183POPC    OH 8034   0.424   1.916   1.847
 1183POPC   C2B 8035   0.482   2.144   1.790
 1183POPC   C2C 8036   0.549   2.175   1.924
 1183POPC   C2D 8037   0.538   2.324   1.952
 1183POPC   C2E 8038   0.574   2.352   2.098
 1183POPC   C2F 8039   0.524   2.488   2.144
 1183POPC   C2G 8040   0.549   2.513   2.294
 1183POPC   C2H 8041   0.698   2.517   2.325
 1183POPC   C2I 8042   0.736   2.560   2.467
 1183POPC   C2J 8043   0.701   2.463   2.580
 1183POPC   C2K 8044   0.780   2.510   2.703
 1183POPC   C2L 8045   0.766   2.421   2.828
 1183POPC   C2M 8046   0.802   2.276   2.799
 1183POPC   C2N 8047   0.849   2.198   2.922
 1183POPC   C2O 8048   0.878   2.053   2.883
 1183POPC   C2P 8049   0.937   1.974   3.000
 1184POPC   CN1 8050  -0.210   1.820   1.236
 1184POPC   CN2 8051  -0.033   1.969   1.177
 1184POPC   CN3 8052   0.003   1.796   1.339
 1184POPC   NTM 8053  -0.094   1.894   1.287
 1184POPC    CA 8054  -0.141   1.986   1.395
 1184POPC    CB 8055  -0.040   2.069   1.477
 1184POPC    OA 8056   0.044   2.160   1.404
 1184POPC     P 8057   0.190   2.162   1.465
 1184POPC    OB 8058   0.222   2.019   1.461
 1184POPC    OC 8059   0.259   2.262   1.382
 1184POPC    OD 8060   0.155   2.214   1.610
 1184POPC    CC 8061   0.178   2.353   1.628
 1184POPC    CD 8062   0.138   2.410   1.767
 1184POPC    OE 8063   0.168   2.551   1.787
 1184POPC   C1A 8064   0.288   2.606   1.769
 1184POPC    OF 8065   0.384   2.541   1.727
 1184POPC   C1B 8066   0.287   2.751   1.796
 1184POPC   C1C 8067   0.371   2.786   1.919
 1184POPC   C1D 8068   0.519   2.801   1.886
 1184POPC   C1E 8069   0.594   2.822   2.017
 1184POPC   C1F 8070   0.745   2.837   1.999
 1184POPC   C1G 8071   0.818   2.818   2.132
 1184POPC   C1H 8072   0.767   2.911   2.244
 1184POPC   C1I 8073   0.851   2.893   2.370
 1184POPC   C1J 8074   0.801   2.907   2.492
 1184POPC   C1K 8075   0.652   2.935   2.510
 1184POPC   C1L 8076   0.605   2.885   2.647
 1184POPC   C1M 8077   0.456   2.909   2.674
 1184POPC   C1N 8078   0.363   2.796   2.627
 1184POPC   C1O 8079   0.335   2.797   2.477
 1184POPC   C1P 8080   0.248   2.678   2.437
 1184POPC   C1Q 8081   0.221   2.685   2.286
 1184POPC   C1R 8082   0.120   2.577   2.246
 1184POPC    CE 8083   0.179   2.305   1.872
 1184POPC    OG 8084   0.176   2.326   2.015
 1184POPC   C2A 8085   0.198   2.215   2.086
 1184POPC    OH 8086   0.171   2.104   2.039
 1184POPC   C2B 8087   0.229   2.239   2.229
 1184POPC   C2C 8088   0.346   2.153   2.277
 1184POPC   C2D 8089   0.397   2.195   2.415
 1184POPC   C2E 8090   0.524   2.118   2.453
 1184POPC   C2F 8091   0.506   2.029   2.576
 1184POPC   C2G 8092   0.488   2.109   2.705
 1184POPC   C2H 8093   0.482   2.019   2.829
 1184POPC   C2I 8094   0.485   2.106   2.955
 1184POPC   C2J 8095   0.510   2.028   3.083
 1184POPC   C2K 8096   0.594   2.106   3.186
 1184POPC   C2L 8097   0.525   2.223   3.257
 1184POPC   C2M 8098   0.577   2.362   3.217
 1184POPC   C2N 8099   0.484   2.428   3.116
 1184POPC   C2O 8100   0.527   2.569   3.077
 1184POPC   C2P 8101   0.431   2.625   2.972
 1185POPC   CN1 8102  -0.080   4.117   1.405
 1185POPC   CN2 8103  -0.050   4.046   1.631
 1185POPC   CN3 8104  -0.051   3.883   1.458
 1185POPC   NTM 8105  -0.011   4.020   1.492
 1185POPC    CA 8106   0.136   4.036   1.481
 1185POPC    CB 8107   0.206   4.027   1.343
 1185POPC    OA 8108   0.193   3.903   1.273
 1185POPC     P 8109   0.308   3.881   1.167
 1185POPC    OB 8110   0.296   3.749   1.104
 1185POPC    OC 8111   0.323   4.004   1.088
 1185POPC    OD 8112   0.431   3.875   1.267
 1185POPC    CC 8113   0.437   3.749   1.333
 1185POPC    CD 8114   0.516   3.738   1.465
 1185POPC    OE 8115   0.462   3.635   1.553
 1185POPC   C1A 8116   0.343   3.651   1.614
 1185POPC    OF 8117   0.256   3.724   1.567
 1185POPC   C1B 8118   0.323   3.563   1.730
 1185POPC   C1C 8119   0.360   3.642   1.856
 1185POPC   C1D 8120   0.337   3.560   1.983
 1185POPC   C1E 8121   0.393   3.636   2.103
 1185POPC   C1F 8122   0.381   3.550   2.227
 1185POPC   C1G 8123   0.466   3.605   2.342
 1185POPC   C1H 8124   0.483   3.505   2.457
 1185POPC   C1I 8125   0.537   3.368   2.414
 1185POPC   C1J 8126   0.576   3.281   2.506
 1185POPC   C1K 8127   0.574   3.322   2.654
 1185POPC   C1L 8128   0.689   3.262   2.737
 1185POPC   C1M 8129   0.828   3.288   2.678
 1185POPC   C1N 8130   0.860   3.437   2.666
 1185POPC   C1O 8131   0.964   3.458   2.556
 1185POPC   C1P 8132   0.905   3.459   2.415
 1185POPC   C1Q 8133   0.842   3.594   2.381
 1185POPC   C1R 8134   0.801   3.599   2.233
 1185POPC    CE 8135   0.534   3.879   1.527
 1185POPC    OG 8136   0.587   3.881   1.661
 1185POPC   C2A 8137   0.697   3.951   1.684
 1185POPC    OH 8138   0.754   4.012   1.594
 1185POPC   C2B 8139   0.733   3.951   1.828
 1185POPC   C2C 8140   0.883   3.943   1.860
 1185POPC   C2D 8141   0.897   3.935   2.012
 1185POPC   C2E 8142   1.039   3.912   2.063
 1185POPC   C2F 8143   1.030   3.892   2.214
 1185POPC   C2G 8144   1.161   3.855   2.284
 1185POPC   C2H 8145   1.128   3.826   2.431
 1185POPC   C2I 8146   1.242   3.777   2.520
 1185POPC   C2J 8147   1.173   3.732   2.650
 1185POPC   C2K 8148   1.258   3.665   2.758
 1185POPC   C2L 8149   1.158   3.611   2.861
 1185POPC   C2M 8150   1.219   3.541   2.983
 1185POPC   C2N 8151   1.280   3.641   3.081
 1185POPC   C2O 8152   1.316   3.575   3.215
 1185POPC   C2P 8153   1.191   3.534   3.294
 1186POPC   CN1 8154   4.969   1.208   0.918
 1186POPC   CN2 8155   4.960   0.970   0.945
 1186POPC   CN3 8156   5.164   1.090   0.986
 1186POPC   NTM 8157   5.018   1.095   0.998
 1186POPC    CA 8158   4.984   1.118   1.141
 1186POPC    CB 8159   4.838   1.099   1.188
 1186POPC    OA 8160   4.804   1.182   1.298
 1186POPC     P 8161   4.704   1.294   1.249
 1186POPC    OB 8162   4.790   1.366   1.153
 1186POPC    OC 8163   4.591   1.211   1.205
 1186POPC    OD 8164   4.684   1.361   1.389
 1186POPC    CC 8165   4.599   1.282   1.471
 1186POPC    CD 8166   4.632   1.279   1.621
 1186POPC    OE 8167   4.520   1.307   1.709
 1186POPC   C1A 8168   4.471   1.199   1.769
 1186POPC    OF 8169   4.517   1.088   1.743
 1186POPC   C1B 8170   4.355   1.220   1.859
 1186POPC   C1C 8171   4.398   1.218   2.005
 1186POPC   C1D 8172   4.279   1.177   2.092
 1186POPC   C1E 8173   4.307   1.208   2.238
 1186POPC   C1F 8174   4.190   1.167   2.327
 1186POPC   C1G 8175   4.214   1.221   2.467
 1186POPC   C1H 8176   4.083   1.217   2.544
 1186POPC   C1I 8177   4.084   1.307   2.667
 1186POPC   C1J 8178   3.982   1.390   2.679
 1186POPC   C1K 8179   3.878   1.382   2.568
 1186POPC   C1L 8180   3.836   1.518   2.512
 1186POPC   C1M 8181   3.807   1.503   2.363
 1186POPC   C1N 8182   3.939   1.486   2.286
 1186POPC   C1O 8183   3.913   1.449   2.140
 1186POPC   C1P 8184   4.040   1.458   2.055
 1186POPC   C1Q 8185   4.010   1.424   1.909
 1186POPC   C1R 8186   4.114   1.486   1.816
 1186POPC    CE 8187   4.774   1.332   1.650
 1186POPC    OG 8188   4.813   1.356   1.787
 1186POPC   C2A 8189   4.831   1.266   1.884
 1186POPC    OH 8190   4.837   1.310   1.998
 1186POPC   C2B 8191   4.846   1.121   1.853
 1186POPC   C2C 8192   4.771   1.037   1.957
 1186POPC   C2D 8193   4.760   0.889   1.921
 1186POPC   C2E 8194   4.669   0.821   2.023
 1186POPC   C2F 8195   4.665   0.670   2.001
 1186POPC   C2G 8196   4.584   0.596   2.108
 1186POPC   C2H 8197   4.636   0.616   2.251
 1186POPC   C2I 8198   4.740   0.513   2.295
 1186POPC   C2J 8199   4.788   0.545   2.437
 1186POPC   C2K 8200   4.888   0.661   2.435
 1186POPC   C2L 8201   4.882   0.747   2.561
 1186POPC   C2M 8202   4.758   0.838   2.562
 1186POPC   C2N 8203   4.760   0.933   2.443
 1186POPC   C2O 8204   4.628   1.007   2.426
 1186POPC   C2P 8205   4.634   1.081   2.292
 1187POPC   CN1 8206   0.700   1.665   5.182
 1187POPC   CN2 8207   0.677   1.531   5.379
 1187POPC   CN3 8208   0.544   1.724   5.351
 1187POPC   NTM 8209   0.678   1.669   5.327
 1187POPC    CA 8210   0.782   1.752   5.394
 1187POPC    CB 8211   0.926   1.696   5.417
 1187POPC    OA 8212   0.991   1.652   5.299
 1187POPC     P 8213   1.094   1.536   5.329
 1187POPC    OB 8214   1.212   1.592   5.395
 1187POPC    OC 8215   1.013   1.438   5.401
 1187POPC    OD 8216   1.118   1.486   5.183
 1187POPC    CC 8217   1.004   1.422   5.127
 1187POPC    CD 8218   1.000   1.397   4.974
 1187POPC    OE 8219   1.045   1.267   4.926
 1187POPC   C1A 8220   1.173   1.241   4.902
 1187POPC    OF 8221   1.260   1.312   4.951
 1187POPC   C1B 8222   1.197   1.109   4.840
 1187POPC   C1C 8223   1.187   1.113   4.688
 1187POPC   C1D 8224   1.051   1.065   4.638
 1187POPC   C1E 8225   1.044   1.069   4.486
 1187POPC   C1F 8226   0.911   1.012   4.435
 1187POPC   C1G 8227   0.911   0.860   4.430
 1187POPC   C1H 8228   0.945   0.805   4.291
 1187POPC   C1I 8229   0.818   0.763   4.216
 1187POPC   C1J 8230   0.822   0.741   4.085
 1187POPC   C1K 8231   0.956   0.757   4.015
 1187POPC   C1L 8232   0.962   0.689   3.878
 1187POPC   C1M 8233   1.103   0.692   3.816
 1187POPC   C1N 8234   1.144   0.820   3.741
 1187POPC   C1O 8235   1.175   0.943   3.828
 1187POPC   C1P 8236   1.291   0.920   3.925
 1187POPC   C1Q 8237   1.280   1.018   4.041
 1187POPC   C1R 8238   1.396   1.005   4.138
 1187POPC    CE 8239   1.039   1.528   4.903
 1187POPC    OG 8240   0.924   1.610   4.874
 1187POPC   C2A 8241   0.928   1.677   4.759
 1187POPC    OH 8242   1.028   1.675   4.686
 1187POPC   C2B 8243   0.799   1.743   4.726
 1187POPC   C2C 8244   0.786   1.784   4.579
 1187POPC   C2D 8245   0.649   1.848   4.556
 1187POPC   C2E 8246   0.636   1.921   4.422
 1187POPC   C2F 8247   0.623   1.827   4.302
 1187POPC   C2G 8248   0.582   1.906   4.178
 1187POPC   C2H 8249   0.546   1.816   4.060
 1187POPC   C2I 8250   0.668   1.744   4.003
 1187POPC   C2J 8251   0.628   1.652   3.887
 1187POPC   C2K 8252   0.753   1.586   3.830
 1187POPC   C2L 8253   0.721   1.486   3.719
 1187POPC   C2M 8254   0.850   1.417   3.675
 1187POPC   C2N 8255   0.827   1.298   3.582
 1187POPC   C2O 8256   0.959   1.225   3.559
 1187POPC   C2P 8257   0.937   1.096   3.479
 1188POPC   CN1 8258   4.163   1.413   6.224
 1188POPC   CN2 8259   4.373   1.516   6.177
 1188POPC   CN3 8260   4.342   1.279   6.141
 1188POPC   NTM 8261   4.278   1.412   6.133
 1188POPC    CA 8262   4.229   1.433   5.994
 1188POPC    CB 8263   4.332   1.448   5.880
 1188POPC    OA 8264   4.284   1.414   5.751
 1188POPC     P 8265   4.310   1.263   5.716
 1188POPC    OB 8266   4.453   1.250   5.744
 1188POPC    OC 8267   4.211   1.193   5.799
 1188POPC    OD 8268   4.277   1.266   5.563
 1188POPC    CC 8269   4.383   1.328   5.492
 1188POPC    CD 8270   4.361   1.346   5.341
 1188POPC    OE 8271   4.483   1.350   5.263
 1188POPC   C1A 8272   4.565   1.455   5.264
 1188POPC    OF 8273   4.559   1.539   5.355
 1188POPC   C1B 8274   4.663   1.447   5.154
 1188POPC   C1C 8275   4.636   1.558   5.052
 1188POPC   C1D 8276   4.735   1.550   4.937
 1188POPC   C1E 8277   4.729   1.680   4.857
 1188POPC   C1F 8278   4.816   1.674   4.732
 1188POPC   C1G 8279   4.825   1.813   4.670
 1188POPC   C1H 8280   4.887   1.814   4.530
 1188POPC   C1I 8281   5.030   1.758   4.522
 1188POPC   C1J 8282   5.073   1.700   4.411
 1188POPC   C1K 8283   4.983   1.688   4.288
 1188POPC   C1L 8284   4.910   1.554   4.285
 1188POPC   C1M 8285   4.791   1.558   4.189
 1188POPC   C1N 8286   4.669   1.483   4.242
 1188POPC   C1O 8287   4.618   1.548   4.371
 1188POPC   C1P 8288   4.503   1.468   4.433
 1188POPC   C1Q 8289   4.489   1.505   4.581
 1188POPC   C1R 8290   4.397   1.408   4.656
 1188POPC    CE 8291   4.254   1.456   5.318
 1188POPC    OG 8292   4.261   1.526   5.192
 1188POPC   C2A 8293   4.154   1.591   5.150
 1188POPC    OH 8294   4.042   1.549   5.178
 1188POPC   C2B 8295   4.186   1.695   5.049
 1188POPC   C2C 8296   4.162   1.656   4.903
 1188POPC   C2D 8297   4.224   1.763   4.812
 1188POPC   C2E 8298   4.197   1.744   4.663
 1188POPC   C2F 8299   4.297   1.829   4.583
 1188POPC   C2G 8300   4.283   1.818   4.431
 1188POPC   C2H 8301   4.408   1.870   4.361
 1188POPC   C2I 8302   4.396   1.851   4.209
 1188POPC   C2J 8303   4.528   1.869   4.133
 1188POPC   C2K 8304   4.501   1.853   3.983
 1188POPC   C2L 8305   4.622   1.875   3.891
 1188POPC   C2M 8306   4.731   1.767   3.896
 1188POPC   C2N 8307   4.721   1.657   3.789
 1188POPC   C2O 8308   4.621   1.546   3.823
 1188POPC   C2P 8309   4.624   1.436   3.717
 1189POPC   CN1 8310   1.469   2.483   5.466
 1189POPC   CN2 8311   1.383   2.340   5.634
 1189POPC   CN3 8312   1.620   2.370   5.607
 1189POPC   NTM 8313   1.490   2.437   5.604
 1189POPC    CA 8314   1.487   2.554   5.697
 1189POPC    CB 8315   1.350   2.616   5.738
 1189POPC    OA 8316   1.266   2.637   5.626
 1189POPC     P 8317   1.120   2.679   5.667
 1189POPC    OB 8318   1.068   2.555   5.726
 1189POPC    OC 8319   1.142   2.800   5.745
 1189POPC    OD 8320   1.067   2.705   5.520
 1189POPC    CC 8321   1.137   2.813   5.459
 1189POPC    CD 8322   1.161   2.798   5.308
 1189POPC    OE 8323   1.284   2.862   5.267
 1189POPC   C1A 8324   1.387   2.783   5.237
 1189POPC    OF 8325   1.380   2.661   5.247
 1189POPC   C1B 8326   1.504   2.860   5.188
 1189POPC   C1C 8327   1.480   2.894   5.042
 1189POPC   C1D 8328   1.562   3.015   4.998
 1189POPC   C1E 8329   1.508   3.068   4.865
 1189POPC   C1F 8330   1.534   2.974   4.747
 1189POPC   C1G 8331   1.681   2.971   4.706
 1189POPC   C1H 8332   1.705   2.901   4.572
 1189POPC   C1I 8333   1.636   2.975   4.457
 1189POPC   C1J 8334   1.552   2.909   4.378
 1189POPC   C1K 8335   1.529   2.761   4.404
 1189POPC   C1L 8336   1.385   2.729   4.444
 1189POPC   C1M 8337   1.371   2.577   4.448
 1189POPC   C1N 8338   1.254   2.527   4.532
 1189POPC   C1O 8339   1.272   2.564   4.679
 1189POPC   C1P 8340   1.199   2.462   4.766
 1189POPC   C1Q 8341   1.179   2.519   4.905
 1189POPC   C1R 8342   1.071   2.444   4.982
 1189POPC    CE 8343   1.031   2.839   5.234
 1189POPC    OG 8344   1.041   2.946   5.136
 1189POPC   C2A 8345   1.071   2.912   5.011
 1189POPC    OH 8346   1.085   2.795   4.979
 1189POPC   C2B 8347   1.078   3.026   4.915
 1189POPC   C2C 8348   1.141   2.988   4.780
 1189POPC   C2D 8349   1.128   3.099   4.676
 1189POPC   C2E 8350   1.178   3.051   4.540
 1189POPC   C2F 8351   1.162   3.159   4.433
 1189POPC   C2G 8352   1.207   3.114   4.293
 1189POPC   C2H 8353   1.121   3.000   4.236
 1189POPC   C2I 8354   1.165   2.967   4.094
 1189POPC   C2J 8355   1.092   2.845   4.038
 1189POPC   C2K 8356   1.140   2.816   3.896
 1189POPC   C2L 8357   1.075   2.689   3.839
 1189POPC   C2M 8358   1.117   2.662   3.694
 1189POPC   C2N 8359   1.254   2.596   3.681
 1189POPC   C2O 8360   1.255   2.450   3.727
 1189POPC   C2P 8361   1.172   2.360   3.635
 1190POPC   CN1 8362   4.391   2.906   5.791
 1190POPC   CN2 8363   4.232   2.799   5.648
 1190POPC   CN3 8364   4.174   3.005   5.751
 1190POPC   NTM 8365   4.285   2.928   5.691
 1190POPC    CA 8366   4.335   2.999   5.570
 1190POPC    CB 8367   4.407   3.136   5.585
 1190POPC    OA 8368   4.409   3.212   5.466
 1190POPC     P 8369   4.289   3.314   5.467
 1190POPC    OB 8370   4.170   3.228   5.467
 1190POPC    OC 8371   4.319   3.403   5.579
 1190POPC    OD 8372   4.312   3.386   5.330
 1190POPC    CC 8373   4.292   3.304   5.215
 1190POPC    CD 8374   4.325   3.384   5.087
 1190POPC    OE 8375   4.286   3.324   4.959
 1190POPC   C1A 8376   4.350   3.218   4.908
 1190POPC    OF 8377   4.432   3.155   4.974
 1190POPC   C1B 8378   4.303   3.180   4.772
 1190POPC   C1C 8379   4.395   3.231   4.661
 1190POPC   C1D 8380   4.337   3.196   4.523
 1190POPC   C1E 8381   4.419   3.254   4.408
 1190POPC   C1F 8382   4.337   3.249   4.279
 1190POPC   C1G 8383   4.405   3.319   4.160
 1190POPC   C1H 8384   4.305   3.334   4.045
 1190POPC   C1I 8385   4.368   3.388   3.917
 1190POPC   C1J 8386   4.301   3.467   3.832
 1190POPC   C1K 8387   4.158   3.515   3.860
 1190POPC   C1L 8388   4.157   3.659   3.911
 1190POPC   C1M 8389   4.027   3.693   3.984
 1190POPC   C1N 8390   4.044   3.816   4.075
 1190POPC   C1O 8391   4.152   3.795   4.182
 1190POPC   C1P 8392   4.116   3.684   4.282
 1190POPC   C1Q 8393   4.238   3.643   4.364
 1190POPC   C1R 8394   4.198   3.547   4.476
 1190POPC    CE 8395   4.472   3.427   5.102
 1190POPC    OG 8396   4.501   3.561   5.057
 1190POPC   C2A 8397   4.524   3.574   4.927
 1190POPC    OH 8398   4.584   3.485   4.867
 1190POPC   C2B 8399   4.513   3.714   4.882
 1190POPC   C2C 8400   4.419   3.728   4.762
 1190POPC   C2D 8401   4.409   3.876   4.724
 1190POPC   C2E 8402   4.324   3.901   4.600
 1190POPC   C2F 8403   4.339   4.047   4.558
 1190POPC   C2G 8404   4.264   4.079   4.429
 1190POPC   C2H 8405   4.296   4.222   4.384
 1190POPC   C2I 8406   4.235   4.252   4.247
 1190POPC   C2J 8407   4.083   4.260   4.254
 1190POPC   C2K 8408   4.023   4.246   4.114
 1190POPC   C2L 8409   3.871   4.254   4.121
 1190POPC   C2M 8410   3.808   4.191   3.997
 1190POPC   C2N 8411   3.839   4.266   3.867
 1190POPC   C2O 8412   3.777   4.191   3.749
 1190POPC   C2P 8413   3.818   4.257   3.617
 1191POPC   CN1 8414  -0.189   1.607   5.623
 1191POPC   CN2 8415   0.008   1.664   5.744
 1191POPC   CN3 8416  -0.010   1.718   5.510
 1191POPC   NTM 8417  -0.043   1.618   5.614
 1191POPC    CA 8418   0.010   1.485   5.578
 1191POPC    CB 8419   0.163   1.472   5.561
 1191POPC    OA 8420   0.207   1.342   5.525
 1191POPC     P 8421   0.365   1.336   5.522
 1191POPC    OB 8422   0.419   1.444   5.607
 1191POPC    OC 8423   0.418   1.200   5.527
 1191POPC    OD 8424   0.384   1.391   5.376
 1191POPC    CC 8425   0.358   1.289   5.279
 1191POPC    CD 8426   0.342   1.332   5.132
 1191POPC    OE 8427   0.442   1.282   5.038
 1191POPC   C1A 8428   0.570   1.316   5.038
 1191POPC    OF 8429   0.619   1.382   5.129
 1191POPC   C1B 8430   0.643   1.262   4.921
 1191POPC   C1C 8431   0.640   1.362   4.805
 1191POPC   C1D 8432   0.699   1.300   4.678
 1191POPC   C1E 8433   0.706   1.402   4.565
 1191POPC   C1F 8434   0.740   1.331   4.434
 1191POPC   C1G 8435   0.758   1.427   4.316
 1191POPC   C1H 8436   0.769   1.356   4.180
 1191POPC   C1I 8437   0.875   1.245   4.174
 1191POPC   C1J 8438   0.883   1.161   4.071
 1191POPC   C1K 8439   0.785   1.181   3.956
 1191POPC   C1L 8440   0.733   1.049   3.900
 1191POPC   C1M 8441   0.588   1.057   3.850
 1191POPC   C1N 8442   0.486   1.048   3.964
 1191POPC   C1O 8443   0.452   1.181   4.032
 1191POPC   C1P 8444   0.447   1.163   4.183
 1191POPC   C1Q 8445   0.402   1.288   4.258
 1191POPC   C1R 8446   0.384   1.260   4.407
 1191POPC    CE 8447   0.301   1.480   5.125
 1191POPC    OG 8448   0.232   1.517   5.004
 1191POPC   C2A 8449   0.305   1.570   4.907
 1191POPC    OH 8450   0.417   1.617   4.928
 1191POPC   C2B 8451   0.225   1.588   4.783
 1191POPC   C2C 8452   0.309   1.594   4.655
 1191POPC   C2D 8453   0.221   1.617   4.531
 1191POPC   C2E 8454   0.309   1.642   4.408
 1191POPC   C2F 8455   0.234   1.668   4.277
 1191POPC   C2G 8456   0.164   1.544   4.221
 1191POPC   C2H 8457   0.182   1.534   4.069
 1191POPC   C2I 8458   0.112   1.410   4.012
 1191POPC   C2J 8459   0.116   1.400   3.859
 1191POPC   C2K 8460   0.258   1.387   3.802
 1191POPC   C2L 8461   0.255   1.338   3.657
 1191POPC   C2M 8462   0.397   1.317   3.604
 1191POPC   C2N 8463   0.400   1.251   3.466
 1191POPC   C2O 8464   0.354   1.105   3.472
 1191POPC   C2P 8465   0.352   1.043   3.332
 1192POPC   CN1 8466   0.645   1.993   5.862
 1192POPC   CN2 8467   0.828   2.149   5.846
 1192POPC   CN3 8468   0.612   2.227   5.905
 1192POPC   NTM 8469   0.684   2.129   5.822
 1192POPC    CA 8470   0.658   2.153   5.677
 1192POPC    CB 8471   0.513   2.155   5.622
 1192POPC    OA 8472   0.441   2.033   5.637
 1192POPC     P 8473   0.291   2.058   5.681
 1192POPC    OB 8474   0.225   1.927   5.687
 1192POPC    OC 8475   0.303   2.148   5.797
 1192POPC    OD 8476   0.244   2.141   5.556
 1192POPC    CC 8477   0.186   2.058   5.456
 1192POPC    CD 8478   0.175   2.117   5.314
 1192POPC    OE 8479   0.297   2.102   5.236
 1192POPC   C1A 8480   0.325   1.985   5.180
 1192POPC    OF 8481   0.274   1.881   5.222
 1192POPC   C1B 8482   0.438   1.992   5.085
 1192POPC   C1C 8483   0.389   2.044   4.950
 1192POPC   C1D 8484   0.502   2.049   4.848
 1192POPC   C1E 8485   0.452   2.111   4.718
 1192POPC   C1F 8486   0.439   2.263   4.730
 1192POPC   C1G 8487   0.364   2.324   4.612
 1192POPC   C1H 8488   0.431   2.308   4.476
 1192POPC   C1I 8489   0.360   2.401   4.378
 1192POPC   C1J 8490   0.360   2.390   4.245
 1192POPC   C1K 8491   0.433   2.279   4.169
 1192POPC   C1L 8492   0.361   2.245   4.038
 1192POPC   C1M 8493   0.266   2.124   4.043
 1192POPC   C1N 8494   0.140   2.141   4.130
 1192POPC   C1O 8495   0.155   2.078   4.268
 1192POPC   C1P 8496   0.054   2.141   4.363
 1192POPC   C1Q 8497   0.083   2.103   4.508
 1192POPC   C1R 8498   0.011   2.199   4.603
 1192POPC    CE 8499   0.121   2.260   5.328
 1192POPC    OG 8500   0.031   2.303   5.224
 1192POPC   C2A 8501  -0.099   2.290   5.246
 1192POPC    OH 8502  -0.140   2.235   5.349
 1192POPC   C2B 8503  -0.184   2.337   5.134
 1192POPC   C2C 8504  -0.304   2.243   5.112
 1192POPC   C2D 8505  -0.285   2.135   5.005
 1192POPC   C2E 8506  -0.160   2.047   5.017
 1192POPC   C2F 8507  -0.161   1.924   4.925
 1192POPC   C2G 8508  -0.198   1.957   4.780
 1192POPC   C2H 8509  -0.166   1.843   4.683
 1192POPC   C2I 8510  -0.234   1.870   4.549
 1192POPC   C2J 8511  -0.185   1.776   4.438
 1192POPC   C2K 8512  -0.227   1.832   4.302
 1192POPC   C2L 8513  -0.146   1.766   4.191
 1192POPC   C2M 8514  -0.144   1.852   4.064
 1192POPC   C2N 8515  -0.033   1.802   3.971
 1192POPC   C2O 8516  -0.009   1.891   3.850
 1192POPC   C2P 8517   0.116   1.844   3.774
 1193POPC   CN1 8518   1.052   3.259   5.172
 1193POPC   CN2 8519   1.260   3.206   5.269
 1193POPC   CN3 8520   1.237   3.407   5.141
 1193POPC   NTM 8521   1.170   3.318   5.236
 1193POPC    CA 8522   1.133   3.389   5.362
 1193POPC    CB 8523   1.031   3.506   5.357
 1193POPC    OA 8524   0.902   3.469   5.309
 1193POPC     P 8525   0.796   3.471   5.426
 1193POPC    OB 8526   0.857   3.382   5.525
 1193POPC    OC 8527   0.767   3.613   5.448
 1193POPC    OD 8528   0.677   3.400   5.351
 1193POPC    CC 8529   0.698   3.259   5.336
 1193POPC    CD 8530   0.639   3.198   5.207
 1193POPC    OE 8531   0.676   3.060   5.183
 1193POPC   C1A 8532   0.577   2.971   5.191
 1193POPC    OF 8533   0.479   2.995   5.261
 1193POPC   C1B 8534   0.606   2.841   5.126
 1193POPC   C1C 8535   0.500   2.809   5.020
 1193POPC   C1D 8536   0.520   2.672   4.955
 1193POPC   C1E 8537   0.407   2.633   4.859
 1193POPC   C1F 8538   0.404   2.705   4.723
 1193POPC   C1G 8539   0.517   2.661   4.630
 1193POPC   C1H 8540   0.508   2.712   4.486
 1193POPC   C1I 8541   0.648   2.745   4.433
 1193POPC   C1J 8542   0.720   2.681   4.341
 1193POPC   C1K 8543   0.673   2.558   4.265
 1193POPC   C1L 8544   0.781   2.450   4.245
 1193POPC   C1M 8545   0.799   2.353   4.362
 1193POPC   C1N 8546   0.902   2.401   4.465
 1193POPC   C1O 8547   0.840   2.443   4.599
 1193POPC   C1P 8548   0.890   2.583   4.633
 1193POPC   C1Q 8549   0.839   2.632   4.768
 1193POPC   C1R 8550   0.839   2.784   4.770
 1193POPC    CE 8551   0.678   3.295   5.093
 1193POPC    OG 8552   0.707   3.239   4.963
 1193POPC   C2A 8553   0.605   3.186   4.895
 1193POPC    OH 8554   0.490   3.224   4.915
 1193POPC   C2B 8555   0.652   3.110   4.777
 1193POPC   C2C 8556   0.555   3.112   4.659
 1193POPC   C2D 8557   0.632   3.083   4.531
 1193POPC   C2E 8558   0.546   3.088   4.406
 1193POPC   C2F 8559   0.632   3.067   4.281
 1193POPC   C2G 8560   0.555   2.991   4.173
 1193POPC   C2H 8561   0.646   2.949   4.058
 1193POPC   C2I 8562   0.587   2.825   3.990
 1193POPC   C2J 8563   0.679   2.772   3.879
 1193POPC   C2K 8564   0.645   2.626   3.848
 1193POPC   C2L 8565   0.729   2.575   3.730
 1193POPC   C2M 8566   0.724   2.422   3.715
 1193POPC   C2N 8567   0.801   2.351   3.827
 1193POPC   C2O 8568   0.802   2.200   3.806
 1193POPC   C2P 8569   0.882   2.130   3.916
 1194POPC   CN1 8570  -0.030   4.297   5.210
 1194POPC   CN2 8571  -0.094   4.521   5.234
 1194POPC   CN3 8572   0.137   4.465   5.218
 1194POPC   NTM 8573   0.007   4.424   5.273
 1194POPC    CA 8574   0.007   4.410   5.421
 1194POPC    CB 8575   0.115   4.328   5.497
 1194POPC    OA 8576   0.247   4.380   5.481
 1194POPC     P 8577   0.354   4.290   5.553
 1194POPC    OB 8578   0.482   4.357   5.530
 1194POPC    OC 8579   0.300   4.270   5.688
 1194POPC    OD 8580   0.342   4.163   5.460
 1194POPC    CC 8581   0.422   4.167   5.341
 1194POPC    CD 8582   0.405   4.037   5.260
 1194POPC    OE 8583   0.522   3.974   5.200
 1194POPC   C1A 8584   0.582   4.021   5.090
 1194POPC    OF 8585   0.546   4.128   5.042
 1194POPC   C1B 8586   0.696   3.940   5.043
 1194POPC   C1C 8587   0.727   3.961   4.894
 1194POPC   C1D 8588   0.624   3.893   4.803
 1194POPC   C1E 8589   0.654   3.925   4.657
 1194POPC   C1F 8590   0.572   3.837   4.562
 1194POPC   C1G 8591   0.609   3.865   4.416
 1194POPC   C1H 8592   0.552   3.760   4.321
 1194POPC   C1I 8593   0.575   3.803   4.176
 1194POPC   C1J 8594   0.601   3.717   4.078
 1194POPC   C1K 8595   0.614   3.568   4.105
 1194POPC   C1L 8596   0.752   3.517   4.063
 1194POPC   C1M 8597   0.803   3.409   4.159
 1194POPC   C1N 8598   0.821   3.470   4.299
 1194POPC   C1O 8599   0.845   3.364   4.406
 1194POPC   C1P 8600   0.818   3.419   4.547
 1194POPC   C1Q 8601   0.672   3.462   4.565
 1194POPC   C1R 8602   0.643   3.502   4.710
 1194POPC    CE 8603   0.272   4.045   5.180
 1194POPC    OG 8604   0.239   4.169   5.114
 1194POPC   C2A 8605   0.217   4.178   4.982
 1194POPC    OH 8606   0.149   4.275   4.949
 1194POPC   C2B 8607   0.244   4.060   4.895
 1194POPC   C2C 8608   0.170   4.063   4.761
 1194POPC   C2D 8609   0.187   3.927   4.692
 1194POPC   C2E 8610   0.125   3.918   4.552
 1194POPC   C2F 8611   0.213   3.988   4.448
 1194POPC   C2G 8612   0.171   3.946   4.307
 1194POPC   C2H 8613   0.266   4.005   4.202
 1194POPC   C2I 8614   0.238   3.945   4.064
 1194POPC   C2J 8615   0.337   3.994   3.958
 1194POPC   C2K 8616   0.341   3.894   3.842
 1194POPC   C2L 8617   0.442   3.933   3.734
 1194POPC   C2M 8618   0.467   3.819   3.635
 1194POPC   C2N 8619   0.552   3.708   3.697
 1194POPC   C2O 8620   0.578   3.594   3.598
 1194POPC   C2P 8621   0.664   3.485   3.661
 1195POPC   CN1 8622   6.050   0.987   6.005
 1195POPC   CN2 8623   5.889   0.913   5.845
 1195POPC   CN3 8624   5.889   1.140   5.919
 1195POPC   NTM 8625   5.910   1.001   5.962
 1195POPC    CA 8626   5.819   0.966   6.074
 1195POPC    CB 8627   5.666   0.963   6.053
 1195POPC    OA 8628   5.613   1.085   6.004
 1195POPC     P 8629   5.497   1.063   5.899
 1195POPC    OB 8630   5.426   0.943   5.947
 1195POPC    OC 8631   5.435   1.193   5.873
 1195POPC    OD 8632   5.601   1.018   5.787
 1195POPC    CC 8633   5.578   1.093   5.668
 1195POPC    CD 8634   5.670   1.063   5.548
 1195POPC    OE 8635   5.814   1.085   5.565
 1195POPC   C1A 8636   5.866   1.207   5.577
 1195POPC    OF 8637   5.800   1.298   5.625
 1195POPC   C1B 8638   6.014   1.208   5.567
 1195POPC   C1C 8639   6.066   1.251   5.429
 1195POPC   C1D 8640   6.031   1.396   5.396
 1195POPC   C1E 8641   6.094   1.438   5.263
 1195POPC   C1F 8642   6.050   1.580   5.228
 1195POPC   C1G 8643   6.115   1.634   5.100
 1195POPC   C1H 8644   6.079   1.551   4.977
 1195POPC   C1I 8645   6.121   1.621   4.847
 1195POPC   C1J 8646   6.227   1.587   4.775
 1195POPC   C1K 8647   6.324   1.474   4.812
 1195POPC   C1L 8648   6.322   1.358   4.712
 1195POPC   C1M 8649   6.195   1.273   4.728
 1195POPC   C1N 8650   6.221   1.126   4.693
 1195POPC   C1O 8651   6.123   1.035   4.767
 1195POPC   C1P 8652   6.133   1.056   4.919
 1195POPC   C1Q 8653   6.030   0.971   4.993
 1195POPC   C1R 8654   6.025   1.009   5.141
 1195POPC    CE 8655   5.598   1.134   5.431
 1195POPC    OG 8656   5.664   1.134   5.303
 1195POPC   C2A 8657   5.671   1.250   5.239
 1195POPC    OH 8658   5.642   1.355   5.297
 1195POPC   C2B 8659   5.746   1.244   5.112
 1195POPC   C2C 8660   5.664   1.193   4.993
 1195POPC   C2D 8661   5.755   1.194   4.870
 1195POPC   C2E 8662   5.685   1.143   4.744
 1195POPC   C2F 8663   5.779   1.157   4.624
 1195POPC   C2G 8664   5.710   1.121   4.493
 1195POPC   C2H 8665   5.800   1.155   4.374
 1195POPC   C2I 8666   5.733   1.123   4.241
 1195POPC   C2J 8667   5.807   1.196   4.128
 1195POPC   C2K 8668   5.734   1.179   3.995
 1195POPC   C2L 8669   5.786   1.274   3.885
 1195POPC   C2M 8670   5.905   1.222   3.803
 1195POPC   C2N 8671   6.041   1.236   3.871
 1195POPC   C2O 8672   6.151   1.178   3.782
 1195POPC   C2P 8673   6.287   1.185   3.852
 1196POPC   CN1 8674   5.462   1.783   5.326
 1196POPC   CN2 8675   5.654   1.649   5.319
 1196POPC   CN3 8676   5.465   1.572   5.442
 1196POPC   NTM 8677   5.544   1.691   5.406
 1196POPC    CA 8678   5.602   1.759   5.523
 1196POPC    CB 8679   5.511   1.840   5.618
 1196POPC    OA 8680   5.588   1.940   5.683
 1196POPC     P 8681   5.516   2.080   5.684
 1196POPC    OB 8682   5.373   2.059   5.711
 1196POPC    OC 8683   5.601   2.173   5.758
 1196POPC    OD 8684   5.529   2.104   5.528
 1196POPC    CC 8685   5.631   2.196   5.490
 1196POPC    CD 8686   5.679   2.168   5.346
 1196POPC    OE 8687   5.797   2.242   5.304
 1196POPC   C1A 8688   5.791   2.374   5.284
 1196POPC    OF 8689   5.694   2.439   5.323
 1196POPC   C1B 8690   5.918   2.430   5.234
 1196POPC   C1C 8691   5.895   2.533   5.123
 1196POPC   C1D 8692   6.027   2.569   5.055
 1196POPC   C1E 8693   5.996   2.643   4.924
 1196POPC   C1F 8694   6.105   2.621   4.819
 1196POPC   C1G 8695   6.043   2.641   4.681
 1196POPC   C1H 8696   6.140   2.605   4.569
 1196POPC   C1I 8697   6.064   2.595   4.436
 1196POPC   C1J 8698   6.122   2.544   4.328
 1196POPC   C1K 8699   6.269   2.502   4.334
 1196POPC   C1L 8700   6.307   2.383   4.245
 1196POPC   C1M 8701   6.238   2.248   4.273
 1196POPC   C1N 8702   6.248   2.199   4.418
 1196POPC   C1O 8703   6.120   2.232   4.495
 1196POPC   C1P 8704   6.130   2.217   4.646
 1196POPC   C1Q 8705   5.997   2.266   4.703
 1196POPC   C1R 8706   5.990   2.251   4.855
 1196POPC    CE 8707   5.555   2.173   5.255
 1196POPC    OG 8708   5.554   2.074   5.150
 1196POPC   C2A 8709   5.606   2.110   5.033
 1196POPC    OH 8710   5.636   2.226   5.008
 1196POPC   C2B 8711   5.608   2.001   4.933
 1196POPC   C2C 8712   5.752   1.977   4.886
 1196POPC   C2D 8713   5.752   1.933   4.739
 1196POPC   C2E 8714   5.893   1.914   4.686
 1196POPC   C2F 8715   5.898   1.893   4.534
 1196POPC   C2G 8716   5.833   2.008   4.456
 1196POPC   C2H 8717   5.884   2.012   4.312
 1196POPC   C2I 8718   5.834   2.138   4.242
 1196POPC   C2J 8719   5.913   2.165   4.114
 1196POPC   C2K 8720   5.879   2.303   4.057
 1196POPC   C2L 8721   5.989   2.356   3.965
 1196POPC   C2M 8722   6.010   2.268   3.841
 1196POPC   C2N 8723   6.134   2.311   3.761
 1196POPC   C2O 8724   6.266   2.285   3.834
 1196POPC   C2P 8725   6.295   2.136   3.853
 1197POPC   CN1 8726   6.399   2.897   6.023
 1197POPC   CN2 8727   6.436   3.096   5.900
 1197POPC   CN3 8728   6.527   2.889   5.823
 1197POPC   NTM 8729   6.498   2.969   5.943
 1197POPC    CA 8730   6.620   2.991   6.026
 1197POPC    CB 8731   6.748   3.051   5.964
 1197POPC    OA 8732   6.720   3.175   5.904
 1197POPC     P 8733   6.800   3.200   5.772
 1197POPC    OB 8734   6.756   3.328   5.716
 1197POPC    OC 8735   6.939   3.160   5.785
 1197POPC    OD 8736   6.729   3.091   5.684
 1197POPC    CC 8737   6.774   3.098   5.548
 1197POPC    CD 8738   6.687   3.017   5.449
 1197POPC    OE 8739   6.729   3.021   5.309
 1197POPC   C1A 8740   6.713   3.125   5.227
 1197POPC    OF 8741   6.659   3.227   5.269
 1197POPC   C1B 8742   6.761   3.108   5.087
 1197POPC   C1C 8743   6.736   2.968   5.030
 1197POPC   C1D 8744   6.780   2.957   4.884
 1197POPC   C1E 8745   6.674   3.005   4.786
 1197POPC   C1F 8746   6.725   2.986   4.643
 1197POPC   C1G 8747   6.613   3.008   4.541
 1197POPC   C1H 8748   6.666   2.993   4.399
 1197POPC   C1I 8749   6.551   2.987   4.299
 1197POPC   C1J 8750   6.569   2.938   4.177
 1197POPC   C1K 8751   6.707   2.893   4.129
 1197POPC   C1L 8752   6.700   2.767   4.042
 1197POPC   C1M 8753   6.729   2.635   4.115
 1197POPC   C1N 8754   6.629   2.599   4.226
 1197POPC   C1O 8755   6.689   2.616   4.365
 1197POPC   C1P 8756   6.580   2.613   4.473
 1197POPC   C1Q 8757   6.639   2.616   4.613
 1197POPC   C1R 8758   6.529   2.618   4.719
 1197POPC    CE 8759   6.540   3.059   5.475
 1197POPC    OG 8760   6.452   2.955   5.521
 1197POPC   C2A 8761   6.366   2.892   5.440
 1197POPC    OH 8762   6.298   2.805   5.492
 1197POPC   C2B 8763   6.353   2.937   5.298
 1197POPC   C2C 8764   6.337   2.825   5.195
 1197POPC   C2D 8765   6.354   2.878   5.051
 1197POPC   C2E 8766   6.248   2.982   5.013
 1197POPC   C2F 8767   6.275   3.051   4.878
 1197POPC   C2G 8768   6.260   2.958   4.757
 1197POPC   C2H 8769   6.241   3.039   4.629
 1197POPC   C2I 8770   6.212   2.950   4.508
 1197POPC   C2J 8771   6.151   3.031   4.393
 1197POPC   C2K 8772   6.083   2.941   4.290
 1197POPC   C2L 8773   6.177   2.882   4.185
 1197POPC   C2M 8774   6.096   2.798   4.085
 1197POPC   C2N 8775   6.171   2.763   3.956
 1197POPC   C2O 8776   6.299   2.682   3.979
 1197POPC   C2P 8777   6.371   2.658   3.847
 1198POPC   CN1 8778   6.803   3.436   5.412
 1198POPC   CN2 8779   6.968   3.575   5.325
 1198POPC   CN3 8780   6.999   3.484   5.541
 1198POPC   NTM 8781   6.899   3.540   5.449
 1198POPC    CA 8782   6.837   3.660   5.512
 1198POPC    CB 8783   6.685   3.686   5.506
 1198POPC    OA 8784   6.652   3.824   5.505
 1198POPC     P 8785   6.498   3.858   5.508
 1198POPC    OB 8786   6.423   3.740   5.554
 1198POPC    OC 8787   6.466   3.991   5.562
 1198POPC    OD 8788   6.466   3.872   5.352
 1198POPC    CC 8789   6.420   3.753   5.288
 1198POPC    CD 8790   6.425   3.747   5.133
 1198POPC    OE 8791   6.553   3.730   5.067
 1198POPC   C1A 8792   6.631   3.624   5.089
 1198POPC    OF 8793   6.641   3.580   5.204
 1198POPC   C1B 8794   6.730   3.599   4.983
 1198POPC   C1C 8795   6.674   3.501   4.880
 1198POPC   C1D 8796   6.770   3.482   4.763
 1198POPC   C1E 8797   6.718   3.373   4.670
 1198POPC   C1F 8798   6.814   3.345   4.555
 1198POPC   C1G 8799   6.785   3.433   4.433
 1198POPC   C1H 8800   6.874   3.402   4.312
 1198POPC   C1I 8801   6.856   3.258   4.264
 1198POPC   C1J 8802   6.862   3.221   4.136
 1198POPC   C1K 8803   6.888   3.320   4.023
 1198POPC   C1L 8804   6.809   3.276   3.899
 1198POPC   C1M 8805   6.819   3.377   3.784
 1198POPC   C1N 8806   6.763   3.514   3.822
 1198POPC   C1O 8807   6.610   3.519   3.834
 1198POPC   C1P 8808   6.572   3.637   3.924
 1198POPC   C1Q 8809   6.422   3.649   3.951
 1198POPC   C1R 8810   6.398   3.746   4.067
 1198POPC    CE 8811   6.344   3.870   5.087
 1198POPC    OG 8812   6.339   3.905   4.947
 1198POPC   C2A 8813   6.261   3.850   4.853
 1198POPC    OH 8814   6.289   3.871   4.735
 1198POPC   C2B 8815   6.150   3.759   4.894
 1198POPC   C2C 8816   6.012   3.827   4.892
 1198POPC   C2D 8817   5.910   3.763   4.797
 1198POPC   C2E 8818   5.964   3.747   4.654
 1198POPC   C2F 8819   5.859   3.710   4.549
 1198POPC   C2G 8820   5.931   3.694   4.415
 1198POPC   C2H 8821   5.838   3.690   4.294
 1198POPC   C2I 8822   5.920   3.724   4.170
 1198POPC   C2J 8823   5.917   3.615   4.064
 1198POPC   C2K 8824   6.012   3.651   3.949
 1198POPC   C2L 8825   5.999   3.546   3.839
 1198POPC   C2M 8826   6.107   3.558   3.731
 1198POPC   C2N 8827   6.090   3.442   3.634
 1198POPC   C2O 8828   6.218   3.409   3.558
 1198POPC   C2P 8829   6.205   3.270   3.496
 1199POPC   CN1 8830   4.780   1.079   5.422
 1199POPC   CN2 8831   4.849   1.167   5.634
 1199POPC   CN3 8832   4.677   1.003   5.622
 1199POPC   NTM 8833   4.804   1.047   5.563
 1199POPC    CA 8834   4.898   0.933   5.572
 1199POPC    CB 8835   5.049   0.955   5.546
 1199POPC    OA 8836   5.117   0.833   5.518
 1199POPC     P 8837   5.273   0.849   5.513
 1199POPC    OB 8838   5.317   0.945   5.614
 1199POPC    OC 8839   5.340   0.720   5.494
 1199POPC    OD 8840   5.283   0.930   5.378
 1199POPC    CC 8841   5.309   0.862   5.256
 1199POPC    CD 8842   5.198   0.780   5.186
 1199POPC    OE 8843   5.244   0.729   5.058
 1199POPC   C1A 8844   5.198   0.611   5.019
 1199POPC    OF 8845   5.142   0.534   5.097
 1199POPC   C1B 8846   5.232   0.580   4.879
 1199POPC   C1C 8847   5.360   0.498   4.865
 1199POPC   C1D 8848   5.388   0.490   4.715
 1199POPC   C1E 8849   5.523   0.425   4.687
 1199POPC   C1F 8850   5.549   0.425   4.537
 1199POPC   C1G 8851   5.458   0.327   4.464
 1199POPC   C1H 8852   5.477   0.338   4.314
 1199POPC   C1I 8853   5.412   0.221   4.241
 1199POPC   C1J 8854   5.437   0.209   4.111
 1199POPC   C1K 8855   5.524   0.315   4.047
 1199POPC   C1L 8856   5.482   0.349   3.904
 1199POPC   C1M 8857   5.502   0.499   3.882
 1199POPC   C1N 8858   5.393   0.577   3.956
 1199POPC   C1O 8859   5.432   0.723   3.978
 1199POPC   C1P 8860   5.509   0.747   4.108
 1199POPC   C1Q 8861   5.417   0.733   4.230
 1199POPC   C1R 8862   5.489   0.772   4.359
 1199POPC    CE 8863   5.068   0.862   5.179
 1199POPC    OG 8864   5.072   1.003   5.147
 1199POPC   C2A 8865   5.055   1.041   5.020
 1199POPC    OH 8866   5.009   0.962   4.938
 1199POPC   C2B 8867   5.065   1.188   5.000
 1199POPC   C2C 8868   5.121   1.227   4.862
 1199POPC   C2D 8869   5.273   1.245   4.865
 1199POPC   C2E 8870   5.337   1.269   4.727
 1199POPC   C2F 8871   5.282   1.390   4.651
 1199POPC   C2G 8872   5.365   1.429   4.528
 1199POPC   C2H 8873   5.391   1.316   4.428
 1199POPC   C2I 8874   5.455   1.365   4.297
 1199POPC   C2J 8875   5.356   1.427   4.199
 1199POPC   C2K 8876   5.264   1.325   4.130
 1199POPC   C2L 8877   5.337   1.235   4.029
 1199POPC   C2M 8878   5.238   1.148   3.952
 1199POPC   C2N 8879   5.309   1.063   3.847
 1199POPC   C2O 8880   5.208   0.983   3.764
 1199POPC   C2P 8881   5.277   0.892   3.662
 1200POPC   CN1 8882   4.825   1.952   5.455
 1200POPC   CN2 8883   4.650   2.076   5.347
 1200POPC   CN3 8884   4.649   1.836   5.341
 1200POPC   NTM 8885   4.734   1.956   5.339
 1200POPC    CA 8886   4.813   1.965   5.213
 1200POPC    CB 8887   4.900   1.845   5.169
 1200POPC    OA 8888   5.003   1.805   5.259
[truncated: 968,477 more chars]
