# Supplementary material for: Free energy calculations of the functional selectivity of 5-HT2B G protein-coupled receptor
Source: PLoS One. 2020 Dec 9;15(12):e0243313. doi: 10.1371/journal.pone.0243313 (PMC7725398; doi:10.1371/journal.pone.0243313)
Supplement: S1 File — Zip archive containing input files for simulation of the APO, LSD, and LIS systems. (ZIP) [file pone.0243313.s001.zip › APO/apo_final_solv_ions.gro]

MEMBRANE PROTEIN in water
124986
   41GLU      N    1   6.460   3.163  10.597 -0.3445 -0.1094  0.4192
   41GLU     H1    2   6.550   3.123  10.578  0.3011 -0.0339  2.9045
   41GLU     H2    3   6.434   3.238  10.536 -1.5909  0.5970  1.7400
   41GLU     H3    4   6.451   3.206  10.688 -2.9404  1.1289 -0.3213
   41GLU     CA    5   6.351   3.065  10.588 -0.1122 -0.3340  0.0744
   41GLU     CB    6   6.216   3.132  10.614 -0.0028 -0.1473  0.1627
   41GLU     CG    7   6.207   3.215  10.742 -0.0090 -0.1794  0.1824
   41GLU     CD    8   6.156   3.141  10.866  0.5135 -0.2345  0.3651
   41GLU    OE1    9   6.135   3.214  10.966  0.1267 -0.5187  0.4942
   41GLU    OE2   10   6.157   3.017  10.880 -0.1045 -0.2191  0.5464
   41GLU      C   11   6.339   2.998  10.451 -0.6491  0.0546 -0.0692
   41GLU      O   12   6.384   3.044  10.346  0.0577  0.2496  0.3197
   42GLU      N   13   6.278   2.880  10.454 -0.2935 -0.1234  0.1686
   42GLU      H   14   6.240   2.838  10.536 -0.1729  0.6290  0.6159
   42GLU     CA   15   6.234   2.805  10.335 -0.3478  0.1757  0.0002
   42GLU     CB   16   6.161   2.674  10.365 -0.6092  0.2280 -0.3969
   42GLU     CG   17   6.039   2.692  10.455  0.1519  0.1551  0.6690
   42GLU     CD   18   5.977   2.555  10.482  0.4832 -0.1532 -0.1028
   42GLU    OE1   19   6.044   2.454  10.513 -0.1068 -0.3880  0.4540
   42GLU    OE2   20   5.856   2.536  10.456  0.3688  0.3675  0.0332
   42GLU      C   21   6.138   2.879  10.242 -0.2755 -0.0409 -0.2475
   42GLU      O   22   6.071   2.973  10.285 -0.2059 -0.1167  0.0271
   43MET      N   23   6.133   2.851  10.112 -0.0282  0.2995 -0.3323
   43MET      H   24   6.188   2.777  10.073 -0.8796 -1.4622  1.5949
   43MET     CA   25   6.031   2.912  10.025 -0.0433  0.3587 -0.2723
   43MET     CB   26   6.072   2.898   9.879  0.6767  0.0269 -0.0446
   43MET     CG   27   6.160   3.012   9.826  0.2562  0.2097 -0.3544
   43MET     SD   28   6.335   2.989   9.874  0.1632  0.3390  0.0462
   43MET     CE   29   6.374   2.831   9.802 -0.6353 -0.0492  0.4500
   43MET      C   30   5.890   2.860  10.054  0.0252  0.5744  0.4923
   43MET      O   31   5.866   2.739  10.052 -0.1578  0.6165 -1.1063
   44LYS      N   32   5.788   2.945  10.046 -0.0199  0.4623 -0.2235
   44LYS      H   33   5.805   3.043  10.033  0.4975  0.3183 -0.6949
   44LYS     CA   34   5.644   2.925  10.070  0.0863 -0.1226 -0.0569
   44LYS     CB   35   5.574   3.060  10.086 -0.0757 -0.1650 -0.3977
   44LYS     CG   36   5.586   3.128  10.223  0.0375 -0.1108 -0.4345
   44LYS     CD   37   5.509   3.046  10.327 -0.0257 -0.1290 -0.4961
   44LYS     CE   38   5.494   3.122  10.459 -0.6216 -0.0890 -0.5876
   44LYS     NZ   39   5.461   3.023  10.562 -0.2945  0.5475  0.1393
   44LYS    HZ1   40   5.486   3.060  10.652  0.0126 -0.1312  0.3402
   44LYS    HZ2   41   5.364   2.999  10.552  0.0441 -0.5467 -0.7396
   44LYS    HZ3   42   5.508   2.937  10.543 -1.3144 -0.2666  1.1393
   44LYS      C   43   5.569   2.852   9.959  0.0259 -0.3511  0.1345
   44LYS      O   44   5.598   2.875   9.842  0.2082  0.6370  0.3643
   45GLN      N   45   5.445   2.812   9.985 -0.3815  0.8867  0.1318
   45GLN      H   46   5.400   2.807  10.075 -1.1612  0.3332 -0.2780
   45GLN     CA   47   5.375   2.738   9.880  0.3554  0.1747  0.1366
   45GLN     CB   48   5.294   2.620   9.934  0.2291  0.1852 -0.0266
   45GLN     CG   49   5.393   2.506   9.962  0.0578 -0.0462 -0.3611
   45GLN     CD   50   5.327   2.395  10.045  0.4138 -0.0319 -0.0580
   45GLN    OE1   51   5.254   2.309   9.995  0.1811 -0.1513  0.4877
   45GLN    NE2   52   5.341   2.410  10.176 -0.5380 -0.2437  0.0718
   45GLN   HE21   53   5.388   2.486  10.222 -0.6490  1.2350 -2.1016
   45GLN   HE22   54   5.305   2.342  10.239 -0.2407 -0.0659  0.4375
   45GLN      C   55   5.286   2.835   9.801 -0.5900 -0.7162  0.0802
   45GLN      O   56   5.242   2.941   9.844  0.5815 -0.0089 -0.4187
   46ILE      N   57   5.251   2.790   9.681 -1.0243 -0.0758 -0.0374
   46ILE      H   58   5.276   2.698   9.651 -3.4940 -0.9098  0.2672
   46ILE     CA   59   5.191   2.877   9.579  0.3597  0.0787 -0.7526
   46ILE     CB   60   5.177   2.793   9.453  0.0394 -0.0412 -0.6387
   46ILE    CG1   61   5.314   2.733   9.418  0.0225  0.0556 -0.8744
   46ILE    CG2   62   5.124   2.874   9.335 -0.4115 -0.2905 -0.6109
   46ILE     CD   63   5.298   2.613   9.325 -0.4037 -0.6945  0.1441
   46ILE      C   64   5.054   2.933   9.621  0.4551 -0.2826  0.0700
   46ILE      O   65   5.051   3.052   9.653 -0.4676 -0.2953  0.0504
   47VAL      N   66   4.955   2.847   9.644  0.1911 -0.0746 -0.2646
   47VAL      H   67   4.967   2.748   9.635  1.8134  0.1619 -1.0287
   47VAL     CA   68   4.823   2.891   9.692  0.2259 -0.0979 -0.1444
   47VAL     CB   69   4.714   2.800   9.635 -0.3815  0.3611  0.2742
   47VAL    CG1   70   4.707   2.800   9.482  0.1242  0.4512  0.2476
   47VAL    CG2   71   4.723   2.656   9.685  0.7182  0.3803  0.1603
   47VAL      C   72   4.818   2.908   9.844 -0.0174  0.0287 -0.1666
   47VAL      O   73   4.903   2.849   9.910  0.0014  0.5526  0.2816
   48GLU      N   74   4.710   2.964   9.898  0.2525  0.4153 -0.0285
   48GLU      H   75   4.626   2.976   9.846 -0.0771  1.7656  0.7547
   48GLU     CA   76   4.699   3.010  10.037  0.3789  0.0080  0.1161
   48GLU     CB   77   4.664   2.887  10.121  0.3042 -0.1754 -0.1809
   48GLU     CG   78   4.654   2.912  10.272 -0.6669 -0.0382 -0.2591
   48GLU     CD   79   4.616   2.792  10.359  0.2371 -0.3146 -0.2298
   48GLU    OE1   80   4.501   2.748  10.377  0.3741 -0.4451  0.3388
   48GLU    OE2   81   4.714   2.738  10.413 -0.2363 -0.2466  0.7089
   48GLU      C   82   4.812   3.093  10.098  0.2225  0.0094  0.4078
   48GLU      O   83   4.787   3.211  10.124  0.2515  0.0889  0.0897
   49GLU      N   84   4.938   3.048  10.099  0.2898  0.1828  0.0508
   49GLU      H   85   4.953   2.971  10.036 -2.9468 -2.4968  2.1820
   49GLU     CA   86   5.060   3.098  10.163  0.3396 -0.0929  0.1711
   49GLU     CB   87   5.158   2.982  10.184  0.2248 -0.2900 -0.3731
   49GLU     CG   88   5.131   2.886  10.300  0.4486  0.2471  0.1245
   49GLU     CD   89   5.247   2.789  10.328  0.0128 -0.2775  0.1305
   49GLU    OE1   90   5.247   2.745  10.444 -0.4657  0.3337  0.3726
   49GLU    OE2   91   5.321   2.759  10.232 -0.0591 -0.0415 -0.0027
   49GLU      C   92   5.129   3.213  10.089 -0.0120 -0.2411 -0.3937
   49GLU      O   93   5.164   3.193   9.973  0.1036 -0.1888 -0.3684
   50GLN      N   94   5.158   3.321  10.160 -0.7456 -0.0898 -0.3099
   50GLN      H   95   5.169   3.323  10.260  3.1730  1.6151 -0.5593
   50GLN     CA   96   5.217   3.445  10.106  0.2165 -0.1394  0.5761
   50GLN     CB   97   5.122   3.561  10.137  0.3590  0.0242  0.3991
   50GLN     CG   98   5.157   3.693  10.067  0.4224 -0.1079  0.1803
   50GLN     CD   99   5.110   3.824  10.131 -0.0915 -0.2810  0.1601
   50GLN    OE1  100   5.127   3.849  10.251  0.0335  0.8072 -0.0775
   50GLN    NE2  101   5.080   3.921  10.046  0.4730 -0.0452  0.2248
   50GLN   HE21  102   5.080   3.896   9.949  0.6706 -0.5802  0.3589
   50GLN   HE22  103   5.056   4.014  10.074 -0.1439 -0.1227 -0.0430
   50GLN      C  104   5.348   3.467  10.182  0.3039 -0.0672  0.4046
   50GLN      O  105   5.377   3.392  10.274 -0.3552  0.0160  0.6883
   51GLY      N  106   5.442   3.533  10.115 -0.0505 -0.3342 -0.3692
   51GLY      H  107   5.420   3.595  10.039  5.2508  1.2626 -1.0380
   51GLY     CA  108   5.582   3.552  10.156 -0.1746  0.4151 -0.2815
   51GLY      C  109   5.675   3.509  10.042 -0.2166 -0.3215 -0.0410
   51GLY      O  110   5.644   3.531   9.925  0.4124 -0.6465 -0.2707
   52ASN      N  111   5.797   3.484  10.089 -0.2940 -0.2202  0.2145
   52ASN      H  112   5.811   3.467  10.187  1.4479 -1.8123 -0.2603
   52ASN     CA  113   5.920   3.454  10.015  0.0535  0.5143  0.4889
   52ASN     CB  114   6.040   3.430  10.106 -0.0541  0.0378  0.5081
   52ASN     CG  115   6.017   3.320  10.209 -0.1198 -0.4477 -0.0231
   52ASN    OD1  116   5.939   3.328  10.304 -0.1814  0.2701 -0.1338
   52ASN    ND2  117   6.106   3.221  10.213  0.2036 -0.1742 -0.4682
   52ASN   HD21  118   6.187   3.220  10.154  1.4070 -0.8082  1.1095
   52ASN   HD22  119   6.075   3.137  10.256 -0.2099  1.2785  2.3234
   52ASN      C  120   5.895   3.340   9.916  0.3536  0.8116  0.0678
   52ASN      O  121   5.894   3.224   9.955 -0.0680  0.6920 -0.2987
   53LYS      N  122   5.872   3.378   9.791  0.2393 -0.2586 -0.2462
   53LYS      H  123   5.867   3.475   9.764  1.3514 -0.2924 -0.6657
   53LYS     CA  124   5.820   3.286   9.689 -0.2032  0.0526 -0.3042
   53LYS     CB  125   5.668   3.296   9.673 -0.1489 -0.0448 -0.8902
   53LYS     CG  126   5.605   3.228   9.795 -0.1135 -0.1914 -0.9527
   53LYS     CD  127   5.454   3.250   9.802 -0.0622 -0.0205 -0.2945
   53LYS     CE  128   5.374   3.226   9.673 -0.0298 -0.2153 -0.2781
   53LYS     NZ  129   5.233   3.264   9.694  0.0001 -0.2591  0.0205
   53LYS    HZ1  130   5.191   3.270   9.603  2.3349 -0.6924 -1.1893
   53LYS    HZ2  131   5.191   3.192   9.750  0.1142 -1.2393 -1.1063
   53LYS    HZ3  132   5.227   3.348   9.747  4.2946 -0.0190  0.4692
   53LYS      C  133   5.886   3.310   9.553  0.3748 -0.4673 -0.1222
   53LYS      O  134   5.838   3.391   9.473  0.1932 -0.2052  0.2456
   54LEU      N  135   6.008   3.261   9.537  0.4106 -0.3202 -0.3105
   54LEU      H  136   6.050   3.216   9.617  0.9710  0.5276 -0.1133
   54LEU     CA  137   6.094   3.291   9.422  0.3926  0.5099 -0.1142
   54LEU     CB  138   6.234   3.239   9.453  0.0794 -0.2130  0.1070
   54LEU     CG  139   6.334   3.287   9.348  0.0693  0.1915  0.2800
   54LEU    CD1  140   6.355   3.438   9.364 -0.8248  0.3368  0.1083
   54LEU    CD2  141   6.458   3.198   9.357 -0.2008 -0.2569 -0.3494
   54LEU      C  142   6.045   3.248   9.283  0.7279  0.3278 -0.1798
   54LEU      O  143   6.000   3.345   9.222 -0.1135  0.0893  0.0401
   55HIS      N  144   5.985   3.130   9.294  0.7675  0.3283  0.0540
   55HIS      H  145   5.983   3.069   9.373 -2.5829 -1.8743 -1.4857
   55HIS     CA  146   5.929   3.062   9.176  0.0953  0.1555  0.4679
   55HIS     CB  147   5.891   2.916   9.203  0.3769  0.0274  0.1872
   55HIS     CG  148   5.799   2.888   9.322  0.6808 -0.2010  0.3695
   55HIS    ND1  149   5.769   2.980   9.413 -0.1877  0.5202 -0.6181
   55HIS    CD2  150   5.756   2.772   9.370  0.2947  0.0188  0.5647
   55HIS    HD2  151   5.745   2.677   9.317  1.2197 -0.4752  1.2321
   55HIS    CE1  152   5.717   2.913   9.516  0.3394  0.4870 -0.3701
   55HIS    HE1  153   5.665   2.956   9.601  1.2100  1.3450 -0.2545
   55HIS    NE2  154   5.701   2.783   9.490 -0.1978  0.4147  0.3070
   55HIS    HE2  155   5.646   2.715   9.538 -0.4645 -0.8087 -1.6220
   55HIS      C  156   5.813   3.145   9.120  0.8619  0.9480  0.0291
   55HIS      O  157   5.807   3.166   8.999  0.3551 -0.1349 -0.1436
   56TRP      N  158   5.714   3.156   9.208  0.4643  0.2381 -0.3187
   56TRP      H  159   5.712   3.092   9.285  1.1540  0.2015 -0.3182
   56TRP     CA  160   5.598   3.243   9.184  0.2761  0.1608  0.2803
   56TRP     CB  161   5.508   3.239   9.307 -0.1117 -0.3083 -0.0165
   56TRP     CG  162   5.408   3.352   9.333 -0.0921 -0.2362 -0.2498
   56TRP    CD1  163   5.441   3.479   9.354 -0.2631 -0.2734  0.2729
   56TRP    HD1  164   5.540   3.521   9.376 -0.0913 -0.9836  0.8769
   56TRP    CD2  165   5.270   3.342   9.325 -0.1080  0.1794 -0.5515
   56TRP    NE1  166   5.330   3.553   9.355  0.2446  0.5042  0.4463
   56TRP    HE1  167   5.326   3.643   9.397 -1.0450 -0.0069  1.4835
   56TRP    CE2  168   5.225   3.472   9.340  0.4703  0.3618 -0.3875
   56TRP    CE3  169   5.184   3.241   9.283 -0.2456  0.0342  0.0646
   56TRP    HE3  170   5.223   3.150   9.237  1.0192  0.3443  0.4900
   56TRP    CZ2  171   5.091   3.502   9.315  0.3370 -0.0636 -0.1822
   56TRP    HZ2  172   5.051   3.592   9.361 -0.7623  1.7070 -4.2251
   56TRP    CZ3  173   5.048   3.268   9.271 -0.1606  0.4429  0.0270
   56TRP    HZ3  174   4.985   3.180   9.276  2.1859 -1.2955  1.1640
   56TRP    CH2  175   5.005   3.400   9.277 -0.2708  0.4110 -0.0807
   56TRP    HH2  176   4.901   3.421   9.250  0.1089  2.3712 -0.1751
   56TRP      C  177   5.627   3.386   9.136  0.1510  0.0198 -0.2263
   56TRP      O  178   5.602   3.409   9.018  0.2137  0.0085 -0.2410
   57ALA      N  179   5.721   3.457   9.198  0.5283 -0.3618 -0.3646
   57ALA      H  180   5.756   3.415   9.282 -1.2414 -0.5602  0.3158
   57ALA     CA  181   5.761   3.593   9.161 -0.4272 -0.0324 -0.1949
   57ALA     CB  182   5.861   3.652   9.261 -0.5699  0.2385 -0.2113
   57ALA      C  183   5.822   3.593   9.021  0.3582  0.3083  0.1392
   57ALA      O  184   5.774   3.668   8.935 -0.3984 -0.2876  0.0224
   58ALA      N  185   5.922   3.507   9.002  0.0005 -0.0300 -0.2547
   58ALA      H  186   5.953   3.446   9.075 -1.6553 -0.5486  0.0578
   58ALA     CA  187   5.995   3.489   8.876  0.1993  0.1712 -0.1700
   58ALA     CB  188   6.104   3.383   8.884  0.0642  0.0124 -0.4139
   58ALA      C  189   5.912   3.452   8.752  0.0066 -0.2602  0.0833
   58ALA      O  190   5.916   3.515   8.647 -0.0647 -0.6152 -0.1318
   59LEU      N  191   5.814   3.366   8.774 -0.1551 -0.0937  0.0177
   59LEU      H  192   5.799   3.323   8.864  0.6335 -3.0513 -1.1256
   59LEU     CA  193   5.719   3.321   8.671  0.0291  0.2092 -0.2839
   59LEU     CB  194   5.634   3.203   8.717 -0.1113  0.2015 -0.5646
   59LEU     CG  195   5.715   3.078   8.682  0.9152  0.5356  0.5602
   59LEU    CD1  196   5.665   2.957   8.761  0.6913 -0.0140 -0.3995
   59LEU    CD2  197   5.708   3.050   8.531  0.9517  0.5229  0.5600
   59LEU      C  198   5.631   3.433   8.615  0.6146  0.3453 -0.9406
   59LEU      O  199   5.599   3.433   8.496  0.2951 -0.5887 -0.8634
   60LEU      N  200   5.589   3.529   8.697 -0.3507 -0.1716 -0.8155
   60LEU      H  201   5.610   3.518   8.794 -2.7048 -0.9409 -0.3433
   60LEU     CA  202   5.527   3.657   8.661  0.0582  0.2694  0.0452
   60LEU     CB  203   5.485   3.732   8.788 -0.2436  0.3349 -0.0942
   60LEU     CG  204   5.398   3.640   8.874  0.4983 -0.2272  0.0644
   60LEU    CD1  205   5.371   3.689   9.017 -0.3129  0.2490 -0.2450
   60LEU    CD2  206   5.263   3.609   8.810  0.5584  0.1325 -0.2415
   60LEU      C  207   5.612   3.748   8.572  0.0978 -0.0178 -0.2120
   60LEU      O  208   5.575   3.767   8.456  0.2329  0.2715 -0.2083
   61ILE      N  209   5.738   3.765   8.608  0.0437  0.1943 -0.1156
   61ILE      H  210   5.784   3.706   8.675 -0.4807  2.1360  2.0779
   61ILE     CA  211   5.825   3.861   8.539  0.2679  0.1173  0.0554
   61ILE     CB  212   5.947   3.886   8.627 -0.0989  0.5128  0.4548
   61ILE    CG1  213   5.924   3.893   8.779 -0.7534  0.1906  0.3738
   61ILE    CG2  214   5.998   4.021   8.575  0.1752  0.3807  0.3774
   61ILE     CD  215   6.054   3.923   8.854 -0.1514  0.3116 -0.6891
   61ILE      C  216   5.871   3.820   8.399  0.0372  0.1695 -0.0361
   61ILE      O  217   5.858   3.900   8.307 -0.5239 -0.1322 -0.2227
   62LEU      N  218   5.929   3.701   8.384  0.4048  0.3245  0.1509
   62LEU      H  219   5.933   3.645   8.467 -2.1305 -0.2239 -0.0379
   62LEU     CA  220   5.985   3.646   8.260 -0.1023 -0.5231  0.2952
   62LEU     CB  221   6.033   3.502   8.283  0.2517 -0.4702 -0.0963
   62LEU     CG  222   6.171   3.501   8.349  0.1457  0.1009  0.1474
   62LEU    CD1  223   6.188   3.371   8.429  0.3085  0.0610  0.0492
   62LEU    CD2  224   6.269   3.496   8.231  0.2229  0.0932  0.2126
   62LEU      C  225   5.886   3.637   8.143  0.2843 -0.3528 -0.0479
   62LEU      O  226   5.918   3.700   8.042  0.5131  0.2709  0.4007
   63MET      N  227   5.760   3.613   8.181  0.1445 -0.3074 -0.4781
   63MET      H  228   5.740   3.586   8.275  0.0169  1.8673  0.1552
   63MET     CA  229   5.647   3.607   8.088 -0.2820  0.0516  0.0138
   63MET     CB  230   5.537   3.512   8.135  0.0970 -0.2189  0.3561
   63MET     CG  231   5.568   3.363   8.120 -0.0110 -0.1860 -0.2027
   63MET     SD  232   5.721   3.297   8.197  0.2210 -0.0321 -0.5267
   63MET     CE  233   5.720   3.121   8.169  0.4703 -0.1285  0.0676
   63MET      C  234   5.584   3.737   8.035 -0.8697 -0.1345  0.2519
   63MET      O  235   5.563   3.755   7.916 -0.5023  0.2729  0.2473
   64VAL      N  236   5.589   3.840   8.119  0.0694 -0.0422  0.0918
   64VAL      H  237   5.623   3.825   8.212  1.7789 -0.7769 -0.6017
   64VAL     CA  238   5.538   3.971   8.077 -0.0700 -0.1785 -0.1647
   64VAL     CB  239   5.483   4.063   8.187  0.1017 -0.7448  0.4007
   64VAL    CG1  240   5.376   3.984   8.262 -0.3522 -0.7670 -0.2611
   64VAL    CG2  241   5.585   4.114   8.289 -0.2821  0.1504  0.3480
   64VAL      C  242   5.629   4.048   7.982  0.1851  0.1234  0.3218
   64VAL      O  243   5.581   4.114   7.890 -0.5127 -0.4313  0.2866
   65ILE      N  244   5.759   4.018   7.981 -0.0099 -0.7458 -0.5335
   65ILE      H  245   5.803   3.981   8.063  0.6630  0.7233 -0.1864
   65ILE     CA  246   5.857   4.076   7.888  0.0654 -0.4095 -0.2468
   65ILE     CB  247   5.992   4.010   7.919  0.2380 -0.1933 -0.5315
   65ILE    CG1  248   6.016   4.027   8.070 -0.2418 -0.5365 -0.4159
   65ILE    CG2  249   6.100   4.081   7.837  0.7038  0.4759  0.6303
   65ILE     CD  250   6.155   3.989   8.122 -0.5006 -0.4198  0.3735
   65ILE      C  251   5.821   4.056   7.741  0.1543 -0.1899 -0.2996
   65ILE      O  252   5.841   4.152   7.667  0.4174  0.4665  0.6067
   66ILE      N  253   5.764   3.941   7.706 -0.0952 -0.0537 -0.3395
   66ILE      H  254   5.736   3.878   7.779  3.3274 -2.0608 -0.5311
   66ILE     CA  255   5.709   3.917   7.572  0.2314  0.4367 -0.5644
   66ILE     CB  256   5.675   3.768   7.557  0.7295  0.3287 -0.6453
   66ILE    CG1  257   5.787   3.677   7.605  0.2631 -0.0658 -0.3015
   66ILE    CG2  258   5.626   3.722   7.419  0.5879  0.6101 -0.6894
   66ILE     CD  259   5.912   3.711   7.524  0.2338  0.7054 -0.0282
   66ILE      C  260   5.616   4.022   7.509  0.1898  0.8191  0.1233
   66ILE      O  261   5.641   4.063   7.396 -0.0448  0.1503 -0.1790
   67PRO      N  262   5.508   4.076   7.564 -0.0600  0.1530  0.2996
   67PRO     CA  263   5.449   4.206   7.530 -0.2354  0.0149  0.0778
   67PRO     CB  264   5.314   4.206   7.602 -0.3599 -0.2001 -0.1538
   67PRO     CG  265   5.275   4.058   7.602 -0.2223 -0.2384  0.4364
   67PRO     CD  266   5.410   3.998   7.641 -0.0687 -0.2746 -0.1433
   67PRO      C  267   5.530   4.332   7.559  0.8917 -0.6413 -0.1223
   67PRO      O  268   5.579   4.397   7.467  0.7342  0.2718  0.4121
   68THR      N  269   5.569   4.355   7.685 -0.1733  0.2692  0.0706
   68THR      H  270   5.558   4.282   7.752 -2.3928  1.1461  0.7486
   68THR     CA  271   5.620   4.483   7.735 -0.1676  0.3809 -0.2164
   68THR     CB  272   5.639   4.495   7.886 -0.2437  0.3096 -0.2010
   68THR    OG1  273   5.733   4.401   7.940  0.3328  1.1273  0.2582
   68THR    HG1  274   5.731   4.409   8.039  1.0792  0.0329  0.3764
   68THR    CG2  275   5.509   4.490   7.967  0.1054 -0.2916  0.3332
   68THR      C  276   5.739   4.540   7.658  0.2787 -0.1019  0.1091
   68THR      O  277   5.724   4.642   7.591  0.0266 -0.1135  0.1482
   69ILE      N  278   5.847   4.466   7.685  0.2725  0.0547  0.5627
   69ILE      H  279   5.846   4.420   7.773 -1.4804  1.2335  1.2267
   69ILE     CA  280   5.970   4.482   7.607  0.1523 -0.4394  0.2692
   69ILE     CB  281   6.090   4.441   7.693  0.1401 -0.3679  0.3197
   69ILE    CG1  282   6.112   4.530   7.816 -0.0228  0.2811 -0.1143
   69ILE    CG2  283   6.218   4.441   7.609 -0.2078 -0.3591 -0.2129
   69ILE     CD  284   6.179   4.457   7.933 -0.7964 -0.4862 -0.1391
   69ILE      C  285   5.963   4.422   7.466  1.2188 -0.1047  0.0610
   69ILE      O  286   5.967   4.505   7.376  0.7982  0.1119  0.2404
   70GLY      N  287   5.906   4.302   7.458  0.0271  0.4238  0.3507
   70GLY      H  288   5.860   4.267   7.539 -2.2201  0.4506 -0.8294
   70GLY     CA  289   5.905   4.215   7.339  0.7454  0.5103  0.2742
   70GLY      C  290   5.844   4.265   7.208  0.3005 -0.0527  0.2612
   70GLY      O  291   5.908   4.335   7.130  0.0654 -0.1083  0.0146
   71GLY      N  292   5.711   4.257   7.205  0.3061 -0.0938  0.1240
   71GLY      H  293   5.667   4.197   7.272  0.7971 -1.0449 -0.3935
   71GLY     CA  294   5.622   4.316   7.104 -0.1933 -0.0858  0.5599
   71GLY      C  295   5.658   4.460   7.066 -0.3891 -0.2305 -0.1826
   71GLY      O  296   5.687   4.488   6.950  0.3382 -0.2311 -0.0037
   72ASN      N  297   5.687   4.534   7.172 -0.3729 -0.3939 -0.0717
   72ASN      H  298   5.672   4.513   7.268 -0.2478 -0.7789 -0.1361
   72ASN     CA  299   5.729   4.673   7.149 -0.2573 -0.4650 -0.2921
   72ASN     CB  300   5.742   4.763   7.272 -0.1412 -0.8072 -0.0555
   72ASN     CG  301   5.601   4.814   7.299  0.3031  0.1913  0.4373
   72ASN    OD1  302   5.549   4.901   7.229  0.9941 -0.1576 -0.5335
   72ASN    ND2  303   5.527   4.757   7.393  0.0370 -0.1098  0.0529
   72ASN   HD21  304   5.574   4.702   7.463 -0.9056  1.4529  2.0294
   72ASN   HD22  305   5.430   4.783   7.395 -0.4004 -1.4109 -2.1303
   72ASN      C  306   5.855   4.700   7.066 -0.1890 -0.6342 -0.2425
   72ASN      O  307   5.848   4.778   6.971 -0.1689  0.3149  0.5221
   73THR      N  308   5.956   4.625   7.107 -0.4025 -0.4689  0.6031
   73THR      H  309   5.958   4.558   7.182  0.1816 -0.5907  0.4860
   73THR     CA  310   6.080   4.620   7.027 -0.4160 -0.0451  0.5554
   73THR     CB  311   6.205   4.552   7.082 -0.4709  0.0155  0.7563
   73THR    OG1  312   6.187   4.410   7.091  0.7539 -0.1807  0.2774
   73THR    HG1  313   6.100   4.392   7.135  0.1819 -1.2734 -1.2238
   73THR    CG2  314   6.236   4.599   7.225  0.3088  0.1395  0.5535
   73THR      C  315   6.058   4.581   6.881  0.3576  0.0219  0.4163
   73THR      O  316   6.088   4.664   6.796 -0.0612 -0.0327  0.2103
   74LEU      N  317   5.965   4.487   6.858  0.1131  0.3011  0.2558
   74LEU      H  318   5.933   4.424   6.929  1.6907 -0.7843  0.0506
   74LEU     CA  319   5.927   4.450   6.722 -0.0054  0.3199  0.2838
   74LEU     CB  320   5.838   4.326   6.717  0.2923  0.1289 -0.4890
   74LEU     CG  321   5.900   4.189   6.746  0.1144  0.1604  0.0623
   74LEU    CD1  322   5.991   4.165   6.625 -0.0539 -0.3843  0.0407
   74LEU    CD2  323   5.979   4.177   6.876  0.1751 -0.0831  0.0040
   74LEU      C  324   5.870   4.548   6.619 -0.2345 -0.4855 -0.3699
   74LEU      O  325   5.915   4.582   6.510 -0.3738 -0.4492 -0.4162
   75VAL      N  326   5.780   4.624   6.682  0.8509  0.3749  0.1724
   75VAL      H  327   5.764   4.604   6.779 -0.9875 -0.9655 -0.3648
   75VAL     CA  328   5.699   4.734   6.630  0.2201 -0.1132  0.1113
   75VAL     CB  329   5.575   4.765   6.715  0.1409  0.1564 -0.1004
   75VAL    CG1  330   5.492   4.885   6.670 -0.3893 -0.2385 -0.1913
   75VAL    CG2  331   5.475   4.649   6.716  0.0333  0.2490 -0.1260
   75VAL      C  332   5.775   4.862   6.593 -0.6832  0.3558 -0.1477
   75VAL      O  333   5.809   4.878   6.476 -0.0324 -0.0108 -0.0120
   76ILE      N  334   5.839   4.920   6.695  0.3595 -0.4043 -0.3543
   76ILE      H  335   5.830   4.882   6.787 -1.5524  0.3082 -0.1913
   76ILE     CA  336   5.925   5.037   6.674 -0.1128  0.0472  0.1763
   76ILE     CB  337   5.991   5.079   6.806  0.1223  0.3639 -0.0393
   76ILE    CG1  338   5.883   5.108   6.910 -0.1233  0.1672 -0.2344
   76ILE    CG2  339   6.073   5.207   6.791  0.4924  0.1962  0.5374
   76ILE     CD  340   5.934   5.087   7.053 -0.0687  0.6027 -0.1871
   76ILE      C  341   6.036   4.996   6.576 -0.6206 -0.3711 -0.2336
   76ILE      O  342   6.031   5.055   6.469 -0.0651 -0.2954 -0.2240
   77LEU      N  343   6.086   4.874   6.589 -0.2252 -0.1937 -0.0540
   77LEU      H  344   6.091   4.834   6.681  1.9567 -0.6794 -0.3276
   77LEU     CA  345   6.189   4.825   6.496  0.0668  0.0289  0.1519
   77LEU     CB  346   6.267   4.701   6.538  0.4157  0.3543  0.4727
   77LEU     CG  347   6.370   4.754   6.639  0.1583  0.6745  0.5654
   77LEU    CD1  348   6.427   4.650   6.736  0.7233  0.1504 -0.3184
   77LEU    CD2  349   6.488   4.829   6.578  0.5012  0.0435  0.4413
   77LEU      C  350   6.142   4.800   6.353 -0.1430  0.1583  0.1977
   77LEU      O  351   6.205   4.856   6.264  0.4842 -0.2644  0.3691
   78ALA      N  352   6.031   4.730   6.330  0.1609 -0.2794  0.0557
   78ALA      H  353   5.971   4.705   6.406 -0.4274  0.9403  0.0142
   78ALA     CA  354   5.964   4.727   6.199  0.1779 -0.2201  0.0457
   78ALA     CB  355   5.839   4.638   6.198  0.1615 -0.2018  0.3407
   78ALA      C  356   5.937   4.859   6.128 -0.3988 -0.5023 -0.2679
   78ALA      O  357   6.001   4.882   6.025 -0.5267  0.6087 -0.1145
   79VAL      N  358   5.872   4.952   6.197  0.4968 -0.2232  0.2169
   79VAL      H  359   5.847   4.939   6.293 -0.5485 -2.0041 -0.2480
   79VAL     CA  360   5.829   5.082   6.143 -0.1120 -0.6010 -0.2175
   79VAL     CB  361   5.706   5.145   6.209  0.0464 -0.3073 -0.2018
   79VAL    CG1  362   5.720   5.183   6.357 -0.6717  0.3190 -0.2879
   79VAL    CG2  363   5.651   5.259   6.124 -0.0640  0.0097  0.2862
   79VAL      C  364   5.942   5.182   6.118  0.0489 -0.8540 -0.5050
   79VAL      O  365   5.941   5.256   6.020  0.0240  0.0068  0.1328
   80SER      N  366   6.047   5.172   6.199  0.1171 -0.1227 -0.4957
   80SER      H  367   6.037   5.131   6.289  0.4959  2.3349  0.7263
   80SER     CA  368   6.171   5.251   6.192 -0.0924  0.1816 -0.7680
   80SER     CB  369   6.257   5.258   6.318 -0.6206  0.0325 -0.3987
   80SER     OG  370   6.383   5.323   6.297 -0.4762  0.0570  0.5101
   80SER     HG  371   6.402   5.395   6.364 -0.4132 -0.2675  0.8499
   80SER      C  372   6.256   5.221   6.068 -0.1467  0.0009 -0.7612
   80SER      O  373   6.277   5.311   5.988  0.0908  0.6996  0.0736
   81LEU      N  374   6.285   5.092   6.048 -0.3041 -0.1244 -0.1973
   81LEU      H  375   6.245   5.026   6.112 -0.1029 -1.7145 -1.6689
   81LEU     CA  376   6.381   5.036   5.952 -0.4029 -0.3094 -0.1896
   81LEU     CB  377   6.420   4.895   5.996 -0.2233 -0.1911  0.0374
   81LEU     CG  378   6.500   4.888   6.126  0.2372 -0.1866 -0.2436
   81LEU    CD1  379   6.545   4.743   6.144  0.4933 -0.0565  0.1906
   81LEU    CD2  380   6.603   5.000   6.142  0.0665  0.0413 -0.7152
   81LEU      C  381   6.338   5.038   5.806 -0.0341  0.3345 -0.2937
   81LEU      O  382   6.427   5.075   5.728  0.0115  0.5009 -0.1616
   82GLU      N  383   6.219   4.989   5.773  0.0239  0.4740 -0.7258
   82GLU      H  384   6.160   4.953   5.845 -0.2493 -0.4006 -1.3642
   82GLU     CA  385   6.176   4.971   5.634 -0.1682 -0.3355 -0.5699
   82GLU     CB  386   6.103   4.837   5.630 -0.5339 -0.1778  0.4926
   82GLU     CG  387   6.041   4.800   5.495 -0.1219  0.1330  0.2149
   82GLU     CD  388   6.129   4.814   5.371 -0.0647 -0.4885  0.1867
   82GLU    OE1  389   6.110   4.914   5.299 -0.7895 -0.6112  0.2014
   82GLU    OE2  390   6.221   4.732   5.346 -0.4212 -0.6466 -0.6497
   82GLU      C  391   6.083   5.085   5.591 -0.2662 -0.3593 -0.4197
   82GLU      O  392   5.983   5.104   5.659  0.0321 -0.3855  0.0315
   83LYS      N  393   6.119   5.162   5.489  0.1058 -0.1008 -0.0980
   83LYS      H  394   6.209   5.147   5.449 -0.7203 -1.6285 -1.4949
   83LYS     CA  395   6.055   5.290   5.457  0.4854  0.1507  0.1405
   83LYS     CB  396   6.124   5.367   5.345 -0.0706  0.0559 -0.2748
   83LYS     CG  397   6.212   5.484   5.391 -0.5957  0.4811 -0.3325
   83LYS     CD  398   6.124   5.606   5.418 -0.8239  0.1550  0.4374
   83LYS     CE  399   6.200   5.719   5.487 -0.2462 -0.2827  0.5306
   83LYS     NZ  400   6.288   5.792   5.395 -0.2642 -0.2554  0.5344
   83LYS    HZ1  401   6.350   5.847   5.452 -1.1922  0.6704  0.6683
   83LYS    HZ2  402   6.343   5.730   5.338 -1.0905  0.8895 -1.6347
   83LYS    HZ3  403   6.226   5.851   5.342 -2.7124 -2.7391  0.4415
   83LYS      C  404   5.905   5.276   5.429  0.3878 -0.2861  0.8491
   83LYS      O  405   5.830   5.368   5.459  0.3581 -0.1026  0.2224
   84LYS      N  406   5.864   5.163   5.371  0.2720  0.4252 -0.5045
   84LYS      H  407   5.935   5.121   5.314  0.4683 -1.1955  0.8484
   84LYS     CA  408   5.725   5.129   5.339  0.2967 -0.8135  0.6302
   84LYS     CB  409   5.714   4.981   5.299 -0.0154 -0.4967 -0.4779
   84LYS     CG  410   5.801   4.956   5.175  0.3960  0.1761 -0.3321
   84LYS     CD  411   5.826   4.808   5.148  0.1492  0.0732 -0.0137
   84LYS     CE  412   5.903   4.789   5.017  0.3409  0.0613  0.1008
   84LYS     NZ  413   6.030   4.865   5.010 -0.0010  0.6282 -0.0185
   84LYS    HZ1  414   6.053   4.892   5.104 -0.4524 -1.8422  0.9038
   84LYS    HZ2  415   6.095   4.799   4.974 -0.3830 -0.6491  1.4967
   84LYS    HZ3  416   6.017   4.943   4.949  1.1368 -0.3758 -1.6152
   84LYS      C  417   5.619   5.157   5.446 -0.2527 -0.4590  0.0024
   84LYS      O  418   5.504   5.182   5.411 -0.4468 -0.0852  0.8848
   85LEU      N  419   5.658   5.125   5.569  0.1058  0.3503  0.1035
   85LEU      H  420   5.744   5.077   5.589  0.0050  0.4582  0.8270
   85LEU     CA  421   5.573   5.138   5.688 -0.0310  0.3389  0.0077
   85LEU     CB  422   5.628   5.042   5.794  0.0158  0.0517 -0.2749
   85LEU     CG  423   5.609   4.892   5.771 -0.1093 -0.1039  0.7676
   85LEU    CD1  424   5.671   4.795   5.871  0.2181 -0.3579  0.3237
   85LEU    CD2  425   5.461   4.860   5.789 -0.1977 -0.0052  0.2288
   85LEU      C  426   5.561   5.278   5.748 -0.4096  0.4073 -0.2264
   85LEU      O  427   5.476   5.313   5.830 -0.1481  0.6220 -0.0434
   86GLN      N  428   5.654   5.365   5.708 -0.2176  0.2001 -0.2315
   86GLN      H  429   5.725   5.337   5.644 -0.4722 -0.6856 -0.1408
   86GLN     CA  430   5.670   5.506   5.746  0.0466  0.2591 -0.5587
   86GLN     CB  431   5.800   5.566   5.691  0.3419  0.4663  0.3416
   86GLN     CG  432   5.919   5.533   5.781  0.3701  0.2388  0.2231
   86GLN     CD  433   5.901   5.603   5.916 -1.0158  0.3456  0.0065
   86GLN    OE1  434   5.921   5.723   5.930  0.0222  0.2325 -0.4045
   86GLN    NE2  435   5.892   5.520   6.020 -0.4877 -0.3964 -0.5331
   86GLN   HE21  436   5.893   5.420   6.014 -2.1467 -0.4645 -0.0854
   86GLN   HE22  437   5.905   5.554   6.113  3.2651 -1.1457 -0.6157
   86GLN      C  438   5.553   5.594   5.704 -0.1505  0.4126  0.2919
   86GLN      O  439   5.571   5.697   5.639  0.5102 -0.0162 -0.2186
   87TYR      N  440   5.432   5.552   5.740 -0.0161 -0.2717 -0.0297
   87TYR      H  441   5.418   5.462   5.779 -0.3758  0.1457  0.8286
   87TYR     CA  442   5.311   5.636   5.732 -0.0009 -0.2220  0.2583
   87TYR     CB  443   5.184   5.551   5.721 -0.4369  0.4286  0.1958
   87TYR     CG  444   5.176   5.459   5.600  0.1302 -0.0952  0.5497
   87TYR    CD1  445   5.099   5.491   5.489  0.4311 -0.4821  0.2258
   87TYR    HD1  446   5.051   5.588   5.488 -0.4464 -0.8789  1.4232
   87TYR    CD2  447   5.222   5.328   5.612 -0.2302 -0.2733  0.0555
   87TYR    HD2  448   5.257   5.298   5.711 -1.1486 -0.3301  0.3723
   87TYR    CE1  449   5.067   5.398   5.390 -0.3133 -0.3114  0.2995
   87TYR    HE1  450   5.013   5.431   5.301 -2.1217  1.6236  2.0263
   87TYR    CE2  451   5.193   5.238   5.511 -0.2048 -0.3953  0.1575
   87TYR    HE2  452   5.246   5.142   5.518 -1.7333 -1.2324  0.7115
   87TYR     CZ  453   5.118   5.269   5.398 -0.2858 -0.3052  0.2366
   87TYR     OH  454   5.056   5.175   5.322  0.6334 -0.4914 -0.2982
   87TYR     HH  455   5.048   5.091   5.376  0.3078 -0.6966 -0.6694
   87TYR      C  456   5.298   5.736   5.847 -0.0864 -0.1774  0.2095
   87TYR      O  457   5.371   5.718   5.944  0.1244  0.2585  0.1370
   88ALA      N  458   5.210   5.834   5.826  0.3347  0.1514 -0.0303
   88ALA      H  459   5.178   5.862   5.735 -2.4413 -0.4427  0.6642
   88ALA     CA  460   5.201   5.945   5.922  0.7662  0.1853 -0.0265
   88ALA     CB  461   5.104   6.047   5.864  0.2690 -0.4116 -0.2605
   88ALA      C  462   5.151   5.907   6.062  0.0491  0.1707 -0.2832
   88ALA      O  463   5.215   5.941   6.161 -0.5411  0.0746  0.1336
   89THR      N  464   5.048   5.823   6.068  0.2073  0.0127  0.2939
   89THR      H  465   5.007   5.790   5.983 -0.9561  1.2245  0.3418
   89THR     CA  466   4.995   5.768   6.193 -0.1011 -0.0391  0.1424
   89THR     CB  467   4.861   5.695   6.190 -0.1508  0.0606 -0.0520
   89THR    OG1  468   4.845   5.625   6.066  0.6253 -0.1567 -0.0331
   89THR    HG1  469   4.763   5.648   6.014  0.1471 -0.7793  0.4243
   89THR    CG2  470   4.744   5.786   6.228 -0.1180  0.3666 -0.6642
   89THR      C  471   5.096   5.671   6.254 -0.4731 -0.3857  0.2110
   89THR      O  472   5.133   5.691   6.370  0.5048 -0.0663 -0.1518
   90ASN      N  473   5.160   5.583   6.178  0.1250  0.2244  0.0054
   90ASN      H  474   5.120   5.570   6.087  0.4032 -0.5899 -0.0089
   90ASN     CA  475   5.264   5.484   6.211 -0.0908  0.0124  0.0520
   90ASN     CB  476   5.303   5.422   6.077 -0.4473 -0.3801  0.1305
   90ASN     CG  477   5.193   5.330   6.022 -0.3732 -0.1900 -0.3417
   90ASN    OD1  478   5.082   5.382   6.010 -0.1582  0.4266  0.2313
   90ASN    ND2  479   5.225   5.217   5.962 -0.1241 -0.0265 -0.5161
   90ASN   HD21  480   5.323   5.200   5.946  0.2428  1.3558  0.1511
   90ASN   HD22  481   5.153   5.151   5.942 -0.2031 -0.1274  0.0869
   90ASN      C  482   5.385   5.556   6.270 -0.2465 -0.0168  0.4089
   90ASN      O  483   5.432   5.523   6.379 -0.1111  0.0144  0.3611
   91TYR      N  484   5.421   5.676   6.225  0.2019 -0.3172 -0.0478
   91TYR      H  485   5.386   5.715   6.140  0.7543 -1.6474 -0.9062
   91TYR     CA  486   5.536   5.748   6.281  0.0162 -0.0942  0.0539
   91TYR     CB  487   5.561   5.872   6.195  0.3666 -0.1629  0.0532
   91TYR     CG  488   5.694   5.934   6.239  0.1402  0.2093  0.2149
   91TYR    CD1  489   5.692   6.051   6.314 -0.0753  0.4725 -0.1941
   91TYR    HD1  490   5.607   6.072   6.379 -0.1629 -0.7151  0.1001
   91TYR    CD2  491   5.816   5.886   6.192 -0.0415 -0.0190 -0.0315
   91TYR    HD2  492   5.823   5.799   6.128  1.1463 -0.8432  1.1828
   91TYR    CE1  493   5.804   6.131   6.336  0.4354 -0.3698  0.3086
   91TYR    HE1  494   5.795   6.226   6.390 -1.2764 -1.4308  2.0292
   91TYR    CE2  495   5.930   5.962   6.217 -0.0348 -0.0299 -0.0271
   91TYR    HE2  496   6.023   5.920   6.178  0.0333 -0.0304  0.1335
   91TYR     CZ  497   5.924   6.083   6.284  0.4619 -0.0670  0.0903
   91TYR     OH  498   6.032   6.161   6.309 -0.1782  0.7547  0.3583
   91TYR     HH  499   6.003   6.250   6.344 -0.4405 -0.0125  2.2031
   91TYR      C  500   5.523   5.792   6.427 -0.0402  0.5068 -0.1296
   91TYR      O  501   5.572   5.725   6.517 -0.0858 -0.1300 -0.5696
   92PHE      N  502   5.409   5.856   6.452  0.0792  0.4941  0.4598
   92PHE      H  503   5.347   5.872   6.374  1.6478 -0.7919 -1.1447
   92PHE     CA  504   5.354   5.893   6.583  0.2061  0.1747  0.6038
   92PHE     CB  505   5.222   5.968   6.564  0.6090  0.8311  0.3906
   92PHE     CG  506   5.133   5.998   6.686 -0.1711  0.1176  0.0023
   92PHE    CD1  507   4.995   6.000   6.667 -0.2008 -0.7915  0.0755
   92PHE    HD1  508   4.949   5.939   6.590  1.6014 -1.4690 -0.5369
   92PHE    CD2  509   5.186   6.075   6.789 -0.1363  0.1860 -0.0661
   92PHE    HD2  510   5.292   6.072   6.811 -0.3372  0.2020  0.9454
   92PHE    CE1  511   4.912   6.065   6.758  0.0505  0.0532 -0.2891
   92PHE    HE1  512   4.806   6.073   6.734 -0.1123 -1.2272 -0.0772
   92PHE    CE2  513   5.103   6.144   6.876 -0.1162 -0.6169  0.6026
   92PHE    HE2  514   5.147   6.182   6.968  0.9645 -0.6333  0.1062
   92PHE     CZ  515   4.964   6.140   6.863 -0.0746 -0.3614  0.0708
   92PHE     HZ  516   4.903   6.217   6.908  1.5879  2.1225 -1.6502
   92PHE      C  517   5.327   5.779   6.681  0.1171  0.0166  0.3982
   92PHE      O  518   5.348   5.794   6.802 -0.0830 -0.0564  0.4416
   93LEU      N  519   5.290   5.663   6.627 -0.1316  0.2530  0.0581
   93LEU      H  520   5.294   5.654   6.528  2.7149 -1.1170  0.1940
   93LEU     CA  521   5.263   5.541   6.704 -0.2306  0.1649 -0.1162
   93LEU     CB  522   5.204   5.436   6.610  0.0021 -0.1192  0.0550
   93LEU     CG  523   5.215   5.287   6.645  0.1830 -0.1296 -0.0400
   93LEU    CD1  524   5.076   5.231   6.618  0.3010 -0.1507 -0.5988
   93LEU    CD2  525   5.320   5.220   6.556  0.5912 -0.3158  0.5692
   93LEU      C  526   5.394   5.498   6.769 -0.2373  0.5191  0.1370
   93LEU      O  527   5.397   5.512   6.891  0.7321  0.0535  0.1771
   94MET      N  528   5.505   5.498   6.695 -0.1149  0.4499  0.3174
   94MET      H  529   5.501   5.512   6.596 -1.8069 -0.3019  0.2378
   94MET     CA  530   5.642   5.476   6.742  0.0902 -0.0708 -0.5013
   94MET     CB  531   5.726   5.456   6.615  0.1536  0.3773 -0.5332
   94MET     CG  532   5.879   5.461   6.613  0.2034 -0.3810  0.3592
   94MET     SD  533   5.942   5.632   6.596  0.0933 -0.3837 -0.1051
   94MET     CE  534   6.069   5.636   6.720 -0.4605  0.2021  0.4551
   94MET      C  535   5.696   5.585   6.835 -0.3430 -0.3686  0.1007
   94MET      O  536   5.734   5.556   6.949  0.2820  0.1627  0.0327
   95SER      N  537   5.670   5.711   6.802  0.4133 -0.2476 -0.0265
   95SER      H  538   5.610   5.733   6.725  2.0082 -1.2409 -1.6494
   95SER     CA  539   5.686   5.822   6.896  0.0933 -0.1374 -0.1009
   95SER     CB  540   5.652   5.955   6.829 -0.3206 -0.0142  0.3492
   95SER     OG  541   5.751   5.977   6.729 -0.1060 -0.7098  0.4039
   95SER     HG  542   5.830   5.918   6.743  0.1717 -0.2064  0.9882
   95SER      C  543   5.622   5.816   7.035  0.3695 -0.0489  0.0329
   95SER      O  544   5.651   5.886   7.132 -0.0218 -0.2930  0.3320
   96LEU      N  545   5.505   5.752   7.040  0.4398 -0.1766  0.0509
   96LEU      H  546   5.447   5.741   6.960  2.0838  1.2040 -1.4294
   96LEU     CA  547   5.435   5.710   7.162 -0.1513 -0.3272 -0.3368
   96LEU     CB  548   5.283   5.721   7.146 -0.1740  0.1762  0.1891
   96LEU     CG  549   5.237   5.864   7.119  0.7337  0.3720 -0.3982
   96LEU    CD1  550   5.096   5.850   7.061  0.3529  0.0514  0.5798
   96LEU    CD2  551   5.212   5.933   7.254  0.1200 -0.1549 -0.2332
   96LEU      C  552   5.465   5.574   7.226 -0.3081 -0.2517 -0.0998
   96LEU      O  553   5.474   5.566   7.348 -0.3010 -0.3192 -0.1049
   97ALA      N  554   5.497   5.478   7.140  0.9194  0.3431 -0.3243
   97ALA      H  555   5.459   5.489   7.048  1.1922  0.5307 -0.4160
   97ALA     CA  556   5.547   5.346   7.181 -0.3583 -0.2475 -0.6223
   97ALA     CB  557   5.541   5.258   7.056 -0.4800 -0.5060 -0.4360
   97ALA      C  558   5.682   5.341   7.253 -0.8037  0.6777  0.2896
   97ALA      O  559   5.696   5.277   7.357  0.4647  0.5306  0.0489
   98VAL      N  560   5.782   5.419   7.211 -0.3106  0.2794  0.7170
   98VAL      H  561   5.770   5.476   7.130 -2.2496 -0.1465  0.6581
   98VAL     CA  562   5.914   5.428   7.275  0.0011  1.0721 -0.0246
   98VAL     CB  563   6.008   5.512   7.189  0.4454  0.0727 -0.5237
   98VAL    CG1  564   5.984   5.663   7.196  0.2336  0.0211 -0.1612
   98VAL    CG2  565   6.149   5.476   7.236 -0.0964 -1.0848  0.2514
   98VAL      C  566   5.899   5.481   7.418  0.1039 -0.0634  0.4126
   98VAL      O  567   5.975   5.426   7.498  0.0574 -0.5706  0.1122
   99ALA      N  568   5.784   5.532   7.461 -0.3034 -0.6470  0.0305
   99ALA      H  569   5.703   5.525   7.402 -0.7423  0.3154  0.4990
   99ALA     CA  570   5.752   5.565   7.600 -0.3678  0.2790 -0.1955
   99ALA     CB  571   5.628   5.655   7.605 -0.4095  0.1860  0.5645
   99ALA      C  572   5.725   5.435   7.676 -0.0871  0.2137 -0.2078
   99ALA      O  573   5.808   5.395   7.758  0.0151  0.0352 -0.3981
  100ASP      N  574   5.633   5.350   7.630 -0.4460  0.2464  0.4448
  100ASP      H  575   5.615   5.340   7.533  1.4137  0.2565  0.0540
  100ASP     CA  576   5.608   5.223   7.699 -0.1294  0.0415  0.1867
  100ASP     CB  577   5.499   5.151   7.618  0.0277  0.4021 -0.3522
  100ASP     CG  578   5.374   5.238   7.610  0.0438  0.4994  0.3636
  100ASP    OD1  579   5.347   5.295   7.502  0.3444  0.0212  0.0308
  100ASP    OD2  580   5.300   5.251   7.710 -0.1531  0.2860  0.2483
  100ASP      C  581   5.730   5.133   7.722 -0.1958 -0.1279 -0.1081
  100ASP      O  582   5.756   5.087   7.833 -0.3231 -0.4147 -0.1980
  101LEU      N  583   5.817   5.129   7.622 -0.1945 -0.2241 -0.1022
  101LEU      H  584   5.772   5.137   7.533  0.1589  0.6723 -0.2055
  101LEU     CA  585   5.946   5.060   7.625 -0.1901 -0.1926  0.6869
  101LEU     CB  586   5.994   5.067   7.480 -0.1524  0.4836  0.7312
  101LEU     CG  587   6.129   5.000   7.454 -0.4878  0.2052 -0.3630
  101LEU    CD1  588   6.104   4.851   7.480 -0.0943  0.1878 -0.0796
  101LEU    CD2  589   6.184   5.018   7.312 -0.0442 -0.5300 -0.2897
  101LEU      C  590   6.043   5.113   7.731 -0.0092  0.5192  0.1722
  101LEU      O  591   6.094   5.040   7.815  0.1054  0.3140 -0.0737
  102LEU      N  592   6.059   5.245   7.736  1.2867  0.3936 -0.4107
  102LEU      H  593   6.000   5.312   7.691  0.6873 -0.4171 -0.8547
  102LEU     CA  594   6.155   5.297   7.835  0.4859  0.4679  0.3323
  102LEU     CB  595   6.168   5.445   7.798 -0.0002  0.3900 -0.1733
  102LEU     CG  596   6.249   5.532   7.894 -0.0690 -0.0452  0.2861
  102LEU    CD1  597   6.397   5.498   7.877 -0.0189  0.4595 -0.3261
  102LEU    CD2  598   6.206   5.679   7.887  0.2770  0.0348 -0.2437
  102LEU      C  599   6.103   5.265   7.975 -0.0124  0.0331  0.0532
  102LEU      O  600   6.181   5.214   8.055  0.0587 -0.6540 -0.4497
  103VAL      N  601   5.972   5.272   8.000 -0.0045 -0.3422  0.2093
  103VAL      H  602   5.905   5.301   7.932  0.5551 -0.0321 -0.2193
  103VAL     CA  603   5.925   5.232   8.134 -0.3980 -0.3293  0.0743
  103VAL     CB  604   5.801   5.313   8.174  0.1565  0.5371  0.0675
  103VAL    CG1  605   5.841   5.457   8.205  0.1913  0.5458 -0.0203
  103VAL    CG2  606   5.696   5.299   8.064  0.5740  0.2970 -0.3013
  103VAL      C  607   5.922   5.082   8.161 -0.4987 -0.2972  0.2449
  103VAL      O  608   5.966   5.038   8.267 -0.0271 -0.2926  0.0538
  104GLY      N  609   5.918   5.001   8.055  0.2246  0.6025 -0.4852
  104GLY      H  610   5.871   5.037   7.974 -0.0561 -0.6926 -0.9263
  104GLY     CA  611   5.934   4.855   8.063  0.1416  0.6358  0.3712
  104GLY      C  612   6.079   4.814   8.093 -0.0988 -0.5598 -0.0555
  104GLY      O  613   6.108   4.741   8.187 -0.6558  0.3669  0.8550
  105LEU      N  614   6.173   4.879   8.026 -0.0786  0.0961  0.5920
  105LEU      H  615   6.155   4.948   7.956  1.2419 -0.8035 -0.7128
  105LEU     CA  616   6.318   4.866   8.051  0.0953  0.2528 -0.2730
  105LEU     CB  617   6.402   4.951   7.956  0.6749  0.2673  0.2485
  105LEU     CG  618   6.404   4.886   7.817  0.0476 -0.2922  0.4917
  105LEU    CD1  619   6.484   4.982   7.728 -0.1168  0.1629  0.8298
  105LEU    CD2  620   6.465   4.748   7.796 -0.3608 -0.3616 -0.2531
  105LEU      C  621   6.362   4.908   8.192  0.0135  0.1629 -0.2212
  105LEU      O  622   6.469   4.861   8.229  0.2775  0.5597 -0.4767
  106PHE      N  623   6.294   5.000   8.259 -0.2645 -0.0404 -0.2190
  106PHE      H  624   6.241   5.067   8.207  1.4681  2.0542  0.5601
  106PHE     CA  625   6.318   5.010   8.404 -0.1831 -0.4212 -0.2048
  106PHE     CB  626   6.264   5.143   8.458  0.4561 -0.3528  0.2809
  106PHE     CG  627   6.336   5.275   8.431  0.0336 -0.0525  0.5999
  106PHE    CD1  628   6.452   5.297   8.504  0.2639 -0.1985  0.2846
  106PHE    HD1  629   6.505   5.213   8.549 -0.3335  0.5194  2.4696
  106PHE    CD2  630   6.280   5.377   8.355  0.1838 -0.1355  0.3755
  106PHE    HD2  631   6.204   5.360   8.278 -0.4537  0.7320  0.7921
  106PHE    CE1  632   6.512   5.423   8.509 -0.1713  0.0063  0.3930
  106PHE    HE1  633   6.605   5.441   8.561  0.3063 -0.2796 -0.3461
  106PHE    CE2  634   6.343   5.500   8.359 -0.9468  0.4597  0.3282
  106PHE    HE2  635   6.319   5.576   8.284 -0.0776  0.2683 -0.1523
  106PHE     CZ  636   6.455   5.528   8.437 -0.0465 -0.5679 -0.5615
  106PHE     HZ  637   6.487   5.630   8.454 -1.2431  0.4413 -3.7267
  106PHE      C  638   6.252   4.902   8.489 -0.4703  0.1274  0.2822
  106PHE      O  639   6.325   4.831   8.558  0.1732  0.5276  0.0242
  107VAL      N  640   6.124   4.877   8.466 -0.3846  0.0912 -0.1731
  107VAL      H  641   6.069   4.919   8.394 -0.7844  2.7775  1.5599
  107VAL     CA  642   6.048   4.790   8.557 -0.4130 -0.0818 -0.3618
  107VAL     CB  643   5.895   4.799   8.547 -0.4301 -0.2238 -0.2328
  107VAL    CG1  644   5.824   4.720   8.657 -0.1531  0.1873  0.2477
  107VAL    CG2  645   5.829   4.937   8.533  0.1350  0.0314 -0.4316
  107VAL      C  646   6.087   4.642   8.545 -0.2348 -0.0563 -0.1064
  107VAL      O  647   6.109   4.586   8.652 -0.0694  0.4673  0.1377
  108MET      N  648   6.102   4.585   8.426  0.3357 -0.1302 -0.0031
  108MET      H  649   6.066   4.621   8.339 -2.1582 -0.0998  0.9528
  108MET     CA  650   6.139   4.443   8.419  0.1683 -0.1839  0.1954
  108MET     CB  651   6.102   4.371   8.289 -0.1949  0.5321 -0.1048
  108MET     CG  652   5.950   4.362   8.268 -0.1586  0.1253 -0.2155
  108MET     SD  653   5.863   4.517   8.223  0.0157  0.3144  0.0903
  108MET     CE  654   5.705   4.498   8.303  0.3302 -0.0381  0.6427
  108MET      C  655   6.279   4.400   8.461  0.1988 -0.5087 -0.2382
  108MET      O  656   6.293   4.312   8.545  0.8243 -0.0001  0.1976
  109PRO      N  657   6.378   4.482   8.425  0.2154 -0.4272 -0.0064
  109PRO     CA  658   6.506   4.460   8.495 -0.0526 -0.1221  0.5873
  109PRO     CB  659   6.606   4.549   8.422 -0.2354 -0.2263  0.2045
  109PRO     CG  660   6.557   4.528   8.279 -0.0820 -0.8047  0.2358
  109PRO     CD  661   6.404   4.531   8.289 -0.1131 -0.8077 -0.2077
  109PRO      C  662   6.509   4.494   8.644 -0.0580 -0.0014  0.5605
  109PRO      O  663   6.579   4.417   8.711  0.1039 -0.2201  0.1419
  110ILE      N  664   6.451   4.603   8.692  0.2859  0.3503  0.1833
  110ILE      H  665   6.425   4.687   8.644 -3.0429  0.8276  2.5152
  110ILE     CA  666   6.434   4.621   8.837 -0.7650 -0.1813  0.1294
  110ILE     CB  667   6.396   4.761   8.886  0.0490  0.1941 -0.3064
  110ILE    CG1  668   6.435   4.792   9.030  0.0512 -0.2214 -0.2158
  110ILE    CG2  669   6.245   4.778   8.869  0.0320  0.2383 -0.1112
  110ILE     CD  670   6.587   4.808   9.038  0.0339 -0.0409 -0.2495
  110ILE      C  671   6.368   4.506   8.914 -0.0550 -0.5654  0.1697
  110ILE      O  672   6.420   4.457   9.014  0.0113 -0.1181  0.3564
  111ALA      N  673   6.273   4.440   8.849  0.0674 -0.4122 -0.1624
  111ALA      H  674   6.237   4.491   8.770  1.2289 -0.3996 -0.7118
  111ALA     CA  675   6.198   4.327   8.904 -0.1225 -0.1348  0.1533
  111ALA     CB  676   6.077   4.302   8.813 -0.5303  0.7042  0.4504
  111ALA      C  677   6.291   4.206   8.913 -0.2099 -0.2213 -0.1112
  111ALA      O  678   6.299   4.145   9.019  0.1114 -0.3799 -0.2257
  112LEU      N  679   6.376   4.180   8.814  0.4834  0.9119  0.1769
  112LEU      H  680   6.364   4.232   8.729 -3.6144  0.2058  0.1004
  112LEU     CA  681   6.484   4.081   8.815  0.2966  0.7030 -0.1039
  112LEU     CB  682   6.521   4.059   8.668 -0.1878  0.3311 -0.1746
  112LEU     CG  683   6.418   3.969   8.599 -0.6602  0.2462  0.6272
  112LEU    CD1  684   6.428   3.978   8.447 -0.3998 -0.2644  0.6141
  112LEU    CD2  685   6.423   3.822   8.642 -0.3232  0.0210 -0.1657
  112LEU      C  686   6.602   4.113   8.906  0.6770 -0.1304 -0.2968
  112LEU      O  687   6.649   4.029   8.983 -0.4234 -0.2155  0.3021
  113LEU      N  688   6.637   4.241   8.915  0.1650 -0.0313  0.3786
  113LEU      H  689   6.600   4.309   8.853  1.4785 -0.2031 -0.6381
  113LEU     CA  690   6.738   4.296   9.008  0.4488  0.0012  0.0540
  113LEU     CB  691   6.768   4.445   8.988  0.1320  0.1518  0.6650
  113LEU     CG  692   6.905   4.452   8.920 -0.1142  0.0010  0.1500
  113LEU    CD1  693   6.890   4.440   8.768 -0.4064 -0.6564  0.2304
  113LEU    CD2  694   6.966   4.589   8.950  0.9223 -0.2943 -0.5552
  113LEU      C  695   6.712   4.266   9.156  0.0200  0.6313  0.1123
  113LEU      O  696   6.786   4.186   9.212 -0.0744  0.4902  0.0347
  114THR      N  697   6.587   4.281   9.197 -0.0746 -0.3371  0.1952
  114THR      H  698   6.514   4.302   9.131 -0.4998  0.8283  1.0035
  114THR     CA  699   6.548   4.237   9.332 -0.2417  0.2674  0.3465
  114THR     CB  700   6.406   4.286   9.364 -0.2595  0.3664  0.1238
  114THR    OG1  701   6.298   4.242   9.281  0.1425 -0.0272 -0.2013
  114THR    HG1  702   6.306   4.293   9.195  1.0810 -0.3255 -0.3069
  114THR    CG2  703   6.398   4.437   9.383 -0.1137  0.4290 -0.3194
  114THR      C  704   6.563   4.088   9.360  1.2845  0.2567 -0.4314
  114THR      O  705   6.593   4.044   9.472 -0.2579  0.1399 -0.0448
  115ILE      N  706   6.517   4.005   9.267  0.0638  0.0774  0.3067
  115ILE      H  707   6.477   4.031   9.179  1.1012 -1.4908 -0.6713
  115ILE     CA  708   6.524   3.862   9.298  0.2883  0.0540  0.1545
  115ILE     CB  709   6.428   3.770   9.222  0.0678  0.1546  0.3091
  115ILE    CG1  710   6.452   3.781   9.071  0.4266  0.4738  0.3871
  115ILE    CG2  711   6.289   3.813   9.268  0.1591  0.0986  0.6388
  115ILE     CD  712   6.383   3.665   8.998  0.0314  0.4581  0.7804
  115ILE      C  713   6.667   3.808   9.300  0.1684 -0.2752 -0.0171
  115ILE      O  714   6.690   3.713   9.374  0.6935 -0.3047 -0.2118
  116MET      N  715   6.763   3.872   9.233 -0.2264 -0.1440 -0.4653
  116MET      H  716   6.748   3.948   9.170 -0.5666 -1.3542 -1.8972
  116MET     CA  717   6.904   3.831   9.236 -0.1018  0.2758 -0.5793
  116MET     CB  718   6.979   3.920   9.136  0.3750  0.6576  0.1033
  116MET     CG  719   7.128   3.887   9.123  0.2589  0.3216 -0.3835
  116MET     SD  720   7.214   3.980   8.991 -0.0644  0.0618 -0.7821
  116MET     CE  721   7.142   4.140   9.022  0.0602 -0.0002 -0.1576
  116MET      C  722   6.965   3.832   9.377 -0.8506 -0.6136 -0.2418
  116MET      O  723   7.053   3.757   9.418 -0.8515 -0.2152  0.5057
  117PHE      N  724   6.941   3.943   9.447 -0.1906 -0.3922 -0.3558
  117PHE      H  725   6.883   4.013   9.407  0.3847 -1.2621 -2.8799
  117PHE     CA  726   7.002   3.986   9.574 -0.2841 -0.2802 -0.3487
  117PHE     CB  727   6.973   4.136   9.578 -0.1787 -0.2768  0.3977
  117PHE     CG  728   7.050   4.219   9.475 -0.4639  0.4642  0.7726
  117PHE    CD1  729   7.187   4.221   9.452 -0.6588  0.2414 -0.5043
  117PHE    HD1  730   7.253   4.157   9.512 -1.3997  0.0204  0.0856
  117PHE    CD2  731   6.969   4.307   9.403  0.3237  0.5115 -0.0842
  117PHE    HD2  732   6.863   4.300   9.425  0.5373 -0.4625  0.7129
  117PHE    CE1  733   7.243   4.304   9.355 -0.1130  0.4383 -0.0278
  117PHE    HE1  734   7.348   4.333   9.353 -0.1748  0.7572  0.9442
  117PHE    CE2  735   7.022   4.392   9.307 -0.1096  0.4408 -0.3863
  117PHE    HE2  736   6.965   4.482   9.284  0.0378  0.7720  0.4935
  117PHE     CZ  737   7.159   4.389   9.285 -0.1073  0.1901 -0.3379
  117PHE     HZ  738   7.209   4.449   9.209  2.3696  0.5736  1.4483
  117PHE      C  739   6.958   3.907   9.696 -0.0794  0.0788 -0.0400
  117PHE      O  740   6.838   3.877   9.704 -0.0861  0.1700  0.2262
  118GLU      N  741   7.060   3.862   9.769 -0.3469 -0.5079 -0.0160
  118GLU      H  742   7.152   3.898   9.756 -0.3815 -0.2542  0.3992
  118GLU     CA  743   7.033   3.789   9.894 -0.0531 -0.0868  0.2957
  118GLU     CB  744   7.154   3.710   9.942  0.0811  0.0739  0.2256
  118GLU     CG  745   7.133   3.565   9.898  0.0834  0.0793  0.2061
  118GLU     CD  746   7.261   3.482   9.908 -0.1649 -0.4256 -0.6615
  118GLU    OE1  747   7.369   3.541   9.888 -0.3698 -0.0606 -0.7155
  118GLU    OE2  748   7.250   3.366   9.955  0.1500 -0.2909 -0.2517
  118GLU      C  749   6.974   3.869  10.010  0.1184  0.5923 -0.0782
  118GLU      O  750   6.904   3.808  10.091  0.2030 -0.0998 -0.5218
  119ALA      N  751   7.004   3.998  10.024  0.1691  0.5735 -0.0144
  119ALA      H  752   7.061   4.048   9.958 -0.6683  3.0722  1.0382
  119ALA     CA  753   6.952   4.083  10.132 -0.3481 -0.6873  0.7447
  119ALA     CB  754   7.013   4.221  10.107 -0.5539 -0.8165 -0.5116
  119ALA      C  755   6.800   4.088  10.147 -0.4667 -0.4141 -0.4188
  119ALA      O  756   6.720   4.078  10.055 -0.4377  0.5109 -0.5522
  120MET      N  757   6.758   4.095  10.274  0.1156 -0.0076 -0.2461
  120MET      H  758   6.818   4.088  10.354 -1.1540  0.0549  0.7416
  120MET     CA  759   6.618   4.116  10.313  0.0542 -0.1538 -0.3910
  120MET     CB  760   6.603   4.096  10.464  0.7209  0.6217 -0.2174
  120MET     CG  761   6.604   3.951  10.512  0.4209  0.6365 -0.1673
  120MET     SD  762   6.573   3.935  10.692  0.1365  0.4923 -0.2281
  120MET     CE  763   6.533   3.761  10.696  0.2534  0.4602 -0.4280
  120MET      C  764   6.583   4.259  10.273 -0.2985 -0.1585 -0.0975
  120MET      O  765   6.627   4.351  10.342 -0.2192 -0.3573  0.1205
  121TRP      N  766   6.486   4.269  10.183 -0.2740 -0.4376 -0.1539
  121TRP      H  767   6.429   4.191  10.156  1.1493 -1.2427 -0.9442
  121TRP     CA  768   6.444   4.392  10.115  0.2051 -0.4492 -0.4723
  121TRP     CB  769   6.386   4.500  10.206  0.1697 -0.5513 -0.3746
  121TRP     CG  770   6.234   4.519  10.203  0.2756  0.3276 -0.2734
  121TRP    CD1  771   6.154   4.429  10.259  0.4063  0.2841 -0.1582
  121TRP    HD1  772   6.185   4.339  10.312  2.1925  0.1512 -1.3253
  121TRP    CD2  773   6.157   4.617  10.141 -0.1751  0.1133 -0.0540
  121TRP    NE1  774   6.028   4.471  10.253  0.2271 -0.1784  0.3684
  121TRP    HE1  775   5.942   4.431  10.286 -0.0671  0.5184  0.4620
  121TRP    CE2  776   6.031   4.590  10.193  0.0129 -0.2562  0.2028
  121TRP    CE3  777   6.181   4.716  10.046 -0.0494 -0.1216 -0.2664
  121TRP    HE3  778   6.278   4.707   9.998  1.5251 -3.2705  2.9957
  121TRP    CZ2  779   5.929   4.674  10.151  0.4590 -0.0368 -0.4499
  121TRP    HZ2  780   5.832   4.678  10.201 -0.1137 -0.0284 -1.5297
  121TRP    CZ3  781   6.078   4.803  10.012  0.2853  0.1768 -0.5176
  121TRP    HZ3  782   6.102   4.889   9.949 -0.0424 -1.1545 -2.5305
  121TRP    CH2  783   5.951   4.778  10.062  0.3481 -0.0221 -0.4596
  121TRP    HH2  784   5.867   4.845  10.042 -1.1135 -1.2904  1.1579
  121TRP      C  785   6.564   4.448  10.037  0.7642 -0.7390  0.1732
  121TRP      O  786   6.652   4.513  10.093  0.2463  0.0040  0.1419
  122PRO      N  787   6.578   4.394   9.916  0.3898 -0.6397  0.0841
  122PRO     CA  788   6.678   4.440   9.818 -0.0788 -0.2286 -0.2056
  122PRO     CB  789   6.661   4.351   9.695 -0.4728 -0.3483 -0.0684
  122PRO     CG  790   6.604   4.226   9.760 -0.0831 -0.4048  0.1666
  122PRO     CD  791   6.499   4.289   9.852 -0.0657 -0.3296  0.1343
  122PRO      C  792   6.665   4.588   9.783 -0.0256 -0.0294  0.6036
  122PRO      O  793   6.553   4.638   9.777 -0.2076 -0.5742 -0.6465
  123LEU      N  794   6.779   4.645   9.744 -0.0351 -0.2825  0.2123
  123LEU      H  795   6.862   4.590   9.750 -0.5404 -0.9550  1.2320
  123LEU     CA  796   6.800   4.784   9.704 -0.2750 -0.2553  0.1777
  123LEU     CB  797   6.726   4.823   9.576  0.1645 -0.6984 -0.2145
  123LEU     CG  798   6.779   4.770   9.443  0.6729 -0.0083 -0.2898
  123LEU    CD1  799   6.699   4.645   9.409  0.1545  0.2536 -0.0336
  123LEU    CD2  800   6.772   4.875   9.331 -0.3146  0.0792 -0.1506
  123LEU      C  801   6.791   4.890   9.814  0.5080 -0.1685  0.1675
  123LEU      O  802   6.720   4.861   9.910  0.4408  0.2564  0.2477
  124PRO      N  803   6.856   5.005   9.798 -0.1046  0.0792 -0.6013
  124PRO     CA  804   6.828   5.126   9.876 -0.3972 -0.2142 -0.2448
  124PRO     CB  805   6.933   5.222   9.818 -0.2024 -0.0615  0.3512
  124PRO     CG  806   7.057   5.135   9.797 -0.1467  0.0279  0.3149
  124PRO     CD  807   6.990   5.010   9.739  0.3247 -0.2353  0.3362
  124PRO      C  808   6.688   5.186   9.886 -0.0995  0.4651 -0.0921
  124PRO      O  809   6.602   5.167   9.800  0.3006 -0.1856 -0.3533
  125LEU      N  810   6.672   5.252  10.001 -0.2966 -0.3575  0.3571
  125LEU      H  811   6.753   5.284  10.050 -0.4157  0.8942 -0.2188
  125LEU     CA  812   6.548   5.309  10.054 -0.2342  0.0552  0.0654
  125LEU     CB  813   6.591   5.394  10.174 -0.4341 -0.1372  0.2743
  125LEU     CG  814   6.643   5.312  10.293  0.3836  0.4150  0.3016
  125LEU    CD1  815   6.711   5.398  10.400 -0.3130  0.1061  0.9981
  125LEU    CD2  816   6.535   5.227  10.360 -0.2233  0.3250 -0.7670
  125LEU      C  817   6.442   5.384   9.974 -0.5686 -0.2903  0.1785
  125LEU      O  818   6.324   5.387  10.010 -0.5354  0.6368  0.2515
  126VAL      N  819   6.484   5.445   9.863 -0.2784  0.2395  0.5764
  126VAL      H  820   6.579   5.476   9.862 -0.6686  1.5062  0.6003
  126VAL     CA  821   6.396   5.484   9.752 -0.0624 -0.5634  0.1182
  126VAL     CB  822   6.464   5.589   9.664 -0.2616 -0.4005  0.1587
  126VAL    CG1  823   6.472   5.712   9.756 -1.2340 -0.1699 -0.0555
  126VAL    CG2  824   6.607   5.559   9.618 -0.1475 -0.3874  0.5021
  126VAL      C  825   6.318   5.389   9.662 -0.7057  0.0991 -0.0311
  126VAL      O  826   6.231   5.437   9.589 -0.7101 -0.1618 -0.2009
  127LEU      N  827   6.335   5.257   9.666 -0.6769  0.1139  0.2758
  127LEU      H  828   6.387   5.214   9.740 -0.9654  0.3468  0.6170
  127LEU     CA  829   6.268   5.158   9.581  0.2078  0.1294 -0.4494
  127LEU     CB  830   6.314   5.018   9.620 -0.7485  0.0494  0.4241
  127LEU     CG  831   6.264   4.903   9.533 -0.3406  0.2971 -0.1449
  127LEU    CD1  832   6.326   4.886   9.394 -0.0664 -0.4568  0.0645
  127LEU    CD2  833   6.283   4.772   9.610 -0.3143  0.2366 -0.2529
  127LEU      C  834   6.116   5.169   9.592  0.1894 -0.4289 -0.1163
  127LEU      O  835   6.050   5.200   9.492  0.1305 -0.1142  0.0194
  128CYS      N  836   6.051   5.142   9.705  0.1608 -0.6761 -0.1931
  128CYS      H  837   6.094   5.128   9.794 -0.8440  0.9044  0.5780
  128CYS     CA  838   5.905   5.148   9.714  0.2440  0.7683  0.3556
  128CYS     CB  839   5.856   5.097   9.850  0.2388 -0.8282 -0.2241
  128CYS     SG  840   5.676   5.063   9.842  0.0507  0.0055  0.3332
  128CYS      C  841   5.834   5.276   9.670 -0.3941  0.4072  0.3293
  128CYS      O  842   5.760   5.267   9.572  0.2348  0.0301 -0.1160
  129PRO      N  843   5.900   5.390   9.689  0.3692  0.0979 -0.4019
  129PRO     CA  844   5.867   5.519   9.628 -0.6563  0.0347  0.0035
  129PRO     CB  845   5.959   5.624   9.691  0.3617 -0.7413 -0.1719
  129PRO     CG  846   5.975   5.575   9.835  0.8677  0.4860  0.1996
  129PRO     CD  847   5.977   5.424   9.810 -0.4072  0.4936 -0.0103
  129PRO      C  848   5.889   5.518   9.477  0.2981 -0.0763  0.1381
  129PRO      O  849   5.815   5.588   9.407 -0.4578 -0.3272  0.6818
  130ALA      N  850   6.001   5.472   9.421  0.2679  0.1676 -0.1297
  130ALA      H  851   6.089   5.478   9.468  0.4572 -0.1239 -0.4462
  130ALA     CA  852   6.006   5.457   9.275  0.1536 -0.1830 -0.0996
  130ALA     CB  853   6.145   5.407   9.234  0.3436  0.1942  0.0783
  130ALA      C  854   5.912   5.352   9.216 -0.6261  0.2542  0.3570
  130ALA      O  855   5.837   5.378   9.122 -0.4080  0.2476  0.1808
  131TRP      N  856   5.895   5.234   9.274  0.4093  0.1926  0.5531
  131TRP      H  857   5.952   5.213   9.354 -1.3369  2.8084  2.6546
  131TRP     CA  858   5.808   5.127   9.223  0.3233  0.5174  0.0154
  131TRP     CB  859   5.823   5.006   9.315 -0.0780  0.0353 -0.5454
  131TRP     CG  860   5.787   4.869   9.256  0.1925 -0.3869  0.2552
  131TRP    CD1  861   5.664   4.831   9.224  0.1869 -0.1079 -0.0593
  131TRP    HD1  862   5.569   4.884   9.214  0.6579  0.3881 -2.3893
  131TRP    CD2  863   5.869   4.758   9.236 -0.0311 -0.4017 -0.6045
  131TRP    NE1  864   5.670   4.703   9.190 -0.1206 -0.2991  0.5935
  131TRP    HE1  865   5.594   4.656   9.146  0.6869 -0.7616 -0.3663
  131TRP    CE2  866   5.793   4.652   9.188 -0.1564 -0.3502 -0.5222
  131TRP    CE3  867   6.006   4.736   9.236 -0.0190 -0.3615  0.5826
  131TRP    HE3  868   6.075   4.812   9.272  1.2371 -1.9709  1.7259
  131TRP    CZ2  869   5.852   4.536   9.139  0.3496 -0.3706  0.1213
  131TRP    HZ2  870   5.794   4.445   9.123 -0.8230  0.0390  1.8173
  131TRP    CZ3  871   6.067   4.623   9.184 -0.4464 -0.3266 -0.0091
  131TRP    HZ3  872   6.172   4.606   9.207 -0.2151  0.6404 -0.3017
  131TRP    CH2  873   5.990   4.519   9.134  0.2989 -0.5862 -0.6368
  131TRP    HH2  874   6.040   4.424   9.119  1.3591 -0.1785  0.2430
  131TRP      C  875   5.662   5.171   9.220  0.0364 -0.4113  0.1827
  131TRP      O  876   5.610   5.171   9.109  0.2594  0.0239  0.0786
  132LEU      N  877   5.625   5.241   9.328  0.2398 -0.1049  0.0535
  132LEU      H  878   5.681   5.246   9.411 -0.8391 -0.1984  0.7987
  132LEU     CA  879   5.489   5.296   9.332  0.3476  0.1460  0.2675
  132LEU     CB  880   5.458   5.382   9.454 -0.1541 -0.3608  0.5043
  132LEU     CG  881   5.430   5.295   9.577  0.0615 -0.7824  0.2540
  132LEU    CD1  882   5.403   5.392   9.692  0.0926 -0.1471 -0.2708
  132LEU    CD2  883   5.324   5.186   9.553 -0.6478 -0.1013  0.2630
  132LEU      C  884   5.454   5.389   9.216  0.1856 -0.0924  0.1242
  132LEU      O  885   5.355   5.364   9.147  0.1499 -0.3328  0.2602
  133PHE      N  886   5.556   5.469   9.186  0.3516 -0.3247  0.0642
  133PHE      H  887   5.636   5.483   9.244 -0.7296  1.5959  1.2170
  133PHE     CA  888   5.553   5.560   9.070  0.4889 -0.1978  0.1612
  133PHE     CB  889   5.662   5.667   9.082  0.3015  0.0583 -0.4056
  133PHE     CG  890   5.680   5.762   8.964  0.3154  0.1863 -0.3013
  133PHE    CD1  891   5.578   5.847   8.922  0.3005  0.2560 -0.1244
  133PHE    HD1  892   5.492   5.865   8.987  0.5764  4.4273 -0.6281
  133PHE    CD2  893   5.792   5.739   8.885  0.6083  0.3825  0.0509
  133PHE    HD2  894   5.858   5.655   8.904  1.4668  0.3651 -2.5868
  133PHE    CE1  895   5.594   5.913   8.801  0.4343  0.0248 -0.2319
  133PHE    HE1  896   5.513   5.957   8.744  0.8653  0.2065 -0.7151
  133PHE    CE2  897   5.813   5.813   8.769  0.1677  0.2875 -0.0941
  133PHE    HE2  898   5.896   5.799   8.699 -1.0545 -3.8121 -1.0065
  133PHE     CZ  899   5.712   5.900   8.729  0.5020  0.6149 -0.2337
  133PHE     HZ  900   5.729   5.966   8.644 -1.1876  1.8359  0.3378
  133PHE      C  901   5.551   5.483   8.938  0.1200 -0.0889  0.1044
  133PHE      O  902   5.458   5.501   8.859  0.1541 -0.2671  0.0234
  134LEU      N  903   5.636   5.383   8.920  0.2290 -0.0282  0.2868
  134LEU      H  904   5.670   5.345   9.007  0.2146  1.1169  0.8093
  134LEU     CA  905   5.635   5.307   8.795  0.2353 -0.5416  0.5926
  134LEU     CB  906   5.766   5.228   8.792  0.7564  0.3041  0.9800
  134LEU     CG  907   5.890   5.309   8.753  0.6128  0.0139 -0.1043
  134LEU    CD1  908   6.016   5.225   8.773  0.5139 -0.0746  0.1498
  134LEU    CD2  909   5.900   5.355   8.607 -0.3269 -0.1171 -0.2189
  134LEU      C  910   5.508   5.231   8.755  0.4923 -0.6684  0.0017
  134LEU      O  911   5.455   5.251   8.646  0.1374 -0.5197  0.1984
  135ASP      N  912   5.432   5.193   8.857 -0.2428 -0.1462 -0.3412
  135ASP      H  913   5.472   5.172   8.946 -1.9457  1.8813  1.0056
  135ASP     CA  914   5.294   5.143   8.841 -0.2698 -0.2187  0.1101
  135ASP     CB  915   5.250   5.072   8.970 -0.5615 -0.3789 -0.0792
  135ASP     CG  916   5.109   5.013   8.965 -0.6137 -0.2634  0.0207
  135ASP    OD1  917   5.103   4.905   8.902  0.3004 -0.1136 -0.3497
  135ASP    OD2  918   5.022   5.054   9.044 -0.0062 -0.2231  0.6738
  135ASP      C  919   5.194   5.245   8.787  0.5008  0.1406 -0.6663
  135ASP      O  920   5.132   5.221   8.683 -0.5042 -0.7943  0.1202
  136VAL      N  921   5.177   5.355   8.861 -0.3179 -0.5224  0.1560
  136VAL      H  922   5.217   5.367   8.951 -0.8139 -1.1742  0.4743
  136VAL     CA  923   5.083   5.462   8.825  0.0397 -0.2171  0.1327
  136VAL     CB  924   5.070   5.564   8.938  0.0820  0.0344 -0.0893
  136VAL    CG1  925   4.973   5.678   8.903  0.2431  0.3323  0.4165
  136VAL    CG2  926   5.060   5.499   9.076  0.4286 -0.8232 -0.4658
  136VAL      C  927   5.123   5.528   8.693  0.1249 -0.2744  0.1296
  136VAL      O  928   5.035   5.546   8.609  0.0870 -0.5710  0.1067
  137LEU      N  929   5.252   5.551   8.673  0.2458 -0.4436  0.7186
  137LEU      H  930   5.321   5.538   8.745  0.8936  1.2155  0.4609
  137LEU     CA  931   5.306   5.594   8.543 -0.6114  0.1355  0.5461
  137LEU     CB  932   5.457   5.614   8.559 -0.4580 -0.1688 -0.4373
  137LEU     CG  933   5.514   5.671   8.430  0.0461 -0.6507 -0.4306
  137LEU    CD1  934   5.451   5.804   8.389  0.2773 -0.1729  0.7189
  137LEU    CD2  935   5.666   5.687   8.448  0.0155 -0.7528 -0.0759
  137LEU      C  936   5.280   5.496   8.428  0.9446  0.2201  0.1034
  137LEU      O  937   5.196   5.525   8.342  0.4159 -0.5442  0.3558
  138PHE      N  938   5.304   5.367   8.447  0.0052  0.0299  0.0150
  138PHE      H  939   5.350   5.324   8.524  3.0619  0.9406 -1.1667
  138PHE     CA  940   5.288   5.266   8.341 -0.1270 -0.0625  0.1227
  138PHE     CB  941   5.333   5.128   8.389  0.5198  0.0675 -0.1004
  138PHE     CG  942   5.393   5.037   8.282  0.1956  0.1944 -0.3930
  138PHE    CD1  943   5.325   5.014   8.162 -0.1784 -0.4290 -0.0694
  138PHE    HD1  944   5.219   5.027   8.141 -0.0199  2.6678  0.4284
  138PHE    CD2  945   5.517   4.980   8.309 -0.1882 -0.3588  0.2285
  138PHE    HD2  946   5.572   5.012   8.397 -0.4659 -0.0134  0.2774
  138PHE    CE1  947   5.392   4.939   8.066  0.0966 -0.3306  0.0437
  138PHE    HE1  948   5.333   4.896   7.986 -2.0576 -0.6323  1.7198
  138PHE    CE2  949   5.580   4.900   8.215  0.1495  0.2982 -0.1097
  138PHE    HE2  950   5.675   4.850   8.234  0.6891  1.4682  0.3552
  138PHE     CZ  951   5.519   4.888   8.090 -0.0159 -0.6019  0.0576
  138PHE     HZ  952   5.581   4.841   8.013  2.2087  1.5863  0.4079
  138PHE      C  953   5.141   5.252   8.301 -0.0258 -0.1665 -0.2175
  138PHE      O  954   5.109   5.265   8.183 -0.2247  0.5189 -0.0903
  139SER      N  955   5.051   5.243   8.399  0.2666  0.4136  0.1057
  139SER      H  956   5.073   5.215   8.492  0.3649 -0.9398 -0.3024
  139SER     CA  957   4.906   5.240   8.373  0.3006  0.5239 -0.1026
  139SER     CB  958   4.815   5.226   8.495  0.4072 -0.5452 -0.1404
  139SER     OG  959   4.856   5.304   8.608 -0.1680 -0.3675 -0.0506
  139SER     HG  960   4.855   5.249   8.691 -2.0127 -0.4999 -0.1304
  139SER      C  961   4.851   5.365   8.304 -0.7866  0.2926  0.3209
  139SER      O  962   4.817   5.348   8.187  0.1142  0.3168  0.0485
  140THR      N  963   4.871   5.486   8.355 -0.7658  0.1478  0.6581
  140THR      H  964   4.937   5.487   8.430  1.0656  0.7966 -0.8477
  140THR     CA  965   4.821   5.608   8.291  0.0243  0.0148 -0.2398
  140THR     CB  966   4.831   5.727   8.386 -0.0292 -0.0963 -0.0964
  140THR    OG1  967   4.964   5.747   8.436 -0.1244 -0.4044  0.2886
  140THR    HG1  968   5.001   5.668   8.485  3.1561  0.7870 -0.0392
  140THR    CG2  969   4.726   5.719   8.497  0.1099 -0.4477  0.0101
  140THR      C  970   4.888   5.642   8.157 -0.0654 -0.3308 -0.3729
  140THR      O  971   4.828   5.709   8.073  0.3928 -0.1336 -0.5453
  141ALA      N  972   5.021   5.643   8.150 -0.0483 -0.1485 -0.0872
  141ALA      H  973   5.075   5.627   8.232 -1.0073  0.0347  0.5986
  141ALA     CA  974   5.095   5.662   8.024 -0.3846 -0.0839 -0.2773
  141ALA     CB  975   5.243   5.671   8.061 -0.3168 -0.1662 -0.5280
  141ALA      C  976   5.070   5.566   7.908  0.3039 -0.4573 -0.1235
  141ALA      O  977   5.038   5.617   7.801  0.0372  0.0784  0.2100
  142SER      N  978   5.055   5.437   7.936  1.0915 -0.4624  0.3060
  142SER      H  979   5.082   5.396   8.024  2.3044 -1.7878 -0.6451
  142SER     CA  980   5.029   5.341   7.828 -0.3330  0.0480  0.1718
  142SER     CB  981   5.030   5.199   7.885  0.4012 -0.0153  0.0107
  142SER     OG  982   4.947   5.190   8.001  0.4241  0.2017  0.0444
  142SER     HG  983   4.992   5.215   8.087 -0.6075  2.2216  0.0658
  142SER      C  984   4.894   5.365   7.759 -0.3057 -0.1688  0.0433
  142SER      O  985   4.879   5.352   7.638 -0.2843  0.2355 -0.0025
  143ILE      N  986   4.797   5.397   7.844  0.3465 -0.1577  0.7959
  143ILE      H  987   4.807   5.362   7.937  1.3718 -1.8910  0.0807
  143ILE     CA  988   4.661   5.438   7.806  0.5861  0.0451  0.1337
  143ILE     CB  989   4.560   5.414   7.919  0.0091  0.2068 -0.3436
  143ILE    CG1  990   4.505   5.271   7.907  0.3521  0.0488 -0.0562
  143ILE    CG2  991   4.443   5.511   7.939  0.1852  0.3543 -0.0184
  143ILE     CD  992   4.438   5.244   7.772  0.0400  0.6501 -0.0265
  143ILE      C  993   4.642   5.565   7.723 -0.0819 -0.2322 -0.1435
  143ILE      O  994   4.589   5.568   7.612  0.2670 -0.4755 -0.3204
  144TRP      N  995   4.723   5.663   7.761 -0.4135 -0.0531  0.1016
  144TRP      H  996   4.784   5.659   7.840  0.6196 -2.4400 -0.7330
  144TRP     CA  997   4.741   5.784   7.679 -0.0171 -0.0433  0.2011
  144TRP     CB  998   4.808   5.894   7.761  0.2811 -0.0039 -0.0897
  144TRP     CG  999   4.723   5.968   7.865 -0.6456 -0.3425 -0.5864
  144TRP    CD1 1000   4.653   5.907   7.960  0.2245 -0.0134  0.2937
  144TRP    HD1 1001   4.646   5.801   7.982 -0.5635 -0.2632 -1.0337
  144TRP    CD2 1002   4.725   6.105   7.891 -0.4574 -0.4505 -0.0125
  144TRP    NE1 1003   4.601   6.002   8.037 -1.0653  0.0103 -0.5753
  144TRP    HE1 1004   4.555   5.972   8.121 -0.0817  0.9259  0.3151
  144TRP    CE2 1005   4.638   6.123   7.998  0.1947 -0.0278  0.4520
  144TRP    CE3 1006   4.764   6.214   7.815 -0.2664 -0.1379  0.5325
  144TRP    HE3 1007   4.822   6.206   7.723 -3.9549 -3.3433 -1.7876
  144TRP    CZ2 1008   4.589   6.248   8.036 -0.2616 -0.2216  0.4995
  144TRP    HZ2 1009   4.495   6.252   8.090 -0.4285 -3.4025  0.6678
  144TRP    CZ3 1010   4.720   6.340   7.854  0.6595  0.2127  0.4868
  144TRP    HZ3 1011   4.721   6.417   7.776 -0.7231  0.0605  0.2789
  144TRP    CH2 1012   4.631   6.356   7.959  0.2717 -0.5735  0.2850
  144TRP    HH2 1013   4.592   6.451   7.995  0.6095 -0.3832  0.1525
  144TRP      C 1014   4.811   5.766   7.544 -0.1150 -0.0977  0.1575
  144TRP      O 1015   4.773   5.825   7.443  0.1415 -0.2276 -0.0174
  145HIS      N 1016   4.911   5.679   7.540 -0.1279 -0.0851 -0.5827
  145HIS      H 1017   4.943   5.650   7.630 -1.2936  1.2584  0.2901
  145HIS     CA 1018   4.976   5.622   7.421  0.2156  0.2800 -0.5739
  145HIS     CB 1019   5.099   5.539   7.460  0.1634  0.5297  0.1238
  145HIS     CG 1020   5.200   5.599   7.557  0.1906  0.2173  0.2880
  145HIS    ND1 1021   5.279   5.524   7.634 -0.2425 -0.2477  0.2843
  145HIS    HD1 1022   5.290   5.426   7.622  1.2968 -0.0580 -0.1165
  145HIS    CD2 1023   5.213   5.722   7.608 -0.1625  0.5805 -0.4899
  145HIS    HD2 1024   5.170   5.807   7.555  1.2200  0.9857 -1.0287
  145HIS    CE1 1025   5.340   5.596   7.729  0.3260  0.1396 -0.3667
  145HIS    HE1 1026   5.414   5.565   7.803  0.7506  0.9280 -0.4590
  145HIS    NE2 1027   5.296   5.720   7.712 -0.2634 -0.0757 -0.4179
  145HIS    HE2 1028   5.341   5.796   7.758  1.2788 -1.1611 -0.0816
  145HIS      C 1029   4.882   5.546   7.325  0.1626 -0.0400 -0.2712
  145HIS      O 1030   4.886   5.591   7.211 -0.2782 -0.1727 -0.3379
  146LEU      N 1031   4.783   5.480   7.383 -0.2243  1.0021  0.2992
  146LEU      H 1032   4.802   5.433   7.469  1.5686  1.2731  0.0776
  146LEU     CA 1033   4.679   5.413   7.302  0.5073  0.1040  0.0767
  146LEU     CB 1034   4.622   5.295   7.381 -0.0495  0.3479  0.0439
  146LEU     CG 1035   4.713   5.173   7.384 -0.6121 -0.0775  0.0333
  146LEU    CD1 1036   4.636   5.070   7.466 -0.4258  0.0801  0.4122
  146LEU    CD2 1037   4.752   5.120   7.246 -0.0387  0.0035  0.1578
  146LEU      C 1038   4.568   5.505   7.249  0.4708 -0.0836 -0.1695
  146LEU      O 1039   4.548   5.510   7.128  0.3208  0.4296 -0.1221
  147CYS      N 1040   4.516   5.586   7.340 -0.2713 -0.2764 -0.4139
  147CYS      H 1041   4.533   5.569   7.437 -0.5264 -1.1321 -0.5119
  147CYS     CA 1042   4.406   5.676   7.301 -0.3345 -0.2176 -0.1055
  147CYS     CB 1043   4.360   5.750   7.426  0.2914  0.1035 -0.0617
  147CYS     SG 1044   4.205   5.845   7.402  0.1006 -0.2340 -0.1677
  147CYS     HG 1045   4.215   5.907   7.519  0.1643 -1.3106  0.4155
  147CYS      C 1046   4.447   5.780   7.197 -0.6539  0.4875  0.4683
  147CYS      O 1047   4.365   5.807   7.109 -0.5678  0.2086  0.3042
  148ALA      N 1048   4.565   5.839   7.209 -0.0125 -0.6766  0.0568
  148ALA      H 1049   4.628   5.823   7.285 -0.5196 -0.9981  0.4171
  148ALA     CA 1050   4.617   5.931   7.107 -0.7029 -0.1189  0.1983
  148ALA     CB 1051   4.761   5.965   7.146 -0.5343 -0.5127 -0.0721
  148ALA      C 1052   4.621   5.873   6.965 -0.6825 -0.4789  0.3445
  148ALA      O 1053   4.558   5.926   6.874  0.2057  0.2410  0.1282
  149ILE      N 1054   4.686   5.758   6.950  0.5350  0.2733 -0.3423
  149ILE      H 1055   4.739   5.712   7.021 -0.1598 -1.6865 -1.0485
  149ILE     CA 1056   4.688   5.695   6.818 -0.1526 -0.6161  0.0645
  149ILE     CB 1057   4.804   5.595   6.811  0.4155  0.0338  0.1509
  149ILE    CG1 1058   4.834   5.540   6.671 -0.3635  0.0157 -0.0150
  149ILE    CG2 1059   4.768   5.482   6.907  0.5766 -0.3218 -0.2051
  149ILE     CD 1060   4.899   5.655   6.593 -0.2479 -0.0595 -0.0314
  149ILE      C 1061   4.556   5.643   6.761 -0.5991  0.4874  0.0874
  149ILE      O 1062   4.534   5.655   6.640  0.3646 -0.2565 -0.1668
  150SER      N 1063   4.472   5.603   6.856  0.0704 -0.4512  0.2955
  150SER      H 1064   4.502   5.562   6.942  1.2498 -0.7772 -0.2606
  150SER     CA 1065   4.332   5.565   6.831 -0.0020 -0.1318  0.2022
  150SER     CB 1066   4.243   5.498   6.936  0.2736  0.1522  0.6208
  150SER     OG 1067   4.116   5.457   6.884  0.6453 -0.3200  0.0804
  150SER     HG 1068   4.049   5.530   6.899  0.6343  0.0001 -1.4028
  150SER      C 1069   4.253   5.682   6.774  0.4269 -0.1136 -0.3624
  150SER      O 1070   4.210   5.677   6.658 -0.2734 -0.0666 -0.1107
  151VAL      N 1071   4.253   5.795   6.844 -0.3055 -0.0471 -0.4596
  151VAL      H 1072   4.278   5.810   6.939  0.0646  0.0961 -0.5772
  151VAL     CA 1073   4.201   5.920   6.785 -0.1448  0.1891 -0.1005
  151VAL     CB 1074   4.198   6.022   6.899  0.5293  0.4777 -0.3382
  151VAL    CG1 1075   4.164   6.160   6.842 -0.2214  0.2190 -0.5274
  151VAL    CG2 1076   4.110   5.989   7.020  0.2353  0.0118 -0.6777
  151VAL      C 1077   4.251   5.977   6.652  0.0446  0.2496 -0.0035
  151VAL      O 1078   4.172   5.984   6.558  0.0653 -0.8182 -0.1174
  152ASP      N 1079   4.383   5.973   6.633 -0.0172  0.5178 -0.4996
  152ASP      H 1080   4.446   5.950   6.707 -2.2104 -0.3782  1.2093
  152ASP     CA 1081   4.449   6.007   6.507  0.3452  0.5846 -0.2940
  152ASP     CB 1082   4.599   5.984   6.523  0.2474 -0.2805 -0.5760
  152ASP     CG 1083   4.671   6.108   6.468  0.4458 -0.1092  0.0587
  152ASP    OD1 1084   4.662   6.216   6.529  0.0848 -0.0399 -0.1136
  152ASP    OD2 1085   4.762   6.093   6.383 -0.0811  0.0921 -0.5506
  152ASP      C 1086   4.404   5.925   6.386  0.3091  0.1745 -0.0043
  152ASP      O 1087   4.388   5.979   6.276 -0.3209  0.1384  0.0684
  153ARG      N 1088   4.383   5.796   6.407  0.5705  0.0984 -0.1938
  153ARG      H 1089   4.405   5.752   6.495  0.4629  1.2222  0.4121
  153ARG     CA 1090   4.354   5.711   6.291 -0.4075  0.2101 -0.0377
  153ARG     CB 1091   4.334   5.563   6.325 -0.2768  0.0144 -0.7830
  153ARG     CG 1092   4.472   5.500   6.337 -0.1826  0.3781  0.1189
  153ARG     CD 1093   4.473   5.349   6.366  0.1253  0.4352  0.4233
  153ARG     NE 1094   4.447   5.315   6.507  0.0277  0.3554  0.3862
  153ARG     HE 1095   4.357   5.354   6.526 -0.6333 -0.1030 -1.5535
  153ARG     CZ 1096   4.528   5.256   6.596 -0.7166 -0.1820  0.7204
  153ARG    NH1 1097   4.471   5.217   6.710 -0.1687 -0.2431  0.9776
  153ARG   HH11 1098   4.374   5.239   6.718 -0.0677  0.1720  1.1019
  153ARG   HH12 1099   4.519   5.172   6.786  0.1580  0.4545  1.1859
  153ARG    NH2 1100   4.659   5.228   6.584 -0.6889  0.1624  0.1430
  153ARG   HH21 1101   4.704   5.247   6.498  0.9052  2.8605  1.4453
  153ARG   HH22 1102   4.714   5.185   6.656  0.5881 -0.7723 -1.3420
  153ARG      C 1103   4.217   5.752   6.234 -0.2303  0.2896 -0.4103
  153ARG      O 1104   4.194   5.764   6.114 -0.0449 -0.6294 -0.5470
  154TYR      N 1105   4.127   5.788   6.325  0.2604 -0.1123  0.2451
  154TYR      H 1106   4.133   5.777   6.424 -1.7250  0.8502  0.5177
  154TYR     CA 1107   3.992   5.830   6.287  0.5339  0.4443 -0.1188
  154TYR     CB 1108   3.917   5.845   6.420  0.4411  0.2271 -0.1474
  154TYR     CG 1109   3.775   5.900   6.411  0.2744 -0.1847 -0.0495
  154TYR    CD1 1110   3.700   5.827   6.319  0.2098  0.1648 -0.2733
  154TYR    HD1 1111   3.719   5.721   6.305  0.9186  0.4440 -1.5825
  154TYR    CD2 1112   3.731   6.026   6.450 -0.3315 -0.3601 -0.1443
  154TYR    HD2 1113   3.803   6.089   6.503 -2.2152 -0.1420  2.3631
  154TYR    CE1 1114   3.583   5.886   6.272 -0.0571  0.0379  0.2283
  154TYR    HE1 1115   3.529   5.831   6.196  0.8016  1.6431 -1.6332
  154TYR    CE2 1116   3.610   6.080   6.410 -0.4487  0.1789  0.8847
  154TYR    HE2 1117   3.579   6.175   6.453 -0.2816 -0.0316  1.4806
  154TYR     CZ 1118   3.534   6.009   6.317  0.2531  0.1187  0.3503
  154TYR     OH 1119   3.414   6.053   6.271 -0.0707  0.0342  1.1010
  154TYR     HH 1120   3.414   6.153   6.267  1.8985  0.0541 -3.0241
  154TYR      C 1121   3.990   5.962   6.208  0.0326  0.5571  0.0736
  154TYR      O 1122   3.940   5.959   6.096  0.1074  0.7473  0.0361
  155ILE      N 1123   4.074   6.054   6.254  0.5955  0.2404 -0.2970
  155ILE      H 1124   4.141   6.033   6.325  0.2673 -0.0789 -0.0797
  155ILE     CA 1125   4.087   6.185   6.190 -0.7255  0.5040 -0.0645
  155ILE     CB 1126   4.165   6.274   6.287  0.3998 -0.3098 -0.2007
  155ILE    CG1 1127   4.079   6.301   6.411  0.5819 -0.7441  0.0201
  155ILE    CG2 1128   4.198   6.415   6.236  0.2283 -0.3825 -0.5094
  155ILE     CD 1129   4.163   6.353   6.528 -0.1259 -0.3970  0.3813
  155ILE      C 1130   4.158   6.170   6.055  0.2000  0.1082  0.4511
  155ILE      O 1131   4.112   6.233   5.959 -0.3339 -0.4651  0.3224
  156ALA      N 1132   4.263   6.088   6.055  0.0959 -0.0290 -0.1042
  156ALA      H 1133   4.315   6.078   6.139 -1.0824  0.9284  0.7840
  156ALA     CA 1134   4.329   6.050   5.929  0.6098  0.1768  0.1017
  156ALA     CB 1135   4.425   5.932   5.946  0.1150 -0.2578 -0.0663
  156ALA      C 1136   4.236   6.004   5.817  0.7074 -0.5136  0.3018
  156ALA      O 1137   4.242   6.055   5.706  0.2393 -0.0723  0.4792
  157ILE      N 1138   4.149   5.908   5.848 -0.3777  0.2006 -0.4507
  157ILE      H 1139   4.156   5.870   5.941 -1.7686  4.4123  1.6039
  157ILE     CA 1140   4.053   5.847   5.755 -0.0696 -0.6365 -0.2277
  157ILE     CB 1141   3.981   5.727   5.817 -0.4880 -0.0002  0.5208
  157ILE    CG1 1142   4.074   5.619   5.874 -0.0645  0.0407 -0.0919
  157ILE    CG2 1143   3.901   5.651   5.711  0.2677  0.6552 -0.5344
  157ILE     CD 1144   4.001   5.512   5.954 -0.1800 -0.0358 -0.2979
  157ILE      C 1145   3.940   5.944   5.723  0.1728 -0.2823 -0.0178
  157ILE      O 1146   3.900   5.958   5.607 -0.2757  0.0562  0.1739
  158LYS      N 1147   3.913   6.040   5.811  0.2489 -0.6664  0.4303
  158LYS      H 1148   3.956   6.034   5.901 -1.1251  0.6324  1.2186
  158LYS     CA 1149   3.792   6.121   5.789  0.3725 -0.6253 -0.1311
  158LYS     CB 1150   3.714   6.153   5.917 -0.1984  0.1954 -0.6723
  158LYS     CG 1151   3.635   6.027   5.954  0.3308  0.0242 -0.1054
  158LYS     CD 1152   3.498   6.011   5.888 -0.0461 -0.3241  0.7334
  158LYS     CE 1153   3.395   6.103   5.954 -0.1001  0.2077 -0.0732
  158LYS     NZ 1154   3.266   6.033   5.940 -0.3264  0.6031  0.0219
  158LYS    HZ1 1155   3.249   6.021   5.843 -1.1183 -0.5589  0.2845
  158LYS    HZ2 1156   3.268   5.949   5.995  2.9962  1.3968  1.3908
  158LYS    HZ3 1157   3.201   6.088   5.992 -0.1364  0.8867 -0.0409
  158LYS      C 1158   3.818   6.253   5.716  0.3581 -0.1558  0.6914
  158LYS      O 1159   3.735   6.281   5.629  0.5890 -0.4378  0.3804
  159LYS      N 1160   3.927   6.324   5.743  0.0467  0.2485  0.9039
  159LYS      H 1161   3.989   6.303   5.818  1.9289 -0.3125 -0.7238
  159LYS     CA 1162   3.957   6.451   5.677 -0.0561 -0.3270 -0.2789
  159LYS     CB 1163   4.088   6.510   5.729 -0.0799 -0.4445 -0.0860
  159LYS     CG 1164   4.076   6.564   5.872  0.3133 -0.2342 -0.1313
  159LYS     CD 1165   4.191   6.653   5.919  0.1821  0.0081 -0.2636
  159LYS     CE 1166   4.149   6.729   6.045  0.0578  0.1493 -0.3915
  159LYS     NZ 1167   4.028   6.812   6.031  0.0760  0.3756  0.7132
  159LYS    HZ1 1168   3.948   6.758   6.004  0.5620  0.4985 -1.1124
  159LYS    HZ2 1169   4.012   6.861   6.117 -1.5565  0.2907  0.4888
  159LYS    HZ3 1170   4.038   6.885   5.963  1.6250  0.4066  0.9504
  159LYS      C 1171   3.970   6.447   5.524 -0.2498  0.2103 -0.3151
  159LYS      O 1172   4.064   6.385   5.474  0.0316  0.2235  0.1823
  160PRO      N 1173   3.891   6.536   5.467 -0.2111  0.1829 -0.4116
  160PRO     CA 1174   3.898   6.562   5.322  0.2383 -0.2566 -0.4702
  160PRO     CB 1175   3.765   6.627   5.286 -0.0903 -0.5632  0.1707
  160PRO     CG 1176   3.702   6.679   5.416 -0.4684 -0.1620 -0.1701
  160PRO     CD 1177   3.760   6.581   5.517 -0.2890 -0.1786 -0.2891
  160PRO      C 1178   4.019   6.647   5.284  0.1329  0.2064  0.2163
  160PRO      O 1179   4.103   6.595   5.211 -0.2248  0.3815 -0.3271
  161ILE      N 1180   4.048   6.745   5.369 -0.2977  0.4331  0.1076
  161ILE      H 1181   4.005   6.754   5.459  0.3775  1.2871  0.3617
  161ILE     CA 1182   4.170   6.826   5.350  0.1457 -0.3127 -0.2728
  161ILE     CB 1183   4.133   6.971   5.383 -0.1912 -0.2681 -0.8308
  161ILE    CG1 1184   4.026   7.013   5.281  0.2858  0.2731 -1.1080
  161ILE    CG2 1185   4.260   7.055   5.381 -0.1462 -0.3190 -0.3013
  161ILE     CD 1186   3.954   7.140   5.327 -0.2427 -0.2841 -0.3691
  161ILE      C 1187   4.271   6.772   5.451  0.3671 -0.0899 -0.3753
  161ILE      O 1188   4.249   6.755   5.571  0.9699  0.2641 -0.2070
  162GLN      N 1189   4.388   6.743   5.395  0.4416 -0.1992 -0.1635
  162GLN      H 1190   4.401   6.741   5.296  0.5094  0.1222 -0.1624
  162GLN     CA 1191   4.505   6.695   5.470 -0.0792 -0.5705  0.4173
  162GLN     CB 1192   4.592   6.617   5.371  0.0091  0.1670 -0.0878
  162GLN     CG 1193   4.529   6.489   5.316 -0.0871 -0.2692  1.0078
  162GLN     CD 1194   4.636   6.408   5.242 -0.2829  0.0520  0.3653
  162GLN    OE1 1195   4.625   6.371   5.125 -0.5266 -0.6646  0.6107
  162GLN    NE2 1196   4.751   6.402   5.308 -0.1064  0.2228  0.0743
  162GLN   HE21 1197   4.764   6.430   5.404  0.9893 -1.8469  0.5753
  162GLN   HE22 1198   4.832   6.378   5.255  0.4547 -0.7356  1.3096
  162GLN      C 1199   4.596   6.801   5.532  1.1479 -1.2299 -0.2103
  162GLN      O 1200   4.644   6.791   5.644  0.1778 -0.0024  0.3469
  163ALA      N 1201   4.646   6.888   5.444  0.0915 -0.1773  0.1946
  163ALA      H 1202   4.620   6.887   5.348 -0.5419  0.8139  0.3366
  163ALA     CA 1203   4.740   6.997   5.473 -0.0134 -0.0884  0.2023
  163ALA     CB 1204   4.768   7.079   5.347 -0.8786  0.1631  0.1730
  163ALA      C 1205   4.698   7.089   5.588 -0.2423 -0.0941  0.1221
  163ALA      O 1206   4.581   7.123   5.607 -0.0730  0.5983 -0.0709
  164ASN      N 1207   4.792   7.093   5.681 -0.4029  0.4572  0.2646
  164ASN      H 1208   4.884   7.064   5.652 -0.4669  0.6583 -0.1495
  164ASN     CA 1209   4.789   7.166   5.808  0.2784  0.4592  0.2875
  164ASN     CB 1210   4.740   7.311   5.792  0.0475  0.3657  0.1371
  164ASN     CG 1211   4.819   7.410   5.706  0.2918 -0.0714 -0.1455
  164ASN    OD1 1212   4.905   7.373   5.626  0.1743 -0.3202 -0.1616
  164ASN    ND2 1213   4.779   7.535   5.722  0.5846  0.0619 -0.4487
  164ASN   HD21 1214   4.703   7.562   5.781  1.1122 -1.6197  1.0724
  164ASN   HD22 1215   4.849   7.602   5.698  0.8661  0.3527  1.0632
  164ASN      C 1216   4.705   7.103   5.920  0.6507 -0.5981 -0.0226
  164ASN      O 1217   4.759   7.078   6.027  0.0958 -0.2902  0.3335
  165GLN      N 1218   4.586   7.059   5.878  0.5236 -0.5545  0.2912
  165GLN      H 1219   4.562   7.064   5.781  1.3171  2.1733  0.1582
  165GLN     CA 1220   4.488   6.993   5.966 -0.0823 -0.5088 -0.3498
  165GLN     CB 1221   4.348   6.993   5.902 -0.0140 -0.0855 -0.5028
  165GLN     CG 1222   4.290   7.129   5.864 -0.5172  0.0036  0.5558
  165GLN     CD 1223   4.156   7.097   5.798 -0.3052  0.6554 -0.2050
  165GLN    OE1 1224   4.086   6.997   5.810  0.4051  0.2265  0.4826
  165GLN    NE2 1225   4.107   7.200   5.729 -0.5836  0.7662  0.1535
  165GLN   HE21 1226   4.157   7.287   5.726 -1.0347  1.0323  0.3883
  165GLN   HE22 1227   4.014   7.194   5.694 -0.4362 -0.2800 -0.1003
  165GLN      C 1228   4.533   6.859   6.023 -0.0989 -0.4754 -0.2583
  165GLN      O 1229   4.518   6.828   6.141 -0.0779  0.2371 -0.0673
  166TYR      N 1230   4.595   6.777   5.939  0.2980  0.0470 -0.4796
  166TYR      H 1231   4.593   6.796   5.841  2.6935  0.4128 -0.5251
  166TYR     CA 1232   4.647   6.646   5.982  0.0852  0.0487 -0.2155
  166TYR     CB 1233   4.551   6.538   5.933 -0.0422  0.2144 -0.3331
  166TYR     CG 1234   4.599   6.397   5.967  0.5470  0.4963  0.0274
  166TYR    CD1 1235   4.684   6.332   5.878 -0.5122  0.1630 -0.7653
  166TYR    HD1 1236   4.672   6.349   5.771 -2.6728 -0.2842 -0.6355
  166TYR    CD2 1237   4.575   6.351   6.096  0.5552  0.2694 -0.0511
  166TYR    HD2 1238   4.519   6.402   6.175 -1.0679 -2.5250  0.7310
  166TYR    CE1 1239   4.743   6.215   5.923 -0.0131  0.5609 -0.3765
  166TYR    HE1 1240   4.816   6.159   5.863 -1.2049 -2.0218  0.4315
  166TYR    CE2 1241   4.631   6.230   6.137  0.0603 -0.1222 -0.5218
  166TYR    HE2 1242   4.606   6.186   6.233 -2.1744  1.1788 -0.4196
  166TYR     CZ 1243   4.718   6.165   6.051 -0.1453 -0.1838 -0.6862
  166TYR     OH 1244   4.800   6.071   6.105 -0.3864 -0.0749 -0.1290
  166TYR     HH 1245   4.789   6.076   6.204  1.4959  0.8529  0.0820
  166TYR      C 1246   4.793   6.630   5.939  0.2538 -0.0173  0.3679
  166TYR      O 1247   4.882   6.614   6.022  0.2577  0.3518  0.4382
  167ASN      N 1248   4.822   6.628   5.809  0.0139 -0.9768  0.3260
  167ASN      H 1249   4.761   6.669   5.741 -0.8215  0.6532  1.9662
  167ASN     CA 1250   4.964   6.623   5.773  0.0353 -0.5024  0.3395
  167ASN     CB 1251   4.965   6.578   5.626 -0.2284  0.1799  0.1265
  167ASN     CG 1252   4.912   6.436   5.610 -0.1867  0.2326 -0.5107
  167ASN    OD1 1253   4.792   6.423   5.588 -0.2615  0.3842 -0.2069
  167ASN    ND2 1254   5.001   6.337   5.616 -0.6075 -0.0894  0.8079
  167ASN   HD21 1255   5.087   6.355   5.664 -0.7433 -2.9761  2.3950
  167ASN   HD22 1256   4.982   6.242   5.594 -1.1989 -0.1668  1.6204
  167ASN      C 1257   5.042   6.754   5.788 -0.3704 -0.2112 -0.0523
  167ASN      O 1258   5.013   6.859   5.732 -0.1830  0.1570  0.5345
  168SER      N 1259   5.120   6.767   5.895 -0.4244  0.1262 -0.0565
  168SER      H 1260   5.134   6.696   5.964  1.9523 -0.2885 -0.8900
  168SER     CA 1261   5.204   6.883   5.930  0.7235 -0.4639 -0.8040
  168SER     CB 1262   5.118   7.002   5.972  0.7672 -0.6404 -0.2007
  168SER     OG 1263   5.207   7.098   6.031  0.5715 -0.4874 -0.1515
  168SER     HG 1264   5.200   7.166   5.958 -1.0349 -0.3208  0.1241
  168SER      C 1265   5.314   6.860   6.033  0.3259 -0.6066 -0.4061
  168SER      O 1266   5.290   6.801   6.139 -0.0601  0.2279 -0.0201
  169ARG      N 1267   5.426   6.927   6.008 -0.1156  0.1519 -0.3912
  169ARG      H 1268   5.439   6.997   5.939  2.8671  0.7489  0.6085
  169ARG     CA 1269   5.543   6.919   6.097 -0.2093  0.1212 -0.2703
  169ARG     CB 1270   5.663   7.006   6.057 -0.0515  0.1272  0.2096
  169ARG     CG 1271   5.741   6.918   5.959 -0.1120  0.0386  0.2402
  169ARG     CD 1272   5.854   7.000   5.896  0.2064 -0.4288  0.1899
  169ARG     NE 1273   5.945   7.064   5.993 -0.1792 -0.0301  0.2928
  169ARG     HE 1274   5.932   7.160   6.017  2.1821  0.2163  0.7442
  169ARG     CZ 1275   6.045   7.007   6.061 -0.2032 -0.5135 -0.0764
  169ARG    NH1 1276   6.086   6.880   6.046  0.1321 -0.3928 -0.1887
  169ARG   HH11 1277   6.034   6.817   5.989 -1.1010 -0.0781  0.5641
  169ARG   HH12 1278   6.155   6.840   6.106  0.2549 -0.6477 -0.5013
  169ARG    NH2 1279   6.109   7.079   6.154 -0.3453  0.1355 -0.4688
  169ARG   HH21 1280   6.084   7.174   6.170 -1.4667 -0.5825  3.1656
  169ARG   HH22 1281   6.190   7.038   6.197 -0.0573 -0.0640 -1.1965
  169ARG      C 1282   5.508   6.966   6.239  0.3323 -0.0326 -0.0817
  169ARG      O 1283   5.521   6.893   6.337 -0.0701 -0.0645 -0.0516
  170ALA      N 1284   5.427   7.071   6.242  0.1326 -0.1970  0.4537
  170ALA      H 1285   5.381   7.104   6.159  2.9073  2.7751 -0.1142
  170ALA     CA 1286   5.385   7.140   6.365 -0.1991  0.2592  0.0908
  170ALA     CB 1287   5.333   7.282   6.342 -0.2849  0.2117 -0.0059
  170ALA      C 1288   5.283   7.053   6.439 -0.0521 -0.5439 -0.6291
  170ALA      O 1289   5.310   6.997   6.545 -0.2717  0.1549 -0.1947
  171THR      N 1290   5.179   7.006   6.372 -0.4503 -0.2513 -0.2228
  171THR      H 1291   5.176   7.006   6.272 -1.0163 -1.1621 -0.2196
  171THR     CA 1292   5.068   6.932   6.435 -0.3340  0.0578  0.3432
  171THR     CB 1293   4.945   6.922   6.346 -0.1556 -0.2998  0.1349
  171THR    OG1 1294   4.994   6.846   6.235  0.1089 -0.4313  0.3403
  171THR    HG1 1295   4.912   6.817   6.184  0.7724  0.0600 -1.0495
  171THR    CG2 1296   4.896   7.060   6.300  0.4666 -0.1658 -0.1259
  171THR      C 1297   5.107   6.799   6.499  0.1251 -0.0084 -0.0700
  171THR      O 1298   5.081   6.773   6.616  0.4983  0.3066  0.0854
  172ALA      N 1299   5.198   6.731   6.429  0.4101  0.1734  0.1192
  172ALA      H 1300   5.210   6.745   6.331 -1.6904 -1.8339 -0.5188
  172ALA     CA 1301   5.272   6.616   6.485 -0.2077 -0.3013 -0.0260
  172ALA     CB 1302   5.365   6.566   6.374  0.0692 -0.0900  0.1122
  172ALA      C 1303   5.350   6.634   6.615 -0.2141  0.2015 -0.0867
  172ALA      O 1304   5.340   6.558   6.712  0.1290 -0.1996 -0.3641
  173PHE      N 1305   5.423   6.745   6.619  0.1527 -0.0521  0.3779
  173PHE      H 1306   5.428   6.804   6.539 -3.1907  0.0850  0.1198
  173PHE     CA 1307   5.513   6.780   6.730  0.0326  0.2272  0.3874
  173PHE     CB 1308   5.628   6.867   6.678  0.1338  0.0701  0.3488
  173PHE     CG 1309   5.758   6.870   6.759 -0.2176  0.1224  0.9222
  173PHE    CD1 1310   5.818   6.993   6.783 -0.2175  0.2667  0.2167
  173PHE    HD1 1311   5.820   7.071   6.707 -1.4471  1.1851  1.0901
  173PHE    CD2 1312   5.790   6.766   6.846 -0.2035 -0.6055  0.0667
  173PHE    HD2 1313   5.750   6.665   6.836 -2.8475  0.3563  0.0289
  173PHE    CE1 1314   5.909   7.003   6.888 -0.0300 -0.1431  0.0954
  173PHE    HE1 1315   5.975   7.089   6.889  0.2312 -0.3278 -0.5482
  173PHE    CE2 1316   5.876   6.779   6.954  0.0988  0.1192 -0.2532
  173PHE    HE2 1317   5.913   6.684   6.994  0.3552 -0.3495 -1.5476
  173PHE     CZ 1318   5.941   6.900   6.976  0.2765 -0.0396  0.1042
  173PHE     HZ 1319   6.004   6.903   7.065  2.0215 -1.4509 -1.0058
  173PHE      C 1320   5.442   6.828   6.857 -0.1000  0.4644  0.2251
  173PHE      O 1321   5.459   6.771   6.964 -0.1878  0.2698  0.1361
  174ILE      N 1322   5.323   6.881   6.829 -0.2176  0.0192 -0.1334
  174ILE      H 1323   5.285   6.890   6.737 -0.1314  1.0893 -0.0659
  174ILE     CA 1324   5.228   6.922   6.934  0.0880  0.1773  0.0833
  174ILE     CB 1325   5.134   7.036   6.890 -0.0433  0.0601  0.0567
  174ILE    CG1 1326   5.199   7.141   6.800 -0.4118  0.0847 -0.1781
  174ILE    CG2 1327   5.077   7.092   7.020  0.4040  0.2764  0.1606
  174ILE     CD 1328   5.098   7.246   6.751 -0.4878  0.2241  0.2749
  174ILE      C 1329   5.154   6.805   6.998  0.3403 -0.0880 -0.1109
  174ILE      O 1330   5.173   6.778   7.117 -0.3294  0.4324  0.1221
  175LYS      N 1331   5.116   6.715   6.908  0.0331  0.3791 -0.4466
  175LYS      H 1332   5.101   6.732   6.810 -0.7814 -0.6582 -0.5241
  175LYS     CA 1333   5.057   6.588   6.952  0.1734  0.3558 -0.3259
  175LYS     CB 1334   5.013   6.508   6.829  0.1009  0.0598 -0.1084
  175LYS     CG 1335   4.882   6.556   6.765 -0.1044 -0.1133  0.1810
  175LYS     CD 1336   4.838   6.456   6.658  0.0462 -0.0253  0.0384
  175LYS     CE 1337   4.923   6.459   6.530  0.0185 -0.0619  0.0187
  175LYS     NZ 1338   4.843   6.426   6.411 -0.3479  0.5950  0.0805
  175LYS    HZ1 1339   4.903   6.428   6.330 -1.6365 -0.5310 -0.9462
  175LYS    HZ2 1340   4.799   6.337   6.422  0.9684 -0.0454  0.3413
  175LYS    HZ3 1341   4.770   6.495   6.407 -1.6612 -0.7731 -0.1776
  175LYS      C 1342   5.147   6.502   7.042 -0.3929 -0.1517 -0.2362
  175LYS      O 1343   5.109   6.483   7.157  0.3267  0.3321  0.0883
  176ILE      N 1344   5.273   6.490   7.001 -0.3441  0.1841 -0.1900
  176ILE      H 1345   5.301   6.536   6.917  1.4287 -2.6285 -1.2848
  176ILE     CA 1346   5.367   6.402   7.073  0.2617  0.7659 -0.2549
  176ILE     CB 1347   5.487   6.359   6.989  0.0306 -0.2585 -0.0794
  176ILE    CG1 1348   5.435   6.306   6.855  0.3055  0.1319 -0.3461
  176ILE    CG2 1349   5.556   6.240   7.055 -0.0912 -0.0128  0.4984
  176ILE     CD 1350   5.538   6.291   6.743  0.3945 -0.5668 -0.1744
  176ILE      C 1351   5.397   6.454   7.213 -0.4400  0.0806  0.1572
  176ILE      O 1352   5.339   6.398   7.306  0.1672 -0.5963  0.1348
  177THR      N 1353   5.467   6.567   7.211 -0.2210 -0.0624 -0.4053
  177THR      H 1354   5.488   6.608   7.123  0.0635 -0.9439 -0.7537
  177THR     CA 1355   5.498   6.646   7.332  0.1224 -0.3484 -0.3071
  177THR     CB 1356   5.571   6.776   7.299  0.0378 -0.2539 -0.1199
  177THR    OG1 1357   5.492   6.868   7.223  0.5915  0.1584 -0.2001
  177THR    HG1 1358   5.476   6.843   7.128 -2.7572 -0.0408  0.3042
  177THR    CG2 1359   5.703   6.746   7.228  0.2395 -0.1682  0.2182
  177THR      C 1360   5.384   6.674   7.430  0.1760 -0.4854 -0.2042
  177THR      O 1361   5.407   6.651   7.548  0.1553 -0.5608 -0.2149
  178VAL      N 1362   5.267   6.712   7.379  0.1915 -0.1268  0.0237
  178VAL      H 1363   5.243   6.722   7.282  0.6337  1.4746  0.0616
  178VAL     CA 1364   5.163   6.742   7.478 -0.0371 -0.5169 -0.0947
  178VAL     CB 1365   5.049   6.828   7.423  0.5890  0.0471 -0.5302
  178VAL    CG1 1366   4.926   6.825   7.513  0.7954  0.3377 -0.2374
  178VAL    CG2 1367   5.088   6.975   7.404  0.1128  0.2716  0.1854
  178VAL      C 1368   5.106   6.616   7.543  0.2716 -0.4024  0.3948
  178VAL      O 1369   5.101   6.608   7.666 -0.2671  0.2336  0.4201
  179VAL      N 1370   5.101   6.509   7.464  0.0946  0.0236 -0.1757
  179VAL      H 1371   5.125   6.508   7.367 -0.3792 -1.4703 -0.2981
  179VAL     CA 1372   5.080   6.377   7.525  0.1642 -0.2126 -0.6586
  179VAL     CB 1373   5.049   6.259   7.434  0.1531 -0.4158 -0.3913
  179VAL    CG1 1374   5.003   6.135   7.512 -0.4194 -0.2611 -0.4778
  179VAL    CG2 1375   4.948   6.301   7.327  0.0277  0.3318  0.0136
  179VAL      C 1376   5.191   6.335   7.621 -0.2183 -0.6307 -0.3981
  179VAL      O 1377   5.162   6.316   7.739 -0.4133  0.1325 -0.3182
  180TRP      N 1378   5.315   6.342   7.574  0.0006  0.2016  0.2872
  180TRP      H 1379   5.332   6.384   7.485  0.3829 -1.1909 -0.3171
  180TRP     CA 1380   5.427   6.313   7.666  0.1111 -0.5271 -0.0740
  180TRP     CB 1381   5.557   6.327   7.587 -0.1410  0.1578 -0.3765
  180TRP     CG 1382   5.605   6.202   7.513 -0.2079  0.1936 -0.4789
  180TRP    CD1 1383   5.561   6.149   7.398  0.1367  0.0602 -0.5486
  180TRP    HD1 1384   5.485   6.180   7.327  1.5936 -1.8397 -3.1259
  180TRP    CD2 1385   5.697   6.112   7.566 -0.3599  0.3020 -0.0321
  180TRP    NE1 1386   5.631   6.039   7.375 -0.3802 -0.4819  0.4205
  180TRP    HE1 1387   5.635   5.998   7.284 -0.1066  0.4161  0.0178
  180TRP    CE2 1388   5.719   6.013   7.472  0.0204  0.1390  0.2275
  180TRP    CE3 1389   5.772   6.120   7.683 -0.1294 -0.1564 -0.1492
  180TRP    HE3 1390   5.748   6.193   7.760 -2.6660 -0.7059 -0.3239
  180TRP    CZ2 1391   5.816   5.914   7.485  0.2165  0.2790 -0.1484
  180TRP    HZ2 1392   5.858   5.865   7.397  0.3103  2.4105 -1.3580
  180TRP    CZ3 1393   5.865   6.018   7.699  0.0221  0.0059  0.0059
  180TRP    HZ3 1394   5.936   6.032   7.781 -1.9492  1.3766  1.5572
  180TRP    CH2 1395   5.885   5.918   7.605  0.1004  0.0973 -0.0746
  180TRP    HH2 1396   5.968   5.849   7.623  1.2121  2.2613  4.4523
  180TRP      C 1397   5.441   6.380   7.802  0.0886  0.1606 -0.4038
  180TRP      O 1398   5.433   6.307   7.902  0.1132  0.0969 -0.4482
  181LEU      N 1399   5.427   6.512   7.796 -0.4205  0.1088 -0.4277
  181LEU      H 1400   5.421   6.556   7.706 -2.6787  0.3741 -0.2052
  181LEU     CA 1401   5.419   6.598   7.915  0.4275 -0.1881 -0.1484
  181LEU     CB 1402   5.437   6.748   7.894 -0.0912 -0.0885  0.1093
  181LEU     CG 1403   5.563   6.782   7.814 -0.1202  0.0670  0.1286
  181LEU    CD1 1404   5.562   6.928   7.768  0.5511 -0.0777 -0.3520
  181LEU    CD2 1405   5.687   6.759   7.900  0.2752  0.0233 -0.4472
  181LEU      C 1406   5.313   6.572   8.022  0.0074 -0.5939 -0.6559
  181LEU      O 1407   5.338   6.524   8.132  0.2322 -0.0355 -0.4607
  182ILE      N 1408   5.191   6.588   7.972 -0.2634  0.3428  0.2594
  182ILE      H 1409   5.173   6.596   7.873  2.4311 -3.2466 -0.7292
  182ILE     CA 1410   5.076   6.566   8.061 -0.0364  0.0144  0.4721
  182ILE     CB 1411   4.950   6.615   7.990  0.2011 -0.2025 -0.1126
  182ILE    CG1 1412   4.957   6.762   7.948 -0.4649 -0.0578  0.2605
  182ILE    CG2 1413   4.818   6.602   8.067  0.0566  0.5462 -0.2259
  182ILE     CD 1414   4.950   6.866   8.060 -0.2119 -0.4425  0.6377
  182ILE      C 1415   5.059   6.426   8.121 -0.0863 -0.0193  0.3801
  182ILE      O 1416   5.016   6.414   8.235 -0.5873 -0.0092  0.1969
  183SER      N 1417   5.116   6.323   8.057 -1.0354 -0.1891 -0.2162
  183SER      H 1418   5.146   6.331   7.962 -1.1263  0.1935 -0.2166
  183SER     CA 1419   5.112   6.182   8.097  0.3021 -0.2846 -0.3734
  183SER     CB 1420   5.096   6.076   7.988 -0.2918 -0.3385 -0.2413
  183SER     OG 1421   5.196   6.075   7.886  0.5491 -0.0112  0.5598
  183SER     HG 1422   5.178   6.142   7.813  1.3722 -0.9648 -0.5653
  183SER      C 1423   5.213   6.129   8.199  0.3702  0.1992 -0.1851
  183SER      O 1424   5.189   6.018   8.248 -0.0589  0.1643 -0.4650
  184ILE      N 1425   5.326   6.198   8.205  0.1168  0.6266 -0.2923
  184ILE      H 1426   5.348   6.256   8.126  2.2776 -0.6298 -0.6995
  184ILE     CA 1427   5.416   6.188   8.322  0.0833 -0.2383 -0.3359
  184ILE     CB 1428   5.557   6.238   8.290  0.3137 -0.5773  0.1428
  184ILE    CG1 1429   5.606   6.203   8.149  0.2578 -0.3067  0.0551
  184ILE    CG2 1430   5.649   6.177   8.396 -0.0913 -0.1442  0.7535
  184ILE     CD 1431   5.736   6.276   8.119  0.0915  0.1220  0.3672
  184ILE      C 1432   5.363   6.259   8.447  0.7042  0.3098 -0.3798
  184ILE      O 1433   5.352   6.199   8.554 -0.1903 -0.1776 -0.7368
  185GLY      N 1434   5.314   6.378   8.414  0.2262  0.3014  0.2847
  185GLY      H 1435   5.302   6.408   8.319 -0.8986  0.5479  0.4961
  185GLY     CA 1436   5.272   6.478   8.513 -0.6575  0.6034 -0.3871
  185GLY      C 1437   5.183   6.420   8.623  0.2890 -0.1263  0.0120
  185GLY      O 1438   5.216   6.439   8.740 -0.2021 -0.3851  0.1947
  186ILE      N 1439   5.066   6.363   8.596  0.2178 -0.1705  0.4070
  186ILE      H 1440   5.048   6.336   8.501  0.6257  1.3889 -0.1493
  186ILE     CA 1441   4.957   6.322   8.686  0.1294 -0.3560  0.2159
  186ILE     CB 1442   4.840   6.256   8.612 -0.0139  0.0687  0.0597
  186ILE    CG1 1443   4.775   6.363   8.524  0.2409  0.0633 -0.1385
  186ILE    CG2 1444   4.736   6.198   8.707 -0.0050 -0.0092  0.0222
  186ILE     CD 1445   4.699   6.310   8.402 -0.0428 -0.4700  0.2678
  186ILE      C 1446   5.020   6.234   8.794 -0.0036 -0.7275 -0.0095
  186ILE      O 1447   4.977   6.251   8.908  0.0245  0.0781 -0.1128
  187ALA      N 1448   5.094   6.131   8.753 -0.0613 -0.6787 -0.2413
  187ALA      H 1449   5.073   6.098   8.661  1.2922  0.7128 -1.0990
  187ALA     CA 1450   5.176   6.047   8.841 -0.2066 -0.2448  0.3173
  187ALA     CB 1451   5.251   5.951   8.748  0.0014  0.2010  0.0184
  187ALA      C 1452   5.278   6.118   8.931 -0.0142  0.1401 -0.1980
  187ALA      O 1453   5.297   6.070   9.043  0.0655  0.7503  0.0579
  188ILE      N 1454   5.343   6.229   8.895  0.1851  0.0020 -0.2611
  188ILE      H 1455   5.300   6.302   8.842  1.5210 -0.3278 -1.8971
  188ILE     CA 1456   5.461   6.272   8.970 -0.0419 -0.2905  0.2729
  188ILE     CB 1457   5.556   6.367   8.896  0.0068 -0.1870  0.4665
  188ILE    CG1 1458   5.478   6.491   8.853  0.2702 -0.2908 -0.3251
  188ILE    CG2 1459   5.592   6.303   8.762 -0.5484  0.5536 -0.0465
  188ILE     CD 1460   5.512   6.617   8.934 -0.8920  0.0076 -0.2842
  188ILE      C 1461   5.459   6.319   9.116  0.0432  0.3334  0.0752
  188ILE      O 1462   5.567   6.316   9.176  0.1587  0.3527 -0.1309
  189PRO      N 1463   5.347   6.351   9.178 -0.2922 -0.7276  0.0373
  189PRO     CA 1464   5.345   6.374   9.324 -0.7130  0.0665 -0.0876
  189PRO     CB 1465   5.208   6.436   9.352 -0.7249  0.0696 -0.1528
  189PRO     CG 1466   5.167   6.499   9.219 -0.2017  0.0576 -0.3212
  189PRO     CD 1467   5.219   6.395   9.119 -0.2236 -0.3930  0.1368
  189PRO      C 1468   5.368   6.245   9.402 -0.6170  0.2304  0.1546
  189PRO      O 1469   5.388   6.257   9.523  0.5656  0.0515 -0.0043
  190VAL      N 1470   5.343   6.127   9.346  0.1130  0.1979 -0.1122
  190VAL      H 1471   5.317   6.120   9.249  2.1316 -0.0489 -0.6879
  190VAL     CA 1472   5.355   5.997   9.413  0.2481  0.0999 -0.3250
  190VAL     CB 1473   5.298   5.878   9.335  0.1879  0.1953 -0.4282
  190VAL    CG1 1474   5.286   5.752   9.421 -0.2886  0.2237 -0.4504
  190VAL    CG2 1475   5.164   5.911   9.268 -0.4933 -0.1558  0.7392
  190VAL      C 1476   5.494   5.975   9.474 -0.0723  0.4560  0.5467
  190VAL      O 1477   5.498   5.947   9.593 -0.2536 -0.2079  0.4031
  191PRO      N 1478   5.605   6.010   9.409  0.1720 -0.4411  0.4743
  191PRO     CA 1479   5.738   5.991   9.467  0.3810  0.1633  0.2019
  191PRO     CB 1480   5.836   6.040   9.361  0.3750  0.0443  0.1421
  191PRO     CG 1481   5.769   5.999   9.230 -0.2084  0.6746  0.2376
  191PRO     CD 1482   5.623   6.028   9.264 -0.3576 -0.2734  0.4281
  191PRO      C 1483   5.764   6.056   9.604 -0.5165  0.3371  0.2918
  191PRO      O 1484   5.766   5.982   9.702 -0.7317 -0.0939 -0.0226
  192ILE      N 1485   5.724   6.183   9.606 -0.1434  0.4675 -0.2522
  192ILE      H 1486   5.692   6.236   9.528  1.8595  3.1197  0.5666
  192ILE     CA 1487   5.727   6.267   9.726 -0.3875  0.1724 -0.0388
  192ILE     CB 1488   5.724   6.415   9.687  0.3076  0.1200 -0.3061
  192ILE    CG1 1489   5.663   6.444   9.550 -0.3849 -0.4847 -0.1304
  192ILE    CG2 1490   5.854   6.478   9.739  0.1869 -0.1111  0.2930
  192ILE     CD 1491   5.770   6.431   9.442 -0.0208  0.0739  0.1633
  192ILE      C 1492   5.626   6.229   9.834 -0.0529 -0.0785  0.1901
  192ILE      O 1493   5.661   6.255   9.949 -0.1076 -0.3110  0.2614
  193LYS      N 1494   5.510   6.173   9.801  0.0500 -0.1418 -0.0644
  193LYS      H 1495   5.464   6.173   9.712 -1.6236  1.9454  0.7104
  193LYS     CA 1496   5.434   6.112   9.911 -0.7099 -0.1518 -0.5819
  193LYS     CB 1497   5.284   6.118   9.882 -0.7069 -0.0198 -0.5674
  193LYS     CG 1498   5.241   6.264   9.864  0.4117  0.3658 -0.2067
  193LYS     CD 1499   5.107   6.274   9.791  0.2040  0.1227  0.1414
  193LYS     CE 1500   5.076   6.424   9.787 -0.3172  0.0464  0.9982
  193LYS     NZ 1501   4.956   6.456   9.708  0.1296  0.1566  0.3567
  193LYS    HZ1 1502   4.936   6.551   9.688 -0.8382 -0.8376 -4.6844
  193LYS    HZ2 1503   4.977   6.419   9.618 -1.1567 -0.5891  0.3385
  193LYS    HZ3 1504   4.882   6.407   9.754 -0.3389 -0.2460 -0.7913
  193LYS      C 1505   5.478   5.973   9.958  0.3051  0.5677  0.6578
  193LYS      O 1506   5.472   5.931  10.073 -0.7801 -0.1876  0.3416
  194GLY      N 1507   5.529   5.897   9.861 -0.5567 -0.1757  0.7775
  194GLY      H 1508   5.540   5.927   9.766 -1.0016 -0.7223  0.5452
  194GLY     CA 1509   5.573   5.758   9.876  0.7226  0.0575 -0.5830
  194GLY      C 1510   5.678   5.740   9.986 -0.0756 -0.1193  0.1574
  194GLY      O 1511   5.793   5.783   9.977 -0.0290 -0.2416  0.1672
  195ILE      N 1512   5.647   5.659  10.088  0.0587 -0.1668  0.1622
  195ILE      H 1513   5.568   5.599  10.086 -0.6473  0.5562  2.5968
  195ILE     CA 1514   5.751   5.619  10.184  0.6326  0.4455 -0.1990
  195ILE     CB 1515   5.698   5.654  10.323  0.2319 -0.1488 -0.1984
  195ILE    CG1 1516   5.559   5.596  10.349 -0.1145  0.4502 -0.6684
  195ILE    CG2 1517   5.710   5.807  10.334  0.7075 -0.2292  0.4083
  195ILE     CD 1518   5.524   5.605  10.497  0.8471 -0.8845 -0.3333
  195ILE      C 1519   5.790   5.472  10.174 -0.4676  0.1184  0.2252
  195ILE      O 1520   5.757   5.412  10.073  0.1310  0.1557  0.0013
  196GLU      N 1521   5.882   5.431  10.261  0.2108  0.1678 -0.4610
  196GLU      H 1522   5.928   5.489  10.330  0.7532 -2.0265  1.1419
  196GLU     CA 1523   5.927   5.291  10.274 -0.2042  0.0712 -0.0377
  196GLU     CB 1524   6.068   5.281  10.331 -0.0711  0.3710 -0.3115
  196GLU     CG 1525   6.094   5.341  10.469  0.2318 -0.3071 -0.0710
  196GLU     CD 1526   6.127   5.490  10.458 -0.0762 -0.2449 -0.1502
  196GLU    OE1 1527   6.029   5.566  10.472  0.1755 -0.0535  0.6118
  196GLU    OE2 1528   6.240   5.526  10.420  0.2802 -0.5204  0.6302
  196GLU      C 1529   5.826   5.199  10.342  0.0555 -0.1979 -0.0186
  196GLU      O 1530   5.849   5.122  10.436  0.0856 -0.0883  0.0646
  197THR      N 1531   5.711   5.200  10.276  0.2142  0.1822 -0.2923
  197THR      H 1532   5.693   5.253  10.193 -0.9458 -2.2038 -1.6771
  197THR     CA 1533   5.596   5.116  10.315  0.7292 -0.3137  0.1742
  197THR     CB 1534   5.467   5.193  10.289  0.8444 -0.2223 -0.1344
  197THR    OG1 1535   5.463   5.262  10.164 -0.6469  0.3033  0.1817
  197THR    HG1 1536   5.409   5.202  10.105 -0.4913 -0.9328  1.2573
  197THR    CG2 1537   5.422   5.273  10.412 -0.4707 -0.5901 -0.3569
  197THR      C 1538   5.583   4.981  10.243 -0.0187  0.0083 -0.3024
  197THR      O 1539   5.540   4.972  10.128  0.0448 -0.7673 -0.2660
  198ASP      N 1540   5.582   4.869  10.315 -0.5661 -0.1267 -0.5185
  198ASP      H 1541   5.581   4.780  10.269  0.5112 -0.5497  0.2392
  198ASP     CA 1542   5.607   4.845  10.458  0.3590  0.3808 -0.5910
  198ASP     CB 1543   5.491   4.769  10.522  0.5623 -0.5027 -1.2514
  198ASP     CG 1544   5.484   4.808  10.670  0.0181 -0.0183 -1.3984
  198ASP    OD1 1545   5.405   4.900  10.697 -0.0887 -0.4146 -0.3424
  198ASP    OD2 1546   5.561   4.748  10.748 -1.0893  0.8239  0.3995
  198ASP      C 1547   5.734   4.760  10.471  0.1338  0.1198 -0.0885
  198ASP      O 1548   5.720   4.638  10.470  0.3635  0.0933 -0.0730
  199VAL      N 1549   5.844   4.821  10.513  0.0991  0.1403 -0.0276
  199VAL      H 1550   5.857   4.916  10.484 -2.6207  0.4531 -0.4556
  199VAL     CA 1551   5.968   4.760  10.565  0.1506  0.4093  0.1731
  199VAL     CB 1552   6.092   4.848  10.555  0.6153 -0.2715 -0.1669
  199VAL    CG1 1553   6.133   4.898  10.416  0.3306  0.0345 -0.1420
  199VAL    CG2 1554   6.078   4.976  10.638  0.2842 -0.5588  0.2203
  199VAL      C 1555   5.959   4.698  10.704  0.1703  0.0869  0.0331
  199VAL      O 1556   5.956   4.757  10.813  0.3200  0.0460  0.0600
  200ASP      N 1557   5.931   4.568  10.701  0.0987  0.1077 -0.2352
  200ASP      H 1558   5.885   4.530  10.621  0.7425  0.2061 -0.6583
  200ASP     CA 1559   5.930   4.493  10.828  0.3218  0.0986 -0.2384
  200ASP     CB 1560   5.833   4.375  10.826  0.1537  0.2250  0.3201
  200ASP     CG 1561   5.767   4.343  10.961 -0.8254  0.3237 -0.1275
  200ASP    OD1 1562   5.680   4.424  10.998 -0.4297  0.5053  0.4216
  200ASP    OD2 1563   5.800   4.232  11.006 -0.2813  0.3389 -0.4770
  200ASP      C 1564   6.054   4.451  10.906  0.1739 -0.0467 -0.0819
  200ASP      O 1565   6.051   4.476  11.027  0.0338 -0.2957 -0.0333
  201ASN      N 1566   6.158   4.386  10.854  0.0600 -0.4682  0.2135
  201ASN      H 1567   6.225   4.359  10.923  1.7412  0.5942 -0.9423
  201ASN     CA 1568   6.191   4.348  10.716 -0.0313  0.2133  0.0033
  201ASN     CB 1569   6.338   4.375  10.683 -0.0649 -0.1621 -0.4704
  201ASN     CG 1570   6.359   4.520  10.640 -0.2079 -0.2448 -0.8133
  201ASN    OD1 1571   6.308   4.618  10.693 -0.2054 -0.5979 -0.1538
  201ASN    ND2 1572   6.454   4.528  10.547  0.3039 -0.2948 -0.3015
  201ASN   HD21 1573   6.496   4.444  10.514 -1.6396 -0.9224 -1.3488
  201ASN   HD22 1574   6.479   4.623  10.525  0.1660  0.2435  1.6969
  201ASN      C 1575   6.171   4.199  10.689  0.6370  0.0953  0.1604
  201ASN      O 1576   6.224   4.121  10.768  0.6446  0.2721  0.3312
  202PRO      N 1577   6.096   4.167  10.584  0.1432 -0.3154  0.6278
  202PRO     CA 1578   6.099   4.031  10.529 -0.3627  0.0015 -0.2030
  202PRO     CB 1579   5.961   4.023  10.463 -0.1387  0.0655 -0.6827
  202PRO     CG 1580   5.929   4.165  10.417  0.2083  0.3998  0.0871
  202PRO     CD 1581   6.000   4.256  10.517 -0.0866 -0.3105  0.9607
  202PRO      C 1582   6.205   4.016  10.421 -0.5711  0.1247 -0.4262
  202PRO      O 1583   6.278   4.112  10.399 -0.7430  0.3988  0.2103
  203ASN      N 1584   6.216   3.898  10.359  0.1867  0.0114 -0.0935
  203ASN      H 1585   6.169   3.818  10.397 -1.5287  0.4544 -1.1540
  203ASN     CA 1586   6.282   3.878  10.229  0.1386  0.0878 -0.1314
  203ASN     CB 1587   6.297   3.733  10.182  0.4815  0.2596 -0.5537
  203ASN     CG 1588   6.390   3.639  10.260 -0.2312  0.1661  0.2017
  203ASN    OD1 1589   6.424   3.655  10.377 -0.8390 -0.4617  0.4705
  203ASN    ND2 1590   6.440   3.538  10.190 -0.7483 -0.1920  0.3389
  203ASN   HD21 1591   6.407   3.518  10.098  1.9120  0.4750 -0.8725
  203ASN   HD22 1592   6.516   3.485  10.228  1.4221  1.1831 -1.7709
  203ASN      C 1593   6.247   3.966  10.110  0.1703  0.3487  0.0519
  203ASN      O 1594   6.337   4.035  10.061  0.2977 -0.4110 -0.8132
  204ASN      N 1595   6.116   3.972  10.085  0.1642  0.1255  0.0306
  204ASN      H 1596   6.051   3.940  10.154  1.8702 -0.3499  1.5082
  204ASN     CA 1597   6.058   4.029   9.963 -0.3034  0.1086  0.2421
  204ASN     CB 1598   5.938   3.948   9.915  0.1958 -0.2147 -0.4866
  204ASN     CG 1599   5.834   3.933  10.027  0.1702  0.4370 -0.4208
  204ASN    OD1 1600   5.859   3.843  10.107 -0.4913  0.0825 -0.6120
  204ASN    ND2 1601   5.716   3.993  10.025  0.0062  0.1361  0.1896
  204ASN   HD21 1602   5.696   4.051   9.946 -1.0787 -0.1561  0.2368
  204ASN   HD22 1603   5.632   3.965  10.072 -0.3568 -1.6964 -1.4379
  204ASN      C 1604   6.028   4.179   9.976 -0.2803  0.1407 -0.0508
  204ASN      O 1605   5.995   4.227  10.085  0.2920  0.2670  0.0717
  205ILE      N 1606   6.012   4.243   9.861 -0.5455  0.2082  0.0220
  205ILE      H 1607   6.044   4.205   9.774 -1.1687  1.2349 -0.6685
  205ILE     CA 1608   5.960   4.380   9.861 -0.0910  0.3865 -0.3552
  205ILE     CB 1609   6.007   4.468   9.745 -0.3238  0.4797 -0.3813
  205ILE    CG1 1610   5.953   4.420   9.610 -0.7581  0.3303 -0.1557
  205ILE    CG2 1611   6.160   4.473   9.740 -0.2929  0.0535  0.0272
  205ILE     CD 1612   5.986   4.522   9.501 -0.7346  0.4850 -0.0055
  205ILE      C 1613   5.810   4.397   9.886  0.0317  0.4971  0.3254
  205ILE      O 1614   5.730   4.396   9.793  0.3743  0.5532  0.0285
  206THR      N 1615   5.780   4.398  10.015  0.2413  0.3064  0.3753
  206THR      H 1616   5.840   4.356  10.084 -1.8361 -0.3843  1.8848
  206THR     CA 1617   5.646   4.426  10.070  0.0008 -0.1727  0.0458
  206THR     CB 1618   5.635   4.392  10.219 -0.1222  0.2123  0.1271
  206THR    OG1 1619   5.748   4.442  10.290 -0.0364 -0.0953  0.2090
  206THR    HG1 1620   5.724   4.512  10.358  0.1994  0.3373 -0.1498
  206THR    CG2 1621   5.632   4.240  10.236  0.5111  0.1251 -0.4878
  206THR      C 1622   5.602   4.572  10.052 -0.4555 -0.3378 -0.1822
  206THR      O 1623   5.568   4.645  10.144  0.7457  0.2978 -0.2240
  207CYS      N 1624   5.605   4.612   9.925 -0.1317  0.1140 -0.0325
  207CYS      H 1625   5.638   4.545   9.858 -1.9095  0.4514 -1.3069
  207CYS     CA 1626   5.566   4.745   9.876 -0.0699  0.1827  0.1046
  207CYS     CB 1627   5.651   4.774   9.752 -0.0057 -0.1437  0.0699
  207CYS     SG 1628   5.626   4.943   9.685  0.3124 -0.0186  0.2678
  207CYS      C 1629   5.417   4.769   9.855 -0.0432  0.2784  0.0234
  207CYS      O 1630   5.352   4.688   9.788  0.5839  0.1760 -0.4658
  208VAL      N 1631   5.368   4.880   9.909  0.4176  0.5274 -0.0723
  208VAL      H 1632   5.425   4.955   9.943 -0.3032  1.4355 -0.8237
  208VAL     CA 1633   5.223   4.896   9.928  0.4536  0.4431  0.2750
  208VAL     CB 1634   5.173   4.805  10.041  0.0665  0.0592 -0.2030
  208VAL    CG1 1635   5.241   4.839  10.174 -0.3024  0.3140 -0.0774
  208VAL    CG2 1636   5.021   4.808  10.055  0.1049 -0.7593  0.4552
  208VAL      C 1637   5.202   5.045   9.955 -0.2988  0.2996  0.4994
  208VAL      O 1638   5.293   5.112  10.003 -0.0872  0.0069  0.5104
  209LEU      N 1639   5.096   5.099   9.895 -0.5514 -0.4331  0.2709
  209LEU      H 1640   5.031   5.047   9.840  0.2498 -0.7857 -0.3687
  209LEU     CA 1641   5.071   5.243   9.908 -0.0161 -0.3381  0.2974
  209LEU     CB 1642   4.948   5.283   9.826  0.6693  0.7739 -0.2186
  209LEU     CG 1643   4.953   5.275   9.674  0.1209  0.1371 -0.2091
  209LEU    CD1 1644   4.828   5.215   9.609 -0.1167  0.0211  0.3571
  209LEU    CD2 1645   4.994   5.414   9.624 -0.2863  0.3020 -0.0880
  209LEU      C 1646   5.048   5.283  10.055 -0.3524  0.0885  0.1338
  209LEU      O 1647   4.984   5.207  10.127 -0.0375 -0.4814 -0.1754
  210THR      N 1648   5.097   5.399  10.098 -0.1062 -0.0247  0.1602
  210THR      H 1649   5.173   5.447  10.054 -0.4842  0.8598  0.4578
  210THR     CA 1650   5.062   5.441  10.234 -0.1110 -0.4794  0.3039
  210THR     CB 1651   5.168   5.539  10.286  0.0495 -0.5642  0.1361
  210THR    OG1 1652   5.119   5.601  10.405 -0.6219  0.2372 -0.5397
  210THR    HG1 1653   5.146   5.546  10.484 -2.2727 -1.6170 -1.1615
  210THR    CG2 1654   5.212   5.647  10.187  0.0395 -0.1839  0.5436
  210THR      C 1655   4.921   5.500  10.246  0.2764  0.4876  0.1825
  210THR      O 1656   4.885   5.604  10.190  0.1341  0.0958 -0.4680
  211LYS      N 1657   4.852   5.439  10.341 -0.5610  0.6799 -0.2956
  211LYS      H 1658   4.891   5.384  10.414 -0.1173  0.6914 -0.5234
  211LYS     CA 1659   4.711   5.475  10.367 -0.8438 -0.1643 -0.6449
  211LYS     CB 1660   4.653   5.363  10.453  0.6589  0.0549  0.6994
  211LYS     CG 1661   4.661   5.223  10.392  0.0483  0.2399  0.1849
  211LYS     CD 1662   4.601   5.109  10.474  0.2353 -0.0440 -0.0684
  211LYS     CE 1663   4.632   4.974  10.410  0.5750 -0.0590  0.1247
  211LYS     NZ 1664   4.559   4.862  10.471 -0.3212  0.3717 -0.1480
  211LYS    HZ1 1665   4.464   4.874  10.443 -0.5223  0.8264  0.6672
  211LYS    HZ2 1666   4.593   4.774  10.438 -1.3568 -0.1632  0.1676
  211LYS    HZ3 1667   4.568   4.868  10.571 -0.1403  0.9691 -0.1958
  211LYS      C 1668   4.694   5.612  10.433  0.3566 -0.3184  0.0230
  211LYS      O 1669   4.597   5.681  10.402  0.8803  0.1516 -0.5802
  212GLU      N 1670   4.785   5.649  10.522 -0.2039 -0.1113  0.5190
  212GLU      H 1671   4.825   5.578  10.580  0.9000 -2.5280 -2.8403
  212GLU     CA 1672   4.794   5.785  10.577  0.1138  0.2021 -0.2877
  212GLU     CB 1673   4.892   5.789  10.695 -0.3060  0.2126  0.0650
  212GLU     CG 1674   4.850   5.707  10.817 -0.2441  0.2390  0.1038
  212GLU     CD 1675   4.904   5.565  10.804  0.3327  0.5257 -0.7614
  212GLU    OE1 1676   5.013   5.541  10.861 -0.1755  0.3385  0.1485
  212GLU    OE2 1677   4.842   5.477  10.741  0.1908 -0.0519  0.1544
  212GLU      C 1678   4.819   5.902  10.482  0.0953  0.3581 -0.0994
  212GLU      O 1679   4.758   6.008  10.493 -0.5944 -0.0967  0.5690
  213ARG      N 1680   4.902   5.875  10.382  0.1808  0.2084  0.0097
  213ARG      H 1681   4.962   5.796  10.372 -0.3114 -0.1746  0.0165
  213ARG     CA 1682   4.930   5.977  10.279  0.0685  0.5212  0.2857
  213ARG     CB 1683   5.074   5.985  10.230 -0.0305  0.0926 -0.0869
  213ARG     CG 1684   5.157   6.035  10.349 -0.2121  0.4616 -0.1153
  213ARG     CD 1685   5.295   6.084  10.305  0.3582 -0.9843  0.0240
  213ARG     NE 1686   5.394   6.081  10.413 -0.1330  0.1347  0.5266
  213ARG     HE 1687   5.357   6.058  10.503 -1.7890 -1.6256 -0.5337
  213ARG     CZ 1688   5.522   6.118  10.394 -0.0080 -0.6263 -0.1828
  213ARG    NH1 1689   5.552   6.162  10.271 -0.1983  0.0040 -0.0075
  213ARG   HH11 1690   5.480   6.159  10.202 -0.6629  1.5564  0.3615
  213ARG   HH12 1691   5.641   6.199  10.242 -0.3094  1.7977  1.7531
  213ARG    NH2 1692   5.621   6.075  10.473  0.1884 -0.4160 -0.3121
  213ARG   HH21 1693   5.600   6.002  10.539 -1.2542  0.6894  0.5196
  213ARG   HH22 1694   5.688   6.147  10.486  0.3191 -0.6488  0.3404
  213ARG      C 1695   4.832   5.997  10.163 -0.1493 -0.2117  0.3348
  213ARG      O 1696   4.809   6.106  10.112 -0.1059 -0.3728 -0.0327
  214PHE      N 1697   4.742   5.901  10.145  0.1588 -0.5248  0.4533
  214PHE      H 1698   4.718   5.840  10.220  0.4406  0.9868  1.8136
  214PHE     CA 1699   4.653   5.886  10.029  0.1382  0.1076  0.3855
  214PHE     CB 1700   4.712   5.777   9.940 -0.1995  0.3348 -0.1220
  214PHE     CG 1701   4.845   5.808   9.871  0.1241 -0.0668  0.3180
  214PHE    CD1 1702   4.838   5.872   9.748 -0.5395 -0.0179  0.3782
  214PHE    HD1 1703   4.742   5.907   9.711 -1.1294 -0.9374  0.9974
  214PHE    CD2 1704   4.968   5.762   9.918  0.2906  0.7109  0.6572
  214PHE    HD2 1705   4.974   5.736  10.023  1.0435 -0.4724  0.3398
  214PHE    CE1 1706   4.954   5.903   9.679 -0.4377 -0.7371  0.2199
  214PHE    HE1 1707   4.946   5.944   9.578 -1.6888  0.1978  0.6810
  214PHE    CE2 1708   5.082   5.782   9.841 -0.1090  0.3350 -0.0465
  214PHE    HE2 1709   5.168   5.715   9.836  0.6211  1.3091 -2.6599
  214PHE     CZ 1710   5.078   5.863   9.728  0.0240  0.2645 -0.1011
  214PHE     HZ 1711   5.163   5.878   9.662  0.7558 -3.1716 -0.1143
  214PHE      C 1712   4.508   5.848  10.060 -0.1614  0.2926 -0.7344
  214PHE      O 1713   4.478   5.870  10.178  0.0567  0.1633 -0.6545
  215GLY      N 1714   4.429   5.874   9.956 -0.3336  0.8501 -0.4666
  215GLY      H 1715   4.460   5.942   9.890 -0.4331  1.1489 -0.2111
  215GLY     CA 1716   4.286   5.844   9.941 -0.2229 -0.0081  0.1659
  215GLY      C 1717   4.223   5.905   9.816  0.3531 -0.5117 -0.3802
  215GLY      O 1718   4.194   5.842   9.714 -0.3403 -0.3760 -0.2731
  216ASP      N 1719   4.230   6.037   9.817  0.2240 -0.5047  0.2447
  216ASP      H 1720   4.241   6.095   9.898 -3.3024 -0.1881  0.6778
  216ASP     CA 1721   4.170   6.108   9.702  0.6888  0.0502  0.3409
  216ASP     CB 1722   4.149   6.255   9.741 -0.3843  0.0037 -0.0274
  216ASP     CG 1723   4.081   6.288   9.874 -0.2679 -0.0788  0.0545
  216ASP    OD1 1724   3.959   6.263   9.887 -0.5129  0.9329 -0.1890
  216ASP    OD2 1725   4.150   6.324   9.972  0.1200  0.4912 -0.4194
  216ASP      C 1726   4.220   6.088   9.559 -0.1942  0.1014  0.0180
  216ASP      O 1727   4.133   6.064   9.476 -0.3402 -0.3503  0.2959
  217PHE      N 1728   4.351   6.071   9.543 -0.0655  0.7204  0.3640
  217PHE      H 1729   4.413   6.076   9.621 -0.8780 -0.2555  1.1023
  217PHE     CA 1730   4.424   6.052   9.417  0.1259 -0.2078  0.6061
  217PHE     CB 1731   4.572   6.088   9.436  0.1255 -0.0433  0.3190
  217PHE     CG 1732   4.653   6.073   9.307  0.1738  0.0998  0.3320
  217PHE    CD1 1733   4.691   5.944   9.270 -0.3689 -0.0263  0.2099
  217PHE    HD1 1734   4.648   5.858   9.322  0.7707 -1.3228 -0.9198
  217PHE    CD2 1735   4.688   6.182   9.230 -0.2501 -0.0631 -0.0940
  217PHE    HD2 1736   4.669   6.281   9.272 -0.4667  0.2609 -0.9258
  217PHE    CE1 1737   4.774   5.930   9.160  0.4098  0.4675  0.7280
  217PHE    HE1 1738   4.835   5.841   9.146 -3.5793 -2.3553 -0.6345
  217PHE    CE2 1739   4.750   6.163   9.107 -0.5032 -0.2423 -0.1945
  217PHE    HE2 1740   4.803   6.250   9.069 -0.1214  0.1369  1.1349
  217PHE     CZ 1741   4.793   6.036   9.071  0.2430 -0.0627  0.0518
  217PHE     HZ 1742   4.840   6.011   8.976 -0.5020 -1.6548  0.0572
  217PHE      C 1743   4.392   5.917   9.353  0.5628 -0.0163 -0.0327
  217PHE      O 1744   4.362   5.907   9.234  0.0959  0.1485  0.0701
  218MET      N 1745   4.386   5.817   9.440 -0.3071  0.0898  0.0438
  218MET      H 1746   4.456   5.817   9.512 -1.0764  0.3018  0.8123
  218MET     CA 1747   4.334   5.683   9.408  0.5099 -0.1424 -0.3596
  218MET     CB 1748   4.361   5.600   9.534 -0.1657  0.0992 -0.0453
  218MET     CG 1749   4.504   5.557   9.566 -0.0662  0.1896 -0.3573
  218MET     SD 1750   4.614   5.703   9.572 -0.1242  0.2069  0.3533
  218MET     CE 1751   4.762   5.632   9.502 -0.7543 -0.7646 -0.0138
  218MET      C 1752   4.190   5.685   9.356  0.4876  0.8407 -0.2880
  218MET      O 1753   4.158   5.644   9.244 -0.4411  0.2083  0.1898
  219LEU      N 1754   4.105   5.747   9.436 -0.2252 -0.1208 -0.2762
  219LEU      H 1755   4.139   5.783   9.523  0.1259 -2.5201  0.6378
  219LEU     CA 1756   3.962   5.769   9.409 -0.3171 -0.4619 -0.0751
  219LEU     CB 1757   3.898   5.837   9.530 -0.0862 -0.3628 -0.0092
  219LEU     CG 1758   3.881   5.735   9.642  0.0919  0.1595  0.4953
  219LEU    CD1 1759   3.837   5.817   9.764 -0.0432  0.4431  0.2582
  219LEU    CD2 1760   3.767   5.639   9.607 -0.0297  0.5342 -0.1416
  219LEU      C 1761   3.929   5.843   9.279 -0.1654 -0.0251  0.1359
  219LEU      O 1762   3.856   5.787   9.198  0.3960 -0.3999 -0.1173
  220PHE      N 1763   3.967   5.971   9.273 -0.1797 -0.0381 -0.2561
  220PHE      H 1764   3.992   6.015   9.359 -1.5756  1.1987 -0.4419
  220PHE     CA 1765   3.945   6.066   9.162 -0.5964 -0.2904 -0.3937
  220PHE     CB 1766   3.913   6.204   9.218 -0.0955 -0.1757 -0.3827
  220PHE     CG 1767   3.777   6.211   9.288  0.1198 -0.1730  0.0352
  220PHE    CD1 1768   3.654   6.236   9.229  0.2254  0.1797 -0.0348
  220PHE    HD1 1769   3.652   6.270   9.126  1.0809 -1.8090 -0.7399
  220PHE    CD2 1770   3.777   6.180   9.424 -0.1286  0.1689  0.1123
  220PHE    HD2 1771   3.873   6.174   9.474  0.1980  2.3944 -0.1468
  220PHE    CE1 1772   3.535   6.225   9.300  0.4775  0.4856  0.4439
  220PHE    HE1 1773   3.440   6.214   9.247  1.3302 -0.5484 -0.9343
  220PHE    CE2 1774   3.658   6.164   9.493 -0.1439 -0.5537 -0.0758
  220PHE    HE2 1775   3.666   6.124   9.594  2.6934 -0.4053 -0.1657
  220PHE     CZ 1776   3.534   6.184   9.433 -0.2350  0.0275  0.3044
  220PHE     HZ 1777   3.441   6.153   9.481 -0.1354 -0.8557 -0.0562
  220PHE      C 1778   4.054   6.069   9.055  0.0278 -0.9851  0.2035
  220PHE      O 1779   4.033   6.014   8.947 -0.1496 -0.1830 -0.1815
  221GLY      N 1780   4.173   6.109   9.100 -0.0746 -0.2181 -0.1957
  221GLY      H 1781   4.198   6.114   9.197 -1.3070 -0.7801  0.1731
  221GLY     CA 1782   4.282   6.148   9.010 -0.1497  0.3027 -0.0635
  221GLY      C 1783   4.330   6.052   8.901  0.1274  0.5970 -0.2044
  221GLY      O 1784   4.291   6.068   8.785 -0.0534  0.4816 -0.1590
  222SER      N 1785   4.400   5.946   8.940 -0.2220  0.4182 -0.0569
  222SER      H 1786   4.401   5.924   9.038 -1.6766 -0.1118 -0.1381
  222SER     CA 1787   4.449   5.841   8.850 -0.4712  0.2667 -0.0157
  222SER     CB 1788   4.555   5.757   8.923 -0.7287 -0.3270 -0.3212
  222SER     OG 1789   4.497   5.688   9.034 -0.3954 -0.1996 -0.0686
  222SER     HG 1790   4.569   5.638   9.083 -1.6931 -1.6751  0.4282
  222SER      C 1791   4.345   5.748   8.788 -0.1043 -0.0692 -0.1309
  222SER      O 1792   4.374   5.709   8.675 -0.3917  0.1857 -0.2969
  223LEU      N 1793   4.227   5.733   8.847  0.0892 -0.1179  0.2450
  223LEU      H 1794   4.224   5.736   8.947  1.3217  0.1513  0.2822
  223LEU     CA 1795   4.101   5.685   8.786  0.0111  0.2166  0.1425
  223LEU     CB 1796   4.009   5.673   8.908  0.1804 -0.0771  0.2428
  223LEU     CG 1797   3.904   5.563   8.891  0.1167  0.1395 -0.8567
  223LEU    CD1 1798   3.859   5.503   9.025 -0.3491 -0.1487 -1.1377
  223LEU    CD2 1799   3.776   5.620   8.829 -0.5584 -0.2699  0.1409
  223LEU      C 1800   4.053   5.775   8.672 -0.0997  0.1437  0.1324
  223LEU      O 1801   4.048   5.730   8.558 -0.4407 -0.4180  0.3623
  224ALA      N 1802   4.041   5.905   8.698  0.1061  0.1084  0.4055
  224ALA      H 1803   4.039   5.941   8.791 -0.3076 -1.6841  1.1416
  224ALA     CA 1804   4.003   6.003   8.596  0.1348 -0.2499  0.0473
  224ALA     CB 1805   3.998   6.139   8.666  0.5131 -0.2245  0.0242
  224ALA      C 1806   4.099   6.002   8.477 -0.3756 -0.0879 -0.3697
  224ALA      O 1807   4.055   5.987   8.363  0.1845 -0.0766 -0.5870
  225ALA      N 1808   4.229   6.002   8.502 -0.4229  0.9703 -0.0696
  225ALA      H 1809   4.266   6.011   8.594 -1.4555 -0.5699  0.5182
  225ALA     CA 1810   4.340   5.979   8.408 -0.3961 -1.0609  0.4120
  225ALA     CB 1811   4.466   5.988   8.494 -0.0009 -0.7026 -0.1929
  225ALA      C 1812   4.349   5.850   8.326 -0.2888 -0.4039 -0.6317
  225ALA      O 1813   4.387   5.851   8.209 -0.3038 -0.1304 -0.6351
  226PHE      N 1814   4.306   5.740   8.387  0.4631 -0.1031  0.4765
  226PHE      H 1815   4.295   5.725   8.485 -0.6470 -0.2453  0.3396
  226PHE     CA 1816   4.285   5.612   8.317  0.4396 -0.0704  0.4229
  226PHE     CB 1817   4.276   5.507   8.428  0.1276 -0.0314  0.4340
  226PHE     CG 1818   4.305   5.373   8.361 -0.0645  0.5077 -0.7426
  226PHE    CD1 1819   4.424   5.361   8.290  0.1317  0.0992 -0.3498
  226PHE    HD1 1820   4.496   5.441   8.279  1.1162 -0.5302  1.1892
  226PHE    CD2 1821   4.216   5.267   8.370  0.3833  0.1672 -0.2754
  226PHE    HD2 1822   4.119   5.272   8.418  0.4968  0.7695 -0.1047
  226PHE    CE1 1823   4.463   5.237   8.239 -0.2093 -0.1001 -0.1242
  226PHE    HE1 1824   4.563   5.224   8.197 -0.0179  0.8261  0.0310
  226PHE    CE2 1825   4.245   5.145   8.309 -0.4072  0.0586 -0.4492
  226PHE    HE2 1826   4.182   5.056   8.318 -0.7114  0.0904 -2.0166
  226PHE     CZ 1827   4.371   5.133   8.251 -0.3743  0.0160 -0.3699
  226PHE     HZ 1828   4.398   5.037   8.207  0.5539  0.1011 -0.0154
  226PHE      C 1829   4.163   5.620   8.227  0.4036  0.3238  0.5070
  226PHE      O 1830   4.177   5.642   8.106 -0.3352  0.1005  0.3693
  227PHE      N 1831   4.047   5.620   8.292  0.1372 -0.3282  0.0437
  227PHE      H 1832   4.037   5.633   8.391 -0.8589 -1.9146  0.1845
  227PHE     CA 1833   3.915   5.612   8.227  0.2339  0.2427 -0.2254
  227PHE     CB 1834   3.795   5.585   8.318  0.3905  0.1938 -0.0320
  227PHE     CG 1835   3.801   5.439   8.364  0.1795  0.3555  0.5195
  227PHE    CD1 1836   3.718   5.349   8.299  0.7211  0.1025  0.1731
  227PHE    HD1 1837   3.658   5.366   8.210  0.5241  2.4315  0.6843
  227PHE    CD2 1838   3.882   5.401   8.471  0.8905 -0.1539 -0.1906
  227PHE    HD2 1839   3.951   5.470   8.519 -1.0209  3.0584 -1.7506
  227PHE    CE1 1840   3.719   5.215   8.338  0.1910 -0.1254 -0.5664
  227PHE    HE1 1841   3.694   5.139   8.265  2.2936 -0.0293 -1.4570
  227PHE    CE2 1842   3.870   5.270   8.515 -0.0491  0.0786  0.2714
  227PHE    HE2 1843   3.926   5.239   8.604  1.0614 -0.6028 -0.6332
  227PHE     CZ 1844   3.793   5.175   8.449 -0.7343  0.5858  0.3332
  227PHE     HZ 1845   3.803   5.071   8.480  0.6906  1.1492  1.9034
  227PHE      C 1846   3.885   5.725   8.129 -0.2117  0.1447 -0.2017
  227PHE      O 1847   3.837   5.700   8.019  0.3311 -0.4926 -0.2968
  228THR      N 1848   3.917   5.853   8.151 -0.3580  0.1123  0.2144
  228THR      H 1849   3.954   5.892   8.235 -2.3444  2.2470  0.1921
  228THR     CA 1850   3.871   5.954   8.055 -0.6472 -0.3129 -0.0975
  228THR     CB 1851   3.850   6.096   8.106 -0.6439 -0.1760 -0.4732
  228THR    OG1 1852   3.977   6.145   8.150 -0.9658  0.3273 -0.0944
  228THR    HG1 1853   4.010   6.111   8.238  1.1111 -1.4074 -1.4508
  228THR    CG2 1854   3.755   6.094   8.226  0.0071  0.6731  0.0674
  228THR      C 1855   3.943   5.955   7.920  0.2871  0.3255  0.3987
  228THR      O 1856   3.866   5.974   7.826  0.1740 -0.1204  0.4030
  229PRO      N 1857   4.074   5.935   7.901  0.1104 -0.2437 -0.2479
  229PRO     CA 1858   4.133   5.885   7.776 -0.0928 -0.1733 -0.3732
  229PRO     CB 1859   4.282   5.870   7.807 -0.2755 -0.3154  0.4695
  229PRO     CG 1860   4.304   5.974   7.918 -0.3893  0.3784 -0.1464
  229PRO     CD 1861   4.179   5.950   8.002 -0.2546  0.3649  0.0491
  229PRO      C 1862   4.069   5.752   7.738 -0.3899 -0.0306 -0.3773
  229PRO      O 1863   4.031   5.749   7.621 -0.0153  0.4580 -0.5134
  230LEU      N 1864   4.052   5.644   7.814 -0.3948 -0.1965 -0.6152
  230LEU      H 1865   4.088   5.649   7.907 -1.4851  0.5080 -0.2151
  230LEU     CA 1866   4.000   5.513   7.770 -0.1117 -0.4938 -0.0781
  230LEU     CB 1867   4.017   5.424   7.893  0.5717 -0.3500 -0.0631
  230LEU     CG 1868   3.975   5.277   7.884 -0.8571  0.0104  0.4624
  230LEU    CD1 1869   4.098   5.204   7.831 -0.6535  0.6064  0.0961
  230LEU    CD2 1870   3.950   5.225   8.026  0.1098 -0.1562  0.5763
  230LEU      C 1871   3.857   5.514   7.717 -0.3108 -0.4338  0.4548
  230LEU      O 1872   3.835   5.442   7.619 -0.4008  0.3522 -0.1178
  231ALA      N 1873   3.769   5.596   7.772 -0.2361 -0.1967  0.2228
  231ALA      H 1874   3.782   5.631   7.865 -0.7713  2.5346 -0.6404
  231ALA     CA 1875   3.640   5.628   7.708 -0.2113 -0.6650 -0.0610
  231ALA     CB 1876   3.575   5.743   7.785 -0.1521 -0.5764 -0.1425
  231ALA      C 1877   3.647   5.666   7.560  0.1393 -0.2077  0.0715
  231ALA      O 1878   3.589   5.594   7.479 -0.5071  0.2969  0.0744
  232ILE      N 1879   3.733   5.764   7.532  0.2236 -0.2812  0.0743
  232ILE      H 1880   3.785   5.807   7.606 -0.5024 -0.8508  0.9393
  232ILE     CA 1881   3.764   5.811   7.396 -0.5216  0.1279  0.0386
  232ILE     CB 1882   3.834   5.947   7.405 -0.0077 -0.1121 -0.2679
  232ILE    CG1 1883   3.739   6.039   7.482 -0.3352 -0.1149 -0.6611
  232ILE    CG2 1884   3.859   6.014   7.270  0.6401 -0.4958 -0.3402
  232ILE     CD 1885   3.804   6.172   7.518 -0.3844 -0.3027  0.1420
  232ILE      C 1886   3.833   5.711   7.302 -0.3765  0.1624  0.1083
  232ILE      O 1887   3.775   5.677   7.200  0.2753 -0.1743 -0.1535
  233MET      N 1888   3.928   5.638   7.361 -0.5299 -0.1389 -0.0181
  233MET      H 1889   3.973   5.666   7.446 -1.1644  1.2351 -0.1039
  233MET     CA 1890   3.993   5.525   7.293  0.4250  0.2676  0.2016
  233MET     CB 1891   4.096   5.467   7.390 -0.0899 -0.0357  0.5688
  233MET     CG 1892   4.163   5.345   7.326 -0.6583 -0.3454  0.5475
  233MET     SD 1893   4.219   5.239   7.465  0.1259 -0.3374  0.2461
  233MET     CE 1894   4.061   5.157   7.483  0.0101 -0.2042 -0.1484
  233MET      C 1895   3.885   5.426   7.249  0.5526  0.0936  0.2780
  233MET      O 1896   3.886   5.386   7.133 -0.0098  0.4419  0.1491
  234ILE      N 1897   3.790   5.386   7.333  0.3609  0.0553  0.0434
  234ILE      H 1898   3.798   5.409   7.430 -0.9348 -0.6595  0.3476
  234ILE     CA 1899   3.686   5.289   7.294  0.0067  0.4147  0.0820
  234ILE     CB 1900   3.619   5.205   7.403  0.1114  0.0082 -0.1617
  234ILE    CG1 1901   3.554   5.073   7.362  0.4705 -0.2212 -0.0001
  234ILE    CG2 1902   3.538   5.279   7.510  0.8321  0.1707  0.2835
  234ILE     CD 1903   3.644   4.983   7.277 -0.0519 -0.7146 -0.0294
  234ILE      C 1904   3.586   5.335   7.188  0.0246  0.2840  0.0082
  234ILE      O 1905   3.570   5.266   7.088 -0.0751 -0.0353  0.2419
  235VAL      N 1906   3.541   5.460   7.197  0.3906  0.4242 -0.0913
  235VAL      H 1907   3.548   5.521   7.276  1.3728 -0.2900  0.3847
  235VAL     CA 1908   3.450   5.515   7.096  0.0452 -0.0147 -0.0246
  235VAL     CB 1909   3.403   5.656   7.133  0.4149  0.2534 -0.5621
  235VAL    CG1 1910   3.309   5.709   7.024 -0.1885  0.1291 -0.1043
  235VAL    CG2 1911   3.329   5.659   7.267  0.4216  0.0302 -0.5534
  235VAL      C 1912   3.522   5.511   6.961 -0.1291 -0.5445 -0.1053
  235VAL      O 1913   3.472   5.459   6.861 -0.3500  0.0870 -0.3290
  236THR      N 1914   3.639   5.575   6.957 -0.5162  0.1703 -0.2558
  236THR      H 1915   3.685   5.607   7.040 -1.2447 -0.1521  0.2815
  236THR     CA 1916   3.722   5.579   6.836 -0.1959  0.1596 -0.0390
  236THR     CB 1917   3.842   5.671   6.854  0.2567 -0.3963 -0.1828
  236THR    OG1 1918   3.925   5.638   6.966  0.9878 -0.2175 -0.6641
  236THR    HG1 1919   3.876   5.680   7.043  0.6505  1.3877 -1.7091
  236THR    CG2 1920   3.806   5.820   6.849  0.4147 -0.3605 -0.2551
  236THR      C 1921   3.755   5.440   6.780 -0.2329  0.1813 -0.1136
  236THR      O 1922   3.758   5.429   6.658  0.2875  0.0460 -0.0876
  237TYR      N 1923   3.771   5.334   6.858 -0.1300  0.3700  0.1218
  237TYR      H 1924   3.797   5.343   6.954  1.9912 -0.3306 -0.3157
  237TYR     CA 1925   3.777   5.200   6.797 -0.6827  0.4260 -0.0531
  237TYR     CB 1926   3.817   5.103   6.908  0.1041  0.0440 -0.6626
  237TYR     CG 1927   3.962   5.055   6.915 -0.0140 -0.1902  0.3902
  237TYR    CD1 1928   4.064   5.138   6.960  0.2005 -0.1754 -0.1119
  237TYR    HD1 1929   4.033   5.236   6.996 -2.3890 -0.8371 -0.3701
  237TYR    CD2 1930   3.991   4.945   6.835 -0.2845 -0.2317  0.3515
  237TYR    HD2 1931   3.909   4.882   6.801 -0.4202 -1.0495  2.0601
  237TYR    CE1 1932   4.199   5.108   6.944  0.1523 -0.5866  0.2611
  237TYR    HE1 1933   4.263   5.192   6.971 -1.9261  2.0199 -2.3620
  237TYR    CE2 1934   4.125   4.921   6.811 -0.3370  0.2724 -0.4569
  237TYR    HE2 1935   4.137   4.819   6.772 -1.2929  0.1173 -0.3512
  237TYR     CZ 1936   4.228   4.994   6.870 -0.0374 -0.2764 -0.2939
  237TYR     OH 1937   4.357   4.964   6.839 -0.0093 -0.5876  0.1087
  237TYR     HH 1938   4.353   4.915   6.752  1.0161 -1.8046  0.7150
  237TYR      C 1939   3.654   5.142   6.726 -0.3726  0.1594 -0.3769
  237TYR      O 1940   3.665   5.073   6.625  0.1695  0.2884 -0.4107
  238PHE      N 1941   3.533   5.173   6.772 -0.3535 -0.4253  0.0814
  238PHE      H 1942   3.531   5.206   6.866  1.2035 -1.2390  0.4297
  238PHE     CA 1943   3.408   5.166   6.694 -0.2883 -0.0506 -0.0595
  238PHE     CB 1944   3.292   5.182   6.792  0.1708  0.6350  0.3881
  238PHE     CG 1945   3.287   5.052   6.873  0.0432  0.2701 -0.1955
  238PHE    CD1 1946   3.239   4.934   6.817 -0.5650  0.4305 -0.0261
  238PHE    HD1 1947   3.180   4.935   6.725 -0.2309 -1.3099 -0.2913
  238PHE    CD2 1948   3.318   5.061   7.008  0.8290 -0.2685 -0.3359
  238PHE    HD2 1949   3.323   5.164   7.044  0.6640 -0.4369  0.1742
  238PHE    CE1 1950   3.230   4.828   6.906  0.9157  0.2609 -0.0452
  238PHE    HE1 1951   3.177   4.738   6.873  2.1593  0.0980 -1.7747
  238PHE    CE2 1952   3.315   4.955   7.097  0.4593 -0.1850 -0.2496
  238PHE    HE2 1953   3.353   4.955   7.199 -0.8292  0.4010  0.2524
  238PHE     CZ 1954   3.262   4.839   7.040  0.7215 -0.4618  0.0668
  238PHE     HZ 1955   3.263   4.752   7.106 -1.1779 -0.7679 -0.2503
  238PHE      C 1956   3.406   5.264   6.576  0.6766 -0.0002 -0.0413
  238PHE      O 1957   3.384   5.219   6.464 -0.2445  0.3221  0.0045
  239LEU      N 1958   3.443   5.390   6.599  0.8475 -0.0099 -0.2588
  239LEU      H 1959   3.457   5.417   6.694  0.5621 -3.4857  0.9086
  239LEU     CA 1960   3.452   5.492   6.494 -0.6725  0.0467 -0.3520
  239LEU     CB 1961   3.473   5.636   6.542  0.0912 -0.2521  0.2209
  239LEU     CG 1962   3.345   5.689   6.606  0.1311  0.1830 -0.0557
  239LEU    CD1 1963   3.370   5.818   6.684  0.3707 -0.0706  0.2908
  239LEU    CD2 1964   3.240   5.709   6.496  0.3293 -0.2401 -0.3257
  239LEU      C 1965   3.550   5.467   6.380 -0.0556  0.3809  0.0979
  239LEU      O 1966   3.523   5.518   6.271  0.2138 -0.3152 -0.3074
  240THR      N 1967   3.650   5.380   6.394 -0.1087  0.2770 -0.1623
  240THR      H 1968   3.690   5.364   6.484 -1.5542  0.2088  0.4921
  240THR     CA 1969   3.744   5.350   6.284  0.0282  0.1673 -0.0158
  240THR     CB 1970   3.877   5.288   6.326 -0.0010  0.1427  0.0394
  240THR    OG1 1971   3.852   5.187   6.425  0.1476  0.6122  0.5600
  240THR    HG1 1972   3.942   5.159   6.458  0.5435  2.1497  0.8588
  240THR    CG2 1973   3.983   5.390   6.366 -0.0837  0.2299  0.0380
  240THR      C 1974   3.675   5.259   6.183 -0.1560  0.4309 -0.1314
  240THR      O 1975   3.688   5.288   6.064  0.0839  0.6021 -0.0637
  241ILE      N 1976   3.632   5.141   6.226  0.5118  0.1325 -0.2658
  241ILE      H 1977   3.661   5.103   6.314  2.0141  0.6211 -0.5213
  241ILE     CA 1978   3.547   5.051   6.146  0.0629  0.0677  0.2786
  241ILE     CB 1979   3.514   4.919   6.215  0.0187 -0.0914 -0.0462
  241ILE    CG1 1980   3.492   4.935   6.366  0.2616  0.2079 -0.0423
  241ILE    CG2 1981   3.607   4.802   6.181 -0.0975 -0.2712  0.2531
  241ILE     CD 1982   3.440   4.803   6.423  0.4323  0.2563  0.2241
  241ILE      C 1983   3.419   5.109   6.085  0.2084 -0.1956 -0.2820
  241ILE      O 1984   3.371   5.059   5.983 -0.2225 -0.2155 -0.0750
  242HIS      N 1985   3.362   5.211   6.147  0.1192 -0.1616 -0.4198
  242HIS      H 1986   3.373   5.215   6.246  2.9956 -1.3789 -0.6058
  242HIS     CA 1987   3.247   5.290   6.099  0.1680  0.1756  0.0115
  242HIS     CB 1988   3.185   5.371   6.214  0.2084 -0.2391  0.3270
  242HIS     CG 1989   3.068   5.456   6.165  0.2654 -0.0130  0.5879
  242HIS    ND1 1990   3.098   5.581   6.130 -0.2568 -0.1164 -0.2548
  242HIS    CD2 1991   2.937   5.443   6.186  0.3658 -0.5456  0.9047
  242HIS    HD2 1992   2.878   5.357   6.215 -1.8673  1.0908  1.4783
  242HIS    CE1 1993   2.984   5.650   6.126 -0.3340 -0.2678 -0.6829
  242HIS    HE1 1994   2.981   5.742   6.067  1.9140 -0.7909 -1.7280
  242HIS    NE2 1995   2.891   5.567   6.173  0.4709 -0.5509  0.4481
  242HIS    HE2 1996   2.799   5.599   6.195  1.0112 -0.1487  2.3014
  242HIS      C 1997   3.295   5.379   5.984  0.4235 -0.1750 -0.1518
  242HIS      O 1998   3.254   5.343   5.873  0.9131 -0.6206 -0.1960
  243ALA      N 1999   3.398   5.458   6.012  0.3883 -0.1616 -0.0615
  243ALA      H 2000   3.441   5.461   6.103  1.9777 -0.1110 -0.7838
  243ALA     CA 2001   3.473   5.546   5.921  0.1989 -0.1306 -0.1858
  243ALA     CB 2002   3.608   5.592   5.977 -0.3592  0.6561  0.5515
  243ALA      C 2003   3.496   5.459   5.798 -0.6766 -0.5042 -0.0952
  243ALA      O 2004   3.446   5.497   5.692 -0.6922  0.1270  0.1383
  244LEU      N 2005   3.567   5.347   5.813 -0.1954 -0.1946 -0.0473
  244LEU      H 2006   3.627   5.335   5.892  1.6659  1.7242 -1.0584
  244LEU     CA 2007   3.611   5.266   5.699  0.0626 -0.4011  0.1985
  244LEU     CB 2008   3.690   5.147   5.755 -0.1688 -0.4559  0.4098
  244LEU     CG 2009   3.832   5.171   5.806  0.1644  0.0075 -0.6967
  244LEU    CD1 2010   3.869   5.035   5.864 -0.7419 -0.0264 -0.1853
  244LEU    CD2 2011   3.922   5.212   5.690  0.3823  0.6994 -0.2905
  244LEU      C 2012   3.502   5.222   5.601 -0.4813  0.4758  0.3995
  244LEU      O 2013   3.499   5.265   5.486 -0.0421  0.4578  0.3817
  245GLN      N 2014   3.393   5.177   5.663 -0.2691 -0.3626  0.1775
  245GLN      H 2015   3.381   5.201   5.760 -1.1589  0.9478 -0.2391
  245GLN     CA 2016   3.267   5.136   5.599 -0.0425 -0.4249 -0.2286
  245GLN     CB 2017   3.174   5.049   5.683 -0.3091 -0.0195 -0.1043
  245GLN     CG 2018   3.232   4.909   5.700 -0.4085 -0.0944 -0.3756
  245GLN     CD 2019   3.150   4.831   5.804 -0.0924  0.2657  0.1481
  245GLN    OE1 2020   3.041   4.777   5.786  0.0177 -0.0753  0.4884
  245GLN    NE2 2021   3.189   4.847   5.930  0.1146  0.0166  0.1168
  245GLN   HE21 2022   3.274   4.898   5.938 -0.7121  1.7470 -1.3544
  245GLN   HE22 2023   3.121   4.832   6.002 -1.2600  1.6448 -0.7550
  245GLN      C 2024   3.193   5.251   5.531 -0.3847 -0.1345  0.6261
  245GLN      O 2025   3.193   5.256   5.408  0.1986 -0.2800  0.6213
  246LYS      N 2026   3.156   5.354   5.607  0.1396  0.1811  0.4561
  246LYS      H 2027   3.170   5.351   5.706 -1.3529  0.5898  0.7037
  246LYS     CA 2028   3.092   5.476   5.557 -0.1090 -0.0222  0.2791
  246LYS     CB 2029   3.066   5.557   5.684 -0.0730  0.3032  0.0801
  246LYS     CG 2030   2.977   5.485   5.786  0.0562 -0.5974 -0.4290
  246LYS     CD 2031   2.836   5.473   5.727 -0.0719 -0.3235 -0.1845
  246LYS     CE 2032   2.729   5.446   5.833  0.0836 -0.2140  0.0005
  246LYS     NZ 2033   2.605   5.419   5.759 -0.0262 -0.3325  0.2279
  246LYS    HZ1 2034   2.628   5.331   5.717  2.2130 -0.3690  1.3756
  246LYS    HZ2 2035   2.527   5.409   5.821 -0.7925 -1.2047 -0.8234
  246LYS    HZ3 2036   2.580   5.492   5.695  0.2182  0.5103  1.0836
  246LYS      C 2037   3.162   5.552   5.445 -0.4725  0.4698  0.3826
  246LYS      O 2038   3.108   5.576   5.337  0.3618  0.1561 -0.1183
  247LYS      N 2039   3.293   5.571   5.458 -0.3189 -0.2214 -0.1226
  247LYS      H 2040   3.339   5.549   5.544 -0.5058 -1.1561 -0.2478
  247LYS     CA 2041   3.384   5.596   5.345  0.2101 -0.3133  0.2756
  247LYS     CB 2042   3.526   5.596   5.403  0.0978 -0.1807  0.5530
  247LYS     CG 2043   3.543   5.720   5.491 -0.1328  0.2152  0.0473
  247LYS     CD 2044   3.544   5.848   5.407 -0.3253  0.1220 -0.1008
  247LYS     CE 2045   3.546   5.970   5.500 -0.1960 -0.0419  0.1152
  247LYS     NZ 2046   3.548   6.078   5.400 -0.1430 -0.5483 -0.4356
  247LYS    HZ1 2047   3.633   6.102   5.353  0.0816  1.3256  0.8150
  247LYS    HZ2 2048   3.487   6.045   5.327  1.3791  0.0469 -2.0503
  247LYS    HZ3 2049   3.509   6.163   5.434 -2.4365 -0.6728 -2.4685
  247LYS      C 2050   3.372   5.506   5.222 -0.6415 -0.1082  0.2039
  247LYS      O 2051   3.343   5.559   5.115 -0.3508 -0.4315 -0.0375
  248ALA      N 2052   3.409   5.378   5.233  0.8233  0.2890  0.0090
  248ALA      H 2053   3.455   5.336   5.311  0.4338 -0.4726 -0.1663
  248ALA     CA 2054   3.381   5.283   5.125  0.2552  0.0430  0.3729
  248ALA     CB 2055   3.433   5.141   5.152  0.2734 -0.0732 -0.2761
  248ALA      C 2056   3.235   5.285   5.077  0.2751  0.2257  0.3215
  248ALA      O 2057   3.214   5.269   4.957  0.2911  0.2826  0.3109
 1001ALA      N 2058   3.137   5.308   5.164  0.1409 -0.2771  0.3083
 1001ALA      H 2059   3.145   5.268   5.255 -1.2113 -2.4230 -0.4495
 1001ALA     CA 2060   2.998   5.333   5.125  0.3060  0.3537  0.1019
 1001ALA     CB 2061   2.909   5.347   5.249 -0.3902  0.0778 -0.3585
 1001ALA      C 2062   2.983   5.450   5.028 -0.2486  0.2714  0.0831
 1001ALA      O 2063   2.925   5.430   4.922  0.3788  0.0689 -0.2287
 1002ASP      N 2064   3.048   5.563   5.056 -0.1022  0.3279 -0.4768
 1002ASP      H 2065   3.084   5.570   5.149  0.6510  1.0428 -0.8109
 1002ASP     CA 2066   3.036   5.691   4.984 -0.2446  0.3299 -0.4488
 1002ASP     CB 2067   3.070   5.811   5.072 -0.3735  0.4369 -0.5455
 1002ASP     CG 2068   3.044   5.953   5.022 -0.3415  0.7963  0.4242
 1002ASP    OD1 2069   2.926   5.993   5.007 -0.6644 -0.2645  0.0733
 1002ASP    OD2 2070   3.136   6.036   5.001  0.1493  0.2197  0.2774
 1002ASP      C 2071   3.114   5.708   4.854  0.3665 -0.5573 -0.2053
 1002ASP      O 2072   3.062   5.733   4.745 -0.0750 -0.1740  0.0898
 1003LEU      N 2073   3.231   5.644   4.859  0.4940 -0.3176 -0.1010
 1003LEU      H 2074   3.268   5.603   4.942 -0.4817 -1.5435 -0.2397
 1003LEU     CA 2075   3.311   5.612   4.741  0.4426 -0.1935 -0.1694
 1003LEU     CB 2076   3.453   5.577   4.787  0.1763 -0.4959  0.4305
 1003LEU     CG 2077   3.565   5.546   4.688  0.0907 -0.0583  0.1905
 1003LEU    CD1 2078   3.601   5.667   4.602  0.1573 -0.2144 -0.0043
 1003LEU    CD2 2079   3.695   5.507   4.759  0.1968 -0.1302 -0.0412
 1003LEU      C 2080   3.258   5.507   4.643 -0.3966  0.0709 -0.0033
 1003LEU      O 2081   3.269   5.529   4.523 -0.5243  0.6057  0.0821
 1004GLU      N 2082   3.188   5.405   4.694  0.2493 -0.2561  0.2411
 1004GLU      H 2083   3.199   5.372   4.788 -1.5365 -2.4324 -0.2391
 1004GLU     CA 2084   3.110   5.311   4.612  0.2105  0.3144 -0.3860
 1004GLU     CB 2085   3.084   5.183   4.691  0.2335  0.0495 -0.8057
 1004GLU     CG 2086   3.014   5.075   4.609  0.5158 -0.5615 -0.2551
 1004GLU     CD 2087   3.027   4.935   4.669 -0.2736 -0.6266 -0.2190
 1004GLU    OE1 2088   2.961   4.913   4.773 -0.4852  0.2108 -0.1666
 1004GLU    OE2 2089   3.119   4.856   4.639  0.0508 -0.3322 -0.0150
 1004GLU      C 2090   2.982   5.377   4.560 -0.1125  0.5184  0.6425
 1004GLU      O 2091   2.957   5.346   4.444 -0.1362  0.5369  0.6430
 1005ASP      N 2092   2.927   5.480   4.625 -0.1175  1.0249 -0.1601
 1005ASP      H 2093   2.957   5.490   4.719 -1.4339  1.6330  0.2035
 1005ASP     CA 2094   2.814   5.556   4.571 -0.4398  0.2974 -0.5373
 1005ASP     CB 2095   2.750   5.631   4.688  0.4257 -0.4338  0.4154
 1005ASP     CG 2096   2.630   5.720   4.655  0.8538 -0.2811 -0.7690
 1005ASP    OD1 2097   2.522   5.667   4.621  0.0530  0.4884  0.4586
 1005ASP    OD2 2098   2.641   5.844   4.665 -0.0851 -0.2559  0.0778
 1005ASP      C 2099   2.856   5.649   4.457 -0.0109  0.4882 -0.2241
 1005ASP      O 2100   2.791   5.646   4.353 -0.3686  0.6727 -0.0064
 1006ASN      N 2101   2.965   5.722   4.478 -0.0224  0.4767 -0.1241
 1006ASN      H 2102   2.989   5.753   4.570 -1.1632  1.2846 -0.0799
 1006ASN     CA 2103   3.043   5.786   4.370  0.2265  0.4090  0.0144
 1006ASN     CB 2104   3.176   5.834   4.429  0.1663  0.7135 -0.0985
 1006ASN     CG 2105   3.172   5.980   4.475  0.2454  0.5140  0.5550
 1006ASN    OD1 2106   3.138   6.070   4.398 -0.5544 -0.2625 -0.0218
 1006ASN    ND2 2107   3.160   6.002   4.606  0.3396  0.4826  0.5689
 1006ASN   HD21 2108   3.144   5.927   4.670  1.9114 -0.2970  0.1240
 1006ASN   HD22 2109   3.178   6.096   4.634 -0.1783  0.2864  1.6010
 1006ASN      C 2110   3.074   5.696   4.251  0.0454  0.1598  0.1544
 1006ASN      O 2111   3.056   5.734   4.135 -0.0162  0.3355  0.2212
 1007TRP      N 2112   3.139   5.582   4.274 -0.7573 -0.2555  0.4194
 1007TRP      H 2113   3.191   5.563   4.357 -0.0902 -2.5455 -0.4389
 1007TRP     CA 2114   3.161   5.486   4.165 -0.0128 -0.6227  0.8862
 1007TRP     CB 2115   3.279   5.392   4.193  0.3895 -0.3791  0.0233
 1007TRP     CG 2116   3.407   5.419   4.113  0.3389 -0.7068 -0.1698
 1007TRP    CD1 2117   3.420   5.425   3.980 -0.1991  0.1436 -0.1925
 1007TRP    HD1 2118   3.339   5.435   3.909  0.1658  2.9807 -0.3473
 1007TRP    CD2 2119   3.534   5.403   4.166  0.3761  0.9365  0.2789
 1007TRP    NE1 2120   3.549   5.420   3.948 -0.1736 -0.5933  0.0197
 1007TRP    HE1 2121   3.580   5.406   3.854 -0.1027 -0.8915  0.0866
 1007TRP    CE2 2122   3.622   5.405   4.059  0.0126 -0.2283 -0.0524
 1007TRP    CE3 2123   3.588   5.397   4.294  0.1880  0.4822  0.3373
 1007TRP    HE3 2124   3.525   5.423   4.379 -0.2729  0.0837  0.1249
 1007TRP    CZ2 2125   3.761   5.408   4.070  0.0148 -0.4108 -0.0227
 1007TRP    HZ2 2126   3.825   5.442   3.989  1.6361 -0.0608  1.3605
 1007TRP    CZ3 2127   3.726   5.402   4.310  0.2511  0.5172 -0.2000
 1007TRP    HZ3 2128   3.753   5.373   4.411  3.8897  1.0471 -0.8908
 1007TRP    CH2 2129   3.810   5.411   4.200  0.3251  0.3820 -0.1552
 1007TRP    HH2 2130   3.918   5.394   4.204  0.1953 -0.3919  0.2573
 1007TRP      C 2131   3.042   5.417   4.098 -0.1318  0.3407  0.0844
 1007TRP      O 2132   3.053   5.397   3.978 -0.7336 -0.3601  0.1360
 1008GLU      N 2133   2.926   5.407   4.163 -0.1552  0.4072  0.0533
 1008GLU      H 2134   2.920   5.403   4.263 -0.0526 -3.3915  0.0697
 1008GLU     CA 2135   2.798   5.375   4.098  0.2607 -0.2974 -0.4396
 1008GLU     CB 2136   2.696   5.362   4.212  0.2409 -0.1913 -0.4452
 1008GLU     CG 2137   2.683   5.223   4.275  0.3370  0.1004  0.2251
 1008GLU     CD 2138   2.638   5.124   4.167 -0.0427  0.3468  0.1561
 1008GLU    OE1 2139   2.532   5.147   4.104  0.0566  0.6307  0.0915
 1008GLU    OE2 2140   2.715   5.029   4.144  0.2632  0.4730  0.6443
 1008GLU      C 2141   2.765   5.478   3.989  0.1310  0.0689 -0.0578
 1008GLU      O 2142   2.736   5.435   3.878  0.2902  0.0055 -0.0761
 1009THR      N 2143   2.771   5.604   4.029 -0.0397  0.0054  0.1706
 1009THR      H 2144   2.781   5.634   4.124  0.5897 -1.4819  0.5971
 1009THR     CA 2145   2.754   5.712   3.931  0.2473  0.5333  0.6903
 1009THR     CB 2146   2.702   5.844   3.989 -0.1382  0.7807 -0.1943
 1009THR    OG1 2147   2.763   5.874   4.115 -0.5993  0.1219  0.1934
 1009THR    HG1 2148   2.786   5.971   4.121 -0.1151 -0.0277  0.7771
 1009THR    CG2 2149   2.549   5.844   3.985 -0.1540  0.0506  0.1916
 1009THR      C 2150   2.872   5.734   3.836 -0.1081 -0.3038  0.0428
 1009THR      O 2151   2.843   5.784   3.727  0.1814 -0.3657 -0.0639
 1010LEU      N 2152   2.995   5.695   3.869 -0.1241 -0.3774  0.0162
 1010LEU      H 2153   3.027   5.718   3.961  1.5899 -1.3084 -0.3128
 1010LEU     CA 2154   3.094   5.707   3.761  0.1607  0.0022  0.3167
 1010LEU     CB 2155   3.237   5.689   3.811  0.3617 -0.1016 -0.2919
 1010LEU     CG 2156   3.276   5.802   3.906  0.3727 -0.1164 -0.2792
 1010LEU    CD1 2157   3.411   5.783   3.975  0.1622  0.5071  0.3197
 1010LEU    CD2 2158   3.297   5.920   3.811 -0.0206  0.0582 -0.1531
 1010LEU      C 2159   3.054   5.606   3.653  0.2381  0.0353  0.2577
 1010LEU      O 2160   3.035   5.656   3.542 -0.4679  0.6996  0.6668
 1011ASN      N 2161   3.029   5.483   3.695  0.4346  0.0080  0.2953
 1011ASN      H 2162   3.062   5.456   3.786 -1.2051  2.4314  1.7092
 1011ASN     CA 2163   3.000   5.375   3.599 -0.1543  0.1880  0.2698
 1011ASN     CB 2164   2.997   5.232   3.654  0.4261  0.1512  0.2135
 1011ASN     CG 2165   3.127   5.161   3.692  0.2713 -0.5125 -0.4759
 1011ASN    OD1 2166   3.227   5.218   3.734 -0.4535  0.0352  0.5625
 1011ASN    ND2 2167   3.118   5.028   3.690 -0.1912 -0.5114  0.7147
 1011ASN   HD21 2168   3.026   4.990   3.685 -0.9573  1.2911  0.5632
 1011ASN   HD22 2169   3.201   4.972   3.680 -0.3079 -0.6343  0.4199
 1011ASN      C 2170   2.870   5.395   3.521  0.1831 -0.1127 -0.3679
 1011ASN      O 2171   2.867   5.362   3.402  0.2189 -0.1369 -0.3623
 1012ASP      N 2172   2.775   5.457   3.590  0.4807 -0.1327  0.0602
 1012ASP      H 2173   2.775   5.454   3.690  1.8022  1.6020  0.1699
 1012ASP     CA 2174   2.653   5.497   3.519  0.4389  0.0464  0.2313
 1012ASP     CB 2175   2.542   5.545   3.614  0.1113  0.2038 -0.2283
 1012ASP     CG 2176   2.402   5.567   3.557  0.0105  0.4200  0.0986
 1012ASP    OD1 2177   2.362   5.681   3.529 -0.2972  0.4297  0.5704
 1012ASP    OD2 2178   2.333   5.466   3.528  0.5287 -0.0102  0.3459
 1012ASP      C 2179   2.673   5.596   3.405  0.8842 -0.2197  0.0750
 1012ASP      O 2180   2.654   5.554   3.290 -0.1512  0.2947  0.0386
 1013ASN      N 2181   2.763   5.688   3.435  0.5240  0.1197  0.1249
 1013ASN      H 2182   2.785   5.706   3.530  0.0040  1.5487  0.0109
 1013ASN     CA 2183   2.804   5.795   3.342 -0.1810 -0.0015 -0.3318
 1013ASN     CB 2184   2.876   5.910   3.412 -0.6008  0.1779 -0.1868
 1013ASN     CG 2185   2.775   6.006   3.475 -0.7565 -0.1801  0.1072
 1013ASN    OD1 2186   2.694   6.073   3.411 -0.4689  0.2674  0.2061
 1013ASN    ND2 2187   2.781   6.011   3.608 -0.0502 -0.6497  0.1006
 1013ASN   HD21 2188   2.828   5.945   3.667  0.8003  0.5527  0.8001
 1013ASN   HD22 2189   2.739   6.090   3.653 -1.1671 -0.0021 -1.9345
 1013ASN      C 2190   2.896   5.737   3.235 -0.4910 -0.4258 -0.3698
 1013ASN      O 2191   2.895   5.789   3.123  0.4996 -0.5819 -0.4589
 1014LEU      N 2192   2.991   5.653   3.276 -0.2072 -0.0839 -0.3230
 1014LEU      H 2193   3.043   5.665   3.360 -0.9228 -2.4316  0.5478
 1014LEU     CA 2194   3.066   5.571   3.180  0.0412 -0.3806  0.1215
 1014LEU     CB 2195   3.158   5.479   3.260  0.0538 -0.1861  0.3326
 1014LEU     CG 2196   3.277   5.546   3.330  0.1152 -0.1990  0.2404
 1014LEU    CD1 2197   3.325   5.470   3.454  0.0400 -0.3583  0.1725
 1014LEU    CD2 2198   3.382   5.566   3.220 -0.0271  0.1544  0.1699
 1014LEU      C 2199   2.987   5.487   3.080  0.1749 -0.2238 -0.1154
 1014LEU      O 2200   3.047   5.444   2.981  0.4181 -0.3075  0.0661
 1015LYS      N 2201   2.875   5.423   3.111  0.4124 -0.5042  0.1669
 1015LYS      H 2202   2.837   5.423   3.204  0.1193  1.3743  0.0911
 1015LYS     CA 2203   2.793   5.352   3.012 -0.1415 -0.1867  0.3896
 1015LYS     CB 2204   2.675   5.273   3.070 -0.2022 -0.1457  0.3217
 1015LYS     CG 2205   2.725   5.169   3.170  0.5311 -0.0049  0.1112
 1015LYS     CD 2206   2.610   5.118   3.257  0.2525  0.2964 -0.0777
 1015LYS     CE 2207   2.653   5.004   3.350  0.2076  0.2726 -0.0852
 1015LYS     NZ 2208   2.531   4.947   3.409  0.3742 -0.3357 -0.3289
 1015LYS    HZ1 2209   2.567   4.885   3.479 -0.9110  1.4446  2.0567
 1015LYS    HZ2 2210   2.475   5.017   3.452 -0.8555 -0.6928 -1.2792
 1015LYS    HZ3 2211   2.481   4.894   3.341 -3.1013  0.0804  1.6986
 1015LYS      C 2212   2.744   5.448   2.904 -0.0879 -0.7031 -0.0976
 1015LYS      O 2213   2.766   5.420   2.786  0.2158  0.2262 -0.2711
 1016VAL      N 2214   2.707   5.572   2.935  0.3118 -0.5401 -0.2673
 1016VAL      H 2215   2.672   5.580   3.028  0.0806 -3.1691 -0.0481
 1016VAL     CA 2216   2.678   5.683   2.844 -0.1560 -0.2326  0.2515
 1016VAL     CB 2217   2.626   5.808   2.917 -0.6543 -0.3782  0.1498
 1016VAL    CG1 2218   2.556   5.895   2.813  0.5788 -0.4836 -0.7955
 1016VAL    CG2 2219   2.521   5.764   3.019  0.3312 -0.8568  0.9720
 1016VAL      C 2220   2.798   5.717   2.755 -0.4756  0.0487 -0.0780
 1016VAL      O 2221   2.781   5.709   2.633 -0.2841 -0.1632 -0.0923
 1017ILE      N 2222   2.923   5.736   2.795 -0.3960 -0.2552 -0.1757
 1017ILE      H 2223   2.964   5.740   2.886  0.1135  2.0392 -0.4439
 1017ILE     CA 2224   3.027   5.768   2.696 -0.2158 -0.4875 -0.0613
 1017ILE     CB 2225   3.153   5.831   2.753 -0.7325 -0.2593  0.8392
 1017ILE    CG1 2226   3.214   5.732   2.853  0.1644  0.0146  0.5796
 1017ILE    CG2 2227   3.119   5.967   2.815 -0.7750  0.3948 -0.5750
 1017ILE     CD 2228   3.354   5.773   2.899  0.5676 -0.1597 -0.4625
 1017ILE      C 2229   3.053   5.662   2.588 -0.2043  0.1134 -0.6563
 1017ILE      O 2230   3.113   5.682   2.482 -0.0438 -0.6714 -0.7204
 1018GLU      N 2231   3.038   5.535   2.623 -0.5475  0.3873  0.2051
 1018GLU      H 2232   3.041   5.524   2.723  2.2452  2.6324  0.4797
 1018GLU     CA 2233   3.032   5.422   2.528 -0.4169  0.2466  0.3637
 1018GLU     CB 2234   3.059   5.295   2.609  0.1021  0.1519  0.0476
 1018GLU     CG 2235   3.054   5.163   2.534 -0.1856  0.2158 -0.0448
 1018GLU     CD 2236   3.071   5.037   2.620  0.1391  0.2716 -0.0273
 1018GLU    OE1 2237   3.008   5.026   2.727 -0.2865  0.1441 -0.2898
 1018GLU    OE2 2238   3.127   4.940   2.564 -0.7307 -0.3524  0.1761
 1018GLU      C 2239   2.910   5.412   2.438  0.1338  0.1533 -0.3815
 1018GLU      O 2240   2.923   5.391   2.317 -0.4665 -0.8880 -0.2776
 1019LYS      N 2241   2.793   5.411   2.502  0.3599 -0.5909  0.0317
 1019LYS      H 2242   2.790   5.412   2.602 -0.8100 -1.3015  0.0219
 1019LYS     CA 2243   2.660   5.405   2.440  0.0653  0.3125  0.5543
 1019LYS     CB 2244   2.548   5.387   2.543 -0.6122  0.0607 -0.2113
 1019LYS     CG 2245   2.563   5.245   2.597 -0.6972  0.1970  0.1774
 1019LYS     CD 2246   2.488   5.223   2.729 -0.2923  0.3520  0.4333
 1019LYS     CE 2247   2.338   5.212   2.700 -0.2640 -0.1172  0.4524
 1019LYS     NZ 2248   2.269   5.206   2.830 -0.0055  0.3922  0.6173
 1019LYS    HZ1 2249   2.172   5.208   2.805  0.0390  0.3329  0.4395
 1019LYS    HZ2 2250   2.290   5.124   2.883 -1.3187  1.2481  2.5644
 1019LYS    HZ3 2251   2.291   5.284   2.889 -2.2998  0.2258  1.8088
 1019LYS      C 2252   2.624   5.519   2.344  0.8818 -0.3474 -0.5578
 1019LYS      O 2253   2.548   5.514   2.248  0.4715  0.0601 -0.2609
 1020ALA      N 2254   2.665   5.639   2.384  0.2180 -0.2302 -0.2279
 1020ALA      H 2255   2.711   5.652   2.472 -0.2059 -0.2363  0.0008
 1020ALA     CA 2256   2.625   5.762   2.313  0.1413 -0.0743  0.0819
 1020ALA     CB 2257   2.620   5.883   2.407  0.5440  0.4031 -0.5065
 1020ALA      C 2258   2.719   5.803   2.200  0.2847  0.4688  0.3965
 1020ALA      O 2259   2.813   5.726   2.180  0.1076  0.3592 -0.0156
 1021ASP      N 2260   2.679   5.879   2.098 -0.2529  0.0014  0.2506
 1021ASP      H 2261   2.583   5.893   2.074  0.0612  2.7659  0.2200
 1021ASP     CA 2262   2.774   5.937   2.002 -0.4597 -0.1349 -0.0352
 1021ASP     CB 2263   2.755   5.874   1.864  0.5013  0.4378 -0.4436
 1021ASP     CG 2264   2.614   5.869   1.804  0.3832  0.0681 -0.1408
 1021ASP    OD1 2265   2.526   5.793   1.849 -0.2295  0.4132 -0.7433
 1021ASP    OD2 2266   2.604   5.928   1.695  0.2888  0.0048 -0.1659
 1021ASP      C 2267   2.783   6.090   1.992  0.5839 -0.1692  0.2988
 1021ASP      O 2268   2.879   6.145   1.937  0.0381  0.3677 -0.1263
 1022ASN      N 2269   2.671   6.151   2.029  0.5474  0.4094 -0.7324
 1022ASN      H 2270   2.590   6.096   2.049  0.9703  0.6347  1.8223
 1022ASN     CA 2271   2.658   6.297   2.027 -0.2776  0.3447 -0.3832
 1022ASN     CB 2272   2.508   6.322   2.044 -0.3448  0.0259 -0.5052
 1022ASN     CG 2273   2.472   6.465   2.083 -0.6401 -0.2317  0.1803
 1022ASN    OD1 2274   2.486   6.509   2.197  0.6328 -0.2358  0.0335
 1022ASN    ND2 2275   2.428   6.545   1.986  0.5146  0.2826  0.0684
 1022ASN   HD21 2276   2.437   6.513   1.891  0.2354 -2.5227  0.9104
 1022ASN   HD22 2277   2.418   6.642   2.008  0.1490  0.2228  0.1681
 1022ASN      C 2278   2.765   6.356   2.120  0.2733 -0.5977 -0.4108
 1022ASN      O 2279   2.765   6.320   2.238  0.1002  0.5156 -0.0612
 1023ALA      N 2280   2.835   6.458   2.072 -0.2654 -0.1116 -0.1743
 1023ALA      H 2281   2.849   6.469   1.974 -1.5092  0.6624 -0.2814
 1023ALA     CA 2282   2.927   6.530   2.161 -0.0009 -0.3438 -0.2570
 1023ALA     CB 2283   2.996   6.644   2.085  0.0845 -0.3457 -0.1826
 1023ALA      C 2284   2.857   6.592   2.282  0.5701 -0.2269  0.0160
 1023ALA      O 2285   2.907   6.581   2.394  0.3984 -0.2088  0.0956
 1024ALA      N 2286   2.738   6.650   2.272  0.4826 -0.3327  0.4058
 1024ALA      H 2287   2.696   6.660   2.182 -0.9488 -1.8848  0.8559
 1024ALA     CA 2288   2.653   6.695   2.383  0.5763  0.4542  0.1690
 1024ALA     CB 2289   2.531   6.772   2.332  0.2293  0.1625  0.5509
 1024ALA      C 2290   2.620   6.600   2.499 -0.1763  0.1127 -0.3184
 1024ALA      O 2291   2.674   6.618   2.607  0.6656 -0.1944 -0.6765
 1025GLN      N 2292   2.573   6.481   2.461 -0.6002  0.0612  0.3553
 1025GLN      H 2293   2.559   6.470   2.363 -1.1656  0.8717  0.3282
 1025GLN     CA 2294   2.548   6.361   2.542 -0.4049 -0.1124  0.1586
 1025GLN     CB 2295   2.463   6.263   2.461  0.1460 -0.1319 -0.4052
 1025GLN     CG 2296   2.423   6.143   2.547 -0.0865  0.2558  0.0325
 1025GLN     CD 2297   2.318   6.058   2.475  0.1298  0.0689 -0.0632
 1025GLN    OE1 2298   2.325   6.022   2.357 -0.4438 -0.1707 -0.0253
 1025GLN    NE2 2299   2.218   6.009   2.547 -0.1446  0.6462 -0.0450
 1025GLN   HE21 2300   2.209   6.015   2.647  0.2130 -1.3989  0.1605
 1025GLN   HE22 2301   2.143   5.986   2.486 -1.5442  1.9677  1.1014
 1025GLN      C 2302   2.671   6.296   2.605 -0.2826 -0.0712 -0.0350
 1025GLN      O 2303   2.675   6.261   2.723 -0.2363 -0.1488 -0.0593
 1026VAL      N 2304   2.783   6.306   2.534  0.0335 -0.0985  0.4524
 1026VAL      H 2305   2.776   6.322   2.435 -0.4175  1.5054  0.7072
 1026VAL     CA 2306   2.918   6.277   2.584  0.1558  0.0041  0.1865
 1026VAL     CB 2307   3.016   6.248   2.471  0.1002  0.3296  0.0558
 1026VAL    CG1 2308   3.148   6.218   2.543 -0.2691  0.3593  0.7484
 1026VAL    CG2 2309   2.986   6.125   2.386  0.1777 -0.0562  0.5825
 1026VAL      C 2310   2.962   6.373   2.695  0.6989  0.1150 -0.1234
 1026VAL      O 2311   2.983   6.331   2.809  0.2775 -0.4011 -0.2290
 1027LYS      N 2312   2.954   6.502   2.665  0.1784  0.0062 -0.4604
 1027LYS      H 2313   2.931   6.536   2.574 -0.8355 -2.4597 -1.2222
 1027LYS     CA 2314   2.990   6.598   2.770 -0.1956 -0.0567 -0.2709
 1027LYS     CB 2315   3.010   6.741   2.720  0.4244 -0.0522 -0.0242
 1027LYS     CG 2316   3.115   6.743   2.609  0.3015 -0.9691 -0.1584
 1027LYS     CD 2317   3.117   6.878   2.536 -0.7855 -0.4257  0.7864
 1027LYS     CE 2318   3.128   7.007   2.618  0.3997 -0.1398  0.2015
 1027LYS     NZ 2319   3.114   7.125   2.532  0.5146  0.2360  0.6943
 1027LYS    HZ1 2320   3.032   7.118   2.475  0.3560  1.6174  0.7130
 1027LYS    HZ2 2321   3.107   7.203   2.594  0.5872  0.6943  0.1339
 1027LYS    HZ3 2322   3.192   7.125   2.470  0.4568 -1.8778  0.5364
 1027LYS      C 2323   2.902   6.598   2.895  0.0929 -0.6971 -0.0614
 1027LYS      O 2324   2.956   6.604   3.005  0.5467  0.2385 -0.3294
 1028ASP      N 2325   2.771   6.576   2.879 -0.0518  0.0005  0.1052
 1028ASP      H 2326   2.728   6.586   2.790  1.1440  2.3139 -0.2826
 1028ASP     CA 2327   2.679   6.574   2.993 -0.0755  0.3883  0.0928
 1028ASP     CB 2328   2.539   6.551   2.936  0.0621  0.1293 -0.1427
 1028ASP     CG 2329   2.436   6.644   3.002  0.3755  0.7185 -0.4738
 1028ASP    OD1 2330   2.319   6.604   3.018  0.6025  0.1406 -0.2423
 1028ASP    OD2 2331   2.467   6.758   3.040  0.3852  0.6104 -0.1613
 1028ASP      C 2332   2.717   6.460   3.088  0.4904  0.6048  0.1300
 1028ASP      O 2333   2.684   6.479   3.206 -0.3821  0.0701 -0.0189
 1029ALA      N 2334   2.777   6.357   3.030 -0.2761 -0.0359  0.4485
 1029ALA      H 2335   2.781   6.352   2.930  0.2345  0.6134  0.4281
 1029ALA     CA 2336   2.837   6.242   3.099  0.4326 -0.2174 -0.4442
 1029ALA     CB 2337   2.818   6.115   3.015  0.2210 -0.4634 -0.0322
 1029ALA      C 2338   2.977   6.257   3.157  0.3297 -0.4269 -0.1381
 1029ALA      O 2339   2.999   6.238   3.277 -0.0254  0.1460  0.0191
 1030LEU      N 2340   3.067   6.313   3.077 -0.0015  0.4134  0.0641
 1030LEU      H 2341   3.052   6.324   2.979  0.0819 -1.4204 -0.1880
 1030LEU     CA 2342   3.205   6.346   3.115  0.1222 -0.2213  0.1839
 1030LEU     CB 2343   3.299   6.374   2.997 -0.0398 -0.0904  0.0839
 1030LEU     CG 2344   3.339   6.249   2.918  0.4461  0.0268  0.1400
 1030LEU    CD1 2345   3.423   6.301   2.801 -0.5866 -0.0234 -0.6437
 1030LEU    CD2 2346   3.403   6.143   3.007 -0.0377 -0.6486 -0.3024
 1030LEU      C 2347   3.223   6.468   3.206  0.0160  0.2232 -0.3859
 1030LEU      O 2348   3.327   6.475   3.272  0.0607  0.2480 -0.4591
 1031THR      N 2349   3.124   6.557   3.210 -0.1199  0.0515  0.0630
 1031THR      H 2350   3.053   6.562   3.140 -0.7966 -0.2131  0.7101
 1031THR     CA 2351   3.126   6.671   3.304 -0.2696  0.1186 -0.0151
 1031THR     CB 2352   3.028   6.783   3.272 -0.1631  0.2571  0.1422
 1031THR    OG1 2353   2.900   6.718   3.268  0.2445 -0.5477  0.1159
 1031THR    HG1 2354   2.847   6.777   3.207 -0.3237  0.6265  1.6961
 1031THR    CG2 2355   3.064   6.860   3.145  0.3596 -0.1146  0.0608
 1031THR      C 2356   3.096   6.620   3.445  0.3239 -0.2337 -0.0096
 1031THR      O 2357   3.174   6.653   3.534  0.1920  0.0350  0.0074
 1032LYS      N 2358   2.988   6.543   3.458 -0.1326  0.3679 -0.2126
 1032LYS      H 2359   2.928   6.541   3.378  2.2157  0.9288 -2.0961
 1032LYS     CA 2360   2.955   6.465   3.578  0.3145  0.3111 -0.1255
 1032LYS     CB 2361   2.825   6.391   3.547  0.5471 -0.2338  0.1881
 1032LYS     CG 2362   2.713   6.491   3.579  0.3853 -0.5225  0.5267
 1032LYS     CD 2363   2.578   6.419   3.590 -0.1126  0.2828 -0.2434
 1032LYS     CE 2364   2.545   6.364   3.451 -0.0758 -0.3341 -0.0069
 1032LYS     NZ 2365   2.453   6.446   3.373  0.1847  0.3368  0.3865
 1032LYS    HZ1 2366   2.487   6.539   3.354  3.0287 -0.6762  0.0042
 1032LYS    HZ2 2367   2.424   6.405   3.287  2.8860  1.7620 -1.3610
 1032LYS    HZ3 2368   2.372   6.459   3.430  0.5386 -0.3150  1.0457
 1032LYS      C 2369   3.061   6.368   3.630  0.1113  0.1811  0.0470
 1032LYS      O 2370   3.103   6.368   3.746  0.0518  0.3398  0.0687
 1033MET      N 2371   3.133   6.298   3.542  0.0867 -0.1363  0.2767
 1033MET      H 2372   3.105   6.288   3.447  2.1668 -1.3402 -0.2472
 1033MET     CA 2373   3.247   6.210   3.571  0.0682 -0.0965  0.4745
 1033MET     CB 2374   3.292   6.141   3.442  0.1683  0.1424  0.3817
 1033MET     CG 2375   3.217   6.015   3.399  0.3382  0.1030  0.1995
 1033MET     SD 2376   3.268   5.939   3.240 -0.2085  0.4335 -0.1345
 1033MET     CE 2377   3.436   5.904   3.288 -0.2512  0.2141 -0.1474
 1033MET      C 2378   3.359   6.290   3.637  0.3463 -0.0099 -0.0986
 1033MET      O 2379   3.390   6.253   3.750 -0.0585 -0.4977 -0.1453
 1034ARG      N 2380   3.397   6.405   3.582 -0.4516  0.1042 -0.4221
 1034ARG      H 2381   3.369   6.448   3.496 -0.1326  0.5352 -0.3140
 1034ARG     CA 2382   3.497   6.487   3.653 -0.1341 -0.3434 -0.3499
 1034ARG     CB 2383   3.527   6.601   3.556 -0.8651  0.2106  0.0659
 1034ARG     CG 2384   3.651   6.672   3.610 -0.3090 -0.5186 -0.2429
 1034ARG     CD 2385   3.679   6.802   3.535  0.1974 -0.3276  0.2704
 1034ARG     NE 2386   3.792   6.876   3.594 -0.0946  0.2889  0.0621
 1034ARG     HE 2387   3.872   6.821   3.617 -0.1647 -0.1146 -0.6228
 1034ARG     CZ 2388   3.796   7.008   3.618 -0.1664  0.3577 -0.2840
 1034ARG    NH1 2389   3.694   7.087   3.584 -0.8760 -0.4394 -0.0566
 1034ARG   HH11 2390   3.617   7.051   3.531  0.4955 -3.1247 -0.4040
 1034ARG   HH12 2391   3.694   7.182   3.615 -1.9277 -0.8199  1.1688
 1034ARG    NH2 2392   3.909   7.065   3.663 -0.1061  0.1065 -0.1089
 1034ARG   HH21 2393   3.989   7.008   3.683  0.1655  0.4949 -0.0755
 1034ARG   HH22 2394   3.909   7.156   3.705  1.7938 -0.1788  0.6035
 1034ARG      C 2395   3.456   6.539   3.791  0.6269  0.2157 -0.3313
 1034ARG      O 2396   3.537   6.509   3.878  0.4093 -0.6056 -0.4035
 1035ALA      N 2397   3.336   6.593   3.811  0.4858 -0.3188  0.3110
 1035ALA      H 2398   3.280   6.613   3.730  0.9596  2.1246  0.5019
 1035ALA     CA 2399   3.284   6.646   3.938  0.3567  0.3306 -0.0064
 1035ALA     CB 2400   3.145   6.702   3.908  0.1903 -0.1937 -0.2228
 1035ALA      C 2401   3.272   6.531   4.038  0.1952 -0.0109 -0.4115
 1035ALA      O 2402   3.350   6.540   4.133  0.3241 -0.0498 -0.5126
 1036ALA      N 2403   3.233   6.412   3.994 -0.2922 -0.0270  0.0608
 1036ALA      H 2404   3.226   6.395   3.896 -0.9574  0.5541 -0.0042
 1036ALA     CA 2405   3.215   6.301   4.089 -0.1098  0.0910  0.2335
 1036ALA     CB 2406   3.119   6.188   4.053 -0.6807  0.5701  0.2447
 1036ALA      C 2407   3.353   6.245   4.126  0.0562  0.2455 -0.1457
 1036ALA      O 2408   3.369   6.210   4.243  0.2215  0.3877 -0.1268
 1037ALA      N 2409   3.439   6.228   4.026  0.0573 -0.0633 -0.0942
 1037ALA      H 2410   3.430   6.255   3.930  0.9189 -0.5668 -0.3242
 1037ALA     CA 2411   3.576   6.182   4.052 -0.0958 -0.1554  0.5631
 1037ALA     CB 2412   3.651   6.157   3.921 -0.6905  0.7882  0.0312
 1037ALA      C 2413   3.655   6.277   4.142  0.1733 -0.0457  0.2116
 1037ALA      O 2414   3.709   6.228   4.241  0.3669 -0.3333 -0.0344
 1038LEU      N 2415   3.639   6.408   4.119  0.1111 -0.1113 -0.1230
 1038LEU      H 2416   3.609   6.441   4.030  0.7908 -2.1143 -1.1714
 1038LEU     CA 2417   3.690   6.510   4.212 -0.2135  0.0356 -0.1018
 1038LEU     CB 2418   3.674   6.651   4.156  0.3591  0.1773  0.0873
 1038LEU     CG 2419   3.770   6.690   4.043  0.1107  0.0424 -0.1730
 1038LEU    CD1 2420   3.727   6.823   3.981 -0.1868 -0.0112 -0.0810
 1038LEU    CD2 2421   3.909   6.698   4.108  0.0850 -0.3299 -0.0691
 1038LEU      C 2422   3.634   6.492   4.353 -0.2557 -0.1087 -0.1360
 1038LEU      O 2423   3.707   6.502   4.451 -0.4032 -0.2995 -0.0066
 1039ASP      N 2424   3.508   6.451   4.362 -0.2336 -0.2163 -0.3145
 1039ASP      H 2425   3.460   6.401   4.289 -2.0978 -0.4232  0.9842
 1039ASP     CA 2426   3.437   6.430   4.489 -0.0699  0.4009 -0.1176
 1039ASP     CB 2427   3.285   6.414   4.489 -0.0303  0.0182  0.2417
 1039ASP     CG 2428   3.217   6.413   4.626 -0.0898 -0.2103  0.2117
 1039ASP    OD1 2429   3.195   6.527   4.672  0.1706 -0.0260 -0.1105
 1039ASP    OD2 2430   3.183   6.305   4.679 -0.1585 -0.0911  0.4085
 1039ASP      C 2431   3.491   6.311   4.568 -0.2075  0.1859 -0.3450
 1039ASP      O 2432   3.556   6.307   4.672 -0.0206  0.1249 -0.4642
 1040ALA      N 2433   3.478   6.198   4.499 -0.4717  0.3561 -0.5778
 1040ALA      H 2434   3.432   6.189   4.411  1.9918 -0.4560 -1.8977
 1040ALA     CA 2435   3.541   6.070   4.537 -0.3457  0.6109  0.0883
 1040ALA     CB 2436   3.536   5.974   4.418 -0.1651  0.0204  0.5567
 1040ALA      C 2437   3.690   6.071   4.570 -0.3552  0.0769  0.1548
 1040ALA      O 2438   3.726   6.004   4.666 -0.3853  0.1873  0.2444
 1041GLN      N 2439   3.769   6.157   4.506  0.2386 -0.4342  0.1978
 1041GLN      H 2440   3.742   6.186   4.414  1.2587 -1.9230 -0.6213
 1041GLN     CA 2441   3.906   6.186   4.553  0.2990 -0.8671  0.2949
 1041GLN     CB 2442   3.967   6.274   4.444  0.0919 -0.3399  0.5980
 1041GLN     CG 2443   4.118   6.291   4.457  0.1504 -0.2769 -0.1188
 1041GLN     CD 2444   4.177   6.399   4.366  0.4654 -0.5370 -0.2259
 1041GLN    OE1 2445   4.106   6.489   4.323  0.3848 -0.4197  0.1521
 1041GLN    NE2 2446   4.309   6.381   4.354  0.5949  0.3646 -0.2272
 1041GLN   HE21 2447   4.355   6.300   4.388  0.1220  0.3426  0.3681
 1041GLN   HE22 2448   4.364   6.449   4.306  0.6392  1.0847  0.8207
 1041GLN      C 2449   3.923   6.255   4.688  0.2352 -0.3544  0.0460
 1041GLN      O 2450   4.006   6.202   4.762  0.1948 -0.2970  0.1329
 1042LYS      N 2451   3.838   6.350   4.726  0.1215 -0.5035  0.1678
 1042LYS      H 2452   3.777   6.405   4.668  0.3295 -0.7456 -0.2842
 1042LYS     CA 2453   3.841   6.390   4.867  0.1471 -0.1629  0.0718
 1042LYS     CB 2454   3.781   6.523   4.911  0.5400  0.2895 -0.7378
 1042LYS     CG 2455   3.860   6.646   4.866  0.2179  0.8736  0.2408
 1042LYS     CD 2456   4.010   6.628   4.892  0.1632  0.1301  0.0569
 1042LYS     CE 2457   4.098   6.748   4.860  0.5333 -0.2070 -0.2049
 1042LYS     NZ 2458   4.105   6.777   4.716  1.1561  0.6202 -0.0163
 1042LYS    HZ1 2459   4.131   6.696   4.665  2.1265  1.2574 -0.5584
 1042LYS    HZ2 2460   4.014   6.807   4.686  0.7823  0.1232  0.5913
 1042LYS    HZ3 2461   4.173   6.846   4.692  1.2173 -0.0690 -1.9525
 1042LYS      C 2462   3.791   6.280   4.961  0.1142 -0.1478  0.0723
 1042LYS      O 2463   3.837   6.262   5.073 -0.3039 -0.7259  0.1568
 1043ALA      N 2464   3.689   6.206   4.915  0.5981 -0.7436 -0.0566
 1043ALA      H 2465   3.640   6.232   4.832  0.9932 -1.0609 -0.3983
 1043ALA     CA 2466   3.617   6.113   5.002  0.1436  0.0516  0.4251
 1043ALA     CB 2467   3.479   6.088   4.941  0.2120  0.8648 -0.0812
 1043ALA      C 2468   3.685   5.979   5.031  0.1809  0.0301  0.2338
 1043ALA      O 2469   3.653   5.919   5.134  0.4763  0.0076  0.3110
 1044THR      N 2470   3.784   5.945   4.949 -0.2336 -0.9609  0.1281
 1044THR      H 2471   3.783   5.984   4.857  1.3636 -1.3568 -0.0825
 1044THR     CA 2472   3.885   5.840   4.967  0.1400 -0.6220  0.0280
 1044THR     CB 2473   4.009   5.871   4.884 -0.2274  0.3823 -0.1576
 1044THR    OG1 2474   4.064   5.999   4.920 -0.3583  0.3103  0.3004
 1044THR    HG1 2475   4.029   6.064   4.853  1.1008  1.0930  0.2642
 1044THR    CG2 2476   3.986   5.864   4.733 -0.5481  0.0959 -0.0942
 1044THR      C 2477   3.927   5.803   5.109 -0.4898  0.2272  0.4460
 1044THR      O 2478   3.952   5.889   5.193 -0.2263  0.6790 -0.0849
 1045PRO      N 2479   3.896   5.678   5.140  0.3792 -0.0828  0.1107
 1045PRO     CA 2480   3.964   5.595   5.241 -0.2927  0.0379  0.6721
 1045PRO     CB 2481   3.878   5.472   5.268 -0.3677 -0.0959 -0.1464
 1045PRO     CG 2482   3.777   5.470   5.153  0.4707 -0.4047 -0.8899
 1045PRO     CD 2483   3.766   5.616   5.109  0.1449  0.0839  0.7486
 1045PRO      C 2484   4.108   5.558   5.204 -0.3490  0.1336  0.3489
 1045PRO      O 2485   4.154   5.584   5.093 -0.1988  0.0944  0.4025
 1046PRO      N 2486   4.183   5.517   5.306  0.4590  0.3052 -0.1663
 1046PRO     CA 2487   4.317   5.463   5.283  0.5264  0.3045  0.2163
 1046PRO     CB 2488   4.377   5.461   5.424  0.1908 -0.5115  0.3583
 1046PRO     CG 2489   4.262   5.461   5.524  0.2253  0.3506  0.4115
 1046PRO     CD 2490   4.162   5.549   5.448  0.4799  0.1760 -0.1341
 1046PRO      C 2491   4.320   5.321   5.226  0.3856  0.2990  0.2213
 1046PRO      O 2492   4.250   5.232   5.275  0.3830  0.2013  0.0398
 1047LYS      N 2493   4.405   5.298   5.127 -0.1848 -0.0095 -0.1997
 1047LYS      H 2494   4.469   5.371   5.102 -1.8025  1.4933 -0.0812
 1047LYS     CA 2495   4.425   5.166   5.064 -0.1953 -0.1495  0.0916
 1047LYS     CB 2496   4.540   5.165   4.963 -0.1770 -0.3350  0.1143
 1047LYS     CG 2497   4.473   5.196   4.829 -0.1375 -0.3722  0.0864
 1047LYS     CD 2498   4.580   5.226   4.724  0.0680  0.4875  0.5286
 1047LYS     CE 2499   4.663   5.102   4.688 -0.3111  0.2772  0.3824
 1047LYS     NZ 2500   4.792   5.153   4.641 -0.1749 -0.4071 -0.0028
 1047LYS    HZ1 2501   4.818   5.223   4.707 -4.5371  0.4297  1.1227
 1047LYS    HZ2 2502   4.855   5.075   4.640  1.6632  0.8966 -3.7414
 1047LYS    HZ3 2503   4.775   5.208   4.560 -1.1651 -1.3529 -0.4584
 1047LYS      C 2504   4.437   5.036   5.144 -0.1803 -0.1752  0.0473
 1047LYS      O 2505   4.359   4.942   5.132 -0.5676  0.1228  0.2064
 1048LEU      N 2506   4.535   5.036   5.233  0.1256  0.6324 -0.2783
 1048LEU      H 2507   4.589   5.119   5.246  0.5851  0.1951  0.7467
 1048LEU     CA 2508   4.576   4.926   5.322 -0.3455  0.2979 -0.4711
 1048LEU     CB 2509   4.726   4.900   5.309 -0.3784  0.0709 -0.4104
 1048LEU     CG 2510   4.772   4.832   5.180 -0.1413  0.2645 -0.4289
 1048LEU    CD1 2511   4.923   4.846   5.161 -0.0362 -0.1028  0.1111
 1048LEU    CD2 2512   4.722   4.687   5.177  0.0894  0.1673  0.1896
 1048LEU      C 2513   4.536   4.924   5.470  0.5044  0.3299 -0.2317
 1048LEU      O 2514   4.452   5.003   5.513  0.1743 -0.1729  0.0589
 1049GLU      N 2515   4.578   4.820   5.541 -0.2290  0.2456  0.0853
 1049GLU      H 2516   4.583   4.732   5.493  2.1960 -0.5323  1.5885
 1049GLU     CA 2517   4.549   4.807   5.685 -0.4808  0.3759  0.0484
 1049GLU     CB 2518   4.614   4.689   5.757 -0.2476  0.2939 -0.2927
 1049GLU     CG 2519   4.543   4.562   5.708  0.0963  0.2173 -0.5966
 1049GLU     CD 2520   4.625   4.497   5.596  0.4293  0.3414 -0.4278
 1049GLU    OE1 2521   4.600   4.547   5.484  0.0002  0.2404 -0.3798
 1049GLU    OE2 2522   4.695   4.397   5.623 -0.6372 -0.3934 -0.3429
 1049GLU      C 2523   4.613   4.929   5.751 -0.2564  0.2171  0.1285
 1049GLU      O 2524   4.552   4.975   5.848 -0.3113  0.2302  0.0878
 1050ASP      N 2525   4.733   4.968   5.709 -0.2312 -0.0202 -0.0229
 1050ASP      H 2526   4.798   4.916   5.655  1.7219  0.8381  1.3761
 1050ASP     CA 2527   4.796   5.088   5.766  0.0333 -0.3024  0.2821
 1050ASP     CB 2528   4.945   5.098   5.730 -0.0963  0.4926 -0.0637
 1050ASP     CG 2529   5.016   4.977   5.790 -0.2828  0.2964 -0.2374
 1050ASP    OD1 2530   5.027   4.987   5.914  0.0734  0.0435 -0.2453
 1050ASP    OD2 2531   5.080   4.889   5.728  0.0766  0.5554 -0.2373
 1050ASP      C 2532   4.724   5.218   5.728  0.0043 -0.2243  0.5985
 1050ASP      O 2533   4.707   5.259   5.613  0.4084 -0.4968  0.4360
 1051LYS      N 2534   4.658   5.272   5.830 -0.6455 -0.0688  0.1034
 1051LYS      H 2535   4.682   5.260   5.926  0.1569 -0.6946 -0.1603
 1051LYS     CA 2536   4.555   5.375   5.811 -0.4839  0.1070  0.1688
 1051LYS     CB 2537   4.436   5.328   5.895 -0.4388  0.0889  0.2223
 1051LYS     CG 2538   4.346   5.235   5.813 -0.6039  0.7916 -0.3999
 1051LYS     CD 2539   4.226   5.184   5.893 -0.3064 -0.1057 -0.5137
 1051LYS     CE 2540   4.259   5.096   6.013  0.4287  0.4241 -0.3206
 1051LYS     NZ 2541   4.306   4.962   5.974  0.3320 -0.0273  1.0520
 1051LYS    HZ1 2542   4.296   4.897   6.050  0.1496 -2.0659 -0.6346
 1051LYS    HZ2 2543   4.241   4.927   5.907 -3.3264  0.2936  4.1127
 1051LYS    HZ3 2544   4.402   4.965   5.945 -0.0890  2.5179 -0.4225
 1051LYS      C 2545   4.598   5.521   5.827  0.2312 -0.0559 -0.2698
 1051LYS      O 2546   4.609   5.572   5.938  0.3279  0.2552 -0.4231
 1052SER      N 2547   4.607   5.579   5.708 -0.1470  0.0231 -0.2604
 1052SER      H 2548   4.594   5.526   5.624 -2.2062  0.3887 -0.2193
 1052SER     CA 2549   4.676   5.707   5.684  0.0766 -0.1104 -0.3358
 1052SER     CB 2550   4.827   5.693   5.668  0.1176 -0.1223  0.0489
 1052SER     OG 2551   4.892   5.805   5.729 -0.2300 -0.2014  0.5691
 1052SER     HG 2552   4.952   5.836   5.655  0.2099 -1.6132  0.3004
 1052SER      C 2553   4.627   5.772   5.555  0.2494  0.3543 -0.1690
 1052SER      O 2554   4.600   5.697   5.462 -0.5094  0.3626  0.0322
 1053PRO      N 2555   4.624   5.902   5.527  0.5209  0.3338 -0.2880
 1053PRO     CA 2556   4.589   5.960   5.396 -0.2369  0.5977  0.0275
 1053PRO     CB 2557   4.597   6.111   5.420  0.0100  0.6722 -0.5139
 1053PRO     CG 2558   4.554   6.127   5.566 -0.3927 -0.0649 -0.5464
 1053PRO     CD 2559   4.622   6.006   5.630 -0.7583  0.0243  0.0112
 1053PRO      C 2560   4.698   5.931   5.293 -0.0785  0.9682  0.0893
 1053PRO      O 2561   4.668   5.896   5.179  0.4562 -0.2791  0.3072
 1054ASP      N 2562   4.821   5.959   5.338  0.1896  0.0202 -0.0321
 1054ASP      H 2563   4.843   5.995   5.428  1.3306 -2.6441  0.8513
 1054ASP     CA 2564   4.948   5.932   5.269 -0.0903  0.1184 -0.5950
 1054ASP     CB 2565   5.068   5.999   5.337 -0.2941 -0.2415  0.1239
 1054ASP     CG 2566   5.073   5.985   5.490 -0.5231 -0.2380  0.1318
 1054ASP    OD1 2567   4.980   6.032   5.559 -0.2617  0.0886  0.2630
 1054ASP    OD2 2568   5.168   5.929   5.548  0.1070  0.3041 -0.3530
 1054ASP      C 2569   4.988   5.791   5.226 -0.1163 -0.0930  0.0616
 1054ASP      O 2570   4.937   5.691   5.276 -0.0566  0.0066  0.3254
 1055SER      N 2571   5.093   5.784   5.145  0.0326  0.3103  0.2157
 1055SER      H 2572   5.135   5.868   5.109 -1.3493  2.0846  2.4932
 1055SER     CA 2573   5.148   5.654   5.103  0.2668  0.3689  0.3400
 1055SER     CB 2574   5.057   5.592   4.997 -0.4068  0.4621  0.8541
 1055SER     OG 2575   5.105   5.458   4.981 -0.3682  0.5426  0.2656
 1055SER     HG 2576   5.118   5.427   4.887 -0.9626 -2.1695  0.9699
 1055SER      C 2577   5.293   5.657   5.055  0.1173  0.2543 -0.1207
 1055SER      O 2578   5.322   5.728   4.958  0.1853  0.2860 -0.0774
 1056PRO      N 2579   5.383   5.582   5.117 -0.1376 -0.0261 -0.0872
 1056PRO     CA 2580   5.523   5.579   5.071 -0.0088 -0.2673  0.3117
 1056PRO     CB 2581   5.597   5.597   5.204  0.2050  0.0659  0.1489
 1056PRO     CG 2582   5.523   5.511   5.307  0.3546 -0.0612  0.1504
 1056PRO     CD 2583   5.380   5.530   5.255  0.4424 -0.2697 -0.1646
 1056PRO      C 2584   5.567   5.464   4.980  0.0125  0.1133 -0.1633
 1056PRO      O 2585   5.491   5.367   4.976  0.1574  0.0145 -0.5105
 1057GLU      N 2586   5.633   5.504   4.872  0.0597  0.0379 -0.1621
 1057GLU      H 2587   5.679   5.593   4.876  0.0038  0.3475 -3.4494
 1057GLU     CA 2588   5.680   5.422   4.759 -0.0106 -0.4356  0.1520
 1057GLU     CB 2589   5.767   5.312   4.821  0.3423  0.0229  0.4810
 1057GLU     CG 2590   5.919   5.333   4.827  0.3838  0.0238 -0.4180
 1057GLU     CD 2591   5.995   5.228   4.909  0.3543  0.1223 -0.2644
 1057GLU    OE1 2592   6.017   5.117   4.855  0.6567  0.1515 -0.1981
 1057GLU    OE2 2593   6.025   5.252   5.027 -0.0567 -0.2448 -0.0794
 1057GLU      C 2594   5.584   5.356   4.660 -0.0533 -0.0795 -0.0438
 1057GLU      O 2595   5.609   5.358   4.540  0.1301  0.2819 -0.0008
 1058MET      N 2596   5.463   5.322   4.703 -0.1326 -0.6996 -0.7416
 1058MET      H 2597   5.438   5.325   4.799 -0.8455  0.2804 -0.9434
 1058MET     CA 2598   5.353   5.285   4.613 -0.6516 -0.3918 -0.2409
 1058MET     CB 2599   5.302   5.144   4.644  0.1717 -0.5202  0.5702
 1058MET     CG 2600   5.256   5.108   4.785  0.2713  0.1517  0.7744
 1058MET     SD 2601   5.083   5.160   4.818  0.1250  0.0080  0.2424
 1058MET     CE 2602   5.081   5.088   4.981 -0.1455 -0.7212 -0.0758
 1058MET      C 2603   5.250   5.397   4.628 -0.2648 -0.0765  0.0696
 1058MET      O 2604   5.231   5.441   4.741  0.2107 -0.1211  0.1688
 1059LYS      N 2605   5.191   5.443   4.518 -0.2911 -0.4386 -0.0698
 1059LYS      H 2606   5.190   5.389   4.434 -0.8783  0.4931 -0.6762
 1059LYS     CA 2607   5.101   5.559   4.526  0.1019 -0.1468  0.1744
 1059LYS     CB 2608   5.090   5.642   4.398  0.2575 -0.2395  0.0998
 1059LYS     CG 2609   5.211   5.731   4.371 -0.1660  0.2408 -0.2287
 1059LYS     CD 2610   5.210   5.828   4.252  0.7565  0.0267 -0.4168
 1059LYS     CE 2611   5.307   5.946   4.253  0.6001  0.1542 -0.2294
 1059LYS     NZ 2612   5.323   6.026   4.130  0.2707  0.3117 -0.1719
 1059LYS    HZ1 2613   5.389   6.099   4.146  1.2078 -0.4159 -0.6351
 1059LYS    HZ2 2614   5.349   5.966   4.054  1.4696 -1.6879  1.6674
 1059LYS    HZ3 2615   5.237   6.072   4.110  1.5641  1.7802 -2.8747
 1059LYS      C 2616   4.964   5.531   4.588 -0.1349  0.0116 -0.2679
 1059LYS      O 2617   4.917   5.417   4.590 -0.1646  0.0247 -0.1650
 1060ASP      N 2618   4.898   5.636   4.637 -0.2702 -0.1719 -0.0558
 1060ASP      H 2619   4.943   5.724   4.631  1.5814 -1.1726 -3.0059
 1060ASP     CA 2620   4.776   5.631   4.719 -0.2160 -0.1108  0.0265
 1060ASP     CB 2621   4.779   5.738   4.828  0.2023  0.3449 -0.4280
 1060ASP     CG 2622   4.829   5.874   4.779  0.0047  0.5304 -0.1226
 1060ASP    OD1 2623   4.745   5.948   4.724  0.0319  0.4753 -0.2389
 1060ASP    OD2 2624   4.944   5.905   4.819 -0.0454 -0.0388  0.4816
 1060ASP      C 2625   4.653   5.662   4.634  0.0323  0.6705 -0.0600
 1060ASP      O 2626   4.663   5.712   4.522  0.1555  0.1938 -0.2628
 1061PHE      N 2627   4.539   5.641   4.700  0.1472  0.0978 -0.0409
 1061PHE      H 2628   4.538   5.603   4.792  2.3530  0.8552  0.3431
 1061PHE     CA 2629   4.406   5.671   4.646 -0.0213 -0.8755 -0.1890
 1061PHE     CB 2630   4.300   5.651   4.755 -0.1082 -0.0466 -0.1135
 1061PHE     CG 2631   4.222   5.520   4.743 -0.0243 -0.1012 -0.0628
 1061PHE    CD1 2632   4.120   5.508   4.648  0.0249 -0.6785 -0.0450
 1061PHE    HD1 2633   4.112   5.573   4.561 -0.7051 -0.1597  0.3983
 1061PHE    CD2 2634   4.229   5.424   4.843  0.0670  0.1143  0.1366
 1061PHE    HD2 2635   4.302   5.439   4.923  1.2014 -1.9210 -0.4509
 1061PHE    CE1 2636   4.028   5.404   4.652 -0.2356 -0.4477 -0.0946
 1061PHE    HE1 2637   3.943   5.415   4.585  1.0984 -0.0126 -1.7710
 1061PHE    CE2 2638   4.138   5.319   4.848  0.1958  0.0192  0.5982
 1061PHE    HE2 2639   4.142   5.247   4.929  1.9870 -1.8593 -1.0241
 1061PHE     CZ 2640   4.037   5.309   4.753  0.2133  0.2704  0.5526
 1061PHE     HZ 2641   3.974   5.220   4.749 -0.5301  0.6406  2.7335
 1061PHE      C 2642   4.382   5.806   4.579 -0.2516 -0.4296  0.7777
 1061PHE      O 2643   4.347   5.817   4.461  0.7639 -0.4770  0.4633
 1062ARG      N 2644   4.414   5.911   4.654 -0.4150  0.0983  0.1224
 1062ARG      H 2645   4.469   5.897   4.736 -1.1660 -0.3017  0.5719
 1062ARG     CA 2646   4.407   6.048   4.601 -0.3618 -0.0723 -0.3230
 1062ARG     CB 2647   4.446   6.138   4.717 -0.3395 -0.4492 -0.0370
 1062ARG     CG 2648   4.335   6.126   4.821 -0.0758 -0.1972  0.2799
 1062ARG     CD 2649   4.369   6.210   4.944 -0.2891  0.2313  0.0498
 1062ARG     NE 2650   4.277   6.182   5.055 -0.2019  0.2389  0.1239
 1062ARG     HE 2651   4.250   6.088   5.075  0.9813 -0.3251 -0.8159
 1062ARG     CZ 2652   4.238   6.279   5.139 -0.0735  0.5582 -0.1857
 1062ARG    NH1 2653   4.268   6.409   5.121  0.1651  0.5231 -0.0394
 1062ARG   HH11 2654   4.320   6.452   5.047 -0.3075  2.1857  0.5634
 1062ARG   HH12 2655   4.210   6.467   5.178 -1.4672 -1.6569  0.6555
 1062ARG    NH2 2656   4.187   6.252   5.260  0.3581 -0.0819 -0.1469
 1062ARG   HH21 2657   4.176   6.159   5.295 -0.0957  0.3489  0.8979
 1062ARG   HH22 2658   4.172   6.329   5.322  3.8244 -0.1312  1.0176
 1062ARG      C 2659   4.488   6.079   4.475 -0.0468 -0.2320 -0.1602
 1062ARG      O 2660   4.447   6.160   4.392 -0.1757  0.2602  0.3838
 1063HIS      N 2661   4.613   6.034   4.483  0.1047  0.2465  0.1705
 1063HIS      H 2662   4.652   5.993   4.566 -1.9108 -0.2059  0.9697
 1063HIS     CA 2663   4.710   6.034   4.373 -0.1968  0.0756 -0.0948
 1063HIS     CB 2664   4.851   5.999   4.421 -0.1425  0.2012 -0.1618
 1063HIS     CG 2665   4.923   6.115   4.489 -0.2658  0.1520  0.0522
 1063HIS    ND1 2666   4.924   6.137   4.620 -0.0618  0.2401  0.0357
 1063HIS    HD1 2667   4.876   6.072   4.679  2.7830 -0.8037  1.3957
 1063HIS    CD2 2668   5.001   6.208   4.434 -0.4306  0.2223 -0.0660
 1063HIS    HD2 2669   5.027   6.218   4.329  0.5783  2.6844  0.3572
 1063HIS    CE1 2670   5.007   6.238   4.645  0.2211 -0.1364  0.6551
 1063HIS    HE1 2671   5.015   6.291   4.740  0.4804 -0.6717  0.9336
 1063HIS    NE2 2672   5.053   6.286   4.529 -0.2303 -0.4186  0.3590
 1063HIS      C 2673   4.674   5.950   4.250 -0.9244 -0.0188  0.1773
 1063HIS      O 2674   4.684   5.996   4.136  0.1285 -0.3647  0.1227
 1064GLY      N 2675   4.634   5.827   4.280  0.6605 -0.5623  0.1158
 1064GLY      H 2676   4.651   5.788   4.371 -2.3837  0.1906  1.1137
 1064GLY     CA 2677   4.562   5.735   4.191  0.2497 -0.0994 -0.0330
 1064GLY      C 2678   4.443   5.798   4.117  0.1673  0.1748  0.3288
 1064GLY      O 2679   4.456   5.823   3.998 -0.4189 -0.6820  0.0743
 1065PHE      N 2680   4.342   5.846   4.188 -0.0989 -0.4240  0.3677
 1065PHE      H 2681   4.333   5.835   4.287  0.9992  0.9997  0.6785
 1065PHE     CA 2682   4.238   5.928   4.125  0.2909 -0.1203  0.1144
 1065PHE     CB 2683   4.128   5.956   4.228 -0.1320  0.0195 -0.3695
 1065PHE     CG 2684   4.013   5.856   4.234 -0.0290 -0.1128 -0.5841
 1065PHE    CD1 2685   4.005   5.776   4.347  0.0532  0.2703 -0.3052
 1065PHE    HD1 2686   4.088   5.764   4.416  0.7361  1.7751 -0.8361
 1065PHE    CD2 2687   3.911   5.867   4.140 -0.5307 -0.2644 -0.0626
 1065PHE    HD2 2688   3.926   5.891   4.035 -1.0968  1.2562  0.1851
 1065PHE    CE1 2689   3.884   5.711   4.372  0.4925 -0.5953 -0.3735
 1065PHE    HE1 2690   3.865   5.660   4.467  1.2088  1.3819  0.9072
 1065PHE    CE2 2691   3.793   5.802   4.175 -0.7442 -0.0166 -0.3195
 1065PHE    HE2 2692   3.722   5.806   4.093  2.2945  0.8081 -3.1155
 1065PHE     CZ 2693   3.775   5.722   4.287  0.4292 -0.1960 -0.2440
 1065PHE     HZ 2694   3.683   5.666   4.305  0.0974  0.6257  0.7815
 1065PHE      C 2695   4.282   6.058   4.056  0.2192 -0.1735 -0.0341
 1065PHE      O 2696   4.208   6.094   3.965 -0.5462 -0.4823  0.4543
 1066ASP      N 2697   4.384   6.129   4.102 -0.4060  0.4490  0.4059
 1066ASP      H 2698   4.431   6.111   4.189  0.1022  2.6672  0.6590
 1066ASP     CA 2699   4.432   6.253   4.040  0.1396  0.1687  0.2580
 1066ASP     CB 2700   4.550   6.314   4.115  0.2013  0.1534  0.1719
 1066ASP     CG 2701   4.553   6.465   4.091  0.3432  0.1258  0.0055
 1066ASP    OD1 2702   4.618   6.501   3.991 -0.2959 -0.0474 -0.4745
 1066ASP    OD2 2703   4.476   6.536   4.159  0.3404  0.3658 -0.2480
 1066ASP      C 2704   4.465   6.240   3.891  0.2942 -0.2097  0.3249
 1066ASP      O 2705   4.416   6.320   3.812 -0.7524 -1.1261  0.0102
 1067ILE      N 2706   4.520   6.125   3.854 -0.3086 -0.3856 -0.0498
 1067ILE      H 2707   4.548   6.062   3.927 -0.2637 -0.8036 -0.4266
 1067ILE     CA 2708   4.543   6.074   3.718 -0.2369 -0.5046  0.0061
 1067ILE     CB 2709   4.634   5.952   3.725 -0.0758 -0.3926 -0.1150
 1067ILE    CG1 2710   4.777   5.976   3.773 -0.3564 -0.3542  0.7091
 1067ILE    CG2 2711   4.640   5.887   3.586  0.2557  0.2203 -0.3901
 1067ILE     CD 2712   4.855   5.868   3.849  0.7584 -0.3807 -0.4401
 1067ILE      C 2713   4.408   6.064   3.646 -0.3242  0.0120  0.0935
 1067ILE      O 2714   4.381   6.127   3.544  0.3127 -0.3773 -0.3254
 1068LEU      N 2715   4.317   5.990   3.708 -0.1832 -0.0817  0.1885
 1068LEU      H 2716   4.336   5.936   3.790 -2.2025 -1.6236 -0.2620
 1068LEU     CA 2717   4.184   5.963   3.653 -0.0648 -0.5961  0.1411
 1068LEU     CB 2718   4.104   5.875   3.748  0.1073  0.3541  1.1919
 1068LEU     CG 2719   4.166   5.735   3.749  0.5789  0.5233 -0.6011
 1068LEU    CD1 2720   4.137   5.643   3.868  0.4929  0.3214 -0.7793
 1068LEU    CD2 2721   4.124   5.662   3.622 -0.1963 -0.0704 -0.0190
 1068LEU      C 2722   4.101   6.090   3.627  0.3410 -0.4359 -0.4133
 1068LEU      O 2723   4.026   6.099   3.530  0.0379  0.5701 -0.0940
 1069VAL      N 2724   4.111   6.192   3.712 -0.8303 -0.5346 -0.1368
 1069VAL      H 2725   4.151   6.177   3.802 -1.6642 -0.5793  0.2353
 1069VAL     CA 2726   4.061   6.329   3.691  0.0425 -0.2533 -0.4412
 1069VAL     CB 2727   4.057   6.422   3.812 -0.6769 -0.3909 -0.3505
 1069VAL    CG1 2728   3.989   6.554   3.775 -0.5762 -0.4183 -0.6334
 1069VAL    CG2 2729   3.994   6.346   3.929 -0.6321 -0.0220 -0.0838
 1069VAL      C 2730   4.136   6.395   3.575  0.5797 -0.0448  0.0201
 1069VAL      O 2731   4.072   6.442   3.481  0.5310  0.2768  0.2144
 1070GLY      N 2732   4.269   6.391   3.570  0.5665  0.1981 -0.6123
 1070GLY      H 2733   4.319   6.342   3.642 -0.9064 -2.4090 -1.2194
 1070GLY     CA 2734   4.353   6.430   3.457  1.0237 -0.7225 -0.5952
 1070GLY      C 2735   4.320   6.367   3.321 -0.3716  0.1082 -0.6509
 1070GLY      O 2736   4.299   6.438   3.223  0.2909  0.4361 -0.5587
 1071GLN      N 2737   4.266   6.246   3.327  0.2074 -0.1058  0.4506
 1071GLN      H 2738   4.285   6.189   3.407  1.5977  0.2813  0.4363
 1071GLN     CA 2739   4.222   6.174   3.207  0.0678  0.4355  0.1777
 1071GLN     CB 2740   4.242   6.024   3.227 -0.2794  0.2920 -0.5181
 1071GLN     CG 2741   4.388   5.989   3.195 -0.3566 -0.2647 -0.2793
 1071GLN     CD 2742   4.429   5.848   3.236 -0.4660 -0.1872  0.1051
 1071GLN    OE1 2743   4.369   5.769   3.309 -0.3007  0.3393  0.8109
 1071GLN    NE2 2744   4.525   5.795   3.160 -0.5957 -0.0264 -0.1751
 1071GLN   HE21 2745   4.568   5.842   3.084 -0.8472  1.0592  0.3281
 1071GLN   HE22 2746   4.554   5.700   3.175 -0.6688  0.0579  0.5757
 1071GLN      C 2747   4.080   6.213   3.163 -0.0247  0.5479  0.5776
 1071GLN      O 2748   4.066   6.251   3.047 -0.1579  0.2838  0.5055
 1072ILE      N 2749   3.987   6.237   3.256 -0.3641  0.6574  0.2089
 1072ILE      H 2750   3.994   6.215   3.353  0.2151  1.6294  0.3922
 1072ILE     CA 2751   3.851   6.282   3.222 -0.5602 -0.4559 -0.5448
 1072ILE     CB 2752   3.755   6.256   3.338  0.1940 -0.4957  0.0832
 1072ILE    CG1 2753   3.750   6.106   3.369  0.1410 -0.5287 -0.0886
 1072ILE    CG2 2754   3.614   6.301   3.300  0.3246 -0.4774 -0.3834
 1072ILE     CD 2755   3.685   6.076   3.504 -0.2870  0.1636 -0.1365
 1072ILE      C 2756   3.853   6.429   3.182 -0.5594 -0.1982  0.3831
 1072ILE      O 2757   3.795   6.462   3.079 -0.2060 -0.2496  0.1675
 1073ASP      N 2758   3.949   6.504   3.236 -0.4877 -0.1405  0.1730
 1073ASP      H 2759   3.987   6.472   3.322 -0.3749 -1.0732 -0.2188
 1073ASP     CA 2760   3.990   6.639   3.194 -0.1381 -0.2351  0.2071
 1073ASP     CB 2761   4.094   6.687   3.295 -0.2839 -0.3921  0.4332
 1073ASP     CG 2762   4.115   6.838   3.289 -0.2782 -0.4160 -0.3171
 1073ASP    OD1 2763   4.038   6.915   3.351 -0.1967 -0.8499  0.3315
 1073ASP    OD2 2764   4.228   6.882   3.259 -0.1506 -0.0559  0.6396
 1073ASP      C 2765   4.028   6.654   3.046 -0.5006 -0.2601  0.1104
 1073ASP      O 2766   3.973   6.732   2.969  0.4227 -0.2255 -0.5248
 1074ASP      N 2767   4.113   6.558   3.009 -0.4253 -0.0202 -0.3403
 1074ASP      H 2768   4.141   6.495   3.080 -0.4036 -0.1060 -0.4251
 1074ASP     CA 2769   4.167   6.544   2.873  0.3043 -0.2668 -0.0287
 1074ASP     CB 2770   4.296   6.463   2.880  0.1951 -0.4460 -0.0786
 1074ASP     CG 2771   4.368   6.454   2.745 -0.5500  0.2239 -0.5316
 1074ASP    OD1 2772   4.416   6.343   2.712 -0.2290  0.3074 -0.3464
 1074ASP    OD2 2773   4.398   6.559   2.686  0.3145 -0.1101 -0.7007
 1074ASP      C 2774   4.064   6.492   2.772  0.4127  0.0401 -0.3007
 1074ASP      O 2775   4.008   6.567   2.693 -0.6605  0.1063  0.5175
 1075ALA      N 2776   3.998   6.386   2.818  0.4768 -0.1195 -0.5737
 1075ALA      H 2777   4.037   6.333   2.893 -1.4122 -1.0160 -0.1550
 1075ALA     CA 2778   3.878   6.325   2.758  0.0432  0.0961  0.0602
 1075ALA     CB 2779   3.810   6.214   2.837 -0.0686  0.3076  0.2632
 1075ALA      C 2780   3.766   6.423   2.724 -0.0468  0.0177  0.1322
 1075ALA      O 2781   3.687   6.392   2.635  0.1029  0.1877 -0.0610
 1076LEU      N 2782   3.745   6.524   2.809  0.3932  0.5180 -0.3456
 1076LEU      H 2783   3.788   6.518   2.899  1.3801 -0.9888 -0.8833
 1076LEU     CA 2784   3.648   6.633   2.788 -0.1783 -0.0136 -0.4985
 1076LEU     CB 2785   3.647   6.710   2.920  0.3337  0.2441 -0.6443
 1076LEU     CG 2786   3.525   6.796   2.950  0.6049  0.5190 -0.3192
 1076LEU    CD1 2787   3.494   6.801   3.100  0.8751  0.4342 -0.2593
 1076LEU    CD2 2788   3.535   6.939   2.896 -0.8619  0.7828  0.0601
 1076LEU      C 2789   3.672   6.725   2.668  0.4841 -0.2227 -0.5296
 1076LEU      O 2790   3.588   6.734   2.579 -0.3722  0.0533  0.2963
 1077LYS      N 2791   3.800   6.762   2.662  0.4300  0.1089  0.2714
 1077LYS      H 2792   3.865   6.722   2.727 -0.0557  1.8718  1.9322
 1077LYS     CA 2793   3.850   6.849   2.555 -0.5356  0.3823  0.0348
 1077LYS     CB 2794   3.994   6.888   2.587 -0.5060 -0.0147  0.4007
 1077LYS     CG 2795   4.001   6.965   2.719  0.0681  0.2852  0.1985
 1077LYS     CD 2796   4.147   6.998   2.750  0.0861 -0.0296  0.4458
 1077LYS     CE 2797   4.161   7.038   2.897 -0.2228  0.3289  0.3788
 1077LYS     NZ 2798   4.295   7.075   2.945  0.0986 -0.1560 -0.1316
 1077LYS    HZ1 2799   4.338   7.146   2.889 -1.2725  1.4315  0.7413
 1077LYS    HZ2 2800   4.302   7.097   3.043  1.3775  2.3250 -0.6972
 1077LYS    HZ3 2801   4.352   6.994   2.930  0.7334  0.3319 -0.3754
 1077LYS      C 2802   3.850   6.765   2.426  0.7128  0.1451  0.1796
 1077LYS      O 2803   3.846   6.826   2.319 -0.1454 -0.2431 -0.0133
 1078LEU      N 2804   3.862   6.634   2.441 -0.3651  0.0256  0.0326
 1078LEU      H 2805   3.926   6.600   2.510  1.6704  1.4263 -1.0868
 1078LEU     CA 2806   3.831   6.543   2.330  0.0570  0.0141 -0.0765
 1078LEU     CB 2807   3.909   6.411   2.325  0.0649  0.0367 -0.6542
 1078LEU     CG 2808   4.061   6.434   2.318  0.1400 -0.3275 -0.2636
 1078LEU    CD1 2809   4.141   6.311   2.360  0.5347  0.0786  0.1900
 1078LEU    CD2 2810   4.092   6.485   2.177  0.2022  0.0339 -0.1216
 1078LEU      C 2811   3.687   6.521   2.284  0.1775 -0.4222 -0.2549
 1078LEU      O 2812   3.663   6.550   2.167 -0.4571 -0.4879 -0.1493
 1079ALA      N 2813   3.596   6.510   2.381  0.3750  0.7732  0.0797
 1079ALA      H 2814   3.621   6.497   2.476 -1.6688  1.2226  0.7481
 1079ALA     CA 2815   3.452   6.494   2.353  0.4705 -0.0603  0.0425
 1079ALA     CB 2816   3.384   6.472   2.488 -0.0402  0.5894 -0.1042
 1079ALA      C 2817   3.404   6.622   2.284  0.0769 -0.1309  0.1809
 1079ALA      O 2818   3.336   6.606   2.183  0.6754  0.6593 -0.3638
 1080ASN      N 2819   3.455   6.737   2.326 -0.0865  0.2110 -0.5412
 1080ASN      H 2820   3.526   6.743   2.397 -1.7816  2.0610  1.1114
 1080ASN     CA 2821   3.408   6.868   2.279 -0.5746  0.1968 -0.1000
 1080ASN     CB 2822   3.487   6.967   2.366 -0.4450 -0.1809  0.2127
 1080ASN     CG 2823   3.452   7.115   2.354 -0.1030 -0.1451 -0.4014
 1080ASN    OD1 2824   3.334   7.150   2.361  0.0029  0.2191 -0.4255
 1080ASN    ND2 2825   3.551   7.204   2.353 -0.1329 -0.0998  0.1294
 1080ASN   HD21 2826   3.649   7.185   2.354 -0.1632 -0.2556  0.2969
 1080ASN   HD22 2827   3.526   7.300   2.342  1.0845  0.3500  1.1053
 1080ASN      C 2828   3.423   6.893   2.129  0.0772  0.3750 -0.0119
 1080ASN      O 2829   3.342   6.959   2.064  0.2044  0.5005 -0.0438
 1081GLU      N 2830   3.530   6.834   2.076 -0.2388 -0.2359  0.0138
 1081GLU      H 2831   3.602   6.790   2.130  1.0410  0.1767 -1.2989
 1081GLU     CA 2832   3.555   6.830   1.931 -0.2337 -0.0537  0.0089
 1081GLU     CB 2833   3.705   6.828   1.902 -0.1411  0.0854  0.4829
 1081GLU     CG 2834   3.773   6.961   1.935 -0.3891  0.2596  0.2967
 1081GLU     CD 2835   3.764   7.055   1.814  0.3076  0.0786  0.0977
 1081GLU    OE1 2836   3.658   7.119   1.797  0.0615 -0.3729 -0.1053
 1081GLU    OE2 2837   3.860   7.051   1.734  0.4461  0.3189  0.2520
 1081GLU      C 2838   3.487   6.718   1.851 -0.3158  0.0449 -0.0598
 1081GLU      O 2839   3.519   6.705   1.732 -0.3858 -0.3072 -0.0401
 1082GLY      N 2840   3.404   6.638   1.917 -0.3482  0.0834 -0.0548
 1082GLY      H 2841   3.393   6.650   2.015  1.4515 -0.3452  0.2407
 1082GLY     CA 2842   3.340   6.519   1.861 -0.2368  0.0645 -0.1451
 1082GLY      C 2843   3.421   6.391   1.840 -0.2906 -0.0054  0.0626
 1082GLY      O 2844   3.363   6.288   1.807  0.0450 -0.2026  0.0822
 1083LYS      N 2845   3.527   6.389   1.921 -0.4172 -0.3375  0.2227
 1083LYS      H 2846   3.541   6.460   1.991 -0.8177 -0.4155  0.3861
 1083LYS     CA 2847   3.615   6.272   1.919  0.2342  0.1489  0.0457
 1083LYS     CB 2848   3.763   6.311   1.928  0.2941 -0.1138  0.2233
 1083LYS     CG 2849   3.797   6.365   1.789 -0.0072  0.1506  0.2498
 1083LYS     CD 2850   3.931   6.436   1.769  0.0534 -0.1366 -0.3978
 1083LYS     CE 2851   4.059   6.365   1.813 -0.1892 -0.3170  0.0168
 1083LYS     NZ 2852   4.174   6.406   1.732 -0.0629  0.3094  0.5024
 1083LYS    HZ1 2853   4.149   6.418   1.636 -0.1377 -0.5945  0.3996
 1083LYS    HZ2 2854   4.199   6.496   1.767 -2.9054  1.4196 -0.1228
 1083LYS    HZ3 2855   4.254   6.349   1.753 -0.8136 -0.6292  0.8739
 1083LYS      C 2856   3.577   6.173   2.030 -0.0270  0.1164 -0.0729
 1083LYS      O 2857   3.665   6.113   2.092 -0.0033 -0.0729 -0.2880
 1084VAL      N 2858   3.449   6.138   2.021 -0.0740  0.1705  0.3796
 1084VAL      H 2859   3.403   6.173   1.940  0.5557 -1.9409 -0.9882
 1084VAL     CA 2860   3.388   6.037   2.109 -0.3072  0.2226  0.2760
 1084VAL     CB 2861   3.238   6.024   2.080 -0.1569  0.0863 -0.4675
 1084VAL    CG1 2862   3.175   6.163   2.064 -0.7831 -0.0821  0.4452
 1084VAL    CG2 2863   3.204   5.933   1.962 -0.8877 -0.4696  0.1645
 1084VAL      C 2864   3.452   5.900   2.129 -0.5380  0.1107  0.2606
 1084VAL      O 2865   3.457   5.867   2.247 -0.3034  0.1746  0.2698
 1085LYS      N 2866   3.518   5.837   2.032 -0.0567  0.3436  0.4357
 1085LYS      H 2867   3.510   5.875   1.940  0.2651 -2.1874 -0.7074
 1085LYS     CA 2868   3.584   5.708   2.054 -0.1055  0.2991  0.3181
 1085LYS     CB 2869   3.582   5.614   1.933 -0.0432  0.2463  0.3576
 1085LYS     CG 2870   3.444   5.568   1.887 -0.0164  0.1196  0.4040
 1085LYS     CD 2871   3.369   5.506   2.005  0.0165 -0.2852  0.2144
 1085LYS     CE 2872   3.236   5.441   1.965  0.3279 -0.7153 -0.1308
 1085LYS     NZ 2873   3.162   5.393   2.082  0.5305 -0.1638  0.2258
 1085LYS    HZ1 2874   3.071   5.366   2.050 -0.1472  2.5603 -0.4827
 1085LYS    HZ2 2875   3.204   5.330   2.147  1.6516  0.3715  0.0559
 1085LYS    HZ3 2876   3.146   5.473   2.140 -0.7732 -1.0198  1.1053
 1085LYS      C 2877   3.725   5.719   2.113  0.3143 -0.1049 -0.5951
 1085LYS      O 2878   3.781   5.630   2.176 -0.6027 -0.3955 -0.1689
 1086GLU      N 2879   3.786   5.834   2.085  0.3631  0.0224  0.0232
 1086GLU      H 2880   3.748   5.889   2.010  3.0053 -0.1209 -1.5658
 1086GLU     CA 2881   3.918   5.876   2.134  0.3715 -0.0714  0.0812
 1086GLU     CB 2882   3.983   5.973   2.035 -0.2108  0.0759 -0.1646
 1086GLU     CG 2883   4.118   6.028   2.083 -0.0566 -0.2400 -0.2322
 1086GLU     CD 2884   4.213   6.083   1.977 -0.1479 -0.0583 -0.2203
 1086GLU    OE1 2885   4.248   6.202   1.991  0.0294 -0.0843 -0.4375
 1086GLU    OE2 2886   4.249   6.009   1.883  0.6491 -0.1678  0.1583
 1086GLU      C 2887   3.909   5.923   2.279  0.1209 -0.3805  0.1672
 1086GLU      O 2888   3.973   5.870   2.370  0.3106 -0.4896 -0.0284
 1087ALA      N 2889   3.802   6.000   2.297  0.5844  0.4479 -0.5367
 1087ALA      H 2890   3.767   6.049   2.217  1.4836  1.1156 -0.5413
 1087ALA     CA 2891   3.755   6.043   2.430 -0.4845 -0.5388 -0.5859
 1087ALA     CB 2892   3.639   6.142   2.413  0.1113  0.3015  0.1506
 1087ALA      C 2893   3.716   5.923   2.517  0.3739 -0.4724 -0.1022
 1087ALA      O 2894   3.757   5.910   2.632 -0.0075  0.1314  0.1050
 1088GLN      N 2895   3.635   5.832   2.463 -0.3159 -0.1084  0.3164
 1088GLN      H 2896   3.585   5.851   2.378 -0.0229 -1.7582 -0.2651
 1088GLN     CA 2897   3.620   5.701   2.528 -0.0843 -0.2027  0.1801
 1088GLN     CB 2898   3.525   5.619   2.440 -0.0798  0.0260 -0.0392
 1088GLN     CG 2899   3.492   5.486   2.508 -0.0732  0.0812  0.0722
 1088GLN     CD 2900   3.400   5.404   2.416  0.0921 -0.1813  0.1395
 1088GLN    OE1 2901   3.321   5.450   2.333 -0.4054 -0.4723  0.4492
 1088GLN    NE2 2902   3.403   5.273   2.438  0.3966 -0.1235  0.4417
 1088GLN   HE21 2903   3.456   5.239   2.516  1.2104  0.9442  0.3822
 1088GLN   HE22 2904   3.340   5.222   2.381 -0.0428 -0.3616  1.1219
 1088GLN      C 2905   3.746   5.633   2.581  0.3323  0.5545  0.1737
 1088GLN      O 2906   3.766   5.620   2.702 -0.0477  0.4959  0.2307
 1089ALA      N 2907   3.840   5.613   2.489 -0.2745 -0.2393 -0.2914
 1089ALA      H 2908   3.816   5.619   2.392  0.0678  1.0156 -0.3203
 1089ALA     CA 2909   3.969   5.553   2.524  0.0574  0.5458 -0.1299
 1089ALA     CB 2910   4.058   5.538   2.400  0.2425  0.4817  0.0096
 1089ALA      C 2911   4.056   5.624   2.627  0.1137 -0.0948  0.2734
 1089ALA      O 2912   4.146   5.562   2.684 -0.2323 -0.3478  0.5486
 1090ALA      N 2913   4.022   5.752   2.645 -0.0048 -0.1055  0.1193
 1090ALA      H 2914   3.954   5.794   2.586  1.7413  0.7071 -1.4049
 1090ALA     CA 2915   4.087   5.838   2.744 -0.5568  0.3469  0.0921
 1090ALA     CB 2916   4.100   5.986   2.705  0.1296  0.1800 -0.3262
 1090ALA      C 2917   4.020   5.840   2.882 -0.7200  0.3128  0.0131
 1090ALA      O 2918   4.097   5.858   2.976 -0.4859 -0.1617 -0.0815
 1091ALA      N 2919   3.901   5.783   2.900 -0.3721 -0.3278  0.3107
 1091ALA      H 2920   3.855   5.747   2.819  1.9443 -1.5088 -0.6017
 1091ALA     CA 2921   3.823   5.791   3.024  0.0009  0.2882  0.5126
 1091ALA     CB 2922   3.722   5.904   3.004 -0.4100 -0.0729  0.5183
 1091ALA      C 2923   3.747   5.662   3.059  0.0119  0.1244 -0.0523
 1091ALA      O 2924   3.695   5.647   3.169  0.2659 -0.1814  0.0263
 1092GLU      N 2925   3.781   5.556   2.987 -0.2293  0.0526 -0.0605
 1092GLU      H 2926   3.814   5.575   2.895  0.9646  1.0127  0.5449
 1092GLU     CA 2927   3.738   5.418   3.013  0.6823 -0.2093  0.0731
 1092GLU     CB 2928   3.777   5.328   2.895 -0.1107 -0.1724 -0.2217
 1092GLU     CG 2929   3.650   5.277   2.827 -0.0072 -0.2170 -0.3836
 1092GLU     CD 2930   3.684   5.181   2.713 -0.1791 -0.1651 -0.4784
 1092GLU    OE1 2931   3.769   5.090   2.725 -0.2761 -0.2245 -0.2262
 1092GLU    OE2 2932   3.609   5.187   2.613 -0.3455 -0.5847 -0.3846
 1092GLU      C 2933   3.802   5.345   3.132  0.1479 -0.5088  0.1798
 1092GLU      O 2934   3.736   5.279   3.211 -0.3474 -0.0067  0.1957
 1093GLN      N 2935   3.919   5.394   3.171 -0.0261 -0.2129  0.3356
 1093GLN      H 2936   3.968   5.461   3.115  0.5297 -0.3127  0.6887
 1093GLN     CA 2937   3.995   5.340   3.285  0.0716 -0.4855  0.1421
 1093GLN     CB 2938   4.125   5.418   3.307  0.0828 -0.3952 -0.2250
 1093GLN     CG 2939   4.218   5.413   3.186  0.2705 -0.2548 -0.0874
 1093GLN     CD 2940   4.190   5.515   3.076  0.0304 -0.5039 -0.2572
 1093GLN    OE1 2941   4.101   5.502   2.992  0.1360 -0.1219 -0.4303
 1093GLN    NE2 2942   4.236   5.638   3.099  0.2947 -0.6353 -0.0849
 1093GLN   HE21 2943   4.288   5.667   3.179  0.2641 -2.5351  0.6687
 1093GLN   HE22 2944   4.199   5.707   3.037  0.3824  1.3124  1.9286
 1093GLN      C 2945   3.935   5.338   3.425  0.5441  0.5836  0.3677
 1093GLN      O 2946   3.977   5.262   3.512 -0.1361  0.6880  0.7997
 1094LEU      N 2947   3.840   5.429   3.445  0.1955  0.2853  0.0676
 1094LEU      H 2948   3.828   5.502   3.377 -1.0387 -0.9800 -1.1636
 1094LEU     CA 2949   3.766   5.437   3.571 -0.2150  0.2900 -0.1716
 1094LEU     CB 2950   3.668   5.555   3.570 -0.1355  0.3559 -0.2164
 1094LEU     CG 2951   3.706   5.671   3.661  0.1030  0.3116 -0.2606
 1094LEU    CD1 2952   3.603   5.784   3.667 -0.0440  0.1406  0.4903
 1094LEU    CD2 2953   3.759   5.635   3.800 -0.2560 -0.6846 -0.3750
 1094LEU      C 2954   3.687   5.311   3.608  0.0863  0.1289 -0.0763
 1094LEU      O 2955   3.635   5.304   3.719  0.0752  0.3315 -0.0693
 1095LYS      N 2956   3.655   5.232   3.506  0.1994  0.0340 -0.0380
 1095LYS      H 2957   3.647   5.279   3.418 -0.6349 -0.8619 -0.4658
 1095LYS     CA 2958   3.575   5.109   3.519  0.2021  0.0370  0.0012
 1095LYS     CB 2959   3.502   5.058   3.395  0.1670  0.0698  0.0081
 1095LYS     CG 2960   3.448   5.177   3.316 -0.1817  0.1056  0.2985
 1095LYS     CD 2961   3.346   5.128   3.213  0.1629  0.2911 -0.1326
 1095LYS     CE 2962   3.416   5.053   3.099 -0.2533  0.2921 -0.3914
 1095LYS     NZ 2963   3.331   4.962   3.021 -0.2860 -0.1295  0.1303
 1095LYS    HZ1 2964   3.259   5.021   2.985 -0.7858 -0.2638  0.8990
 1095LYS    HZ2 2965   3.367   4.923   2.936  0.6162  0.8248  0.0479
 1095LYS    HZ3 2966   3.280   4.896   3.075 -1.2795 -0.2270 -0.8931
 1095LYS      C 2967   3.666   5.003   3.580  0.3357  0.1772  0.0470
 1095LYS      O 2968   3.653   4.984   3.701 -0.0574  0.1975  0.0092
 1096THR      N 2969   3.760   4.946   3.505  0.0908 -0.2306  0.0462
 1096THR      H 2970   3.748   4.943   3.405  1.5772 -1.4494 -0.1268
 1096THR     CA 2971   3.863   4.857   3.558  0.1283 -0.1498  0.1082
 1096THR     CB 2972   3.961   4.833   3.443  0.1251  0.4160 -0.0122
 1096THR    OG1 2973   4.014   4.949   3.377 -0.2405  0.6254  0.0555
 1096THR    HG1 2974   4.056   4.911   3.295 -0.5628 -0.7306  0.4846
 1096THR    CG2 2975   3.903   4.729   3.347  0.3701  0.3798 -0.1219
 1096THR      C 2976   3.946   4.881   3.685  0.0021 -0.0320  0.1688
 1096THR      O 2977   3.986   4.784   3.750  0.8634 -0.2405 -0.6500
 1097THR      N 2978   3.973   5.007   3.715  0.3745 -0.0570 -0.0497
 1097THR      H 2979   3.963   5.077   3.644 -2.0752  1.4290  1.5917
 1097THR     CA 2980   4.037   5.052   3.839  0.1777  0.1567 -0.0247
 1097THR     CB 2981   4.095   5.194   3.841  0.1142  0.1867 -0.3295
 1097THR    OG1 2982   3.984   5.273   3.797  0.1482  0.3942 -0.0434
 1097THR    HG1 2983   4.005   5.336   3.722 -0.2074 -0.7611 -1.1615
 1097THR    CG2 2984   4.220   5.215   3.755  0.6440 -0.7419  0.1996
 1097THR      C 2985   3.942   5.032   3.958 -0.2242 -0.7075 -0.4811
 1097THR      O 2986   3.985   4.996   4.068 -0.2608  0.4922 -0.0569
 1098ARG      N 2987   3.814   5.065   3.945 -0.1964 -0.5176 -0.2760
 1098ARG      H 2988   3.777   5.139   3.888 -1.1619 -0.8528 -0.1000
 1098ARG     CA 2989   3.720   5.042   4.056 -0.2600 -0.4277 -0.3113
 1098ARG     CB 2990   3.580   5.055   3.995 -0.1912 -0.4308 -0.4708
 1098ARG     CG 2991   3.464   5.041   4.094  0.2256  0.3022  0.1317
 1098ARG     CD 2992   3.325   5.060   4.032  0.3266 -0.1110 -0.2304
 1098ARG     NE 2993   3.227   5.005   4.127  0.2913 -0.5748 -0.5343
 1098ARG     HE 2994   3.265   4.968   4.212 -1.1496 -0.6788  0.0868
 1098ARG     CZ 2995   3.094   5.006   4.119  0.2270 -0.1175  0.4808
 1098ARG    NH1 2996   3.032   5.060   4.013 -0.2251 -0.3787  0.6044
 1098ARG   HH11 2997   3.075   5.097   3.931 -1.3933  0.4937  0.3517
 1098ARG   HH12 2998   2.936   5.084   4.020  0.2381  1.7150  0.6369
 1098ARG    NH2 2999   3.024   4.935   4.209 -0.6300  0.1762  0.0582
 1098ARG   HH21 3000   3.069   4.870   4.270 -0.9458 -0.1208 -0.0208
 1098ARG   HH22 3001   2.925   4.950   4.212 -0.8904 -1.5126  2.1418
 1098ARG      C 3002   3.735   4.903   4.120 -0.4940 -0.2438  0.1444
 1098ARG      O 3003   3.768   4.894   4.238  0.2020 -0.5661 -0.0690
 1099ASN      N 3004   3.729   4.792   4.047 -0.0395  0.0827 -0.3985
 1099ASN      H 3005   3.671   4.797   3.965  0.8294 -0.8235 -1.0889
 1099ASN     CA 3006   3.757   4.657   4.097 -0.3949  0.2113  0.1538
 1099ASN     CB 3007   3.751   4.550   3.989  0.0318  0.5844 -0.2469
 1099ASN     CG 3008   3.620   4.545   3.910 -0.1586  0.5489  0.0675
 1099ASN    OD1 3009   3.584   4.643   3.845  0.0605  0.2703 -0.4875
 1099ASN    ND2 3010   3.527   4.458   3.946  0.3190  0.3022  0.7121
 1099ASN   HD21 3011   3.556   4.394   4.018 -1.2416  1.0633  2.0812
 1099ASN   HD22 3012   3.432   4.458   3.915  0.6386  1.4814 -0.3140
 1099ASN      C 3013   3.890   4.642   4.171 -0.2627  0.3332 -0.0583
 1099ASN      O 3014   3.892   4.617   4.292 -0.5254  0.0948 -0.1028
 1100ALA      N 3015   3.994   4.703   4.115 -0.1580 -0.1300 -0.3746
 1100ALA      H 3016   3.984   4.759   4.033  1.4451  1.4840  0.4311
 1100ALA     CA 3017   4.126   4.697   4.180 -0.2771  0.0798 -0.1090
 1100ALA     CB 3018   4.214   4.748   4.065  0.1738 -0.1665  0.1233
 1100ALA      C 3019   4.132   4.771   4.314 -1.0852 -0.0606  0.0056
 1100ALA      O 3020   4.161   4.709   4.416  0.0586  0.1329 -0.1921
 1101TYR      N 3021   4.097   4.899   4.325  0.2051  0.3245 -0.3138
 1101TYR      H 3022   4.127   4.957   4.249  1.0503 -1.1640 -1.1772
 1101TYR     CA 3023   4.064   4.971   4.449 -0.4056  0.2034 -0.4038
 1101TYR     CB 3024   4.036   5.118   4.420 -0.2326  0.2166 -0.5067
 1101TYR     CG 3025   4.158   5.200   4.378 -0.0432  0.1668 -0.0563
 1101TYR    CD1 3026   4.178   5.251   4.250 -0.0961  0.0328 -0.1168
 1101TYR    HD1 3027   4.105   5.215   4.176  0.3295 -0.7213 -0.1818
 1101TYR    CD2 3028   4.252   5.226   4.476  0.4935 -0.7812 -0.3136
 1101TYR    HD2 3029   4.246   5.176   4.573  1.7276 -0.6794 -0.1643
 1101TYR    CE1 3030   4.290   5.330   4.227 -0.0608 -0.0190 -0.1222
 1101TYR    HE1 3031   4.292   5.362   4.123 -1.2185  1.4275  0.2694
 1101TYR    CE2 3032   4.361   5.310   4.457 -0.0018 -0.0698 -0.0604
 1101TYR    HE2 3033   4.424   5.347   4.538  1.6078 -0.1094 -1.2246
 1101TYR     CZ 3034   4.377   5.364   4.330  0.0642 -0.2790 -0.1414
 1101TYR     OH 3035   4.485   5.437   4.294 -0.6056  0.8357  0.0739
 1101TYR     HH 3036   4.487   5.422   4.195 -1.6626 -1.6835  0.3858
 1101TYR      C 3037   3.957   4.911   4.540 -0.2463  0.1939 -0.2210
 1101TYR      O 3038   3.996   4.848   4.637 -0.0464 -0.0966 -0.4884
 1102ILE      N 3039   3.834   4.895   4.491 -0.1846 -0.3110 -0.2080
 1102ILE      H 3040   3.820   4.895   4.392  0.7233  0.7613 -0.3473
 1102ILE     CA 3041   3.727   4.847   4.580 -0.2365 -0.0501 -0.1288
 1102ILE     CB 3042   3.592   4.897   4.530 -0.2811  0.0726  0.1099
 1102ILE    CG1 3043   3.606   5.049   4.523 -0.1616  0.0657  0.1941
 1102ILE    CG2 3044   3.466   4.856   4.607 -0.3634  0.5788  0.2485
 1102ILE     CD 3045   3.474   5.109   4.473 -0.2263  0.2422  0.5750
 1102ILE      C 3046   3.725   4.700   4.625  0.4782  0.0632  0.2892
 1102ILE      O 3047   3.725   4.666   4.743 -0.0448  0.7760  0.5018
 1103GLN      N 3048   3.751   4.614   4.527 -0.2153  0.0335  0.1267
 1103GLN      H 3049   3.759   4.643   4.432  1.5517  1.7400  0.7244
 1103GLN     CA 3050   3.743   4.471   4.560 -0.3870  0.0301  0.0711
 1103GLN     CB 3051   3.704   4.393   4.434 -0.3734  0.7637 -0.3929
 1103GLN     CG 3052   3.554   4.411   4.415 -0.5743 -0.1697  0.1984
 1103GLN     CD 3053   3.495   4.324   4.303  0.6153 -0.7003 -0.0258
 1103GLN    OE1 3054   3.512   4.337   4.182 -0.1334 -0.6612 -0.1317
 1103GLN    NE2 3055   3.401   4.243   4.349  0.1560 -0.1004  0.1058
 1103GLN   HE21 3056   3.378   4.242   4.446 -0.0020  0.4324  0.0766
 1103GLN   HE22 3057   3.361   4.173   4.290 -0.6714 -0.3988  0.9835
 1103GLN      C 3058   3.878   4.428   4.619 -0.2941 -0.1282 -0.2537
 1103GLN      O 3059   3.882   4.392   4.736  0.0355  0.1725 -0.1707
 1104LYS      N 3060   3.989   4.440   4.546 -0.2989 -0.8085 -0.3752
 1104LYS      H 3061   3.998   4.499   4.467 -0.7285 -0.6640 -0.3156
 1104LYS     CA 3062   4.119   4.377   4.577 -0.0612  0.0030  0.3311
 1104LYS     CB 3063   4.207   4.387   4.453 -0.1925  0.3069  0.2602
 1104LYS     CG 3064   4.146   4.309   4.336  0.2019  0.1272  0.1681
 1104LYS     CD 3065   4.255   4.284   4.233 -0.5625  0.2498 -0.6868
 1104LYS     CE 3066   4.206   4.179   4.133  0.1919 -0.1223 -0.6782
 1104LYS     NZ 3067   4.298   4.143   4.025  0.2098 -0.3887 -0.5775
 1104LYS    HZ1 3068   4.382   4.111   4.070  1.0623  0.7700 -1.2701
 1104LYS    HZ2 3069   4.259   4.068   3.973 -1.9947 -0.0016  0.4323
 1104LYS    HZ3 3070   4.325   4.228   3.980  3.1638 -0.2770  1.1529
 1104LYS      C 3071   4.184   4.439   4.700 -0.2579  0.0013  0.4375
 1104LYS      O 3072   4.241   4.360   4.775  0.1650  0.1482  0.2781
 1105TYR      N 3073   4.177   4.570   4.723 -0.4091  0.0376  0.1897
 1105TYR      H 3074   4.137   4.624   4.649  0.1229  0.5448  0.2686
 1105TYR     CA 3075   4.223   4.638   4.845  0.1148  0.1307 -0.0598
 1105TYR     CB 3076   4.289   4.770   4.802  0.3368  0.0457  0.0145
 1105TYR     CG 3077   4.421   4.747   4.729  0.4876 -0.0022  0.2991
 1105TYR    CD1 3078   4.543   4.737   4.795  0.4532  0.0551  0.3720
 1105TYR    HD1 3079   4.541   4.755   4.903 -3.1937  0.7777  0.3337
 1105TYR    CD2 3080   4.417   4.767   4.591 -0.5980 -0.3310  0.2714
 1105TYR    HD2 3081   4.328   4.801   4.540  2.4278  2.5577 -3.7569
 1105TYR    CE1 3082   4.661   4.745   4.723  0.1007  0.3233 -0.1898
 1105TYR    HE1 3083   4.758   4.756   4.772  1.3455 -2.2875 -1.8109
 1105TYR    CE2 3084   4.537   4.780   4.521 -0.6406 -0.0169  0.2571
 1105TYR    HE2 3085   4.537   4.830   4.425  3.1787 -1.1721 -0.5027
 1105TYR     CZ 3086   4.659   4.760   4.585 -0.3991 -0.1188 -0.2324
 1105TYR     OH 3087   4.781   4.742   4.529 -0.2343 -0.1578  0.1364
 1105TYR     HH 3088   4.782   4.759   4.430  1.0425 -0.3192  0.0923
 1105TYR      C 3089   4.114   4.653   4.951 -0.2635 -0.3647 -0.3753
 1105TYR      O 3090   4.112   4.575   5.047  0.5539 -0.2432 -0.2467
 1106LEU      N 3091   4.020   4.741   4.918  0.1963  0.3241  0.1375
 1106LEU      H 3092   4.014   4.788   4.830 -0.7263 -0.2709 -0.1236
 1106LEU     CA 3093   3.915   4.775   5.015  0.4266  0.5871  0.2990
 1106LEU     CB 3094   3.821   4.883   4.962 -0.2605 -0.0288  0.2392
 1106LEU     CG 3095   3.869   5.026   4.989 -0.2825  0.0291 -0.0274
 1106LEU    CD1 3096   3.784   5.133   4.921 -0.1557  0.7416  0.9068
 1106LEU    CD2 3097   3.872   5.051   5.140 -0.1799  0.1466 -0.0482
 1106LEU      C 3098   3.835   4.670   5.093  0.2166  0.5885  0.0871
 1106LEU      O 3099   3.830   4.666   5.215 -0.5396  0.2424  0.0524
  313VAL      N 3100   3.770   4.587   5.012  0.2811  0.2111  0.4195
  313VAL      H 3101   3.789   4.580   4.914 -1.5371  0.6948  0.0001
  313VAL     CA 3102   3.682   4.484   5.069  0.3511 -0.1397 -0.0934
  313VAL     CB 3103   3.565   4.437   4.983 -0.1308 -0.2170  0.5959
  313VAL    CG1 3104   3.476   4.548   4.926  0.1890 -0.2691 -0.0114
  313VAL    CG2 3105   3.616   4.336   4.880 -1.2573 -0.5087  0.3072
  313VAL      C 3106   3.754   4.369   5.140 -0.0482  0.1233  0.7513
  313VAL      O 3107   3.693   4.315   5.233 -0.5537 -0.6156  0.0071
  314GLN      N 3108   3.885   4.355   5.121 -0.1271  0.2290  0.1155
  314GLN      H 3109   3.927   4.380   5.034  3.1749 -1.6671  0.9803
  314GLN     CA 3110   3.973   4.276   5.208 -0.0873 -0.0617 -0.1841
  314GLN     CB 3111   4.096   4.234   5.127 -0.1913 -0.1325 -0.3065
  314GLN     CG 3112   4.195   4.142   5.198  0.2724  0.3190 -0.3601
  314GLN     CD 3113   4.141   4.006   5.246 -0.5468  0.7131 -0.1522
  314GLN    OE1 3114   4.134   3.914   5.164 -0.4799  0.3260  0.2793
  314GLN    NE2 3115   4.120   3.982   5.375 -0.0622 -0.6070 -0.3052
  314GLN   HE21 3116   4.156   4.047   5.442  3.0531 -1.4802 -0.9897
  314GLN   HE22 3117   4.050   3.915   5.400 -0.4025 -0.9669 -2.0663
  314GLN      C 3118   4.015   4.365   5.325  0.3378 -0.1000 -0.3086
  314GLN      O 3119   3.982   4.327   5.437  0.1643  0.2060 -0.2551
  315THR      N 3120   4.057   4.490   5.307  0.2759 -0.0165  0.1123
  315THR      H 3121   4.074   4.527   5.216 -1.1066 -0.1113 -0.2178
  315THR     CA 3122   4.109   4.570   5.418  0.2327 -0.5140  0.4967
  315THR     CB 3123   4.211   4.672   5.367 -0.1907 -0.0209  0.6218
  315THR    OG1 3124   4.144   4.766   5.283  0.2982 -0.0757  0.1608
  315THR    HG1 3125   4.212   4.821   5.236 -0.9391  1.1358 -0.2826
  315THR    CG2 3126   4.337   4.615   5.300 -0.1513  0.3435  0.3833
  315THR      C 3127   4.016   4.624   5.527  0.0399  0.0839  0.0454
  315THR      O 3128   4.062   4.634   5.641  0.1826  0.2918 -0.0315
  316ILE      N 3129   3.891   4.662   5.499 -0.0050  0.1583  0.3431
  316ILE      H 3130   3.872   4.703   5.410 -1.9350  0.3730  0.8082
  316ILE     CA 3131   3.780   4.671   5.595 -0.2084 -0.3238  0.1563
  316ILE     CB 3132   3.655   4.726   5.526 -0.1461 -0.2786  0.0797
  316ILE    CG1 3133   3.675   4.863   5.461 -0.4604 -0.3123 -0.0884
  316ILE    CG2 3134   3.528   4.716   5.611 -0.2437  0.4800  0.0241
  316ILE     CD 3135   3.587   4.862   5.335 -0.0638 -0.1540 -0.3669
  316ILE      C 3136   3.752   4.538   5.666 -0.3780 -0.4498 -0.1445
  316ILE      O 3137   3.755   4.546   5.789 -0.3334  0.2564 -0.1846
  317SER      N 3138   3.741   4.429   5.592 -0.8352 -0.1697 -0.4925
  317SER      H 3139   3.769   4.422   5.496  1.9733  1.7167  0.1043
  317SER     CA 3140   3.728   4.300   5.662  0.5066  0.0165  0.1119
  317SER     CB 3141   3.699   4.187   5.563  0.5533  0.0091  0.1076
  317SER     OG 3142   3.656   4.069   5.631  0.2783  0.1751  0.2226
  317SER     HG 3143   3.573   4.091   5.683  0.5476  1.7675  0.0527
  317SER      C 3144   3.837   4.261   5.762  0.6260  0.0945  0.0127
  317SER      O 3145   3.822   4.200   5.868 -0.1270 -0.0342 -0.1656
  318ASN      N 3146   3.960   4.299   5.727  0.3742  0.4658 -0.4813
  318ASN      H 3147   3.978   4.305   5.629 -1.4586 -0.8623 -0.9498
  318ASN     CA 3148   4.083   4.283   5.805  0.0799 -0.1492 -0.1373
  318ASN     CB 3149   4.203   4.330   5.723 -0.2728  0.1485 -0.4866
  318ASN     CG 3150   4.237   4.244   5.601 -0.2271  0.0535 -0.4072
  318ASN    OD1 3151   4.183   4.134   5.590 -0.0343 -0.1033  0.1677
  318ASN    ND2 3152   4.327   4.291   5.516 -0.2104  0.7844  0.0087
  318ASN   HD21 3153   4.384   4.372   5.528 -0.1595  0.6069  1.1113
  318ASN   HD22 3154   4.357   4.217   5.455 -1.2718 -0.6715  1.1695
  318ASN      C 3155   4.079   4.354   5.941 -0.6427  0.2080 -0.3437
  318ASN      O 3156   4.088   4.305   6.053  0.6270  0.5265 -0.2873
  319GLU      N 3157   4.040   4.481   5.934 -0.1020  0.3768 -0.3638
  319GLU      H 3158   4.029   4.529   5.847 -2.0449  0.4500 -0.1163
  319GLU     CA 3159   4.007   4.561   6.054 -0.2927 -0.3313  0.0614
  319GLU     CB 3160   4.000   4.707   6.011 -0.0592 -0.4132 -0.2635
  319GLU     CG 3161   3.976   4.806   6.125  0.4567 -0.5797 -0.0121
  319GLU     CD 3162   4.102   4.860   6.194  0.0596 -0.0476  0.3002
  319GLU    OE1 3163   4.202   4.795   6.229  0.1780 -0.1340 -0.1983
  319GLU    OE2 3164   4.089   4.979   6.230 -0.3361  0.1141 -0.3570
  319GLU      C 3165   3.888   4.522   6.142 -0.3925  0.1262  0.1301
  319GLU      O 3166   3.891   4.534   6.264 -0.1057  0.4206  0.0947
  320GLN      N 3167   3.788   4.465   6.075 -0.1665  0.1922 -0.2680
  320GLN      H 3168   3.778   4.487   5.978 -2.3958  3.1249  0.4815
  320GLN     CA 3169   3.676   4.396   6.141 -0.1112  0.1475 -0.2206
  320GLN     CB 3170   3.567   4.352   6.042 -0.5263  0.1314  0.2433
  320GLN     CG 3171   3.487   4.475   5.996  0.0047  0.4803  0.2416
  320GLN     CD 3172   3.381   4.432   5.895 -0.0420  0.0326  0.4760
  320GLN    OE1 3173   3.408   4.412   5.776 -0.6959  0.4844  0.2425
  320GLN    NE2 3174   3.256   4.419   5.937  0.0407 -0.1281  0.6717
  320GLN   HE21 3175   3.238   4.442   6.033  0.7136 -0.2162  0.8264
  320GLN   HE22 3176   3.191   4.381   5.871  0.1838 -1.8589  1.4655
  320GLN      C 3177   3.729   4.277   6.221  0.2934  0.2330 -0.3561
  320GLN      O 3178   3.704   4.278   6.341  0.1394  0.1089 -0.3863
  321ARG      N 3179   3.819   4.203   6.156 -0.3368 -0.5135 -0.3947
  321ARG      H 3180   3.822   4.198   6.057 -0.8370 -0.7103 -0.4072
  321ARG     CA 3181   3.884   4.085   6.214  0.3722  0.0608 -0.0117
  321ARG     CB 3182   3.933   3.985   6.109  0.0814 -0.0567 -0.0348
  321ARG     CG 3183   3.961   3.848   6.169  0.8139  0.3066  0.4666
  321ARG     CD 3184   3.980   3.735   6.067  0.5466  0.3831  0.3320
  321ARG     NE 3185   4.006   3.607   6.135  0.6009  0.1786 -0.0728
  321ARG     HE 3186   4.026   3.606   6.233 -0.4664 -2.4208  0.1878
  321ARG     CZ 3187   4.014   3.486   6.078  0.7396 -0.0193  0.3598
  321ARG    NH1 3188   4.005   3.380   6.158 -0.4659 -0.0246  0.2390
  321ARG   HH11 3189   4.011   3.385   6.258  0.6244 -0.8386  0.2378
  321ARG   HH12 3190   3.983   3.287   6.128  0.2210 -0.5803  1.3691
  321ARG    NH2 3191   4.031   3.473   5.945 -0.6576 -0.6438  0.2265
  321ARG   HH21 3192   4.038   3.560   5.896 -0.9099 -0.3624  0.6790
  321ARG   HH22 3193   4.064   3.386   5.910 -1.2653 -1.0223  0.5773
  321ARG      C 3194   3.978   4.108   6.333  0.5606 -0.4541 -0.0577
  321ARG      O 3195   3.952   4.060   6.443  0.6742 -0.1133  0.1183
  322ALA      N 3196   4.056   4.215   6.320 -0.0397 -0.0009  0.0140
  322ALA      H 3197   4.066   4.261   6.232 -1.3646  0.1288 -0.0822
  322ALA     CA 3198   4.143   4.261   6.430 -0.1169  0.1572  0.0086
  322ALA     CB 3199   4.247   4.366   6.389  0.2451  0.0758  0.7036
  322ALA      C 3200   4.075   4.312   6.557  0.4181  0.2428  0.2639
  322ALA      O 3201   4.091   4.247   6.660  0.0010  0.0622  0.2161
  323SER      N 3202   3.960   4.375   6.533  0.0051 -0.4812  0.3134
  323SER      H 3203   3.934   4.412   6.444 -1.3813  0.9573  1.2570
  323SER     CA 3204   3.864   4.405   6.640 -0.6906 -0.1346 -0.4060
  323SER     CB 3205   3.759   4.511   6.604 -0.3871  0.0796 -0.6663
  323SER     OG 3206   3.833   4.632   6.591  0.1722 -0.1856 -0.0240
  323SER     HG 3207   3.926   4.606   6.566 -0.1985 -0.9847 -0.5851
  323SER      C 3208   3.788   4.295   6.713 -0.7345  0.3545  0.2946
  323SER      O 3209   3.746   4.305   6.829 -0.1912 -0.0248  0.5278
  324LYS      N 3210   3.757   4.190   6.637 -0.3006  0.4341  0.0051
  324LYS      H 3211   3.743   4.198   6.539 -1.9849  3.5400  0.3614
  324LYS     CA 3212   3.703   4.071   6.704 -0.3730  0.3490 -0.2035
  324LYS     CB 3213   3.665   3.970   6.596  0.6164 -0.2716  0.0200
  324LYS     CG 3214   3.544   4.013   6.513  0.7034  0.0986  0.0843
  324LYS     CD 3215   3.523   3.916   6.397 -0.4509 -0.1013  0.4389
  324LYS     CE 3216   3.403   3.935   6.304  0.1072  0.1262 -0.2457
  324LYS     NZ 3217   3.352   3.810   6.246 -0.0533  0.1038 -0.0555
  324LYS    HZ1 3218   3.292   3.820   6.167 -1.1966 -0.1668  0.7563
  324LYS    HZ2 3219   3.419   3.742   6.215  0.5500  1.0472 -0.8875
  324LYS    HZ3 3220   3.311   3.754   6.318 -1.4127 -0.9272 -1.5485
  324LYS      C 3221   3.797   4.005   6.805 -0.3849  0.0796 -0.3690
  324LYS      O 3222   3.759   4.007   6.922  0.1917  0.1218 -0.1838
  325VAL      N 3223   3.923   4.004   6.765 -0.2017  0.5549  0.1747
  325VAL      H 3224   3.948   4.030   6.671  0.7596 -1.5989 -0.2290
  325VAL     CA 3225   4.028   3.965   6.860  0.1851  0.4208 -0.3001
  325VAL     CB 3226   4.163   3.955   6.788  0.6336  0.0944  0.5644
  325VAL    CG1 3227   4.265   3.902   6.889  0.3973  0.1043  0.8100
  325VAL    CG2 3228   4.152   3.838   6.689 -0.4767  0.2695  0.4581
  325VAL      C 3229   4.043   4.064   6.976  0.1779 -0.2624  0.2860
  325VAL      O 3230   4.025   4.033   7.094  1.0979 -0.0000  0.5053
  326LEU      N 3231   4.056   4.191   6.941  0.4267 -0.3723 -0.0148
  326LEU      H 3232   4.083   4.212   6.847 -0.8511 -5.0895 -1.6958
  326LEU     CA 3233   4.065   4.296   7.044  0.5126 -0.4643  0.0716
  326LEU     CB 3234   4.093   4.435   6.987  0.6633 -0.4564  0.1632
  326LEU     CG 3235   4.238   4.442   6.938  0.6099 -0.2447  0.0301
  326LEU    CD1 3236   4.248   4.578   6.870 -0.6402  0.2140  0.7304
  326LEU    CD2 3237   4.336   4.433   7.055  0.3214  0.0550  0.2964
  326LEU      C 3238   3.954   4.299   7.149  0.0904 -0.1181 -0.3798
  326LEU      O 3239   3.971   4.313   7.270  0.4347  0.4705 -0.4902
  327GLY      N 3240   3.835   4.274   7.095 -0.0863 -0.0157 -0.0386
  327GLY      H 3241   3.810   4.280   6.999  2.5562  1.0416 -0.7554
  327GLY     CA 3242   3.714   4.267   7.179  0.2474 -0.0826  0.4451
  327GLY      C 3243   3.712   4.165   7.292 -0.4358 -0.5636  0.0048
  327GLY      O 3244   3.681   4.197   7.407 -0.2490 -0.2814 -0.0237
  328ILE      N 3245   3.783   4.058   7.256  0.2328 -0.1089 -0.0356
  328ILE      H 3246   3.822   4.056   7.164  0.1752  0.4027 -0.0731
  328ILE     CA 3247   3.795   3.940   7.342 -0.0086 -0.2046 -0.1311
  328ILE     CB 3248   3.820   3.812   7.262 -0.4763 -0.0919 -0.4571
  328ILE    CG1 3249   3.696   3.779   7.179 -0.5650  0.6191 -0.6137
  328ILE    CG2 3250   3.844   3.692   7.353  0.8112  0.4733 -0.0264
  328ILE     CD 3251   3.729   3.689   7.060  0.5486  0.3243 -0.0924
  328ILE      C 3252   3.905   3.948   7.449 -0.0344 -0.3442 -0.0942
  328ILE      O 3253   3.878   3.939   7.569 -0.5978  0.3761 -0.1577
  329VAL      N 3254   4.018   4.000   7.402 -0.0828 -0.0129  0.1561
  329VAL      H 3255   4.036   4.025   7.307  0.3383  0.0029  0.2391
  329VAL     CA 3256   4.117   4.045   7.500  0.0553  0.3294 -0.1368
  329VAL     CB 3257   4.258   4.051   7.441  0.4026 -0.1681  0.6163
  329VAL    CG1 3258   4.310   3.914   7.397  0.7555  0.0983  0.1958
  329VAL    CG2 3259   4.262   4.152   7.326  0.1545 -0.6387  0.1927
  329VAL      C 3260   4.074   4.162   7.588 -0.0752  0.0327  0.1988
  329VAL      O 3261   4.077   4.158   7.711 -0.2084  0.0897  0.2042
  330PHE      N 3262   3.998   4.257   7.533 -0.0169  0.2090  0.4195
  330PHE      H 3263   4.010   4.266   7.434 -0.1751  2.5079  0.5568
  330PHE     CA 3264   3.943   4.373   7.604 -0.1275  0.2722  0.2304
  330PHE     CB 3265   3.898   4.482   7.507  0.2535  0.1486 -0.0866
  330PHE     CG 3266   3.872   4.618   7.573  0.3726  0.2458 -0.2391
  330PHE    CD1 3267   3.744   4.669   7.557  0.3279  0.0930 -0.3714
  330PHE    HD1 3268   3.663   4.599   7.537  0.9795 -0.6545 -0.4316
  330PHE    CD2 3269   3.976   4.686   7.636  0.2897  0.8030 -0.6925
  330PHE    HD2 3270   4.076   4.645   7.645 -0.7565 -2.0096 -0.7555
  330PHE    CE1 3271   3.725   4.801   7.597 -0.1551 -0.2706  0.6267
  330PHE    HE1 3272   3.623   4.841   7.596 -0.6111 -1.3881  0.3931
  330PHE    CE2 3273   3.949   4.813   7.684 -0.1017  0.3822  0.2200
  330PHE    HE2 3274   3.998   4.848   7.776 -1.1396 -2.0424  1.7953
  330PHE     CZ 3275   3.824   4.871   7.664  0.1734  0.6412 -0.7704
  330PHE     HZ 3276   3.807   4.942   7.745 -1.1804 -1.2602  0.6982
  330PHE      C 3277   3.841   4.343   7.714  0.2654 -0.2477  0.4594
  330PHE      O 3278   3.866   4.394   7.823  0.2407 -0.5248  0.5933
  331PHE      N 3279   3.743   4.258   7.684 -0.1276  0.4175 -0.1865
  331PHE      H 3280   3.738   4.234   7.587  0.0172  0.8641 -0.3102
  331PHE     CA 3281   3.647   4.199   7.779  0.2299  0.0962 -0.0218
  331PHE     CB 3282   3.556   4.103   7.702 -0.3453  0.4240  0.2431
  331PHE     CG 3283   3.463   4.011   7.782  0.4847 -0.0705  0.6606
  331PHE    CD1 3284   3.493   3.877   7.802  0.0279 -0.2074  0.4399
  331PHE    HD1 3285   3.579   3.833   7.753 -0.4805 -0.6339 -0.0843
  331PHE    CD2 3286   3.342   4.049   7.839  0.0679  0.1169 -0.3187
  331PHE    HD2 3287   3.304   4.144   7.803  1.0131  0.4802 -0.4055
  331PHE    CE1 3288   3.413   3.797   7.884 -0.1198 -0.1322  0.3696
  331PHE    HE1 3289   3.448   3.694   7.891 -2.5675 -0.9777  1.1619
  331PHE    CE2 3290   3.258   3.970   7.916 -0.2658  0.6992 -0.0763
  331PHE    HE2 3291   3.155   4.002   7.928 -0.4982  0.8168 -2.0423
  331PHE     CZ 3292   3.295   3.839   7.945 -0.2666  0.6247 -0.4100
  331PHE     HZ 3293   3.237   3.771   8.008 -2.1805  1.9332 -0.6810
  331PHE      C 3294   3.727   4.137   7.894  0.2939  0.3214  0.0563
  331PHE      O 3295   3.710   4.179   8.008  0.1574  0.3397  0.0301
  332LEU      N 3296   3.821   4.046   7.868 -0.2258 -0.2416  0.1286
  332LEU      H 3297   3.846   4.035   7.772 -1.0412  0.0850 -0.1397
  332LEU     CA 3298   3.902   3.973   7.965  0.0863  0.0736  0.1084
  332LEU     CB 3299   3.979   3.861   7.896 -0.0231  0.2641 -0.3232
  332LEU     CG 3300   3.893   3.759   7.821 -0.2075  0.3939 -0.2878
  332LEU    CD1 3301   3.975   3.666   7.731  0.2896  0.7636 -0.2204
  332LEU    CD2 3302   3.797   3.679   7.910  0.2986  0.2043  0.0920
  332LEU      C 3303   3.988   4.076   8.039  0.9021 -0.4191 -0.1380
  332LEU      O 3304   3.998   4.071   8.161 -0.2199  0.2543 -0.0005
  333PHE      N 3305   4.040   4.179   7.972  0.4337  0.0803  0.2554
  333PHE      H 3306   4.047   4.179   7.872 -0.6350 -1.3308  0.1452
  333PHE     CA 3307   4.122   4.282   8.035  0.2786  0.2953  0.1095
  333PHE     CB 3308   4.179   4.387   7.938 -0.1235  0.2085 -0.2224
  333PHE     CG 3309   4.332   4.376   7.937 -0.1398 -0.1441  0.4735
  333PHE    CD1 3310   4.385   4.299   7.834 -0.2390 -0.0166  0.3266
  333PHE    HD1 3311   4.326   4.214   7.799  0.6931 -0.9537  0.9615
  333PHE    CD2 3312   4.416   4.461   8.007 -0.0365 -0.5274  0.8234
  333PHE    HD2 3313   4.372   4.549   8.053  0.6078  0.5517 -0.5537
  333PHE    CE1 3314   4.521   4.301   7.809 -0.4092 -0.1463 -0.6532
  333PHE    HE1 3315   4.565   4.237   7.733 -0.0622  1.2854 -1.6884
  333PHE    CE2 3316   4.552   4.463   7.978 -0.0704 -0.4826  0.6658
  333PHE    HE2 3317   4.620   4.525   8.038  0.2826  0.7941 -0.9707
  333PHE     CZ 3318   4.610   4.376   7.886 -0.8456  0.0356 -0.3250
  333PHE     HZ 3319   4.718   4.365   7.885 -1.0189 -2.2851  0.7116
  333PHE      C 3320   4.041   4.373   8.128  0.1209 -0.5673  0.8222
  333PHE      O 3321   4.085   4.407   8.238 -0.5136 -0.0349  0.9144
  334LEU      N 3322   3.916   4.401   8.094  0.2818 -0.3066  0.4411
  334LEU      H 3323   3.883   4.399   8.000 -0.6387 -2.3348  0.7565
  334LEU     CA 3324   3.819   4.474   8.177  0.1593  0.2150 -0.1535
  334LEU     CB 3325   3.696   4.521   8.100 -0.0533 -0.1096 -0.0135
  334LEU     CG 3326   3.720   4.665   8.054 -0.3656  0.1513  0.6252
  334LEU    CD1 3327   3.628   4.702   7.937  0.1414 -0.3141  0.0717
  334LEU    CD2 3328   3.710   4.767   8.167  0.7114  0.1557  0.7260
  334LEU      C 3329   3.783   4.404   8.308  0.4417 -0.1770 -0.2854
  334LEU      O 3330   3.781   4.469   8.413  0.5151 -0.7185  0.0522
  335LEU      N 3331   3.757   4.276   8.286 -0.0560 -0.0245 -0.6026
  335LEU      H 3332   3.707   4.259   8.201 -2.5719 -0.5600  0.8918
  335LEU     CA 3333   3.734   4.176   8.392 -0.3710  0.5695 -0.1054
  335LEU     CB 3334   3.680   4.044   8.337  0.5933  0.1472 -0.0753
  335LEU     CG 3335   3.533   4.064   8.300  0.5364  0.0284  0.0826
  335LEU    CD1 3336   3.483   3.957   8.203  0.0488  0.3190  0.0064
  335LEU    CD2 3337   3.445   4.064   8.425  0.6311 -0.0891  0.1486
  335LEU      C 3338   3.852   4.155   8.488 -0.3414  0.5879 -0.1400
  335LEU      O 3339   3.822   4.111   8.599  0.2967  0.3026 -0.0755
  336MET      N 3340   3.973   4.192   8.444 -0.2820  0.2784 -0.2373
  336MET      H 3341   3.990   4.171   8.348  1.2456 -3.9115  0.7053
  336MET     CA 3342   4.084   4.222   8.536 -0.4998  0.2486  0.0388
  336MET     CB 3343   4.210   4.188   8.456 -0.2489 -0.0914  0.5744
  336MET     CG 3344   4.338   4.177   8.538  0.1431 -0.5016 -0.0865
  336MET     SD 3345   4.422   4.337   8.566 -0.4479 -0.2369  0.1882
  336MET     CE 3346   4.410   4.417   8.407 -0.5156 -0.1558  0.2335
  336MET      C 3347   4.090   4.361   8.600  0.1091  0.2804 -0.0859
  336MET      O 3348   4.074   4.372   8.721  0.0559  0.1952 -0.0858
  337TRP      N 3349   4.081   4.467   8.519  0.3512 -0.0094 -0.4971
  337TRP      H 3350   4.097   4.452   8.422  0.8124  0.1499 -0.4470
  337TRP     CA 3351   4.078   4.610   8.551  0.2158 -0.0925 -0.1346
  337TRP     CB 3352   4.079   4.699   8.427  0.4647  0.6923  0.4179
  337TRP     CG 3353   4.218   4.713   8.364  0.3414 -0.1645 -0.0592
  337TRP    CD1 3354   4.328   4.754   8.425  0.2405 -0.0846  0.0692
  337TRP    HD1 3355   4.340   4.771   8.532 -1.1790 -0.0325  0.2372
  337TRP    CD2 3356   4.240   4.724   8.227 -0.8454  0.4283 -0.2150
  337TRP    NE1 3357   4.418   4.789   8.334 -0.3287  0.3459 -0.3281
  337TRP    HE1 3358   4.506   4.832   8.353  0.1287 -1.3478  1.6955
  337TRP    CE2 3359   4.373   4.762   8.211 -0.5740 -0.4442 -0.0697
  337TRP    CE3 3360   4.151   4.725   8.121 -1.0508  0.4615 -0.0423
  337TRP    HE3 3361   4.049   4.687   8.133 -0.6425  0.1067  3.1639
  337TRP    CZ2 3362   4.423   4.800   8.087 -0.1218 -0.5611  0.0759
  337TRP    HZ2 3363   4.521   4.846   8.077 -0.6315  0.4616 -0.3229
  337TRP    CZ3 3364   4.206   4.762   7.999 -0.0732 -0.1749  0.1955
  337TRP    HZ3 3365   4.141   4.772   7.912  0.6600 -1.1806 -0.4915
  337TRP    CH2 3366   4.336   4.807   7.979 -0.4402  1.0210  0.4072
  337TRP    HH2 3367   4.375   4.812   7.877 -1.0029 -0.3083  0.1053
  337TRP      C 3368   3.968   4.653   8.648  0.0530 -0.4540 -0.1575
  337TRP      O 3369   4.005   4.716   8.746 -0.3295 -0.5094  0.0241
  338CYS      N 3370   3.841   4.620   8.626 -0.0908 -0.1455  0.2084
  338CYS      H 3371   3.818   4.551   8.558  1.2269 -0.2338 -0.1688
  338CYS     CA 3372   3.732   4.665   8.715 -0.1265 -0.1874  0.1863
  338CYS     CB 3373   3.593   4.658   8.652  0.0065 -0.1025 -0.1222
  338CYS     SG 3374   3.586   4.759   8.500  0.0893 -0.0792 -0.1102
  338CYS     HG 3375   3.683   4.706   8.427  2.0146  1.7368  1.0157
  338CYS      C 3376   3.739   4.603   8.854  0.1394 -0.1687  0.1828
  338CYS      O 3377   3.725   4.678   8.951  0.3659 -0.0276  0.1053
  339PRO      N 3378   3.755   4.473   8.873  0.0043 -0.1550  0.3989
  339PRO     CA 3379   3.805   4.413   8.998 -0.0819 -0.0702  0.4736
  339PRO     CB 3380   3.806   4.262   8.973  0.0260 -0.0404  0.2967
  339PRO     CG 3381   3.688   4.246   8.878  0.1782 -0.3636  0.1616
  339PRO     CD 3382   3.697   4.368   8.787  0.5939 -0.3458  0.2288
  339PRO      C 3383   3.941   4.456   9.054  0.0398 -0.0543  0.1711
  339PRO      O 3384   3.947   4.453   9.177  0.4344 -0.8529  0.1427
  340PHE      N 3385   4.049   4.474   8.979  0.0110 -0.1942  0.0990
  340PHE      H 3386   4.044   4.433   8.887 -0.5302  0.1295 -0.0236
  340PHE     CA 3387   4.174   4.534   9.027 -0.0844 -0.0904  0.2158
  340PHE     CB 3388   4.275   4.553   8.914 -0.1061 -0.3929  0.1445
  340PHE     CG 3389   4.382   4.661   8.929 -0.2478 -0.1490 -0.5811
  340PHE    CD1 3390   4.473   4.637   9.030 -0.3275  0.4172 -0.3723
  340PHE    HD1 3391   4.466   4.540   9.079 -1.9950  0.0794 -1.2160
  340PHE    CD2 3392   4.384   4.774   8.848 -0.1634 -0.0902 -0.4974
  340PHE    HD2 3393   4.308   4.792   8.772 -0.5197 -0.7527 -0.3023
  340PHE    CE1 3394   4.565   4.737   9.061 -0.0881  0.0886 -0.0121
  340PHE    HE1 3395   4.649   4.717   9.128 -0.8909 -0.3011  0.9079
  340PHE    CE2 3396   4.483   4.868   8.876 -0.2346 -0.1410 -0.0706
  340PHE    HE2 3397   4.516   4.928   8.791 -0.6596  0.6044  0.2827
  340PHE     CZ 3398   4.565   4.855   8.987 -0.1777  0.0387 -0.0914
  340PHE     HZ 3399   4.610   4.946   9.025 -0.7438  0.6123 -0.7746
  340PHE      C 3400   4.141   4.673   9.082  0.1083  0.0098  0.0757
  340PHE      O 3401   4.171   4.692   9.200 -0.2015 -0.0524  0.1639
  341PHE      N 3402   4.059   4.753   9.016  0.4929  0.1802 -0.2017
  341PHE      H 3403   4.045   4.744   8.917  2.2997 -1.4785 -0.3529
  341PHE     CA 3404   4.017   4.885   9.067  0.0643  0.0345 -0.1699
  341PHE     CB 3405   3.942   4.965   8.960 -0.0259 -0.3371 -0.3902
  341PHE     CG 3406   4.047   5.050   8.887  0.1649 -0.0633  0.1942
  341PHE    CD1 3407   4.062   5.181   8.930  0.6308  0.0660 -0.3524
  341PHE    HD1 3408   3.989   5.204   9.007  1.1278 -0.2277  0.2089
  341PHE    CD2 3409   4.094   5.023   8.759 -0.5638  0.3557 -0.1660
  341PHE    HD2 3410   4.065   4.928   8.714 -1.7993 -0.8835  2.9434
  341PHE    CE1 3411   4.150   5.270   8.868  0.1698  0.3326 -0.6285
  341PHE    HE1 3412   4.170   5.369   8.908 -0.0293  0.3367 -0.5370
  341PHE    CE2 3413   4.164   5.119   8.686 -0.2376 -0.2917 -0.7149
  341PHE    HE2 3414   4.199   5.099   8.585 -2.1374  2.6966 -2.0999
  341PHE     CZ 3415   4.203   5.239   8.743 -0.1992 -0.3475 -0.6252
  341PHE     HZ 3416   4.260   5.309   8.682  0.3539 -0.2576 -0.0113
  341PHE      C 3417   3.944   4.874   9.200  0.2709  0.3667 -0.0268
  341PHE      O 3418   3.990   4.922   9.304 -0.0697 -0.5977  0.5955
  342ILE      N 3419   3.836   4.796   9.207  0.5542 -0.0135  0.1873
  342ILE      H 3420   3.797   4.750   9.128  0.4807 -0.0481  0.2437
  342ILE     CA 3421   3.760   4.772   9.331  0.3083  0.1679  0.0728
  342ILE     CB 3422   3.644   4.678   9.295  0.3349  0.1608  0.0057
  342ILE    CG1 3423   3.553   4.764   9.207  0.2434  0.0590  0.0005
  342ILE    CG2 3424   3.565   4.630   9.417  0.4201  0.6246  0.2453
  342ILE     CD 3425   3.458   4.671   9.131  0.7490  0.3293 -0.9789
  342ILE      C 3426   3.852   4.726   9.444 -0.2551 -0.1631  0.4049
  342ILE      O 3427   3.849   4.785   9.551 -0.3334  0.6591 -0.0409
  343THR      N 3428   3.944   4.634   9.417 -0.2557 -0.1086  0.2113
  343THR      H 3429   3.931   4.567   9.344 -0.4646 -2.5394  2.3165
  343THR     CA 3430   4.042   4.589   9.518  0.1135 -0.1701 -0.1719
  343THR     CB 3431   4.088   4.445   9.494  0.4087 -0.1077  0.0293
  343THR    OG1 3432   4.151   4.430   9.367 -0.4904  0.0821 -0.4479
  343THR    HG1 3433   4.100   4.458   9.286 -1.3089  0.2499  0.1208
  343THR    CG2 3434   3.975   4.342   9.499  0.0748  0.2785  0.6634
  343THR      C 3435   4.152   4.685   9.563 -0.6557  0.7482 -0.2052
  343THR      O 3436   4.163   4.716   9.681  0.1365 -0.5002  0.0756
  344ASN      N 3437   4.225   4.740   9.466  0.0511 -0.1292 -0.1908
  344ASN      H 3438   4.210   4.716   9.370  2.2541 -3.7761  0.2165
  344ASN     CA 3439   4.334   4.833   9.499  0.0572 -0.1844 -0.0510
  344ASN     CB 3440   4.403   4.872   9.367  0.3796  0.2909  0.2545
  344ASN     CG 3441   4.542   4.934   9.379  0.3107  0.5071 -0.0649
  344ASN    OD1 3442   4.636   4.904   9.453  0.0732  0.2646  0.1419
  344ASN    ND2 3443   4.571   5.017   9.279 -0.7214 -0.2263 -0.9953
  344ASN   HD21 3444   4.500   5.044   9.213 -1.5176  1.2677  0.3797
  344ASN   HD22 3445   4.666   5.047   9.273  0.1291 -1.9407  1.7199
  344ASN      C 3446   4.290   4.952   9.584 -0.2929 -0.2842 -0.0905
  344ASN      O 3447   4.347   4.960   9.693  0.8279 -0.4398 -0.6606
  345ILE      N 3448   4.184   5.022   9.546 -0.2796 -0.3325 -0.2179
  345ILE      H 3449   4.125   5.002   9.468  0.1717  1.5322 -1.1016
  345ILE     CA 3450   4.133   5.143   9.614  0.2440 -0.1073 -0.2227
  345ILE     CB 3451   4.039   5.208   9.513  0.3852  0.3802 -0.0394
  345ILE    CG1 3452   4.116   5.266   9.394  0.1851 -0.2085 -0.4605
  345ILE    CG2 3453   3.969   5.322   9.588 -0.2405 -0.3007  0.4251
  345ILE     CD 3454   4.020   5.306   9.282  0.5256 -0.1896 -0.7500
  345ILE      C 3455   4.078   5.110   9.753  0.3808 -0.2860 -0.2095
  345ILE      O 3456   4.116   5.170   9.853  0.1893 -0.4980 -0.0088
  346THR      N 3457   4.000   5.002   9.759  0.7026 -0.5159 -0.1018
  346THR      H 3458   3.973   4.941   9.685 -3.0923 -0.3664  0.9526
  346THR     CA 3459   3.950   4.952   9.888 -0.6463  0.1946 -0.3311
  346THR     CB 3460   3.847   4.840   9.877 -0.0047 -0.4217 -0.1503
  346THR    OG1 3461   3.912   4.734   9.806 -0.2692 -0.7027  0.0197
  346THR    HG1 3462   3.884   4.737   9.710  1.8547  0.1438 -0.6305
  346THR    CG2 3463   3.710   4.877   9.818 -0.0472  0.3295  0.4161
  346THR      C 3464   4.055   4.915   9.993  0.0470  0.8121 -0.7984
  346THR      O 3465   4.035   4.946  10.110  0.6982 -0.0634 -0.4481
  347LEU      N 3466   4.166   4.853   9.953  0.3428  0.7129  0.1485
  347LEU      H 3467   4.176   4.815   9.861  0.6127 -1.6308  1.0813
  347LEU     CA 3468   4.278   4.811  10.037 -0.0041  0.0472  0.2885
  347LEU     CB 3469   4.378   4.728   9.956 -0.1188  0.1585  0.0333
  347LEU     CG 3470   4.338   4.582   9.933 -0.8408  0.3142  0.2826
  347LEU    CD1 3471   4.409   4.516   9.815 -0.5109  0.8326  0.1852
  347LEU    CD2 3472   4.328   4.493  10.057  0.2938 -0.2790 -0.0448
  347LEU      C 3473   4.353   4.930  10.098 -0.1638  0.4097 -0.2183
  347LEU      O 3474   4.409   4.913  10.206  0.0297  0.6236 -0.2845
  348VAL      N 3475   4.360   5.039  10.023  0.2054  0.2681 -0.3935
  348VAL      H 3476   4.354   5.029   9.923 -0.4002 -0.4947 -0.2905
  348VAL     CA 3477   4.405   5.165  10.085 -0.2414 -0.0137  0.5118
  348VAL     CB 3478   4.511   5.238  10.002 -0.3675  0.2124  0.5499
  348VAL    CG1 3479   4.621   5.138   9.965 -0.0862  0.7292 -0.0221
  348VAL    CG2 3480   4.454   5.303   9.876  0.3220 -0.3476 -0.0571
  348VAL      C 3481   4.314   5.249  10.175 -0.6619  0.3691 -0.2639
  348VAL      O 3482   4.353   5.316  10.271 -0.2938  0.2261 -0.3116
  349LEU      N 3483   4.186   5.235  10.143 -0.5885 -0.5159 -0.1805
  349LEU      H 3484   4.167   5.197  10.052  0.5672 -0.0484 -0.6336
  349LEU     CA 3485   4.081   5.297  10.224 -0.0051  0.2469 -0.0012
  349LEU     CB 3486   3.954   5.323  10.142 -0.2334 -0.4664  0.1196
  349LEU     CG 3487   3.977   5.448  10.058  0.0474 -0.6221 -0.0388
  349LEU    CD1 3488   3.836   5.479  10.005  0.0082  0.0410  0.4400
  349LEU    CD2 3489   4.041   5.571  10.123 -0.0074 -0.6204  0.0116
  349LEU      C 3490   4.034   5.214  10.344 -0.2094  0.1437 -0.1548
  349LEU      O 3491   3.967   5.267  10.433  0.1672  0.5034 -0.0838
  350CYS      N 3492   4.063   5.084  10.342 -0.5696  0.0585 -0.0427
  350CYS      H 3493   4.104   5.048  10.258  3.8213 -1.3308  2.3535
  350CYS     CA 3494   4.038   4.993  10.455 -0.0998 -0.0375 -0.0135
  350CYS     CB 3495   3.972   4.865  10.404  0.2195 -0.2310  0.0570
  350CYS     SG 3496   3.923   4.741  10.531 -0.0927 -0.3622 -0.1887
  350CYS      C 3497   4.162   4.956  10.537  0.1462  0.6873 -0.0505
  350CYS      O 3498   4.266   4.917  10.486  0.0695  0.5826 -0.1289
  351ASP      N 3499   4.145   4.950  10.669  0.5669  0.0730 -0.0236
  351ASP      H 3500   4.078   4.999  10.724  1.7076  1.5344  0.1191
  351ASP     CA 3501   4.244   4.892  10.761  0.6155  0.0972 -0.0611
  351ASP     CB 3502   4.270   5.001  10.865 -0.3921  0.1129  0.1863
  351ASP     CG 3503   4.352   4.962  10.988  0.0330 -0.0205 -0.1382
  351ASP    OD1 3504   4.293   4.920  11.089  0.3876  0.0083  0.0833
  351ASP    OD2 3505   4.476   4.951  10.974  0.1711  0.4269  0.7065
  351ASP      C 3506   4.191   4.761  10.821  0.4890 -0.0893 -0.5771
  351ASP      O 3507   4.267   4.666  10.810 -0.0338 -0.5660 -0.1107
  352SER      N 3508   4.063   4.747  10.855  0.5445 -0.1001 -0.3760
  352SER      H 3509   4.007   4.829  10.860  1.5404  0.5807 -0.1353
  352SER     CA 3510   4.001   4.622  10.902 -0.0303  0.1492 -0.4581
  352SER     CB 3511   3.877   4.662  10.982 -0.1190 -0.0104 -0.5128
  352SER     OG 3512   3.898   4.764  11.080  0.3179 -0.4006 -0.1964
  352SER     HG 3513   3.983   4.754  11.131 -0.0508  0.6929  0.6706
  352SER      C 3514   3.966   4.520  10.793 -0.2555 -0.9674  0.6407
  352SER      O 3515   3.854   4.472  10.782 -0.5864 -0.0791  0.0392
  353CYS      N 3516   4.065   4.488  10.709 -0.1773 -0.2394  0.4536
  353CYS      H 3517   4.156   4.528  10.721 -0.4373  0.1075  1.4155
  353CYS     CA 3518   4.055   4.393  10.598  0.1538  0.2777 -0.0268
  353CYS     CB 3519   4.049   4.473  10.468  0.0102 -0.4597 -0.4840
  353CYS     SG 3520   3.897   4.567  10.428 -0.1211 -0.4639 -0.0100
  353CYS      C 3521   4.183   4.307  10.600 -0.0443 -0.0185 -0.0207
  353CYS      O 3522   4.283   4.342  10.662 -0.0917  0.0242  0.0331
  354ASN      N 3523   4.173   4.190  10.539 -0.3622  0.1773 -0.3510
  354ASN      H 3524   4.099   4.161  10.478 -0.6019 -0.4478  0.2300
  354ASN     CA 3525   4.279   4.089  10.556 -0.0459  0.6336  0.4032
  354ASN     CB 3526   4.214   3.950  10.558 -0.4414  0.8044 -0.2447
  354ASN     CG 3527   4.132   3.919  10.683 -0.0045 -0.4245 -0.2489
  354ASN    OD1 3528   4.011   3.937  10.684  0.0305 -0.1301 -1.0427
  354ASN    ND2 3529   4.203   3.897  10.794  0.1785 -0.0453 -0.2895
  354ASN   HD21 3530   4.301   3.913  10.798  0.0190  0.7340  1.1819
  354ASN   HD22 3531   4.158   3.863  10.877 -0.1819 -0.4566 -0.6465
  354ASN      C 3532   4.399   4.089  10.462 -0.2172  0.4750  0.1844
  354ASN      O 3533   4.487   4.010  10.495 -0.5871 -0.0455 -0.0643
  355GLN      N 3534   4.399   4.153  10.345  0.2522  0.1534  0.0035
  355GLN      H 3535   4.318   4.208  10.324  0.1596  0.0510  0.0890
  355GLN     CA 3536   4.512   4.186  10.258 -0.0980  0.1155 -0.4661
  355GLN     CB 3537   4.619   4.278  10.317 -0.2195  0.1701 -0.3304
  355GLN     CG 3538   4.552   4.414  10.338 -0.2930  0.0511  0.2061
  355GLN     CD 3539   4.639   4.537  10.364 -0.4378  0.0286  0.7942
  355GLN    OE1 3540   4.623   4.636  10.292 -0.7759 -0.1840  0.5784
  355GLN    NE2 3541   4.725   4.535  10.465  0.0397  0.4511  0.3996
  355GLN   HE21 3542   4.720   4.451  10.519 -0.6475 -0.3314 -0.8269
  355GLN   HE22 3543   4.815   4.578  10.455 -0.7632  1.6949 -2.4731
  355GLN      C 3544   4.591   4.086  10.173  0.8899  0.0086  0.5617
  355GLN      O 3545   4.593   4.101  10.051  0.6112  0.0808  0.5674
  356THR      N 3546   4.629   3.972  10.230 -0.4195 -0.6746  0.1034
  356THR      H 3547   4.595   3.944  10.319  2.1693 -3.5526  0.3734
  356THR     CA 3548   4.734   3.881  10.181  0.0599  0.1651 -0.4684
  356THR     CB 3549   4.767   3.776  10.287 -0.2398  0.4077 -0.1343
  356THR    OG1 3550   4.641   3.715  10.315  0.0733 -0.1036  0.1933
  356THR    HG1 3551   4.648   3.622  10.280 -1.4306 -0.2149  0.0844
  356THR    CG2 3552   4.821   3.835  10.418 -0.1838 -0.9644  0.4818
  356THR      C 3553   4.709   3.808  10.048  0.1128 -0.0235 -0.3736
  356THR      O 3554   4.793   3.811   9.958  0.0361 -0.2575 -0.4541
  357THR      N 3555   4.591   3.747  10.047 -0.0866  0.3467  0.1517
  357THR      H 3556   4.539   3.748  10.132  1.5178  1.0357  1.1742
  357THR     CA 3557   4.532   3.680   9.930  0.0077  0.1964  0.1905
  357THR     CB 3558   4.425   3.581   9.976 -0.0755  0.3721  0.3802
  357THR    OG1 3559   4.325   3.635  10.062 -0.4011  0.3203  0.0398
  357THR    HG1 3560   4.267   3.559  10.091 -0.3893  0.1199 -0.4561
  357THR    CG2 3561   4.495   3.460  10.038  0.2873  0.2930 -0.1738
  357THR      C 3562   4.485   3.769   9.815  0.2325  0.2564  0.1461
  357THR      O 3563   4.517   3.748   9.698 -0.3459 -0.1613  0.0594
  358LEU      N 3564   4.443   3.887   9.859  0.7416  0.5160 -0.0559
  358LEU      H 3565   4.440   3.906   9.958 -1.1330 -2.2673  0.5127
  358LEU     CA 3566   4.421   3.995   9.762 -0.0378 -0.0690 -0.5318
  358LEU     CB 3567   4.347   4.113   9.825  0.3681 -0.1485  0.0964
  358LEU     CG 3568   4.197   4.083   9.836  0.2323  0.4916  0.0143
  358LEU    CD1 3569   4.125   4.193   9.913 -0.1371 -0.2591  0.7605
  358LEU    CD2 3570   4.137   4.063   9.697  0.3715 -0.1180  0.0368
  358LEU      C 3571   4.551   4.046   9.699  0.0739  0.2474 -0.0465
  358LEU      O 3572   4.560   4.088   9.583  0.2368  0.4732  0.0463
  359GLN      N 3573   4.652   4.072   9.781  0.1381 -0.1782  0.0095
  359GLN      H 3574   4.626   4.100   9.874 -0.2085 -1.8416  0.4559
  359GLN     CA 3575   4.788   4.101   9.733  0.0020  0.2846 -0.1048
  359GLN     CB 3576   4.892   4.124   9.842  0.0097  0.0305 -0.0571
  359GLN     CG 3577   4.852   4.241   9.933 -0.3965 -0.6378  0.6279
  359GLN     CD 3578   4.947   4.271  10.049 -0.3345 -0.0553  0.4281
  359GLN    OE1 3579   5.004   4.175  10.101 -0.3734  0.0006  0.5768
  359GLN    NE2 3580   4.988   4.397  10.065  0.3615 -0.2129 -0.0754
  359GLN   HE21 3581   4.941   4.465  10.009 -1.7647 -1.3893  0.1618
  359GLN   HE22 3582   5.067   4.420  10.121  0.1755 -0.5982  0.3503
  359GLN      C 3583   4.840   3.999   9.632  0.2341  0.1999  0.0998
  359GLN      O 3584   4.867   4.053   9.525 -0.1291  0.4147  0.1140
  360MET      N 3585   4.812   3.872   9.660 -0.2143  0.3285  0.2498
  360MET      H 3586   4.785   3.847   9.753 -2.4657  1.4792 -0.0390
  360MET     CA 3587   4.843   3.764   9.565  0.0145  0.2130  0.4544
  360MET     CB 3588   4.848   3.618   9.612  0.3455 -0.0561 -0.3997
  360MET     CG 3589   4.936   3.596   9.735 -0.1719  0.0624 -0.0068
  360MET     SD 3590   4.982   3.419   9.732 -0.2891  0.0291  0.1240
  360MET     CE 3591   4.834   3.345   9.798 -0.2169 -0.3077 -0.0902
  360MET      C 3592   4.775   3.770   9.428 -0.0155  0.0308  0.4606
  360MET      O 3593   4.843   3.769   9.326 -0.2348  0.2586  0.3113
  361LEU      N 3594   4.648   3.810   9.435 -0.2054 -0.5309  0.3420
  361LEU      H 3595   4.600   3.801   9.522 -0.5487 -0.4226  0.1629
  361LEU     CA 3596   4.573   3.849   9.315 -0.1130  0.6218  0.6423
  361LEU     CB 3597   4.423   3.855   9.342 -0.3487 -0.2898 -0.3756
  361LEU     CG 3598   4.354   3.720   9.363 -0.1386 -0.3664 -0.1782
  361LEU    CD1 3599   4.221   3.748   9.433 -0.0708 -0.1868 -0.1198
  361LEU    CD2 3600   4.335   3.648   9.230 -0.2356 -0.2111 -0.2489
  361LEU      C 3601   4.622   3.975   9.243 -0.4749  0.3064 -0.1726
  361LEU      O 3602   4.640   3.962   9.122  0.4070 -0.1118 -0.0073
  362LEU      N 3603   4.660   4.076   9.320  0.2388 -0.1742  0.1151
  362LEU      H 3604   4.641   4.080   9.418 -0.5719  1.2127 -0.0659
  362LEU     CA 3605   4.700   4.206   9.263 -0.2354 -0.0072  0.1574
  362LEU     CB 3606   4.712   4.312   9.372  0.3439  0.0653  0.0237
  362LEU     CG 3607   4.648   4.446   9.335  0.1350 -0.1364 -0.3411
  362LEU    CD1 3608   4.498   4.449   9.366  0.2924  0.0588  0.4147
  362LEU    CD2 3609   4.729   4.562   9.394  0.0919 -0.2184 -0.1206
  362LEU      C 3610   4.835   4.181   9.196 -0.0490  0.2638  0.4269
  362LEU      O 3611   4.843   4.235   9.086 -0.1934  0.2361  0.4028
  363GLU      N 3612   4.917   4.089   9.248  0.3649  0.2429 -0.2512
  363GLU      H 3613   4.906   4.072   9.346 -0.2150 -2.0017 -0.6369
  363GLU     CA 3614   5.044   4.042   9.192  0.2414  0.0442 -0.3673
  363GLU     CB 3615   5.107   3.927   9.270 -0.5579  0.1337  0.4195
  363GLU     CG 3616   5.171   3.954   9.407  0.5844  0.6908 -0.2133
  363GLU     CD 3617   5.268   3.848   9.457  0.1836  0.2400 -0.3783
  363GLU    OE1 3618   5.222   3.748   9.516  0.3084  0.3172 -0.1464
  363GLU    OE2 3619   5.387   3.845   9.417  0.2233  0.3046 -0.2659
  363GLU      C 3620   5.041   4.001   9.044  0.0511 -0.3914 -0.2463
  363GLU      O 3621   5.121   4.041   8.959  0.0451  0.0802 -0.0345
  364ILE      N 3622   4.948   3.913   9.010 -0.0823 -0.1963 -0.3930
  364ILE      H 3623   4.920   3.849   9.082  2.1822 -1.8496 -0.8598
  364ILE     CA 3624   4.909   3.861   8.878  0.2389 -0.6522 -0.3129
  364ILE     CB 3625   4.838   3.726   8.886 -0.0627 -0.4410  0.7501
  364ILE    CG1 3626   4.710   3.721   8.970 -0.4346 -0.0308  0.2117
  364ILE    CG2 3627   4.931   3.608   8.915  0.1915 -0.4646 -0.1306
  364ILE     CD 3628   4.615   3.605   8.937 -0.0484 -0.2179 -0.2636
  364ILE      C 3629   4.836   3.970   8.799 -0.0402 -0.5094  0.1350
  364ILE      O 3630   4.888   4.004   8.693 -0.1751 -0.3073  0.1325
  365PHE      N 3631   4.750   4.044   8.867  0.4107  0.0730  0.0735
  365PHE      H 3632   4.727   4.037   8.965  0.8483  3.8471  0.6162
  365PHE     CA 3633   4.678   4.156   8.804 -0.2092 -0.3035  0.1007
  365PHE     CB 3634   4.554   4.207   8.876 -0.3685  0.0431 -0.4094
  365PHE     CG 3635   4.439   4.107   8.891 -0.2165 -0.0896 -0.1083
  365PHE    CD1 3636   4.369   4.116   9.011  0.7504  0.1263  0.4465
  365PHE    HD1 3637   4.409   4.180   9.090  0.6300 -0.3297  0.8869
  365PHE    CD2 3638   4.400   4.012   8.798 -0.2512  0.1932 -0.3847
  365PHE    HD2 3639   4.451   4.007   8.701  0.8734  0.4650  0.1749
  365PHE    CE1 3640   4.272   4.021   9.041  0.1086  0.5114 -0.3922
  365PHE    HE1 3641   4.233   4.011   9.142 -2.7287 -0.9709 -1.5033
  365PHE    CE2 3642   4.301   3.919   8.826 -0.0585  0.1334  0.1054
  365PHE    HE2 3643   4.264   3.839   8.762  0.1227 -1.9131  2.4048
  365PHE     CZ 3644   4.234   3.925   8.948 -0.3300  0.3529 -0.0531
  365PHE     HZ 3645   4.167   3.846   8.982  0.2753 -0.5253 -0.8490
  365PHE      C 3646   4.759   4.272   8.746 -0.3493 -0.1518  0.2114
  365PHE      O 3647   4.760   4.280   8.624 -0.3209 -0.4469  0.1930
  366VAL      N 3648   4.847   4.330   8.829 -0.5071  0.0473  0.2395
  366VAL      H 3649   4.852   4.289   8.920 -0.6131  0.7345  0.5630
  366VAL     CA 3650   4.934   4.443   8.794 -0.4215 -0.1579 -0.2187
  366VAL     CB 3651   4.999   4.503   8.919 -0.4448 -0.4075 -0.0862
  366VAL    CG1 3652   4.891   4.550   9.017 -0.3111  0.4012 -0.3240
  366VAL    CG2 3653   5.107   4.418   8.986 -0.1223  0.3409  0.3509
  366VAL      C 3654   5.030   4.423   8.676 -0.5905 -0.4124 -0.3138
  366VAL      O 3655   5.040   4.500   8.580 -0.6145 -0.2443 -0.1814
  367TRP      N 3656   5.103   4.312   8.679 -0.3042 -0.2236 -0.2407
  367TRP      H 3657   5.131   4.273   8.766 -0.0952 -0.6496 -0.4951
  367TRP     CA 3658   5.184   4.273   8.563  0.2994  0.1857  0.0409
  367TRP     CB 3659   5.265   4.149   8.601  0.4067  0.1491 -0.3061
  367TRP     CG 3660   5.379   4.164   8.702 -0.4185  0.9855  0.5096
  367TRP    CD1 3661   5.395   4.085   8.808 -0.1027 -0.3740 -0.5346
  367TRP    HD1 3662   5.311   4.024   8.840 -0.3958  0.0856 -0.4158
  367TRP    CD2 3663   5.503   4.226   8.691  0.0831 -0.0049  0.4687
  367TRP    NE1 3664   5.516   4.091   8.864 -0.3137 -0.1271 -0.1074
  367TRP    HE1 3665   5.552   4.018   8.920  1.0395 -0.2385 -1.0853
  367TRP    CE2 3666   5.586   4.179   8.792  0.1690 -0.1518  0.3305
  367TRP    CE3 3667   5.550   4.329   8.611  0.1479  0.0430  0.5691
  367TRP    HE3 3668   5.480   4.354   8.531  0.6239  1.6312  0.6068
  367TRP    CZ2 3669   5.710   4.235   8.822  0.1529  0.1040 -0.0838
  367TRP    HZ2 3670   5.769   4.203   8.907 -0.1439  1.8340  0.8069
  367TRP    CZ3 3671   5.672   4.393   8.632 -0.0203  0.3163  0.7279
  367TRP    HZ3 3672   5.710   4.476   8.573  0.7371 -0.1008  0.6169
  367TRP    CH2 3673   5.745   4.340   8.737  0.5219  0.3525  0.3767
  367TRP    HH2 3674   5.836   4.391   8.766  0.3155  0.2174  1.2931
  367TRP      C 3675   5.114   4.243   8.430 -0.2150  0.1621  0.3159
  367TRP      O 3676   5.168   4.288   8.329 -0.5816 -0.1087 -0.0017
  368ILE      N 3677   5.004   4.169   8.433 -0.1277  0.0254  0.1181
  368ILE      H 3678   4.999   4.095   8.500 -0.5229  0.7234  0.8626
  368ILE     CA 3679   4.911   4.159   8.319  0.3779  0.2083 -0.3139
  368ILE     CB 3680   4.837   4.027   8.298  0.2655  0.1978  0.1433
  368ILE    CG1 3681   4.736   3.995   8.409  0.2590 -0.0398  0.0712
  368ILE    CG2 3682   4.936   3.916   8.262 -0.2511 -0.3329  0.3437
  368ILE     CD 3683   4.685   3.852   8.400 -0.0612  0.0875 -0.1366
  368ILE      C 3684   4.831   4.285   8.286 -0.1559 -0.0655 -0.0837
  368ILE      O 3685   4.825   4.324   8.170 -0.2567 -0.0990 -0.0892
  369GLY      N 3686   4.821   4.369   8.389  0.4313  0.4169 -0.4102
  369GLY      H 3687   4.829   4.337   8.484 -1.3926 -1.4311 -0.8229
  369GLY     CA 3688   4.777   4.509   8.377 -0.0384  0.3103  0.0325
  369GLY      C 3689   4.864   4.596   8.287  0.3336  0.1910  0.2702
  369GLY      O 3690   4.806   4.641   8.188 -0.2424  0.0742  0.5523
  370TYR      N 3691   4.996   4.584   8.300  0.3271  0.5398  0.6692
  370TYR      H 3692   5.038   4.531   8.374 -1.4068  1.2613  2.2560
  370TYR     CA 3693   5.086   4.658   8.210  0.1241  0.3351  0.2974
  370TYR     CB 3694   5.228   4.656   8.265  0.0863  0.0948  0.3921
  370TYR     CG 3695   5.250   4.706   8.409  0.6058  0.6620  0.1225
  370TYR    CD1 3696   5.359   4.644   8.468 -0.0356 -0.4019  0.2251
  370TYR    HD1 3697   5.398   4.553   8.423  2.0435 -0.4268  1.9468
  370TYR    CD2 3698   5.162   4.791   8.475 -0.4466 -0.5890  0.3758
  370TYR    HD2 3699   5.113   4.874   8.424  1.6328  0.3194 -0.2320
  370TYR    CE1 3700   5.368   4.659   8.606  0.3020  0.3565  0.1283
  370TYR    HE1 3701   5.467   4.632   8.643  2.0147 -0.1680 -4.2090
  370TYR    CE2 3702   5.177   4.801   8.613 -0.0525  0.5285  0.2633
  370TYR    HE2 3703   5.093   4.834   8.674  0.3824  1.2197  0.5033
  370TYR     CZ 3704   5.279   4.734   8.681 -0.1042  0.0911 -0.0841
  370TYR     OH 3705   5.308   4.755   8.812  0.0691 -0.1326 -0.0860
  370TYR     HH 3706   5.249   4.832   8.837 -1.2464 -1.4388  1.0355
  370TYR      C 3707   5.097   4.608   8.066  0.0729 -0.0433  0.4216
  370TYR      O 3708   5.135   4.679   7.973  0.1438 -0.1237  0.3893
  371VAL      N 3709   5.052   4.486   8.037 -0.0970  0.2246 -0.4818
  371VAL      H 3710   5.026   4.422   8.110  0.3945  2.1436  1.4946
  371VAL     CA 3711   5.067   4.431   7.902  0.3332 -0.1960 -0.2678
  371VAL     CB 3712   5.094   4.281   7.897  0.0903 -0.2939  0.9806
  371VAL    CG1 3713   5.210   4.244   7.989  0.3255 -0.3300  0.6745
  371VAL    CG2 3714   4.967   4.203   7.931 -0.2761 -0.1590 -0.0361
  371VAL      C 3715   4.972   4.481   7.792  0.0933  0.0891  0.0651
  371VAL      O 3716   4.959   4.429   7.682 -0.2273  0.2839  0.0084
  372SER      N 3717   4.913   4.597   7.821 -0.3845 -0.1899  0.2128
  372SER      H 3718   4.921   4.640   7.911  0.2578  2.2553 -0.9365
  372SER     CA 3719   4.821   4.664   7.728 -0.1163 -0.2148 -0.0740
  372SER     CB 3720   4.735   4.769   7.800  0.7105  0.4129  0.0059
  372SER     OG 3721   4.827   4.858   7.864  0.3838  0.9865 -0.3086
  372SER     HG 3722   4.776   4.931   7.909 -0.1991  2.0346 -2.5063
  372SER      C 3723   4.887   4.731   7.607 -0.4393  0.6087  0.1941
  372SER      O 3724   4.853   4.699   7.494 -0.2740  0.5572  0.1586
  373SER      N 3725   4.982   4.816   7.643 -0.2118  0.2045  0.5615
  373SER      H 3726   4.989   4.867   7.729  1.7193  0.9173  0.0420
  373SER     CA 3727   5.062   4.870   7.532 -0.4150  0.2151  0.4215
  373SER     CB 3728   5.148   4.994   7.553  0.2934 -0.2534  0.3290
  373SER     OG 3729   5.245   4.972   7.656  0.4307  0.5010  0.3726
  373SER     HG 3730   5.288   5.058   7.681  0.1354  0.8094 -0.1704
  373SER      C 3731   5.148   4.769   7.456 -0.5842  0.2005  0.2464
  373SER      O 3732   5.222   4.797   7.362  0.1728 -0.2785  0.6776
  374GLY      N 3733   5.166   4.651   7.516 -0.6564  0.0986  0.0680
  374GLY      H 3734   5.148   4.641   7.614  1.3641  0.0246  0.4829
  374GLY     CA 3735   5.199   4.526   7.446 -0.2337  0.4002 -0.2758
  374GLY      C 3736   5.097   4.453   7.358  0.0270  0.2421 -0.4477
  374GLY      O 3737   5.112   4.441   7.236  0.0191  0.3039 -0.4546
  375VAL      N 3738   4.989   4.398   7.414  0.1867 -0.1947 -0.5625
  375VAL      H 3739   4.978   4.407   7.513  0.8687 -0.2349 -0.4720
  375VAL     CA 3740   4.891   4.318   7.340 -0.3768  0.0068 -0.0341
  375VAL     CB 3741   4.798   4.245   7.438  0.1150 -0.3498  0.1669
  375VAL    CG1 3742   4.699   4.158   7.360 -0.0627 -0.1736  0.1969
  375VAL    CG2 3743   4.869   4.157   7.541  0.3911 -0.0819  0.2077
  375VAL      C 3744   4.828   4.391   7.221 -0.4484  0.1819  0.1099
  375VAL      O 3745   4.827   4.331   7.114 -0.1050  0.3766 -0.0048
  376ASN      N 3746   4.804   4.522   7.227 -0.2158  0.2237  0.1835
  376ASN      H 3747   4.818   4.565   7.316 -4.2435  1.6627  0.3375
  376ASN     CA 3748   4.740   4.610   7.128  0.2671  0.5002  0.1163
  376ASN     CB 3749   4.697   4.748   7.178  0.2580  0.3747  0.4642
  376ASN     CG 3750   4.639   4.838   7.068 -0.1143 -0.6787 -0.2103
  376ASN    OD1 3751   4.707   4.886   6.978 -0.6244  0.0822 -0.1989
  376ASN    ND2 3752   4.506   4.848   7.064 -0.0653 -0.1331 -0.5354
  376ASN   HD21 3753   4.449   4.800   7.131  0.2373  0.0425 -0.1430
  376ASN   HD22 3754   4.469   4.897   6.986  1.4210  1.0553 -0.5379
  376ASN      C 3755   4.827   4.624   7.003  0.4779  0.0759  0.2134
  376ASN      O 3756   4.778   4.571   6.903 -0.1939  0.4351  0.3444
  377PRO      N 3757   4.951   4.672   6.998  0.5913 -0.2422 -0.0752
  377PRO     CA 3758   5.017   4.662   6.868  0.1122 -0.0820 -0.3319
  377PRO     CB 3759   5.133   4.761   6.875  0.6511 -0.7278 -0.0555
  377PRO     CG 3760   5.168   4.751   7.024  0.3825 -0.3855  0.0311
  377PRO     CD 3761   5.037   4.732   7.101  0.3649 -0.1485  0.0600
  377PRO      C 3762   5.063   4.523   6.822 -0.4031 -0.2788 -0.2578
  377PRO      O 3763   5.120   4.506   6.714 -0.3792 -0.7260 -0.1728
  378LEU      N 3764   5.070   4.427   6.913  0.3362  0.1955  0.1957
  378LEU      H 3765   5.068   4.451   7.010  0.2103 -0.9318  0.4893
  378LEU     CA 3766   5.098   4.285   6.888 -0.7789  0.0017 -0.0021
  378LEU     CB 3767   5.128   4.215   7.021  0.1150 -0.4080 -0.4148
  378LEU     CG 3768   5.195   4.077   7.017 -0.0748 -0.5219  0.2333
  378LEU    CD1 3769   5.330   4.098   6.948 -0.3410  0.1955 -0.0864
  378LEU    CD2 3770   5.208   4.014   7.155 -0.2394 -0.0515  0.4672
  378LEU      C 3771   4.993   4.206   6.809 -0.3881 -1.0650  0.5173
  378LEU      O 3772   5.027   4.160   6.700 -0.3392  0.2505 -0.0410
  379VAL      N 3773   4.865   4.233   6.835 -0.1038  0.5057  0.4042
  379VAL      H 3774   4.833   4.265   6.924 -2.0895 -3.3100  1.2801
  379VAL     CA 3775   4.753   4.199   6.746  0.2988 -0.1699  0.1476
  379VAL     CB 3776   4.618   4.229   6.810  0.0815 -0.5393 -0.1339
  379VAL    CG1 3777   4.505   4.170   6.725  0.0709 -0.3771 -0.2324
  379VAL    CG2 3778   4.605   4.173   6.952 -0.0733 -0.1078  0.0240
  379VAL      C 3779   4.766   4.255   6.605 -0.1101 -0.0698  0.1484
  379VAL      O 3780   4.758   4.182   6.506 -0.0607  0.4133 -0.2212
  380TYR      N 3781   4.800   4.383   6.592  0.2593 -0.1964 -0.1800
  380TYR      H 3782   4.804   4.435   6.677  1.4999 -1.1247  0.3640
  380TYR     CA 3783   4.814   4.456   6.465  0.3848 -0.0132 -0.0629
  380TYR     CB 3784   4.820   4.608   6.475 -0.1695  0.0175 -0.1554
  380TYR     CG 3785   4.681   4.656   6.515 -0.2106 -0.2519  0.0259
  380TYR    CD1 3786   4.659   4.718   6.638  0.3922 -0.2785  0.1468
  380TYR    HD1 3787   4.742   4.759   6.696  0.2023  0.1676  0.1119
  380TYR    CD2 3788   4.574   4.630   6.431  0.2584  0.1758 -0.7119
  380TYR    HD2 3789   4.595   4.619   6.324  2.7100 -2.7292 -0.0706
  380TYR    CE1 3790   4.533   4.754   6.683  0.0832 -0.7365 -0.3414
  380TYR    HE1 3791   4.513   4.786   6.786 -0.4712 -0.9087 -0.3889
  380TYR    CE2 3792   4.448   4.670   6.473  0.4881  0.8761 -0.6822
  380TYR    HE2 3793   4.366   4.647   6.404  1.2185 -1.2111 -0.9119
  380TYR     CZ 3794   4.429   4.737   6.593 -0.2776 -0.5998  0.0444
  380TYR     OH 3795   4.318   4.816   6.603  0.0417 -0.1248 -0.1315
  380TYR     HH 3796   4.233   4.782   6.562 -0.6544  1.9665 -0.5133
  380TYR      C 3797   4.927   4.398   6.380  0.3267 -0.1260 -0.0625
  380TYR      O 3798   4.897   4.354   6.269  0.1447 -0.1026 -0.0232
  381THR      N 3799   5.042   4.374   6.442  0.0299 -0.3062  0.4214
  381THR      H 3800   5.064   4.416   6.530  2.9568  1.2711 -0.9490
  381THR     CA 3801   5.161   4.318   6.377  0.4126  0.2057  0.6775
  381THR     CB 3802   5.283   4.326   6.469  0.9596 -0.4710  0.0176
  381THR    OG1 3803   5.243   4.308   6.605  0.3210  0.3774 -0.0498
  381THR    HG1 3804   5.187   4.379   6.646  1.7018  0.9728  0.9025
  381THR    CG2 3805   5.376   4.445   6.445 -0.0170  0.2995  0.0255
  381THR      C 3806   5.152   4.173   6.330  0.2103  0.4071  0.0954
  381THR      O 3807   5.234   4.129   6.249 -0.1967 -0.3493  0.0787
  382LEU      N 3808   5.087   4.090   6.411 -0.5980  0.1665 -0.7746
  382LEU      H 3809   5.086   4.099   6.511 -2.5395 -1.3524 -0.5864
  382LEU     CA 3810   5.029   3.965   6.360 -0.1345 -0.2414 -0.3132
  382LEU     CB 3811   4.982   3.882   6.480 -0.2828 -0.1044 -0.2758
  382LEU     CG 3812   5.106   3.828   6.552 -0.2254  0.2668 -0.0899
  382LEU    CD1 3813   5.066   3.732   6.665  0.6530  0.0701  0.0613
  382LEU    CD2 3814   5.204   3.745   6.470 -0.2224  0.5825 -0.4077
  382LEU      C 3815   4.914   3.973   6.259 -0.2358  0.2448 -0.1632
  382LEU      O 3816   4.910   3.890   6.168  0.7858  0.1794 -0.1642
  383PHE      N 3817   4.824   4.070   6.274  0.1154  0.5496 -0.0078
  383PHE      H 3818   4.831   4.147   6.337  1.7908  0.2521  0.2251
  383PHE     CA 3819   4.720   4.080   6.171  0.2718  0.2625 -0.1953
  383PHE     CB 3820   4.600   4.161   6.221  0.2945  0.0605  0.1888
  383PHE     CG 3821   4.481   4.073   6.259  0.0842  0.2939  0.0705
  383PHE    CD1 3822   4.455   4.022   6.386 -0.4470  0.9413  0.2293
  383PHE    HD1 3823   4.477   4.091   6.467  2.0453 -0.0828  0.5123
  383PHE    CD2 3824   4.405   4.022   6.154  0.0580 -0.0849  0.2712
  383PHE    HD2 3825   4.405   4.085   6.065  0.5223 -1.5756 -0.8114
  383PHE    CE1 3826   4.370   3.915   6.410  0.8901 -0.3456 -0.6249
  383PHE    HE1 3827   4.382   3.857   6.502  0.7918 -1.2522 -1.1646
  383PHE    CE2 3828   4.312   3.921   6.179  0.3767 -0.4676 -0.0843
  383PHE    HE2 3829   4.262   3.881   6.091 -1.1401 -0.4857  0.7556
  383PHE     CZ 3830   4.293   3.866   6.305 -0.5059  0.2337  0.1015
  383PHE     HZ 3831   4.230   3.777   6.308 -0.2494 -0.0283 -1.3573
  383PHE      C 3832   4.765   4.128   6.033  0.8153 -0.4949 -0.2925
  383PHE      O 3833   4.728   4.075   5.928 -0.0373 -0.4236 -0.0348
  384ASN      N 3834   4.824   4.247   6.035  0.2413 -0.2017 -0.4172
  384ASN      H 3835   4.848   4.284   6.125  1.3296 -0.4188 -0.6031
  384ASN     CA 3836   4.867   4.329   5.920  0.0003  0.0976 -0.2942
  384ASN     CB 3837   4.906   4.466   5.978  0.5278 -0.1699 -0.0137
  384ASN     CG 3838   4.971   4.570   5.887  0.4418 -0.1173 -0.0148
  384ASN    OD1 3839   5.065   4.555   5.809  0.3389  0.8935 -0.3551
  384ASN    ND2 3840   4.938   4.697   5.907 -0.6263 -0.4391  0.3489
  384ASN   HD21 3841   4.869   4.714   5.977 -0.2983  0.3622  0.4911
  384ASN   HD22 3842   4.976   4.774   5.854 -1.2656 -1.4527 -1.6624
  384ASN      C 3843   4.966   4.259   5.827 -0.4242 -1.2102  0.2148
  384ASN      O 3844   5.081   4.238   5.865  0.0995  0.1955 -0.5067
  385LYS      N 3845   4.934   4.238   5.700 -0.1849 -0.3709  0.0072
  385LYS      H 3846   4.850   4.278   5.663  0.9516  0.3000 -2.0131
  385LYS     CA 3847   5.017   4.167   5.601 -0.2393  0.2188 -0.4663
  385LYS     CB 3848   4.931   4.142   5.476 -0.6143 -0.5750 -0.0573
  385LYS     CG 3849   5.014   4.080   5.364  0.3818  0.5245  0.0450
  385LYS     CD 3850   4.930   4.037   5.244  0.4885  0.4390  0.0008
  385LYS     CE 3851   4.998   3.989   5.115 -0.2985  0.5805 -0.4785
  385LYS     NZ 3852   5.080   3.871   5.147 -0.7811  0.3055 -0.2596
  385LYS    HZ1 3853   5.033   3.811   5.213  0.3811 -0.2787  0.0609
  385LYS    HZ2 3854   5.095   3.825   5.059 -0.7672  0.4592 -0.3374
  385LYS    HZ3 3855   5.170   3.888   5.186 -0.5722 -1.2873  0.0157
  385LYS      C 3856   5.153   4.227   5.566  0.2824 -0.5514  0.2265
  385LYS      O 3857   5.253   4.154   5.562  0.7266  0.0675 -0.2092
  386THR      N 3858   5.153   4.360   5.573 -0.0250 -0.4761 -1.0002
  386THR      H 3859   5.082   4.409   5.624 -1.2426 -2.4515 -0.6560
  386THR     CA 3860   5.271   4.441   5.542 -0.2753  0.4663  0.4091
  386THR     CB 3861   5.234   4.583   5.498 -0.2107  0.2362 -0.4102
  386THR    OG1 3862   5.149   4.578   5.383 -0.3427 -0.0179 -0.3016
  386THR    HG1 3863   5.068   4.524   5.406  0.1059  0.4600  2.8069
  386THR    CG2 3864   5.351   4.668   5.448  0.2648  0.0147  0.3092
  386THR      C 3865   5.376   4.444   5.653  0.0628  0.0935  0.1024
  386THR      O 3866   5.488   4.411   5.615 -0.0541 -0.6697  0.3983
  387PHE      N 3867   5.332   4.445   5.779 -0.0281  0.3414  0.0680
  387PHE      H 3868   5.247   4.488   5.808 -0.6663 -1.9170  1.7955
  387PHE     CA 3869   5.423   4.406   5.888  0.2581  0.0412 -0.2742
  387PHE     CB 3870   5.351   4.416   6.023  0.2206 -0.1570 -0.2791
  387PHE     CG 3871   5.350   4.563   6.068 -0.0845 -0.2126 -0.0991
  387PHE    CD1 3872   5.451   4.596   6.157 -0.0094 -0.7318  0.0111
  387PHE    HD1 3873   5.523   4.517   6.181  0.0517 -0.4903  0.6314
  387PHE    CD2 3874   5.262   4.662   6.028 -0.1367 -0.0717  0.3601
  387PHE    HD2 3875   5.223   4.655   5.926  0.2946  0.5816  0.1428
  387PHE    CE1 3876   5.453   4.723   6.212 -0.2299 -0.3026 -0.9551
  387PHE    HE1 3877   5.492   4.736   6.313 -3.4801  0.9592  0.2653
  387PHE    CE2 3878   5.269   4.794   6.072 -0.6220 -0.0605  0.4136
  387PHE    HE2 3879   5.216   4.877   6.027  1.2541  0.7253 -0.4870
  387PHE     CZ 3880   5.364   4.821   6.170  0.4030  0.4000 -0.6851
  387PHE     HZ 3881   5.354   4.908   6.234  1.7000  0.3144 -0.3399
  387PHE      C 3882   5.471   4.261   5.894  0.0428 -0.0284 -0.2273
  387PHE      O 3883   5.593   4.249   5.895  0.1021  0.5221 -0.3008
  388ARG      N 3884   5.378   4.168   5.876 -0.1736  0.1316  0.0448
  388ARG      H 3885   5.285   4.204   5.880  0.1697  1.4792 -2.2720
  388ARG     CA 3886   5.409   4.026   5.852 -0.2122  0.1359 -0.0311
  388ARG     CB 3887   5.284   3.943   5.823 -0.4360  0.2300  0.6510
  388ARG     CG 3888   5.192   3.923   5.944 -0.8170 -0.2976  0.2797
  388ARG     CD 3889   5.283   3.854   6.046 -0.7201 -0.0451  0.3659
  388ARG     NE 3890   5.294   3.711   6.014  0.1477  0.1302 -0.1520
  388ARG     HE 3891   5.373   3.681   5.960  1.3109  2.0173  0.3928
  388ARG     CZ 3892   5.208   3.613   6.045  0.2788  0.0508 -0.0420
  388ARG    NH1 3893   5.089   3.631   6.103  0.1258 -0.4865 -0.1840
  388ARG   HH11 3894   5.051   3.722   6.121  1.2152  0.6784 -3.1656
  388ARG   HH12 3895   5.026   3.553   6.107  1.2716 -1.5887 -2.1178
  388ARG    NH2 3896   5.259   3.489   6.039 -0.0448 -0.0680 -0.3337
  388ARG   HH21 3897   5.351   3.471   6.004 -0.3456 -0.8527 -0.7540
  388ARG   HH22 3898   5.200   3.409   6.047 -0.5858  0.3158 -0.3815
  388ARG      C 3899   5.513   4.004   5.742 -0.3286 -0.3705 -0.0435
  388ARG      O 3900   5.601   3.918   5.742  0.3491  0.2931  0.9322
  389ASP      N 3901   5.495   4.080   5.634 -0.1959 -0.2709  0.0025
  389ASP      H 3902   5.402   4.110   5.612 -0.3270 -0.4289  0.3331
  389ASP     CA 3903   5.587   4.096   5.521  0.1794 -0.2918  0.3055
  389ASP     CB 3904   5.511   4.135   5.395  0.0488 -0.3459  0.3679
  389ASP     CG 3905   5.508   4.026   5.287 -0.0843 -0.0407  0.0616
  389ASP    OD1 3906   5.615   3.997   5.230 -0.3182  0.5816 -0.7293
  389ASP    OD2 3907   5.397   3.987   5.245  0.3786 -0.9055 -0.3630
  389ASP      C 3908   5.722   4.165   5.544  0.0330  0.1596 -0.1882
  389ASP      O 3909   5.823   4.102   5.512 -0.2581 -0.5250  0.2227
  390ALA      N 3910   5.717   4.267   5.629  0.3335  0.9210 -1.0615
  390ALA      H 3911   5.636   4.298   5.679  0.6478  1.4136 -0.8459
  390ALA     CA 3912   5.844   4.330   5.668  0.4371  0.2789 -0.3334
  390ALA     CB 3913   5.802   4.458   5.739  0.2003  0.3093 -0.5270
  390ALA      C 3914   5.929   4.228   5.743 -0.2453  0.3640  0.5617
  390ALA      O 3915   6.049   4.214   5.720 -0.3423  0.1685  0.1647
  391PHE      N 3916   5.867   4.147   5.829 -0.1480 -0.3442 -0.0204
  391PHE      H 3917   5.768   4.157   5.842 -0.7746 -3.5160 -1.5991
  391PHE     CA 3918   5.926   4.050   5.922  0.0862 -0.0747  0.1152
  391PHE     CB 3919   5.809   4.021   6.016 -0.0435 -0.0436 -0.0377
  391PHE     CG 3920   5.785   4.121   6.129 -0.1376  0.0316 -0.1244
  391PHE    CD1 3921   5.659   4.113   6.187 -0.1315 -0.4850 -0.1835
  391PHE    HD1 3922   5.592   4.030   6.164  1.3491 -2.3500  1.6911
  391PHE    CD2 3923   5.879   4.214   6.172  0.1302 -0.2700 -0.0563
  391PHE    HD2 3924   5.978   4.220   6.128  0.7088 -0.7589  1.1299
  391PHE    CE1 3925   5.632   4.187   6.301 -0.1373  0.1822 -0.6156
  391PHE    HE1 3926   5.541   4.158   6.354  0.1301  1.1077  0.4052
  391PHE    CE2 3927   5.851   4.290   6.285  0.2049 -0.6524  0.2215
  391PHE    HE2 3928   5.919   4.363   6.331  0.0923 -1.2004  1.2866
  391PHE     CZ 3929   5.729   4.274   6.349 -0.0467 -0.1875 -0.1289
  391PHE     HZ 3930   5.704   4.320   6.445  0.0150 -0.6896  0.1354
  391PHE      C 3931   5.989   3.929   5.853 -0.0144  0.1680 -0.4059
  391PHE      O 3932   6.102   3.887   5.877 -0.1590  0.0285  0.0458
  392GLY      N 3933   5.905   3.868   5.769 -0.6454 -0.1848  0.4550
  392GLY      H 3934   5.809   3.895   5.777 -0.3459  0.4555  2.5145
  392GLY     CA 3935   5.934   3.769   5.665  0.5400 -0.1517  0.7414
  392GLY      C 3936   6.047   3.822   5.577  0.2459  0.1765  0.5600
  392GLY      O 3937   6.145   3.748   5.568 -0.0640 -0.2495  0.6776
  393ARG      N 3938   6.042   3.942   5.520 -0.0195  0.0646  0.3495
  393ARG      H 3939   5.960   3.999   5.531 -1.5292 -2.1671  1.4368
  393ARG     CA 3940   6.152   3.997   5.440 -0.3339  0.0183 -0.1203
  393ARG     CB 3941   6.105   4.123   5.368 -0.0719  0.1375 -0.0828
  393ARG     CG 3942   6.005   4.095   5.255 -0.2640  0.4572  0.0063
  393ARG     CD 3943   6.083   4.026   5.144 -0.1773 -0.4901  0.6464
  393ARG     NE 3944   6.003   3.981   5.029 -0.1326 -0.3450  0.5582
  393ARG     HE 3945   5.928   4.044   5.007  0.3811 -0.4345 -1.6606
  393ARG     CZ 3946   6.004   3.867   4.959  0.0993 -0.0226  0.0330
  393ARG    NH1 3947   6.102   3.778   4.979 -0.3308 -0.5153 -0.0343
  393ARG   HH11 3948   6.184   3.804   5.030 -0.9992 -0.8306  1.2600
  393ARG   HH12 3949   6.095   3.685   4.943 -2.1051 -0.0897 -0.9317
  393ARG    NH2 3950   5.897   3.832   4.886 -0.0520  0.3997  0.0503
  393ARG   HH21 3951   5.824   3.899   4.872  1.2467  2.2761  1.6427
  393ARG   HH22 3952   5.887   3.742   4.843 -0.7440 -0.1707  1.3449
  393ARG      C 3953   6.283   4.018   5.515 -0.4028 -0.1987  0.0637
  393ARG      O 3954   6.387   4.026   5.450 -0.4743  0.3524  0.0088
  394TYR      N 3955   6.272   4.038   5.646 -0.4345 -0.6872  0.1370
  394TYR      H 3956   6.199   4.093   5.687 -1.5994 -2.1441  0.0894
  394TYR     CA 3957   6.385   4.025   5.740 -0.0666  0.0393 -0.1960
  394TYR     CB 3958   6.348   4.100   5.868 -0.0736  0.2527 -0.3218
  394TYR     CG 3959   6.443   4.086   5.987  0.2019 -0.3969 -0.6146
  394TYR    CD1 3960   6.416   3.992   6.086  0.0164  0.5729  0.2688
  394TYR    HD1 3961   6.314   3.954   6.093 -0.5340  2.1730  1.6894
  394TYR    CD2 3962   6.556   4.165   5.999  0.0817 -0.3516  0.2689
  394TYR    HD2 3963   6.583   4.216   5.906 -0.1435  0.9966  0.9122
  394TYR    CE1 3964   6.501   3.974   6.195  0.0278 -0.0379  0.1610
  394TYR    HE1 3965   6.466   3.911   6.276  1.7753 -0.9416  0.2667
  394TYR    CE2 3966   6.641   4.148   6.108  0.1531  0.1224  0.2930
  394TYR    HE2 3967   6.741   4.192   6.105 -0.1763  1.0004  1.4963
  394TYR     CZ 3968   6.616   4.052   6.205 -0.2255  0.3082  0.3807
  394TYR     OH 3969   6.716   4.007   6.286  0.0219 -0.0717 -0.1310
  394TYR     HH 3970   6.777   4.084   6.304 -0.1530  0.1065 -0.2964
  394TYR      C 3971   6.426   3.880   5.766 -0.1317  0.1467  0.5180
  394TYR      O 3972   6.544   3.856   5.737 -0.5458 -0.3801 -0.8242
  395ILE      N 3973   6.337   3.790   5.806 -0.1518 -0.1263 -0.1208
  395ILE      H 3974   6.243   3.818   5.821 -0.1177 -0.2647  0.3818
  395ILE     CA 3975   6.364   3.647   5.830  0.4358  0.0636  0.4033
  395ILE     CB 3976   6.244   3.579   5.896  0.3610  0.1777  0.3858
  395ILE    CG1 3977   6.223   3.642   6.034  0.5464 -0.5440  0.7470
  395ILE    CG2 3978   6.259   3.428   5.918  0.3790  0.0681 -0.3659
  395ILE     CD 3979   6.338   3.643   6.134  0.2622  0.2189  1.0729
  395ILE      C 3980   6.413   3.567   5.710  0.7938  0.4739  0.2729
  395ILE      O 3981   6.495   3.478   5.732 -0.2633 -0.5358  0.1944
  396THR      N 3982   6.385   3.606   5.586  0.6490 -0.2073  0.0885
  396THR      H 3983   6.305   3.663   5.568  1.3224  0.3734 -1.2337
  396THR     CA 3984   6.448   3.547   5.467  0.0986 -0.2584 -0.1825
  396THR     CB 3985   6.360   3.526   5.343 -0.6092  0.3579  0.2040
  396THR    OG1 3986   6.325   3.652   5.285  0.9661  0.6437 -0.1824
  396THR    HG1 3987   6.367   3.662   5.195  2.3680 -1.8792  0.0988
  396THR    CG2 3988   6.244   3.430   5.366 -0.1796 -0.4045 -0.7177
  396THR      C 3989   6.578   3.612   5.418 -0.4025  0.8034 -0.1495
  396THR      O 3990   6.634   3.567   5.318 -0.0848  0.6980  0.0725
  397CYS      N 3991   6.634   3.703   5.497  0.2490  0.4091 -0.1422
  397CYS      H 3992   6.610   3.721   5.593  0.0052  1.7980 -0.4507
  397CYS     CA 3993   6.754   3.771   5.448  0.3888  0.1668 -0.1393
  397CYS     CB 3994   6.744   3.914   5.503  0.4971  0.0386  0.2199
  397CYS     SG 3995   6.878   4.022   5.442  0.4462  0.0235  0.0792
  397CYS     HG 3996   6.858   4.113   5.537 -1.6290 -0.3587  0.0454
  397CYS      C 3997   6.887   3.704   5.482  0.4488  0.1252 -0.4560
  397CYS      O 3998   6.969   3.758   5.556 -0.1830  0.3030  0.1202
  398ASN      N 3999   6.905   3.583   5.430  0.2021  0.0985 -0.4821
  398ASN      H 4000   6.834   3.534   5.379  0.4681 -0.9977  0.1791
  398ASN     CA 4001   7.021   3.499   5.466  0.2532  0.3628 -0.0259
  398ASN     CB 4002   6.986   3.356   5.426  0.1339  0.3929 -0.0300
  398ASN     CG 4003   6.861   3.316   5.506  0.5865 -0.1020  0.4388
  398ASN    OD1 4004   6.754   3.312   5.446  0.6229 -0.4488  0.3981
  398ASN    ND2 4005   6.880   3.276   5.632  0.1609 -0.3959  0.4075
  398ASN   HD21 4006   6.960   3.251   5.685  0.4475 -0.7055 -0.1625
  398ASN   HD22 4007   6.794   3.285   5.683  0.2378  1.0492  0.3336
  398ASN      C 4008   7.144   3.540   5.385  0.2418  0.0105 -0.2216
  398ASN      O 4009   7.138   3.622   5.293 -0.1159  0.2707  0.0310
  399TYR      N 4010   7.258   3.504   5.443 -0.0530 -0.6611 -0.0499
  399TYR      H 4011   7.255   3.463   5.534 -2.6403  1.5844  1.0322
  399TYR     CA 4012   7.387   3.517   5.374 -0.2335  0.5041 -0.1917
  399TYR     CB 4013   7.498   3.479   5.471 -0.2428  0.3728 -0.2311
  399TYR     CG 4014   7.539   3.598   5.558  0.3409  0.1540 -0.1987
  399TYR    CD1 4015   7.636   3.690   5.520 -0.0889  0.7394  0.0983
  399TYR    HD1 4016   7.694   3.687   5.428  1.5952  1.2886  1.1018
  399TYR    CD2 4017   7.468   3.624   5.675  0.3648 -0.0000 -0.1505
  399TYR    HD2 4018   7.417   3.543   5.727  2.7170 -2.4992 -1.4947
  399TYR    CE1 4019   7.655   3.809   5.590 -0.3614  1.0023 -0.2661
  399TYR    HE1 4020   7.754   3.856   5.585 -0.4161  1.3938  1.7798
  399TYR    CE2 4021   7.484   3.746   5.741  0.1632  0.1791 -0.4347
  399TYR    HE2 4022   7.439   3.755   5.840  1.3749 -0.4535  0.1940
  399TYR     CZ 4023   7.577   3.840   5.700  0.3546  0.3728  0.4363
  399TYR     OH 4024   7.572   3.968   5.745 -0.5784  0.2100  0.8257
  399TYR     HH 4025   7.504   3.988   5.816 -0.9353  2.7041 -0.1074
  399TYR      C 4026   7.393   3.441   5.241 -0.2075  0.3067 -0.0791
  399TYR      O 4027   7.303   3.365   5.207  0.2010 -0.0856 -0.2928
  400ARG      N 4028   7.501   3.472   5.170 -0.4504  0.0520 -0.5685
  400ARG      H 4029   7.573   3.530   5.207 -0.3395  0.9601 -2.1277
  400ARG     CA 4030   7.538   3.397   5.049  0.0349 -0.1822 -0.2802
  400ARG     CB 4031   7.520   3.495   4.932 -0.4647  0.0059 -0.0474
  400ARG     CG 4032   7.500   3.427   4.796 -0.4983 -0.1199  0.0204
  400ARG     CD 4033   7.470   3.533   4.690  0.0914 -0.4046 -0.4311
  400ARG     NE 4034   7.580   3.627   4.665 -0.1736  0.0156 -0.0181
  400ARG     HE 4035   7.579   3.716   4.711  0.4913 -0.3089  0.6382
  400ARG     CZ 4036   7.674   3.619   4.570 -0.0829 -0.5596  0.1170
  400ARG    NH1 4037   7.651   3.553   4.455 -0.3366  0.2670 -0.3239
  400ARG   HH11 4038   7.574   3.495   4.430  1.0337 -0.6590 -2.7252
  400ARG   HH12 4039   7.725   3.543   4.388 -0.0186  0.5903 -0.0292
  400ARG    NH2 4040   7.785   3.693   4.577  0.1833 -0.9373 -0.1132
  400ARG   HH21 4041   7.801   3.755   4.654  1.0352 -1.0820 -0.1630
  400ARG   HH22 4042   7.858   3.690   4.507 -1.3239  4.4801 -2.4080
  400ARG      C 4043   7.674   3.329   5.062  0.2418  0.2199 -0.3140
  400ARG     O1 4044   7.728   3.341   5.174  0.0009 -0.4775 -0.1234
  400ARG     O2 4045   7.725   3.246   4.983  0.6033 -0.1191  0.2669
 1107POPC   CN1 4046   9.312   0.640  10.043  0.0012  0.3639  0.0737
 1107POPC   CN2 4047   9.319   0.712  10.259 -0.3210  0.4756  0.0265
 1107POPC   CN3 4048   9.303   0.873  10.076  0.3206  0.0853  0.2267
 1107POPC   NTM 4049   9.256   0.745  10.130 -0.3719  0.2346 -0.0100
 1107POPC    CA 4050   9.110   0.731  10.142 -0.3046  0.2434  0.9018
 1107POPC    CB 4051   9.013   0.735  10.023 -0.3222 -0.6596  0.8759
 1107POPC    OA 4052   9.028   0.615   9.947  0.5559 -0.0223  0.0187
 1107POPC     P 4053   8.937   0.618   9.814  0.1974 -0.2368  0.2611
 1107POPC    OB 4054   8.967   0.747   9.749  0.0058 -0.3248 -0.0014
 1107POPC    OC 4055   8.797   0.595   9.857  0.2409 -0.7096  0.1596
 1107POPC    OD 4056   8.981   0.483   9.737  0.1021 -0.0113 -0.1895
 1107POPC    CC 4057   9.079   0.512   9.637  0.6950  0.5317  0.5338
 1107POPC    CD 4058   9.142   0.391   9.567  0.0109  0.4658  0.0308
 1107POPC    OE 4059   9.275   0.409   9.519 -0.0557  0.0653 -0.3163
 1107POPC   C1A 4060   9.341   0.300   9.483 -0.3422 -0.2696  0.1597
 1107POPC    OF 4061   9.334   0.198   9.551 -0.1311 -0.0861  0.4572
 1107POPC   C1B 4062   9.452   0.329   9.389 -0.3968  0.2770  0.2614
 1107POPC   C1C 4063   9.475   0.214   9.291 -0.0358  0.3571  0.2487
 1107POPC   C1D 4064   9.366   0.216   9.183 -0.2503 -0.1296  0.4504
 1107POPC   C1E 4065   9.392   0.095   9.093  0.1149  0.1564  0.1628
 1107POPC   C1F 4066   9.316   0.093   8.960  0.1794 -0.0584  0.1297
 1107POPC   C1G 4067   9.371  -0.016   8.868 -0.4129 -0.1833 -0.0782
 1107POPC   C1H 4068   9.313  -0.004   8.726 -0.3824  0.0087 -0.0756
 1107POPC   C1I 4069   9.326  -0.122   8.630 -1.0388  0.0245 -0.1890
 1107POPC   C1J 4070   9.337  -0.095   8.500  0.2185 -0.0057 -0.1035
 1107POPC   C1K 4071   9.316   0.046   8.446  0.7516  0.2844  0.4402
 1107POPC   C1L 4072   9.405   0.079   8.327  0.0985  0.5121  0.0086
 1107POPC   C1M 4073   9.383   0.002   8.197 -0.3025  0.2765  0.2139
 1107POPC   C1N 4074   9.493   0.040   8.097 -0.0874  0.1172  0.3902
 1107POPC   C1O 4075   9.466  -0.037   7.968 -0.0823 -0.0577  0.4931
 1107POPC   C1P 4076   9.543   0.009   7.844  0.0176 -0.5127  0.3845
 1107POPC   C1Q 4077   9.518  -0.083   7.724 -0.1172 -0.0714  0.0721
 1107POPC   C1R 4078   9.580  -0.036   7.593 -0.1222  0.5599  0.2900
 1107POPC    CE 4079   9.037   0.324   9.477  0.1482  0.2522  0.0311
 1107POPC    OG 4080   9.004   0.392   9.356  0.4972  0.1778 -0.1066
 1107POPC   C2A 4081   8.934   0.322   9.266  0.3088  0.0136  0.1673
 1107POPC    OH 4082   8.888   0.210   9.289 -0.2306  0.0272 -0.8169
 1107POPC   C2B 4083   8.911   0.395   9.140  0.4553 -0.2872 -0.0348
 1107POPC   C2C 4084   9.027   0.392   9.040  0.0244 -0.7060 -0.5289
 1107POPC   C2D 4085   8.988   0.454   8.906 -0.0017  0.1298 -0.1418
 1107POPC   C2E 4086   9.092   0.406   8.805  0.2671  0.3800  0.0137
 1107POPC   C2F 4087   9.046   0.447   8.665  0.1595 -0.3306 -0.1636
 1107POPC   C2G 4088   9.156   0.416   8.562 -0.1443 -0.8633 -0.3357
 1107POPC   C2H 4089   9.133   0.505   8.440 -1.0385 -0.6099  0.0080
 1107POPC   C2I 4090   9.225   0.457   8.327  0.4794  0.4973  0.7327
 1107POPC   C2J 4091   9.214   0.542   8.201 -0.0893 -0.2335  0.2766
 1107POPC   C2K 4092   9.105   0.492   8.106 -0.2579 -0.2439  0.4757
 1107POPC   C2L 4093   9.125   0.357   8.038  0.1912  0.2590 -0.4131
 1107POPC   C2M 4094   9.014   0.345   7.934  0.0177  0.0750 -0.2073
 1107POPC   C2N 4095   9.022   0.230   7.834  0.2986  0.1950 -0.3212
 1107POPC   C2O 4096   9.107   0.272   7.714 -0.0108  0.1439 -0.5588
 1107POPC   C2P 4097   9.118   0.155   7.616 -0.1064 -0.2865 -0.0572
 1108POPC   CN1 4098   0.714   8.659   5.346 -0.0390 -0.5351  0.4482
 1108POPC   CN2 4099   0.528   8.796   5.281 -0.0362 -0.0770 -0.0299
 1108POPC   CN3 4100   0.569   8.739   5.510 -0.4127 -0.2532  0.1061
 1108POPC   NTM 4101   0.572   8.690   5.372 -0.0042 -0.0140  0.0295
 1108POPC    CA 4102   0.502   8.561   5.359 -0.0581  0.0071  0.1253
 1108POPC    CB 4103   0.349   8.559   5.360 -0.0635 -0.0051 -0.3975
 1108POPC    OA 4104   0.269   8.625   5.459 -0.2959  0.3087 -0.7891
 1108POPC     P 4105   0.121   8.568   5.432 -0.3144  0.0517 -0.1494
 1108POPC    OB 4106   0.116   8.512   5.295  0.1500  0.3404 -0.2821
 1108POPC    OC 4107   0.104   8.475   5.546 -0.1876  0.3076  0.0793
 1108POPC    OD 4108   0.030   8.698   5.459  0.3428  0.4604  0.1072
 1108POPC    CC 4109   0.041   8.717   5.601  0.2490 -0.1652  0.2021
 1108POPC    CD 4110  -0.028   8.850   5.634  0.0888 -0.2707  0.2932
 1108POPC    OE 4111  -0.002   8.908   5.762  0.1027  0.5095 -0.0572
 1108POPC   C1A 4112  -0.002   9.039   5.782  0.4503  0.5176 -0.1045
 1108POPC    OF 4113  -0.024   9.108   5.683 -0.5219 -0.1761 -0.3887
 1108POPC   C1B 4114   0.034   9.079   5.920 -0.3462  0.1844  0.2078
 1108POPC   C1C 4115   0.141   9.188   5.939 -0.1718 -0.0174  0.3809
 1108POPC   C1D 4116   0.155   9.223   6.087  0.0216  0.3951  0.2647
 1108POPC   C1E 4117   0.194   9.110   6.182 -0.3033  0.2728  0.2525
 1108POPC   C1F 4118   0.214   9.182   6.315  0.3999  0.1860  0.1962
 1108POPC   C1G 4119   0.238   9.101   6.442  0.5714  0.1036  0.1115
 1108POPC   C1H 4120   0.278   9.193   6.557 -0.0052  0.6894 -0.1486
 1108POPC   C1I 4121   0.325   9.110   6.677 -0.8406 -0.1409 -0.3802
 1108POPC   C1J 4122   0.252   9.068   6.780 -0.0736 -0.4383  0.0553
 1108POPC   C1K 4123   0.103   9.104   6.779  0.1441  0.4731 -0.0558
 1108POPC   C1L 4124   0.046   9.078   6.919  0.1539  0.3093 -0.0821
 1108POPC   C1M 4125  -0.098   9.127   6.935  0.0843  0.1095 -0.0931
 1108POPC   C1N 4126  -0.135   9.268   6.887 -0.5557  0.2961  0.9216
 1108POPC   C1O 4127  -0.277   9.266   6.830 -0.1720  0.1642 -0.0449
 1108POPC   C1P 4128  -0.322   9.399   6.770  0.4298  0.1700 -0.4967
 1108POPC   C1Q 4129  -0.472   9.405   6.742  0.3253  0.4418  0.1080
 1108POPC   C1R 4130  -0.493   9.522   6.646 -0.6193  0.2191  0.0261
 1108POPC    CE 4131  -0.175   8.823   5.599  0.2365 -0.1793 -0.4175
 1108POPC    OG 4132  -0.238   8.729   5.686  0.1668  0.1775 -0.0794
 1108POPC   C2A 4133  -0.271   8.770   5.808  0.9732 -0.2721  0.3029
 1108POPC    OH 4134  -0.308   8.887   5.822 -0.0684 -0.6270  0.6512
 1108POPC   C2B 4135  -0.323   8.661   5.893  0.1247  0.2405  0.4518
 1108POPC   C2C 4136  -0.212   8.626   5.992  0.3094 -0.3109  0.0478
 1108POPC   C2D 4137  -0.260   8.507   6.076  0.1658 -0.2928 -0.0091
 1108POPC   C2E 4138  -0.151   8.441   6.160 -0.0739 -0.3167  0.2843
 1108POPC   C2F 4139  -0.180   8.299   6.208  0.3538 -0.4373  0.1838
 1108POPC   C2G 4140  -0.053   8.224   6.251  0.2985 -0.8205 -0.3139
 1108POPC   C2H 4141  -0.004   8.280   6.384  0.0230 -0.2905 -0.4319
 1108POPC   C2I 4142   0.110   8.189   6.431 -0.2933 -0.3628  0.2116
 1108POPC   C2J 4143   0.168   8.207   6.571  0.2100 -0.1586 -0.0201
 1108POPC   C2K 4144   0.056   8.186   6.673  0.2464  0.1609  0.0866
 1108POPC   C2L 4145   0.100   8.127   6.807  0.1433 -0.5830 -0.2061
 1108POPC   C2M 4146  -0.012   8.130   6.912  0.2613  0.4459 -0.1022
 1108POPC   C2N 4147   0.023   8.072   7.050 -0.3787 -0.3307 -0.2578
 1108POPC   C2O 4148  -0.106   8.062   7.131 -0.6538 -0.4628 -0.7130
 1108POPC   C2P 4149  -0.070   8.037   7.277 -0.4810  0.5530 -0.5758
 1109POPC   CN1 4150   8.987   1.817   9.579  0.0171 -0.1278  0.0008
 1109POPC   CN2 4151   9.076   1.843   9.799 -0.3924  0.3626  0.0908
 1109POPC   CN3 4152   8.969   1.640   9.727  0.3002  0.1605 -0.3201
 1109POPC   NTM 4153   9.060   1.749   9.688  0.3241  0.2752  0.0517
 1109POPC    CA 4154   9.187   1.695   9.638 -0.1167 -0.3677 -0.4131
 1109POPC    CB 4155   9.284   1.789   9.566  0.0081 -0.1713  0.0076
 1109POPC    OA 4156   9.331   1.904   9.638 -0.1651  0.2315 -0.5228
 1109POPC     P 4157   9.376   2.014   9.529  0.1945  0.0989 -0.5113
 1109POPC    OB 4158   9.475   1.946   9.443  0.0087  0.0346 -0.6776
 1109POPC    OC 4159   9.405   2.141   9.599  0.2335  0.0004 -0.3487
 1109POPC    OD 4160   9.245   2.028   9.436 -0.3545 -0.0066  0.2338
 1109POPC    CC 4161   9.262   2.116   9.325 -0.4151  0.2634  0.4369
 1109POPC    CD 4162   9.151   2.104   9.220  0.1341  0.3929 -0.1680
 1109POPC    OE 4163   9.032   2.159   9.277 -0.0669 -0.1331 -0.0688
 1109POPC   C1A 4164   8.961   2.258   9.224  0.0150  0.0507  0.1624
 1109POPC    OF 4165   8.874   2.317   9.288 -0.2205  0.3058 -0.3847
 1109POPC   C1B 4166   9.033   2.324   9.112 -0.5114  0.2918 -0.0369
 1109POPC   C1C 4167   8.954   2.345   8.983 -0.1544  0.5890 -0.2080
 1109POPC   C1D 4168   9.038   2.430   8.887  0.3779  0.2400 -0.0555
 1109POPC   C1E 4169   9.161   2.359   8.830  0.2052 -0.0070 -0.1191
 1109POPC   C1F 4170   9.266   2.450   8.768 -0.3559  0.8437  0.1657
 1109POPC   C1G 4171   9.239   2.511   8.630  0.5351  0.0129 -0.3892
 1109POPC   C1H 4172   9.182   2.423   8.519 -0.3605  0.1578 -0.0468
 1109POPC   C1I 4173   9.263   2.294   8.507  0.4400  0.6578 -0.0720
 1109POPC   C1J 4174   9.239   2.219   8.399 -0.0038  0.7062 -0.0064
 1109POPC   C1K 4175   9.130   2.276   8.308 -0.2122  0.6625  0.2132
 1109POPC   C1L 4176   9.050   2.172   8.230  0.4034  0.3949 -0.0723
 1109POPC   C1M 4177   8.961   2.077   8.310  0.0387  0.1295 -0.7741
 1109POPC   C1N 4178   8.826   2.134   8.356  0.0189 -0.5518  0.0482
 1109POPC   C1O 4179   8.758   2.025   8.438  0.0529 -0.1166  0.6565
 1109POPC   C1P 4180   8.613   2.060   8.473 -0.2979 -0.7183 -0.1576
 1109POPC   C1Q 4181   8.549   1.943   8.548 -0.3060 -0.6114  0.0044
 1109POPC   C1R 4182   8.400   1.972   8.531 -0.1798  0.1491  0.1765
 1109POPC    CE 4183   9.146   1.960   9.168  0.0129  0.2925  0.1193
 1109POPC    OG 4184   9.271   1.909   9.120 -0.0069  0.0621  0.3072
 1109POPC   C2A 4185   9.281   1.784   9.077 -0.0728  0.3949 -0.7169
 1109POPC    OH 4186   9.190   1.703   9.097  0.5871 -0.2678 -0.3395
 1109POPC   C2B 4187   9.405   1.748   9.005  0.2296 -0.1106  0.0455
 1109POPC   C2C 4188   9.393   1.631   8.908 -0.3145 -0.5070  0.5790
 1109POPC   C2D 4189   9.526   1.578   8.856 -0.7331 -0.5432 -0.5035
 1109POPC   C2E 4190   9.559   1.651   8.726 -0.2545  0.0064 -0.0777
 1109POPC   C2F 4191   9.680   1.580   8.666  0.0738  0.0608  0.5045
 1109POPC   C2G 4192   9.742   1.629   8.535  0.2599 -0.3921  0.4202
 1109POPC   C2H 4193   9.882   1.569   8.515  0.3991 -0.0387  0.3068
 1109POPC   C2I 4194   9.937   1.595   8.375 -0.5184 -0.2726 -0.1079
 1109POPC   C2J 4195  10.039   1.491   8.329 -0.1695  0.1581 -0.3124
 1109POPC   C2K 4196  10.172   1.500   8.404 -0.4813 -0.0718  0.2678
 1109POPC   C2L 4197  10.273   1.407   8.336 -0.5614  0.0283  0.0154
 1109POPC   C2M 4198  10.411   1.466   8.364 -0.1087 -1.0074 -0.0309
 1109POPC   C2N 4199  10.519   1.440   8.258  0.2537  0.3613 -0.0095
 1109POPC   C2O 4200  10.469   1.487   8.121 -0.0015 -0.2207 -0.1168
 1109POPC   C2P 4201  10.555   1.474   7.996 -0.0497 -0.5152 -0.1213
 1110POPC   CN1 4202   9.118   1.311   5.123  0.4117  0.1248 -0.9009
 1110POPC   CN2 4203   9.290   1.298   5.288  0.8039  0.4688 -0.1414
 1110POPC   CN3 4204   9.187   1.513   5.231 -0.5716 -0.0873 -0.3054
 1110POPC   NTM 4205   9.232   1.382   5.183  0.0446  0.0376 -0.0735
 1110POPC    CA 4206   9.335   1.410   5.081 -0.1289  0.5982 -0.0989
 1110POPC    CB 4207   9.481   1.450   5.097 -0.1047  0.2724  0.5097
 1110POPC    OA 4208   9.491   1.579   5.156 -0.0452  0.6161 -0.2444
 1110POPC     P 4209   9.639   1.614   5.209  0.0824  0.1467 -0.2889
 1110POPC    OB 4210   9.734   1.569   5.105  0.3718 -0.9561  0.4385
 1110POPC    OC 4211   9.636   1.755   5.254 -0.3205  0.1513 -0.3257
 1110POPC    OD 4212   9.652   1.520   5.339  0.4728  0.6500  0.0439
 1110POPC    CC 4213   9.615   1.582   5.462  0.1776  0.1887  0.1925
 1110POPC    CD 4214   9.559   1.477   5.558 -0.2225  0.1240 -0.1090
 1110POPC    OE 4215   9.442   1.529   5.624 -0.3507  0.2703 -0.4488
 1110POPC   C1A 4216   9.339   1.449   5.650  0.2256 -0.3680 -0.0685
 1110POPC    OF 4217   9.318   1.342   5.593 -0.2884 -0.3323  0.0496
 1110POPC   C1B 4218   9.245   1.516   5.743  0.5156  0.1190 -0.1181
 1110POPC   C1C 4219   9.302   1.519   5.885  0.3113 -0.4987 -0.0205
 1110POPC   C1D 4220   9.199   1.523   5.998  0.2752 -0.1958 -0.0653
 1110POPC   C1E 4221   9.260   1.481   6.131 -0.3854  0.4877  0.4693
 1110POPC   C1F 4222   9.377   1.571   6.172  0.1069  0.0506  0.0474
 1110POPC   C1G 4223   9.430   1.530   6.309 -0.5850 -0.1031  0.2735
 1110POPC   C1H 4224   9.551   1.600   6.373 -0.3188 -0.2167 -0.1052
 1110POPC   C1I 4225   9.596   1.533   6.502  0.6053  0.3005 -0.1496
 1110POPC   C1J 4226   9.679   1.603   6.579  0.3785  0.3007  0.0990
 1110POPC   C1K 4227   9.756   1.726   6.530  0.4370  0.2086 -0.0447
 1110POPC   C1L 4228   9.785   1.833   6.636 -0.4496  0.2384  0.1726
 1110POPC   C1M 4229   9.838   1.963   6.576  0.4400 -0.0168  0.3908
 1110POPC   C1N 4230   9.957   1.944   6.482  0.0604 -0.0030 -0.0973
 1110POPC   C1O 4231   9.988   2.074   6.407 -0.3079  0.4125  0.4679
 1110POPC   C1P 4232  10.128   2.063   6.348 -0.3214  0.0939  0.4930
 1110POPC   C1Q 4233  10.175   2.200   6.297 -0.8041  0.0657 -0.0356
 1110POPC   C1R 4234  10.214   2.282   6.420 -0.3402 -0.4599  0.1725
 1110POPC    CE 4235   9.673   1.422   5.643 -0.3306 -0.4101 -0.3069
 1110POPC    OG 4236   9.631   1.329   5.743 -0.4989 -0.3002 -0.2747
 1110POPC   C2A 4237   9.716   1.291   5.838 -0.3377 -0.1676 -0.3633
 1110POPC    OH 4238   9.834   1.319   5.820 -0.3569  0.1626  0.0195
 1110POPC   C2B 4239   9.660   1.217   5.954  0.3530  0.3112  0.2845
 1110POPC   C2C 4240   9.741   1.092   5.986 -0.0737 -0.0521 -0.0406
 1110POPC   C2D 4241   9.659   0.978   6.048 -0.2091  0.2076  0.2576
 1110POPC   C2E 4242   9.748   0.856   6.073 -0.3759 -0.1078 -0.6959
 1110POPC   C2F 4243   9.672   0.744   6.144  0.4907 -0.2601 -0.0027
 1110POPC   C2G 4244   9.654   0.778   6.292 -0.1704  0.0075 -0.1424
 1110POPC   C2H 4245   9.583   0.660   6.358 -0.1700 -0.1055 -0.3419
 1110POPC   C2I 4246   9.532   0.702   6.497  0.0400  0.3616 -0.4042
 1110POPC   C2J 4247   9.545   0.576   6.583 -0.2720  0.4806 -0.1813
 1110POPC   C2K 4248   9.524   0.600   6.733  0.7912 -0.0822  0.0686
 1110POPC   C2L 4249   9.578   0.485   6.818  0.0660 -0.3065  0.2278
 1110POPC   C2M 4250   9.559   0.523   6.965  0.1021 -0.0148  0.1589
 1110POPC   C2N 4251   9.598   0.665   7.004  0.4345 -0.1036  0.1549
 1110POPC   C2O 4252   9.544   0.691   7.145 -0.2351  0.0137 -0.1209
 1110POPC   C2P 4253   9.551   0.840   7.179  0.7134  0.0042 -0.2643
 1111POPC   CN1 4254   8.337   2.894   9.803  0.0465  0.4316  0.1766
 1111POPC   CN2 4255   8.257   3.096   9.711 -0.6035  0.0631  0.0949
 1111POPC   CN3 4256   8.348   2.916   9.580 -0.4772  0.0421  0.5164
 1111POPC   NTM 4257   8.260   2.950   9.692 -0.6111  0.0191  0.4174
 1111POPC    CA 4258   8.121   2.902   9.689 -0.5931  0.0102 -0.6825
 1111POPC    CB 4259   8.097   2.761   9.635  0.0129 -0.0476 -0.8071
 1111POPC    OA 4260   8.180   2.662   9.696 -0.4746  0.0167 -0.0161
 1111POPC     P 4261   8.150   2.518   9.631 -0.1260 -0.0976  0.0711
 1111POPC    OB 4262   8.003   2.502   9.615 -0.0241 -0.5898 -0.4212
 1111POPC    OC 4263   8.226   2.432   9.724 -0.5609 -0.7834 -0.1941
 1111POPC    OD 4264   8.217   2.560   9.490  0.1958  0.1756  0.3047
 1111POPC    CC 4265   8.358   2.538   9.483  0.2046  0.1895  0.4557
 1111POPC    CD 4266   8.424   2.566   9.349 -0.5064  0.0627  0.0705
 1111POPC    OE 4267   8.417   2.705   9.315  0.4429  0.2392  0.5461
 1111POPC   C1A 4268   8.524   2.753   9.253  0.2193 -0.2407 -0.2354
 1111POPC    OF 4269   8.640   2.719   9.278  0.0395 -0.4096  0.3676
 1111POPC   C1B 4270   8.489   2.880   9.185 -0.4912 -0.0970  0.3941
 1111POPC   C1C 4271   8.461   2.849   9.038 -0.1630  0.0208  0.3052
 1111POPC   C1D 4272   8.428   2.976   8.959  0.0054 -0.0479  0.1256
 1111POPC   C1E 4273   8.391   2.965   8.811 -0.6300  0.0644  0.2761
 1111POPC   C1F 4274   8.331   3.090   8.744  0.0613 -0.0468 -0.5719
 1111POPC   C1G 4275   8.289   3.048   8.603  0.1245 -0.1355 -0.5641
 1111POPC   C1H 4276   8.246   3.170   8.521 -0.6005 -0.2229 -0.3199
 1111POPC   C1I 4277   8.211   3.138   8.375 -0.7857  0.0313 -0.3316
 1111POPC   C1J 4278   8.240   3.225   8.279 -0.0576  0.1641  0.0015
 1111POPC   C1K 4279   8.304   3.362   8.305 -0.3797  0.3199 -0.0191
 1111POPC   C1L 4280   8.385   3.409   8.184 -0.6014  0.4598 -0.1124
 1111POPC   C1M 4281   8.477   3.528   8.213 -0.5079  0.3028  0.2353
 1111POPC   C1N 4282   8.411   3.638   8.296  0.1376  0.4747  0.5241
 1111POPC   C1O 4283   8.314   3.723   8.215 -0.5670 -0.5659  0.2568
 1111POPC   C1P 4284   8.241   3.820   8.309 -0.0041  0.2060 -0.0844
 1111POPC   C1Q 4285   8.135   3.887   8.221 -0.3802 -0.5074 -0.1845
 1111POPC   C1R 4286   8.084   3.993   8.319  0.1692 -0.3011 -0.1182
 1111POPC    CE 4287   8.360   2.467   9.252 -0.2771  0.1976 -0.2219
 1111POPC    OG 4288   8.422   2.474   9.123 -0.0127 -0.0824 -0.1103
 1111POPC   C2A 4289   8.401   2.382   9.030 -0.4006  0.0456 -0.1521
 1111POPC    OH 4290   8.316   2.293   9.040 -0.1114 -0.2184 -0.0186
 1111POPC   C2B 4291   8.499   2.404   8.921 -0.5009  0.0492 -0.2443
 1111POPC   C2C 4292   8.446   2.494   8.810  0.1333  0.2125 -0.4219
 1111POPC   C2D 4293   8.550   2.543   8.709  0.3897 -0.0228 -0.2693
 1111POPC   C2E 4294   8.594   2.421   8.628 -0.2051 -0.0064 -0.6220
 1111POPC   C2F 4295   8.633   2.468   8.488 -0.0501  0.2155 -0.5055
 1111POPC   C2G 4296   8.745   2.571   8.473  0.1426  0.0573 -0.1520
 1111POPC   C2H 4297   8.745   2.614   8.326 -0.0022  0.0071 -0.1666
 1111POPC   C2I 4298   8.890   2.646   8.290 -0.1167  0.1527 -0.5035
 1111POPC   C2J 4299   8.962   2.762   8.358 -0.1430  0.0822 -0.3563
 1111POPC   C2K 4300   9.105   2.766   8.303 -0.0324 -0.2457 -0.0971
 1111POPC   C2L 4301   9.178   2.862   8.398  0.0465 -0.1988 -0.2043
 1111POPC   C2M 4302   9.145   3.006   8.360  0.4661  0.0998  0.5453
 1111POPC   C2N 4303   9.228   3.105   8.442  0.2976  0.0377  0.7919
 1111POPC   C2O 4304   9.219   3.252   8.403  0.4705 -0.1569  0.0047
 1111POPC   C2P 4305   9.073   3.290   8.430  0.5050  0.1102 -0.1768
 1112POPC   CN1 4306   0.426   1.736   5.842  0.0348  0.1020 -0.0733
 1112POPC   CN2 4307   0.390   1.509   5.805 -0.2014 -0.1278 -0.0661
 1112POPC   CN3 4308   0.548   1.584   5.973  0.2405  0.4001 -0.6734
 1112POPC   NTM 4309   0.495   1.606   5.837 -0.1655  0.0088 -0.5810
 1112POPC    CA 4310   0.603   1.623   5.739  0.3324  0.0008 -0.0405
 1112POPC    CB 4311   0.708   1.519   5.701  0.0178 -0.1832 -0.4049
 1112POPC    OA 4312   0.648   1.390   5.682 -0.3215 -0.0555 -0.2066
 1112POPC     P 4313   0.760   1.304   5.605 -0.1461 -0.1091  0.1045
 1112POPC    OB 4314   0.696   1.174   5.574  0.2434 -0.1503 -0.5490
 1112POPC    OC 4315   0.801   1.385   5.488 -0.7959 -0.0978 -0.1212
 1112POPC    OD 4316   0.871   1.302   5.721  0.2590  0.1818 -0.2713
 1112POPC    CC 4317   0.838   1.201   5.817  0.8396  0.0056 -0.2492
 1112POPC    CD 4318   0.939   1.156   5.923  0.0814  0.1473  0.5467
 1112POPC    OE 4319   0.909   1.032   5.988  0.0762 -0.3094 -0.3124
 1112POPC   C1A 4320   1.006   0.944   6.010  0.1342 -0.1824 -0.0579
 1112POPC    OF 4321   1.118   0.963   5.962  0.2832  0.3381  0.4840
 1112POPC   C1B 4322   0.969   0.826   6.091 -0.4129  0.2928  0.3898
 1112POPC   C1C 4323   1.035   0.818   6.229  0.1387 -0.3426  0.0970
 1112POPC   C1D 4324   0.981   0.915   6.335 -0.1276  0.0182 -0.3652
 1112POPC   C1E 4325   1.082   0.932   6.449 -0.3954 -0.4002 -0.0615
 1112POPC   C1F 4326   1.126   0.794   6.497  0.5354 -0.2536 -0.4559
 1112POPC   C1G 4327   1.192   0.786   6.635  0.0032 -0.3905 -0.2069
 1112POPC   C1H 4328   1.232   0.640   6.656  0.3551 -0.2023  0.4395
 1112POPC   C1I 4329   1.288   0.624   6.798 -0.5172 -0.1284  0.7953
 1112POPC   C1J 4330   1.226   0.575   6.905  0.1829 -0.0547  1.2419
 1112POPC   C1K 4331   1.082   0.525   6.918  0.2991 -0.6990  0.1031
 1112POPC   C1L 4332   1.056   0.413   7.019 -0.5332 -0.2934  0.3480
 1112POPC   C1M 4333   1.091   0.458   7.161  0.0898  0.2834  0.0189
 1112POPC   C1N 4334   1.046   0.348   7.257 -0.7414  0.2864 -0.3637
 1112POPC   C1O 4335   1.017   0.397   7.399 -0.6402 -0.4896 -0.0707
 1112POPC   C1P 4336   1.052   0.300   7.513  0.0659  0.0914  0.2138
 1112POPC   C1Q 4337   0.978   0.348   7.637 -0.0611  0.1832  0.1027
 1112POPC   C1R 4338   0.826   0.355   7.617  0.0027  1.0788 -0.1322
 1112POPC    CE 4339   0.984   1.283   5.995  0.2489  0.0754  0.5673
 1112POPC    OG 4340   0.895   1.353   6.081 -0.2192 -0.1923  0.3036
 1112POPC   C2A 4341   0.943   1.451   6.157 -0.1155  0.2350 -0.3048
 1112POPC    OH 4342   1.061   1.488   6.158  0.1778 -0.6727  0.7907
 1112POPC   C2B 4343   0.836   1.529   6.225  0.0505  0.3755 -0.2017
 1112POPC   C2C 4344   0.770   1.452   6.339  0.5314  0.4645  0.1390
 1112POPC   C2D 4345   0.639   1.525   6.372  0.2611 -0.0323  0.1698
 1112POPC   C2E 4346   0.571   1.471   6.498  0.3186 -0.2917  0.0906
 1112POPC   C2F 4347   0.450   1.559   6.529 -0.2505 -1.1003  0.1969
 1112POPC   C2G 4348   0.371   1.538   6.658 -0.2121  0.0350  0.4123
 1112POPC   C2H 4349   0.429   1.632   6.764  0.0390  0.6655 -0.2731
 1112POPC   C2I 4350   0.333   1.644   6.883  0.3824  0.4799  0.0239
 1112POPC   C2J 4351   0.367   1.739   6.998 -0.2524  0.4497  0.2364
 1112POPC   C2K 4352   0.481   1.682   7.083 -0.3058 -0.0920 -0.0491
 1112POPC   C2L 4353   0.525   1.780   7.192 -0.1653 -0.2022 -0.0073
 1112POPC   C2M 4354   0.649   1.747   7.276 -0.2761 -0.7169 -0.0438
 1112POPC   C2N 4355   0.661   1.855   7.383  0.0074 -0.3653 -0.4268
 1112POPC   C2O 4356   0.745   1.959   7.309  0.0910 -0.6699 -0.7667
 1112POPC   C2P 4357   0.896   1.936   7.321  0.1569  0.1128  0.0216
 1113POPC   CN1 4358   8.662   3.941   9.722 -0.0827 -0.3660  0.1061
 1113POPC   CN2 4359   8.851   3.948   9.593 -0.1036 -0.0617  0.0770
 1113POPC   CN3 4360   8.770   4.160   9.659  0.1637 -0.3365  0.4143
 1113POPC   NTM 4361   8.785   4.021   9.702 -0.0350 -0.3830  0.3334
 1113POPC    CA 4362   8.861   4.018   9.828 -0.1723 -0.2144  0.4215
 1113POPC    CB 4363   9.008   4.060   9.839 -0.1581 -0.1333 -0.0413
 1113POPC    OA 4364   9.025   4.199   9.815  0.4347 -0.2141 -0.1043
 1113POPC     P 4365   9.175   4.234   9.766  0.4441  0.3229  0.2995
 1113POPC    OB 4366   9.177   4.145   9.648 -0.0532  0.6245  0.0592
 1113POPC    OC 4367   9.265   4.197   9.877  0.5617 -0.5693 -0.0835
 1113POPC    OD 4368   9.137   4.389   9.746 -0.0068  0.1914  0.1102
 1113POPC    CC 4369   9.073   4.419   9.621  0.0231  0.2000  0.0966
 1113POPC    CD 4370   9.047   4.569   9.613 -0.5225  0.0955 -0.1130
 1113POPC    OE 4371   8.938   4.590   9.523 -0.0750 -0.3000 -0.7543
 1113POPC   C1A 4372   8.876   4.708   9.520  0.2917 -0.0884 -0.2069
 1113POPC    OF 4373   8.892   4.773   9.623  1.0913 -0.7520  0.1018
 1113POPC   C1B 4374   8.780   4.710   9.407  0.1344 -0.1161 -0.0727
 1113POPC   C1C 4375   8.830   4.781   9.282 -0.0683 -0.0228 -0.1001
 1113POPC   C1D 4376   8.735   4.793   9.162  0.2101 -0.1056 -0.3313
 1113POPC   C1E 4377   8.798   4.864   9.042  0.3880 -0.1145 -0.2433
 1113POPC   C1F 4378   8.700   4.905   8.932  0.0454 -0.1112  0.0609
 1113POPC   C1G 4379   8.605   5.022   8.955 -0.2121 -0.2925 -0.0697
 1113POPC   C1H 4380   8.548   5.087   8.829  0.2146 -0.1775 -0.2044
 1113POPC   C1I 4381   8.460   5.207   8.859  0.3157 -0.0947 -0.2378
 1113POPC   C1J 4382   8.466   5.323   8.794  0.0156  0.1295  0.1276
 1113POPC   C1K 4383   8.556   5.328   8.671 -0.8084 -0.2450 -0.4969
 1113POPC   C1L 4384   8.555   5.473   8.623  0.1418  0.1773  0.7202
 1113POPC   C1M 4385   8.674   5.526   8.542 -0.1524 -0.0271  0.1517
 1113POPC   C1N 4386   8.674   5.479   8.397  0.7922 -0.3773  0.2587
 1113POPC   C1O 4387   8.791   5.526   8.311  0.4325 -0.3697 -0.2304
 1113POPC   C1P 4388   8.807   5.480   8.166 -0.2812 -0.4805 -0.2780
 1113POPC   C1Q 4389   8.707   5.550   8.074 -0.0141  0.3010  0.0154
 1113POPC   C1R 4390   8.711   5.476   7.940 -0.6750  0.1054  0.0947
 1113POPC    CE 4391   9.181   4.633   9.575 -0.6213  0.0670 -0.5129
 1113POPC    OG 4392   9.229   4.594   9.446  0.2031 -0.1004 -0.1591
 1113POPC   C2A 4393   9.318   4.675   9.389  0.4589 -0.2381  0.0419
 1113POPC    OH 4394   9.397   4.739   9.459  0.4943  0.3352 -0.5138
 1113POPC   C2B 4395   9.347   4.650   9.247 -0.1935 -0.0205 -0.1327
 1113POPC   C2C 4396   9.332   4.788   9.182 -0.0846  0.0582  0.0072
 1113POPC   C2D 4397   9.344   4.787   9.029 -0.3326 -0.2190 -0.0127
 1113POPC   C2E 4398   9.493   4.764   9.000 -0.2627 -0.0919  0.2377
 1113POPC   C2F 4399   9.586   4.879   9.040 -0.0669 -0.2826  0.3312
 1113POPC   C2G 4400   9.729   4.832   9.015 -0.1188 -0.3081  0.0697
 1113POPC   C2H 4401   9.830   4.935   9.066 -0.0253 -0.1177 -0.4915
 1113POPC   C2I 4402   9.961   4.889   9.002  0.0162 -0.3463 -0.2457
 1113POPC   C2J 4403  10.082   4.978   9.031 -0.4072  0.0119  0.4265
 1113POPC   C2K 4404  10.222   4.932   8.990 -0.3622  0.2164  0.3519
 1113POPC   C2L 4405  10.224   4.915   8.838 -0.0818  0.5418  0.3185
 1113POPC   C2M 4406  10.352   4.840   8.797 -0.0633  0.8979 -0.2926
 1113POPC   C2N 4407  10.349   4.802   8.649 -0.0630  0.3537 -0.1551
 1113POPC   C2O 4408  10.241   4.703   8.606 -0.3632  0.2627  0.7985
 1113POPC   C2P 4409  10.268   4.563   8.663 -0.6238  0.1060  0.5385
 1114POPC   CN1 4410   1.430   3.422   5.330  0.3200  0.3144 -0.1456
 1114POPC   CN2 4411   1.201   3.368   5.350  0.4033 -0.4496 -0.1873
 1114POPC   CN3 4412   1.280   3.600   5.379  0.0848 -0.1028  0.0932
 1114POPC   NTM 4413   1.306   3.457   5.402  0.1516 -0.1393 -0.2110
 1114POPC    CA 4414   1.327   3.435   5.545  0.5309  0.5356 -0.1582
 1114POPC    CB 4415   1.209   3.441   5.643 -0.1894  0.2937 -1.0070
 1114POPC    OA 4416   1.147   3.566   5.673 -0.2820  0.1206 -0.4793
 1114POPC     P 4417   1.002   3.536   5.736 -0.2063  0.0397 -0.3411
 1114POPC    OB 4418   0.921   3.482   5.624 -0.1767  0.1115 -0.3972
 1114POPC    OC 4419   1.017   3.452   5.856 -0.4147  0.0446 -0.3114
 1114POPC    OD 4420   0.979   3.688   5.784  0.3136  0.1673 -0.4911
 1114POPC    CC 4421   0.840   3.710   5.809  0.4404  0.0513  0.3446
 1114POPC    CD 4422   0.802   3.858   5.811  0.1813 -0.0014 -0.3871
 1114POPC    OE 4423   0.872   3.929   5.913 -0.5098 -0.2479  0.2692
 1114POPC   C1A 4424   0.874   4.062   5.906 -0.0294 -0.2941 -0.5002
 1114POPC    OF 4425   0.853   4.124   5.802  0.0066  0.2753 -0.1695
 1114POPC   C1B 4426   0.940   4.124   6.023 -0.8085  0.0449 -0.2348
 1114POPC   C1C 4427   0.853   4.225   6.098 -0.1073  0.1666  0.4230
 1114POPC   C1D 4428   0.935   4.308   6.196  0.4087  0.2077 -0.0394
 1114POPC   C1E 4429   0.839   4.414   6.252 -0.7148 -0.7197 -0.1727
 1114POPC   C1F 4430   0.904   4.500   6.361 -0.0855 -0.4699 -0.7345
 1114POPC   C1G 4431   0.806   4.609   6.406  0.3269 -0.3410 -0.1325
 1114POPC   C1H 4432   0.863   4.724   6.489  0.2954 -0.4771  0.0763
 1114POPC   C1I 4433   0.769   4.837   6.531  1.3550  0.2991  0.4297
 1114POPC   C1J 4434   0.773   4.901   6.647  0.2334  0.5759  0.3348
 1114POPC   C1K 4435   0.899   4.870   6.728  0.5039 -0.5810 -0.4934
 1114POPC   C1L 4436   0.915   4.964   6.848 -0.1737 -0.5737 -0.4076
 1114POPC   C1M 4437   1.031   4.908   6.930  0.2603  0.1717 -0.5052
 1114POPC   C1N 4438   1.083   5.008   7.033 -0.5106 -0.2861  0.3364
 1114POPC   C1O 4439   0.972   5.049   7.130 -0.1233  0.3804  0.5050
 1114POPC   C1P 4440   0.934   4.952   7.241 -0.4912  0.2309  0.2526
 1114POPC   C1Q 4441   0.826   5.019   7.327 -0.2994  0.3136  0.4311
 1114POPC   C1R 4442   0.770   4.913   7.421  0.3070 -0.9614 -0.6103
 1114POPC    CE 4443   0.649   3.861   5.817  0.1844  0.4118 -0.4798
 1114POPC    OG 4444   0.602   3.792   5.933  0.0875 -0.0252 -0.7747
 1114POPC   C2A 4445   0.471   3.775   5.951  0.1760  0.1972  0.1478
 1114POPC    OH 4446   0.390   3.795   5.861  0.2335 -0.0416  0.0420
 1114POPC   C2B 4447   0.425   3.743   6.088  0.0817 -0.3737 -0.0102
 1114POPC   C2C 4448   0.273   3.742   6.096  0.0766  0.7596  0.3300
 1114POPC   C2D 4449   0.248   3.702   6.242  0.2212 -0.0533  0.1395
 1114POPC   C2E 4450   0.105   3.648   6.255  0.1667  0.0049 -0.1912
 1114POPC   C2F 4451   0.072   3.601   6.397  0.0679  0.4905 -0.0504
 1114POPC   C2G 4452   0.089   3.710   6.503 -0.2103  0.5733 -0.0883
 1114POPC   C2H 4453   0.031   3.663   6.636 -0.0822 -0.2189 -0.3056
 1114POPC   C2I 4454   0.050   3.765   6.749 -1.1544 -0.1069 -0.2239
 1114POPC   C2J 4455  -0.010   3.735   6.886  0.3403 -0.1047  0.4476
 1114POPC   C2K 4456  -0.004   3.853   6.984  0.1391  0.5280 -0.2887
 1114POPC   C2L 4457  -0.064   3.816   7.120  0.2911  0.6350 -0.1924
 1114POPC   C2M 4458  -0.072   3.931   7.221 -0.3740  0.2172  0.2372
 1114POPC   C2N 4459  -0.171   3.908   7.335 -0.8357  0.3543 -0.1346
 1114POPC   C2O 4460  -0.171   4.013   7.447 -0.5029  0.1482  0.0568
 1114POPC   C2P 4461  -0.239   4.140   7.399 -0.0739  0.3643  0.0130
 1115POPC   CN1 4462   1.218   4.128   9.288 -0.0325  0.0228  0.3264
 1115POPC   CN2 4463   1.317   4.340   9.223 -0.0924 -0.0510 -0.1653
 1115POPC   CN3 4464   1.091   4.298   9.192  0.1311 -0.1018 -0.1962
 1115POPC   NTM 4465   1.201   4.274   9.286 -0.0288  0.0187  0.0245
 1115POPC    CA 4466   1.164   4.324   9.419  0.0516  0.4908 -0.1276
 1115POPC    CB 4467   1.175   4.470   9.462 -0.6225  0.3507  0.5494
 1115POPC    OA 4468   1.110   4.565   9.377 -0.0311  0.0511 -0.2506
 1115POPC     P 4469   1.138   4.706   9.447  0.1115 -0.1850  0.1659
 1115POPC    OB 4470   1.159   4.703   9.594  0.6018  0.0819  0.1054
 1115POPC    OC 4471   1.058   4.816   9.388  0.2154 -0.0768  0.2254
 1115POPC    OD 4472   1.282   4.737   9.380  0.0444 -0.1202  0.0515
 1115POPC    CC 4473   1.292   4.766   9.241 -0.3259  0.0725  0.0633
 1115POPC    CD 4474   1.428   4.829   9.209 -0.3243  0.0674  0.0602
 1115POPC    OE 4475   1.447   4.891   9.081  0.5589  0.1888  0.2436
 1115POPC   C1A 4476   1.395   5.013   9.064  0.2099 -0.0000 -0.0482
 1115POPC    OF 4477   1.312   5.061   9.140 -0.3094 -0.2152 -0.4723
 1115POPC   C1B 4478   1.447   5.077   8.941  0.3415 -0.0588 -0.0232
 1115POPC   C1C 4479   1.352   5.058   8.822 -0.1549  0.2581  0.3206
 1115POPC   C1D 4480   1.390   5.144   8.701 -0.4422  0.1717  0.1670
 1115POPC   C1E 4481   1.321   5.096   8.574 -1.0976  0.8318  0.2686
 1115POPC   C1F 4482   1.335   5.184   8.450 -0.1159  0.3031 -0.0003
 1115POPC   C1G 4483   1.275   5.128   8.320  0.0718  0.1438 -0.0190
 1115POPC   C1H 4484   1.293   5.220   8.199  0.2185 -0.2603 -0.3053
 1115POPC   C1I 4485   1.432   5.271   8.161  0.1295  0.3786  0.2219
 1115POPC   C1J 4486   1.463   5.397   8.132  0.1208  0.2734 -0.2581
 1115POPC   C1K 4487   1.353   5.503   8.123  0.3662  0.5153 -0.4038
 1115POPC   C1L 4488   1.365   5.625   8.214  0.6326  0.3067 -0.1595
 1115POPC   C1M 4489   1.327   5.603   8.361 -0.9235  0.2023 -0.5560
 1115POPC   C1N 4490   1.351   5.740   8.425 -0.2789 -0.0768 -0.1882
 1115POPC   C1O 4491   1.308   5.752   8.571  0.4892 -0.1536  0.0471
 1115POPC   C1P 4492   1.330   5.891   8.632 -0.6628  0.0302  0.0669
 1115POPC   C1Q 4493   1.338   5.879   8.784 -0.9572 -0.2088  0.0642
 1115POPC   C1R 4494   1.375   6.011   8.853 -0.2150 -0.3972  0.0357
 1115POPC    CE 4495   1.533   4.719   9.226 -0.1614  0.1632 -0.3180
 1115POPC    OG 4496   1.530   4.609   9.134 -0.1772  0.3671 -0.5649
 1115POPC   C2A 4497   1.624   4.608   9.041  0.1491 -0.1637 -0.2325
 1115POPC    OH 4498   1.723   4.681   9.046 -0.0082  0.0476 -0.2257
 1115POPC   C2B 4499   1.599   4.509   8.934  0.0338  0.0087 -0.3657
 1115POPC   C2C 4500   1.563   4.579   8.803 -0.5687 -0.3013 -0.3697
 1115POPC   C2D 4501   1.420   4.635   8.811 -0.6160 -0.4484 -0.1782
 1115POPC   C2E 4502   1.414   4.736   8.696 -0.6127 -0.3722 -0.1110
 1115POPC   C2F 4503   1.424   4.672   8.557 -0.4480 -0.1608 -0.1973
 1115POPC   C2G 4504   1.463   4.780   8.456 -0.2209 -0.1542 -0.1024
 1115POPC   C2H 4505   1.475   4.711   8.321 -0.6047 -0.0477 -0.1936
 1115POPC   C2I 4506   1.509   4.790   8.195  0.1516 -0.3487 -0.1797
 1115POPC   C2J 4507   1.656   4.831   8.179  0.0174  0.3590  0.3852
 1115POPC   C2K 4508   1.691   4.868   8.035  0.6637  0.0415  0.4589
 1115POPC   C2L 4509   1.628   5.001   7.994  0.4680 -0.1871  0.0087
 1115POPC   C2M 4510   1.655   5.026   7.846 -0.2893 -0.3710 -0.1667
 1115POPC   C2N 4511   1.582   5.152   7.800  0.2765  0.1316  0.2980
 1115POPC   C2O 4512   1.576   5.161   7.648  0.1472  0.8773  0.3418
 1115POPC   C2P 4513   1.721   5.177   7.600  0.0833  0.2853 -0.0658
 1116POPC   CN1 4514   9.223   5.110   5.630  0.5803 -0.7788 -0.4100
 1116POPC   CN2 4515   9.246   5.171   5.392  0.5316 -0.1280  0.5847
 1116POPC   CN3 4516   9.208   5.332   5.562 -0.3798  0.0889  0.4549
 1116POPC   NTM 4517   9.177   5.195   5.520  0.1537 -0.0065  0.3594
 1116POPC    CA 4518   9.031   5.174   5.521  0.1695 -0.1254  0.2359
 1116POPC    CB 4519   8.958   5.042   5.497  0.1992 -0.1066  0.0454
 1116POPC    OA 4520   8.982   4.932   5.585 -0.0836  0.2508  0.5709
 1116POPC     P 4521   8.857   4.902   5.682 -0.3249 -0.3974  0.0686
 1116POPC    OB 4522   8.738   4.898   5.595 -0.4402 -0.0475  0.2068
 1116POPC    OC 4523   8.883   4.777   5.757 -0.7050  0.1500  1.1504
 1116POPC    OD 4524   8.872   5.030   5.779  0.5155 -0.1799 -0.3363
 1116POPC    CC 4525   8.957   5.015   5.894  0.1064  0.2952  0.0322
 1116POPC    CD 4526   9.025   5.142   5.945 -0.0882  0.1112  0.7568
 1116POPC    OE 4527   9.132   5.130   6.040 -0.1734 -0.3260  0.8006
 1116POPC   C1A 4528   9.232   5.218   6.038 -0.1223 -0.3930  0.2358
 1116POPC    OF 4529   9.256   5.291   5.942 -0.5396  0.0521  0.4692
 1116POPC   C1B 4530   9.303   5.221   6.168  0.5441 -0.0119 -0.1299
 1116POPC   C1C 4531   9.274   5.335   6.266  0.6816  0.1234 -0.2462
 1116POPC   C1D 4532   9.358   5.343   6.394  0.1408  0.1997  0.1068
 1116POPC   C1E 4533   9.281   5.432   6.491  0.7790  0.4552  0.3844
 1116POPC   C1F 4534   9.335   5.409   6.632  0.4323 -0.2050  0.4129
 1116POPC   C1G 4535   9.267   5.287   6.695 -0.0790 -0.3706 -0.4486
 1116POPC   C1H 4536   9.277   5.300   6.847 -0.1741  0.2634 -0.4915
 1116POPC   C1I 4537   9.262   5.158   6.902 -0.6887  0.5154  0.0312
 1116POPC   C1J 4538   9.270   5.138   7.033  0.1196  0.1538 -0.0636
 1116POPC   C1K 4539   9.296   5.251   7.133 -0.1396  0.1397  0.0213
 1116POPC   C1L 4540   9.367   5.203   7.258 -0.6550 -0.1385  0.2101
 1116POPC   C1M 4541   9.418   5.312   7.353 -0.7994 -0.0970  0.2394
 1116POPC   C1N 4542   9.530   5.261   7.444  0.2019  0.3631 -0.7197
 1116POPC   C1O 4543   9.587   5.380   7.521 -0.6191  0.1785  0.1825
 1116POPC   C1P 4544   9.656   5.483   7.431 -0.1054 -0.1281  0.2190
 1116POPC   C1Q 4545   9.791   5.435   7.377 -0.1615 -0.4935  0.4012
 1116POPC   C1R 4546   9.881   5.547   7.326 -0.2677 -0.9131 -0.7437
 1116POPC    CE 4547   8.904   5.222   5.993 -0.2162  0.1664  0.3438
 1116POPC    OG 4548   8.816   5.161   6.087  0.1355 -0.2211  0.4243
 1116POPC   C2A 4549   8.724   5.242   6.140  0.4663  0.1849  0.3793
 1116POPC    OH 4550   8.688   5.346   6.085 -0.4777  0.0410  0.7119
 1116POPC   C2B 4551   8.658   5.162   6.245  0.1961 -0.2093 -0.0856
 1116POPC   C2C 4552   8.635   5.246   6.371 -0.1392 -0.7467  0.2184
 1116POPC   C2D 4553   8.762   5.288   6.447 -0.3589  0.6125 -0.1421
 1116POPC   C2E 4554   8.713   5.306   6.590 -0.2180  0.1053 -0.0282
 1116POPC   C2F 4555   8.818   5.369   6.682 -0.0719 -0.0295 -0.1030
 1116POPC   C2G 4556   8.780   5.347   6.828  0.0714 -0.4935 -0.1342
 1116POPC   C2H 4557   8.891   5.403   6.918 -0.0258 -0.3826 -0.0828
 1116POPC   C2I 4558   8.873   5.381   7.068  0.3306  0.2380  0.0516
 1116POPC   C2J 4559   8.865   5.235   7.112 -0.3163  0.3081  0.1787
 1116POPC   C2K 4560   8.861   5.226   7.265  0.2190 -0.1526  0.1689
 1116POPC   C2L 4561   8.994   5.276   7.322  0.2187 -0.0823  0.1069
 1116POPC   C2M 4562   9.003   5.272   7.475 -0.8947 -0.2096  0.1757
 1116POPC   C2N 4563   8.917   5.374   7.549  0.2488  0.4299  0.6408
 1116POPC   C2O 4564   8.960   5.362   7.695  0.5714 -0.3289  0.4874
 1116POPC   C2P 4565   9.099   5.409   7.738  0.3619 -0.0125  0.8255
 1117POPC   CN1 4566   0.716   4.055   9.964  0.4526  0.6946  0.5024
 1117POPC   CN2 4567   0.514   4.198   9.976  0.0257  0.1836  0.0417
 1117POPC   CN3 4568   0.739   4.288   9.999  0.3192  0.0967  0.1277
 1117POPC   NTM 4569   0.655   4.186   9.934  0.0381  0.3972  0.0201
 1117POPC    CA 4570   0.658   4.203   9.788 -0.2158  0.3877  0.0135
 1117POPC    CB 4571   0.788   4.187   9.709 -0.3873  0.0615 -0.2016
 1117POPC    OA 4572   0.829   4.051   9.691 -0.2199  0.0787  0.0447
 1117POPC     P 4573   0.974   4.052   9.623 -0.2142  0.1082  0.0583
 1117POPC    OB 4574   1.044   3.925   9.649 -0.2817  0.2677  1.0390
 1117POPC    OC 4575   1.042   4.178   9.663  0.1204  0.1442 -0.6067
 1117POPC    OD 4576   0.927   4.064   9.469 -0.1502  0.0632  0.0343
 1117POPC    CC 4577   0.864   3.945   9.422 -0.2853  0.0202  0.3237
 1117POPC    CD 4578   0.827   3.958   9.274 -0.3415 -0.6271  0.2765
 1117POPC    OE 4579   0.938   3.953   9.185 -0.7531 -0.1673 -0.2723
 1117POPC   C1A 4580   0.998   3.835   9.164  0.0357  0.1065  0.3737
 1117POPC    OF 4581   0.995   3.751   9.254 -0.2516 -0.6305 -0.3178
 1117POPC   C1B 4582   1.067   3.824   9.034  0.5132  0.6916  0.5721
 1117POPC   C1C 4583   0.995   3.859   8.904  0.2848  0.1898  0.5593
 1117POPC   C1D 4584   1.060   3.811   8.774 -0.8312 -0.1106  0.0986
 1117POPC   C1E 4585   0.988   3.877   8.657 -0.3857  0.3074  0.0601
 1117POPC   C1F 4586   1.066   3.879   8.525 -0.3773 -0.0139  0.0593
 1117POPC   C1G 4587   1.128   3.742   8.498 -0.2548 -0.0762  0.6456
 1117POPC   C1H 4588   1.017   3.643   8.463 -0.1036 -0.2307  0.5992
 1117POPC   C1I 4589   1.071   3.500   8.460 -0.4833 -0.3578 -0.2658
 1117POPC   C1J 4590   1.075   3.427   8.349  0.4698 -0.0465 -0.4511
 1117POPC   C1K 4591   1.023   3.489   8.219 -0.3966 -0.1151 -0.1466
 1117POPC   C1L 4592   1.099   3.427   8.102  0.2144  0.8003 -0.2434
 1117POPC   C1M 4593   1.053   3.461   7.960 -0.7588  0.4998 -0.0019
 1117POPC   C1N 4594   1.090   3.607   7.934 -0.2903  0.4390  0.3110
 1117POPC   C1O 4595   1.051   3.643   7.791  0.0553 -0.0154  0.1004
 1117POPC   C1P 4596   1.114   3.561   7.678 -0.0002  0.0124  0.0493
 1117POPC   C1Q 4597   1.027   3.586   7.554  0.4126  0.5072 -0.1448
 1117POPC   C1R 4598   1.095   3.498   7.448  0.2869  0.0557  0.1455
 1117POPC    CE 4599   0.734   4.080   9.265 -0.0508 -0.4076  0.2455
 1117POPC    OG 4600   0.674   4.107   9.138  0.0803 -0.0067  0.2683
 1117POPC   C2A 4601   0.716   4.213   9.070  0.5316 -0.4983 -0.2216
 1117POPC    OH 4602   0.789   4.297   9.124  0.3127  0.0386 -0.7501
 1117POPC   C2B 4603   0.636   4.232   8.947 -0.1334  0.2753  0.3223
 1117POPC   C2C 4604   0.687   4.131   8.845 -0.0713  0.6172  0.0151
 1117POPC   C2D 4605   0.810   4.185   8.771 -0.2153 -0.4331 -1.0314
 1117POPC   C2E 4606   0.772   4.279   8.656  0.2950  0.1636 -0.7197
 1117POPC   C2F 4607   0.712   4.209   8.534 -0.0001  0.0601 -0.5160
 1117POPC   C2G 4608   0.704   4.318   8.427  0.1119  0.2865 -0.2932
 1117POPC   C2H 4609   0.642   4.251   8.305  0.2312  0.0584 -0.2298
 1117POPC   C2I 4610   0.609   4.354   8.196 -0.3917  0.1414  0.0309
 1117POPC   C2J 4611   0.515   4.290   8.095 -0.0686  0.1436 -0.2745
 1117POPC   C2K 4612   0.479   4.382   7.978  0.4830  0.7779  0.0532
 1117POPC   C2L 4613   0.594   4.419   7.885  0.4593  1.0500  0.1300
 1117POPC   C2M 4614   0.559   4.512   7.768 -0.1391  0.4368 -0.1885
 1117POPC   C2N 4615   0.680   4.513   7.675  0.1500  0.2654  0.1820
 1117POPC   C2O 4616   0.781   4.617   7.723  0.1835  0.0845  0.5037
 1117POPC   C2P 4617   0.902   4.621   7.630 -0.0847  0.1685  0.1547
 1118POPC   CN1 4618   0.552   4.842   5.755  1.0322  0.1018  0.0847
 1118POPC   CN2 4619   0.428   4.943   5.569  0.2707  0.3680  0.0960
 1118POPC   CN3 4620   0.653   4.887   5.554  0.0693 -0.6497 -0.1237
 1118POPC   NTM 4621   0.553   4.942   5.647  0.3911 -0.0901 -0.1022
 1118POPC    CA 4622   0.580   5.081   5.686  0.0549 -0.1360  0.3011
 1118POPC    CB 4623   0.697   5.121   5.777  0.0108  0.1484  0.2310
 1118POPC    OA 4624   0.821   5.064   5.733 -0.0931  0.0780  0.0249
 1118POPC     P 4625   0.944   5.074   5.837  0.0431 -0.0922 -0.1205
 1118POPC    OB 4626   1.069   5.112   5.768 -0.0270  0.1724 -0.1040
 1118POPC    OC 4627   0.909   5.149   5.960  0.6448  0.0123 -0.0100
 1118POPC    OD 4628   0.940   4.914   5.853 -0.1613 -0.0926 -0.1710
 1118POPC    CC 4629   0.870   4.864   5.967 -0.3702  0.0014 -0.2565
 1118POPC    CD 4630   0.853   4.713   5.946 -0.0331 -0.1352  0.4415
 1118POPC    OE 4631   0.747   4.653   6.020 -0.2368 -0.3743 -0.0399
 1118POPC   C1A 4632   0.660   4.570   5.964  0.2744 -0.7730 -0.2457
 1118POPC    OF 4633   0.657   4.556   5.841 -0.3792  0.1771 -0.3527
 1118POPC   C1B 4634   0.568   4.501   6.057  0.1940 -0.2415  0.0711
 1118POPC   C1C 4635   0.538   4.359   6.009 -0.8644  0.1680 -0.5132
 1118POPC   C1D 4636   0.395   4.315   6.038 -0.6290 -0.4441 -0.2493
 1118POPC   C1E 4637   0.365   4.301   6.187  0.2091 -0.1640 -0.0545
 1118POPC   C1F 4638   0.224   4.315   6.244  0.2508  0.4250 -0.0868
 1118POPC   C1G 4639   0.165   4.453   6.270 -0.3407  0.0985  0.3351
 1118POPC   C1H 4640   0.217   4.531   6.392  0.3582  0.0290  0.0842
 1118POPC   C1I 4641   0.122   4.650   6.405  0.3169  0.0460 -0.3319
 1118POPC   C1J 4642   0.153   4.777   6.430  0.3025  0.0556 -0.3633
 1118POPC   C1K 4643   0.295   4.818   6.471  0.1044  0.1867  0.2053
 1118POPC   C1L 4644   0.304   4.884   6.609  0.4772 -0.4147  0.4707
 1118POPC   C1M 4645   0.410   4.815   6.695  0.4950 -0.2576  0.5732
 1118POPC   C1N 4646   0.443   4.900   6.818 -0.1192  0.4079  0.2831
 1118POPC   C1O 4647   0.533   4.834   6.923 -0.2155  0.5228  0.4381
 1118POPC   C1P 4648   0.453   4.748   7.021 -1.0119 -0.5361 -1.0937
 1118POPC   C1Q 4649   0.391   4.844   7.123  0.4435  0.0914 -0.7703
 1118POPC   C1R 4650   0.338   4.768   7.245  0.4128 -0.1014 -0.9033
 1118POPC    CE 4651   0.991   4.651   5.968  0.2115  0.0901 -0.4140
 1118POPC    OG 4652   1.065   4.706   6.077  0.0271 -0.2032 -0.1375
 1118POPC   C2A 4653   1.184   4.651   6.099 -0.0138 -0.0250  0.5844
 1118POPC    OH 4654   1.220   4.555   6.030 -0.6155 -0.0253  0.2629
 1118POPC   C2B 4655   1.272   4.728   6.190  0.4322 -0.1072  0.2285
 1118POPC   C2C 4656   1.244   4.716   6.340  0.0814  0.3495  0.2025
 1118POPC   C2D 4657   1.357   4.787   6.414  1.2519 -0.9464 -0.2853
 1118POPC   C2E 4658   1.330   4.750   6.560  0.5469 -0.2027 -0.2209
 1118POPC   C2F 4659   1.419   4.801   6.674  0.1861  0.1301 -0.0823
 1118POPC   C2G 4660   1.380   4.733   6.805 -0.0151  0.0335 -0.1928
 1118POPC   C2H 4661   1.466   4.777   6.923 -0.8018  0.5393  0.1971
 1118POPC   C2I 4662   1.440   4.695   7.050 -0.2944 -0.4671 -0.3371
 1118POPC   C2J 4663   1.558   4.604   7.083  0.0732  0.3514  0.6483
 1118POPC   C2K 4664   1.518   4.511   7.197 -0.1852 -0.1536  0.1463
 1118POPC   C2L 4665   1.638   4.422   7.227 -0.2466 -0.1210  0.4911
 1118POPC   C2M 4666   1.742   4.507   7.301 -0.4852  0.2702  0.3759
 1118POPC   C2N 4667   1.861   4.430   7.357 -0.1238  0.2788 -0.3731
 1118POPC   C2O 4668   1.991   4.479   7.291  0.2887 -0.0761  0.1646
 1118POPC   C2P 4669   2.123   4.460   7.366  0.2685 -0.3168  0.1387
 1119POPC   CN1 4670   8.570   5.828   9.679 -0.4068 -0.1458  0.0378
 1119POPC   CN2 4671   8.426   5.653   9.760 -0.8405  0.5665  0.1495
 1119POPC   CN3 4672   8.598   5.754   9.904  0.4043  0.3551 -0.1175
 1119POPC   NTM 4673   8.499   5.775   9.797 -0.1259  0.0923  0.3128
 1119POPC    CA 4674   8.408   5.879   9.847  0.1772  0.3469  0.3454
 1119POPC    CB 4675   8.280   5.919   9.773  0.1573  0.5858  0.5070
 1119POPC    OA 4676   8.306   5.979   9.646 -0.3211 -0.3716 -0.0558
 1119POPC     P 4677   8.175   5.988   9.553 -0.4084  0.1009  0.1045
 1119POPC    OB 4678   8.203   6.056   9.424  0.1639  0.5450  0.4590
 1119POPC    OC 4679   8.062   6.037   9.635  0.1850  0.3063  0.8065
 1119POPC    OD 4680   8.166   5.830   9.523 -0.0312  0.1154 -0.0914
 1119POPC    CC 4681   8.238   5.797   9.404  0.4188  0.4166  0.0914
 1119POPC    CD 4682   8.240   5.645   9.385 -0.1350  0.3784  0.3166
 1119POPC    OE 4683   8.342   5.600   9.296  0.0456 -0.0565  0.7355
 1119POPC   C1A 4684   8.472   5.612   9.319  0.2015  0.2142 -0.2279
 1119POPC    OF 4685   8.511   5.672   9.419  0.7488  0.0405 -0.3348
 1119POPC   C1B 4686   8.557   5.550   9.215 -0.1874 -0.2943 -0.2435
 1119POPC   C1C 4687   8.682   5.633   9.188 -0.0218 -0.5013 -0.1161
 1119POPC   C1D 4688   8.748   5.603   9.053 -0.1572 -0.1930 -0.2528
 1119POPC   C1E 4689   8.799   5.458   9.058 -0.0293 -0.1316  0.2647
 1119POPC   C1F 4690   8.848   5.414   8.921 -0.0151 -0.0516  0.2447
 1119POPC   C1G 4691   8.887   5.267   8.940 -0.3444 -0.1916 -0.1310
 1119POPC   C1H 4692   8.966   5.214   8.820  0.2724  0.1600  0.1098
 1119POPC   C1I 4693   9.025   5.073   8.833  0.0639  0.0374 -0.2378
 1119POPC   C1J 4694   9.034   4.988   8.731 -0.3538 -0.4633  0.1380
 1119POPC   C1K 4695   8.994   5.046   8.595 -0.1363  0.3304  0.4028
 1119POPC   C1L 4696   8.869   4.978   8.540 -0.0968  0.4790  0.1274
 1119POPC   C1M 4697   8.852   5.026   8.396  0.0068 -0.1221 -0.0858
 1119POPC   C1N 4698   8.724   4.957   8.346 -0.1260 -0.3418  0.5538
 1119POPC   C1O 4699   8.690   5.007   8.206 -0.7834 -0.1505  0.7811
 1119POPC   C1P 4700   8.592   4.907   8.144 -0.1145 -0.4887  0.2624
 1119POPC   C1Q 4701   8.597   4.915   7.991  0.3539  0.0682  0.3022
 1119POPC   C1R 4702   8.507   4.811   7.924  0.0590  0.3221  0.3002
 1119POPC    CE 4703   8.098   5.594   9.364 -0.1343  0.4959  0.0233
 1119POPC    OG 4704   8.024   5.647   9.254 -0.5118  0.5455  0.2992
 1119POPC   C2A 4705   7.915   5.572   9.233 -0.1800  0.0319  0.3819
 1119POPC    OH 4706   7.885   5.467   9.290 -0.2051 -0.1175  0.0947
 1119POPC   C2B 4707   7.832   5.633   9.126  0.0231 -0.2308  0.0720
 1119POPC   C2C 4708   7.735   5.536   9.059 -0.2234  0.2994 -0.3477
 1119POPC   C2D 4709   7.669   5.604   8.939  0.2576 -0.3524 -0.9888
 1119POPC   C2E 4710   7.590   5.494   8.867  0.0032 -0.3112 -0.7761
 1119POPC   C2F 4711   7.529   5.552   8.739 -0.7929  0.3875 -0.0933
 1119POPC   C2G 4712   7.486   5.443   8.640  0.2874 -0.2983  0.1748
 1119POPC   C2H 4713   7.599   5.351   8.594  0.1435 -0.3910  0.0043
 1119POPC   C2I 4714   7.596   5.351   8.441 -0.6530 -0.9538  0.0156
 1119POPC   C2J 4715   7.717   5.286   8.374  0.0347  0.1477  0.1678
 1119POPC   C2K 4716   7.704   5.284   8.221  0.8407 -0.4989  0.1027
 1119POPC   C2L 4717   7.824   5.216   8.154  0.6574 -0.4848 -0.2359
 1119POPC   C2M 4718   7.803   5.212   8.002  0.6562 -0.2820 -0.2426
 1119POPC   C2N 4719   7.699   5.106   7.962  0.1551  0.0994  0.0371
 1119POPC   C2O 4720   7.632   5.132   7.827 -0.3366  0.2909  0.3143
 1119POPC   C2P 4721   7.494   5.068   7.812 -0.2911  0.2804 -0.0646
 1120POPC   CN1 4722   8.640   5.597   5.874 -0.2708 -0.0125 -0.2176
 1120POPC   CN2 4723   8.568   5.612   6.103  0.2676  0.3658  0.4088
 1120POPC   CN3 4724   8.432   5.509   5.934  0.3650  0.2635 -0.1554
 1120POPC   NTM 4725   8.525   5.619   5.963  0.2511  0.2150  0.4068
 1120POPC    CA 4726   8.452   5.744   5.940 -0.3850 -0.2237  0.0174
 1120POPC    CB 4727   8.509   5.878   5.893 -0.2233 -0.4755 -0.5049
 1120POPC    OA 4728   8.593   5.871   5.777 -0.2674  0.2658 -0.5835
 1120POPC     P 4729   8.691   5.999   5.773  0.2363 -0.0783  0.2642
 1120POPC    OB 4730   8.783   5.986   5.657 -0.4039  0.0372 -0.2616
 1120POPC    OC 4731   8.615   6.125   5.788 -0.0163 -0.1979  0.0001
 1120POPC    OD 4732   8.779   5.980   5.906  0.1082 -0.2149  0.3292
 1120POPC    CC 4733   8.890   5.892   5.885  0.0336 -0.3534  0.5158
 1120POPC    CD 4734   8.979   5.861   6.005  0.6304 -0.1312  0.1355
 1120POPC    OE 4735   8.932   5.760   6.095  0.0264  0.5094  0.5471
 1120POPC   C1A 4736   9.014   5.683   6.165 -0.1402 -0.4265 -0.2625
 1120POPC    OF 4737   9.129   5.667   6.124 -0.0889  0.6891 -0.5786
 1120POPC   C1B 4738   8.953   5.604   6.274 -0.6804  0.0635 -0.2032
 1120POPC   C1C 4739   8.949   5.693   6.399 -0.2500  0.0399 -0.1701
 1120POPC   C1D 4740   8.840   5.800   6.411  0.1242  0.4201 -0.1398
 1120POPC   C1E 4741   8.850   5.876   6.543 -0.3953  0.5384 -0.1661
 1120POPC   C1F 4742   8.849   5.793   6.672 -0.1351  0.1039 -0.4390
 1120POPC   C1G 4743   8.857   5.900   6.782  0.0189 -0.6112  0.2536
 1120POPC   C1H 4744   8.831   5.838   6.920  0.2250 -0.3486  0.4096
 1120POPC   C1I 4745   8.806   5.927   7.042 -0.1477  0.3142 -0.1403
 1120POPC   C1J 4746   8.771   5.872   7.158 -0.4865 -0.1111 -0.4408
 1120POPC   C1K 4747   8.731   5.725   7.171 -0.1782 -0.1812 -0.2966
 1120POPC   C1L 4748   8.730   5.672   7.315 -0.2786 -0.1680 -0.2928
 1120POPC   C1M 4749   8.644   5.744   7.419  0.6325  0.0189  0.3401
 1120POPC   C1N 4750   8.622   5.664   7.548  0.1165  0.0939  0.2998
 1120POPC   C1O 4751   8.498   5.721   7.617  0.0581 -0.0407  0.3071
 1120POPC   C1P 4752   8.495   5.695   7.768 -0.0152 -0.0758  0.2996
 1120POPC   C1Q 4753   8.373   5.739   7.848 -0.2795 -0.0921 -0.0953
 1120POPC   C1R 4754   8.360   5.891   7.838 -0.1563 -0.0384  0.5333
 1120POPC    CE 4755   9.010   5.998   6.066 -0.1294  0.2605 -0.3383
 1120POPC    OG 4756   9.096   5.986   6.180  0.2963  0.6403 -0.6191
 1120POPC   C2A 4757   9.225   5.960   6.161  0.1081 -0.3048 -0.6301
 1120POPC    OH 4758   9.289   5.984   6.059  0.5762 -0.6092 -0.4156
 1120POPC   C2B 4759   9.293   5.907   6.282  0.3621  0.3455 -0.4837
 1120POPC   C2C 4760   9.333   6.017   6.380 -0.0456 -0.0812  0.1699
 1120POPC   C2D 4761   9.384   5.970   6.517  0.2469 -0.4015 -0.0460
 1120POPC   C2E 4762   9.274   5.901   6.598  0.2610 -0.1902  0.1559
 1120POPC   C2F 4763   9.336   5.828   6.717  0.3366  0.1103  0.3007
 1120POPC   C2G 4764   9.229   5.790   6.820  0.3274  0.0559  0.2701
 1120POPC   C2H 4765   9.293   5.713   6.936  0.1329  0.0628  0.3816
 1120POPC   C2I 4766   9.199   5.688   7.054 -0.3021  0.1702  0.0604
 1120POPC   C2J 4767   9.223   5.800   7.156  0.0219  0.0375  0.1302
 1120POPC   C2K 4768   9.188   5.751   7.297 -0.5258  0.2529  0.0691
 1120POPC   C2L 4769   9.209   5.863   7.400 -0.0755  0.6438 -0.4383
 1120POPC   C2M 4770   9.178   5.808   7.539 -0.1502  0.3754 -0.5581
 1120POPC   C2N 4771   9.159   5.920   7.642 -0.0573  0.0324 -0.1648
 1120POPC   C2O 4772   9.191   5.867   7.782  0.2949  0.0170 -0.2485
 1120POPC   C2P 4773   9.197   5.978   7.887  0.2848  0.3679 -0.6161
 1121POPC   CN1 4774   1.566   7.178   9.346 -0.5015 -0.5338 -0.0920
 1121POPC   CN2 4775   1.654   7.268   9.135 -0.2035 -0.3681  0.5844
 1121POPC   CN3 4776   1.431   7.312   9.195 -0.3901 -0.1716  0.3133
 1121POPC   NTM 4777   1.565   7.290   9.250 -0.4102 -0.1248  0.3813
 1121POPC    CA 4778   1.596   7.413   9.324 -0.0517  0.0416 -0.0403
 1121POPC    CB 4779   1.737   7.423   9.382 -0.1837 -0.0135  0.2960
 1121POPC    OA 4780   1.782   7.335   9.485 -0.1310 -0.4654 -0.1107
 1121POPC     P 4781   1.937   7.295   9.465  0.0023  0.0581 -0.1277
 1121POPC    OB 4782   1.975   7.201   9.573  0.2454  0.3538  0.0481
 1121POPC    OC 4783   2.017   7.419   9.457  0.6006 -0.3474 -0.4154
 1121POPC    OD 4784   1.929   7.212   9.328  0.2196 -0.6112  0.2627
 1121POPC    CC 4785   2.058   7.159   9.296  0.3343  0.1779 -0.6110
 1121POPC    CD 4786   2.055   7.079   9.166  0.1746 -0.5577 -0.1564
 1121POPC    OE 4787   2.180   7.010   9.162  0.3463 -0.2809  0.3873
 1121POPC   C1A 4788   2.183   6.900   9.088 -0.1958 -0.1479  0.1698
 1121POPC    OF 4789   2.078   6.846   9.053 -0.1277 -0.2871  0.1822
 1121POPC   C1B 4790   2.315   6.835   9.075  0.1085  0.4785  0.0815
 1121POPC   C1C 4791   2.329   6.720   8.975  0.5249  0.6103 -0.0119
 1121POPC   C1D 4792   2.338   6.780   8.835 -0.0749  0.2838 -0.1906
 1121POPC   C1E 4793   2.386   6.678   8.732  0.0001  0.0924  0.0338
 1121POPC   C1F 4794   2.265   6.588   8.704  0.0085  0.0577  0.1102
 1121POPC   C1G 4795   2.306   6.474   8.611 -0.7232 -0.0792 -0.0467
 1121POPC   C1H 4796   2.184   6.395   8.563 -0.4420 -0.2326 -0.5152
 1121POPC   C1I 4797   2.104   6.468   8.455 -0.3213  0.4198 -0.1672
 1121POPC   C1J 4798   1.972   6.447   8.455 -0.3855  0.7327  0.8037
 1121POPC   C1K 4799   1.915   6.343   8.551 -0.1656  0.2791  0.4454
 1121POPC   C1L 4800   1.784   6.391   8.612 -0.4929  0.2901 -0.2583
 1121POPC   C1M 4801   1.733   6.259   8.671  0.4811 -0.3067 -0.7291
 1121POPC   C1N 4802   1.654   6.173   8.572  0.2629 -0.2341 -0.6187
 1121POPC   C1O 4803   1.515   6.229   8.541  0.3871  0.4168 -0.0403
 1121POPC   C1P 4804   1.448   6.156   8.424  0.1536  0.0829  0.3023
 1121POPC   C1Q 4805   1.520   6.184   8.292 -0.3300  0.2595  0.0752
 1121POPC   C1R 4806   1.481   6.083   8.184  0.3001  0.1752 -0.0727
 1121POPC    CE 4807   2.015   7.167   9.048  0.9215  0.0058  0.0018
 1121POPC    OG 4808   2.073   7.297   9.031  0.2059  0.3617  0.2351
 1121POPC   C2A 4809   2.037   7.364   8.922  0.4483  0.0953 -0.0097
 1121POPC    OH 4810   1.964   7.313   8.838 -0.0149 -0.0305  0.4660
 1121POPC   C2B 4811   2.123   7.481   8.893  0.2056  0.3118  0.1501
 1121POPC   C2C 4812   2.202   7.481   8.762 -0.4593  0.1439 -0.2547
 1121POPC   C2D 4813   2.292   7.603   8.744  0.3280 -0.3640  0.1781
 1121POPC   C2E 4814   2.354   7.603   8.604 -0.0309  0.5906  0.0143
 1121POPC   C2F 4815   2.459   7.492   8.598  0.0229  0.6529 -0.2077
 1121POPC   C2G 4816   2.536   7.487   8.466  0.0604 -0.0090 -0.1624
 1121POPC   C2H 4817   2.647   7.381   8.472  0.0533  0.0074  0.3284
 1121POPC   C2I 4818   2.716   7.339   8.342 -0.0513  0.1079  0.2412
 1121POPC   C2J 4819   2.810   7.218   8.355 -0.0160  0.0953 -0.1222
 1121POPC   C2K 4820   2.806   7.132   8.229 -0.0987  0.2306 -0.2130
 1121POPC   C2L 4821   2.911   7.021   8.232 -0.6647 -0.3421 -1.0030
 1121POPC   C2M 4822   3.050   7.084   8.232 -0.4633 -0.7725 -0.4197
 1121POPC   C2N 4823   3.077   7.137   8.090  0.3098 -0.1812 -0.0623
 1121POPC   C2O 4824   3.225   7.168   8.065  0.2534  0.1663  0.0281
 1121POPC   C2P 4825   3.239   7.194   7.915  0.0448 -0.1031 -0.0402
 1122POPC   CN1 4826   0.464   6.561   5.159 -0.0763 -0.2613 -0.3227
 1122POPC   CN2 4827   0.420   6.711   5.344  0.2143 -0.3873 -0.0253
 1122POPC   CN3 4828   0.571   6.526   5.367  0.4077  0.5423  0.5241
 1122POPC   NTM 4829   0.447   6.572   5.304  0.4899 -0.2711 -0.2526
 1122POPC    CA 4830   0.341   6.481   5.350 -0.5087  0.8303 -0.3105
 1122POPC    CB 4831   0.283   6.457   5.489  0.6508 -0.0773  0.0340
 1122POPC    OA 4832   0.388   6.444   5.585  0.4846  0.1041  0.2408
 1122POPC     P 4833   0.414   6.290   5.623  0.0313 -0.0276  0.0223
 1122POPC    OB 4834   0.370   6.204   5.511  0.0087 -0.0635  0.0589
 1122POPC    OC 4835   0.550   6.284   5.682 -0.4175 -0.1647  1.0586
 1122POPC    OD 4836   0.307   6.294   5.743 -0.1803 -0.5129 -0.1455
 1122POPC    CC 4837   0.364   6.301   5.874 -0.0727 -0.5853 -0.1883
 1122POPC    CD 4838   0.268   6.361   5.977  0.1114 -0.3839 -0.1340
 1122POPC    OE 4839   0.334   6.383   6.102 -0.2924  0.0500  0.0067
 1122POPC   C1A 4840   0.276   6.431   6.212 -0.0480  0.4831 -0.0496
 1122POPC    OF 4841   0.165   6.484   6.201 -0.0586  0.4774  0.0323
 1122POPC   C1B 4842   0.366   6.403   6.326 -0.1514 -0.0952 -0.1047
 1122POPC   C1C 4843   0.333   6.260   6.371  0.4750 -0.3332 -0.3843
 1122POPC   C1D 4844   0.390   6.204   6.501  0.2446 -0.2177 -0.2313
 1122POPC   C1E 4845   0.329   6.278   6.620  0.2607 -0.1646 -0.2557
 1122POPC   C1F 4846   0.426   6.257   6.736  0.0180  0.0401 -0.0153
 1122POPC   C1G 4847   0.389   6.323   6.869 -0.0637 -0.2121  0.0879
 1122POPC   C1H 4848   0.295   6.243   6.959 -0.1942  0.0376  0.1747
 1122POPC   C1I 4849   0.260   6.319   7.087  0.4670  0.0858  0.3290
 1122POPC   C1J 4850   0.263   6.267   7.209 -0.0912  0.0817  0.3393
 1122POPC   C1K 4851   0.269   6.114   7.211 -0.4310  0.0668  0.2798
 1122POPC   C1L 4852   0.263   6.049   7.350 -0.2479 -0.5052  0.0223
 1122POPC   C1M 4853   0.287   5.900   7.372  0.3886 -0.4272 -0.1300
 1122POPC   C1N 4854   0.267   5.863   7.519 -0.5915  0.0256 -0.1459
 1122POPC   C1O 4855   0.397   5.902   7.590 -0.4518 -0.2682 -0.2430
 1122POPC   C1P 4856   0.403   5.869   7.740  0.3265  1.1581  0.0563
 1122POPC   C1Q 4857   0.504   5.957   7.812  0.6226  0.8008  0.0789
 1122POPC   C1R 4858   0.541   5.902   7.950  0.2476 -0.5124 -0.3393
 1122POPC    CE 4859   0.140   6.277   5.971  0.1130 -0.3919 -0.0593
 1122POPC    OG 4860   0.152   6.160   6.052  0.4347 -0.5700 -0.3626
 1122POPC   C2A 4861   0.037   6.096   6.074 -0.0280  0.2559 -0.3575
 1122POPC    OH 4862  -0.073   6.130   6.029 -0.2718 -0.1690 -0.0835
 1122POPC   C2B 4863   0.060   5.970   6.147 -0.3986  0.2271 -0.2886
 1122POPC   C2C 4864  -0.052   5.933   6.245  0.0252 -0.3546 -0.0185
 1122POPC   C2D 4865  -0.011   5.842   6.360 -0.2221 -0.0424  0.3163
 1122POPC   C2E 4866   0.061   5.922   6.468  0.6268 -0.4011  0.0247
 1122POPC   C2F 4867   0.113   5.837   6.585  0.3257 -0.8887 -0.1938
 1122POPC   C2G 4868   0.217   5.898   6.679 -0.8124  0.5334  0.1886
 1122POPC   C2H 4869   0.242   5.798   6.792  0.3566  0.0755 -0.4507
 1122POPC   C2I 4870   0.357   5.836   6.885  0.0821  0.1402 -0.1319
 1122POPC   C2J 4871   0.397   5.729   6.987 -0.3139 -0.2538 -0.3891
 1122POPC   C2K 4872   0.520   5.754   7.075 -0.3443  0.3086 -0.5046
 1122POPC   C2L 4873   0.642   5.761   6.983  0.1377  0.1093  0.1132
 1122POPC   C2M 4874   0.724   5.633   6.996 -0.1498 -0.0516  0.3571
 1122POPC   C2N 4875   0.827   5.638   6.883 -0.4668 -0.1216  0.0650
 1122POPC   C2O 4876   0.919   5.517   6.888 -0.5163 -0.1616  0.0154
 1122POPC   C2P 4877   0.993   5.491   6.756 -0.3783  0.2029  0.0214
 1123POPC   CN1 4878   0.298   8.494   9.984  0.2902 -0.1748 -0.3487
 1123POPC   CN2 4879   0.451   8.338   9.879  0.3593 -0.0200  0.5965
 1123POPC   CN3 4880   0.304   8.269  10.054  0.3082 -0.0198  0.1871
 1123POPC   NTM 4881   0.318   8.356   9.937  0.0273 -0.3103 -0.0660
 1123POPC    CA 4882   0.212   8.325   9.840 -0.0769 -0.2988  0.0441
 1123POPC    CB 4883   0.225   8.356   9.690  0.5584 -0.1225  0.1308
 1123POPC    OA 4884   0.237   8.494   9.653  0.0125 -0.2138 -0.4108
 1123POPC     P 4885   0.308   8.519   9.511  0.1853 -0.0467 -0.2952
 1123POPC    OB 4886   0.255   8.418   9.418  0.0708  0.1574 -0.4518
 1123POPC    OC 4887   0.451   8.519   9.551  0.3956 -0.1354 -1.0327
 1123POPC    OD 4888   0.247   8.668   9.495  0.2169  0.0004  0.0063
 1123POPC    CC 4889   0.123   8.666   9.424  0.0596 -0.2499  0.2847
 1123POPC    CD 4890   0.051   8.800   9.419 -0.0288 -0.2887  0.5305
 1123POPC    OE 4891  -0.063   8.791   9.333  0.5328  0.2688 -0.2801
 1123POPC   C1A 4892  -0.145   8.895   9.336  0.1482 -0.0430  0.0855
 1123POPC    OF 4893  -0.158   8.955   9.443  0.1174 -0.2612  0.2032
 1123POPC   C1B 4894  -0.226   8.899   9.212  0.3297  0.1813 -0.0268
 1123POPC   C1C 4895  -0.220   9.037   9.146 -0.2231  0.0799 -0.2951
 1123POPC   C1D 4896  -0.272   9.058   9.004  0.3513  0.6026 -0.4281
 1123POPC   C1E 4897  -0.207   8.965   8.901  0.1738  0.3141 -0.2807
 1123POPC   C1F 4898  -0.269   8.971   8.761  0.2420  0.2319 -0.3135
 1123POPC   C1G 4899  -0.218   9.091   8.680  1.2156  0.0653  0.0396
 1123POPC   C1H 4900  -0.244   9.085   8.529  0.0962  0.3224  0.2166
 1123POPC   C1I 4901  -0.390   9.092   8.483  0.2221 -0.4213 -0.3176
 1123POPC   C1J 4902  -0.438   9.144   8.370 -0.2193 -0.0564  0.0340
 1123POPC   C1K 4903  -0.338   9.181   8.261 -0.6255  1.1214  0.0466
 1123POPC   C1L 4904  -0.395   9.146   8.123  0.2741  0.6398 -0.2081
 1123POPC   C1M 4905  -0.279   9.132   8.024  0.2515  0.5964 -0.2282
 1123POPC   C1N 4906  -0.331   9.128   7.880  0.1455 -0.0848 -0.1728
 1123POPC   C1O 4907  -0.382   9.265   7.835 -0.6657 -0.4769 -0.4603
 1123POPC   C1P 4908  -0.407   9.241   7.686 -0.3643 -0.6347 -0.4853
 1123POPC   C1Q 4909  -0.401   9.370   7.604  0.4936 -0.3800 -0.0414
 1123POPC   C1R 4910  -0.524   9.455   7.635  0.6780  0.1334 -0.6891
 1123POPC    CE 4911   0.152   8.906   9.374  0.3251 -0.7119  0.3248
 1123POPC    OG 4912   0.213   8.891   9.246  0.1519 -0.1986  0.1788
 1123POPC   C2A 4913   0.282   8.988   9.188 -0.1858 -0.1531 -0.1512
 1123POPC    OH 4914   0.291   9.095   9.249 -0.9952 -0.3337  0.2937
 1123POPC   C2B 4915   0.305   8.970   9.043  0.5976 -0.2512 -0.0209
 1123POPC   C2C 4916   0.344   9.087   8.953  0.2842 -0.2586 -0.1671
 1123POPC   C2D 4917   0.348   9.051   8.805  0.0667 -0.7717 -0.0476
 1123POPC   C2E 4918   0.218   9.075   8.728  0.2610  0.6718  0.0521
 1123POPC   C2F 4919   0.241   9.062   8.578  0.4559  0.5126  0.0958
 1123POPC   C2G 4920   0.329   9.165   8.507 -0.1911  0.9200 -0.1326
 1123POPC   C2H 4921   0.305   9.155   8.357 -0.4438  0.3515 -0.0583
 1123POPC   C2I 4922   0.393   9.260   8.288  0.2036 -0.3033 -0.2415
 1123POPC   C2J 4923   0.391   9.264   8.135 -0.3258 -0.2312 -0.2317
 1123POPC   C2K 4924   0.494   9.365   8.086 -0.2768 -0.0101  0.3208
 1123POPC   C2L 4925   0.508   9.348   7.935  0.7980 -0.0873  0.4146
 1123POPC   C2M 4926   0.583   9.463   7.867 -0.5692  0.4647 -0.2096
 1123POPC   C2N 4927   0.585   9.451   7.715 -0.3605  0.3730 -0.1997
 1123POPC   C2O 4928   0.723   9.508   7.680  0.1207 -0.6054  0.0685
 1123POPC   C2P 4929   0.734   9.543   7.532 -0.1355  0.0824  0.2078
 1124POPC   CN1 4930   1.254   7.400   5.570 -0.3654  0.0439 -0.3471
 1124POPC   CN2 4931   1.201   7.389   5.804  0.2539  0.2203 -0.5243
 1124POPC   CN3 4932   1.287   7.582   5.733 -0.5932  0.0102 -0.1997
 1124POPC   NTM 4933   1.298   7.438   5.705  0.2515  0.1374 -0.5676
 1124POPC    CA 4934   1.434   7.388   5.727  0.0382 -0.4565 -0.5680
 1124POPC    CB 4935   1.528   7.417   5.845 -0.5997 -0.0252 -0.1608
 1124POPC    OA 4936   1.471   7.405   5.976 -0.3499  0.3381 -0.0182
 1124POPC     P 4937   1.574   7.434   6.096  0.1180  0.0425 -0.3438
 1124POPC    OB 4938   1.633   7.564   6.056  0.7036 -0.2080 -0.3100
 1124POPC    OC 4939   1.478   7.414   6.207 -0.3245  0.8502 -0.5718
 1124POPC    OD 4940   1.676   7.309   6.093 -0.1478 -0.1711 -0.4946
 1124POPC    CC 4941   1.632   7.195   6.167  0.1372  0.4055  0.5920
 1124POPC    CD 4942   1.735   7.082   6.172 -0.0132  0.2563  0.3162
 1124POPC    OE 4943   1.666   6.957   6.161  0.2445  0.1692 -0.3992
 1124POPC   C1A 4944   1.730   6.846   6.128 -0.0716 -0.4108  0.8861
 1124POPC    OF 4945   1.844   6.859   6.083 -0.4722  0.5159  0.0919
 1124POPC   C1B 4946   1.649   6.722   6.125  0.1178 -0.5162 -0.0594
 1124POPC   C1C 4947   1.710   6.629   6.230  0.7155 -0.4440 -0.3359
 1124POPC   C1D 4948   1.623   6.508   6.264  0.4571 -0.1734 -0.0278
 1124POPC   C1E 4949   1.716   6.408   6.332  0.2160 -0.3426  0.0541
 1124POPC   C1F 4950   1.683   6.365   6.475  0.1360  0.5834  0.3135
 1124POPC   C1G 4951   1.784   6.265   6.532 -0.0020  0.3278  0.1095
 1124POPC   C1H 4952   1.695   6.146   6.566  0.0667  0.2143 -0.1072
 1124POPC   C1I 4953   1.777   6.017   6.555 -0.0446  0.1057  0.3150
 1124POPC   C1J 4954   1.813   5.961   6.670  0.2987 -0.3168  0.0029
 1124POPC   C1K 4955   1.763   6.024   6.800  0.8100 -0.0021  0.0506
 1124POPC   C1L 4956   1.790   5.932   6.919 -0.1630 -0.2738  0.0683
 1124POPC   C1M 4957   1.678   5.917   7.023 -0.2639 -0.2657 -0.0390
 1124POPC   C1N 4958   1.743   5.821   7.122 -0.0304 -0.0778 -0.0092
 1124POPC   C1O 4959   1.641   5.765   7.221  0.3875 -0.2307  0.3397
 1124POPC   C1P 4960   1.713   5.682   7.328  0.0165 -0.2575  0.5725
 1124POPC   C1Q 4961   1.797   5.560   7.289  0.4727  0.0490  0.5892
 1124POPC   C1R 4962   1.833   5.476   7.412  0.0916 -0.3398  0.4368
 1124POPC    CE 4963   1.848   7.102   6.273 -0.0357  0.4159  0.3094
 1124POPC    OG 4964   1.828   7.117   6.414 -0.2058 -0.1713  0.3494
 1124POPC   C2A 4965   1.935   7.157   6.481 -0.0576 -0.0448  0.0408
 1124POPC    OH 4966   2.047   7.124   6.443 -0.0321 -0.3176  0.3418
 1124POPC   C2B 4967   1.893   7.190   6.619  0.5258 -0.1844  0.2563
 1124POPC   C2C 4968   1.990   7.271   6.705  0.4000 -0.1674  0.3836
 1124POPC   C2D 4969   1.928   7.308   6.839  0.1575 -0.7482  0.4328
 1124POPC   C2E 4970   2.026   7.394   6.919  0.1033 -0.1234 -0.1643
 1124POPC   C2F 4971   1.961   7.445   7.048 -0.1372 -0.2427 -0.2399
 1124POPC   C2G 4972   2.065   7.538   7.109 -0.2944 -0.1381 -0.1306
 1124POPC   C2H 4973   2.033   7.568   7.255 -0.3771  0.0397 -0.1837
 1124POPC   C2I 4974   2.114   7.683   7.315  0.2072 -0.3720 -0.1717
 1124POPC   C2J 4975   2.065   7.699   7.460  0.0678  0.3581 -0.2943
 1124POPC   C2K 4976   1.925   7.760   7.456  0.0207  0.2547 -0.2387
 1124POPC   C2L 4977   1.875   7.820   7.587  0.2919 -0.1105  0.0333
 1124POPC   C2M 4978   1.865   7.704   7.686  0.7305  0.1533  0.3884
 1124POPC   C2N 4979   1.807   7.772   7.810  0.2623 -0.3310  0.4411
 1124POPC   C2O 4980   1.793   7.693   7.941 -0.0553 -0.3695  0.3850
 1124POPC   C2P 4981   1.920   7.616   7.977  0.0620 -0.0223  0.7259
 1125POPC   CN1 4982   0.445   9.533   9.444 -0.4020 -0.2997 -0.5677
 1125POPC   CN2 4983   0.305   9.574   9.642 -0.3218  0.4283 -0.2943
 1125POPC   CN3 4984   0.457   9.390   9.641 -1.0815  0.4240 -0.2615
 1125POPC   NTM 4985   0.434   9.527   9.590 -0.4114  0.4412 -0.5305
 1125POPC    CA 4986   0.534   9.611   9.657 -0.2616 -0.1043 -0.0611
 1125POPC    CB 4987   0.577   9.746   9.599 -0.4542  0.1156  0.3010
 1125POPC    OA 4988   0.466   9.833   9.577 -0.1534  0.4616  0.1433
 1125POPC     P 4989   0.513   9.946   9.472 -0.0171  0.0105 -0.2857
 1125POPC    OB 4990   0.577   9.865   9.366  0.4082 -0.0618  0.0203
 1125POPC    OC 4991   0.581  10.040   9.564  0.2926 -0.3432 -0.1512
 1125POPC    OD 4992   0.363   9.989   9.434 -0.1642  0.0759  0.3596
 1125POPC    CC 4993   0.304   9.906   9.335 -0.7115  0.4018  0.4082
 1125POPC    CD 4994   0.153   9.930   9.327 -0.7456  0.1865  0.3946
 1125POPC    OE 4995   0.080   9.842   9.241 -0.1730  0.1216 -0.0300
 1125POPC   C1A 4996   0.043   9.724   9.289  0.1364 -0.1249 -0.3964
 1125POPC    OF 4997   0.088   9.680   9.395  0.0235 -0.5155 -0.5106
 1125POPC   C1B 4998  -0.054   9.640   9.215 -0.1158 -0.2568  0.0828
 1125POPC   C1C 4999   0.020   9.575   9.098 -0.3178  0.0190 -0.1992
 1125POPC   C1D 5000  -0.087   9.495   9.022 -0.6890  0.0932  0.2355
 1125POPC   C1E 5001  -0.003   9.421   8.918 -0.4785 -0.0836  0.5291
 1125POPC   C1F 5002   0.001   9.502   8.788 -0.2804 -0.6629  0.1667
 1125POPC   C1G 5003   0.090   9.435   8.684  0.9481  0.5649  0.3960
 1125POPC   C1H 5004   0.072   9.505   8.549 -0.0773 -0.5273 -0.0468
 1125POPC   C1I 5005  -0.073   9.496   8.499 -0.2191 -0.2790  0.3155
 1125POPC   C1J 5006  -0.096   9.470   8.370 -0.3822  1.4302 -0.0161
 1125POPC   C1K 5007   0.018   9.474   8.269 -0.2155  0.3276  0.1224
 1125POPC   C1L 5008  -0.022   9.380   8.155  0.2282  0.4024 -0.0977
 1125POPC   C1M 5009   0.073   9.406   8.037 -0.2164 -0.4779 -0.6595
 1125POPC   C1N 5010  -0.002   9.386   7.905 -0.4572  0.0248 -0.6022
 1125POPC   C1O 5011   0.105   9.415   7.800 -0.1442 -0.0295 -0.2999
 1125POPC   C1P 5012   0.039   9.425   7.663 -0.7226  0.2518 -0.0056
 1125POPC   C1Q 5013   0.132   9.483   7.555 -0.3296 -0.0236  0.1825
 1125POPC   C1R 5014   0.046   9.484   7.428  0.1925 -0.3757 -0.1758
 1125POPC    CE 5015   0.142  10.079   9.294  0.6437  0.3375  0.5533
 1125POPC    OG 5016   0.178  10.124   9.163  0.0347 -0.2314  0.1798
 1125POPC   C2A 5017   0.153  10.250   9.130 -0.2728 -0.3911 -0.1986
 1125POPC    OH 5018   0.096  10.316   9.217  0.0139 -0.3126 -0.0723
 1125POPC   C2B 5019   0.182  10.278   8.988  0.3932 -0.5869 -0.1039
 1125POPC   C2C 5020   0.090  10.394   8.947  0.3227 -0.7916 -0.5385
 1125POPC   C2D 5021   0.145  10.472   8.828  0.1882  0.0804 -0.0436
 1125POPC   C2E 5022   0.089  10.613   8.815  0.5972  0.2363 -0.1560
 1125POPC   C2F 5023   0.138  10.681   8.687 -0.1238  0.0446 -0.5398
 1125POPC   C2G 5024   0.087  10.825   8.675 -0.4162  0.0138  0.2553
 1125POPC   C2H 5025   0.083  10.862   8.527 -0.4816  0.4147  0.3580
 1125POPC   C2I 5026   0.211  10.845   8.445 -0.6295  0.0614  0.2004
 1125POPC   C2J 5027   0.168  10.888   8.304 -0.2719  0.6019  0.2526
 1125POPC   C2K 5028   0.272  10.869   8.194 -0.3875  0.1705  0.2138
 1125POPC   C2L 5029   0.227  10.937   8.065  0.4456  0.4217  0.0483
 1125POPC   C2M 5030   0.320  10.898   7.950  0.0714 -0.3576  0.0052
 1125POPC   C2N 5031   0.271  10.949   7.814 -0.0735 -0.1137  0.1470
 1125POPC   C2O 5032   0.135  10.889   7.779 -0.3546  0.4495  0.2623
 1125POPC   C2P 5033   0.081  10.946   7.648  0.4848 -0.0349 -0.3074
 1126POPC   CN1 5034   0.103   6.961   6.047 -0.9228  0.0615 -0.3702
 1126POPC   CN2 5035   0.229   6.757   6.005  0.0145 -0.5934 -0.0367
 1126POPC   CN3 5036   0.329   6.967   5.959 -0.4333 -0.0009  0.3843
 1126POPC   NTM 5037   0.202   6.894   5.960 -0.2178 -0.3773  0.7395
 1126POPC    CA 5038   0.137   6.880   5.829  0.2999  0.5804  0.3664
 1126POPC    CB 5039   0.075   6.996   5.751  0.2062  0.2593 -0.0426
 1126POPC    OA 5040   0.167   7.099   5.718  0.3153 -0.0600 -0.7524
 1126POPC     P 5041   0.091   7.232   5.667  0.0923 -0.0869 -0.4918
 1126POPC    OB 5042   0.191   7.335   5.630 -0.2514  0.6336  0.5441
 1126POPC    OC 5043  -0.028   7.188   5.591  0.1925 -0.7853 -0.2515
 1126POPC    OD 5044   0.035   7.286   5.808  0.0806 -0.4581 -0.3509
 1126POPC    CC 5045   0.134   7.337   5.897 -0.2809  0.1042 -0.2635
 1126POPC    CD 5046   0.088   7.450   5.989  0.1756 -0.0690  0.1843
 1126POPC    OE 5047   0.191   7.520   6.061  0.1720  0.4412 -0.2991
 1126POPC   C1A 5048   0.285   7.593   6.004  0.3116  0.5282  0.0422
 1126POPC    OF 5049   0.281   7.615   5.882  0.3219 -0.0614 -0.0653
 1126POPC   C1B 5050   0.387   7.648   6.097  0.2199  0.1137  0.3867
 1126POPC   C1C 5051   0.339   7.768   6.180 -0.4872  0.0234  0.1222
 1126POPC   C1D 5052   0.363   7.757   6.331 -0.2464  0.6791  0.1341
 1126POPC   C1E 5053   0.250   7.667   6.381 -0.0380  0.3186 -0.0357
 1126POPC   C1F 5054   0.237   7.644   6.532  0.4050 -0.1199 -0.0628
 1126POPC   C1G 5055   0.103   7.581   6.569  0.7392 -0.7900  0.0202
 1126POPC   C1H 5056   0.079   7.594   6.720 -0.4210 -0.4090 -0.1862
 1126POPC   C1I 5057  -0.041   7.504   6.750 -0.0982 -0.9428 -0.4819
 1126POPC   C1J 5058  -0.107   7.523   6.864  0.2843  0.4996 -0.4764
 1126POPC   C1K 5059  -0.081   7.631   6.969 -0.2318  0.1817 -0.0190
 1126POPC   C1L 5060  -0.134   7.576   7.102  0.2255 -0.1722  0.0205
 1126POPC   C1M 5061  -0.087   7.644   7.231 -0.2426 -0.1248  0.1679
 1126POPC   C1N 5062  -0.156   7.600   7.360 -0.7906  0.2146 -0.0060
 1126POPC   C1O 5063  -0.117   7.680   7.485 -0.2389 -0.0486 -0.0100
 1126POPC   C1P 5064  -0.220   7.639   7.589  0.3496  0.5211  0.8052
 1126POPC   C1Q 5065  -0.189   7.718   7.717  0.7482  0.4046  0.7802
 1126POPC   C1R 5066  -0.272   7.663   7.833  0.1593 -0.1876  0.0884
 1126POPC    CE 5067  -0.043   7.406   6.054 -0.2062  0.0097 -0.5264
 1126POPC    OG 5068  -0.028   7.286   6.130 -0.6159  0.4948  0.3345
 1126POPC   C2A 5069  -0.131   7.243   6.202 -0.7742 -0.0249 -0.2023
 1126POPC    OH 5070  -0.242   7.255   6.150 -0.8675 -0.0079 -0.0028
 1126POPC   C2B 5071  -0.089   7.153   6.312  0.8561  0.2877 -0.5495
 1126POPC   C2C 5072  -0.100   7.226   6.446  0.3224 -0.3233 -0.2565
 1126POPC   C2D 5073  -0.112   7.133   6.567 -0.0804  0.2323  0.1369
 1126POPC   C2E 5074   0.029   7.081   6.600  0.1868  0.3526 -0.7758
 1126POPC   C2F 5075   0.134   7.172   6.663 -0.1843  0.3446 -0.1350
 1126POPC   C2G 5076   0.261   7.094   6.697  0.0127  0.7231  0.0124
 1126POPC   C2H 5077   0.393   7.158   6.738  0.0255  0.4812  0.3532
 1126POPC   C2I 5078   0.447   7.279   6.662 -0.0779  0.3840  0.1245
 1126POPC   C2J 5079   0.557   7.321   6.760  0.3394 -0.1604 -0.1027
 1126POPC   C2K 5080   0.618   7.454   6.714  0.1218  0.0014  0.0708
 1126POPC   C2L 5081   0.528   7.569   6.759  0.6365  0.4507 -0.0459
 1126POPC   C2M 5082   0.514   7.576   6.911 -0.5189 -0.3818 -0.1017
 1126POPC   C2N 5083   0.428   7.697   6.947 -0.1799 -0.2157  0.1573
 1126POPC   C2O 5084   0.408   7.677   7.098  0.5079 -0.4659  0.2196
 1126POPC   C2P 5085   0.293   7.769   7.141  0.3533 -0.4528 -0.2161
 1127POPC   CN1 5086   1.464   1.339   9.049  0.4924  0.2237  0.3510
 1127POPC   CN2 5087   1.247   1.247   9.037  0.2918 -0.6142 -0.0810
 1127POPC   CN3 5088   1.396   1.154   9.186 -0.0715 -0.1614  0.2863
 1127POPC   NTM 5089   1.355   1.283   9.130  0.3063 -0.2657 -0.2327
 1127POPC    CA 5090   1.326   1.371   9.244  0.6703 -0.5019  0.0452
 1127POPC    CB 5091   1.189   1.350   9.309  0.5839 -0.2478 -0.0534
 1127POPC    OA 5092   1.173   1.223   9.372  0.2925 -0.1736  0.0231
 1127POPC     P 5093   1.018   1.197   9.409  0.2358  0.2604  0.0899
 1127POPC    OB 5094   0.939   1.322   9.398 -0.1521  0.0308  0.2856
 1127POPC    OC 5095   1.032   1.123   9.536 -0.0604  0.3670  0.1867
 1127POPC    OD 5096   1.020   1.110   9.274  0.1272  0.2297  0.1082
 1127POPC    CC 5097   1.057   0.974   9.301  0.0107  0.1544 -0.1090
 1127POPC    CD 5098   1.050   0.860   9.199  0.1463 -0.1053  0.1737
 1127POPC    OE 5099   1.167   0.856   9.118 -0.0526  0.0475 -0.1233
 1127POPC   C1A 5100   1.226   0.737   9.105 -0.1313 -0.0081  0.0270
 1127POPC    OF 5101   1.224   0.664   9.203 -0.4971 -0.0623 -0.0158
 1127POPC   C1B 5102   1.330   0.732   9.000 -0.3340  0.4519 -0.1991
 1127POPC   C1C 5103   1.281   0.680   8.865  0.5035 -0.2018 -0.2624
 1127POPC   C1D 5104   1.403   0.626   8.790  0.4281 -0.3230 -0.2993
 1127POPC   C1E 5105   1.362   0.604   8.644 -0.1148  0.0011 -0.2019
 1127POPC   C1F 5106   1.234   0.528   8.612 -0.2603  0.0966  0.1487
 1127POPC   C1G 5107   1.198   0.538   8.463  0.0052 -0.8579  0.0131
 1127POPC   C1H 5108   1.073   0.452   8.441 -0.2979 -0.2919 -0.4715
 1127POPC   C1I 5109   0.941   0.489   8.509 -0.0496  0.3228 -0.3181
 1127POPC   C1J 5110   0.832   0.449   8.444 -0.1919 -0.4217  0.3628
 1127POPC   C1K 5111   0.828   0.388   8.304 -0.1676  0.2475  0.0674
 1127POPC   C1L 5112   0.684   0.369   8.258 -0.0812  0.2277 -0.1983
 1127POPC   C1M 5113   0.618   0.473   8.167 -0.3438  0.1613 -0.0873
 1127POPC   C1N 5114   0.661   0.461   8.020  0.3325  0.1594  0.1101
 1127POPC   C1O 5115   0.574   0.551   7.932 -0.0910  0.0708  0.4326
 1127POPC   C1P 5116   0.496   0.472   7.827  0.3709  0.3989 -0.1638
 1127POPC   C1Q 5117   0.413   0.568   7.741 -0.4092 -0.5216 -0.4617
 1127POPC   C1R 5118   0.282   0.612   7.809  0.0228  0.5362 -0.2818
 1127POPC    CE 5119   0.912   0.870   9.134  0.1594  0.0576  0.1712
 1127POPC    OG 5120   0.863   0.749   9.076 -0.0304  0.0785  0.2884
 1127POPC   C2A 5121   0.734   0.759   9.045  0.0978  0.3075 -0.1857
 1127POPC    OH 5122   0.658   0.844   9.092 -0.0042  0.0907  0.0464
 1127POPC   C2B 5123   0.688   0.651   8.955  0.1135 -0.0799  0.2652
 1127POPC   C2C 5124   0.605   0.701   8.836 -0.3165  0.2268  0.6928
 1127POPC   C2D 5125   0.696   0.715   8.714 -0.9752 -0.5416  0.0987
 1127POPC   C2E 5126   0.625   0.779   8.595 -0.0358  0.3685  0.0116
 1127POPC   C2F 5127   0.719   0.812   8.478  0.2190  0.2379  0.1779
 1127POPC   C2G 5128   0.637   0.894   8.378  0.5850  0.2413 -0.1211
 1127POPC   C2H 5129   0.747   0.930   8.278  0.3242 -0.5833 -0.7201
 1127POPC   C2I 5130   0.682   0.967   8.145 -0.2977  0.2115 -0.2041
 1127POPC   C2J 5131   0.778   1.052   8.062 -0.6683  0.9674  0.1347
 1127POPC   C2K 5132   0.715   1.098   7.931 -0.6770  0.0764 -0.1783
 1127POPC   C2L 5133   0.673   0.980   7.842 -0.0476  0.0332 -0.4256
 1127POPC   C2M 5134   0.798   0.927   7.771  0.4540  0.4003  0.1656
 1127POPC   C2N 5135   0.761   0.824   7.665  0.2875  0.3975  0.2251
 1127POPC   C2O 5136   0.888   0.780   7.591  0.1266  0.0755  0.1380
 1127POPC   C2P 5137   0.851   0.713   7.459 -0.1404  0.3000  0.0983
 1128POPC   CN1 5138   9.665   7.982   5.661  0.5119 -0.5044  1.1498
 1128POPC   CN2 5139   9.837   7.904   5.499  0.3663  0.7525 -0.5969
 1128POPC   CN3 5140   9.875   7.939   5.724  0.2816 -0.0812 -0.0196
 1128POPC   NTM 5141   9.802   7.995   5.609  0.0851 -0.1540  0.0694
 1128POPC    CA 5142   9.841   8.134   5.586 -0.1229 -0.1968 -0.5630
 1128POPC    CB 5143   9.964   8.176   5.505 -0.1929  0.9165 -0.1174
 1128POPC    OA 5144  10.084   8.138   5.571 -0.1773  0.4933 -0.3869
 1128POPC     P 5145  10.218   8.195   5.502  0.2060  0.0138 -0.0511
 1128POPC    OB 5146  10.327   8.103   5.543 -0.1246 -0.3223  0.0888
 1128POPC    OC 5147  10.190   8.239   5.363  0.5368 -0.2959 -0.2170
 1128POPC    OD 5148  10.230   8.336   5.579 -0.0892 -0.2402  0.4618
 1128POPC    CC 5149  10.253   8.301   5.715  0.4608 -0.2381  0.3685
 1128POPC    CD 5150  10.245   8.427   5.802 -0.8194 -0.3755  0.4645
 1128POPC    OE 5151  10.279   8.389   5.936  0.7456  0.0949  0.2231
 1128POPC   C1A 5152  10.198   8.317   6.014  0.3893  0.1427 -0.1007
 1128POPC    OF 5153  10.092   8.269   5.974  0.0659  0.7741 -0.0302
 1128POPC   C1B 5154  10.233   8.335   6.157 -0.5955  0.3932  0.1192
 1128POPC   C1C 5155  10.233   8.206   6.239  0.2318  0.3345  0.0405
 1128POPC   C1D 5156  10.287   8.239   6.378 -0.0423  0.0586  0.2158
 1128POPC   C1E 5157  10.277   8.112   6.462  0.2133 -0.3141 -0.3062
 1128POPC   C1F 5158  10.351   8.126   6.596  0.3582 -0.5167 -0.3654
 1128POPC   C1G 5159  10.342   7.996   6.677 -0.1996 -0.3094 -0.0927
 1128POPC   C1H 5160  10.450   7.987   6.785  0.5131  0.9822 -0.6669
 1128POPC   C1I 5161  10.592   7.969   6.732  0.6132  0.4544 -0.2320
 1128POPC   C1J 5162  10.684   7.896   6.794 -0.0275 -0.0993  0.0732
 1128POPC   C1K 5163  10.639   7.826   6.923  0.0134 -0.2887 -0.0158
 1128POPC   C1L 5164  10.742   7.829   7.035  0.2654 -0.6772 -0.2349
 1128POPC   C1M 5165  10.723   7.732   7.152 -0.7257  0.0494  0.2122
 1128POPC   C1N 5166  10.596   7.767   7.231 -1.0858 -0.5418 -0.0948
 1128POPC   C1O 5167  10.572   7.695   7.364 -0.3830 -0.5746  0.0224
 1128POPC   C1P 5168  10.694   7.620   7.416 -0.1398 -0.7477 -0.7748
 1128POPC   C1Q 5169  10.650   7.502   7.504 -0.1407 -0.0868  0.1238
 1128POPC   C1R 5170  10.765   7.433   7.578 -0.3098 -0.7327 -0.2099
 1128POPC    CE 5171  10.110   8.496   5.783 -0.4398  0.3460  0.3741
 1128POPC    OG 5172  10.106   8.623   5.848 -0.1947  0.6650 -0.2202
 1128POPC   C2A 5173  10.006   8.642   5.934 -0.0982  0.5821 -0.0880
 1128POPC    OH 5174   9.904   8.575   5.919  0.1820 -0.0485  0.7778
 1128POPC   C2B 5175  10.014   8.754   6.030  0.3646  0.3539  0.1366
 1128POPC   C2C 5176  10.082   8.712   6.161  0.2591  0.2533  0.1586
 1128POPC   C2D 5177  10.000   8.614   6.245  0.1158 -0.0974 -0.3850
 1128POPC   C2E 5178  10.048   8.583   6.387 -0.0574 -0.4428 -0.3994
 1128POPC   C2F 5179  10.094   8.700   6.475  0.0273 -0.3729 -0.5366
 1128POPC   C2G 5180  10.174   8.651   6.595 -0.1533  0.4550 -0.0707
 1128POPC   C2H 5181  10.092   8.589   6.709  0.2975  0.3064  0.1778
 1128POPC   C2I 5182  10.178   8.492   6.790 -0.0161  0.0403  0.1925
 1128POPC   C2J 5183  10.093   8.462   6.914 -0.0932 -0.0485  0.1181
 1128POPC   C2K 5184  10.142   8.343   6.997  0.1745  0.1437  0.2346
 1128POPC   C2L 5185  10.073   8.328   7.132  0.1381  0.0909  0.2096
 1128POPC   C2M 5186  10.111   8.201   7.210  0.2168 -0.0769 -0.1006
 1128POPC   C2N 5187  10.027   8.204   7.338  0.1118  0.0266 -0.1715
 1128POPC   C2O 5188  10.065   8.094   7.437 -0.0102 -0.5667 -0.7756
 1128POPC   C2P 5189   9.979   8.068   7.560  0.9522 -0.0675  0.0242
 1129POPC   CN1 5190   2.363   2.401   9.945 -0.2047 -0.0037  0.4290
 1129POPC   CN2 5191   2.456   2.581   9.819  0.5791 -0.3648 -0.2167
 1129POPC   CN3 5192   2.294   2.426   9.725  0.0368 -0.0126 -0.0065
 1129POPC   NTM 5193   2.334   2.504   9.844  0.5327 -0.2302 -0.0258
 1129POPC    CA 5194   2.231   2.601   9.885  0.3496 -0.3362 -0.2297
 1129POPC    CB 5195   2.193   2.719   9.796  0.4677 -0.0717  0.0686
 1129POPC    OA 5196   2.293   2.812   9.751  0.3284 -0.1050 -0.3166
 1129POPC     P 5197   2.223   2.913   9.648  0.0101 -0.1920 -0.1873
 1129POPC    OB 5198   2.331   3.013   9.636 -0.1820  0.0217 -0.1487
 1129POPC    OC 5199   2.085   2.938   9.695 -0.0035 -0.0136 -0.3200
 1129POPC    OD 5200   2.225   2.796   9.537  0.1205 -0.1898 -0.1872
 1129POPC    CC 5201   2.347   2.786   9.464  0.1742  0.7018 -0.2391
 1129POPC    CD 5202   2.364   2.649   9.397  0.2101  0.5187  0.1442
 1129POPC    OE 5203   2.498   2.618   9.358 -0.0052 -0.0280 -0.1689
 1129POPC   C1A 5204   2.520   2.493   9.318 -0.2206 -0.1182 -0.0088
 1129POPC    OF 5205   2.448   2.400   9.354 -0.1135  0.0432  0.6318
 1129POPC   C1B 5206   2.649   2.481   9.246 -0.1293 -0.4861  0.2136
 1129POPC   C1C 5207   2.646   2.378   9.133  0.4972 -0.2663 -0.0070
 1129POPC   C1D 5208   2.527   2.390   9.037  0.3339  0.1407  0.2430
 1129POPC   C1E 5209   2.522   2.272   8.940 -0.0750  0.1022  0.3099
 1129POPC   C1F 5210   2.396   2.306   8.860 -0.0196  0.9241  0.5647
 1129POPC   C1G 5211   2.362   2.210   8.747  0.6867  0.5387  0.6754
 1129POPC   C1H 5212   2.477   2.177   8.652 -0.1102 -0.2216 -0.0543
 1129POPC   C1I 5213   2.493   2.285   8.545  0.1786  0.0347  0.2439
 1129POPC   C1J 5214   2.604   2.302   8.475 -0.2006 -0.0395 -0.3813
 1129POPC   C1K 5215   2.724   2.207   8.488 -0.1488  0.1104  0.2564
 1129POPC   C1L 5216   2.799   2.182   8.357  0.0183  0.2314  0.3290
 1129POPC   C1M 5217   2.902   2.079   8.402 -0.4368 -0.2570  0.2554
 1129POPC   C1N 5218   2.956   1.979   8.300  0.3847  0.2057  0.2294
 1129POPC   C1O 5219   2.998   2.044   8.168 -0.7446 -0.3666 -0.4273
 1129POPC   C1P 5220   3.021   1.924   8.075 -0.2317 -0.0940 -0.6601
 1129POPC   C1Q 5221   3.063   1.973   7.936 -0.2150 -0.3238 -0.7369
 1129POPC   C1R 5222   3.202   2.037   7.930 -0.0407 -0.6929 -0.6647
 1129POPC    CE 5223   2.245   2.629   9.304  0.8940 -0.3217 -0.5644
 1129POPC    OG 5224   2.231   2.736   9.210  0.1688  0.0682 -0.0237
 1129POPC   C2A 5225   2.171   2.708   9.094  0.4414  0.0382 -0.1598
 1129POPC    OH 5226   2.153   2.590   9.065 -0.5121  0.0628  0.2843
 1129POPC   C2B 5227   2.163   2.826   9.005 -0.0889  0.3573  0.2980
 1129POPC   C2C 5228   2.299   2.846   8.938 -0.0592 -0.0310  0.2379
 1129POPC   C2D 5229   2.339   2.729   8.848  0.4652  0.1854  0.1876
 1129POPC   C2E 5230   2.255   2.711   8.722  0.5268  0.2477  0.1376
 1129POPC   C2F 5231   2.319   2.755   8.590 -0.1909  0.2266 -0.2274
 1129POPC   C2G 5232   2.220   2.738   8.475 -0.0169  0.2096 -0.3752
 1129POPC   C2H 5233   2.272   2.813   8.352 -0.1417  0.3875 -0.3175
 1129POPC   C2I 5234   2.168   2.811   8.240  0.1314 -0.0087 -0.5665
 1129POPC   C2J 5235   2.205   2.879   8.108  0.4530  0.1889 -0.3751
 1129POPC   C2K 5236   2.090   2.883   8.007  0.1334 -0.3568 -0.0426
 1129POPC   C2L 5237   2.139   2.952   7.879 -0.3746  0.1398  0.0280
 1129POPC   C2M 5238   2.058   2.941   7.749  0.2878  0.5026 -0.4166
 1129POPC   C2N 5239   1.913   2.987   7.759  0.1759  0.0361  0.1732
 1129POPC   C2O 5240   1.838   2.981   7.625  0.0904  0.5688  0.1958
 1129POPC   C2P 5241   1.921   3.025   7.504  0.1155  0.1119  0.0422
 1130POPC   CN1 5242   8.156   9.478   5.641 -0.3879 -0.1788 -0.0720
 1130POPC   CN2 5243   7.981   9.581   5.504  0.0241  0.7169  0.5762
 1130POPC   CN3 5244   8.211   9.584   5.443 -0.2746  0.2525 -0.1614
 1130POPC   NTM 5245   8.117   9.591   5.556  0.1960  0.2493  0.2298
 1130POPC    CA 5246   8.128   9.722   5.623 -0.3242  0.1196  0.5702
 1130POPC    CB 5247   8.255   9.760   5.699 -0.0304  0.1089  0.0886
 1130POPC    OA 5248   8.378   9.793   5.634 -0.3836 -0.6912 -0.9988
 1130POPC     P 5249   8.387   9.945   5.582 -0.3883 -0.3681 -0.0636
 1130POPC    OB 5250   8.528   9.953   5.538 -0.3226  0.2505  0.2546
 1130POPC    OC 5251   8.279   9.965   5.484 -0.0739  0.0766 -0.3232
 1130POPC    OD 5252   8.366  10.025   5.720 -0.5781  0.1036 -0.3622
 1130POPC    CC 5253   8.484  10.066   5.790 -0.5565  0.1920 -0.4492
 1130POPC    CD 5254   8.471  10.104   5.938  0.5172 -0.0872 -0.2803
 1130POPC    OE 5255   8.577  10.172   6.006  0.4051 -0.2330  0.0408
 1130POPC   C1A 5256   8.629  10.291   5.975  0.2065 -0.1453  0.0461
 1130POPC    OF 5257   8.580  10.352   5.880  0.3797 -0.2479 -0.1088
 1130POPC   C1B 5258   8.752  10.318   6.052 -0.0440  0.2971  0.3008
 1130POPC   C1C 5259   8.722  10.391   6.182 -0.3466  0.1229  0.3290
 1130POPC   C1D 5260   8.649  10.309   6.289 -0.2202 -0.2274  0.1453
 1130POPC   C1E 5261   8.610  10.409   6.397 -0.7782  0.1112 -0.3641
 1130POPC   C1F 5262   8.569  10.353   6.534 -0.7381  0.6996 -0.1055
 1130POPC   C1G 5263   8.604  10.443   6.652  0.4410  0.1565 -0.0220
 1130POPC   C1H 5264   8.584  10.370   6.785 -0.0054  0.0724 -0.1339
 1130POPC   C1I 5265   8.468  10.431   6.864 -0.0645 -0.4314  0.1740
 1130POPC   C1J 5266   8.495  10.499   6.975  0.2283  0.1242 -0.2321
 1130POPC   C1K 5267   8.638  10.539   7.011  0.1034  0.2234  0.1582
 1130POPC   C1L 5268   8.656  10.619   7.140  0.0671 -0.0522  0.3356
 1130POPC   C1M 5269   8.605  10.545   7.264 -0.1870 -0.0149  0.2516
 1130POPC   C1N 5270   8.679  10.415   7.293  0.3622  0.2547  0.0748
 1130POPC   C1O 5271   8.613  10.348   7.414 -0.0089  0.1691 -0.1761
 1130POPC   C1P 5272   8.676  10.214   7.454 -0.2498  0.1190  0.0427
 1130POPC   C1Q 5273   8.802  10.212   7.540 -0.2487  0.3144  0.0445
 1130POPC   C1R 5274   8.805  10.303   7.663 -0.3121  0.4105 -0.0245
 1130POPC    CE 5275   8.418   9.984   6.017 -0.0990  0.0368 -0.4993
 1130POPC    OG 5276   8.499   9.866   6.011 -0.4869 -0.2463 -0.2097
 1130POPC   C2A 5277   8.449   9.762   6.076 -0.0566 -0.1577  0.2695
 1130POPC    OH 5278   8.331   9.759   6.112 -0.1657  0.3729 -0.0315
 1130POPC   C2B 5279   8.540   9.645   6.073  0.2133  0.0643 -0.1967
 1130POPC   C2C 5280   8.639   9.625   6.188  0.0625  0.3099 -0.0235
 1130POPC   C2D 5281   8.579   9.588   6.323  0.0063 -0.7395 -0.3289
 1130POPC   C2E 5282   8.495   9.461   6.333 -0.4447 -0.4106  0.1175
 1130POPC   C2F 5283   8.468   9.455   6.484  0.5982 -0.8983  0.2959
 1130POPC   C2G 5284   8.373   9.340   6.515 -0.4682 -0.2250 -0.3954
 1130POPC   C2H 5285   8.356   9.338   6.667 -0.7815  0.0946 -0.4237
 1130POPC   C2I 5286   8.269   9.447   6.728  0.2053  0.8452 -0.3306
 1130POPC   C2J 5287   8.270   9.431   6.881 -0.3942  0.0505 -0.4021
 1130POPC   C2K 5288   8.163   9.520   6.944 -0.6136 -0.4587 -0.0479
 1130POPC   C2L 5289   8.188   9.547   7.093 -0.1580  0.8023 -0.3363
 1130POPC   C2M 5290   8.222   9.422   7.174  0.7529  0.8629 -0.6133
 1130POPC   C2N 5291   8.242   9.443   7.324  0.5323  0.0957 -0.4701
 1130POPC   C2O 5292   8.300   9.311   7.374  0.1824  0.2203  0.2871
 1130POPC   C2P 5293   8.214   9.186   7.392  0.6014 -0.1379 -0.1655
 1131POPC   CN1 5294   0.623   1.844   9.400 -0.2486  0.1739 -0.3504
 1131POPC   CN2 5295   0.482   1.659   9.358  0.4019 -0.0095  0.1406
 1131POPC   CN3 5296   0.626   1.730   9.182 -0.1803  0.3286 -0.3990
 1131POPC   NTM 5297   0.614   1.716   9.328  0.2155  0.1565 -0.3821
 1131POPC    CA 5298   0.723   1.629   9.375 -0.1747 -0.0345  0.1767
 1131POPC    CB 5299   0.872   1.662   9.366 -0.1489 -0.1571  0.1504
 1131POPC    OA 5300   0.908   1.655   9.228 -0.0667 -0.1887  0.1738
 1131POPC     P 5301   1.065   1.692   9.216 -0.1914  0.2728 -0.0232
 1131POPC    OB 5302   1.109   1.635   9.087 -0.2118 -0.4237  0.2775
 1131POPC    OC 5303   1.133   1.655   9.342 -0.5108  0.3111  0.1623
 1131POPC    OD 5304   1.046   1.851   9.192  0.0356  0.3105  0.0452
 1131POPC    CC 5305   0.988   1.901   9.071  0.1868  0.1318 -0.1023
 1131POPC    CD 5306   0.932   2.043   9.073 -0.2125 -0.0256  0.0130
 1131POPC    OE 5307   0.828   2.071   8.978 -0.1699 -0.7060 -0.2422
 1131POPC   C1A 5308   0.701   2.062   9.014 -0.1263 -0.0630  0.0892
 1131POPC    OF 5309   0.678   2.039   9.133  0.0562 -0.3077  0.0768
 1131POPC   C1B 5310   0.602   2.092   8.909 -0.2150 -0.1711  0.1412
 1131POPC   C1C 5311   0.638   2.213   8.822 -0.1530 -0.3408 -0.0699
 1131POPC   C1D 5312   0.544   2.254   8.708  0.2399  0.3188 -0.1625
 1131POPC   C1E 5313   0.409   2.307   8.754 -0.0593 -0.8924  0.3983
 1131POPC   C1F 5314   0.305   2.311   8.642 -0.3677  0.4468  0.7069
 1131POPC   C1G 5315   0.352   2.409   8.534 -0.1120 -0.3599  0.0685
 1131POPC   C1H 5316   0.274   2.383   8.405  0.8773  0.3026 -0.6728
 1131POPC   C1I 5317   0.304   2.252   8.332  0.3771 -0.1647 -0.0484
 1131POPC   C1J 5318   0.370   2.230   8.219 -0.6914 -0.0029 -0.7120
 1131POPC   C1K 5319   0.434   2.336   8.129  0.0899  0.1231 -0.0155
 1131POPC   C1L 5320   0.349   2.344   8.001  0.3428 -0.3414 -0.2157
 1131POPC   C1M 5321   0.396   2.466   7.922 -0.4442  0.1673  0.0949
 1131POPC   C1N 5322   0.328   2.502   7.789  0.3106 -0.4264 -0.4576
 1131POPC   C1O 5323   0.186   2.553   7.810  0.3127 -0.5334 -0.1668
 1131POPC   C1P 5324   0.123   2.595   7.677 -0.2734  0.2160  0.3336
 1131POPC   C1Q 5325   0.010   2.698   7.683 -0.1900  0.3493 -0.3025
 1131POPC   C1R 5326  -0.108   2.662   7.773  0.3669 -0.2439  0.2025
 1131POPC    CE 5327   1.053   2.136   9.070  0.2414 -0.5888  0.6058
 1131POPC    OG 5328   1.144   2.122   8.961 -0.1803  0.3692  0.1139
 1131POPC   C2A 5329   1.271   2.160   8.978 -0.1561  0.5677 -0.5089
 1131POPC    OH 5330   1.312   2.207   9.084  0.2955 -0.3084 -0.2788
 1131POPC   C2B 5331   1.346   2.145   8.851  0.7064  0.0138  0.0540
 1131POPC   C2C 5332   1.418   2.277   8.822 -0.7256  0.7012 -0.5125
 1131POPC   C2D 5333   1.504   2.271   8.695  0.1024  0.1889  0.0555
 1131POPC   C2E 5334   1.420   2.248   8.569 -0.2831  0.4570  0.2606
 1131POPC   C2F 5335   1.521   2.211   8.460 -0.3845 -0.2372  0.3934
 1131POPC   C2G 5336   1.450   2.155   8.337 -0.5610  0.7904  0.0181
 1131POPC   C2H 5337   1.521   2.197   8.208  0.2784 -0.3238  0.1064
 1131POPC   C2I 5338   1.438   2.146   8.090  0.0515  0.3525 -0.0277
 1131POPC   C2J 5339   1.486   2.193   7.953 -0.6081  0.2242 -0.3089
 1131POPC   C2K 5340   1.385   2.136   7.853 -0.5260 -0.1229 -0.1961
 1131POPC   C2L 5341   1.391   2.182   7.708  0.4346  0.5358  0.0458
 1131POPC   C2M 5342   1.264   2.149   7.630 -0.0263  0.8581  0.6484
 1131POPC   C2N 5343   1.291   2.209   7.492 -0.0881 -1.0432 -0.2329
 1131POPC   C2O 5344   1.152   2.238   7.435  0.1722  0.8761  0.0227
 1131POPC   C2P 5345   1.148   2.262   7.284 -0.1344 -0.4791 -0.1958
 1132POPC   CN1 5346   0.929   0.922   5.494 -0.4041 -0.3519 -0.3639
 1132POPC   CN2 5347   0.902   0.711   5.576  0.1944  0.3042 -0.1280
 1132POPC   CN3 5348   1.067   0.840   5.675 -0.4567  0.5962 -0.1873
 1132POPC   NTM 5349   1.008   0.808   5.544  0.2933  0.1041 -0.4134
 1132POPC    CA 5350   1.097   0.761   5.437  0.4574  0.3064 -0.3670
 1132POPC    CB 5351   1.189   0.640   5.452 -0.3089 -0.3342 -0.7736
 1132POPC    OA 5352   1.123   0.521   5.497 -0.0128 -0.1707  0.1138
 1132POPC     P 5353   1.224   0.399   5.529 -0.0839 -0.2261  0.1264
 1132POPC    OB 5354   1.280   0.349   5.402  0.1508  0.0642  0.1138
 1132POPC    OC 5355   1.316   0.449   5.634 -0.5367  0.1542  0.3465
 1132POPC    OD 5356   1.114   0.300   5.593  0.5264 -0.6196  0.5761
 1132POPC    CC 5357   1.079   0.335   5.727 -0.5063 -0.1211  0.1839
 1132POPC    CD 5358   0.952   0.268   5.783 -0.5897 -0.0725  0.0536
 1132POPC    OE 5359   0.904   0.333   5.901 -0.0964 -0.1513  0.3032
 1132POPC   C1A 5360   0.797   0.413   5.899  0.0533  0.0508  0.3720
 1132POPC    OF 5361   0.718   0.398   5.805  0.0328  0.6595  0.2901
 1132POPC   C1B 5362   0.774   0.491   6.022 -0.3151  0.1786  0.2224
 1132POPC   C1C 5363   0.689   0.444   6.141  0.4822 -0.4695  0.5422
 1132POPC   C1D 5364   0.711   0.541   6.258 -0.3295 -0.0436  0.3443
 1132POPC   C1E 5365   0.667   0.472   6.387 -0.4086 -0.0698  0.3038
 1132POPC   C1F 5366   0.671   0.576   6.499 -0.1224  0.3976 -0.1382
 1132POPC   C1G 5367   0.628   0.519   6.634 -0.6379 -0.1287 -0.5229
 1132POPC   C1H 5368   0.670   0.618   6.742 -0.0455 -0.3124 -0.5824
 1132POPC   C1I 5369   0.631   0.564   6.880  0.4943 -0.0098 -0.3067
 1132POPC   C1J 5370   0.678   0.614   6.994  0.5391 -0.4808 -0.1133
 1132POPC   C1K 5371   0.768   0.736   6.971 -0.0054  0.1024  0.7825
 1132POPC   C1L 5372   0.800   0.806   7.103 -0.1704  0.5576  0.5812
 1132POPC   C1M 5373   0.890   0.927   7.078 -0.1947  0.3942 -0.3048
 1132POPC   C1N 5374   0.992   0.953   7.189  0.0739 -0.0190 -0.4523
 1132POPC   C1O 5375   1.113   0.860   7.176  0.3288  0.2866 -0.2540
 1132POPC   C1P 5376   1.217   0.873   7.287  0.2229  0.3029 -0.1568
 1132POPC   C1Q 5377   1.340   0.784   7.266  0.3199  0.2333  0.6593
 1132POPC   C1R 5378   1.424   0.842   7.152 -0.2518 -0.1246  0.0467
 1132POPC    CE 5379   0.982   0.119   5.797 -0.0235  0.0019 -0.3068
 1132POPC    OG 5380   1.078   0.090   5.900 -0.3186 -0.4519 -0.1584
 1132POPC   C2A 5381   1.080  -0.036   5.941  0.5184 -0.3804  0.0253
 1132POPC    OH 5382   1.051  -0.129   5.865 -1.1467  0.2485 -0.1461
 1132POPC   C2B 5383   1.149  -0.044   6.072 -0.1785 -0.2871  0.4011
 1132POPC   C2C 5384   1.047  -0.042   6.185 -0.5889  0.3071  0.0292
 1132POPC   C2D 5385   1.095  -0.113   6.312 -0.3073  0.0476 -0.2242
 1132POPC   C2E 5386   1.113  -0.262   6.279 -0.0357  0.0512 -0.1002
 1132POPC   C2F 5387   1.075  -0.355   6.394  0.2430 -0.1115 -0.1396
 1132POPC   C2G 5388   1.181  -0.359   6.505 -0.0720  0.1958  0.1764
 1132POPC   C2H 5389   1.125  -0.463   6.603  0.5247 -0.2555  0.0448
 1132POPC   C2I 5390   1.062  -0.390   6.722  0.1786 -0.3615 -0.0734
 1132POPC   C2J 5391   1.068  -0.475   6.849  0.3046 -0.0913  0.1016
 1132POPC   C2K 5392   1.203  -0.474   6.922  0.3110 -0.4478  0.0952
 1132POPC   C2L 5393   1.215  -0.562   7.046  0.7120 -0.4956  0.0222
 1132POPC   C2M 5394   1.352  -0.539   7.110  0.7993 -0.8205 -0.0449
 1132POPC   C2N 5395   1.343  -0.598   7.251  0.0082 -0.2743  0.1413
 1132POPC   C2O 5396   1.478  -0.589   7.323 -0.0778  0.1659  0.2520
 1132POPC   C2P 5397   1.451  -0.622   7.470  0.5212  0.7221  0.4913
 1133POPC   CN1 5398   2.907   1.569   9.503  0.8883 -0.2512 -0.0353
 1133POPC   CN2 5399   2.925   1.339   9.564  0.3911 -0.2573 -0.2759
 1133POPC   CN3 5400   2.962   1.507   9.730 -0.4355 -0.2961 -0.1791
 1133POPC   NTM 5401   2.883   1.472   9.611 -0.1146 -0.3838 -0.3651
 1133POPC    CA 5402   2.739   1.472   9.639  0.1134 -0.1436  0.8736
 1133POPC    CB 5403   2.670   1.600   9.687 -0.1393  0.0686 -0.0246
 1133POPC    OA 5404   2.678   1.718   9.606  0.4044  0.1371  0.1233
 1133POPC     P 5405   2.608   1.847   9.671  0.1666 -0.0657  0.2753
 1133POPC    OB 5406   2.711   1.888   9.769  0.2896 -0.3803  0.2778
 1133POPC    OC 5407   2.469   1.809   9.706  0.1226  0.3143  0.5268
 1133POPC    OD 5408   2.624   1.952   9.550 -0.4186 -0.4513 -0.1405
 1133POPC    CC 5409   2.559   1.903   9.432 -0.4567 -0.1428 -0.2501
 1133POPC    CD 5410   2.560   2.004   9.318  0.0962  0.2011  0.0546
 1133POPC    OE 5411   2.510   1.945   9.198  0.1233  0.0368  0.1253
 1133POPC   C1A 5412   2.379   1.921   9.189  0.0574  0.3869  0.1394
 1133POPC    OF 5413   2.295   1.975   9.260  0.3123  0.6284  0.2577
 1133POPC   C1B 5414   2.359   1.849   9.061 -0.3243  0.1702  0.3176
 1133POPC   C1C 5415   2.226   1.897   9.003 -0.4170 -0.4364  0.0231
 1133POPC   C1D 5416   2.236   1.860   8.855 -0.0954  0.2636 -0.1348
 1133POPC   C1E 5417   2.111   1.907   8.781 -0.3981 -0.1876  0.0867
 1133POPC   C1F 5418   2.096   1.851   8.639  0.1896  0.1903 -0.1289
 1133POPC   C1G 5419   1.986   1.920   8.558 -0.0407  0.0049  0.0235
 1133POPC   C1H 5420   1.932   1.829   8.447  0.1458 -0.2397  0.1316
 1133POPC   C1I 5421   1.830   1.904   8.361  0.2248  0.4843  0.6562
 1133POPC   C1J 5422   1.840   1.926   8.230 -0.2859 -0.7636  0.3914
 1133POPC   C1K 5423   1.967   1.895   8.151 -0.6132  0.0405 -0.4724
 1133POPC   C1L 5424   2.028   2.021   8.088  0.0193 -0.1031 -0.1556
 1133POPC   C1M 5425   1.946   2.062   7.965 -0.3903  0.2321  0.2262
 1133POPC   C1N 5426   2.035   2.124   7.858 -0.3381 -0.4252 -0.1147
 1133POPC   C1O 5427   1.956   2.175   7.737  0.1937  0.3690 -0.1310
 1133POPC   C1P 5428   1.879   2.060   7.673  0.0481  0.3168  0.1338
 1133POPC   C1Q 5429   1.825   2.112   7.539  0.6938  0.4676 -0.0744
 1133POPC   C1R 5430   1.761   2.004   7.451  0.5872  0.1828  0.3483
 1133POPC    CE 5431   2.705   2.050   9.301  0.0864  0.0739 -0.3942
 1133POPC    OG 5432   2.807   1.950   9.311 -0.0263  0.0073  0.1046
 1133POPC   C2A 5433   2.933   1.986   9.294 -0.0833 -0.0299 -0.3981
 1133POPC    OH 5434   2.962   2.104   9.312  0.7911 -0.2908 -0.0062
 1133POPC   C2B 5435   3.023   1.869   9.279 -0.1439 -0.0359 -0.7126
 1133POPC   C2C 5436   3.075   1.855   9.135  0.1206 -0.2266 -0.5981
 1133POPC   C2D 5437   3.107   1.714   9.086  0.2539 -0.2671 -0.3964
 1133POPC   C2E 5438   2.986   1.635   9.037  0.0600 -0.3290  0.1742
 1133POPC   C2F 5439   3.014   1.488   9.001 -0.0843 -0.3684  0.2225
 1133POPC   C2G 5440   3.101   1.480   8.875 -0.7082 -0.2303 -0.2228
 1133POPC   C2H 5441   3.028   1.527   8.749 -0.4132  0.0675 -0.2831
 1133POPC   C2I 5442   3.126   1.503   8.633 -0.1840 -0.1770 -0.0404
 1133POPC   C2J 5443   3.084   1.572   8.503  0.3439 -0.4464 -0.3571
 1133POPC   C2K 5444   2.955   1.514   8.447 -0.0432  0.1701 -0.1222
 1133POPC   C2L 5445   2.926   1.572   8.308 -0.4187 -0.1564 -0.1849
 1133POPC   C2M 5446   2.822   1.488   8.235 -0.4967 -0.0335 -0.2149
 1133POPC   C2N 5447   2.823   1.528   8.087 -0.2571  0.4600 -0.0840
 1133POPC   C2O 5448   2.730   1.432   8.013  0.0239  0.1225 -0.0014
 1133POPC   C2P 5449   2.583   1.454   8.051  0.1032 -0.2767  0.5441
 1134POPC   CN1 5450   8.682   3.324   5.758 -0.1350  0.0610 -0.2318
 1134POPC   CN2 5451   8.464   3.269   5.676 -0.0334 -0.8280  0.4906
 1134POPC   CN3 5452   8.664   3.155   5.593 -0.0081 -0.1679  0.6092
 1134POPC   NTM 5453   8.606   3.281   5.639 -0.2572 -0.0108 -0.1280
 1134POPC    CA 5454   8.606   3.378   5.528 -0.3483 -0.0736 -0.1828
 1134POPC    CB 5455   8.723   3.472   5.498 -0.2759 -0.1540 -0.1569
 1134POPC    OA 5456   8.845   3.401   5.477 -0.2358 -0.0301 -0.3455
 1134POPC     P 5457   8.967   3.491   5.424  0.0396 -0.1082  0.1550
 1134POPC    OB 5458   9.056   3.386   5.369  0.4421  0.1508  0.3049
 1134POPC    OC 5459   8.906   3.604   5.351  0.1585 -0.1166  0.0405
 1134POPC    OD 5460   9.010   3.549   5.568 -0.1296 -0.0324  0.1740
 1134POPC    CC 5461   9.096   3.448   5.622  0.0532  0.1976  0.3136
 1134POPC    CD 5462   9.132   3.471   5.769 -0.2201 -0.0860  0.4265
 1134POPC    OE 5463   9.212   3.363   5.817 -0.0426 -0.4214 -0.6036
 1134POPC   C1A 5464   9.342   3.346   5.795  0.1260 -0.2091  0.2083
 1134POPC    OF 5465   9.405   3.429   5.731 -0.0528 -0.2246  0.0105
 1134POPC   C1B 5466   9.395   3.222   5.857 -0.2244 -0.1764  0.5783
 1134POPC   C1C 5467   9.527   3.252   5.927 -0.1605  0.0166  0.3780
 1134POPC   C1D 5468   9.555   3.161   6.047  0.0586 -0.2634  0.1186
 1134POPC   C1E 5469   9.654   3.239   6.135  0.2732 -0.2638 -0.1229
 1134POPC   C1F 5470   9.631   3.196   6.280 -0.2999 -0.6551 -0.3239
 1134POPC   C1G 5471   9.666   3.049   6.307  0.4718 -0.4606 -0.2290
 1134POPC   C1H 5472   9.681   3.036   6.458 -0.2793  0.6163 -0.0465
 1134POPC   C1I 5473   9.804   3.111   6.512  0.0020 -0.0367  0.2284
 1134POPC   C1J 5474   9.887   3.042   6.590 -0.1301 -0.6004 -0.1228
 1134POPC   C1K 5475   9.841   2.899   6.623 -0.5718 -0.4064  0.1106
 1134POPC   C1L 5476   9.874   2.848   6.763 -0.3630 -0.1125  0.1696
 1134POPC   C1M 5477   9.815   2.708   6.780  0.5876 -0.5320  0.0932
 1134POPC   C1N 5478   9.870   2.665   6.916  0.2790 -0.1966  0.3246
 1134POPC   C1O 5479   9.835   2.520   6.950 -0.3862  0.0570  0.7604
 1134POPC   C1P 5480   9.908   2.465   7.073  0.7337  0.0417  0.1109
 1134POPC   C1Q 5481   9.845   2.504   7.207  0.0686 -0.3615 -0.0783
 1134POPC   C1R 5482   9.919   2.429   7.319  0.3523  0.0592  0.0181
 1134POPC    CE 5483   9.004   3.496   5.850 -0.1470 -0.1811  0.5705
 1134POPC    OG 5484   8.973   3.626   5.900 -0.1605 -0.1734  0.5418
 1134POPC   C2A 5485   8.862   3.629   5.972 -0.2945 -0.3831  0.3438
 1134POPC    OH 5486   8.781   3.536   5.963 -0.2938 -0.3587  0.0831
 1134POPC   C2B 5487   8.846   3.747   6.059  0.6028  0.0741 -0.0954
 1134POPC   C2C 5488   8.831   3.710   6.207 -0.1493  0.3490 -0.0941
 1134POPC   C2D 5489   8.964   3.678   6.276 -0.3439 -0.3075 -0.0202
 1134POPC   C2E 5490   8.949   3.636   6.423 -0.1785  0.4171  0.2048
 1134POPC   C2F 5491   9.078   3.662   6.502  0.3839 -1.3537 -0.0831
 1134POPC   C2G 5492   9.072   3.652   6.654 -0.1848 -0.2784 -0.0199
 1134POPC   C2H 5493   8.968   3.748   6.711 -0.3581 -0.3666 -0.1880
 1134POPC   C2I 5494   8.973   3.742   6.864  0.4237 -0.3379 -0.2075
 1134POPC   C2J 5495   8.884   3.625   6.905  0.3505 -0.2714 -0.1748
 1134POPC   C2K 5496   8.890   3.605   7.057  0.3360 -0.4351 -0.1958
 1134POPC   C2L 5497   8.778   3.507   7.091 -0.3247  0.3648 -0.0337
 1134POPC   C2M 5498   8.790   3.466   7.237 -0.1348  0.2987 -0.0670
 1134POPC   C2N 5499   8.736   3.580   7.323 -0.0892 -0.0320  0.4057
 1134POPC   C2O 5500   8.712   3.524   7.464 -0.3003 -0.5782  0.1530
 1134POPC   C2P 5501   8.843   3.509   7.541  0.1021  0.4451 -0.3097
 1135POPC   CN1 5502   1.278   2.440   9.337 -0.0890  0.1833 -0.6189
 1135POPC   CN2 5503   1.488   2.346   9.398 -0.3370  0.4780 -0.0130
 1135POPC   CN3 5504   1.459   2.471   9.203  0.0375  0.2449 -0.1895
 1135POPC   NTM 5505   1.422   2.466   9.345 -0.1643  0.4768 -0.2331
 1135POPC    CA 5506   1.455   2.587   9.423  0.2170  0.3436 -0.1857
 1135POPC    CB 5507   1.431   2.584   9.574  0.2566 -0.0486 -0.1850
 1135POPC    OA 5508   1.302   2.545   9.623 -0.1171  0.1375 -0.9971
 1135POPC     P 5509   1.187   2.658   9.636  0.0698  0.2401 -0.1260
 1135POPC    OB 5510   1.220   2.775   9.720  0.1283  0.1079  0.0364
 1135POPC    OC 5511   1.064   2.591   9.682  0.1446  0.2135  0.0370
 1135POPC    OD 5512   1.163   2.716   9.488 -0.0189  0.4077 -0.0446
 1135POPC    CC 5513   1.032   2.723   9.431  0.1307  0.1461 -0.4287
 1135POPC    CD 5514   1.030   2.797   9.297  0.2912  0.6050 -0.1813
 1135POPC    OE 5515   0.904   2.802   9.231  0.4400  0.3276 -0.4935
 1135POPC   C1A 5516   0.827   2.908   9.254  0.3580  0.1829 -0.0852
 1135POPC    OF 5517   0.845   2.991   9.343  0.0801 -0.5136  0.6205
 1135POPC   C1B 5518   0.696   2.899   9.186  0.5085 -0.0586 -0.3475
 1135POPC   C1C 5519   0.694   3.008   9.078 -0.3735  0.4512  0.1689
 1135POPC   C1D 5520   0.576   2.993   8.982 -0.5397 -0.5248  0.5115
 1135POPC   C1E 5521   0.591   2.873   8.890  0.0644 -0.4499  0.5069
 1135POPC   C1F 5522   0.721   2.868   8.809 -0.2983  0.4833 -0.1543
 1135POPC   C1G 5523   0.741   2.733   8.739  0.0503  0.1830  0.5097
 1135POPC   C1H 5524   0.679   2.734   8.599  0.3737  0.2371  0.3670
 1135POPC   C1I 5525   0.678   2.585   8.562  0.8540  0.3361 -0.0497
 1135POPC   C1J 5526   0.697   2.547   8.436  0.4236 -0.3348  0.0823
 1135POPC   C1K 5527   0.730   2.654   8.331 -0.3789 -0.1461  0.0172
 1135POPC   C1L 5528   0.711   2.620   8.183  0.4041 -0.0239 -0.1124
 1135POPC   C1M 5529   0.746   2.731   8.084 -0.3221  0.1122 -0.2200
 1135POPC   C1N 5530   0.735   2.694   7.936 -0.2228  0.2844 -0.2705
 1135POPC   C1O 5531   0.728   2.822   7.851  0.5810  0.2361 -0.4106
 1135POPC   C1P 5532   0.705   2.792   7.703  0.3336  0.1862 -0.3623
 1135POPC   C1Q 5533   0.559   2.771   7.665  0.2980 -0.2334  0.0018
 1135POPC   C1R 5534   0.532   2.762   7.515  0.4596  0.6611 -0.0853
 1135POPC    CE 5535   1.150   2.759   9.209  0.3602 -0.3595  0.3185
 1135POPC    OG 5536   1.173   2.846   9.099 -0.2205 -0.4901  0.0893
 1135POPC   C2A 5537   1.292   2.825   9.043 -0.0619  0.1288  0.1753
 1135POPC    OH 5538   1.342   2.712   9.045  0.1565  0.2159 -0.2944
 1135POPC   C2B 5539   1.341   2.924   8.945 -0.8264  0.0393 -0.3145
 1135POPC   C2C 5540   1.300   2.878   8.805 -0.2062  0.1786 -0.5477
 1135POPC   C2D 5541   1.322   2.989   8.702 -0.1599  0.4855 -0.2095
 1135POPC   C2E 5542   1.279   2.942   8.563  0.1573 -0.5276  0.0269
 1135POPC   C2F 5543   1.130   2.967   8.538  0.0689 -0.6769  0.4026
 1135POPC   C2G 5544   1.091   2.934   8.394 -0.3591  0.6003  0.2140
 1135POPC   C2H 5545   1.169   3.017   8.292 -0.3545  0.3660  0.0243
 1135POPC   C2I 5546   1.113   3.009   8.150 -0.1262  0.2923 -0.0611
 1135POPC   C2J 5547   1.215   3.060   8.048 -0.0072 -0.2472 -0.2184
 1135POPC   C2K 5548   1.353   2.995   8.033  0.0210 -0.1872 -0.2214
 1135POPC   C2L 5549   1.426   3.045   7.909  0.5136 -0.5057 -0.0624
 1135POPC   C2M 5550   1.505   3.171   7.944 -0.4883  0.2131 -0.3398
 1135POPC   C2N 5551   1.601   3.194   7.827 -0.2119 -0.2230 -0.2012
 1135POPC   C2O 5552   1.636   3.342   7.843 -0.3628 -0.1948 -0.1269
 1135POPC   C2P 5553   1.731   3.376   7.728 -0.1081 -0.3385  0.0404
 1136POPC   CN1 5554   0.245   3.522   5.620  0.0778  0.1556 -0.2049
 1136POPC   CN2 5555   0.012   3.471   5.617 -0.6579 -0.4865  0.2812
 1136POPC   CN3 5556   0.092   3.649   5.748 -0.2240  0.0767 -0.0544
 1136POPC   NTM 5557   0.124   3.513   5.703 -0.2241  0.2636 -0.6311
 1136POPC    CA 5558   0.152   3.427   5.819 -0.2511 -0.0319 -0.8421
 1136POPC    CB 5559   0.219   3.290   5.801 -0.0869 -0.0728  0.0464
 1136POPC    OA 5560   0.112   3.198   5.779  0.2593 -0.3989 -0.2746
 1136POPC     P 5561   0.153   3.072   5.688  0.0937 -0.4099 -0.3354
 1136POPC    OB 5562   0.037   2.987   5.651  0.0360 -0.4239 -0.1236
 1136POPC    OC 5563   0.238   3.123   5.578  0.4514 -0.3089 -0.0158
 1136POPC    OD 5564   0.222   2.992   5.809 -0.1571 -0.2762 -0.1042
 1136POPC    CC 5565   0.131   2.954   5.914  0.0101  0.2072  0.2179
 1136POPC    CD 5566   0.195   2.863   6.019  0.2325  0.3066  0.1692
 1136POPC    OE 5567   0.101   2.818   6.116  0.0955 -0.1720 -0.1849
 1136POPC   C1A 5568   0.034   2.704   6.098 -0.4208  0.0981  0.0122
 1136POPC    OF 5569   0.042   2.634   5.997 -0.3169  0.0233  0.0727
 1136POPC   C1B 5570  -0.024   2.651   6.223 -0.3130  0.5795  0.2681
 1136POPC   C1C 5571   0.060   2.550   6.303  0.2785  0.9686  0.1482
 1136POPC   C1D 5572  -0.002   2.535   6.442  0.4594  0.2982  0.1580
 1136POPC   C1E 5573   0.004   2.403   6.520 -0.1983 -0.1017 -0.4608
 1136POPC   C1F 5574  -0.120   2.383   6.606  0.0436  0.2362 -0.0237
 1136POPC   C1G 5575  -0.113   2.259   6.696  0.0272  0.2736  0.0288
 1136POPC   C1H 5576  -0.222   2.239   6.802 -0.4505  0.6471 -0.3851
 1136POPC   C1I 5577  -0.354   2.204   6.734 -0.1705 -0.3952 -0.3982
 1136POPC   C1J 5578  -0.448   2.154   6.814 -0.1927  0.0257 -0.1618
 1136POPC   C1K 5579  -0.421   2.129   6.962 -0.1290  0.3461 -0.1190
 1136POPC   C1L 5580  -0.528   2.040   7.025  0.2714  0.2085  0.3696
 1136POPC   C1M 5581  -0.476   1.971   7.152  0.3887 -0.4221 -0.0194
 1136POPC   C1N 5582  -0.578   1.868   7.201 -0.0135 -0.0256 -0.0192
 1136POPC   C1O 5583  -0.525   1.776   7.311 -0.2268 -0.1341 -0.0066
 1136POPC   C1P 5584  -0.448   1.658   7.250 -0.3505 -0.4373  0.4149
 1136POPC   C1Q 5585  -0.369   1.578   7.353  0.1787 -0.3949  0.0437
 1136POPC   C1R 5586  -0.263   1.498   7.278 -0.1507 -0.6731 -0.1246
 1136POPC    CE 5587   0.310   2.950   6.072  0.2607  0.0181  0.5786
 1136POPC    OG 5588   0.288   3.058   6.163 -0.0281  0.1650  0.3348
 1136POPC   C2A 5589   0.387   3.123   6.224 -0.1578  0.5257  0.1647
 1136POPC    OH 5590   0.504   3.107   6.191  0.0776  0.5515  0.9708
 1136POPC   C2B 5591   0.325   3.231   6.304 -0.2608  0.2460  0.4682
 1136POPC   C2C 5592   0.431   3.301   6.389 -0.1857  0.4332  0.2231
 1136POPC   C2D 5593   0.465   3.216   6.512 -0.3421 -0.0864 -0.0904
 1136POPC   C2E 5594   0.555   3.294   6.608  0.1062  0.1728 -0.7087
 1136POPC   C2F 5595   0.607   3.216   6.729 -0.5871  0.7352 -0.0297
 1136POPC   C2G 5596   0.698   3.307   6.812 -0.1321  0.2069  0.0550
 1136POPC   C2H 5597   0.803   3.235   6.898  0.0733  0.1424 -0.2440
 1136POPC   C2I 5598   0.888   3.337   6.974  0.4758  0.1129 -0.6560
 1136POPC   C2J 5599   1.009   3.386   6.893  0.8874 -0.3493 -0.3329
 1136POPC   C2K 5600   1.077   3.488   6.985 -0.0957 -0.0294  0.0544
 1136POPC   C2L 5601   0.999   3.616   7.014  0.0087 -0.0040  0.2230
 1136POPC   C2M 5602   1.010   3.714   6.897 -0.1939 -0.4489 -0.1692
 1136POPC   C2N 5603   0.966   3.854   6.939  0.3354 -0.4134  0.2715
 1136POPC   C2O 5604   1.031   3.900   7.070  0.3485 -0.1189  0.1608
 1136POPC   C2P 5605   0.977   4.035   7.118  0.6357  0.0088  0.1318
 1137POPC   CN1 5606   0.476   3.040   9.468 -0.4490 -0.6080 -0.2349
 1137POPC   CN2 5607   0.251   3.053   9.508 -0.0644  0.0882  0.8184
 1137POPC   CN3 5608   0.341   3.125   9.295  0.3688 -0.0149 -0.3857
 1137POPC   NTM 5609   0.346   3.022   9.400 -0.7666  0.3987  0.0952
 1137POPC    CA 5610   0.327   2.891   9.338 -0.4602  0.4252 -0.0571
 1137POPC    CB 5611   0.376   2.758   9.396 -0.2727  0.4494 -0.1582
 1137POPC    OA 5612   0.518   2.755   9.405 -0.3050  0.2945  0.3054
 1137POPC     P 5613   0.583   2.638   9.495  0.2457  0.4034  0.0555
 1137POPC    OB 5614   0.488   2.627   9.608  0.2922 -0.5185  0.0141
 1137POPC    OC 5615   0.720   2.691   9.514  0.4681 -0.0144 -0.3621
 1137POPC    OD 5616   0.590   2.522   9.384 -0.4064  0.5397 -0.1304
 1137POPC    CC 5617   0.662   2.559   9.266 -0.1374  0.5556  0.0392
 1137POPC    CD 5618   0.662   2.458   9.151  0.1487  0.1566  0.3879
 1137POPC    OE 5619   0.752   2.483   9.043 -0.2330 -0.1945 -0.0099
 1137POPC   C1A 5620   0.884   2.469   9.053 -0.2367 -0.1146  0.1551
 1137POPC    OF 5621   0.934   2.410   9.148  0.5448  0.2127 -0.0474
 1137POPC   C1B 5622   0.971   2.514   8.942 -0.8657 -0.0024 -0.3028
 1137POPC   C1C 5623   0.986   2.425   8.819  0.2278  0.0038 -0.1832
 1137POPC   C1D 5624   1.022   2.512   8.698  0.1978  0.1988 -0.0503
 1137POPC   C1E 5625   1.054   2.420   8.581  0.0627  0.3089 -0.1750
 1137POPC   C1F 5626   1.108   2.504   8.465 -0.1081  0.5108 -0.1088
 1137POPC   C1G 5627   1.118   2.423   8.335  0.4740  0.0439  0.2216
 1137POPC   C1H 5628   1.153   2.505   8.210 -0.2865  0.1427  0.0707
 1137POPC   C1I 5629   1.304   2.521   8.195 -0.2987  0.0441 -0.1649
 1137POPC   C1J 5630   1.364   2.572   8.088  0.1518  0.5909  0.3391
 1137POPC   C1K 5631   1.273   2.640   7.986  0.4888  0.3682 -0.1134
 1137POPC   C1L 5632   1.275   2.568   7.851  0.0206  0.1137  0.0130
 1137POPC   C1M 5633   1.185   2.631   7.744  0.4742  0.7977  0.0279
 1137POPC   C1N 5634   1.170   2.536   7.626  0.3799 -0.0762  0.7295
 1137POPC   C1O 5635   1.090   2.615   7.521  0.6160 -0.9960 -0.1559
 1137POPC   C1P 5636   1.160   2.702   7.417 -0.2045  0.2390  0.3096
 1137POPC   C1Q 5637   1.049   2.789   7.357 -0.1530 -0.3438 -0.6432
 1137POPC   C1R 5638   1.104   2.866   7.237 -0.4194 -0.3776 -0.7868
 1137POPC    CE 5639   0.517   2.424   9.118  0.1243  0.2770  0.3693
 1137POPC    OG 5640   0.429   2.533   9.095  0.0489  0.0199 -0.6152
 1137POPC   C2A 5641   0.303   2.503   9.063  0.0855 -0.2619 -0.4934
 1137POPC    OH 5642   0.266   2.386   9.071  0.4207 -0.3724 -0.5342
 1137POPC   C2B 5643   0.214   2.614   9.022  0.5027  0.3170  0.1377
 1137POPC   C2C 5644   0.259   2.635   8.878  0.1140  0.1161 -0.0162
 1137POPC   C2D 5645   0.174   2.745   8.813 -0.2165 -0.4603 -0.5629
 1137POPC   C2E 5646   0.251   2.819   8.703 -0.0158  0.3831  0.1442
 1137POPC   C2F 5647   0.218   2.782   8.559 -0.1503  0.4623  0.1539
 1137POPC   C2G 5648   0.321   2.866   8.482  0.2902  0.1305  0.3725
 1137POPC   C2H 5649   0.291   2.835   8.335 -0.0076 -0.6878  0.6034
 1137POPC   C2I 5650   0.399   2.879   8.237 -0.8402  0.0316 -0.0057
 1137POPC   C2J 5651   0.356   2.838   8.096  0.5071 -0.0534 -0.4086
 1137POPC   C2K 5652   0.230   2.898   8.034 -0.0790 -0.2758  0.5470
 1137POPC   C2L 5653   0.269   3.045   8.021 -0.2312 -0.2635  0.2228
 1137POPC   C2M 5654   0.352   3.079   7.897  0.0492 -0.9383  0.2206
 1137POPC   C2N 5655   0.272   3.099   7.768 -0.2314  0.0411  0.5397
 1137POPC   C2O 5656   0.372   3.155   7.666 -0.0244 -0.1148  0.6566
 1137POPC   C2P 5657   0.308   3.182   7.530  0.6323  0.0084  0.3696
 1138POPC   CN1 5658   9.019   2.092   6.069 -0.0694  0.2687  0.3449
 1138POPC   CN2 5659   9.089   1.870   6.074 -0.2032  0.3123 -0.2189
 1138POPC   CN3 5660   9.253   2.035   6.030 -0.3663  0.5822 -0.1605
 1138POPC   NTM 5661   9.113   1.998   6.006 -0.3087  0.3650 -0.1570
 1138POPC    CA 5662   9.082   1.967   5.865  0.1417  0.6691 -0.3239
 1138POPC    CB 5663   9.022   2.075   5.775 -0.3331  0.1789 -0.5961
 1138POPC    OA 5664   9.097   2.193   5.745  0.1386  0.0433  0.0270
 1138POPC     P 5665   9.009   2.319   5.698 -0.1201 -0.0716  0.1999
 1138POPC    OB 5666   9.096   2.402   5.612 -0.7563 -0.1577 -0.5345
 1138POPC    OC 5667   8.882   2.262   5.650 -0.1861  0.4121 -0.2100
 1138POPC    OD 5668   8.985   2.385   5.843  0.1067  0.4054  0.0241
 1138POPC    CC 5669   9.104   2.431   5.908  0.1730  0.2849 -0.0108
 1138POPC    CD 5670   9.088   2.499   6.044 -0.2666  0.1110  0.0267
 1138POPC    OE 5671   9.077   2.411   6.156 -0.3097 -0.0414 -0.0970
 1138POPC   C1A 5672   9.191   2.393   6.223 -0.3471  0.9444  0.2501
 1138POPC    OF 5673   9.299   2.429   6.176 -0.1132  0.1711  0.1815
 1138POPC   C1B 5674   9.163   2.333   6.356  0.3475  0.2672  0.0963
 1138POPC   C1C 5675   9.134   2.437   6.464  0.0425 -0.0248  0.2934
 1138POPC   C1D 5676   9.053   2.373   6.578 -0.3824  0.3608  0.2092
 1138POPC   C1E 5677   8.912   2.351   6.523 -0.3048 -0.1142  0.1913
 1138POPC   C1F 5678   8.801   2.324   6.624 -0.3783 -0.3072  0.0594
 1138POPC   C1G 5679   8.800   2.184   6.688  0.2219 -0.1281  0.4728
 1138POPC   C1H 5680   8.763   2.194   6.836  0.5277 -0.4133  0.5672
 1138POPC   C1I 5681   8.770   2.055   6.899  0.5186 -0.6085  0.1419
 1138POPC   C1J 5682   8.792   2.042   7.030 -0.3588  0.3945  0.4058
 1138POPC   C1K 5683   8.807   2.152   7.134 -0.2986  0.3175  0.4779
 1138POPC   C1L 5684   8.920   2.122   7.233  0.6515  0.4764 -0.5473
 1138POPC   C1M 5685   8.921   2.213   7.356 -0.5765 -0.5110  0.2056
 1138POPC   C1N 5686   9.043   2.183   7.443 -0.1458 -0.3322 -0.3357
 1138POPC   C1O 5687   9.153   2.276   7.390  0.0252 -0.4553 -0.1992
 1138POPC   C1P 5688   9.292   2.218   7.420 -0.2108 -0.4244  1.0008
 1138POPC   C1Q 5689   9.409   2.316   7.405 -0.6362 -0.0543  0.0217
 1138POPC   C1R 5690   9.549   2.257   7.419 -0.9188 -0.5096  1.0559
 1138POPC    CE 5691   8.974   2.600   6.034 -0.5909 -0.2342  0.2351
 1138POPC    OG 5692   8.966   2.700   6.136 -0.3012  0.1263 -0.0927
 1138POPC   C2A 5693   8.884   2.673   6.237 -0.0202  0.0433  0.1158
 1138POPC    OH 5694   8.809   2.575   6.246 -0.5227  0.3634 -0.5318
 1138POPC   C2B 5695   8.893   2.780   6.339 -0.1403  0.2858 -0.1271
 1138POPC   C2C 5696   8.908   2.717   6.478  0.4899  0.0656 -0.2920
 1138POPC   C2D 5697   8.886   2.837   6.570 -0.7947 -0.3688 -0.0211
 1138POPC   C2E 5698   8.941   2.819   6.712  0.0560  0.5689 -0.2259
 1138POPC   C2F 5699   8.870   2.727   6.811  0.3180  0.3212 -0.2667
 1138POPC   C2G 5700   8.915   2.747   6.956  0.5429 -0.4010 -0.2349
 1138POPC   C2H 5701   8.831   2.666   7.055  0.3564  0.3776  0.2529
 1138POPC   C2I 5702   8.894   2.617   7.186 -0.0331 -0.8735 -0.0099
 1138POPC   C2J 5703   8.949   2.738   7.262 -0.1444 -0.9291  0.1601
 1138POPC   C2K 5704   9.055   2.700   7.366  0.0010  0.3588  0.4921
 1138POPC   C2L 5705   9.097   2.834   7.427 -0.7723  0.7682  0.1474
 1138POPC   C2M 5706   9.210   2.831   7.530 -0.5247 -0.2003 -0.1431
 1138POPC   C2N 5707   9.155   2.834   7.673  0.1834 -0.0978  0.1329
 1138POPC   C2O 5708   9.271   2.829   7.772  0.3322  0.5281 -0.0067
 1138POPC   C2P 5709   9.200   2.796   7.903 -0.6270  0.5171 -0.5189
 1139POPC   CN1 5710   1.385   5.293   9.333 -0.1443 -1.0179 -0.2450
 1139POPC   CN2 5711   1.235   5.319   9.515 -0.3049 -0.1993  0.1691
 1139POPC   CN3 5712   1.303   5.108   9.458  0.5946 -0.3034 -0.3606
 1139POPC   NTM 5713   1.354   5.246   9.468 -0.2313 -0.0271  0.0880
 1139POPC    CA 5714   1.460   5.259   9.569 -0.2572 -0.3775  0.1616
 1139POPC    CB 5715   1.593   5.188   9.541 -0.4599 -0.5090 -0.4758
 1139POPC    OA 5716   1.667   5.238   9.429 -0.4396  0.3666 -0.0764
 1139POPC     P 5717   1.803   5.157   9.401 -0.5737  0.1589 -0.1255
 1139POPC    OB 5718   1.750   5.024   9.364  0.0944 -0.0842 -0.2266
 1139POPC    OC 5719   1.878   5.189   9.524  0.0182  0.0205 -0.4508
 1139POPC    OD 5720   1.832   5.241   9.266  0.0650 -0.0560 -0.1262
 1139POPC    CC 5721   1.741   5.210   9.160  0.0735 -0.1905 -0.0945
 1139POPC    CD 5722   1.759   5.298   9.037  0.0794  0.0351  0.0677
 1139POPC    OE 5723   1.644   5.335   8.960  0.3731 -0.1171 -0.4447
 1139POPC   C1A 5724   1.570   5.441   8.990  0.4529 -0.0925 -0.3351
 1139POPC    OF 5725   1.564   5.495   9.100 -0.1352  0.3310 -0.5737
 1139POPC   C1B 5726   1.491   5.484   8.873  0.1762  0.0140 -0.1097
 1139POPC   C1C 5727   1.355   5.544   8.911  0.1621 -0.0259 -0.0973
 1139POPC   C1D 5728   1.265   5.445   8.986  0.3301 -0.3083 -0.2652
 1139POPC   C1E 5729   1.141   5.512   9.046  0.6934  0.2540 -0.1308
 1139POPC   C1F 5730   1.053   5.577   8.940  0.0458 -0.1673  0.1433
 1139POPC   C1G 5731   0.907   5.595   8.984 -0.0526 -0.9833  0.1710
 1139POPC   C1H 5732   0.820   5.661   8.878  0.1305  0.5089  0.9144
 1139POPC   C1I 5733   0.671   5.654   8.911 -0.0863  0.2620 -0.0637
 1139POPC   C1J 5734   0.576   5.646   8.819  0.3053 -0.0271 -0.4430
 1139POPC   C1K 5735   0.589   5.630   8.667 -0.0226  0.0712 -0.4835
 1139POPC   C1L 5736   0.457   5.619   8.591 -0.2926  0.3034 -0.0512
 1139POPC   C1M 5737   0.490   5.585   8.446  0.0867  0.3517  0.0215
 1139POPC   C1N 5738   0.365   5.583   8.358  0.1696  0.2784 -0.0941
 1139POPC   C1O 5739   0.310   5.726   8.354 -0.2586  0.1220  0.1149
 1139POPC   C1P 5740   0.227   5.737   8.226  0.0410 -0.0682 -0.0961
 1139POPC   C1Q 5741   0.171   5.877   8.198 -0.4602 -0.1981  0.2413
 1139POPC   C1R 5742   0.101   5.895   8.064  0.5411  0.0810 -0.2514
 1139POPC    CE 5743   1.859   5.218   8.953  0.1350  0.4276 -0.2429
 1139POPC    OG 5744   1.803   5.111   8.877 -0.0216 -0.0350  0.5036
 1139POPC   C2A 5745   1.867   4.995   8.866  0.2996  0.1519  0.3730
 1139POPC    OH 5746   1.975   4.982   8.925  0.3246  0.4307  0.3905
 1139POPC   C2B 5747   1.807   4.903   8.767  0.7251  0.3675 -0.0926
 1139POPC   C2C 5748   1.902   4.788   8.734  0.0951 -0.0489 -0.4688
 1139POPC   C2D 5749   1.847   4.703   8.619 -0.1833 -0.4398 -0.0492
 1139POPC   C2E 5750   1.949   4.611   8.552 -0.1228 -0.5070  0.1325
 1139POPC   C2F 5751   1.889   4.570   8.417  0.1775 -0.6717  0.0485
 1139POPC   C2G 5752   1.980   4.502   8.315 -0.3415 -0.3354 -0.6463
 1139POPC   C2H 5753   2.099   4.589   8.273 -0.2482 -0.1463 -0.0065
 1139POPC   C2I 5754   2.154   4.523   8.146 -0.2442  0.0946 -0.1287
 1139POPC   C2J 5755   2.270   4.605   8.087 -0.1193 -0.0273 -0.0530
 1139POPC   C2K 5756   2.346   4.547   7.968 -0.6221 -0.1827 -0.2992
 1139POPC   C2L 5757   2.447   4.649   7.916 -0.2307 -0.4376 -0.0429
 1139POPC   C2M 5758   2.545   4.571   7.827  0.5390  0.3503  0.0992
 1139POPC   C2N 5759   2.635   4.655   7.736  0.4053  0.1921 -0.1795
 1139POPC   C2O 5760   2.720   4.578   7.635 -0.1514 -0.1956 -0.3589
 1139POPC   C2P 5761   2.797   4.676   7.547  0.0664 -0.4716 -0.4782
 1140POPC   CN1 5762   8.559   5.698   5.303 -0.0416 -0.2911  0.0843
 1140POPC   CN2 5763   8.494   5.819   5.490 -0.6337 -0.7780  0.0261
 1140POPC   CN3 5764   8.693   5.702   5.502  0.0656  0.8228 -0.3229
 1140POPC   NTM 5765   8.556   5.692   5.450 -0.0045 -0.4883  0.0776
 1140POPC    CA 5766   8.478   5.584   5.514 -0.0866 -0.2010  0.4646
 1140POPC    CB 5767   8.536   5.442   5.508 -0.0460 -0.1860  0.5011
 1140POPC    OA 5768   8.636   5.427   5.609  0.1499  0.2774  0.3806
 1140POPC     P 5769   8.715   5.287   5.609 -0.0293  0.1743 -0.2224
 1140POPC    OB 5770   8.742   5.261   5.465 -0.0913  0.7043 -0.3313
 1140POPC    OC 5771   8.826   5.322   5.700  0.0041 -0.3103 -0.0730
 1140POPC    OD 5772   8.597   5.187   5.654  0.5292 -0.4070 -0.0286
 1140POPC    CC 5773   8.575   5.194   5.795 -0.4465  0.2033 -0.1963
 1140POPC    CD 5774   8.451   5.120   5.846 -0.1628  0.0201  0.2288
 1140POPC    OE 5775   8.399   5.145   5.977 -0.3144 -0.4543  0.2597
 1140POPC   C1A 5776   8.269   5.141   6.004 -0.3302  0.4288  0.3585
 1140POPC    OF 5777   8.195   5.066   5.940  0.2266 -0.0807  0.2978
 1140POPC   C1B 5778   8.234   5.201   6.134 -0.2895  0.3073  0.4255
 1140POPC   C1C 5779   8.115   5.128   6.197 -0.4556 -0.2609 -0.5413
 1140POPC   C1D 5780   8.101   5.163   6.345  0.1890 -0.1664 -0.5006
 1140POPC   C1E 5781   8.232   5.140   6.420 -0.1230  0.2726  0.1920
 1140POPC   C1F 5782   8.237   5.171   6.570  0.0822  0.2369  0.1930
 1140POPC   C1G 5783   8.359   5.108   6.637  0.1556  0.1013 -0.0674
 1140POPC   C1H 5784   8.353   5.124   6.789 -0.1121 -0.2395 -0.0404
 1140POPC   C1I 5785   8.493   5.092   6.840  0.0202 -0.0543 -0.2826
 1140POPC   C1J 5786   8.505   5.061   6.969  0.1425 -0.3438 -0.3618
 1140POPC   C1K 5787   8.384   5.043   7.061  0.6709  0.4108  0.5036
 1140POPC   C1L 5788   8.414   4.946   7.176 -0.0217 -0.6509 -0.1850
 1140POPC   C1M 5789   8.293   4.929   7.267  0.0471 -0.0974  0.0180
 1140POPC   C1N 5790   8.359   4.892   7.401  0.3394  0.1929 -0.0439
 1140POPC   C1O 5791   8.413   5.023   7.456  0.1338  0.3514 -0.2142
 1140POPC   C1P 5792   8.482   4.999   7.591 -0.2416 -0.0561 -0.0939
 1140POPC   C1Q 5793   8.590   5.106   7.609 -0.3233 -0.0321  0.2573
 1140POPC   C1R 5794   8.540   5.249   7.630  0.0597  0.1168  0.1668
 1140POPC    CE 5795   8.480   4.972   5.819 -0.2406  0.0295  0.0946
 1140POPC    OG 5796   8.583   4.915   5.899  0.1579  0.0042 -0.4354
[truncated: 8,224,142 more chars]
