# Supplementary material for: Free energy calculations of the functional selectivity of 5-HT2B G protein-coupled receptor
Source: PLoS One. 2020 Dec 9;15(12):e0243313. doi: 10.1371/journal.pone.0243313 (PMC7725398; doi:10.1371/journal.pone.0243313)
Supplement: S1 File — Zip archive containing input files for simulation of the APO, LSD, and LIS systems. (ZIP) [file pone.0243313.s001.zip › APO/protein_apo_fit_active.gro]

generated by VMD, t= 0.000000
4045
   41GLU    N      1   9.351   4.483   9.492
   41GLU    H1     2   9.383   4.392   9.467
   41GLU    H2     3   9.321   4.533   9.410
   41GLU    H3     4   9.433   4.523   9.534
   41GLU    CA     5   9.239   4.466   9.585
   41GLU    CB     6   9.230   4.596   9.666
   41GLU    CG     7   9.360   4.632   9.738
   41GLU    CD     8   9.390   4.537   9.855
   41GLU    OE1    9   9.492   4.465   9.848
   41GLU    OE2   10   9.326   4.557   9.960
   41GLU    C     11   9.113   4.434   9.506
   41GLU    O     12   9.119   4.404   9.387
   42GLU    N     13   9.001   4.426   9.578
   42GLU    H     14   8.997   4.455   9.674
   42GLU    CA    15   8.868   4.392   9.525
   42GLU    CB    16   8.814   4.273   9.606
   42GLU    CG    17   8.889   4.141   9.599
   42GLU    CD    18   8.833   4.041   9.701
   42GLU    OE1   19   8.911   4.003   9.792
   42GLU    OE2   20   8.712   4.012   9.700
   42GLU    C     21   8.765   4.504   9.513
   42GLU    O     22   8.730   4.568   9.613
   43MET    N     23   8.690   4.474   9.407
   43MET    H     24   8.696   4.386   9.362
   43MET    CA    25   8.588   4.565   9.351
   43MET    CB    26   8.536   4.528   9.213
   43MET    CG    27   8.648   4.533   9.110
   43MET    SD    28   8.605   4.467   8.944
   43MET    CE    29   8.717   4.330   8.930
   43MET    C     30   8.467   4.564   9.444
   43MET    O     31   8.421   4.465   9.501
   44LYS    N     32   8.397   4.677   9.433
   44LYS    H     33   8.416   4.748   9.366
   44LYS    CA    34   8.271   4.697   9.505
   44LYS    CB    35   8.290   4.835   9.568
   44LYS    CG    36   8.373   4.829   9.697
   44LYS    CD    37   8.439   4.965   9.722
   44LYS    CE    38   8.526   4.979   9.848
   44LYS    NZ    39   8.474   4.896   9.957
   44LYS    HZ1   40   8.539   4.902  10.034
   44LYS    HZ2   41   8.383   4.933   9.980
   44LYS    HZ3   42   8.477   4.798   9.937
   44LYS    C     43   8.142   4.679   9.426
   44LYS    O     44   8.143   4.653   9.306
   45GLN    N     45   8.041   4.649   9.509
   45GLN    H     46   8.037   4.663   9.608
   45GLN    CA    47   7.911   4.595   9.467
   45GLN    CB    48   7.842   4.525   9.584
   45GLN    CG    49   7.911   4.394   9.622
   45GLN    CD    50   7.839   4.307   9.725
   45GLN    OE1   51   7.778   4.204   9.697
   45GLN    NE2   52   7.854   4.340   9.853
   45GLN   HE21   53   7.910   4.421   9.873
   45GLN   HE22   54   7.800   4.297   9.924
   45GLN    C     55   7.827   4.685   9.377
   45GLN    O     56   7.819   4.805   9.400
   46ILE    N     57   7.747   4.634   9.283
   46ILE    H     58   7.736   4.535   9.280
   46ILE    CA    59   7.655   4.713   9.202
   46ILE    CB    60   7.602   4.630   9.084
   46ILE    CG1   61   7.711   4.582   8.987
   46ILE    CG2   62   7.501   4.700   8.994
   46ILE    CD    63   7.668   4.460   8.906
   46ILE    C     64   7.553   4.798   9.280
   46ILE    O     65   7.568   4.919   9.262
   47VAL    N     66   7.471   4.738   9.366
   47VAL    H     67   7.455   4.639   9.366
   47VAL    CA    68   7.385   4.815   9.456
   47VAL    CB    69   7.245   4.759   9.475
   47VAL    CG1   70   7.150   4.786   9.357
   47VAL    CG2   71   7.234   4.613   9.518
   47VAL    C     72   7.442   4.841   9.596
   47VAL    O     73   7.532   4.774   9.645
   48GLU    N     74   7.396   4.953   9.651
   48GLU    H     75   7.341   5.022   9.603
   48GLU    CA    76   7.433   4.991   9.787
   48GLU    CB    77   7.418   4.895   9.905
   48GLU    CG    78   7.270   4.869   9.933
   48GLU    CD    79   7.237   4.793  10.061
   48GLU    OE1   80   7.259   4.669  10.061
   48GLU    OE2   81   7.214   4.848  10.170
   48GLU    C     82   7.569   5.057   9.806
   48GLU    O     83   7.576   5.178   9.827
   49GLU    N     84   7.674   4.982   9.769
   49GLU    H     85   7.658   4.901   9.713
   49GLU    CA    86   7.816   5.015   9.785
   49GLU    CB    87   7.894   4.884   9.768
   49GLU    CG    88   7.912   4.806   9.899
   49GLU    CD    89   7.983   4.671   9.885
   49GLU    OE1   90   7.944   4.583   9.965
   49GLU    OE2   91   8.069   4.656   9.797
   49GLU    C     92   7.860   5.128   9.692
   49GLU    O     93   7.807   5.151   9.584
   50GLN    N     94   7.970   5.187   9.736
   50GLN    H     95   8.009   5.167   9.827
   50GLN    CA    96   8.033   5.296   9.660
   50GLN    CB    97   8.012   5.438   9.712
   50GLN    CG    98   7.865   5.468   9.742
   50GLN    CD    99   7.837   5.611   9.791
   50GLN    OE1  100   7.854   5.639   9.909
   50GLN    NE2  101   7.783   5.699   9.707
   50GLN   HE21  102   7.776   5.676   9.610
   50GLN   HE22  103   7.751   5.787   9.744
   50GLN    C    104   8.182   5.266   9.638
   50GLN    O    105   8.254   5.230   9.731
   51GLY    N    106   8.233   5.314   9.524
   51GLY    H    107   8.166   5.351   9.459
   51GLY    CA   108   8.374   5.305   9.488
   51GLY    C    109   8.415   5.228   9.362
   51GLY    O    110   8.336   5.218   9.269
   52ASN    N    111   8.530   5.161   9.373
   52ASN    H    112   8.593   5.184   9.447
   52ASN    CA   113   8.581   5.075   9.264
   52ASN    CB   114   8.718   5.019   9.301
   52ASN    CG   115   8.737   4.971   9.446
   52ASN    OD1  116   8.736   5.046   9.543
   52ASN    ND2  117   8.765   4.842   9.463
   52ASN   HD21  118   8.788   4.782   9.387
   52ASN   HD22  119   8.785   4.816   9.558
   52ASN    C    120   8.495   4.965   9.202
   52ASN    O    121   8.535   4.850   9.209
   53LYS    N    122   8.416   5.008   9.104
   53LYS    H    123   8.408   5.107   9.092
   53LYS    CA   124   8.323   4.920   9.032
   53LYS    CB   125   8.180   4.974   9.047
   53LYS    CG   126   8.106   4.912   9.166
   53LYS    CD   127   7.958   4.950   9.160
   53LYS    CE   128   7.944   5.056   9.269
   53LYS    NZ   129   7.803   5.067   9.309
   53LYS    HZ1  130   7.778   4.977   9.345
   53LYS    HZ2  131   7.782   5.132   9.382
   53LYS    HZ3  132   7.750   5.095   9.228
   53LYS    C    133   8.357   4.915   8.883
   53LYS    O    134   8.275   4.957   8.802
   54LEU    N    135   8.469   4.847   8.858
   54LEU    H    136   8.522   4.805   8.931
   54LEU    CA   137   8.534   4.837   8.726
   54LEU    CB   138   8.664   4.761   8.747
   54LEU    CG   139   8.771   4.837   8.826
   54LEU    CD1  140   8.891   4.751   8.864
   54LEU    CD2  141   8.824   4.957   8.748
   54LEU    C    142   8.451   4.780   8.611
   54LEU    O    143   8.421   4.849   8.515
   55HIS    N    144   8.386   4.669   8.644
   55HIS    H    145   8.384   4.623   8.734
   55HIS    CA   146   8.305   4.588   8.552
   55HIS    CB   147   8.258   4.461   8.622
   55HIS    CG   148   8.157   4.485   8.736
   55HIS    ND1  149   8.186   4.574   8.829
   55HIS    CD2  150   8.069   4.398   8.783
   55HIS    HD2  151   8.017   4.329   8.715
   55HIS    CE1  152   8.126   4.530   8.940
   55HIS    HE1  153   8.138   4.566   9.043
   55HIS    NE2  154   8.056   4.422   8.913
   55HIS    HE2  155   8.014   4.357   8.977
   55HIS    C    156   8.185   4.664   8.496
   55HIS    O    157   8.191   4.705   8.380
   56TRP    N    158   8.128   4.744   8.586
   56TRP    H    159   8.145   4.725   8.682
   56TRP    CA   160   8.015   4.836   8.568
   56TRP    CB   161   7.970   4.877   8.709
   56TRP    CG   162   7.888   5.006   8.716
   56TRP    CD1  163   7.937   5.130   8.727
   56TRP    HD1  164   8.043   5.155   8.716
   56TRP    CD2  165   7.750   5.018   8.734
   56TRP    NE1  166   7.840   5.218   8.752
   56TRP    HE1  167   7.863   5.303   8.800
   56TRP    CE2  168   7.725   5.152   8.759
   56TRP    CE3  169   7.643   4.930   8.724
   56TRP    HE3  170   7.657   4.822   8.711
   56TRP    CZ2  171   7.594   5.197   8.770
   56TRP    HZ2  172   7.583   5.296   8.813
   56TRP    CZ3  173   7.510   4.970   8.733
   56TRP    HZ3  174   7.435   4.893   8.750
   56TRP    CH2  175   7.490   5.107   8.753
   56TRP    HH2  176   7.388   5.146   8.752
   56TRP    C    177   8.046   4.952   8.474
   56TRP    O    178   7.970   4.990   8.385
   57ALA    N    179   8.159   5.014   8.504
   57ALA    H    180   8.217   4.982   8.580
   57ALA    CA   181   8.216   5.127   8.430
   57ALA    CB   182   8.333   5.195   8.502
   57ALA    C    183   8.247   5.089   8.284
   57ALA    O    184   8.215   5.157   8.187
   58ALA    N    185   8.320   4.977   8.276
   58ALA    H    186   8.334   4.927   8.360
   58ALA    CA   187   8.357   4.911   8.150
   58ALA    CB   188   8.444   4.790   8.185
   58ALA    C    189   8.235   4.872   8.067
   58ALA    O    190   8.219   4.910   7.951
   59LEU    N    191   8.130   4.828   8.138
   59LEU    H    192   8.156   4.786   8.225
   59LEU    CA   193   7.997   4.798   8.083
   59LEU    CB   194   7.920   4.730   8.195
   59LEU    CG   195   7.777   4.681   8.169
   59LEU    CD1  196   7.767   4.578   8.056
   59LEU    CD2  197   7.717   4.642   8.304
   59LEU    C    198   7.930   4.916   8.013
   59LEU    O    199   7.881   4.901   7.901
   60LEU    N    200   7.934   5.033   8.078
   60LEU    H    201   7.963   5.039   8.173
   60LEU    CA   202   7.876   5.156   8.023
   60LEU    CB   203   7.865   5.259   8.136
   60LEU    CG   204   7.775   5.217   8.253
   60LEU    CD1  205   7.790   5.313   8.370
   60LEU    CD2  206   7.632   5.203   8.200
   60LEU    C    207   7.950   5.209   7.898
   60LEU    O    208   7.888   5.258   7.805
   61ILE    N    209   8.082   5.189   7.899
   61ILE    H    210   8.129   5.176   7.985
   61ILE    CA   211   8.168   5.230   7.787
   61ILE    CB   212   8.314   5.231   7.835
   61ILE    CG1  213   8.333   5.337   7.945
   61ILE    CG2  214   8.420   5.241   7.726
   61ILE    CD   215   8.315   5.477   7.888
   61ILE    C    216   8.138   5.131   7.675
   61ILE    O    217   8.082   5.180   7.578
   62LEU    N    218   8.138   5.002   7.707
   62LEU    H    219   8.177   4.976   7.796
   62LEU    CA   220   8.097   4.896   7.614
   62LEU    CB   221   8.091   4.759   7.680
   62LEU    CG   222   8.225   4.687   7.703
   62LEU    CD1  223   8.203   4.550   7.768
   62LEU    CD2  224   8.320   4.667   7.586
   62LEU    C    225   7.965   4.931   7.545
   62LEU    O    226   7.955   4.948   7.424
   63MET    N    227   7.858   4.952   7.621
   63MET    H    228   7.864   4.943   7.720
   63MET    CA   229   7.722   4.987   7.577
   63MET    CB   230   7.619   4.975   7.690
   63MET    CG   231   7.616   4.826   7.722
   63MET    SD   232   7.487   4.774   7.842
   63MET    CE   233   7.509   4.893   7.972
   63MET    C    234   7.710   5.119   7.500
   63MET    O    235   7.620   5.128   7.417
   64VAL    N    236   7.797   5.217   7.519
   64VAL    H    237   7.843   5.231   7.607
   64VAL    CA   238   7.804   5.332   7.427
   64VAL    CB   239   7.825   5.469   7.491
   64VAL    CG1  240   7.728   5.492   7.607
   64VAL    CG2  241   7.969   5.490   7.539
   64VAL    C    242   7.885   5.330   7.298
   64VAL    O    243   7.862   5.411   7.208
   65ILE    N    244   7.981   5.240   7.287
   65ILE    H    245   8.016   5.186   7.365
   65ILE    CA   246   8.080   5.254   7.178
   65ILE    CB   247   8.207   5.170   7.181
   65ILE    CG1  248   8.169   5.023   7.188
   65ILE    CG2  249   8.292   5.200   7.305
   65ILE    CD   250   8.275   4.926   7.133
   65ILE    C    251   8.038   5.246   7.031
   65ILE    O    252   8.073   5.329   6.947
   66ILE    N    253   7.932   5.171   7.004
   66ILE    H    254   7.903   5.102   7.071
   66ILE    CA   255   7.862   5.161   6.875
   66ILE    CB   256   7.807   5.021   6.844
   66ILE    CG1  257   7.934   4.944   6.805
   66ILE    CG2  258   7.713   5.018   6.723
   66ILE    CD   259   7.890   4.799   6.797
   66ILE    C    260   7.762   5.274   6.850
   66ILE    O    261   7.765   5.317   6.734
   67PRO    N    262   7.681   5.321   6.943
   67PRO    CA   263   7.622   5.455   6.933
   67PRO    CB   264   7.540   5.481   7.059
   67PRO    CG   265   7.487   5.340   7.086
   67PRO    CD   266   7.595   5.245   7.035
   67PRO    C    267   7.720   5.569   6.901
   67PRO    O    268   7.732   5.615   6.787
   68THR    N    269   7.800   5.602   7.002
   68THR    H    270   7.810   5.544   7.082
   68THR    CA   271   7.881   5.725   7.001
   68THR    CB   272   7.957   5.759   7.130
   68THR    OG1  273   8.039   5.648   7.166
   68THR    HG1  274   8.074   5.650   7.260
   68THR    CG2  275   7.856   5.804   7.236
   68THR    C    276   7.982   5.731   6.887
   68THR    O    277   7.972   5.827   6.811
   69ILE    N    278   8.090   5.656   6.906
   69ILE    H    279   8.104   5.614   6.996
   69ILE    CA   280   8.200   5.638   6.809
   69ILE    CB   281   8.319   5.557   6.859
   69ILE    CG1  282   8.345   5.578   7.007
   69ILE    CG2  283   8.439   5.589   6.769
   69ILE    CD   284   8.384   5.719   7.049
   69ILE    C    285   8.139   5.574   6.684
   69ILE    O    286   8.176   5.616   6.575
   70GLY    N    287   8.078   5.455   6.692
   70GLY    H    288   8.068   5.404   6.777
   70GLY    CA   289   8.023   5.381   6.578
   70GLY    C    290   7.936   5.454   6.476
   70GLY    O    291   7.980   5.474   6.362
   71GLY    N    292   7.840   5.531   6.524
   71GLY    H    293   7.824   5.520   6.622
   71GLY    CA   294   7.746   5.616   6.450
   71GLY    C    295   7.813   5.733   6.379
   71GLY    O    296   7.839   5.727   6.258
   72ASN    N    297   7.899   5.803   6.452
   72ASN    H    298   7.938   5.775   6.540
   72ASN    CA   299   7.970   5.921   6.399
   72ASN    CB   300   7.991   6.022   6.512
   72ASN    CG   301   7.862   6.095   6.553
   72ASN    OD1  302   7.787   6.150   6.472
   72ASN    ND2  303   7.836   6.095   6.682
   72ASN   HD21  304   7.892   6.040   6.746
   72ASN   HD22  305   7.746   6.127   6.713
   72ASN    C    306   8.092   5.891   6.313
   72ASN    O    307   8.098   5.942   6.201
   73THR    N    308   8.189   5.810   6.356
   73THR    H    309   8.170   5.754   6.436
   73THR    CA   310   8.304   5.781   6.270
   73THR    CB   311   8.410   5.689   6.332
   73THR    OG1  312   8.342   5.573   6.380
   73THR    HG1  313   8.291   5.588   6.464
   73THR    CG2  314   8.505   5.764   6.425
   73THR    C    315   8.276   5.729   6.129
   73THR    O    316   8.319   5.781   6.028
   74LEU    N    317   8.173   5.645   6.118
   74LEU    H    318   8.131   5.598   6.196
   74LEU    CA   319   8.105   5.619   5.991
   74LEU    CB   320   7.983   5.530   6.016
   74LEU    CG   321   8.003   5.383   6.051
   74LEU    CD1  322   7.871   5.306   6.065
   74LEU    CD2  323   8.098   5.310   5.956
   74LEU    C    324   8.059   5.735   5.902
   74LEU    O    325   8.100   5.750   5.787
   75VAL    N    326   7.972   5.819   5.959
   75VAL    H    327   7.934   5.792   6.047
   75VAL    CA   328   7.922   5.933   5.882
   75VAL    CB   329   7.803   6.006   5.943
   75VAL    CG1  330   7.774   6.148   5.894
   75VAL    CG2  331   7.682   5.912   5.948
   75VAL    C    332   8.032   6.025   5.829
   75VAL    O    333   8.030   6.057   5.710
   76ILE    N    334   8.137   6.043   5.909
   76ILE    H    335   8.131   6.007   6.002
   76ILE    CA   336   8.253   6.127   5.877
   76ILE    CB   337   8.336   6.168   5.998
   76ILE    CG1  338   8.248   6.247   6.095
   76ILE    CG2  339   8.448   6.258   5.949
   76ILE    CD   340   8.317   6.254   6.231
   76ILE    C    341   8.334   6.068   5.761
   76ILE    O    342   8.347   6.130   5.656
   77LEU    N    343   8.360   5.938   5.765
   77LEU    H    344   8.331   5.886   5.846
   77LEU    CA   345   8.429   5.869   5.655
   77LEU    CB   346   8.476   5.732   5.706
   77LEU    CG   347   8.597   5.742   5.799
   77LEU    CD1  348   8.596   5.621   5.894
   77LEU    CD2  349   8.721   5.747   5.710
   77LEU    C    350   8.349   5.857   5.525
   77LEU    O    351   8.411   5.883   5.421
   78ALA    N    352   8.221   5.827   5.537
   78ALA    H    353   8.187   5.792   5.625
   78ALA    CA   354   8.126   5.846   5.426
   78ALA    CB   355   7.991   5.792   5.472
   78ALA    C    356   8.129   5.981   5.352
   78ALA    O    357   8.178   5.976   5.239
   79VAL    N    358   8.096   6.090   5.422
   79VAL    H    359   8.072   6.097   5.518
   79VAL    CA   360   8.083   6.220   5.357
   79VAL    CB   361   8.010   6.324   5.443
   79VAL    CG1  362   7.870   6.272   5.473
   79VAL    CG2  363   8.071   6.356   5.579
   79VAL    C    364   8.219   6.280   5.319
   79VAL    O    365   8.210   6.368   5.232
   80SER    N    366   8.330   6.253   5.386
   80SER    H    367   8.338   6.194   5.465
   80SER    CA   368   8.458   6.290   5.324
   80SER    CB   369   8.562   6.260   5.431
   80SER    OG   370   8.696   6.288   5.387
   80SER    HG   371   8.710   6.382   5.418
   80SER    C    372   8.497   6.206   5.203
   80SER    O    373   8.510   6.264   5.096
   81LEU    N    374   8.493   6.073   5.210
   81LEU    H    375   8.463   6.018   5.288
   81LEU    CA   376   8.560   5.995   5.106
   81LEU    CB   377   8.604   5.861   5.167
   81LEU    CG   378   8.723   5.870   5.263
   81LEU    CD1  379   8.768   5.732   5.314
   81LEU    CD2  380   8.842   5.938   5.196
   81LEU    C    381   8.481   5.984   4.976
   81LEU    O    382   8.526   6.025   4.868
   82GLU    N    383   8.350   5.960   4.981
   82GLU    H    384   8.294   5.956   5.064
   82GLU    CA   385   8.272   5.939   4.859
   82GLU    CB   386   8.156   5.850   4.903
   82GLU    CG   387   8.082   5.768   4.797
   82GLU    CD   388   7.976   5.849   4.723
   82GLU    OE1  389   7.865   5.867   4.776
   82GLU    OE2  390   8.007   5.884   4.606
   82GLU    C    391   8.219   6.073   4.807
   82GLU    O    392   8.141   6.142   4.870
   83LYS    N    393   8.248   6.093   4.678
   83LYS    H    394   8.293   6.019   4.628
   83LYS    CA   395   8.215   6.218   4.606
   83LYS    CB   396   8.302   6.248   4.484
   83LYS    CG   397   8.441   6.274   4.540
   83LYS    CD   398   8.539   6.311   4.429
   83LYS    CE   399   8.659   6.386   4.486
   83LYS    NZ   400   8.753   6.416   4.376
   83LYS    HZ1  401   8.806   6.498   4.397
   83LYS    HZ2  402   8.807   6.333   4.362
   83LYS    HZ3  403   8.706   6.441   4.293
   83LYS    C    404   8.068   6.248   4.578
   83LYS    O    405   8.042   6.350   4.515
   84LYS    N    406   7.971   6.160   4.600
   84LYS    H    407   7.985   6.062   4.599
   84LYS    CA   408   7.828   6.195   4.594
   84LYS    CB   409   7.743   6.077   4.549
   84LYS    CG   410   7.774   6.042   4.403
   84LYS    CD   411   7.704   5.924   4.336
   84LYS    CE   412   7.752   5.784   4.374
   84LYS    NZ   413   7.733   5.740   4.514
   84LYS    HZ1  414   7.800   5.799   4.559
   84LYS    HZ2  415   7.641   5.754   4.551
   84LYS    HZ3  416   7.758   5.643   4.512
   84LYS    C    417   7.770   6.241   4.727
   84LYS    O    418   7.708   6.347   4.737
   85LEU    N    419   7.812   6.165   4.829
   85LEU    H    420   7.846   6.075   4.801
   85LEU    CA   421   7.772   6.200   4.966
   85LEU    CB   422   7.832   6.095   5.061
   85LEU    CG   423   7.730   5.984   5.084
   85LEU    CD1  424   7.816   5.874   5.148
   85LEU    CD2  425   7.614   6.024   5.173
   85LEU    C    426   7.816   6.336   5.018
   85LEU    O    427   7.753   6.381   5.113
   86GLN    N    428   7.912   6.411   4.963
   86GLN    H    429   7.984   6.363   4.915
   86GLN    CA   430   7.937   6.552   4.995
   86GLN    CB   431   8.074   6.602   4.948
   86GLN    CG   432   8.100   6.545   4.808
   86GLN    CD   433   8.225   6.599   4.738
   86GLN    OE1  434   8.220   6.657   4.629
   86GLN    NE2  435   8.342   6.602   4.801
   86GLN   HE21  436   8.345   6.578   4.899
   86GLN   HE22  437   8.428   6.627   4.758
   86GLN    C    438   7.833   6.658   4.963
   86GLN    O    439   7.865   6.768   4.916
   87TYR    N    440   7.709   6.617   4.987
   87TYR    H    441   7.692   6.524   5.021
   87TYR    CA   442   7.599   6.715   4.991
   87TYR    CB   443   7.477   6.640   5.040
   87TYR    CG   444   7.431   6.529   4.945
   87TYR    CD1  445   7.441   6.400   4.992
   87TYR    HD1  446   7.515   6.373   5.068
   87TYR    CD2  447   7.363   6.563   4.829
   87TYR    HD2  448   7.334   6.669   4.825
   87TYR    CE1  449   7.370   6.300   4.926
   87TYR    HE1  450   7.389   6.196   4.950
   87TYR    CE2  451   7.291   6.462   4.766
   87TYR    HE2  452   7.232   6.489   4.678
   87TYR    CZ   453   7.292   6.332   4.816
   87TYR    OH   454   7.185   6.249   4.798
   87TYR    HH   455   7.170   6.199   4.883
   87TYR    C    456   7.614   6.833   5.087
   87TYR    O    457   7.694   6.833   5.181
   88ALA    N    458   7.537   6.939   5.065
   88ALA    H    459   7.478   6.933   4.985
   88ALA    CA   460   7.538   7.063   5.143
   88ALA    CB   461   7.449   7.166   5.076
   88ALA    C    462   7.490   7.041   5.287
   88ALA    O    463   7.556   7.094   5.375
   89THR    N    464   7.388   6.958   5.309
   89THR    H    465   7.330   6.942   5.228
   89THR    CA   466   7.341   6.917   5.442
   89THR    CB   467   7.199   6.863   5.458
   89THR    OG1  468   7.170   6.759   5.365
   89THR    HG1  469   7.074   6.767   5.337
   89THR    CG2  470   7.085   6.965   5.442
   89THR    C    471   7.450   6.831   5.507
   89THR    O    472   7.490   6.851   5.621
   90ASN    N    473   7.495   6.728   5.436
   90ASN    H    474   7.432   6.680   5.374
   90ASN    CA   475   7.612   6.654   5.488
   90ASN    CB   476   7.630   6.535   5.393
   90ASN    CG   477   7.528   6.421   5.395
   90ASN    OD1  478   7.422   6.428   5.456
   90ASN    ND2  479   7.559   6.317   5.319
   90ASN   HD21  480   7.644   6.301   5.266
   90ASN   HD22  481   7.479   6.261   5.296
   90ASN    C    482   7.741   6.728   5.521
   90ASN    O    483   7.795   6.688   5.625
   91TYR    N    484   7.786   6.834   5.457
   91TYR    H    485   7.753   6.859   5.365
   91TYR    CA   486   7.902   6.913   5.499
   91TYR    CB   487   7.927   7.019   5.391
   91TYR    CG   488   8.068   6.998   5.337
   91TYR    CD1  489   8.148   7.111   5.334
   91TYR    HD1  490   8.130   7.190   5.408
   91TYR    CD2  491   8.097   6.890   5.255
   91TYR    HD2  492   8.047   6.793   5.265
   91TYR    CE1  493   8.256   7.120   5.247
   91TYR    HE1  494   8.325   7.205   5.253
   91TYR    CE2  495   8.199   6.902   5.161
   91TYR    HE2  496   8.231   6.813   5.108
   91TYR    CZ   497   8.284   7.013   5.164
   91TYR    OH   498   8.361   7.039   5.055
   91TYR    HH   499   8.413   6.960   5.023
   91TYR    C    500   7.882   6.981   5.634
   91TYR    O    501   7.964   6.974   5.725
   92PHE    N    502   7.760   7.034   5.648
   92PHE    H    503   7.694   7.029   5.573
   92PHE    CA   504   7.703   7.101   5.767
   92PHE    CB   505   7.568   7.167   5.742
   92PHE    CG   506   7.496   7.224   5.866
   92PHE    CD1  507   7.568   7.279   5.971
   92PHE    HD1  508   7.674   7.261   5.991
   92PHE    CD2  509   7.360   7.202   5.884
   92PHE    HD2  510   7.297   7.176   5.797
   92PHE    CE1  511   7.503   7.329   6.082
   92PHE    HE1  512   7.575   7.368   6.154
   92PHE    CE2  513   7.295   7.253   5.995
   92PHE    HE2  514   7.188   7.236   6.000
   92PHE    CZ   515   7.365   7.320   6.095
   92PHE    HZ   516   7.315   7.377   6.174
   92PHE    C    517   7.696   6.997   5.879
   92PHE    O    518   7.771   7.016   5.975
   93LEU    N    519   7.641   6.880   5.853
   93LEU    H    520   7.579   6.872   5.776
   93LEU    CA   521   7.636   6.759   5.938
   93LEU    CB   522   7.578   6.644   5.855
   93LEU    CG   523   7.548   6.516   5.933
   93LEU    CD1  524   7.465   6.536   6.061
   93LEU    CD2  525   7.480   6.421   5.834
   93LEU    C    526   7.771   6.713   5.993
   93LEU    O    527   7.784   6.692   6.114
   94MET    N    528   7.869   6.692   5.906
   94MET    H    529   7.840   6.677   5.811
   94MET    CA   530   8.011   6.675   5.937
   94MET    CB   531   8.091   6.673   5.807
   94MET    CG   532   8.228   6.608   5.824
   94MET    SD   533   8.311   6.625   5.662
   94MET    CE   534   8.458   6.548   5.723
   94MET    C    535   8.076   6.781   6.028
   94MET    O    536   8.109   6.737   6.137
   95SER    N    537   8.060   6.910   6.000
   95SER    H    538   8.055   6.941   5.905
   95SER    CA   539   8.106   7.007   6.101
   95SER    CB   540   8.084   7.154   6.067
   95SER    OG   541   7.949   7.200   6.061
   95SER    HG   542   7.900   7.150   5.991
   95SER    C    543   8.041   6.991   6.238
   95SER    O    544   8.113   7.016   6.335
   96LEU    N    545   7.912   6.960   6.248
   96LEU    H    546   7.855   6.968   6.166
   96LEU    CA   547   7.850   6.919   6.375
   96LEU    CB   548   7.699   6.934   6.353
   96LEU    CG   549   7.641   7.071   6.315
   96LEU    CD1  550   7.490   7.058   6.300
   96LEU    CD2  551   7.672   7.182   6.417
   96LEU    C    552   7.882   6.781   6.432
   96LEU    O    553   7.920   6.782   6.550
   97ALA    N    554   7.881   6.671   6.357
   97ALA    H    555   7.814   6.659   6.284
   97ALA    CA   556   7.936   6.541   6.394
   97ALA    CB   557   7.927   6.448   6.273
   97ALA    C    558   8.082   6.545   6.442
   97ALA    O    559   8.129   6.455   6.511
   98VAL    N    560   8.161   6.643   6.399
   98VAL    H    561   8.139   6.689   6.314
   98VAL    CA   562   8.295   6.662   6.455
   98VAL    CB   563   8.380   6.748   6.361
   98VAL    CG1  564   8.502   6.812   6.427
   98VAL    CG2  565   8.413   6.668   6.235
   98VAL    C    566   8.301   6.713   6.599
   98VAL    O    567   8.382   6.652   6.669
   99ALA    N    568   8.213   6.803   6.639
   99ALA    H    569   8.141   6.851   6.588
   99ALA    CA   570   8.202   6.823   6.784
   99ALA    CB   571   8.111   6.943   6.814
   99ALA    C    572   8.152   6.704   6.866
   99ALA    O    573   8.198   6.675   6.977
  100ASP    N    574   8.066   6.621   6.807
  100ASP    H    575   8.035   6.638   6.714
  100ASP    CA   576   8.011   6.502   6.873
  100ASP    CB   577   7.883   6.453   6.805
  100ASP    CG   578   7.776   6.561   6.820
  100ASP    OD1  579   7.719   6.590   6.711
  100ASP    OD2  580   7.719   6.589   6.926
  100ASP    C    581   8.109   6.384   6.883
  100ASP    O    582   8.127   6.318   6.984
  101LEU    N    583   8.188   6.369   6.777
  101LEU    H    584   8.155   6.393   6.687
  101LEU    CA   585   8.298   6.271   6.784
  101LEU    CB   586   8.343   6.241   6.641
  101LEU    CG   587   8.448   6.131   6.620
  101LEU    CD1  588   8.395   5.998   6.677
  101LEU    CD2  589   8.533   6.121   6.494
  101LEU    C    590   8.412   6.314   6.877
  101LEU    O    591   8.454   6.226   6.950
  102LEU    N    592   8.437   6.445   6.892
  102LEU    H    593   8.377   6.507   6.843
  102LEU    CA   594   8.542   6.500   6.979
  102LEU    CB   595   8.586   6.642   6.941
  102LEU    CG   596   8.684   6.642   6.824
  102LEU    CD1  597   8.689   6.766   6.736
  102LEU    CD2  598   8.824   6.631   6.885
  102LEU    C    599   8.505   6.493   7.127
  102LEU    O    600   8.590   6.451   7.206
  103VAL    N    601   8.376   6.509   7.156
  103VAL    H    602   8.310   6.557   7.099
  103VAL    CA   603   8.333   6.498   7.295
  103VAL    CB   604   8.203   6.572   7.326
  103VAL    CG1  605   8.221   6.724   7.321
  103VAL    CG2  606   8.086   6.526   7.240
  103VAL    C    607   8.338   6.355   7.349
  103VAL    O    608   8.379   6.332   7.463
  104GLY    N    609   8.316   6.261   7.258
  104GLY    H    610   8.262   6.296   7.181
  104GLY    CA   611   8.338   6.118   7.283
  104GLY    C    612   8.485   6.087   7.316
  104GLY    O    613   8.514   6.065   7.434
  105LEU    N    614   8.568   6.135   7.225
  105LEU    H    615   8.539   6.163   7.133
  105LEU    CA   616   8.714   6.128   7.242
  105LEU    CB   617   8.796   6.167   7.119
  105LEU    CG   618   8.780   6.046   7.027
  105LEU    CD1  619   8.821   6.072   6.881
  105LEU    CD2  620   8.872   5.934   7.076
  105LEU    C    621   8.776   6.196   7.364
  105LEU    O    622   8.895   6.177   7.385
  106PHE    N    623   8.707   6.297   7.418
  106PHE    H    624   8.653   6.358   7.359
  106PHE    CA   625   8.740   6.356   7.548
  106PHE    CB   626   8.688   6.500   7.561
  106PHE    CG   627   8.779   6.593   7.479
  106PHE    CD1  628   8.909   6.616   7.522
  106PHE    HD1  629   8.956   6.562   7.604
  106PHE    CD2  630   8.724   6.665   7.373
  106PHE    HD2  631   8.627   6.628   7.341
  106PHE    CE1  632   8.990   6.702   7.449
  106PHE    HE1  633   9.083   6.734   7.496
  106PHE    CE2  634   8.804   6.755   7.304
  106PHE    HE2  635   8.754   6.783   7.211
  106PHE    CZ   636   8.936   6.774   7.342
  106PHE    HZ   637   9.005   6.814   7.267
  106PHE    C    638   8.701   6.259   7.659
  106PHE    O    639   8.780   6.199   7.731
  107VAL    N    640   8.568   6.255   7.671
  107VAL    H    641   8.512   6.284   7.593
  107VAL    CA   642   8.503   6.203   7.792
  107VAL    CB   643   8.355   6.238   7.810
  107VAL    CG1  644   8.289   6.188   7.938
  107VAL    CG2  645   8.332   6.387   7.784
  107VAL    C    646   8.519   6.052   7.813
  107VAL    O    647   8.554   6.010   7.923
  108MET    N    648   8.519   5.980   7.702
  108MET    H    649   8.508   6.021   7.611
  108MET    CA   650   8.547   5.835   7.705
  108MET    CB   651   8.476   5.758   7.593
  108MET    CG   652   8.324   5.769   7.576
  108MET    SD   653   8.245   5.709   7.421
  108MET    CE   654   8.316   5.547   7.431
  108MET    C    655   8.685   5.774   7.727
  108MET    O    656   8.692   5.677   7.802
  109PRO    N    657   8.789   5.827   7.664
  109PRO    CA   658   8.926   5.802   7.712
  109PRO    CB   659   9.018   5.873   7.612
  109PRO    CG   660   8.934   5.842   7.488
  109PRO    CD   661   8.792   5.881   7.526
  109PRO    C    662   8.955   5.851   7.854
  109PRO    O    663   9.008   5.768   7.928
  110ILE    N    664   8.898   5.962   7.899
  110ILE    H    665   8.876   6.038   7.837
  110ILE    CA   666   8.903   6.009   8.038
  110ILE    CB   667   8.858   6.154   8.049
  110ILE    CG1  668   8.959   6.236   7.966
  110ILE    CG2  669   8.851   6.197   8.196
  110ILE    CD   670   8.930   6.386   7.970
  110ILE    C    671   8.832   5.914   8.135
  110ILE    O    672   8.893   5.862   8.228
  111ALA    N    673   8.708   5.877   8.103
  111ALA    H    674   8.658   5.909   8.022
  111ALA    CA   675   8.640   5.774   8.183
  111ALA    CB   676   8.495   5.758   8.137
  111ALA    C    677   8.716   5.643   8.211
  111ALA    O    678   8.731   5.609   8.328
  112LEU    N    679   8.787   5.600   8.107
  112LEU    H    680   8.771   5.634   8.015
  112LEU    CA   681   8.874   5.482   8.115
  112LEU    CB   682   8.896   5.427   7.974
  112LEU    CG   683   8.784   5.335   7.922
  112LEU    CD1  684   8.825   5.285   7.784
  112LEU    CD2  685   8.753   5.217   8.015
  112LEU    C    686   9.004   5.515   8.189
  112LEU    O    687   9.040   5.442   8.281
  113LEU    N    688   9.075   5.623   8.156
  113LEU    H    689   9.060   5.655   8.063
  113LEU    CA   690   9.202   5.657   8.223
  113LEU    CB   691   9.249   5.788   8.160
  113LEU    CG   692   9.391   5.816   8.207
  113LEU    CD1  693   9.481   5.711   8.140
  113LEU    CD2  694   9.444   5.955   8.172
  113LEU    C    695   9.182   5.676   8.373
  113LEU    O    696   9.265   5.633   8.451
  114THR    N    697   9.070   5.739   8.408
  114THR    H    698   9.005   5.772   8.338
  114THR    CA   699   9.044   5.769   8.550
  114THR    CB   700   8.938   5.876   8.573
  114THR    OG1  701   8.821   5.849   8.496
  114THR    HG1  702   8.833   5.853   8.397
  114THR    CG2  703   8.984   6.016   8.531
  114THR    C    704   9.002   5.651   8.637
  114THR    O    705   9.011   5.660   8.759
  115ILE    N    706   8.924   5.555   8.586
  115ILE    H    707   8.847   5.576   8.526
  115ILE    CA   708   8.910   5.425   8.655
  115ILE    CB   709   8.787   5.348   8.610
  115ILE    CG1  710   8.786   5.315   8.460
  115ILE    CG2  711   8.663   5.431   8.646
  115ILE    CD   712   8.689   5.208   8.410
  115ILE    C    713   9.033   5.335   8.668
  115ILE    O    714   9.055   5.268   8.769
  116MET    N    715   9.108   5.329   8.557
  116MET    H    716   9.062   5.357   8.472
  116MET    CA   717   9.240   5.265   8.547
  116MET    CB   718   9.277   5.241   8.401
  116MET    CG   719   9.426   5.223   8.369
  116MET    SD   720   9.491   5.055   8.393
  116MET    CE   721   9.655   5.089   8.332
  116MET    C    722   9.341   5.330   8.642
  116MET    O    723   9.390   5.256   8.726
  117PHE    N    724   9.391   5.450   8.615
  117PHE    H    725   9.329   5.516   8.572
  117PHE    CA   726   9.502   5.508   8.692
  117PHE    CB   727   9.543   5.634   8.613
  117PHE    CG   728   9.667   5.718   8.642
  117PHE    CD1  729   9.657   5.856   8.624
  117PHE    HD1  730   9.565   5.898   8.583
  117PHE    CD2  731   9.790   5.660   8.674
  117PHE    HD2  732   9.793   5.566   8.730
  117PHE    CE1  733   9.766   5.940   8.640
  117PHE    HE1  734   9.760   6.048   8.643
  117PHE    CE2  735   9.903   5.739   8.675
  117PHE    HE2  736  10.001   5.693   8.678
  117PHE    CZ   737   9.889   5.877   8.658
  117PHE    HZ   738   9.976   5.938   8.683
  117PHE    C    739   9.481   5.538   8.841
  117PHE    O    740   9.400   5.621   8.879
  118GLU    N    741   9.551   5.455   8.918
  118GLU    H    742   9.606   5.377   8.888
  118GLU    CA   743   9.555   5.459   9.065
  118GLU    CB   744   9.608   5.326   9.119
  118GLU    CG   745   9.509   5.209   9.126
  118GLU    CD   746   9.542   5.075   9.190
  118GLU    OE1  747   9.635   5.005   9.144
  118GLU    OE2  748   9.475   5.030   9.287
  118GLU    C    749   9.630   5.571   9.137
  118GLU    O    750   9.655   5.576   9.257
  119ALA    N    751   9.629   5.684   9.067
  119ALA    H    752   9.582   5.690   8.980
  119ALA    CA   753   9.686   5.807   9.125
  119ALA    CB   754   9.718   5.906   9.013
  119ALA    C    755   9.585   5.854   9.228
  119ALA    O    756   9.466   5.838   9.196
  120MET    N    757   9.615   5.912   9.344
  120MET    H    758   9.707   5.909   9.381
  120MET    CA   759   9.501   5.959   9.425
  120MET    CB   760   9.539   5.973   9.571
  120MET    CG   761   9.594   5.852   9.648
  120MET    SD   762   9.573   5.872   9.828
  120MET    CE   763   9.400   5.832   9.827
  120MET    C    764   9.427   6.081   9.368
  120MET    O    765   9.483   6.189   9.373
  121TRP    N    766   9.301   6.067   9.327
  121TRP    H    767   9.248   6.004   9.384
  121TRP    CA   768   9.226   6.159   9.240
  121TRP    CB   769   9.180   6.278   9.324
  121TRP    CG   770   9.078   6.370   9.259
  121TRP    CD1  771   8.960   6.399   9.312
  121TRP    HD1  772   8.917   6.341   9.394
  121TRP    CD2  773   9.101   6.474   9.169
  121TRP    NE1  774   8.904   6.504   9.251
  121TRP    HE1  775   8.822   6.548   9.288
  121TRP    CE2  776   8.989   6.555   9.163
  121TRP    CE3  777   9.199   6.510   9.077
  121TRP    HE3  778   9.304   6.498   9.101
  121TRP    CZ2  779   8.966   6.651   9.065
  121TRP    HZ2  780   8.876   6.713   9.061
  121TRP    CZ3  781   9.175   6.601   8.975
  121TRP    HZ3  782   9.258   6.609   8.904
  121TRP    CH2  783   9.057   6.673   8.963
  121TRP    HH2  784   9.023   6.731   8.876
  121TRP    C    785   9.311   6.195   9.119
  121TRP    O    786   9.409   6.268   9.130
  122PRO    N    787   9.285   6.132   9.004
  122PRO    CA   788   9.373   6.148   8.887
  122PRO    CB   789   9.319   6.051   8.781
  122PRO    CG   790   9.254   5.944   8.869
  122PRO    CD   791   9.183   6.031   8.973
  122PRO    C    792   9.392   6.285   8.822
  122PRO    O    793   9.304   6.371   8.824
  123LEU    N    794   9.505   6.289   8.752
  123LEU    H    795   9.583   6.232   8.775
  123LEU    CA   796   9.563   6.391   8.663
  123LEU    CB   797   9.488   6.392   8.530
  123LEU    CG   798   9.508   6.269   8.441
  123LEU    CD1  799   9.432   6.281   8.308
  123LEU    CD2  800   9.656   6.267   8.404
  123LEU    C    801   9.577   6.526   8.732
  123LEU    O    802   9.592   6.522   8.854
  124PRO    N    803   9.623   6.629   8.660
  124PRO    CA   804   9.609   6.767   8.709
  124PRO    CB   805   9.676   6.851   8.601
  124PRO    CG   806   9.794   6.760   8.565
  124PRO    CD   807   9.732   6.620   8.562
  124PRO    C    808   9.462   6.804   8.729
  124PRO    O    809   9.371   6.759   8.661
  125LEU    N    810   9.446   6.892   8.828
  125LEU    H    811   9.527   6.938   8.863
  125LEU    CA   812   9.315   6.942   8.873
  125LEU    CB   813   9.347   7.043   8.984
  125LEU    CG   814   9.382   6.978   9.118
  125LEU    CD1  815   9.424   7.091   9.213
  125LEU    CD2  816   9.257   6.908   9.172
  125LEU    C    817   9.220   7.009   8.775
  125LEU    O    818   9.098   6.999   8.795
  126VAL    N    819   9.267   7.054   8.659
  126VAL    H    820   9.363   7.079   8.651
  126VAL    CA   821   9.182   7.088   8.545
  126VAL    CB   822   9.251   7.157   8.427
  126VAL    CG1  823   9.324   7.277   8.487
  126VAL    CG2  824   9.359   7.061   8.377
  126VAL    C    825   9.082   6.988   8.485
  126VAL    O    826   8.969   7.023   8.455
  127LEU    N    827   9.113   6.859   8.499
  127LEU    H    828   9.208   6.830   8.514
  127LEU    CA   829   9.023   6.749   8.466
  127LEU    CB   830   9.102   6.620   8.489
  127LEU    CG   831   9.036   6.494   8.431
  127LEU    CD1  832   9.052   6.486   8.279
  127LEU    CD2  833   9.090   6.367   8.498
  127LEU    C    834   8.880   6.748   8.523
  127LEU    O    835   8.788   6.720   8.447
  128CYS    N    836   8.845   6.801   8.641
  128CYS    H    837   8.909   6.837   8.708
  128CYS    CA   838   8.708   6.821   8.687
  128CYS    CB   839   8.707   6.806   8.839
  128CYS    SG   840   8.562   6.855   8.941
  128CYS    C    841   8.638   6.951   8.643
  128CYS    O    842   8.523   6.933   8.604
  129PRO    N    843   8.701   7.067   8.648
  129PRO    CA   844   8.635   7.180   8.581
  129PRO    CB   845   8.727   7.299   8.608
  129PRO    CG   846   8.795   7.265   8.741
  129PRO    CD   847   8.820   7.116   8.720
  129PRO    C    848   8.608   7.150   8.434
  129PRO    O    849   8.496   7.165   8.384
  130ALA    N    850   8.710   7.095   8.367
  130ALA    H    851   8.803   7.088   8.402
  130ALA    CA   852   8.708   7.051   8.227
  130ALA    CB   853   8.847   7.004   8.184
  130ALA    C    854   8.603   6.942   8.207
  130ALA    O    855   8.533   6.955   8.106
  131TRP    N    856   8.593   6.839   8.290
  131TRP    H    857   8.669   6.812   8.349
  131TRP    CA   858   8.480   6.744   8.283
  131TRP    CB   859   8.489   6.641   8.396
  131TRP    CG   860   8.410   6.511   8.389
  131TRP    CD1  861   8.289   6.493   8.335
  131TRP    HD1  862   8.219   6.570   8.300
  131TRP    CD2  863   8.466   6.389   8.425
  131TRP    NE1  864   8.265   6.362   8.333
  131TRP    HE1  865   8.193   6.327   8.274
  131TRP    CE2  866   8.371   6.298   8.381
  131TRP    CE3  867   8.591   6.348   8.470
  131TRP    HE3  868   8.660   6.419   8.515
  131TRP    CZ2  869   8.396   6.161   8.383
  131TRP    HZ2  870   8.315   6.089   8.368
  131TRP    CZ3  871   8.617   6.211   8.480
  131TRP    HZ3  872   8.708   6.174   8.526
  131TRP    CH2  873   8.521   6.123   8.432
  131TRP    HH2  874   8.534   6.016   8.446
  131TRP    C    875   8.341   6.810   8.290
  131TRP    O    876   8.260   6.787   8.200
  132LEU    N    877   8.329   6.919   8.362
  132LEU    H    878   8.389   6.922   8.442
  132LEU    CA   879   8.201   6.993   8.375
  132LEU    CB   880   8.208   7.094   8.489
  132LEU    CG   881   8.200   7.026   8.626
  132LEU    CD1  882   8.228   7.130   8.735
  132LEU    CD2  883   8.056   6.977   8.644
  132LEU    C    884   8.150   7.069   8.253
  132LEU    O    885   8.043   7.023   8.211
  133PHE    N    886   8.251   7.109   8.176
  133PHE    H    887   8.346   7.100   8.207
  133PHE    CA   888   8.229   7.162   8.041
  133PHE    CB   889   8.344   7.260   8.016
  133PHE    CG   890   8.355   7.300   7.869
  133PHE    CD1  891   8.453   7.250   7.783
  133PHE    HD1  892   8.519   7.173   7.821
  133PHE    CD2  893   8.263   7.398   7.834
  133PHE    HD2  894   8.181   7.434   7.896
  133PHE    CE1  895   8.461   7.307   7.656
  133PHE    HE1  896   8.554   7.294   7.603
  133PHE    CE2  897   8.269   7.442   7.702
  133PHE    HE2  898   8.202   7.520   7.668
  133PHE    CZ   899   8.370   7.404   7.614
  133PHE    HZ   900   8.358   7.444   7.514
  133PHE    C    901   8.198   7.066   7.927
  133PHE    O    902   8.084   7.073   7.881
  134LEU    N    903   8.273   6.956   7.930
  134LEU    H    904   8.342   6.954   8.002
  134LEU    CA   905   8.269   6.844   7.834
  134LEU    CB   906   8.398   6.761   7.837
  134LEU    CG   907   8.515   6.837   7.772
  134LEU    CD1  908   8.651   6.768   7.784
  134LEU    CD2  909   8.492   6.846   7.622
  134LEU    C    910   8.144   6.760   7.851
  134LEU    O    911   8.053   6.774   7.768
  135ASP    N    912   8.111   6.719   7.974
  135ASP    H    913   8.168   6.729   8.054
  135ASP    CA   914   7.982   6.656   8.006
  135ASP    CB   915   7.996   6.624   8.155
  135ASP    CG   916   7.868   6.580   8.227
  135ASP    OD1  917   7.800   6.672   8.277
  135ASP    OD2  918   7.835   6.461   8.244
  135ASP    C    919   7.850   6.733   7.986
  135ASP    O    920   7.759   6.675   7.927
  136VAL    N    921   7.856   6.865   8.005
  136VAL    H    922   7.929   6.898   8.064
  136VAL    CA   923   7.748   6.957   7.967
  136VAL    CB   924   7.757   7.100   8.020
  136VAL    CG1  925   7.643   7.191   7.971
  136VAL    CG2  926   7.758   7.114   8.172
  136VAL    C    927   7.719   6.963   7.817
  136VAL    O    928   7.609   6.937   7.769
  137LEU    N    929   7.824   6.992   7.740
  137LEU    H    930   7.913   7.023   7.775
  137LEU    CA   931   7.819   6.983   7.594
  137LEU    CB   932   7.954   7.021   7.533
  137LEU    CG   933   7.989   7.169   7.524
  137LEU    CD1  934   8.136   7.166   7.479
  137LEU    CD2  935   7.890   7.246   7.437
  137LEU    C    936   7.765   6.850   7.541
  137LEU    O    937   7.655   6.850   7.486
  138PHE    N    938   7.817   6.739   7.594
  138PHE    H    939   7.898   6.747   7.652
  138PHE    CA   940   7.787   6.599   7.561
  138PHE    CB   941   7.864   6.497   7.646
  138PHE    CG   942   7.898   6.365   7.578
  138PHE    CD1  943   7.993   6.287   7.642
  138PHE    HD1  944   8.025   6.311   7.744
  138PHE    CD2  945   7.852   6.313   7.457
  138PHE    HD2  946   7.756   6.351   7.420
  138PHE    CE1  947   8.058   6.178   7.585
  138PHE    HE1  948   8.116   6.112   7.648
  138PHE    CE2  949   7.912   6.205   7.394
  138PHE    HE2  950   7.884   6.183   7.290
  138PHE    CZ   951   8.020   6.143   7.455
  138PHE    HZ   952   8.065   6.056   7.408
  138PHE    C    953   7.635   6.583   7.563
  138PHE    O    954   7.586   6.518   7.471
  139SER    N    955   7.564   6.613   7.672
  139SER    H    956   7.607   6.623   7.762
  139SER    CA   957   7.418   6.603   7.686
  139SER    CB   958   7.376   6.611   7.833
  139SER    OG   959   7.431   6.718   7.911
  139SER    HG   960   7.455   6.688   8.003
  139SER    C    961   7.344   6.707   7.602
  139SER    O    962   7.234   6.680   7.553
  140THR    N    963   7.387   6.833   7.610
  140THR    H    964   7.478   6.850   7.649
  140THR    CA   965   7.298   6.946   7.577
  140THR    CB   966   7.307   7.069   7.668
  140THR    OG1  967   7.443   7.113   7.674
  140THR    HG1  968   7.500   7.050   7.725
  140THR    CG2  969   7.257   7.032   7.807
  140THR    C    970   7.308   6.994   7.432
  140THR    O    971   7.212   7.016   7.360
  141ALA    N    972   7.432   7.010   7.385
  141ALA    H    973   7.514   7.017   7.441
  141ALA    CA   974   7.463   7.057   7.249
  141ALA    CB   975   7.600   7.123   7.253
  141ALA    C    976   7.449   6.944   7.147
  141ALA    O    977   7.432   6.965   7.027
  142SER    N    978   7.461   6.819   7.191
  142SER    H    979   7.505   6.802   7.279
  142SER    CA   980   7.435   6.700   7.109
  142SER    CB   981   7.468   6.567   7.177
  142SER    OG   982   7.394   6.557   7.299
  142SER    HG   983   7.454   6.515   7.367
  142SER    C    984   7.297   6.699   7.042
  142SER    O    985   7.273   6.679   6.923
  143ILE    N    986   7.201   6.738   7.124
  143ILE    H    987   7.226   6.727   7.221
  143ILE    CA   988   7.062   6.768   7.087
  143ILE    CB   989   6.959   6.782   7.201
  143ILE    CG1  990   6.952   6.646   7.271
  143ILE    CG2  991   6.818   6.828   7.162
  143ILE    CD   992   6.870   6.538   7.200
  143ILE    C    993   7.052   6.887   6.993
  143ILE    O    994   6.988   6.870   6.889
  144TRP    N    995   7.135   6.988   7.022
  144TRP    H    996   7.205   6.984   7.092
  144TRP    CA   997   7.140   7.099   6.927
  144TRP    CB   998   7.220   7.219   6.978
  144TRP    CG   999   7.141   7.312   7.069
  144TRP    CD1 1000   7.103   7.279   7.192
  144TRP    HD1 1001   7.097   7.181   7.239
  144TRP    CD2 1002   7.124   7.450   7.057
  144TRP    NE1 1003   7.051   7.386   7.254
  144TRP    HE1 1004   7.005   7.372   7.341
  144TRP    CE2 1005   7.068   7.493   7.177
  144TRP    CE3 1006   7.159   7.547   6.964
  144TRP    HE3 1007   7.212   7.516   6.873
  144TRP    CZ2 1008   7.026   7.625   7.196
  144TRP    HZ2 1009   6.959   7.649   7.277
  144TRP    CZ3 1010   7.137   7.683   6.985
  144TRP    HZ3 1011   7.140   7.751   6.899
  144TRP    CH2 1012   7.067   7.717   7.101
  144TRP    HH2 1013   7.045   7.823   7.113
  144TRP    C   1014   7.180   7.066   6.782
  144TRP    O   1015   7.112   7.117   6.693
  145HIS    N   1016   7.283   6.983   6.772
  145HIS    H   1017   7.336   6.966   6.856
  145HIS    CA  1018   7.326   6.926   6.645
  145HIS    CB  1019   7.445   6.831   6.663
  145HIS    CG  1020   7.563   6.897   6.733
  145HIS    ND1 1021   7.660   6.834   6.800
  145HIS    HD1 1022   7.694   6.740   6.797
  145HIS    CD2 1023   7.580   7.027   6.758
  145HIS    HD2 1024   7.511   7.104   6.726
  145HIS    CE1 1025   7.719   6.928   6.873
  145HIS    HE1 1026   7.788   6.900   6.953
  145HIS    NE2 1027   7.678   7.051   6.844
  145HIS    HE2 1028   7.708   7.141   6.878
  145HIS    C   1029   7.216   6.841   6.581
  145HIS    O   1030   7.181   6.868   6.465
  146LEU    N   1031   7.133   6.770   6.657
  146LEU    H   1032   7.146   6.757   6.754
  146LEU    CA  1033   7.021   6.697   6.596
  146LEU    CB  1034   6.965   6.602   6.702
  146LEU    CG  1035   7.033   6.469   6.731
  146LEU    CD1 1036   6.947   6.376   6.816
  146LEU    CD2 1037   7.069   6.399   6.599
  146LEU    C   1038   6.908   6.784   6.538
  146LEU    O   1039   6.862   6.777   6.424
  147CYS    N   1040   6.889   6.892   6.612
  147CYS    H   1041   6.921   6.887   6.706
  147CYS    CA  1042   6.792   7.000   6.590
  147CYS    CB  1043   6.772   7.078   6.720
  147CYS    SG  1044   6.641   7.198   6.678
  147CYS    HG  1045   6.730   7.294   6.649
  147CYS    C   1046   6.834   7.085   6.470
  147CYS    O   1047   6.751   7.092   6.379
  148ALA    N   1048   6.958   7.132   6.470
  148ALA    H   1049   7.016   7.116   6.550
  148ALA    CA  1050   7.005   7.210   6.355
  148ALA    CB  1051   7.149   7.240   6.397
  148ALA    C   1052   6.996   7.142   6.218
  148ALA    O   1053   6.948   7.210   6.129
  149ILE    N   1054   7.008   7.010   6.218
  149ILE    H   1055   7.023   6.953   6.300
  149ILE    CA  1056   7.002   6.934   6.093
  149ILE    CB  1057   7.104   6.821   6.096
  149ILE    CG1 1058   7.137   6.774   5.954
  149ILE    CG2 1059   7.083   6.704   6.193
  149ILE    CD  1060   7.202   6.883   5.870
  149ILE    C   1061   6.862   6.885   6.049
  149ILE    O   1062   6.829   6.887   5.931
  150SER    N   1063   6.772   6.878   6.146
  150SER    H   1064   6.808   6.883   6.239
  150SER    CA  1065   6.630   6.844   6.125
  150SER    CB  1066   6.549   6.802   6.247
  150SER    OG  1067   6.413   6.769   6.218
  150SER    HG  1068   6.349   6.838   6.252
  150SER    C   1069   6.551   6.961   6.065
  150SER    O   1070   6.487   6.947   5.961
  151VAL    N   1071   6.588   7.078   6.116
  151VAL    H   1072   6.650   7.083   6.194
  151VAL    CA  1073   6.541   7.208   6.064
  151VAL    CB  1074   6.556   7.323   6.162
  151VAL    CG1 1075   6.511   7.459   6.108
  151VAL    CG2 1076   6.477   7.293   6.289
  151VAL    C   1077   6.590   7.240   5.923
  151VAL    O   1078   6.512   7.291   5.843
  152ASP    N   1079   6.721   7.222   5.904
  152ASP    H   1080   6.782   7.228   5.983
  152ASP    CA  1081   6.797   7.238   5.779
  152ASP    CB  1082   6.947   7.211   5.793
  152ASP    CG  1083   7.026   7.281   5.682
  152ASP    OD1 1084   7.132   7.219   5.663
  152ASP    OD2 1085   7.002   7.400   5.655
  152ASP    C   1086   6.735   7.151   5.671
  152ASP    O   1087   6.699   7.207   5.568
  153ARG    N   1088   6.709   7.022   5.696
  153ARG    H   1089   6.741   6.980   5.781
  153ARG    CA  1090   6.649   6.919   5.610
  153ARG    CB  1091   6.649   6.781   5.676
  153ARG    CG  1092   6.787   6.721   5.656
  153ARG    CD  1093   6.799   6.572   5.692
  153ARG    NE  1094   6.940   6.531   5.696
  153ARG    HE  1095   6.988   6.522   5.610
  153ARG    CZ  1096   6.996   6.469   5.801
  153ARG    NH1 1097   7.130   6.459   5.795
  153ARG   HH11 1098   7.181   6.503   5.721
  153ARG   HH12 1099   7.175   6.388   5.848
  153ARG    NH2 1100   6.924   6.395   5.887
  153ARG   HH21 1101   6.825   6.392   5.874
  153ARG   HH22 1102   6.971   6.344   5.959
  153ARG    C   1103   6.505   6.954   5.574
  153ARG    O   1104   6.466   6.946   5.457
  154TYR    N   1105   6.437   6.999   5.679
  154TYR    H   1106   6.470   6.984   5.773
  154TYR    CA  1107   6.303   7.055   5.659
  154TYR    CB  1108   6.239   7.089   5.795
  154TYR    CG  1109   6.103   7.159   5.790
  154TYR    CD1 1110   5.989   7.096   5.743
  154TYR    HD1 1111   5.994   6.994   5.704
  154TYR    CD2 1112   6.094   7.292   5.829
  154TYR    HD2 1113   6.184   7.332   5.875
  154TYR    CE1 1114   5.864   7.157   5.738
  154TYR    HE1 1115   5.782   7.101   5.694
  154TYR    CE2 1116   5.970   7.355   5.824
  154TYR    HE2 1117   5.973   7.463   5.835
  154TYR    CZ  1118   5.856   7.290   5.775
  154TYR    OH  1119   5.743   7.365   5.766
  154TYR    HH  1120   5.778   7.454   5.736
  154TYR    C   1121   6.286   7.174   5.564
  154TYR    O   1122   6.227   7.166   5.457
  155ILE    N   1123   6.365   7.277   5.595
  155ILE    H   1124   6.424   7.276   5.675
  155ILE    CA  1125   6.375   7.396   5.509
  155ILE    CB  1126   6.479   7.497   5.559
  155ILE    CG1 1127   6.429   7.554   5.691
  155ILE    CG2 1128   6.519   7.613   5.467
  155ILE    CD  1129   6.549   7.618   5.763
  155ILE    C   1130   6.413   7.353   5.367
  155ILE    O   1131   6.343   7.388   5.273
  156ALA    N   1132   6.505   7.256   5.360
  156ALA    H   1133   6.538   7.215   5.445
  156ALA    CA  1134   6.552   7.206   5.231
  156ALA    CB  1135   6.678   7.125   5.263
  156ALA    C   1136   6.459   7.127   5.139
  156ALA    O   1137   6.453   7.142   5.016
  157ILE    N   1138   6.359   7.067   5.202
  157ILE    H   1139   6.367   7.041   5.299
  157ILE    CA  1140   6.238   7.007   5.145
  157ILE    CB  1141   6.156   6.912   5.233
  157ILE    CG1 1142   6.254   6.811   5.293
  157ILE    CG2 1143   6.052   6.839   5.149
  157ILE    CD  1144   6.190   6.688   5.356
  157ILE    C   1145   6.138   7.110   5.090
  157ILE    O   1146   6.140   7.127   4.969
  158LYS    N   1147   6.077   7.190   5.177
  158LYS    H   1148   6.097   7.173   5.273
  158LYS    CA  1149   5.979   7.299   5.159
  158LYS    CB  1150   5.950   7.363   5.295
  158LYS    CG  1151   5.844   7.287   5.373
  158LYS    CD  1152   5.703   7.305   5.315
  158LYS    CE  1153   5.595   7.239   5.400
  158LYS    NZ  1154   5.462   7.262   5.343
  158LYS    HZ1 1155   5.473   7.265   5.244
  158LYS    HZ2 1156   5.402   7.186   5.370
  158LYS    HZ3 1157   5.425   7.349   5.374
  158LYS    C   1158   6.022   7.401   5.053
  158LYS    O   1159   5.947   7.431   4.960
  159LYS    N   1160   6.150   7.436   5.048
  159LYS    H   1161   6.222   7.375   5.082
  159LYS    CA  1162   6.205   7.547   4.968
  159LYS    CB  1163   6.351   7.581   4.999
  159LYS    CG  1164   6.379   7.726   5.040
  159LYS    CD  1165   6.310   7.752   5.175
  159LYS    CE  1166   6.334   7.900   5.204
  159LYS    NZ  1167   6.255   7.981   5.110
  159LYS    HZ1 1168   6.270   7.947   5.017
  159LYS    HZ2 1169   6.159   7.975   5.137
  159LYS    HZ3 1170   6.293   8.074   5.118
  159LYS    C   1171   6.183   7.551   4.817
  159LYS    O   1172   6.209   7.449   4.753
  160PRO    N   1173   6.128   7.661   4.767
  160PRO    CA  1174   6.106   7.670   4.622
  160PRO    CB  1175   6.026   7.797   4.590
  160PRO    CG  1176   5.962   7.828   4.726
  160PRO    CD  1177   6.042   7.757   4.836
  160PRO    C   1178   6.236   7.688   4.543
  160PRO    O   1179   6.274   7.601   4.465
  161ILE    N   1180   6.315   7.791   4.573
  161ILE    H   1181   6.296   7.853   4.650
  161ILE    CA  1182   6.444   7.812   4.506
  161ILE    CB  1183   6.469   7.961   4.482
  161ILE    CG1 1184   6.349   8.031   4.419
  161ILE    CG2 1185   6.595   7.983   4.399
  161ILE    CD  1186   6.351   8.181   4.448
  161ILE    C   1187   6.562   7.764   4.590
  161ILE    O   1188   6.580   7.815   4.700
  162GLN    N   1189   6.652   7.696   4.520
  162GLN    H   1190   6.624   7.658   4.431
  162GLN    CA  1191   6.770   7.623   4.569
  162GLN    CB  1192   6.839   7.535   4.465
  162GLN    CG  1193   6.739   7.440   4.398
  162GLN    CD  1194   6.705   7.505   4.262
  162GLN    OE1 1195   6.620   7.591   4.244
  162GLN    NE2 1196   6.786   7.473   4.162
  162GLN   HE21 1197   6.861   7.408   4.165
  162GLN   HE22 1198   6.771   7.532   4.082
  162GLN    C   1199   6.881   7.722   4.605
  162GLN    O   1200   6.921   7.723   4.721
  163ALA    N   1201   6.921   7.811   4.516
  163ALA    H   1202   6.866   7.824   4.433
  163ALA    CA  1203   7.023   7.915   4.536
  163ALA    CB  1204   7.062   7.964   4.396
  163ALA    C   1205   6.971   8.030   4.623
  163ALA    O   1206   6.861   8.082   4.605
  164ASN    N   1207   7.057   8.069   4.716
  164ASN    H   1208   7.144   8.020   4.720
  164ASN    CA  1209   7.041   8.174   4.817
  164ASN    CB  1210   7.006   8.315   4.771
  164ASN    CG  1211   7.098   8.377   4.666
  164ASN    OD1 1212   7.173   8.304   4.601
  164ASN    ND2 1213   7.084   8.509   4.656
  164ASN   HD21 1214   7.011   8.555   4.706
  164ASN   HD22 1215   7.143   8.573   4.606
  164ASN    C   1216   6.949   8.133   4.932
  164ASN    O   1217   6.995   8.119   5.045
  165GLN    N   1218   6.835   8.069   4.906
  165GLN    H   1219   6.822   8.046   4.809
  165GLN    CA  1220   6.724   8.042   4.998
  165GLN    CB  1221   6.585   8.019   4.938
  165GLN    CG  1222   6.522   8.139   4.867
  165GLN    CD  1223   6.381   8.107   4.817
  165GLN    OE1 1224   6.333   7.994   4.818
  165GLN    NE2 1225   6.305   8.213   4.794
  165GLN   HE21 1226   6.335   8.308   4.792
  165GLN   HE22 1227   6.205   8.207   4.787
  165GLN    C   1228   6.745   7.918   5.086
  165GLN    O   1229   6.691   7.930   5.197
  166TYR    N   1230   6.828   7.828   5.037
  166TYR    H   1231   6.838   7.823   4.938
  166TYR    CA  1232   6.898   7.725   5.116
  166TYR    CB  1233   6.822   7.593   5.104
  166TYR    CG  1234   6.876   7.465   5.170
  166TYR    CD1 1235   6.979   7.406   5.099
  166TYR    HD1 1236   6.958   7.396   4.993
  166TYR    CD2 1237   6.862   7.442   5.306
  166TYR    HD2 1238   6.810   7.520   5.361
  166TYR    CE1 1239   7.066   7.320   5.165
  166TYR    HE1 1240   7.151   7.280   5.110
  166TYR    CE2 1241   6.942   7.348   5.370
  166TYR    HE2 1242   6.911   7.303   5.464
  166TYR    CZ  1243   7.047   7.291   5.300
  166TYR    OH  1244   7.155   7.278   5.382
  166TYR    HH  1245   7.127   7.260   5.477
  166TYR    C   1246   7.044   7.729   5.071
  166TYR    O   1247   7.122   7.793   5.140
  167ASN    N   1248   7.075   7.682   4.949
  167ASN    H   1249   7.009   7.665   4.875
  167ASN    CA  1250   7.216   7.682   4.909
  167ASN    CB  1251   7.227   7.608   4.776
  167ASN    CG  1252   7.204   7.457   4.776
  167ASN    OD1 1253   7.098   7.408   4.735
  167ASN    ND2 1254   7.302   7.377   4.818
  167ASN   HD21 1255   7.383   7.424   4.851
  167ASN   HD22 1256   7.284   7.278   4.813
  167ASN    C   1257   7.277   7.820   4.887
  167ASN    O   1258   7.239   7.899   4.799
  168SER    N   1259   7.381   7.841   4.967
  168SER    H   1260   7.397   7.780   5.043
  168SER    CA  1261   7.491   7.938   4.953
  168SER    CB  1262   7.440   8.082   4.971
  168SER    OG  1263   7.542   8.171   5.017
  168SER    HG  1264   7.515   8.254   4.968
  168SER    C   1265   7.601   7.904   5.052
  168SER    O   1266   7.572   7.868   5.167
  169ARG    N   1267   7.723   7.942   5.013
  169ARG    H   1268   7.738   7.978   4.921
  169ARG    CA  1269   7.834   7.925   5.108
  169ARG    CB  1270   7.963   7.927   5.023
  169ARG    CG  1271   8.091   7.939   5.105
  169ARG    CD  1272   8.209   7.948   5.010
  169ARG    NE  1273   8.320   7.963   5.105
  169ARG    HE  1274   8.303   7.917   5.192
  169ARG    CZ  1275   8.429   8.040   5.103
  169ARG    NH1 1276   8.434   8.136   5.010
  169ARG   HH11 1277   8.348   8.171   4.975
  169ARG   HH12 1278   8.516   8.158   4.957
  169ARG    NH2 1279   8.526   8.035   5.196
  169ARG   HH21 1280   8.545   7.956   5.254
  169ARG   HH22 1281   8.599   8.104   5.194
  169ARG    C   1282   7.829   8.030   5.219
  169ARG    O   1283   7.854   8.002   5.337
  170ALA    N   1284   7.792   8.154   5.187
  170ALA    H   1285   7.756   8.174   5.096
  170ALA    CA  1286   7.780   8.263   5.285
  170ALA    CB  1287   7.717   8.374   5.202
  170ALA    C   1288   7.677   8.227   5.393
  170ALA    O   1289   7.725   8.207   5.504
  171THR    N   1290   7.554   8.190   5.356
  171THR    H   1291   7.521   8.193   5.261
  171THR    CA  1292   7.453   8.141   5.450
  171THR    CB  1293   7.314   8.109   5.393
  171THR    OG1 1294   7.331   8.019   5.283
  171THR    HG1 1295   7.243   7.995   5.241
  171THR    CG2 1296   7.244   8.233   5.338
  171THR    C   1297   7.501   8.016   5.525
  171THR    O   1298   7.474   8.012   5.645
  172ALA    N   1299   7.561   7.923   5.452
  172ALA    H   1300   7.547   7.905   5.354
  172ALA    CA  1301   7.611   7.804   5.521
  172ALA    CB  1302   7.661   7.695   5.425
  172ALA    C   1303   7.713   7.829   5.633
  172ALA    O   1304   7.699   7.782   5.745
  173PHE    N   1305   7.800   7.927   5.613
  173PHE    H   1306   7.802   7.978   5.528
  173PHE    CA  1307   7.898   7.958   5.719
  173PHE    CB  1308   8.023   8.022   5.656
  173PHE    CG  1309   8.145   8.042   5.746
  173PHE    CD1 1310   8.219   7.928   5.776
  173PHE    HD1 1311   8.192   7.831   5.735
  173PHE    CD2 1312   8.169   8.162   5.809
  173PHE    HD2 1313   8.105   8.248   5.789
  173PHE    CE1 1314   8.318   7.942   5.873
  173PHE    HE1 1315   8.348   7.853   5.930
  173PHE    CE2 1316   8.274   8.176   5.900
  173PHE    HE2 1317   8.295   8.271   5.948
  173PHE    CZ  1318   8.349   8.064   5.931
  173PHE    HZ  1319   8.427   8.075   6.007
  173PHE    C   1320   7.842   8.037   5.837
  173PHE    O   1321   7.883   8.009   5.950
  174ILE    N   1322   7.732   8.108   5.819
  174ILE    H   1323   7.707   8.138   5.726
  174ILE    CA  1324   7.647   8.165   5.925
  174ILE    CB  1325   7.540   8.252   5.858
  174ILE    CG1 1326   7.603   8.349   5.757
  174ILE    CG2 1327   7.453   8.328   5.958
  174ILE    CD  1328   7.688   8.470   5.795
  174ILE    C   1329   7.576   8.060   6.010
  174ILE    O   1330   7.580   8.066   6.131
  175LYS    N   1331   7.520   7.960   5.942
  175LYS    H   1332   7.512   7.964   5.842
  175LYS    CA  1333   7.441   7.851   6.002
  175LYS    CB  1334   7.391   7.767   5.885
  175LYS    CG  1335   7.288   7.658   5.920
  175LYS    CD  1336   7.234   7.591   5.794
  175LYS    CE  1337   7.338   7.514   5.712
  175LYS    NZ  1338   7.297   7.467   5.578
  175LYS    HZ1 1339   7.267   7.549   5.530
  175LYS    HZ2 1340   7.365   7.419   5.522
  175LYS    HZ3 1341   7.216   7.410   5.581
  175LYS    C   1342   7.518   7.754   6.091
  175LYS    O   1343   7.476   7.727   6.204
  176ILE    N   1344   7.639   7.730   6.041
  176ILE    H   1345   7.659   7.753   5.947
  176ILE    CA  1346   7.748   7.659   6.110
  176ILE    CB  1347   7.867   7.614   6.026
  176ILE    CG1 1348   7.810   7.517   5.922
  176ILE    CG2 1349   7.975   7.538   6.104
  176ILE    CD  1350   7.898   7.494   5.800
  176ILE    C   1351   7.805   7.727   6.236
  176ILE    O   1352   7.808   7.667   6.342
  177THR    N   1353   7.861   7.847   6.219
  177THR    H   1354   7.856   7.894   6.131
  177THR    CA  1355   7.902   7.932   6.332
  177THR    CB  1356   7.986   8.054   6.298
  177THR    OG1 1357   7.908   8.144   6.219
  177THR    HG1 1358   7.916   8.126   6.121
  177THR    CG2 1359   8.112   8.018   6.219
  177THR    C   1360   7.790   7.971   6.429
  177THR    O   1361   7.811   7.945   6.547
  178VAL    N   1362   7.665   7.996   6.392
  178VAL    H   1363   7.640   8.015   6.297
  178VAL    CA  1364   7.563   8.020   6.496
  178VAL    CB  1365   7.428   8.068   6.444
  178VAL    CG1 1366   7.451   8.207   6.381
  178VAL    CG2 1367   7.355   7.974   6.349
  178VAL    C   1368   7.535   7.904   6.591
  178VAL    O   1369   7.554   7.920   6.712
  179VAL    N   1370   7.513   7.783   6.538
  179VAL    H   1371   7.498   7.766   6.442
  179VAL    CA  1372   7.486   7.664   6.620
  179VAL    CB  1373   7.438   7.546   6.535
  179VAL    CG1 1374   7.401   7.423   6.619
  179VAL    CG2 1375   7.306   7.582   6.469
  179VAL    C   1376   7.596   7.628   6.720
  179VAL    O   1377   7.575   7.616   6.841
  180TRP    N   1378   7.715   7.642   6.663
  180TRP    H   1379   7.727   7.634   6.564
  180TRP    CA  1380   7.842   7.616   6.733
  180TRP    CB  1381   7.964   7.623   6.641
  180TRP    CG  1382   8.014   7.491   6.582
  180TRP    CD1 1383   7.966   7.428   6.475
  180TRP    HD1 1384   7.879   7.453   6.415
  180TRP    CD2 1385   8.126   7.421   6.623
  180TRP    NE1 1386   8.040   7.322   6.444
  180TRP    HE1 1387   8.045   7.273   6.356
  180TRP    CE2 1388   8.137   7.314   6.534
  180TRP    CE3 1389   8.207   7.424   6.735
  180TRP    HE3 1390   8.183   7.491   6.818
  180TRP    CZ2 1391   8.231   7.214   6.558
  180TRP    HZ2 1392   8.237   7.134   6.485
  180TRP    CZ3 1393   8.299   7.325   6.767
  180TRP    HZ3 1394   8.373   7.327   6.848
  180TRP    CH2 1395   8.306   7.221   6.675
  180TRP    HH2 1396   8.393   7.156   6.685
  180TRP    C   1397   7.867   7.714   6.848
  180TRP    O   1398   7.855   7.666   6.960
  181LEU    N   1399   7.866   7.841   6.809
  181LEU    H   1400   7.836   7.874   6.719
  181LEU    CA  1401   7.901   7.945   6.907
  181LEU    CB  1402   7.918   8.088   6.854
  181LEU    CG  1403   8.046   8.105   6.772
  181LEU    CD1 1404   8.038   8.211   6.662
  181LEU    CD2 1405   8.159   8.147   6.866
  181LEU    C   1406   7.803   7.950   7.024
  181LEU    O   1407   7.850   7.946   7.138
  182ILE    N   1408   7.675   7.926   6.994
  182ILE    H   1409   7.651   7.910   6.899
  182ILE    CA  1410   7.575   7.944   7.100
  182ILE    CB  1411   7.442   7.977   7.034
  182ILE    CG1 1412   7.446   8.106   6.952
  182ILE    CG2 1413   7.322   7.979   7.130
  182ILE    CD  1414   7.350   8.101   6.832
  182ILE    C   1415   7.574   7.833   7.206
  182ILE    O   1416   7.555   7.854   7.326
  183SER    N   1417   7.591   7.713   7.153
  183SER    H   1418   7.570   7.697   7.057
  183SER    CA  1419   7.607   7.583   7.222
  183SER    CB  1420   7.606   7.458   7.134
  183SER    OG  1421   7.723   7.436   7.056
  183SER    HG  1422   7.710   7.484   6.969
  183SER    C   1423   7.730   7.575   7.313
  183SER    O   1424   7.705   7.545   7.430
  184ILE    N   1425   7.842   7.634   7.273
  184ILE    H   1426   7.864   7.662   7.180
  184ILE    CA  1427   7.949   7.663   7.371
  184ILE    CB  1428   8.082   7.693   7.304
  184ILE    CG1 1429   8.122   7.600   7.189
  184ILE    CG2 1430   8.186   7.668   7.414
  184ILE    CD  1431   8.177   7.673   7.065
  184ILE    C   1432   7.914   7.774   7.471
  184ILE    O   1433   7.950   7.768   7.588
  185GLY    N   1434   7.844   7.875   7.420
  185GLY    H   1435   7.830   7.893   7.323
  185GLY    CA  1436   7.784   7.986   7.494
  185GLY    C   1437   7.691   7.943   7.607
  185GLY    O   1438   7.715   7.976   7.723
  186ILE    N   1439   7.610   7.839   7.584
  186ILE    H   1440   7.587   7.813   7.490
  186ILE    CA  1441   7.521   7.783   7.687
  186ILE    CB  1442   7.414   7.695   7.624
  186ILE    CG1 1443   7.307   7.790   7.568
  186ILE    CG2 1444   7.348   7.607   7.730
  186ILE    CD  1445   7.203   7.708   7.490
  186ILE    C   1446   7.604   7.713   7.795
  186ILE    O   1447   7.571   7.727   7.912
  187ALA    N   1448   7.716   7.651   7.756
  187ALA    H   1449   7.727   7.640   7.658
  187ALA    CA  1450   7.806   7.565   7.834
  187ALA    CB  1451   7.882   7.476   7.737
  187ALA    C   1452   7.899   7.644   7.926
  187ALA    O   1453   7.936   7.603   8.036
  188ILE    N   1454   7.957   7.750   7.871
  188ILE    H   1455   7.945   7.775   7.774
  188ILE    CA  1456   8.057   7.831   7.942
  188ILE    CB  1457   8.114   7.935   7.844
  188ILE    CG1 1458   8.011   8.035   7.790
  188ILE    CG2 1459   8.204   7.872   7.738
  188ILE    CD  1460   8.069   8.157   7.718
  188ILE    C   1461   8.040   7.884   8.085
  188ILE    O   1462   8.147   7.886   8.145
  189PRO    N   1463   7.920   7.909   8.137
  189PRO    CA  1464   7.909   7.934   8.281
  189PRO    CB  1465   7.760   7.963   8.295
  189PRO    CG  1466   7.706   8.006   8.158
  189PRO    CD  1467   7.803   7.944   8.056
  189PRO    C   1468   7.958   7.819   8.370
  189PRO    O   1469   8.011   7.856   8.474
  190VAL    N   1470   7.962   7.695   8.320
  190VAL    H   1471   7.958   7.677   8.222
  190VAL    CA  1472   7.989   7.580   8.407
  190VAL    CB  1473   7.905   7.461   8.359
  190VAL    CG1 1474   7.911   7.334   8.444
  190VAL    CG2 1475   7.757   7.487   8.330
  190VAL    C   1476   8.130   7.545   8.456
  190VAL    O   1477   8.140   7.538   8.578
  191PRO    N   1478   8.237   7.554   8.377
  191PRO    CA  1479   8.374   7.536   8.428
  191PRO    CB  1480   8.452   7.506   8.300
  191PRO    CG  1481   8.382   7.583   8.189
  191PRO    CD  1482   8.236   7.561   8.231
  191PRO    C   1483   8.442   7.649   8.506
  191PRO    O   1484   8.552   7.634   8.558
  192ILE    N   1485   8.370   7.760   8.502
  192ILE    H   1486   8.278   7.756   8.462
  192ILE    CA  1487   8.413   7.885   8.567
  192ILE    CB  1488   8.367   8.003   8.482
  192ILE    CG1 1489   8.432   7.988   8.344
  192ILE    CG2 1490   8.411   8.139   8.538
  192ILE    CD  1491   8.375   8.088   8.244
  192ILE    C   1492   8.370   7.890   8.713
  192ILE    O   1493   8.447   7.931   8.800
  193LYS    N   1494   8.241   7.859   8.729
  193LYS    H   1495   8.178   7.867   8.652
  193LYS    CA  1496   8.179   7.817   8.855
  193LYS    CB  1497   8.027   7.808   8.848
  193LYS    CG  1498   7.960   7.930   8.783
  193LYS    CD  1499   7.817   7.929   8.837
  193LYS    CE  1500   7.739   8.045   8.773
  193LYS    NZ  1501   7.734   8.034   8.626
  193LYS    HZ1 1502   7.828   8.032   8.591
  193LYS    HZ2 1503   7.682   7.953   8.601
  193LYS    HZ3 1504   7.683   8.112   8.592
  193LYS    C   1505   8.229   7.686   8.917
  193LYS    O   1506   8.299   7.702   9.018
  194GLY    N   1507   8.228   7.577   8.841
  194GLY    H   1508   8.181   7.588   8.754
  194GLY    CA  1509   8.284   7.449   8.886
  194GLY    C   1510   8.430   7.443   8.933
  194GLY    O   1511   8.519   7.474   8.853
  195ILE    N   1512   8.451   7.378   9.046
  195ILE    H   1513   8.371   7.333   9.084
  195ILE    CA  1514   8.575   7.374   9.127
  195ILE    CB  1515   8.558   7.443   9.262
  195ILE    CG1 1516   8.436   7.386   9.335
  195ILE    CG2 1517   8.527   7.591   9.237
  195ILE    CD  1518   8.410   7.460   9.467
  195ILE    C   1519   8.637   7.234   9.136
  195ILE    O   1520   8.566   7.138   9.105
  196GLU    N   1521   8.766   7.248   9.166
  196GLU    H   1522   8.803   7.338   9.143
  196GLU    CA  1523   8.864   7.142   9.195
  196GLU    CB  1524   8.991   7.222   9.220
  196GLU    CG  1525   9.067   7.264   9.093
  196GLU    CD  1526   9.038   7.412   9.062
  196GLU    OE1 1527   8.933   7.468   9.100
  196GLU    OE2 1528   9.128   7.475   9.003
  196GLU    C   1529   8.835   7.053   9.316
  196GLU    O   1530   8.923   7.026   9.398
  197THR    N   1531   8.711   7.002   9.322
  197THR    H   1532   8.654   7.002   9.239
  197THR    CA  1533   8.659   6.907   9.420
  197THR    CB  1534   8.505   6.902   9.424
  197THR    OG1 1535   8.455   6.869   9.294
  197THR    HG1 1536   8.457   6.768   9.296
  197THR    CG2 1537   8.444   7.031   9.479
  197THR    C   1538   8.717   6.766   9.402
  197THR    O   1539   8.703   6.713   9.292
  198ASP    N   1540   8.787   6.717   9.503
  198ASP    H   1541   8.783   6.618   9.517
  198ASP    CA  1542   8.832   6.778   9.630
  198ASP    CB  1543   8.789   6.695   9.751
  198ASP    CG  1544   8.642   6.659   9.772
  198ASP    OD1 1545   8.578   6.759   9.810
  198ASP    OD2 1546   8.604   6.540   9.771
  198ASP    C   1547   8.984   6.778   9.643
  198ASP    O   1548   9.049   6.680   9.608
  199VAL    N   1549   9.038   6.890   9.690
  199VAL    H   1550   8.983   6.973   9.701
  199VAL    CA  1551   9.183   6.907   9.707
  199VAL    CB  1552   9.223   7.053   9.690
  199VAL    CG1 1553   9.227   7.080   9.540
  199VAL    CG2 1554   9.132   7.149   9.768
  199VAL    C   1555   9.244   6.849   9.836
  199VAL    O   1556   9.328   6.911   9.899
  200ASP    N   1557   9.216   6.720   9.862
  200ASP    H   1558   9.142   6.674   9.812
  200ASP    CA  1559   9.280   6.641   9.967
  200ASP    CB  1560   9.171   6.575  10.052
  200ASP    CG  1561   9.225   6.540  10.191
  200ASP    OD1 1562   9.280   6.428  10.193
  200ASP    OD2 1563   9.204   6.602  10.298
  200ASP    C   1564   9.401   6.551   9.941
  200ASP    O   1565   9.468   6.555  10.044
  201ASN    N   1566   9.426   6.458   9.849
  201ASN    H   1567   9.516   6.417   9.866
  201ASN    CA  1568   9.337   6.409   9.744
  201ASN    CB  1569   9.403   6.379   9.609
  201ASN    CG  1570   9.463   6.509   9.556
  201ASN    OD1 1571   9.570   6.558   9.593
  201ASN    ND2 1572   9.383   6.580   9.477
  201ASN   HD21 1573   9.290   6.544   9.469
  201ASN   HD22 1574   9.397   6.676   9.457
  201ASN    C   1575   9.261   6.282   9.782
  201ASN    O   1576   9.311   6.191   9.847
  202PRO    N   1577   9.133   6.271   9.745
  202PRO    CA  1578   9.068   6.142   9.775
  202PRO    CB  1579   8.918   6.175   9.777
  202PRO    CG  1580   8.907   6.293   9.680
  202PRO    CD  1581   9.035   6.373   9.705
  202PRO    C   1582   9.109   6.034   9.674
  202PRO    O   1583   9.218   6.040   9.616
  203ASN    N   1584   9.029   5.927   9.673
  203ASN    H   1585   8.956   5.927   9.742
  203ASN    CA  1586   9.045   5.814   9.581
  203ASN    CB  1587   8.958   5.697   9.625
  203ASN    CG  1588   9.024   5.631   9.747
  203ASN    OD1 1589   8.989   5.654   9.863
  203ASN    ND2 1590   9.099   5.525   9.719
  203ASN   HD21 1591   9.085   5.494   9.626
  203ASN   HD22 1592   9.171   5.488   9.778
  203ASN    C   1593   9.018   5.862   9.438
  203ASN    O   1594   9.093   5.834   9.344
  204ASN    N   1595   8.887   5.871   9.417
  204ASN    H   1596   8.818   5.864   9.489
  204ASN    CA  1597   8.829   5.896   9.284
  204ASN    CB  1598   8.682   5.854   9.286
  204ASN    CG  1599   8.685   5.701   9.283
  204ASN    OD1 1600   8.757   5.635   9.359
  204ASN    ND2 1601   8.570   5.646   9.246
  204ASN   HD21 1602   8.509   5.710   9.198
  204ASN   HD22 1603   8.546   5.552   9.267
  204ASN    C   1604   8.833   6.044   9.243
  204ASN    O   1605   8.839   6.131   9.329
  205ILE    N   1606   8.808   6.069   9.115
  205ILE    H   1607   8.807   5.992   9.050
  205ILE    CA  1608   8.765   6.201   9.067
  205ILE    CB  1609   8.771   6.190   8.915
  205ILE    CG1 1610   8.744   6.319   8.838
  205ILE    CG2 1611   8.676   6.086   8.855
  205ILE    CD  1612   8.865   6.413   8.845
  205ILE    C   1613   8.634   6.253   9.126
  205ILE    O   1614   8.528   6.231   9.066
  206THR    N   1615   8.639   6.311   9.245
  206THR    H   1616   8.722   6.324   9.300
  206THR    CA  1617   8.516   6.360   9.308
  206THR    CB  1618   8.542   6.372   9.458
  206THR    OG1 1619   8.654   6.447   9.504
  206THR    HG1 1620   8.628   6.476   9.597
  206THR    CG2 1621   8.547   6.235   9.527
  206THR    C   1622   8.458   6.490   9.251
  206THR    O   1623   8.433   6.590   9.320
  207CYS    N   1624   8.416   6.476   9.126
  207CYS    H   1625   8.423   6.386   9.082
  207CYS    CA  1626   8.364   6.591   9.051
  207CYS    CB  1627   8.409   6.598   8.905
  207CYS    SG  1628   8.410   6.767   8.836
  207CYS    C   1629   8.211   6.605   9.058
  207CYS    O   1630   8.133   6.545   8.985
  208VAL    N   1631   8.176   6.671   9.168
  208VAL    H   1632   8.246   6.697   9.235
  208VAL    CA  1633   8.039   6.697   9.215
  208VAL    CB  1634   8.024   6.653   9.361
  208VAL    CG1 1635   8.007   6.502   9.370
  208VAL    CG2 1636   8.137   6.710   9.447
  208VAL    C   1637   7.991   6.840   9.186
  208VAL    O   1638   8.075   6.930   9.193
  209LEU    N   1639   7.868   6.847   9.137
  209LEU    H   1640   7.825   6.762   9.108
  209LEU    CA  1641   7.782   6.967   9.131
  209LEU    CB  1642   7.648   6.917   9.078
  209LEU    CG  1643   7.662   6.896   8.927
  209LEU    CD1 1644   7.537   6.834   8.867
  209LEU    CD2 1645   7.702   7.030   8.863
  209LEU    C   1646   7.764   7.027   9.270
  209LEU    O   1647   7.707   6.955   9.351
  210THR    N   1648   7.822   7.141   9.307
  210THR    H   1649   7.892   7.186   9.251
  210THR    CA  1650   7.797   7.199   9.439
  210THR    CB  1651   7.914   7.276   9.503
  210THR    OG1 1652   7.947   7.396   9.431
  210THR    HG1 1653   7.977   7.467   9.495
  210THR    CG2 1654   8.034   7.189   9.538
  210THR    C   1655   7.661   7.268   9.446
  210THR    O   1656   7.618   7.348   9.362
  211LYS    N   1657   7.593   7.249   9.557
  211LYS    H   1658   7.625   7.189   9.631
  211LYS    CA  1659   7.467   7.316   9.594
  211LYS    CB  1660   7.412   7.270   9.729
  211LYS    CG  1661   7.375   7.122   9.718
  211LYS    CD  1662   7.271   7.101   9.829
  211LYS    CE  1663   7.273   6.957   9.882
  211LYS    NZ  1664   7.167   6.946   9.983
  211LYS    HZ1 1665   7.158   6.851  10.013
  211LYS    HZ2 1666   7.193   7.002  10.062
  211LYS    HZ3 1667   7.081   6.971   9.937
  211LYS    C   1668   7.473   7.469   9.584
  211LYS    O   1669   7.399   7.531   9.509
  212GLU    N   1670   7.574   7.528   9.648
  212GLU    H   1671   7.630   7.476   9.713
  212GLU    CA  1672   7.596   7.673   9.653
  212GLU    CB  1673   7.690   7.722   9.764
  212GLU    CG  1674   7.805   7.628   9.804
  212GLU    CD  1675   7.929   7.650   9.718
  212GLU    OE1 1676   7.957   7.563   9.632
  212GLU    OE2 1677   8.004   7.749   9.738
  212GLU    C   1678   7.625   7.737   9.517
  212GLU    O   1679   7.562   7.837   9.483
  213ARG    N   1680   7.706   7.668   9.439
  213ARG    H   1681   7.774   7.604   9.474
  213ARG    CA  1682   7.723   7.715   9.300
  213ARG    CB  1683   7.858   7.674   9.241
  213ARG    CG  1684   7.961   7.750   9.324
  213ARG    CD  1685   8.102   7.701   9.289
  213ARG    NE  1686   8.199   7.768   9.377
  213ARG    HE  1687   8.190   7.736   9.471
  213ARG    CZ  1688   8.290   7.863   9.350
  213ARG    NH1 1689   8.319   7.896   9.223
  213ARG   HH11 1690   8.284   7.840   9.148
  213ARG   HH12 1691   8.390   7.965   9.211
  213ARG    NH2 1692   8.338   7.932   9.455
  213ARG   HH21 1693   8.309   7.901   9.546
  213ARG   HH22 1694   8.424   7.982   9.452
  213ARG    C   1695   7.616   7.680   9.196
  213ARG    O   1696   7.563   7.770   9.130
  214PHE    N   1697   7.552   7.564   9.209
  214PHE    H   1698   7.583   7.496   9.276
  214PHE    CA  1699   7.461   7.510   9.108
  214PHE    CB  1700   7.525   7.383   9.051
  214PHE    CG  1701   7.649   7.416   8.967
  214PHE    CD1 1702   7.636   7.484   8.845
  214PHE    HD1 1703   7.538   7.526   8.825
  214PHE    CD2 1704   7.778   7.390   9.010
  214PHE    HD2 1705   7.802   7.345   9.106
  214PHE    CE1 1706   7.747   7.523   8.772
  214PHE    HE1 1707   7.729   7.560   8.672
  214PHE    CE2 1708   7.892   7.426   8.938
  214PHE    HE2 1709   7.985   7.385   8.976
  214PHE    CZ  1710   7.876   7.491   8.816
  214PHE    HZ  1711   7.959   7.503   8.747
  214PHE    C   1712   7.322   7.471   9.160
  214PHE    O   1713   7.307   7.439   9.278
  215GLY    N   1714   7.233   7.532   9.083
  215GLY    H   1715   7.261   7.610   9.026
  215GLY    CA  1716   7.090   7.505   9.099
  215GLY    C   1717   6.995   7.560   8.993
  215GLY    O   1718   6.956   7.480   8.908
  216ASP    N   1719   6.967   7.690   8.998
  216ASP    H   1720   6.969   7.742   9.084
  216ASP    CA  1721   6.889   7.772   8.903
  216ASP    CB  1722   6.934   7.918   8.918
  216ASP    CG  1723   6.913   7.964   9.062
  216ASP    OD1 1724   6.811   8.032   9.085
  216ASP    OD2 1725   6.998   7.928   9.147
  216ASP    C   1726   6.910   7.731   8.757
  216ASP    O   1727   6.818   7.739   8.677
  217PHE    N   1728   7.033   7.698   8.717
  217PHE    H   1729   7.110   7.711   8.780
  217PHE    CA  1730   7.068   7.670   8.577
  217PHE    CB  1731   7.220   7.685   8.573
  217PHE    CG  1732   7.283   7.664   8.436
  217PHE    CD1 1733   7.322   7.536   8.398
  217PHE    HD1 1734   7.323   7.454   8.469
  217PHE    CD2 1735   7.318   7.773   8.356
  217PHE    HD2 1736   7.276   7.871   8.379
  217PHE    CE1 1737   7.387   7.516   8.277
  217PHE    HE1 1738   7.412   7.414   8.249
  217PHE    CE2 1739   7.388   7.756   8.237
  217PHE    HE2 1740   7.445   7.837   8.190
  217PHE    CZ  1741   7.424   7.627   8.202
  217PHE    HZ  1742   7.486   7.611   8.114
  217PHE    C   1743   7.022   7.538   8.516
  217PHE    O   1744   6.994   7.533   8.396
  218MET    N   1745   7.022   7.436   8.601
  218MET    H   1746   7.092   7.434   8.672
  218MET    CA  1747   6.944   7.312   8.586
  218MET    CB  1748   6.968   7.218   8.704
  218MET    CG  1749   7.113   7.169   8.704
  218MET    SD  1750   7.241   7.293   8.744
  218MET    CE  1751   7.371   7.173   8.761
  218MET    C   1752   6.794   7.342   8.579
  218MET    O   1753   6.730   7.320   8.476
  219LEU    N   1754   6.736   7.418   8.672
  219LEU    H   1755   6.794   7.461   8.741
  219LEU    CA  1756   6.591   7.434   8.687
  219LEU    CB  1757   6.565   7.500   8.823
  219LEU    CG  1758   6.424   7.547   8.860
  219LEU    CD1 1759   6.324   7.431   8.866
  219LEU    CD2 1760   6.433   7.643   8.979
  219LEU    C   1761   6.533   7.514   8.571
  219LEU    O   1762   6.414   7.506   8.540
  220PHE    N   1763   6.616   7.608   8.525
  220PHE    H   1764   6.692   7.638   8.581
  220PHE    CA  1765   6.579   7.695   8.412
  220PHE    CB  1766   6.571   7.839   8.460
  220PHE    CG  1767   6.513   7.874   8.597
  220PHE    CD1 1768   6.378   7.854   8.629
  220PHE    HD1 1769   6.322   7.796   8.554
  220PHE    CD2 1770   6.599   7.935   8.686
  220PHE    HD2 1771   6.688   7.993   8.659
  220PHE    CE1 1772   6.329   7.896   8.751
  220PHE    HE1 1773   6.228   7.874   8.787
  220PHE    CE2 1774   6.545   7.977   8.808
  220PHE    HE2 1775   6.608   7.978   8.898
  220PHE    CZ  1776   6.410   7.967   8.838
  220PHE    HZ  1777   6.371   8.010   8.930
  220PHE    C   1778   6.662   7.689   8.285
  220PHE    O   1779   6.606   7.670   8.176
  221GLY    N   1780   6.794   7.699   8.294
  221GLY    H   1781   6.851   7.668   8.370
  221GLY    CA  1782   6.881   7.729   8.178
  221GLY    C   1783   6.909   7.618   8.077
  221GLY    O   1784   6.882   7.618   7.958
  222SER    N   1785   6.962   7.509   8.133
  222SER    H   1786   6.997   7.514   8.227
  222SER    CA  1787   6.997   7.387   8.059
  222SER    CB  1788   7.104   7.299   8.127
  222SER    OG  1789   7.071   7.266   8.262
  222SER    HG  1790   7.123   7.197   8.311
  222SER    C   1791   6.876   7.297   8.035
  222SER    O   1792   6.860   7.245   7.924
  223LEU    N   1793   6.772   7.321   8.114
  223LEU    H   1794   6.802   7.338   8.207
  223LEU    CA  1795   6.634   7.279   8.083
  223LEU    CB  1796   6.535   7.306   8.198
  223LEU    CG  1797   6.404   7.229   8.181
  223LEU    CD1 1798   6.394   7.110   8.277
  223LEU    CD2 1799   6.291   7.330   8.190
  223LEU    C   1800   6.575   7.342   7.956
  223LEU    O   1801   6.555   7.259   7.867
  224ALA    N   1802   6.580   7.471   7.928
  224ALA    H   1803   6.607   7.542   7.994
  224ALA    CA  1804   6.532   7.533   7.804
  224ALA    CB  1805   6.549   7.685   7.809
  224ALA    C   1806   6.617   7.492   7.683
  224ALA    O   1807   6.549   7.459   7.586
  225ALA    N   1808   6.747   7.480   7.706
  225ALA    H   1809   6.782   7.516   7.792
  225ALA    CA  1810   6.838   7.422   7.605
  225ALA    CB  1811   6.981   7.464   7.644
  225ALA    C   1812   6.833   7.276   7.564
  225ALA    O   1813   6.876   7.244   7.453
  226PHE    N   1814   6.783   7.193   7.654
  226PHE    H   1815   6.800   7.205   7.753
  226PHE    CA  1816   6.751   7.058   7.605
  226PHE    CB  1817   6.771   6.955   7.716
  226PHE    CG  1818   6.750   6.807   7.682
  226PHE    CD1 1819   6.630   6.750   7.722
  226PHE    HD1 1820   6.543   6.808   7.754
  226PHE    CD2 1821   6.858   6.733   7.634
  226PHE    HD2 1822   6.957   6.767   7.605
  226PHE    CE1 1823   6.610   6.613   7.713
  226PHE    HE1 1824   6.508   6.577   7.709
  226PHE    CE2 1825   6.831   6.597   7.619
  226PHE    HE2 1826   6.910   6.538   7.572
  226PHE    CZ  1827   6.713   6.535   7.660
  226PHE    HZ  1828   6.692   6.435   7.626
  226PHE    C   1829   6.608   7.041   7.551
  226PHE    O   1830   6.591   7.034   7.430
  227PHE    N   1831   6.511   7.085   7.631
  227PHE    H   1832   6.531   7.123   7.722
  227PHE    CA  1833   6.370   7.063   7.598
  227PHE    CB  1834   6.274   7.077   7.716
  227PHE    CG  1835   6.276   6.955   7.809
  227PHE    CD1 1836   6.382   6.933   7.896
  227PHE    HD1 1837   6.464   7.004   7.895
  227PHE    CD2 1838   6.170   6.866   7.826
  227PHE    HD2 1839   6.089   6.865   7.754
  227PHE    CE1 1840   6.381   6.829   7.989
  227PHE    HE1 1841   6.469   6.822   8.053
  227PHE    CE2 1842   6.169   6.765   7.920
  227PHE    HE2 1843   6.096   6.685   7.915
  227PHE    CZ  1844   6.276   6.741   8.006
  227PHE    HZ  1845   6.263   6.682   8.096
  227PHE    C   1846   6.319   7.136   7.474
  227PHE    O   1847   6.253   7.076   7.390
  228THR    N   1848   6.362   7.260   7.448
  228THR    H   1849   6.416   7.305   7.519
  228THR    CA  1850   6.318   7.335   7.329
  228THR    CB  1851   6.300   7.487   7.332
  228THR    OG1 1852   6.425   7.554   7.351
  228THR    HG1 1853   6.451   7.547   7.448
  228THR    CG2 1854   6.203   7.532   7.441
  228THR    C   1855   6.373   7.287   7.195
  228THR    O   1856   6.292   7.233   7.121
  229PRO    N   1857   6.504   7.268   7.175
  229PRO    CA  1858   6.552   7.184   7.065
  229PRO    CB  1859   6.704   7.205   7.071
  229PRO    CG  1860   6.723   7.351   7.114
  229PRO    CD  1861   6.615   7.351   7.223
  229PRO    C   1862   6.509   7.038   7.065
  229PRO    O   1863   6.503   6.977   6.958
  230LEU    N   1864   6.485   6.969   7.176
  230LEU    H   1865   6.525   7.005   7.261
  230LEU    CA  1866   6.407   6.845   7.178
  230LEU    CB  1867   6.396   6.802   7.325
  230LEU    CG  1868   6.345   6.657   7.323
  230LEU    CD1 1869   6.462   6.563   7.293
  230LEU    CD2 1870   6.273   6.619   7.452
  230LEU    C   1871   6.269   6.857   7.112
  230LEU    O   1872   6.242   6.793   7.011
  231ALA    N   1873   6.195   6.962   7.147
  231ALA    H   1874   6.220   7.021   7.224
  231ALA    CA  1875   6.062   6.988   7.089
  231ALA    CB  1876   5.973   7.092   7.158
  231ALA    C   1877   6.056   7.034   6.943
  231ALA    O   1878   5.973   6.977   6.873
  232ILE    N   1879   6.144   7.125   6.902
  232ILE    H   1880   6.210   7.161   6.968
  232ILE    CA  1881   6.153   7.161   6.760
  232ILE    CB  1882   6.250   7.278   6.747
  232ILE    CG1 1883   6.201   7.392   6.839
  232ILE    CG2 1884   6.252   7.333   6.605
  232ILE    CD  1885   6.324   7.477   6.868
  232ILE    C   1886   6.195   7.036   6.681
  232ILE    O   1887   6.147   7.011   6.571
  233MET    N   1888   6.276   6.947   6.738
  233MET    H   1889   6.355   6.972   6.796
  233MET    CA  1890   6.294   6.814   6.677
  233MET    CB  1891   6.422   6.753   6.735
  233MET    CG  1892   6.431   6.603   6.704
  233MET    SD  1893   6.595   6.530   6.740
  233MET    CE  1894   6.586   6.539   6.918
  233MET    C   1895   6.170   6.729   6.656
  233MET    O   1896   6.156   6.684   6.542
  234ILE    N   1897   6.091   6.722   6.763
  234ILE    H   1898   6.118   6.760   6.852
  234ILE    CA  1899   5.969   6.642   6.748
  234ILE    CB  1900   5.896   6.623   6.881
  234ILE    CG1 1901   5.989   6.579   6.994
  234ILE    CG2 1902   5.776   6.529   6.877
  234ILE    CD  1903   6.075   6.456   6.971
  234ILE    C   1904   5.881   6.705   6.640
  234ILE    O   1905   5.873   6.643   6.533
  235VAL    N   1906   5.852   6.835   6.649
  235VAL    H   1907   5.875   6.885   6.732
  235VAL    CA  1908   5.769   6.914   6.558
  235VAL    CB  1909   5.747   7.054   6.618
  235VAL    CG1 1910   5.675   7.150   6.522
  235VAL    CG2 1911   5.665   7.039   6.746
  235VAL    C   1912   5.819   6.918   6.413
  235VAL    O   1913   5.741   6.921   6.318
  236THR    N   1914   5.951   6.928   6.401
  236THR    H   1915   6.004   6.933   6.485
  236THR    CA  1916   6.016   6.918   6.268
  236THR    CB  1917   6.156   6.978   6.251
  236THR    OG1 1918   6.249   6.934   6.350
  236THR    HG1 1919   6.226   6.971   6.440
  236THR    CG2 1920   6.157   7.131   6.255
  236THR    C   1921   6.023   6.778   6.208
  236THR    O   1922   5.968   6.762   6.099
  237TYR    N   1923   6.053   6.677   6.289
  237TYR    H   1924   6.089   6.688   6.382
  237TYR    CA  1925   6.038   6.539   6.239
  237TYR    CB  1926   6.085   6.435   6.342
  237TYR    CG  1927   6.226   6.380   6.324
  237TYR    CD1 1928   6.341   6.442   6.375
  237TYR    HD1 1929   6.332   6.539   6.423
  237TYR    CD2 1930   6.243   6.260   6.255
  237TYR    HD2 1931   6.159   6.209   6.210
  237TYR    CE1 1932   6.465   6.386   6.352
  237TYR    HE1 1933   6.550   6.440   6.394
  237TYR    CE2 1934   6.368   6.204   6.234
  237TYR    HE2 1935   6.378   6.122   6.163
  237TYR    CZ  1936   6.483   6.267   6.281
  237TYR    OH  1937   6.602   6.205   6.270
  237TYR    HH  1938   6.589   6.159   6.181
  237TYR    C   1939   5.906   6.490   6.183
  237TYR    O   1940   5.893   6.418   6.084
  238PHE    N   1941   5.800   6.540   6.247
  238PHE    H   1942   5.811   6.585   6.335
  238PHE    CA  1943   5.660   6.525   6.205
  238PHE    CB  1944   5.570   6.586   6.313
  238PHE    CG  1945   5.518   6.484   6.414
  238PHE    CD1 1946   5.406   6.406   6.388
  238PHE    HD1 1947   5.359   6.419   6.290
  238PHE    CD2 1948   5.589   6.460   6.531
  238PHE    HD2 1949   5.691   6.499   6.541
  238PHE    CE1 1950   5.371   6.306   6.478
  238PHE    HE1 1951   5.290   6.238   6.451
  238PHE    CE2 1952   5.554   6.359   6.620
  238PHE    HE2 1953   5.605   6.360   6.716
  238PHE    CZ  1954   5.445   6.278   6.592
  238PHE    HZ  1955   5.426   6.193   6.659
  238PHE    C   1956   5.637   6.592   6.069
  238PHE    O   1957   5.569   6.541   5.980
  239LEU    N   1958   5.693   6.712   6.051
  239LEU    H   1959   5.766   6.739   6.114
  239LEU    CA  1960   5.666   6.795   5.933
  239LEU    CB  1961   5.679   6.946   5.957
  239LEU    CG  1962   5.555   7.000   6.029
  239LEU    CD1 1963   5.593   7.129   6.100
  239LEU    CD2 1964   5.444   7.043   5.933
  239LEU    C   1965   5.754   6.759   5.814
  239LEU    O   1966   5.712   6.773   5.699
  240THR    N   1967   5.874   6.703   5.828
  240THR    H   1968   5.921   6.722   5.913
  240THR    CA  1969   5.962   6.657   5.720
  240THR    CB  1970   6.091   6.587   5.762
  240THR    OG1 1971   6.054   6.483   5.852
  240THR    HG1 1972   6.125   6.413   5.864
  240THR    CG2 1973   6.191   6.690   5.818
  240THR    C   1974   5.891   6.564   5.623
  240THR    O   1975   5.875   6.591   5.503
  241ILE    N   1976   5.830   6.458   5.676
  241ILE    H   1977   5.865   6.428   5.765
  241ILE    CA  1978   5.739   6.363   5.609
  241ILE    CB  1979   5.715   6.233   5.687
  241ILE    CG1 1980   5.627   6.129   5.617
  241ILE    CG2 1981   5.681   6.249   5.835
  241ILE    CD  1982   5.702   6.060   5.503
  241ILE    C   1983   5.612   6.422   5.550
  241ILE    O   1984   5.580   6.392   5.435
  242HIS    N   1985   5.548   6.514   5.623
  242HIS    H   1986   5.571   6.523   5.720
  242HIS    CA  1987   5.426   6.582   5.577
  242HIS    CB  1988   5.364   6.658   5.695
  242HIS    CG  1989   5.247   6.753   5.669
  242HIS    ND1 1990   5.169   6.764   5.561
  242HIS    CD2 1991   5.199   6.846   5.749
  242HIS    HD2 1992   5.224   6.868   5.853
  242HIS    CE1 1993   5.070   6.852   5.580
  242HIS    HE1 1994   4.977   6.867   5.525
  242HIS    NE2 1995   5.091   6.905   5.700
  242HIS    HE2 1996   5.027   6.972   5.739
  242HIS    C   1997   5.438   6.660   5.445
  242HIS    O   1998   5.392   6.622   5.337
  243ALA    N   1999   5.544   6.741   5.445
  243ALA    H   2000   5.606   6.740   5.523
  243ALA    CA  2001   5.599   6.810   5.327
  243ALA    CB  2002   5.713   6.902   5.368
  243ALA    C   2003   5.638   6.712   5.215
  243ALA    O   2004   5.574   6.718   5.110
  244LEU    N   2005   5.706   6.603   5.250
  244LEU    H   2006   5.756   6.600   5.337
  244LEU    CA  2007   5.764   6.521   5.144
  244LEU    CB  2008   5.870   6.437   5.213
  244LEU    CG  2009   5.972   6.356   5.132
  244LEU    CD1 2010   6.094   6.436   5.085
  244LEU    CD2 2011   6.030   6.247   5.223
  244LEU    C   2012   5.655   6.446   5.067
  244LEU    O   2013   5.643   6.456   4.944
  245GLN    N   2014   5.550   6.407   5.139
  245GLN    H   2015   5.541   6.417   5.238
  245GLN    CA  2016   5.434   6.341   5.077
  245GLN    CB  2017   5.351   6.271   5.185
  245GLN    CG  2018   5.419   6.143   5.232
  245GLN    CD  2019   5.326   6.051   5.312
  245GLN    OE1 2020   5.237   5.985   5.259
  245GLN    NE2 2021   5.342   6.037   5.443
  245GLN   HE21 2022   5.420   6.081   5.488
  245GLN   HE22 2023   5.283   5.984   5.503
  245GLN    C   2024   5.352   6.434   4.988
  245GLN    O   2025   5.298   6.396   4.884
  246LYS    N   2026   5.343   6.561   5.027
  246LYS    H   2027   5.367   6.585   5.120
  246LYS    CA  2028   5.287   6.675   4.953
  246LYS    CB  2029   5.245   6.797   5.036
  246LYS    CG  2030   5.129   6.766   5.131
  246LYS    CD  2031   5.011   6.730   5.041
  246LYS    CE  2032   4.877   6.707   5.112
  246LYS    NZ  2033   4.870   6.579   5.183
  246LYS    HZ1 2034   4.911   6.501   5.136
  246LYS    HZ2 2035   4.912   6.593   5.272
  246LYS    HZ3 2036   4.777   6.546   5.201
  246LYS    C   2037   5.364   6.714   4.826
  246LYS    O   2038   5.299   6.735   4.724
  247LYS    N   2039   5.496   6.718   4.838
  247LYS    H   2040   5.540   6.700   4.925
  247LYS    CA  2041   5.589   6.747   4.728
  247LYS    CB  2042   5.730   6.776   4.780
  247LYS    CG  2043   5.745   6.890   4.881
  247LYS    CD  2044   5.743   7.021   4.801
  247LYS    CE  2045   5.796   7.144   4.874
  247LYS    NZ  2046   5.792   7.258   4.781
  247LYS    HZ1 2047   5.708   7.260   4.726
  247LYS    HZ2 2048   5.786   7.341   4.838
  247LYS    HZ3 2049   5.862   7.265   4.710
  247LYS    C   2050   5.582   6.640   4.618
  247LYS    O   2051   5.581   6.675   4.500
  248ALA    N   2052   5.557   6.516   4.657
  248ALA    H   2053   5.587   6.495   4.750
  248ALA    CA  2054   5.519   6.408   4.565
  248ALA    CB  2055   5.523   6.282   4.652
  248ALA    C   2056   5.385   6.431   4.496
  248ALA    O   2057   5.380   6.447   4.374
 1001ALA    N   2058   5.284   6.462   4.577
 1001ALA    H   2059   5.285   6.471   4.677
 1001ALA    CA  2060   5.151   6.494   4.522
 1001ALA    CB  2061   5.057   6.517   4.641
 1001ALA    C   2062   5.150   6.615   4.429
 1001ALA    O   2063   5.081   6.610   4.328
 1002ASP    N   2064   5.224   6.721   4.465
 1002ASP    H   2065   5.240   6.737   4.562
 1002ASP    CA  2066   5.242   6.838   4.379
 1002ASP    CB  2067   5.328   6.952   4.437
 1002ASP    CG  2068   5.252   7.039   4.536
 1002ASP    OD1 2069   5.310   7.076   4.641
 1002ASP    OD2 2070   5.129   7.056   4.524
 1002ASP    C   2071   5.302   6.801   4.242
 1002ASP    O   2072   5.254   6.848   4.140
 1003LEU    N   2073   5.396   6.706   4.244
 1003LEU    H   2074   5.427   6.654   4.324
 1003LEU    CA  2075   5.449   6.655   4.117
 1003LEU    CB  2076   5.575   6.573   4.143
 1003LEU    CG  2077   5.703   6.659   4.141
 1003LEU    CD1 2078   5.813   6.561   4.181
 1003LEU    CD2 2079   5.717   6.721   4.002
 1003LEU    C   2080   5.355   6.578   4.024
 1003LEU    O   2081   5.319   6.641   3.924
 1004GLU    N   2082   5.283   6.488   4.089
 1004GLU    H   2083   5.302   6.457   4.182
 1004GLU    CA  2084   5.176   6.415   4.020
 1004GLU    CB  2085   5.116   6.315   4.118
 1004GLU    CG  2086   5.223   6.208   4.146
 1004GLU    CD  2087   5.169   6.081   4.211
 1004GLU    OE1 2088   5.076   6.098   4.293
 1004GLU    OE2 2089   5.211   5.966   4.186
 1004GLU    C   2090   5.065   6.506   3.969
 1004GLU    O   2091   5.010   6.488   3.860
 1005ASP    N   2092   5.016   6.605   4.044
 1005ASP    H   2093   5.041   6.600   4.141
 1005ASP    CA  2094   4.929   6.715   4.003
 1005ASP    CB  2095   4.899   6.807   4.121
 1005ASP    CG  2096   4.811   6.930   4.095
 1005ASP    OD1 2097   4.717   6.912   4.015
 1005ASP    OD2 2098   4.834   7.038   4.152
 1005ASP    C   2099   4.984   6.796   3.886
 1005ASP    O   2100   4.913   6.805   3.784
 1006ASN    N   2101   5.110   6.838   3.881
 1006ASN    H   2102   5.165   6.835   3.965
 1006ASN    CA  2103   5.171   6.901   3.764
 1006ASN    CB  2104   5.310   6.960   3.791
 1006ASN    CG  2105   5.310   7.087   3.876
 1006ASN    OD1 2106   5.375   7.108   3.978
 1006ASN    ND2 2107   5.215   7.174   3.841
 1006ASN   HD21 2108   5.148   7.163   3.767
 1006ASN   HD22 2109   5.228   7.261   3.887
 1006ASN    C   2110   5.180   6.799   3.650
 1006ASN    O   2111   5.116   6.817   3.547
 1007TRP    N   2112   5.220   6.675   3.681
 1007TRP    H   2113   5.263   6.664   3.770
 1007TRP    CA  2114   5.228   6.559   3.593
 1007TRP    CB  2115   5.301   6.443   3.662
 1007TRP    CG  2116   5.428   6.390   3.596
 1007TRP    CD1 2117   5.434   6.343   3.471
 1007TRP    HD1 2118   5.348   6.341   3.404
 1007TRP    CD2 2119   5.559   6.398   3.640
 1007TRP    NE1 2120   5.558   6.311   3.436
 1007TRP    HE1 2121   5.595   6.268   3.353
 1007TRP    CE2 2122   5.637   6.348   3.537
 1007TRP    CE3 2123   5.624   6.454   3.750
 1007TRP    HE3 2124   5.558   6.493   3.827
 1007TRP    CZ2 2125   5.776   6.358   3.542
 1007TRP    HZ2 2126   5.836   6.350   3.452
 1007TRP    CZ3 2127   5.763   6.456   3.761
 1007TRP    HZ3 2128   5.810   6.479   3.857
 1007TRP    CH2 2129   5.839   6.415   3.652
 1007TRP    HH2 2130   5.935   6.463   3.636
 1007TRP    C   2131   5.096   6.513   3.528
 1007TRP    O   2132   5.094   6.482   3.409
 1008GLU    N   2133   4.984   6.521   3.600
 1008GLU    H   2134   4.980   6.552   3.695
 1008GLU    CA  2135   4.856   6.498   3.532
 1008GLU    CB  2136   4.732   6.502   3.622
 1008GLU    CG  2137   4.629   6.391   3.601
 1008GLU    CD  2138   4.691   6.251   3.599
 1008GLU    OE1 2139   4.713   6.198   3.710
 1008GLU    OE2 2140   4.703   6.189   3.491
 1008GLU    C   2141   4.829   6.591   3.413
 1008GLU    O   2142   4.803   6.547   3.301
 1009THR    N   2143   4.854   6.720   3.427
 1009THR    H   2144   4.875   6.763   3.514
 1009THR    CA  2145   4.835   6.817   3.317
 1009THR    CB  2146   4.811   6.956   3.376
 1009THR    OG1 2147   4.709   6.942   3.476
 1009THR    HG1 2148   4.675   7.024   3.522
 1009THR    CG2 2149   4.772   7.070   3.281
 1009THR    C   2150   4.954   6.809   3.221
 1009THR    O   2151   4.933   6.840   3.104
 1010LEU    N   2152   5.064   6.739   3.247
 1010LEU    H   2153   5.073   6.704   3.341
 1010LEU    CA  2154   5.169   6.697   3.153
 1010LEU    CB  2155   5.300   6.660   3.223
 1010LEU    CG  2156   5.375   6.777   3.287
 1010LEU    CD1 2157   5.469   6.711   3.388
 1010LEU    CD2 2158   5.441   6.867   3.183
 1010LEU    C   2159   5.115   6.584   3.065
 1010LEU    O   2160   5.087   6.612   2.949
 1011ASN    N   2161   5.078   6.468   3.120
 1011ASN    H   2162   5.091   6.445   3.216
 1011ASN    CA  2163   5.017   6.360   3.041
 1011ASN    CB  2164   4.985   6.247   3.139
 1011ASN    CG  2165   5.108   6.157   3.159
 1011ASN    OD1 2166   5.184   6.185   3.252
 1011ASN    ND2 2167   5.123   6.053   3.079
 1011ASN   HD21 2168   5.054   6.047   3.006
 1011ASN   HD22 2169   5.201   5.994   3.094
 1011ASN    C   2170   4.887   6.394   2.968
 1011ASN    O   2171   4.870   6.356   2.853
 1012ASP    N   2172   4.799   6.470   3.034
 1012ASP    H   2173   4.805   6.469   3.134
 1012ASP    CA  2174   4.681   6.534   2.976
 1012ASP    CB  2175   4.601   6.605   3.086
 1012ASP    CG  2176   4.472   6.529   3.115
 1012ASP    OD1 2177   4.373   6.549   3.040
 1012ASP    OD2 2178   4.465   6.432   3.193
 1012ASP    C   2179   4.697   6.616   2.848
 1012ASP    O   2180   4.614   6.609   2.757
 1013ASN    N   2181   4.816   6.676   2.838
 1013ASN    H   2182   4.872   6.687   2.921
 1013ASN    CA  2183   4.851   6.746   2.714
 1013ASN    CB  2184   4.942   6.867   2.736
 1013ASN    CG  2185   4.852   6.986   2.768
 1013ASN    OD1 2186   4.786   7.046   2.685
 1013ASN    ND2 2187   4.831   7.003   2.899
 1013ASN   HD21 2188   4.886   6.944   2.958
 1013ASN   HD22 2189   4.761   7.062   2.940
 1013ASN    C   2190   4.926   6.649   2.622
 1013ASN    O   2191   4.895   6.661   2.504
 1014LEU    N   2192   5.000   6.547   2.664
 1014LEU    H   2193   5.022   6.548   2.761
 1014LEU    CA  2194   5.056   6.440   2.580
 1014LEU    CB  2195   5.130   6.327   2.652
 1014LEU    CG  2196   5.263   6.386   2.698
 1014LEU    CD1 2197   5.311   6.277   2.795
 1014LEU    CD2 2198   5.371   6.402   2.591
 1014LEU    C   2199   4.945   6.366   2.504
 1014LEU    O   2200   4.949   6.354   2.382
 1015LYS    N   2201   4.826   6.347   2.561
 1015LYS    H   2202   4.818   6.373   2.657
 1015LYS    CA  2203   4.699   6.291   2.511
 1015LYS    CB  2204   4.610   6.265   2.632
 1015LYS    CG  2205   4.651   6.157   2.732
 1015LYS    CD  2206   4.550   6.154   2.848
 1015LYS    CE  2207   4.598   6.043   2.943
 1015LYS    NZ  2208   4.535   6.051   3.076
 1015LYS    HZ1 2209   4.438   6.072   3.066
 1015LYS    HZ2 2210   4.542   5.961   3.120
 1015LYS    HZ3 2211   4.581   6.110   3.141
 1015LYS    C   2212   4.631   6.369   2.399
 1015LYS    O   2213   4.536   6.315   2.342
 1016VAL    N   2214   4.647   6.501   2.404
 1016VAL    H   2215   4.664   6.534   2.496
 1016VAL    CA  2216   4.610   6.602   2.304
 1016VAL    CB  2217   4.589   6.740   2.365
 1016VAL    CG1 2218   4.506   6.836   2.281
 1016VAL    CG2 2219   4.513   6.723   2.497
 1016VAL    C   2220   4.698   6.600   2.179
 1016VAL    O   2221   4.653   6.559   2.073
 1017ILE    N   2222   4.828   6.601   2.208
 1017ILE    H   2223   4.868   6.624   2.297
 1017ILE    CA  2224   4.925   6.584   2.099
 1017ILE    CB  2225   5.065   6.643   2.114
 1017ILE    CG1 2226   5.142   6.581   2.231
 1017ILE    CG2 2227   5.043   6.794   2.123
 1017ILE    CD  2228   5.290   6.616   2.222
 1017ILE    C   2229   4.939   6.447   2.032
 1017ILE    O   2230   4.974   6.443   1.914
 1018GLU    N   2231   4.909   6.339   2.102
 1018GLU    H   2232   4.911   6.336   2.202
 1018GLU    CA  2233   4.900   6.205   2.041
 1018GLU    CB  2234   4.901   6.086   2.138
 1018GLU    CG  2235   4.768   6.037   2.195
 1018GLU    CD  2236   4.783   5.919   2.290
 1018GLU    OE1 2237   4.728   5.812   2.253
 1018GLU    OE2 2238   4.851   5.927   2.394
 1018GLU    C   2239   4.792   6.178   1.937
 1018GLU    O   2240   4.813   6.102   1.842
 1019LYS    N   2241   4.687   6.260   1.940
 1019LYS    H   2242   4.684   6.326   2.015
 1019LYS    CA  2243   4.580   6.266   1.841
 1019LYS    CB  2244   4.449   6.266   1.920
 1019LYS    CG  2245   4.439   6.164   2.033
 1019LYS    CD  2246   4.305   6.182   2.107
 1019LYS    CE  2247   4.318   6.122   2.246
 1019LYS    NZ  2248   4.211   6.180   2.329
 1019LYS    HZ1 2249   4.234   6.276   2.340
 1019LYS    HZ2 2250   4.117   6.168   2.297
 1019LYS    HZ3 2251   4.228   6.129   2.413
 1019LYS    C   2252   4.578   6.376   1.735
 1019LYS    O   2253   4.564   6.346   1.616
 1020ALA    N   2254   4.579   6.503   1.773
 1020ALA    H   2255   4.558   6.522   1.869
 1020ALA    CA  2256   4.583   6.617   1.681
 1020ALA    CB  2257   4.579   6.747   1.762
 1020ALA    C   2258   4.707   6.611   1.590
 1020ALA    O   2259   4.816   6.599   1.644
 1021ASP    N   2260   4.680   6.615   1.460
 1021ASP    H   2261   4.587   6.594   1.428
 1021ASP    CA  2262   4.782   6.647   1.359
 1021ASP    CB  2263   4.788   6.543   1.246
 1021ASP    CG  2264   4.671   6.538   1.148
 1021ASP    OD1 2265   4.678   6.448   1.061
 1021ASP    OD2 2266   4.587   6.629   1.159
 1021ASP    C   2267   4.800   6.791   1.311
 1021ASP    O   2268   4.900   6.838   1.257
 1022ASN    N   2269   4.703   6.875   1.346
 1022ASN    H   2270   4.617   6.829   1.368
 1022ASN    CA  2271   4.710   7.022   1.338
 1022ASN    CB  2272   4.574   7.087   1.363
 1022ASN    CG  2273   4.569   7.238   1.331
 1022ASN    OD1 2274   4.563   7.318   1.424
 1022ASN    ND2 2275   4.554   7.276   1.205
 1022ASN   HD21 2276   4.533   7.198   1.145
 1022ASN   HD22 2277   4.593   7.362   1.172
 1022ASN    C   2278   4.818   7.094   1.418
 1022ASN    O   2279   4.821   7.095   1.541
 1023ALA    N   2280   4.886   7.180   1.343
 1023ALA    H   2281   4.884   7.175   1.243
 1023ALA    CA  2282   4.998   7.261   1.392
 1023ALA    CB  2283   5.091   7.314   1.283
 1023ALA    C   2284   4.961   7.360   1.503
 1023ALA    O   2285   5.026   7.358   1.608
 1024ALA    N   2286   4.853   7.434   1.484
 1024ALA    H   2287   4.808   7.432   1.395
 1024ALA    CA  2288   4.806   7.524   1.591
 1024ALA    CB  2289   4.702   7.621   1.536
 1024ALA    C   2290   4.749   7.456   1.716
 1024ALA    O   2291   4.784   7.499   1.826
 1025GLN    N   2292   4.682   7.343   1.697
 1025GLN    H   2293   4.651   7.319   1.606
 1025GLN    CA  2294   4.642   7.256   1.810
 1025GLN    CB  2295   4.558   7.137   1.763
 1025GLN    CG  2296   4.417   7.184   1.727
 1025GLN    CD  2297   4.338   7.078   1.649
 1025GLN    OE1 2298   4.374   6.961   1.650
 1025GLN    NE2 2299   4.223   7.117   1.594
 1025GLN   HE21 2300   4.200   7.214   1.585
 1025GLN   HE22 2301   4.159   7.043   1.573
 1025GLN    C   2302   4.763   7.201   1.884
 1025GLN    O   2303   4.761   7.183   2.006
 1026VAL    N   2304   4.869   7.157   1.816
 1026VAL    H   2305   4.851   7.135   1.720
 1026VAL    CA  2306   4.994   7.102   1.871
 1026VAL    CB  2307   5.062   7.021   1.760
 1026VAL    CG1 2308   5.193   6.957   1.809
 1026VAL    CG2 2309   4.974   6.905   1.713
 1026VAL    C   2310   5.078   7.208   1.942
 1026VAL    O   2311   5.103   7.188   2.061
 1027LYS    N   2312   5.088   7.328   1.885
 1027LYS    H   2313   5.072   7.340   1.787
 1027LYS    CA  2314   5.161   7.437   1.951
 1027LYS    CB  2315   5.192   7.558   1.862
 1027LYS    CG  2316   5.274   7.514   1.741
 1027LYS    CD  2317   5.310   7.632   1.650
 1027LYS    CE  2318   5.185   7.695   1.587
 1027LYS    NZ  2319   5.189   7.820   1.510
 1027LYS    HZ1 2320   5.129   7.807   1.431
 1027LYS    HZ2 2321   5.155   7.899   1.561
 1027LYS    HZ3 2322   5.283   7.838   1.483
 1027LYS    C   2323   5.102   7.476   2.088
 1027LYS    O   2324   5.169   7.487   2.190
 1028ASP    N   2325   4.970   7.477   2.082
 1028ASP    H   2326   4.920   7.497   1.998
 1028ASP    CA  2327   4.886   7.500   2.201
 1028ASP    CB  2328   4.745   7.495   2.145
 1028ASP    CG  2329   4.632   7.508   2.247
 1028ASP    OD1 2330   4.598   7.622   2.288
 1028ASP    OD2 2331   4.550   7.414   2.258
 1028ASP    C   2332   4.915   7.401   2.314
 1028ASP    O   2333   4.981   7.440   2.411
 1029ALA    N   2334   4.891   7.274   2.286
 1029ALA    H   2335   4.849   7.245   2.200
 1029ALA    CA  2336   4.923   7.165   2.379
 1029ALA    CB  2337   4.872   7.032   2.325
 1029ALA    C   2338   5.071   7.165   2.419
 1029ALA    O   2339   5.097   7.153   2.539
 1030LEU    N   2340   5.162   7.181   2.324
 1030LEU    H   2341   5.142   7.189   2.226
 1030LEU    CA  2342   5.305   7.199   2.355
 1030LEU    CB  2343   5.399   7.207   2.234
 1030LEU    CG  2344   5.411   7.075   2.157
 1030LEU    CD1 2345   5.497   7.098   2.033
 1030LEU    CD2 2346   5.477   6.969   2.247
 1030LEU    C   2347   5.343   7.316   2.446
 1030LEU    O   2348   5.426   7.292   2.533
 1031THR    N   2349   5.289   7.436   2.426
 1031THR    H   2350   5.236   7.470   2.347
 1031THR    CA  2351   5.306   7.548   2.519
 1031THR    CB  2352   5.244   7.682   2.479
 1031THR    OG1 2353   5.104   7.680   2.449
 1031THR    HG1 2354   5.066   7.594   2.418
 1031THR    CG2 2355   5.331   7.719   2.359
 1031THR    C   2356   5.250   7.511   2.658
 1031THR    O   2357   5.324   7.510   2.756
 1032LYS    N   2358   5.128   7.460   2.665
 1032LYS    H   2359   5.067   7.446   2.587
 1032LYS    CA  2360   5.074   7.424   2.797
 1032LYS    CB  2361   4.925   7.389   2.794
 1032LYS    CG  2362   4.846   7.498   2.722
 1032LYS    CD  2363   4.708   7.438   2.690
 1032LYS    CE  2364   4.617   7.530   2.607
 1032LYS    NZ  2365   4.498   7.453   2.566
 1032LYS    HZ1 2366   4.451   7.403   2.638
 1032LYS    HZ2 2367   4.439   7.525   2.528
 1032LYS    HZ3 2368   4.532   7.397   2.491
 1032LYS    C   2369   5.144   7.313   2.875
 1032LYS    O   2370   5.157   7.328   2.997
 1033MET    N   2371   5.219   7.230   2.803
 1033MET    H   2372   5.208   7.215   2.705
 1033MET    CA  2373   5.307   7.131   2.865
 1033MET    CB  2374   5.361   7.040   2.755
 1033MET    CG  2375   5.359   6.891   2.791
 1033MET    SD  2376   5.403   6.774   2.658
 1033MET    CE  2377   5.279   6.809   2.536
 1033MET    C   2378   5.430   7.210   2.909
 1033MET    O   2379   5.461   7.199   3.027
 1034ARG    N   2380   5.484   7.303   2.830
 1034ARG    H   2381   5.449   7.318   2.737
 1034ARG    CA  2382   5.607   7.371   2.873
 1034ARG    CB  2383   5.672   7.440   2.753
 1034ARG    CG  2384   5.817   7.474   2.784
 1034ARG    CD  2385   5.889   7.548   2.670
 1034ARG    NE  2386   6.016   7.595   2.726
 1034ARG    HE  2387   6.098   7.544   2.697
 1034ARG    CZ  2388   6.035   7.699   2.808
 1034ARG    NH1 2389   5.934   7.779   2.844
 1034ARG   HH11 2390   5.842   7.748   2.818
 1034ARG   HH12 2391   5.951   7.857   2.904
 1034ARG    NH2 2392   6.164   7.731   2.827
 1034ARG   HH21 2393   6.236   7.679   2.781
 1034ARG   HH22 2394   6.181   7.802   2.896
 1034ARG    C   2395   5.576   7.453   2.998
 1034ARG    O   2396   5.656   7.452   3.092
 1035ALA    N   2397   5.457   7.511   3.007
 1035ALA    H   2398   5.405   7.531   2.925
 1035ALA    CA  2399   5.416   7.588   3.126
 1035ALA    CB  2400   5.290   7.668   3.091
 1035ALA    C   2401   5.406   7.510   3.258
 1035ALA    O   2402   5.476   7.526   3.358
 1036ALA    N   2403   5.336   7.397   3.248
 1036ALA    H   2404   5.280   7.382   3.166
 1036ALA    CA  2405   5.325   7.297   3.355
 1036ALA    CB  2406   5.250   7.180   3.291
 1036ALA    C   2407   5.462   7.246   3.401
 1036ALA    O   2408   5.491   7.242   3.520
 1037ALA    N   2409   5.546   7.223   3.301
 1037ALA    H   2410   5.495   7.203   3.217
 1037ALA    CA  2411   5.689   7.188   3.309
 1037ALA    CB  2412   5.751   7.181   3.170
 1037ALA    C   2413   5.770   7.269   3.410
 1037ALA    O   2414   5.826   7.216   3.506
 1038LEU    N   2415   5.768   7.401   3.401
 1038LEU    H   2416   5.710   7.445   3.332
 1038LEU    CA  2417   5.844   7.489   3.491
 1038LEU    CB  2418   5.859   7.635   3.446
 1038LEU    CG  2419   5.927   7.640   3.309
 1038LEU    CD1 2420   5.882   7.772   3.246
 1038LEU    CD2 2421   6.078   7.638   3.332
 1038LEU    C   2422   5.816   7.496   3.641
 1038LEU    O   2423   5.903   7.507   3.727
 1039ASP    N   2424   5.684   7.488   3.657
 1039ASP    H   2425   5.623   7.534   3.594
 1039ASP    CA  2426   5.635   7.471   3.794
 1039ASP    CB  2427   5.488   7.514   3.801
 1039ASP    CG  2428   5.469   7.662   3.770
 1039ASP    OD1 2429   5.454   7.749   3.859
 1039ASP    OD2 2430   5.440   7.700   3.655
 1039ASP    C   2431   5.649   7.331   3.855
 1039ASP    O   2432   5.704   7.331   3.965
 1040ALA    N   2433   5.627   7.222   3.783
 1040ALA    H   2434   5.583   7.225   3.694
 1040ALA    CA  2435   5.676   7.089   3.826
 1040ALA    CB  2436   5.639   6.981   3.724
 1040ALA    C   2437   5.824   7.080   3.860
 1040ALA    O   2438   5.867   7.026   3.962
 1041GLN    N   2439   5.906   7.153   3.784
 1041GLN    H   2440   5.868   7.195   3.701
 1041GLN    CA  2441   6.049   7.171   3.814
 1041GLN    CB  2442   6.115   7.234   3.691
 1041GLN    CG  2443   6.258   7.286   3.706
 1041GLN    CD  2444   6.328   7.331   3.577
 1041GLN    OE1 2445   6.291   7.430   3.514
 1041GLN    NE2 2446   6.451   7.284   3.557
 1041GLN   HE21 2447   6.482   7.221   3.628
 1041GLN   HE22 2448   6.514   7.325   3.492
 1041GLN    C   2449   6.088   7.242   3.944
 1041GLN    O   2450   6.159   7.189   4.029
 1042LYS    N   2451   6.013   7.350   3.965
 1042LYS    H   2452   5.943   7.376   3.898
 1042LYS    CA  2453   6.011   7.419   4.095
 1042LYS    CB  2454   5.947   7.557   4.080
 1042LYS    CG  2455   6.024   7.664   4.002
 1042LYS    CD  2456   6.144   7.722   4.077
 1042LYS    CE  2457   6.214   7.834   4.002
 1042LYS    NZ  2458   6.310   7.786   3.902
 1042LYS    HZ1 2459   6.391   7.746   3.946
 1042LYS    HZ2 2460   6.278   7.715   3.840
 1042LYS    HZ3 2461   6.339   7.862   3.843
 1042LYS    C   2462   5.951   7.341   4.213
 1042LYS    O   2463   6.020   7.332   4.314
 1043ALA    N   2464   5.848   7.260   4.192
 1043ALA    H   2465   5.799   7.260   4.104
 1043ALA    CA  2466   5.778   7.189   4.300
 1043ALA    CB  2467   5.658   7.111   4.247
 1043ALA    C   2468   5.855   7.079   4.373
 1043ALA    O   2469   5.824   7.061   4.491
 1044THR    N   2470   5.946   7.013   4.303
 1044THR    H   2471   5.975   7.043   4.212
 1044THR    CA  2472   6.020   6.894   4.349
 1044THR    CB  2473   6.140   6.877   4.256
 1044THR    OG1 2474   6.220   6.995   4.252
 1044THR    HG1 2475   6.182   7.048   4.176
 1044THR    CG2 2476   6.097   6.834   4.116
 1044THR    C   2477   6.084   6.901   4.488
 1044THR    O   2478   6.129   7.004   4.536
 1045PRO    N   2479   6.072   6.787   4.556
 1045PRO    CA  2480   6.150   6.761   4.678
 1045PRO    CB  2481   6.067   6.651   4.745
 1045PRO    CG  2482   6.035   6.559   4.627
 1045PRO    CD  2483   5.996   6.667   4.524
 1045PRO    C   2484   6.292   6.718   4.644
 1045PRO    O   2485   6.331   6.722   4.527
 1046PRO    N   2486   6.378   6.710   4.744
 1046PRO    CA  2487   6.510   6.649   4.724
 1046PRO    CB  2488   6.593   6.673   4.852
 1046PRO    CG  2489   6.488   6.689   4.963
 1046PRO    CD  2490   6.375   6.755   4.885
 1046PRO    C   2491   6.497   6.503   4.684
 1046PRO    O   2492   6.405   6.433   4.726
 1047LYS    N   2493   6.597   6.436   4.628
 1047LYS    H   2494   6.677   6.493   4.609
 1047LYS    CA  2495   6.602   6.301   4.571
 1047LYS    CB  2496   6.699   6.299   4.452
 1047LYS    CG  2497   6.652   6.229   4.325
 1047LYS    CD  2498   6.755   6.229   4.211
 1047LYS    CE  2499   6.871   6.133   4.241
 1047LYS    NZ  2500   6.951   6.107   4.120
 1047LYS    HZ1 2501   6.890   6.078   4.045
 1047LYS    HZ2 2502   6.995   6.188   4.080
 1047LYS    HZ3 2503   7.014   6.031   4.134
 1047LYS    C   2504   6.611   6.181   4.667
 1047LYS    O   2505   6.513   6.111   4.689
 1048LEU    N   2506   6.726   6.165   4.731
 1048LEU    H   2507   6.795   6.237   4.725
 1048LEU    CA  2508   6.768   6.054   4.818
 1048LEU    CB  2509   6.906   6.006   4.773
 1048LEU    CG  2510   6.890   5.925   4.644
 1048LEU    CD1 2511   7.011   5.854   4.583
 1048LEU    CD2 2512   6.788   5.811   4.656
 1048LEU    C   2513   6.766   6.094   4.966
 1048LEU    O   2514   6.777   6.213   4.997
 1049GLU    N   2515   6.770   5.989   5.048
 1049GLU    H   2516   6.787   5.898   5.009
 1049GLU    CA  2517   6.748   5.992   5.193
 1049GLU    CB  2518   6.762   5.852   5.254
 1049GLU    CG  2519   6.674   5.749   5.184
 1049GLU    CD  2520   6.730   5.660   5.073
 1049GLU    OE1 2521   6.780   5.550   5.107
 1049GLU    OE2 2522   6.729   5.709   4.958
 1049GLU    C   2523   6.821   6.094   5.279
 1049GLU    O   2524   6.762   6.135   5.380
 1050ASP    N   2525   6.933   6.147   5.231
 1050ASP    H   2526   6.976   6.126   5.144
 1050ASP    CA  2527   7.002   6.254   5.304
 1050ASP    CB  2528   7.129   6.298   5.231
 1050ASP    CG  2529   7.219   6.183   5.187
 1050ASP    OD1 2530   7.321   6.163   5.258
 1050ASP    OD2 2531   7.191   6.124   5.080
 1050ASP    C   2532   6.929   6.385   5.335
 1050ASP    O   2533   6.897   6.413   5.450
 1051LYS    N   2534   6.868   6.430   5.225
 1051LYS    H   2535   6.882   6.377   5.142
 1051LYS    CA  2536   6.786   6.549   5.195
 1051LYS    CB  2537   6.663   6.556   5.287
 1051LYS    CG  2538   6.567   6.438   5.270
 1051LYS    CD  2539   6.450   6.433   5.369
 1051LYS    CE  2540   6.510   6.408   5.507
 1051LYS    NZ  2541   6.577   6.282   5.544
 1051LYS    HZ1 2542   6.647   6.257   5.477
 1051LYS    HZ2 2543   6.612   6.283   5.637
 1051LYS    HZ3 2544   6.505   6.213   5.554
 1051LYS    C   2545   6.864   6.679   5.191
 1051LYS    O   2546   6.911   6.719   5.298
 1052SER    N   2547   6.908   6.710   5.070
 1052SER    H   2548   6.932   6.633   5.010
 1052SER    CA  2549   6.967   6.841   5.035
 1052SER    CB  2550   7.120   6.840   5.044
 1052SER    OG  2551   7.171   6.967   5.087
 1052SER    HG  2552   7.203   7.021   5.008
 1052SER    C   2553   6.921   6.879   4.895
 1052SER    O   2554   6.913   6.791   4.809
 1053PRO    N   2555   6.890   7.001   4.851
 1053PRO    CA  2556   6.851   7.021   4.712
 1053PRO    CB  2557   6.790   7.161   4.703
 1053PRO    CG  2558   6.742   7.180   4.846
 1053PRO    CD  2559   6.850   7.116   4.934
 1053PRO    C   2560   6.955   6.996   4.602
 1053PRO    O   2561   6.920   6.975   4.486
 1054ASP    N   2562   7.079   7.010   4.644
 1054ASP    H   2563   7.103   7.049   4.733
 1054ASP    CA  2564   7.202   6.974   4.572
 1054ASP    CB  2565   7.321   7.049   4.634
 1054ASP    CG  2566   7.334   7.014   4.782
 1054ASP    OD1 2567   7.258   7.071   4.863
 1054ASP    OD2 2568   7.408   6.916   4.807
 1054ASP    C   2569   7.232   6.826   4.550
 1054ASP    O   2570   7.144   6.749   4.593
 1055SER    N   2571   7.326   6.797   4.461
 1055SER    H   2572   7.358   6.872   4.403
 1055SER    CA  2573   7.377   6.661   4.436
 1055SER    CB  2574   7.278   6.575   4.357
 1055SER    OG  2575   7.329   6.443   4.348
 1055SER    HG  2576   7.329   6.422   4.249
 1055SER    C   2577   7.501   6.657   4.347
 1055SER    O   2578   7.499   6.672   4.224
 1056PRO    N   2579   7.610   6.611   4.408
 1056PRO    CA  2580   7.738   6.583   4.340
 1056PRO    CB  2581   7.839   6.576   4.455
 1056PRO    CG  2582   7.774   6.671   4.556
 1056PRO    CD  2583   7.630   6.619   4.553
 1056PRO    C   2584   7.746   6.453   4.260
 1056PRO    O   2585   7.662   6.366   4.278
 1057GLU    N   2586   7.813   6.469   4.146
 1057GLU    H   2587   7.866   6.551   4.127
 1057GLU    CA  2588   7.821   6.375   4.032
 1057GLU    CB  2589   7.906   6.255   4.072
 1057GLU    CG  2590   8.056   6.281   4.053
 1057GLU    CD  2591   8.115   6.300   3.914
 1057GLU    OE1 2592   8.123   6.199   3.840
 1057GLU    OE2 2593   8.162   6.412   3.885
 1057GLU    C   2594   7.690   6.337   3.962
 1057GLU    O   2595   7.668   6.365   3.845
 1058MET    N   2596   7.615   6.251   4.031
 1058MET    H   2597   7.629   6.247   4.131
 1058MET    CA  2598   7.487   6.201   3.980
 1058MET    CB  2599   7.448   6.062   4.031
 1058MET    CG  2600   7.358   5.973   3.945
 1058MET    SD  2601   7.188   6.039   3.943
 1058MET    CE  2602   7.146   5.983   3.779
 1058MET    C   2603   7.372   6.302   3.990
 1058MET    O   2604   7.364   6.377   4.086
 1059LYS    N   2605   7.305   6.328   3.878
 1059LYS    H   2606   7.328   6.270   3.800
 1059LYS    CA  2607   7.203   6.432   3.864
 1059LYS    CB  2608   7.136   6.433   3.727
 1059LYS    CG  2609   7.240   6.461   3.619
 1059LYS    CD  2610   7.290   6.605   3.622
 1059LYS    CE  2611   7.393   6.639   3.513
 1059LYS    NZ  2612   7.356   6.601   3.376
 1059LYS    HZ1 2613   7.347   6.501   3.368
 1059LYS    HZ2 2614   7.269   6.647   3.354
 1059LYS    HZ3 2615   7.419   6.635   3.307
 1059LYS    C   2616   7.087   6.432   3.964
 1059LYS    O   2617   7.017   6.333   3.989
 1060ASP    N   2618   7.055   6.556   4.001
 1060ASP    H   2619   7.116   6.628   3.970
 1060ASP    CA  2620   6.940   6.600   4.081
 1060ASP    CB  2621   6.976   6.738   4.136
 1060ASP    CG  2622   7.014   6.834   4.022
 1060ASP    OD1 2623   7.130   6.834   3.976
 1060ASP    OD2 2624   6.930   6.920   3.988
 1060ASP    C   2625   6.811   6.611   4.002
 1060ASP    O   2626   6.807   6.606   3.879
 1061PHE    N   2627   6.701   6.630   4.076
 1061PHE    H   2628   6.712   6.656   4.172
 1061PHE    CA  2629   6.571   6.658   4.015
 1061PHE    CB  2630   6.468   6.683   4.127
 1061PHE    CG  2631   6.372   6.570   4.164
 1061PHE    CD1 2632   6.270   6.535   4.078
 1061PHE    HD1 2633   6.276   6.583   3.980
 1061PHE    CD2 2634   6.368   6.508   4.289
 1061PHE    HD2 2635   6.436   6.538   4.370
 1061PHE    CE1 2636   6.170   6.442   4.105
 1061PHE    HE1 2637   6.081   6.428   4.042
 1061PHE    CE2 2638   6.282   6.402   4.313
 1061PHE    HE2 2639   6.285   6.354   4.412
 1061PHE    CZ  2640   6.180   6.371   4.225
 1061PHE    HZ  2641   6.120   6.281   4.235
 1061PHE    C   2642   6.563   6.783   3.928
 1061PHE    O   2643   6.532   6.762   3.811
 1062ARG    N   2644   6.627   6.891   3.971
 1062ARG    H   2645   6.699   6.888   4.041
 1062ARG    CA  2646   6.617   7.020   3.900
 1062ARG    CB  2647   6.680   7.131   3.985
 1062ARG    CG  2648   6.619   7.144   4.125
 1062ARG    CD  2649   6.485   7.218   4.112
 1062ARG    NE  2650   6.409   7.212   4.238
 1062ARG    HE  2651   6.377   7.119   4.260
 1062ARG    CZ  2652   6.354   7.309   4.312
 1062ARG    NH1 2653   6.354   7.436   4.268
 1062ARG   HH11 2654   6.373   7.444   4.170
 1062ARG   HH12 2655   6.331   7.519   4.320
 1062ARG    NH2 2656   6.303   7.272   4.430
 1062ARG   HH21 2657   6.314   7.182   4.472
 1062ARG   HH22 2658   6.249   7.340   4.481
 1062ARG    C   2659   6.678   7.030   3.759
 1062ARG    O   2660   6.597   7.073   3.677
 1063HIS    N   2661   6.796   6.973   3.740
 1063HIS    H   2662   6.849   6.943   3.820
 1063HIS    CA  2663   6.854   6.931   3.613
 1063HIS    CB  2664   7.004   6.902   3.629
 1063HIS    CG  2665   7.088   7.021   3.679
 1063HIS    ND1 2666   7.112   7.041   3.807
 1063HIS    HD1 2667   7.095   6.980   3.884
 1063HIS    CD2 2668   7.152   7.105   3.599
 1063HIS    HD2 2669   7.134   7.119   3.492
 1063HIS    CE1 2670   7.197   7.144   3.806
 1063HIS    HE1 2671   7.249   7.183   3.894
 1063HIS    NE2 2672   7.222   7.182   3.682
 1063HIS    C   2673   6.792   6.810   3.541
 1063HIS    O   2674   6.821   6.800   3.421
 1064GLY    N   2675   6.740   6.716   3.619
 1064GLY    H   2676   6.762   6.693   3.713
 1064GLY    CA  2677   6.658   6.612   3.555
 1064GLY    C   2678   6.542   6.677   3.479
 1064GLY    O   2679   6.541   6.666   3.357
 1065PHE    N   2680   6.466   6.764   3.546
 1065PHE    H   2681   6.471   6.771   3.645
 1065PHE    CA  2682   6.350   6.837   3.495
 1065PHE    CB  2683   6.280   6.894   3.618
 1065PHE    CG  2684   6.135   6.844   3.628
 1065PHE    CD1 2685   6.103   6.774   3.743
 1065PHE    HD1 2686   6.173   6.789   3.825
 1065PHE    CD2 2687   6.037   6.864   3.532
 1065PHE    HD2 2688   6.067   6.915   3.441
 1065PHE    CE1 2689   5.975   6.724   3.762
 1065PHE    HE1 2690   5.947   6.698   3.864
 1065PHE    CE2 2691   5.909   6.808   3.540
 1065PHE    HE2 2692   5.854   6.798   3.447
 1065PHE    CZ  2693   5.882   6.746   3.662
 1065PHE    HZ  2694   5.779   6.716   3.685
 1065PHE    C   2695   6.378   6.932   3.378
 1065PHE    O   2696   6.304   6.953   3.282
 1066ASP    N   2697   6.496   6.993   3.385
 1066ASP    H   2698   6.550   6.990   3.469
 1066ASP    CA  2699   6.545   7.074   3.273
 1066ASP    CB  2700   6.684   7.131   3.299
 1066ASP    CG  2701   6.707   7.261   3.375
 1066ASP    OD1 2702   6.802   7.256   3.458
 1066ASP    OD2 2703   6.638   7.364   3.360
 1066ASP    C   2704   6.556   7.004   3.137
 1066ASP    O   2705   6.519   7.069   3.038
 1067ILE    N   2706   6.601   6.879   3.137
 1067ILE    H   2707   6.637   6.836   3.220
 1067ILE    CA  2708   6.590   6.795   3.017
 1067ILE    CB  2709   6.651   6.656   3.026
 1067ILE    CG1 2710   6.787   6.671   3.095
 1067ILE    CG2 2711   6.675   6.597   2.887
 1067ILE    CD  2712   6.867   6.543   3.121
 1067ILE    C   2713   6.455   6.786   2.947
 1067ILE    O   2714   6.435   6.799   2.826
 1068LEU    N   2715   6.352   6.789   3.032
 1068LEU    H   2716   6.365   6.796   3.131
 1068LEU    CA  2717   6.210   6.774   2.999
 1068LEU    CB  2718   6.120   6.730   3.115
 1068LEU    CG  2719   6.159   6.585   3.142
 1068LEU    CD1 2720   6.096   6.557   3.279
 1068LEU    CD2 2721   6.110   6.488   3.035
 1068LEU    C   2722   6.163   6.910   2.947
 1068LEU    O   2723   6.116   6.917   2.834
 1069VAL    N   2724   6.176   7.020   3.022
 1069VAL    H   2725   6.211   7.018   3.116
 1069VAL    CA  2726   6.156   7.155   2.971
 1069VAL    CB  2727   6.206   7.267   3.064
 1069VAL    CG1 2728   6.151   7.404   3.026
 1069VAL    CG2 2729   6.175   7.243   3.211
 1069VAL    C   2730   6.231   7.168   2.838
 1069VAL    O   2731   6.170   7.215   2.742
 1070GLY    N   2732   6.350   7.110   2.827
 1070GLY    H   2733   6.410   7.089   2.905
 1070GLY    CA  2734   6.434   7.097   2.708
 1070GLY    C   2735   6.357   7.029   2.595
 1070GLY    O   2736   6.347   7.086   2.487
 1071GLN    N   2737   6.320   6.901   2.608
 1071GLN    H   2738   6.365   6.858   2.686
 1071GLN    CA  2739   6.237   6.830   2.510
 1071GLN    CB  2740   6.183   6.701   2.572
 1071GLN    CG  2741   6.294   6.607   2.624
 1071GLN    CD  2742   6.389   6.541   2.523
 1071GLN    OE1 2743   6.512   6.549   2.513
 1071GLN    NE2 2744   6.330   6.463   2.433
 1071GLN   HE21 2745   6.235   6.431   2.437
 1071GLN   HE22 2746   6.386   6.467   2.351
 1071GLN    C   2747   6.118   6.906   2.453
 1071GLN    O   2748   6.078   6.890   2.338
 1072ILE    N   2749   6.052   6.970   2.549
 1072ILE    H   2750   6.062   6.945   2.645
 1072ILE    CA  2751   5.934   7.051   2.514
 1072ILE    CB  2752   5.836   7.070   2.629
 1072ILE    CG1 2753   5.803   6.937   2.698
 1072ILE    CG2 2754   5.704   7.123   2.572
 1072ILE    CD  2755   5.726   6.945   2.830
 1072ILE    C   2756   5.961   7.187   2.450
 1072ILE    O   2757   5.905   7.223   2.346
 1073ASP    N   2758   6.075   7.243   2.489
 1073ASP    H   2759   6.121   7.218   2.574
 1073ASP    CA  2760   6.134   7.357   2.418
 1073ASP    CB  2761   6.244   7.427   2.499
 1073ASP    CG  2762   6.287   7.564   2.446
 1073ASP    OD1 2763   6.368   7.570   2.352
 1073ASP    OD2 2764   6.255   7.661   2.518
 1073ASP    C   2765   6.174   7.330   2.272
 1073ASP    O   2766   6.147   7.417   2.189
 1074ASP    N   2767   6.218   7.208   2.243
 1074ASP    H   2768   6.246   7.152   2.319
 1074ASP    CA  2769   6.247   7.161   2.106
 1074ASP    CB  2770   6.330   7.033   2.109
 1074ASP    CG  2771   6.480   7.063   2.109
 1074ASP    OD1 2772   6.538   7.012   2.012
 1074ASP    OD2 2773   6.538   7.136   2.193
 1074ASP    C   2774   6.118   7.121   2.033
 1074ASP    O   2775   6.115   7.142   1.912
 1075ALA    N   2776   6.023   7.055   2.098
 1075ALA    H   2777   6.031   7.032   2.196
 1075ALA    CA  2778   5.897   7.010   2.037
 1075ALA    CB  2779   5.800   6.952   2.139
 1075ALA    C   2780   5.826   7.129   1.973
 1075ALA    O   2781   5.779   7.118   1.860
 1076LEU    N   2782   5.840   7.244   2.039
 1076LEU    H   2783   5.870   7.241   2.134
 1076LEU    CA  2784   5.795   7.376   1.994
 1076LEU    CB  2785   5.818   7.489   2.094
 1076LEU    CG  2786   5.690   7.519   2.172
 1076LEU    CD1 2787   5.717   7.621   2.282
 1076LEU    CD2 2788   5.585   7.578   2.077
 1076LEU    C   2789   5.850   7.411   1.855
 1076LEU    O   2790   5.772   7.410   1.760
 1077LYS    N   2791   5.983   7.419   1.848
 1077LYS    H   2792   6.046   7.389   1.918
 1077LYS    CA  2793   6.050   7.446   1.720
 1077LYS    CB  2794   6.201   7.473   1.731
 1077LYS    CG  2795   6.245   7.582   1.634
 1077LYS    CD  2796   6.398   7.584   1.643
 1077LYS    CE  2797   6.454   7.495   1.531
 1077LYS    NZ  2798   6.598   7.522   1.519
 1077LYS    HZ1 2799   6.647   7.458   1.459
 1077LYS    HZ2 2800   6.607   7.617   1.491
 1077LYS    HZ3 2801   6.644   7.501   1.605
 1077LYS    C   2802   6.026   7.346   1.607
 1077LYS    O   2803   5.990   7.401   1.502
 1078LEU    N   2804   6.015   7.216   1.629
 1078LEU    H   2805   6.042   7.188   1.721
 1078LEU    CA  2806   5.977   7.114   1.531
 1078LEU    CB  2807   6.012   6.972   1.575
 1078LEU    CG  2808   6.143   6.972   1.654
 1078LEU    CD1 2809   6.143   6.842   1.734
 1078LEU    CD2 2810   6.267   6.984   1.565
 1078LEU    C   2811   5.829   7.131   1.497
 1078LEU    O   2812   5.797   7.111   1.380
 1079ALA    N   2813   5.741   7.162   1.592
 1079ALA    H   2814   5.751   7.153   1.691
 1079ALA    CA  2815   5.603   7.198   1.557
 1079ALA    CB  2816   5.532   7.229   1.690
 1079ALA    C   2817   5.592   7.318   1.463
 1079ALA    O   2818   5.561   7.291   1.347
 1080ASN    N   2819   5.663   7.425   1.500
 1080ASN    H   2820   5.712   7.426   1.587
 1080ASN    CA  2821   5.676   7.545   1.417
 1080ASN    CB  2822   5.776   7.639   1.485
 1080ASN    CG  2823   5.732   7.742   1.589
 1080ASN    OD1 2824   5.662   7.711   1.686
 1080ASN    ND2 2825   5.776   7.864   1.559
 1080ASN   HD21 2826   5.847   7.880   1.491
 1080ASN   HD22 2827   5.734   7.940   1.609
 1080ASN    C   2828   5.717   7.522   1.272
 1080ASN    O   2829   5.644   7.554   1.178
 1081GLU    N   2830   5.820   7.441   1.247
 1081GLU    H   2831   5.878   7.418   1.324
 1081GLU    CA  2832   5.862   7.398   1.113
 1081GLU    CB  2833   5.988   7.312   1.114
 1081GLU    CG  2834   6.109   7.380   1.176
 1081GLU    CD  2835   6.216   7.438   1.083
 1081GLU    OE1 2836   6.290   7.520   1.141
 1081GLU    OE2 2837   6.222   7.421   0.958
 1081GLU    C   2838   5.767   7.315   1.024
 1081GLU    O   2839   5.764   7.327   0.902
 1082GLY    N   2840   5.675   7.254   1.097
 1082GLY    H   2841   5.668   7.273   1.194
 1082GLY    CA  2842   5.575   7.155   1.052
 1082GLY    C   2843   5.573   7.013   1.108
 1082GLY    O   2844   5.472   6.942   1.118
 1083LYS    N   2845   5.681   6.970   1.171
 1083LYS    H   2846   5.734   7.039   1.220
 1083LYS    CA  2847   5.703   6.831   1.211
 1083LYS    CB  2848   5.854   6.802   1.216
 1083LYS    CG  2849   5.914   6.814   1.077
 1083LYS    CD  2850   6.063   6.785   1.063
 1083LYS    CE  2851   6.095   6.784   0.913
 1083LYS    NZ  2852   6.238   6.801   0.883
 1083LYS    HZ1 2853   6.289   6.721   0.916
 1083LYS    HZ2 2854   6.258   6.804   0.785
 1083LYS    HZ3 2855   6.278   6.879   0.931
 1083LYS    C   2856   5.632   6.786   1.339
 1083LYS    O   2857   5.695   6.738   1.432
 1084VAL    N   2858   5.499   6.776   1.327
 1084VAL    H   2859   5.464   6.808   1.238
 1084VAL    CA  2860   5.410   6.747   1.440
 1084VAL    CB  2861   5.261   6.760   1.406
 1084VAL    CG1 2862   5.220   6.908   1.402
 1084VAL    CG2 2863   5.224   6.684   1.278
 1084VAL    C   2864   5.435   6.612   1.508
 1084VAL    O   2865   5.406   6.597   1.626
 1085LYS    N   2866   5.492   6.511   1.443
 1085LYS    H   2867   5.506   6.519   1.345
 1085LYS    CA  2868   5.520   6.383   1.509
 1085LYS    CB  2869   5.482   6.267   1.416
 1085LYS    CG  2870   5.332   6.272   1.381
 1085LYS    CD  2871   5.241   6.265   1.503
 1085LYS    CE  2872   5.097   6.307   1.470
 1085LYS    NZ  2873   5.018   6.309   1.595
 1085LYS    HZ1 2874   5.064   6.353   1.671
 1085LYS    HZ2 2875   4.932   6.356   1.577
 1085LYS    HZ3 2876   5.008   6.212   1.615
 1085LYS    C   2877   5.666   6.371   1.557
 1085LYS    O   2878   5.702   6.299   1.650
 1086GLU    N   2879   5.748   6.461   1.507
 1086GLU    H   2880   5.736   6.505   1.418
 1086GLU    CA  2881   5.879   6.490   1.567
 1086GLU    CB  2882   5.982   6.561   1.479
 1086GLU    CG  2883   6.062   6.473   1.380
 1086GLU    CD  2884   6.115   6.347   1.447
 1086GLU    OE1 2885   6.109   6.243   1.378
 1086GLU    OE2 2886   6.177   6.361   1.555
 1086GLU    C   2887   5.858   6.560   1.701
 1086GLU    O   2888   5.946   6.555   1.787
 1087ALA    N   2889   5.764   6.655   1.699
 1087ALA    H   2890   5.749   6.700   1.612
 1087ALA    CA  2891   5.720   6.730   1.817
 1087ALA    CB  2892   5.613   6.826   1.765
 1087ALA    C   2893   5.669   6.640   1.930
 1087ALA    O   2894   5.738   6.644   2.032
 1088GLN    N   2895   5.578   6.549   1.900
 1088GLN    H   2896   5.529   6.554   1.813
 1088GLN    CA  2897   5.536   6.434   1.981
 1088GLN    CB  2898   5.435   6.353   1.899
 1088GLN    CG  2899   5.335   6.269   1.979
 1088GLN    CD  2900   5.274   6.158   1.892
 1088GLN    OE1 2901   5.187   6.183   1.809
 1088GLN    NE2 2902   5.322   6.037   1.917
 1088GLN   HE21 2903   5.399   6.016   1.978
 1088GLN   HE22 2904   5.274   5.955   1.885
 1088GLN    C   2905   5.651   6.343   2.026
 1088GLN    O   2906   5.665   6.339   2.148
 1089ALA    N   2907   5.737   6.300   1.934
 1089ALA    H   2908   5.728   6.313   1.836
 1089ALA    CA  2909   5.866   6.237   1.964
 1089ALA    CB  2910   5.943   6.215   1.833
 1089ALA    C   2911   5.957   6.309   2.064
 1089ALA    O   2912   5.997   6.244   2.161
 1090ALA    N   2913   5.982   6.438   2.044
 1090ALA    H   2914   5.960   6.478   1.955
 1090ALA    CA  2915   6.045   6.519   2.149
 1090ALA    CB  2916   6.067   6.664   2.104
 1090ALA    C   2917   5.972   6.508   2.284
 1090ALA    O   2918   6.031   6.469   2.384
 1091ALA    N   2919   5.839   6.516   2.282
 1091ALA    H   2920   5.782   6.520   2.199
 1091ALA    CA  2921   5.771   6.534   2.411
 1091ALA    CB  2922   5.644   6.614   2.381
 1091ALA    C   2923   5.735   6.411   2.495
 1091ALA    O   2924   5.728   6.422   2.618
 1092GLU    N   2925   5.729   6.297   2.427
 1092GLU    H   2926   5.712   6.302   2.329
 1092GLU    CA  2927   5.678   6.175   2.491
 1092GLU    CB  2928   5.659   6.059   2.394
 1092GLU    CG  2929   5.550   6.067   2.286
 1092GLU    CD  2930   5.516   5.935   2.217
 1092GLU    OE1 2931   5.539   5.927   2.094
 1092GLU    OE2 2932   5.467   5.840   2.281
 1092GLU    C   2933   5.750   6.118   2.613
 1092GLU    O   2934   5.690   6.064   2.706
 1093GLN    N   2935   5.876   6.162   2.625
 1093GLN    H   2936   5.925   6.198   2.546
 1093GLN    CA  2937   5.973   6.125   2.729
 1093GLN    CB  2938   6.096   6.208   2.690
 1093GLN    CG  2939   6.213   6.112   2.671
 1093GLN    CD  2940   6.353   6.173   2.668
 1093GLN    OE1 2941   6.393   6.245   2.759
 1093GLN    NE2 2942   6.433   6.115   2.579
 1093GLN   HE21 2943   6.395   6.035   2.533
 1093GLN   HE22 2944   6.530   6.141   2.579
 1093GLN    C   2945   5.921   6.158   2.870
 1093GLN    O   2946   5.956   6.093   2.968
 1094LEU    N   2947   5.821   6.244   2.879
 1094LEU    H   2948   5.810   6.315   2.809
 1094LEU    CA  2949   5.747   6.281   3.002
 1094LEU    CB  2950   5.650   6.395   2.969
 1094LEU    CG  2951   5.715   6.530   2.940
 1094LEU    CD1 2952   5.631   6.619   2.848
 1094LEU    CD2 2953   5.736   6.609   3.069
 1094LEU    C   2954   5.677   6.161   3.065
 1094LEU    O   2955   5.654   6.159   3.187
 1095LYS    N   2956   5.640   6.064   2.984
 1095LYS    H   2957   5.660   6.075   2.886
 1095LYS    CA  2958   5.583   5.934   3.025
 1095LYS    CB  2959   5.522   5.867   2.901
 1095LYS    CG  2960   5.379   5.917   2.881
 1095LYS    CD  2961   5.300   5.854   2.767
 1095LYS    CE  2962   5.341   5.903   2.628
 1095LYS    NZ  2963   5.264   5.842   2.519
 1095LYS    HZ1 2964   5.252   5.744   2.540
 1095LYS    HZ2 2965   5.172   5.880   2.515
 1095LYS    HZ3 2966   5.308   5.857   2.431
 1095LYS    C   2967   5.684   5.844   3.094
 1095LYS    O   2968   5.674   5.814   3.213
 1096THR    N   2969   5.792   5.809   3.025
 1096THR    H   2970   5.796   5.811   2.925
 1096THR    CA  2971   5.896   5.724   3.086
 1096THR    CB  2972   5.996   5.660   2.990
 1096THR    OG1 2973   6.071   5.560   3.060
 1096THR    HG1 2974   6.006   5.510   3.117
 1096THR    CG2 2975   6.090   5.757   2.920
 1096THR    C   2976   5.979   5.787   3.198
 1096THR    O   2977   6.022   5.707   3.280
 1097THR    N   2978   5.980   5.920   3.199
 1097THR    H   2979   5.952   5.977   3.123
 1097THR    CA  2980   6.054   5.989   3.306
 1097THR    CB  2981   6.102   6.132   3.279
 1097THR    OG1 2982   5.985   6.206   3.245
 1097THR    HG1 2983   5.993   6.237   3.151
 1097THR    CG2 2984   6.205   6.128   3.166
 1097THR    C   2985   5.970   5.999   3.433
 1097THR    O   2986   6.028   5.979   3.540
 1098ARG    N   2987   5.838   6.002   3.415
 1098ARG    H   2988   5.808   6.032   3.325
 1098ARG    CA  2989   5.748   5.991   3.530
 1098ARG    CB  2990   5.601   5.986   3.483
 1098ARG    CG  2991   5.491   5.999   3.589
 1098ARG    CD  2992   5.351   6.007   3.528
 1098ARG    NE  2993   5.254   6.015   3.639
 1098ARG    HE  2994   5.279   5.977   3.728
 1098ARG    CZ  2995   5.134   6.075   3.632
 1098ARG    NH1 2996   5.094   6.142   3.523
 1098ARG   HH11 2997   5.143   6.152   3.437
 1098ARG   HH12 2998   5.012   6.197   3.518
 1098ARG    NH2 2999   5.044   6.085   3.731
 1098ARG   HH21 3000   5.063   6.033   3.815
 1098ARG   HH22 3001   4.952   6.122   3.722
 1098ARG    C   3002   5.780   5.875   3.624
 1098ARG    O   3003   5.797   5.892   3.745
 1099ASN    N   3004   5.807   5.760   3.565
 1099ASN    H   3005   5.777   5.748   3.470
 1099ASN    CA  3006   5.837   5.637   3.641
 1099ASN    CB  3007   5.820   5.516   3.550
 1099ASN    CG  3008   5.677   5.504   3.496
 1099ASN    OD1 3009   5.617   5.582   3.422
 1099ASN    ND2 3010   5.610   5.403   3.550
 1099ASN   HD21 3011   5.650   5.341   3.617
 1099ASN   HD22 3012   5.512   5.404   3.531
 1099ASN    C   3013   5.975   5.638   3.705
 1099ASN    O   3014   5.981   5.589   3.818
 1100ALA    N   3015   6.073   5.710   3.652
 1100ALA    H   3016   6.048   5.767   3.574
 1100ALA    CA  3017   6.210   5.724   3.701
 1100ALA    CB  3018   6.303   5.815   3.620
 1100ALA    C   3019   6.197   5.796   3.835
 1100ALA    O   3020   6.214   5.757   3.951
 1101TYR    N   3021   6.158   5.922   3.827
 1101TYR    H   3022   6.154   5.964   3.736
 1101TYR    CA  3023   6.131   6.022   3.931
 1101TYR    CB  3024   6.095   6.159   3.872
 1101TYR    CG  3025   6.202   6.241   3.801
 1101TYR    CD1 3026   6.169   6.267   3.669
 1101TYR    HD1 3027   6.066   6.293   3.641
 1101TYR    CD2 3028   6.334   6.257   3.844
 1101TYR    HD2 3029   6.350   6.256   3.951
 1101TYR    CE1 3030   6.265   6.299   3.573
 1101TYR    HE1 3031   6.232   6.318   3.470
 1101TYR    CE2 3032   6.431   6.282   3.748
 1101TYR    HE2 3033   6.534   6.257   3.774
 1101TYR    CZ  3034   6.397   6.298   3.615
 1101TYR    OH  3035   6.499   6.321   3.527
 1101TYR    HH  3036   6.460   6.358   3.443
 1101TYR    C   3037   6.027   5.987   4.037
 1101TYR    O   3038   6.054   6.002   4.156
 1102ILE    N   3039   5.904   5.958   3.996
 1102ILE    H   3040   5.877   5.961   3.900
 1102ILE    CA  3041   5.801   5.928   4.097
 1102ILE    CB  3042   5.662   5.978   4.060
 1102ILE    CG1 3043   5.664   6.113   3.987
 1102ILE    CG2 3044   5.591   6.000   4.194
 1102ILE    CD  3045   5.528   6.166   3.942
 1102ILE    C   3046   5.795   5.786   4.151
 1102ILE    O   3047   5.834   5.753   4.263
 1103GLN    N   3048   5.743   5.697   4.067
 1103GLN    H   3049   5.707   5.730   3.980
 1103GLN    CA  3050   5.728   5.552   4.087
 1103GLN    CB  3051   5.681   5.475   3.963
 1103GLN    CG  3052   5.639   5.334   4.004
 1103GLN    CD  3053   5.681   5.222   3.908
 1103GLN    OE1 3054   5.694   5.233   3.787
 1103GLN    NE2 3055   5.663   5.099   3.955
 1103GLN   HE21 3056   5.610   5.085   4.039
 1103GLN   HE22 3057   5.714   5.024   3.911
 1103GLN    C   3058   5.843   5.481   4.158
 1103GLN    O   3059   5.830   5.392   4.243
 1104LYS    N   3060   5.961   5.521   4.111
 1104LYS    H   3061   5.977   5.543   4.016
 1104LYS    CA  3062   6.089   5.485   4.174
 1104LYS    CB  3063   6.190   5.475   4.061
 1104LYS    CG  3064   6.173   5.350   3.975
 1104LYS    CD  3065   6.247   5.357   3.842
 1104LYS    CE  3066   6.204   5.237   3.756
 1104LYS    NZ  3067   6.258   5.233   3.619
 1104LYS    HZ1 3068   6.229   5.314   3.568
 1104LYS    HZ2 3069   6.357   5.223   3.611
 1104LYS    HZ3 3070   6.228   5.151   3.571
 1104LYS    C   3071   6.126   5.580   4.289
 1104LYS    O   3072   6.084   5.559   4.402
 1105TYR    N   3073   6.202   5.686   4.258
 1105TYR    H   3074   6.213   5.722   4.166
 1105TYR    CA  3075   6.272   5.763   4.363
 1105TYR    CB  3076   6.339   5.889   4.307
 1105TYR    CG  3077   6.485   5.867   4.267
 1105TYR    CD1 3078   6.584   5.839   4.359
 1105TYR    HD1 3079   6.561   5.858   4.464
 1105TYR    CD2 3080   6.510   5.838   4.132
 1105TYR    HD2 3081   6.438   5.851   4.052
 1105TYR    CE1 3082   6.714   5.802   4.323
 1105TYR    HE1 3083   6.800   5.806   4.390
 1105TYR    CE2 3084   6.638   5.801   4.094
 1105TYR    HE2 3085   6.661   5.826   3.991
 1105TYR    CZ  3086   6.740   5.786   4.188
 1105TYR    OH  3087   6.868   5.779   4.143
 1105TYR    HH  3088   6.873   5.716   4.064
 1105TYR    C   3089   6.197   5.806   4.488
 1105TYR    O   3090   6.198   5.753   4.599
 1106LEU    N   3091   6.096   5.889   4.458
 1106LEU    H   3092   6.081   5.916   4.362
 1106LEU    CA  3093   6.006   5.952   4.554
 1106LEU    CB  3094   5.900   6.030   4.476
 1106LEU    CG  3095   5.940   6.177   4.472
 1106LEU    CD1 3096   5.852   6.254   4.373
 1106LEU    CD2 3097   5.940   6.235   4.614
 1106LEU    C   3098   5.931   5.852   4.643
 1106LEU    O   3099   5.944   5.861   4.764
  313VAL    N   3100   5.881   5.748   4.577
  313VAL    H   3101   5.886   5.739   4.478
  313VAL    CA  3102   5.814   5.630   4.636
  313VAL    CB  3103   5.740   5.550   4.529
  313VAL    CG1 3104   5.686   5.432   4.609
  313VAL    CG2 3105   5.622   5.618   4.458
  313VAL    C   3106   5.917   5.553   4.719
  313VAL    O   3107   5.888   5.503   4.827
  314GLN    N   3108   6.047   5.551   4.688
  314GLN    H   3109   6.090   5.600   4.612
  314GLN    CA  3110   6.145   5.487   4.779
  314GLN    CB  3111   6.248   5.414   4.693
  314GLN    CG  3112   6.201   5.278   4.640
  314GLN    CD  3113   6.310   5.218   4.552
  314GLN    OE1 3114   6.341   5.256   4.439
  314GLN    NE2 3115   6.394   5.139   4.616
  314GLN   HE21 3116   6.387   5.112   4.713
  314GLN   HE22 3117   6.484   5.116   4.578
  314GLN    C   3118   6.193   5.574   4.895
  314GLN    O   3119   6.216   5.524   5.004
  315THR    N   3120   6.212   5.704   4.870
  315THR    H   3121   6.229   5.734   4.776
  315THR    CA  3122   6.239   5.809   4.968
  315THR    CB  3123   6.276   5.942   4.902
  315THR    OG1 3124   6.352   5.907   4.785
  315THR    HG1 3125   6.416   5.983   4.771
  315THR    CG2 3126   6.366   6.024   4.993
  315THR    C   3127   6.139   5.818   5.083
  315THR    O   3128   6.176   5.784   5.197
  316ILE    N   3129   6.010   5.821   5.054
  316ILE    H   3130   5.990   5.850   4.961
  316ILE    CA  3131   5.899   5.810   5.150
  316ILE    CB  3132   5.770   5.844   5.075
  316ILE    CG1 3133   5.781   5.989   5.028
  316ILE    CG2 3134   5.641   5.826   5.156
  316ILE    CD  3135   5.665   6.021   4.933
  316ILE    C   3136   5.891   5.679   5.227
  316ILE    O   3137   5.907   5.677   5.349
  317SER    N   3138   5.913   5.571   5.151
  317SER    H   3139   5.909   5.574   5.052
  317SER    CA  3140   5.915   5.434   5.207
  317SER    CB  3141   5.947   5.342   5.089
  317SER    OG  3142   5.956   5.204   5.125
  317SER    HG  3143   5.935   5.155   5.040
  317SER    C   3144   6.013   5.409   5.321
  317SER    O   3145   5.983   5.352   5.425
  318ASN    N   3146   6.134   5.456   5.293
  318ASN    H   3147   6.145   5.475   5.196
  318ASN    CA  3148   6.246   5.478   5.387
  318ASN    CB  3149   6.360   5.519   5.294
  318ASN    CG  3150   6.491   5.447   5.322
  318ASN    OD1 3151   6.528   5.341   5.270
  318ASN    ND2 3152   6.577   5.497   5.411
  318ASN   HD21 3153   6.558   5.584   5.457
  318ASN   HD22 3154   6.672   5.466   5.407
  318ASN    C   3155   6.213   5.568   5.506
  318ASN    O   3156   6.209   5.519   5.619
  319GLU    N   3157   6.184   5.694   5.475
  319GLU    H   3158   6.189   5.723   5.380
  319GLU    CA  3159   6.148   5.791   5.581
  319GLU    CB  3160   6.119   5.931   5.525
  319GLU    CG  3161   6.241   5.991   5.453
  319GLU    CD  3162   6.329   6.063   5.556
  319GLU    OE1 3163   6.292   6.176   5.594
  319GLU    OE2 3164   6.431   6.009   5.602
  319GLU    C   3165   6.043   5.755   5.685
  319GLU    O   3166   6.069   5.770   5.804
  320GLN    N   3167   5.944   5.674   5.647
  320GLN    H   3168   5.928   5.676   5.549
  320GLN    CA  3169   5.835   5.619   5.730
  320GLN    CB  3170   5.721   5.568   5.640
  320GLN    CG  3171   5.639   5.679   5.575
  320GLN    CD  3172   5.514   5.624   5.505
  320GLN    OE1 3173   5.510   5.517   5.446
  320GLN    NE2 3174   5.406   5.697   5.529
  320GLN   HE21 3175   5.403   5.775   5.592
  320GLN   HE22 3176   5.325   5.671   5.477
  320GLN    C   3177   5.876   5.506   5.825
  320GLN    O   3178   5.867   5.515   5.947
  321ARG    N   3179   5.960   5.419   5.770
  321ARG    H   3180   6.007   5.440   5.684
  321ARG    CA  3181   6.016   5.309   5.850
  321ARG    CB  3182   6.075   5.196   5.765
  321ARG    CG  3183   5.974   5.092   5.716
  321ARG    CD  3184   6.028   4.970   5.641
  321ARG    NE  3185   6.105   5.005   5.521
  321ARG    HE  3186   6.202   4.987   5.539
  321ARG    CZ  3187   6.055   5.031   5.400
  321ARG    NH1 3188   6.134   5.078   5.302
  321ARG   HH11 3189   6.232   5.068   5.318
  321ARG   HH12 3190   6.100   5.127   5.222
  321ARG    NH2 3191   5.923   5.038   5.375
  321ARG   HH21 3192   5.848   5.032   5.442
  321ARG   HH22 3193   5.896   5.059   5.282
  321ARG    C   3194   6.129   5.358   5.941
  321ARG    O   3195   6.116   5.332   6.061
  322ALA    N   3196   6.205   5.456   5.894
  322ALA    H   3197   6.196   5.500   5.805
  322ALA    CA  3198   6.314   5.511   5.976
  322ALA    CB  3199   6.396   5.610   5.893
  322ALA    C   3200   6.260   5.589   6.096
  322ALA    O   3201   6.293   5.565   6.212
  323SER    N   3202   6.166   5.676   6.061
  323SER    H   3203   6.134   5.698   5.969
  323SER    CA  3204   6.103   5.757   6.166
  323SER    CB  3205   6.059   5.895   6.116
  323SER    OG  3206   6.156   5.966   6.038
  323SER    HG  3207   6.108   6.037   5.987
  323SER    C   3208   6.015   5.681   6.265
  323SER    O   3209   6.015   5.714   6.383
  324LYS    N   3210   5.949   5.573   6.219
  324LYS    H   3211   5.919   5.560   6.125
  324LYS    CA  3212   5.889   5.477   6.311
  324LYS    CB  3213   5.807   5.362   6.251
  324LYS    CG  3214   5.677   5.431   6.212
  324LYS    CD  3215   5.564   5.342   6.158
  324LYS    CE  3216   5.605   5.275   6.027
  324LYS    NZ  3217   5.495   5.195   5.971
  324LYS    HZ1 3218   5.455   5.149   6.050
  324LYS    HZ2 3219   5.419   5.255   5.943
  324LYS    HZ3 3220   5.518   5.144   5.887
  324LYS    C   3221   5.977   5.413   6.418
  324LYS    O   3222   5.955   5.428   6.538
  325VAL    N   3223   6.098   5.383   6.375
  325VAL    H   3224   6.120   5.403   6.279
  325VAL    CA  3225   6.202   5.322   6.459
  325VAL    CB  3226   6.311   5.259   6.372
  325VAL    CG1 3227   6.431   5.200   6.445
  325VAL    CG2 3228   6.236   5.148   6.296
  325VAL    C   3229   6.254   5.432   6.552
  325VAL    O   3230   6.236   5.417   6.673
  326LEU    N   3231   6.292   5.548   6.501
  326LEU    H   3232   6.305   5.563   6.404
  326LEU    CA  3233   6.336   5.659   6.587
  326LEU    CB  3234   6.362   5.782   6.499
  326LEU    CG  3235   6.499   5.791   6.433
  326LEU    CD1 3236   6.483   5.894   6.321
  326LEU    CD2 3237   6.604   5.827   6.538
  326LEU    C   3238   6.231   5.704   6.687
  326LEU    O   3239   6.268   5.742   6.799
  327GLY    N   3240   6.105   5.689   6.649
  327GLY    H   3241   6.080   5.673   6.553
  327GLY    CA  3242   5.993   5.732   6.735
  327GLY    C   3243   5.970   5.641   6.855
  327GLY    O   3244   5.971   5.688   6.969
  328ILE    N   3245   5.969   5.510   6.838
  328ILE    H   3246   5.981   5.470   6.747
  328ILE    CA  3247   5.973   5.416   6.951
  328ILE    CB  3248   5.973   5.271   6.904
  328ILE    CG1 3249   5.863   5.248   6.802
  328ILE    CG2 3250   5.935   5.195   7.032
  328ILE    CD  3251   5.902   5.149   6.692
  328ILE    C   3252   6.094   5.445   7.041
  328ILE    O   3253   6.075   5.480   7.157
  329VAL    N   3254   6.212   5.456   6.982
  329VAL    H   3255   6.229   5.446   6.884
  329VAL    CA  3256   6.339   5.489   7.050
  329VAL    CB  3257   6.461   5.464   6.961
  329VAL    CG1 3258   6.603   5.484   7.012
  329VAL    CG2 3259   6.452   5.329   6.887
  329VAL    C   3260   6.350   5.628   7.112
  329VAL    O   3261   6.423   5.646   7.210
  330PHE    N   3262   6.271   5.719   7.057
  330PHE    H   3263   6.267   5.726   6.957
  330PHE    CA  3264   6.234   5.842   7.129
  330PHE    CB  3265   6.182   5.942   7.026
  330PHE    CG  3266   6.147   6.081   7.081
  330PHE    CD1 3267   6.247   6.168   7.122
  330PHE    HD1 3268   6.348   6.156   7.081
  330PHE    CD2 3269   6.019   6.106   7.129
  330PHE    HD2 3270   5.937   6.042   7.097
  330PHE    CE1 3271   6.233   6.270   7.215
  330PHE    HE1 3272   6.311   6.345   7.228
  330PHE    CE2 3273   6.002   6.208   7.223
  330PHE    HE2 3274   5.910   6.210   7.284
  330PHE    CZ  3275   6.105   6.291   7.264
  330PHE    HZ  3276   6.096   6.356   7.350
  330PHE    C   3277   6.156   5.835   7.260
  330PHE    O   3278   6.205   5.892   7.358
  331PHE    N   3279   6.042   5.766   7.257
  331PHE    H   3280   6.001   5.725   7.176
  331PHE    CA  3281   5.960   5.753   7.378
  331PHE    CB  3282   5.849   5.659   7.333
  331PHE    CG  3283   5.717   5.696   7.402
  331PHE    CD1 3284   5.647   5.812   7.370
  331PHE    HD1 3285   5.682   5.894   7.307
  331PHE    CD2 3286   5.666   5.609   7.498
  331PHE    HD2 3287   5.716   5.516   7.522
  331PHE    CE1 3288   5.525   5.842   7.428
  331PHE    HE1 3289   5.459   5.914   7.381
  331PHE    CE2 3290   5.551   5.640   7.569
  331PHE    HE2 3291   5.556   5.614   7.675
  331PHE    CZ  3292   5.481   5.753   7.526
  331PHE    HZ  3293   5.381   5.772   7.563
  331PHE    C   3294   6.035   5.690   7.496
  331PHE    O   3295   6.036   5.740   7.609
  332LEU    N   3296   6.117   5.589   7.468
  332LEU    H   3297   6.106   5.549   7.377
  332LEU    CA  3298   6.215   5.524   7.556
  332LEU    CB  3299   6.284   5.407   7.485
  332LEU    CG  3300   6.180   5.298   7.461
  332LEU    CD1 3301   6.223   5.203   7.348
  332LEU    CD2 3302   6.151   5.212   7.583
  332LEU    C   3303   6.330   5.612   7.605
  332LEU    O   3304   6.330   5.645   7.724
  333PHE    N   3305   6.400   5.679   7.513
  333PHE    H   3306   6.403   5.654   7.416
  333PHE    CA  3307   6.490   5.785   7.560
  333PHE    CB  3308   6.581   5.856   7.459
  333PHE    CG  3309   6.705   5.775   7.420
  333PHE    CD1 3310   6.726   5.710   7.299
  333PHE    HD1 3311   6.653   5.733   7.221
  333PHE    CD2 3312   6.806   5.766   7.514
  333PHE    HD2 3313   6.791   5.817   7.610
  333PHE    CE1 3314   6.837   5.629   7.278
  333PHE    HE1 3315   6.830   5.565   7.191
  333PHE    CE2 3316   6.921   5.690   7.493
  333PHE    HE2 3317   7.001   5.699   7.567
  333PHE    CZ  3318   6.938   5.621   7.374
  333PHE    HZ  3319   7.035   5.574   7.357
  333PHE    C   3320   6.425   5.898   7.639
  333PHE    O   3321   6.480   5.929   7.745
  334LEU    N   3322   6.308   5.945   7.595
  334LEU    H   3323   6.269   5.919   7.508
  334LEU    CA  3324   6.239   6.053   7.667
  334LEU    CB  3325   6.129   6.121   7.585
  334LEU    CG  3326   6.069   6.244   7.653
  334LEU    CD1 3327   6.158   6.369   7.657
  334LEU    CD2 3328   5.923   6.263   7.611
  334LEU    C   3329   6.193   6.023   7.810
  334LEU    O   3330   6.248   6.085   7.900
  335LEU    N   3331   6.146   5.899   7.830
  335LEU    H   3332   6.142   5.833   7.756
  335LEU    CA  3333   6.120   5.834   7.960
  335LEU    CB  3334   6.032   5.715   7.924
  335LEU    CG  3335   5.882   5.735   7.917
  335LEU    CD1 3336   5.827   5.617   7.837
  335LEU    CD2 3337   5.819   5.735   8.058
  335LEU    C   3338   6.235   5.815   8.059
  335LEU    O   3339   6.225   5.806   8.181
  336MET    N   3340   6.354   5.829   8.001
  336MET    H   3341   6.355   5.794   7.908
  336MET    CA  3342   6.481   5.824   8.076
  336MET    CB  3343   6.567   5.708   8.024
  336MET    CG  3344   6.535   5.572   8.087
  336MET    SD  3345   6.640   5.429   8.047
  336MET    CE  3346   6.555   5.432   7.891
  336MET    C   3347   6.557   5.955   8.098
  336MET    O   3348   6.615   5.984   8.202
  337TRP    N   3349   6.554   6.037   7.994
  337TRP    H   3350   6.531   6.002   7.903
  337TRP    CA  3351   6.612   6.172   7.992
  337TRP    CB  3352   6.599   6.231   7.851
  337TRP    CG  3353   6.686   6.177   7.737
  337TRP    CD1 3354   6.812   6.136   7.753
  337TRP    HD1 3355   6.863   6.119   7.848
  337TRP    CD2 3356   6.668   6.177   7.600
  337TRP    NE1 3357   6.870   6.103   7.638
  337TRP    HE1 3358   6.963   6.066   7.631
  337TRP    CE2 3359   6.782   6.124   7.540
  337TRP    CE3 3360   6.565   6.235   7.527
  337TRP    HE3 3361   6.473   6.263   7.580
  337TRP    CZ2 3362   6.792   6.131   7.401
  337TRP    HZ2 3363   6.882   6.096   7.350
  337TRP    CZ3 3364   6.581   6.242   7.389
  337TRP    HZ3 3365   6.486   6.255   7.337
  337TRP    CH2 3366   6.696   6.196   7.326
  337TRP    HH2 3367   6.711   6.219   7.221
  337TRP    C   3368   6.536   6.268   8.084
  337TRP    O   3369   6.595   6.349   8.156
  338CYS    N   3370   6.408   6.240   8.099
  338CYS    H   3371   6.360   6.182   8.033
  338CYS    CA  3372   6.320   6.300   8.199
  338CYS    CB  3373   6.170   6.282   8.178
  338CYS    SG  3374   6.111   6.360   8.024
  338CYS    HG  3375   5.988   6.308   8.023
  338CYS    C   3376   6.369   6.280   8.343
  338CYS    O   3377   6.408   6.383   8.397
  339PRO    N   3378   6.388   6.156   8.386
  339PRO    CA  3379   6.468   6.129   8.507
  339PRO    CB  3380   6.472   5.977   8.522
  339PRO    CG  3381   6.333   5.945   8.464
  339PRO    CD  3382   6.299   6.043   8.353
  339PRO    C   3383   6.610   6.187   8.511
  339PRO    O   3384   6.647   6.236   8.618
  340PHE    N   3385   6.684   6.173   8.402
  340PHE    H   3386   6.683   6.094   8.339
  340PHE    CA  3387   6.814   6.240   8.386
  340PHE    CB  3388   6.895   6.186   8.268
  340PHE    CG  3389   7.010   6.280   8.232
  340PHE    CD1 3390   7.125   6.303   8.306
  340PHE    HD1 3391   7.162   6.221   8.369
  340PHE    CD2 3392   6.982   6.351   8.116
  340PHE    HD2 3393   6.909   6.311   8.046
  340PHE    CE1 3394   7.213   6.404   8.271
  340PHE    HE1 3395   7.314   6.416   8.311
  340PHE    CE2 3396   7.069   6.453   8.078
  340PHE    HE2 3397   7.057   6.512   7.987
  340PHE    CZ  3398   7.177   6.482   8.161
  340PHE    HZ  3399   7.224   6.578   8.139
  340PHE    C   3400   6.825   6.391   8.409
  340PHE    O   3401   6.928   6.435   8.461
  341PHE    N   3402   6.721   6.464   8.373
  341PHE    H   3403   6.681   6.435   8.286
  341PHE    CA  3404   6.702   6.605   8.411
  341PHE    CB  3405   6.630   6.682   8.300
  341PHE    CG  3406   6.731   6.760   8.215
  341PHE    CD1 3407   6.795   6.695   8.111
  341PHE    HD1 3408   6.780   6.589   8.091
  341PHE    CD2 3409   6.752   6.895   8.240
  341PHE    HD2 3410   6.681   6.942   8.308
  341PHE    CE1 3411   6.887   6.761   8.030
  341PHE    HE1 3412   6.947   6.703   7.960
  341PHE    CE2 3413   6.848   6.959   8.163
  341PHE    HE2 3414   6.870   7.066   8.171
  341PHE    CZ  3415   6.915   6.893   8.060
  341PHE    HZ  3416   6.996   6.947   8.011
  341PHE    C   3417   6.639   6.627   8.548
  341PHE    O   3418   6.686   6.711   8.627
  342ILE    N   3419   6.554   6.532   8.582
  342ILE    H   3420   6.517   6.473   8.510
  342ILE    CA  3421   6.483   6.540   8.711
  342ILE    CB  3422   6.356   6.457   8.718
  342ILE    CG1 3423   6.237   6.532   8.656
  342ILE    CG2 3424   6.321   6.412   8.860
  342ILE    CD  3425   6.144   6.425   8.599
  342ILE    C   3426   6.583   6.524   8.826
  342ILE    O   3427   6.573   6.606   8.916
  343THR    N   3428   6.668   6.422   8.823
  343THR    H   3429   6.659   6.353   8.751
  343THR    CA  3430   6.780   6.404   8.918
  343THR    CB  3431   6.867   6.284   8.881
  343THR    OG1 3432   6.915   6.293   8.747
  343THR    HG1 3433   6.851   6.233   8.699
  343THR    CG2 3434   6.803   6.147   8.903
  343THR    C   3435   6.880   6.519   8.913
  343THR    O   3436   6.906   6.575   9.020
  344ASN    N   3437   6.928   6.577   8.803
  344ASN    H   3438   6.943   6.514   8.727
  344ASN    CA  3439   7.004   6.702   8.789
  344ASN    CB  3440   6.992   6.746   8.643
  344ASN    CG  3441   7.122   6.738   8.562
  344ASN    OD1 3442   7.196   6.837   8.554
  344ASN    ND2 3443   7.135   6.634   8.481
  344ASN   HD21 3444   7.060   6.569   8.474
  344ASN   HD22 3445   7.211   6.627   8.416
  344ASN    C   3446   6.950   6.814   8.878
  344ASN    O   3447   7.011   6.868   8.970
  345ILE    N   3448   6.821   6.842   8.861
  345ILE    H   3449   6.764   6.797   8.792
  345ILE    CA  3450   6.748   6.943   8.939
  345ILE    CB  3451   6.616   7.001   8.889
  345ILE    CG1 3452   6.630   7.029   8.740
  345ILE    CG2 3453   6.579   7.133   8.955
  345ILE    CD  3454   6.493   7.019   8.675
  345ILE    C   3455   6.739   6.896   9.084
  345ILE    O   3456   6.803   6.964   9.165
  346THR    N   3457   6.674   6.785   9.116
  346THR    H   3458   6.632   6.735   9.040
  346THR    CA  3459   6.647   6.747   9.255
  346THR    CB  3460   6.531   6.647   9.259
  346THR    OG1 3461   6.576   6.540   9.176
  346THR    HG1 3462   6.567   6.568   9.081
  346THR    CG2 3463   6.402   6.715   9.209
  346THR    C   3464   6.767   6.706   9.342
  346THR    O   3465   6.772   6.759   9.452
  347LEU    N   3466   6.869   6.650   9.278
  347LEU    H   3467   6.868   6.623   9.182
  347LEU    CA  3468   6.998   6.622   9.344
  347LEU    CB  3469   7.097   6.560   9.245
  347LEU    CG  3470   7.242   6.538   9.284
  347LEU    CD1 3471   7.270   6.396   9.335
  347LEU    CD2 3472   7.333   6.589   9.171
  347LEU    C   3473   7.058   6.745   9.412
  347LEU    O   3474   7.122   6.746   9.518
  348VAL    N   3475   7.066   6.853   9.336
  348VAL    H   3476   7.037   6.845   9.240
  348VAL    CA  3477   7.129   6.982   9.369
  348VAL    CB  3478   7.200   7.060   9.259
  348VAL    CG1 3479   7.329   6.984   9.232
  348VAL    CG2 3480   7.119   7.098   9.135
  348VAL    C   3481   7.043   7.077   9.452
  348VAL    O   3482   7.087   7.126   9.556
  349LEU    N   3483   6.916   7.087   9.412
  349LEU    H   3484   6.891   7.059   9.319
  349LEU    CA  3485   6.820   7.166   9.489
  349LEU    CB  3486   6.695   7.210   9.412
  349LEU    CG  3487   6.703   7.351   9.353
  349LEU    CD1 3488   6.792   7.350   9.228
  349LEU    CD2 3489   6.559   7.393   9.326
  349LEU    C   3490   6.774   7.125   9.629
  349LEU    O   3491   6.728   7.202   9.713
  350CYS    N   3492   6.746   6.995   9.641
  350CYS    H   3493   6.782   6.931   9.574
  350CYS    CA  3494   6.690   6.939   9.765
  350CYS    CB  3495   6.674   6.787   9.754
  350CYS    SG  3496   6.638   6.686   9.902
  350CYS    C   3497   6.770   6.971   9.891
  350CYS    O   3498   6.888   7.001   9.873
  351ASP    N   3499   6.710   6.972  10.010
  351ASP    H   3500   6.610   6.972  10.019
  351ASP    CA  3501   6.769   7.002  10.141
  351ASP    CB  3502   6.671   7.066  10.238
  351ASP    CG  3503   6.740   7.102  10.370
  351ASP    OD1 3504   6.755   7.223  10.395
  351ASP    OD2 3505   6.794   7.015  10.442
  351ASP    C   3506   6.831   6.870  10.187
  351ASP    O   3507   6.954   6.864  10.192
  352SER    N   3508   6.753   6.775  10.237
  352SER    H   3509   6.665   6.805  10.275
  352SER    CA  3510   6.802   6.647  10.291
  352SER    CB  3511   6.746   6.622  10.431
  352SER    OG  3512   6.814   6.693  10.536
  352SER    HG  3513   6.798   6.790  10.518
  352SER    C   3514   6.767   6.523  10.209
  352SER    O   3515   6.671   6.456  10.245
  353CYS    N   3516   6.857   6.493  10.115
  353CYS    H   3517   6.937   6.548  10.094
  353CYS    CA  3518   6.829   6.390  10.015
  353CYS    CB  3519   6.816   6.454   9.876
  353CYS    SG  3520   6.641   6.492   9.841
  353CYS    C   3521   6.933   6.278  10.004
  353CYS    O   3522   7.043   6.288  10.060
  354ASN    N   3523   6.884   6.165   9.954
  354ASN    H   3524   6.789   6.161   9.921
  354ASN    CA  3525   6.956   6.037   9.962
  354ASN    CB  3526   6.852   5.926   9.951
  354ASN    CG  3527   6.907   5.793  10.004
  354ASN    OD1 3528   6.916   5.779  10.126
  354ASN    ND2 3529   6.932   5.690   9.924
  354ASN   HD21 3530   6.908   5.701   9.828
  354ASN   HD22 3531   6.945   5.602   9.970
  354ASN    C   3532   7.065   6.025   9.855
  354ASN    O   3533   7.047   6.018   9.734
  355GLN    N   3534   7.190   6.030   9.900
  355GLN    H   3535   7.207   6.008   9.996
  355GLN    CA  3536   7.308   6.045   9.815
  355GLN    CB  3537   7.431   6.104   9.885
  355GLN    CG  3538   7.417   6.256   9.885
  355GLN    CD  3539   7.541   6.327   9.940
  355GLN    OE1 3540   7.556   6.363  10.056
  355GLN    NE2 3541   7.634   6.348   9.847
  355GLN   HE21 3542   7.618   6.316   9.753
  355GLN   HE22 3543   7.726   6.378   9.871
  355GLN    C   3544   7.351   5.921   9.736
  355GLN    O   3545   7.330   5.922   9.615
  356THR    N   3546   7.346   5.806   9.802
  356THR    H   3547   7.316   5.804   9.898
  356THR    CA  3548   7.372   5.675   9.741
  356THR    CB  3549   7.353   5.553   9.832
  356THR    OG1 3550   7.235   5.565   9.913
  356THR    HG1 3551   7.234   5.483   9.970
  356THR    CG2 3552   7.482   5.530   9.911
  356THR    C   3553   7.282   5.648   9.620
  356THR    O   3554   7.330   5.638   9.508
  357THR    N   3555   7.153   5.669   9.647
  357THR    H   3556   7.114   5.680   9.739
  357THR    CA  3557   7.055   5.650   9.539
  357THR    CB  3558   6.907   5.638   9.574
  357THR    OG1 3559   6.866   5.737   9.669
  357THR    HG1 3560   6.797   5.799   9.636
  357THR    CG2 3561   6.881   5.492   9.605
  357THR    C   3562   7.049   5.757   9.430
  357THR    O   3563   7.047   5.712   9.315
  358LEU    N   3564   7.050   5.888   9.453
  358LEU    H   3565   7.021   5.934   9.537
  358LEU    CA  3566   7.061   5.983   9.342
  358LEU    CB  3567   7.033   6.126   9.387
  358LEU    CG  3568   6.890   6.153   9.439
  358LEU    CD1 3569   6.895   6.273   9.535
  358LEU    CD2 3570   6.796   6.187   9.323
  358LEU    C   3571   7.191   5.977   9.261
  358LEU    O   3572   7.185   5.963   9.139
  359GLN    N   3573   7.301   5.957   9.333
  359GLN    H   3574   7.289   5.951   9.433
  359GLN    CA  3575   7.437   5.930   9.285
  359GLN    CB  3576   7.544   5.959   9.389
  359GLN    CG  3577   7.584   6.107   9.400
  359GLN    CD  3578   7.661   6.150   9.524
  359GLN    OE1 3579   7.605   6.214   9.613
  359GLN    NE2 3580   7.791   6.122   9.536
  359GLN   HE21 3581   7.843   6.080   9.462
  359GLN   HE22 3582   7.837   6.165   9.614
  359GLN    C   3583   7.466   5.803   9.205
  359GLN    O   3584   7.520   5.813   9.095
  360MET    N   3585   7.395   5.692   9.229
  360MET    H   3586   7.349   5.676   9.316
  360MET    CA  3587   7.412   5.570   9.149
  360MET    CB  3588   7.417   5.442   9.234
  360MET    CG  3589   7.556   5.428   9.296
  360MET    SD  3590   7.592   5.270   9.382
  360MET    CE  3591   7.488   5.293   9.526
  360MET    C   3592   7.309   5.562   9.035
  360MET    O   3593   7.340   5.493   8.938
  361LEU    N   3594   7.210   5.649   9.043
  361LEU    H   3595   7.198   5.698   9.130
  361LEU    CA  3596   7.125   5.679   8.928
  361LEU    CB  3597   6.993   5.746   8.968
  361LEU    CG  3598   6.892   5.657   9.042
  361LEU    CD1 3599   6.774   5.752   9.056
  361LEU    CD2 3600   6.856   5.537   8.954
  361LEU    C   3601   7.207   5.759   8.827
  361LEU    O   3602   7.206   5.734   8.706
  362LEU    N   3603   7.276   5.865   8.870
  362LEU    H   3604   7.260   5.882   8.967
  362LEU    CA  3605   7.357   5.952   8.785
  362LEU    CB  3606   7.411   6.062   8.875
  362LEU    CG  3607   7.325   6.185   8.903
  362LEU    CD1 3608   7.399   6.282   8.996
  362LEU    CD2 3609   7.300   6.274   8.780
  362LEU    C   3610   7.471   5.883   8.710
  362LEU    O   3611   7.480   5.905   8.589
  363GLU    N   3612   7.538   5.782   8.766
  363GLU    H   3613   7.526   5.770   8.865
  363GLU    CA  3614   7.635   5.694   8.699
  363GLU    CB  3615   7.683   5.599   8.809
  363GLU    CG  3616   7.817   5.645   8.866
  363GLU    CD  3617   7.875   5.534   8.953
  363GLU    OE1 3618   7.865   5.545   9.078
  363GLU    OE2 3619   7.944   5.440   8.907
  363GLU    C   3620   7.596   5.619   8.572
  363GLU    O   3621   7.661   5.643   8.471
  364ILE    N   3622   7.478   5.558   8.575
  364ILE    H   3623   7.447   5.517   8.661
  364ILE    CA  3624   7.402   5.524   8.453
  364ILE    CB  3625   7.304   5.407   8.465
  364ILE    CG1 3626   7.202   5.418   8.579
  364ILE    CG2 3627   7.382   5.277   8.471
  364ILE    CD  3628   7.056   5.398   8.537
  364ILE    C   3629   7.335   5.631   8.367
  364ILE    O   3630   7.331   5.623   8.245
  365PHE    N   3631   7.270   5.728   8.432
  365PHE    H   3632   7.270   5.724   8.532
  365PHE    CA  3633   7.198   5.828   8.352
  365PHE    CB  3634   7.089   5.894   8.436
  365PHE    CG  3635   6.988   5.810   8.515
  365PHE    CD1 3636   6.917   5.699   8.470
  365PHE    HD1 3637   6.963   5.654   8.381
  365PHE    CD2 3638   6.928   5.868   8.625
  365PHE    HD2 3639   6.985   5.944   8.679
  365PHE    CE1 3640   6.800   5.653   8.526
  365PHE    HE1 3641   6.750   5.579   8.464
  365PHE    CE2 3642   6.810   5.824   8.685
  365PHE    HE2 3643   6.779   5.875   8.776
  365PHE    CZ  3644   6.741   5.713   8.637
  365PHE    HZ  3645   6.654   5.667   8.685
  365PHE    C   3646   7.272   5.933   8.267
  365PHE    O   3647   7.217   5.995   8.177
  366VAL    N   3648   7.398   5.962   8.300
  366VAL    H   3649   7.434   5.938   8.389
  366VAL    CA  3650   7.485   6.039   8.211
  366VAL    CB  3651   7.615   6.078   8.284
  366VAL    CG1 3652   7.579   6.151   8.414
  366VAL    CG2 3653   7.696   5.959   8.335
  366VAL    C   3654   7.496   5.988   8.067
  366VAL    O   3655   7.481   6.061   7.969
  367TRP    N   3656   7.519   5.857   8.060
  367TRP    H   3657   7.546   5.815   8.147
  367TRP    CA  3658   7.534   5.778   7.938
  367TRP    CB  3659   7.585   5.636   7.970
  367TRP    CG  3660   7.719   5.643   8.042
  367TRP    CD1 3661   7.737   5.627   8.173
  367TRP    HD1 3662   7.674   5.571   8.242
  367TRP    CD2 3663   7.841   5.686   7.992
  367TRP    NE1 3664   7.861   5.662   8.205
  367TRP    HE1 3665   7.903   5.649   8.295
  367TRP    CE2 3666   7.934   5.686   8.097
  367TRP    CE3 3667   7.883   5.721   7.864
  367TRP    HE3 3668   7.813   5.702   7.782
  367TRP    CZ2 3669   8.067   5.719   8.076
  367TRP    HZ2 3670   8.140   5.703   8.156
  367TRP    CZ3 3671   8.013   5.764   7.844
  367TRP    HZ3 3672   8.051   5.784   7.743
  367TRP    CH2 3673   8.102   5.765   7.950
  367TRP    HH2 3674   8.201   5.805   7.926
  367TRP    C   3675   7.403   5.770   7.860
  367TRP    O   3676   7.405   5.781   7.738
  368ILE    N   3677   7.292   5.769   7.933
  368ILE    H   3678   7.294   5.731   8.026
  368ILE    CA  3679   7.161   5.782   7.869
  368ILE    CB  3680   7.057   5.740   7.974
  368ILE    CG1 3681   7.060   5.589   8.001
  368ILE    CG2 3682   6.911   5.763   7.937
  368ILE    CD  3683   7.025   5.482   7.897
  368ILE    C   3684   7.142   5.921   7.808
  368ILE    O   3685   7.108   5.940   7.691
  369GLY    N   3686   7.180   6.021   7.887
  369GLY    H   3687   7.206   5.998   7.980
  369GLY    CA  3688   7.186   6.164   7.851
  369GLY    C   3689   7.264   6.195   7.724
  369GLY    O   3690   7.213   6.254   7.629
  370TYR    N   3691   7.394   6.163   7.730
  370TYR    H   3692   7.433   6.127   7.815
  370TYR    CA  3693   7.491   6.177   7.620
  370TYR    CB  3694   7.623   6.112   7.659
  370TYR    CG  3695   7.698   6.143   7.788
  370TYR    CD1 3696   7.697   6.268   7.851
  370TYR    HD1 3697   7.609   6.329   7.829
  370TYR    CD2 3698   7.802   6.059   7.826
  370TYR    HD2 3699   7.815   5.974   7.760
  370TYR    CE1 3700   7.782   6.300   7.956
  370TYR    HE1 3701   7.789   6.405   7.984
  370TYR    CE2 3702   7.898   6.090   7.923
  370TYR    HE2 3703   7.974   6.016   7.949
  370TYR    CZ  3704   7.882   6.210   7.991
  370TYR    OH  3705   7.956   6.255   8.096
  370TYR    HH  3706   7.925   6.347   8.117
  370TYR    C   3707   7.454   6.118   7.485
  370TYR    O   3708   7.454   6.189   7.384
  371VAL    N   3709   7.409   5.994   7.479
  371VAL    H   3710   7.394   5.945   7.565
  371VAL    CA  3711   7.396   5.919   7.353
  371VAL    CB  3712   7.381   5.767   7.356
  371VAL    CG1 3713   7.503   5.692   7.410
  371VAL    CG2 3714   7.257   5.733   7.440
  371VAL    C   3715   7.306   5.967   7.240
  371VAL    O   3716   7.264   5.887   7.157
  372SER    N   3717   7.262   6.092   7.244
  372SER    H   3718   7.303   6.153   7.312
  372SER    CA  3719   7.172   6.142   7.139
  372SER    CB  3720   7.121   6.283   7.168
  372SER    OG  3721   7.232   6.374   7.178
  372SER    HG  3722   7.251   6.402   7.272
  372SER    C   3723   7.218   6.128   6.994
  372SER    O   3724   7.154   6.048   6.925
  373SER    N   3725   7.324   6.201   6.959
  373SER    H   3726   7.373   6.253   7.030
  373SER    CA  3727   7.385   6.214   6.827
  373SER    CB  3728   7.449   6.347   6.785
  373SER    OG  3729   7.549   6.375   6.885
  373SER    HG  3730   7.587   6.464   6.861
  373SER    C   3731   7.487   6.104   6.801
  373SER    O   3732   7.585   6.114   6.727
  374GLY    N   3733   7.439   5.985   6.838
  374GLY    H   3734   7.357   5.985   6.897
  374GLY    CA  3735   7.490   5.850   6.811
  374GLY    C   3736   7.384   5.752   6.763
  374GLY    O   3737   7.376   5.716   6.645
  375VAL    N   3738   7.281   5.730   6.845
  375VAL    H   3739   7.290   5.750   6.943
  375VAL    CA  3740   7.159   5.657   6.809
  375VAL    CB  3741   7.066   5.654   6.931
  375VAL    CG1 3742   6.959   5.550   6.899
  375VAL    CG2 3743   7.133   5.605   7.059
  375VAL    C   3744   7.086   5.709   6.685
  375VAL    O   3745   7.068   5.630   6.592
  376ASN    N   3746   7.071   5.839   6.668
  376ASN    H   3747   7.083   5.900   6.747
  376ASN    CA  3748   7.010   5.902   6.550
  376ASN    CB  3749   6.977   6.052   6.564
  376ASN    CG  3750   6.891   6.100   6.446
  376ASN    OD1 3751   6.948   6.150   6.350
  376ASN    ND2 3752   6.759   6.097   6.455
  376ASN   HD21 3753   6.708   6.065   6.535
  376ASN   HD22 3754   6.702   6.124   6.376
  376ASN    C   3755   7.085   5.871   6.421
  376ASN    O   3756   7.023   5.797   6.343
  377PRO    N   3757   7.213   5.906   6.412
  377PRO    CA  3758   7.299   5.858   6.303
  377PRO    CB  3759   7.443   5.887   6.349
  377PRO    CG  3760   7.425   6.026   6.413
  377PRO    CD  3761   7.293   6.004   6.487
  377PRO    C   3762   7.293   5.707   6.281
  377PRO    O   3763   7.252   5.669   6.170
  378LEU    N   3764   7.311   5.631   6.388
  378LEU    H   3765   7.341   5.666   6.476
  378LEU    CA  3766   7.303   5.485   6.380
  378LEU    CB  3767   7.309   5.420   6.519
  378LEU    CG  3768   7.377   5.286   6.543
  378LEU    CD1 3769   7.518   5.295   6.487
  378LEU    CD2 3770   7.384   5.259   6.693
  378LEU    C   3771   7.186   5.431   6.298
  378LEU    O   3772   7.206   5.345   6.212
  379VAL    N   3773   7.065   5.477   6.328
  379VAL    H   3774   7.058   5.545   6.401
  379VAL    CA  3775   6.947   5.436   6.251
  379VAL    CB  3776   6.823   5.493   6.319
  379VAL    CG1 3777   6.694   5.439   6.258
  379VAL    CG2 3778   6.820   5.437   6.462
  379VAL    C   3779   6.959   5.471   6.102
  379VAL    O   3780   6.973   5.378   6.024
  380TYR    N   3781   6.996   5.594   6.069
  380TYR    H   3782   7.013   5.660   6.143
  380TYR    CA  3783   7.029   5.642   5.934
  380TYR    CB  3784   7.053   5.792   5.947
  380TYR    CG  3785   6.922   5.866   5.974
  380TYR    CD1 3786   6.919   5.977   6.058
  380TYR    HD1 3787   7.016   6.013   6.094
  380TYR    CD2 3788   6.801   5.817   5.927
  380TYR    HD2 3789   6.797   5.749   5.842
  380TYR    CE1 3790   6.800   6.040   6.088
  380TYR    HE1 3791   6.802   6.109   6.173
  380TYR    CE2 3792   6.679   5.878   5.955
  380TYR    HE2 3793   6.589   5.835   5.911
  380TYR    CZ  3794   6.680   5.992   6.036
  380TYR    OH  3795   6.572   6.073   6.030
  380TYR    HH  3796   6.496   6.023   5.986
  380TYR    C   3797   7.144   5.575   5.858
  380TYR    O   3798   7.138   5.566   5.736
  381THR    N   3799   7.255   5.535   5.920
  381THR    H   3800   7.250   5.550   6.018
  381THR    CA  3801   7.367   5.457   5.865
  381THR    CB  3802   7.494   5.452   5.950
  381THR    OG1 3803   7.450   5.415   6.080
  381THR    HG1 3804   7.510   5.343   6.112
  381THR    CG2 3805   7.566   5.587   5.958
  381THR    C   3806   7.331   5.319   5.811
  381THR    O   3807   7.401   5.263   5.727
  382LEU    N   3808   7.226   5.262   5.872
  382LEU    H   3809   7.194   5.290   5.963
  382LEU    CA  3810   7.159   5.141   5.825
  382LEU    CB  3811   7.110   5.052   5.940
  382LEU    CG  3812   7.217   4.969   6.012
  382LEU    CD1 3813   7.177   4.902   6.143
  382LEU    CD2 3814   7.262   4.859   5.916
  382LEU    C   3815   7.046   5.167   5.726
  382LEU    O   3816   7.025   5.086   5.636
  383PHE    N   3817   6.968   5.270   5.759
  383PHE    H   3818   6.968   5.317   5.847
  383PHE    CA  3819   6.853   5.306   5.674
  383PHE    CB  3820   6.731   5.367   5.743
  383PHE    CG  3821   6.635   5.267   5.808
  383PHE    CD1 3822   6.532   5.200   5.744
  383PHE    HD1 3823   6.516   5.224   5.638
  383PHE    CD2 3824   6.642   5.260   5.946
  383PHE    HD2 3825   6.727   5.306   5.998
  383PHE    CE1 3826   6.435   5.133   5.816
  383PHE    HE1 3827   6.354   5.081   5.765
  383PHE    CE2 3828   6.542   5.197   6.020
  383PHE    HE2 3829   6.553   5.178   6.126
  383PHE    CZ  3830   6.435   5.134   5.956
  383PHE    HZ  3831   6.365   5.072   6.010
  383PHE    C   3832   6.868   5.375   5.538
  383PHE    O   3833   6.806   5.336   5.439
  384ASN    N   3834   6.953   5.475   5.546
  384ASN    H   3835   7.015   5.492   5.623
  384ASN    CA  3836   6.975   5.562   5.428
  384ASN    CB  3837   7.022   5.701   5.469
  384ASN    CG  3838   6.921   5.786   5.544
  384ASN    OD1 3839   6.815   5.754   5.595
  384ASN    ND2 3840   6.949   5.917   5.541
  384ASN   HD21 3841   7.024   5.948   5.482
  384ASN   HD22 3842   6.888   5.975   5.594
  384ASN    C   3843   7.075   5.491   5.337
  384ASN    O   3844   7.197   5.485   5.354
  385LYS    N   3845   7.027   5.471   5.215
  385LYS    H   3846   6.934   5.498   5.186
  385LYS    CA  3847   7.104   5.399   5.113
  385LYS    CB  3848   7.017   5.369   4.991
  385LYS    CG  3849   6.926   5.257   5.039
  385LYS    CD  3850   6.830   5.206   4.932
  385LYS    CE  3851   6.685   5.202   4.981
  385LYS    NZ  3852   6.626   5.337   4.990
  385LYS    HZ1 3853   6.669   5.388   5.064
  385LYS    HZ2 3854   6.651   5.387   4.908
  385LYS    HZ3 3855   6.527   5.325   4.996
  385LYS    C   3856   7.236   5.465   5.071
  385LYS    O   3857   7.330   5.391   5.048
  386THR    N   3858   7.246   5.597   5.079
  386THR    H   3859   7.173   5.650   5.123
  386THR    CA  3860   7.365   5.673   5.039
  386THR    CB  3861   7.341   5.824   5.029
  386THR    OG1 3862   7.258   5.863   5.139
  386THR    HG1 3863   7.241   5.961   5.130
  386THR    CG2 3864   7.297   5.874   4.891
  386THR    C   3865   7.490   5.638   5.121
  386THR    O   3866   7.574   5.573   5.060
  387PHE    N   3867   7.472   5.636   5.253
  387PHE    H   3868   7.389   5.668   5.299
  387PHE    CA  3869   7.569   5.581   5.349
  387PHE    CB  3870   7.503   5.593   5.487
  387PHE    CG  3871   7.494   5.734   5.545
  387PHE    CD1 3872   7.383   5.757   5.626
  387PHE    HD1 3873   7.290   5.701   5.620
  387PHE    CD2 3874   7.595   5.829   5.538
  387PHE    HD2 3875   7.688   5.799   5.488
  387PHE    CE1 3876   7.371   5.880   5.689
  387PHE    HE1 3877   7.276   5.900   5.738
  387PHE    CE2 3878   7.586   5.952   5.601
  387PHE    HE2 3879   7.680   6.006   5.612
  387PHE    CZ  3880   7.471   5.976   5.676
  387PHE    HZ  3881   7.473   6.066   5.736
  387PHE    C   3882   7.609   5.440   5.310
  387PHE    O   3883   7.727   5.415   5.282
  388ARG    N   3884   7.507   5.357   5.293
  388ARG    H   3885   7.419   5.381   5.335
  388ARG    CA  3886   7.524   5.214   5.263
  388ARG    CB  3887   7.394   5.134   5.256
  388ARG    CG  3888   7.315   5.126   5.387
  388ARG    CD  3889   7.196   5.030   5.383
  388ARG    NE  3890   7.231   4.888   5.387
  388ARG    HE  3891   7.283   4.853   5.309
  388ARG    CZ  3892   7.189   4.796   5.476
  388ARG    NH1 3893   7.114   4.827   5.583
  388ARG   HH11 3894   7.082   4.921   5.596
  388ARG   HH12 3895   7.092   4.760   5.654
  388ARG    NH2 3896   7.199   4.665   5.450
  388ARG   HH21 3897   7.227   4.625   5.363
  388ARG   HH22 3898   7.197   4.606   5.530
  388ARG    C   3899   7.613   5.177   5.144
  388ARG    O   3900   7.694   5.087   5.166
  389ASP    N   3901   7.594   5.252   5.037
  389ASP    H   3902   7.520   5.319   5.048
  389ASP    CA  3903   7.666   5.222   4.913
  389ASP    CB  3904   7.603   5.291   4.793
  389ASP    CG  3905   7.677   5.236   4.672
  389ASP    OD1 3906   7.605   5.165   4.597
  389ASP    OD2 3907   7.794   5.270   4.644
  389ASP    C   3908   7.813   5.252   4.942
  389ASP    O   3909   7.887   5.155   4.947
  390ALA    N   3910   7.847   5.365   5.002
  390ALA    H   3911   7.777   5.428   5.037
  390ALA    CA  3912   7.986   5.407   5.028
  390ALA    CB  3913   7.980   5.549   5.088
  390ALA    C   3914   8.057   5.311   5.124
  390ALA    O   3915   8.146   5.248   5.068
  391PHE    N   3916   7.992   5.272   5.233
  391PHE    H   3917   7.913   5.321   5.269
  391PHE    CA  3918   8.050   5.173   5.326
  391PHE    CB  3919   7.954   5.148   5.444
  391PHE    CG  3920   7.910   5.260   5.538
  391PHE    CD1 3921   7.991   5.362   5.583
  391PHE    HD1 3922   8.094   5.371   5.547
  391PHE    CD2 3923   7.782   5.249   5.593
  391PHE    HD2 3924   7.719   5.162   5.575
  391PHE    CE1 3925   7.941   5.460   5.669
  391PHE    HE1 3926   8.005   5.544   5.693
  391PHE    CE2 3927   7.731   5.346   5.678
  391PHE    HE2 3928   7.634   5.328   5.726
  391PHE    CZ  3929   7.809   5.457   5.711
  391PHE    HZ  3930   7.777   5.515   5.798
  391PHE    C   3931   8.070   5.041   5.252
  391PHE    O   3932   8.184   4.994   5.260
  392GLY    N   3933   7.978   4.986   5.175
  392GLY    H   3934   7.890   5.029   5.155
  392GLY    CA  3935   8.002   4.872   5.085
  392GLY    C   3936   8.131   4.870   5.003
  392GLY    O   3937   8.192   4.764   4.991
  393ARG    N   3938   8.169   4.983   4.946
  393ARG    H   3939   8.109   5.064   4.943
  393ARG    CA  3940   8.297   5.001   4.876
  393ARG    CB  3941   8.304   5.141   4.816
  393ARG    CG  3942   8.192   5.183   4.721
  393ARG    CD  3943   8.228   5.314   4.651
  393ARG    NE  3944   8.121   5.342   4.553
  393ARG    HE  3945   8.041   5.392   4.583
  393ARG    CZ  3946   8.123   5.307   4.424
  393ARG    NH1 3947   8.224   5.233   4.379
  393ARG   HH11 3948   8.290   5.190   4.441
  393ARG   HH12 3949   8.219   5.211   4.280
  393ARG    NH2 3950   8.026   5.334   4.334
  393ARG   HH21 3951   7.945   5.386   4.362
  393ARG   HH22 3952   8.023   5.299   4.241
  393ARG    C   3953   8.428   4.978   4.952
  393ARG    O   3954   8.509   4.910   4.890
  394TYR    N   3955   8.408   4.983   5.083
  394TYR    H   3956   8.324   5.017   5.125
  394TYR    CA  3957   8.512   4.933   5.174
  394TYR    CB  3958   8.506   4.997   5.313
  394TYR    CG  3959   8.598   4.927   5.414
  394TYR    CD1 3960   8.540   4.844   5.509
  394TYR    HD1 3961   8.435   4.817   5.495
  394TYR    CD2 3962   8.737   4.936   5.412
  394TYR    HD2 3963   8.775   4.977   5.318
  394TYR    CE1 3964   8.618   4.783   5.607
  394TYR    HE1 3965   8.566   4.753   5.697
  394TYR    CE2 3966   8.817   4.877   5.507
  394TYR    HE2 3967   8.913   4.926   5.521
  394TYR    CZ  3968   8.755   4.801   5.607
  394TYR    OH  3969   8.844   4.717   5.667
  394TYR    HH  3970   8.928   4.761   5.694
  394TYR    C   3971   8.513   4.780   5.171
  394TYR    O   3972   8.611   4.717   5.130
  395ILE    N   3973   8.399   4.725   5.209
  395ILE    H   3974   8.323   4.780   5.245
  395ILE    CA  3975   8.383   4.579   5.221
  395ILE    CB  3976   8.251   4.548   5.291
  395ILE    CG1 3977   8.234   4.627   5.420
  395ILE    CG2 3978   8.222   4.400   5.318
  395ILE    CD  3979   8.096   4.618   5.486
  395ILE    C   3980   8.410   4.510   5.087
  395ILE    O   3981   8.499   4.426   5.087
  396THR    N   3982   8.380   4.572   4.974
  396THR    H   3983   8.334   4.661   4.964
  396THR    CA  3984   8.399   4.500   4.848
  396THR    CB  3985   8.286   4.521   4.748
  396THR    OG1 3986   8.263   4.660   4.721
  396THR    HG1 3987   8.166   4.669   4.699
  396THR    CG2 3988   8.162   4.444   4.796
  396THR    C   3989   8.530   4.523   4.772
  396THR    O   3990   8.563   4.447   4.680
  397CYS    N   3991   8.614   4.618   4.813
  397CYS    H   3992   8.588   4.682   4.886
  397CYS    CA  3993   8.746   4.650   4.757
  397CYS    CB  3994   8.789   4.791   4.797
  397CYS    SG  3995   8.730   4.908   4.669
  397CYS    HG  3996   8.744   5.018   4.744
  397CYS    C   3997   8.864   4.556   4.778
  397CYS    O   3998   8.983   4.587   4.792
  398ASN    N   3999   8.832   4.428   4.755
  398ASN    H   4000   8.738   4.400   4.766
  398ASN    CA  4001   8.923   4.313   4.759
  398ASN    CB  4002   8.840   4.184   4.755
  398ASN    CG  4003   8.766   4.165   4.888
  398ASN    OD1 4004   8.825   4.137   4.992
  398ASN    ND2 4005   8.633   4.154   4.878
  398ASN   HD21 4006   8.592   4.146   4.787
  398ASN   HD22 4007   8.594   4.133   4.967
  398ASN    C   4008   9.036   4.314   4.655
  398ASN    O   4009   9.014   4.300   4.535
  399TYR    N   4010   9.155   4.288   4.708
  399TYR    H   4011   9.157   4.254   4.803
  399TYR    CA  4012   9.274   4.262   4.626
  399TYR    CB  4013   9.403   4.254   4.709
  399TYR    CG  4014   9.433   4.381   4.789
  399TYR    CD1 4015   9.510   4.476   4.722
  399TYR    HD1 4016   9.567   4.441   4.637
  399TYR    CD2 4017   9.365   4.411   4.907
  399TYR    HD2 4018   9.321   4.333   4.971
  399TYR    CE1 4019   9.517   4.601   4.781
  399TYR    HE1 4020   9.577   4.672   4.723
  399TYR    CE2 4021   9.376   4.536   4.966
  399TYR    HE2 4022   9.350   4.539   5.072
  399TYR    CZ  4023   9.452   4.632   4.900
  399TYR    OH  4024   9.459   4.756   4.953
  399TYR    HH  4025   9.385   4.757   5.021
  399TYR    C   4026   9.259   4.133   4.546
  399TYR    O   4027   9.225   4.029   4.602
  400ARG    N   4028   9.275   4.143   4.415
  400ARG    H   4029   9.338   4.206   4.367
  400ARG    CA  4030   9.243   4.033   4.323
  400ARG    CB  4031   9.142   4.079   4.218
  400ARG    CG  4032   9.006   4.112   4.278
  400ARG    CD  4033   8.913   4.212   4.205
  400ARG    NE  4034   8.792   4.215   4.288
  400ARG    HE  4035   8.750   4.125   4.303
  400ARG    CZ  4036   8.742   4.324   4.347
  400ARG    NH1 4037   8.790   4.447   4.322
  400ARG   HH11 4038   8.866   4.461   4.258
  400ARG   HH12 4039   8.742   4.531   4.349
  400ARG    NH2 4040   8.640   4.313   4.434
  400ARG   HH21 4041   8.602   4.225   4.456
  400ARG   HH22 4042   8.621   4.396   4.488
  400ARG    C   4043   9.367   3.965   4.263
  400ARG    O1  4044   9.477   3.977   4.322
  400ARG    O2  4045   9.362   3.913   4.150
   9.78036   9.78036  15.62892   0.00000   0.00000   0.00000   0.00000   0.00000   0.00000
